# Supplementary material for: The role of metabolism in shaping enzyme structures over 400 million years
Source: Nature. 2025 Jul 9;644(8075):280–9. doi: 10.1038/s41586-025-09205-6 (PMC12328220; doi:10.1038/s41586-025-09205-6)
Supplement: Supplementary file 3 — Supplementary Tables 1–10 (see Supplementary Information file for legends). [file 41586_2025_9205_MOESM3_ESM.zip]

Archive with 11 entries (10 files):
- SI_Tables/
- SI_Tables/Table_S1_1.csv
- SI_Tables/Table_S1_2.csv
- SI_Tables/Table_S1_3.csv
- SI_Tables/Table_S1_4.csv
- SI_Tables/Table_S1_5.csv
- SI_Tables/Table_S1_6.csv
- SI_Tables/Table_S1_7.csv
- SI_Tables/Table_S5_1.xlsx
- SI_Tables/Table_S6_1.xlsx
- SI_Tables/Table_S7_1.xlsx
