# Supplementary material for: The role of metabolism in shaping enzyme structures over 400 million years
Source: Nature. 2025 Jul 9;644(8075):280–9. doi: 10.1038/s41586-025-09205-6 (PMC12328220; doi:10.1038/s41586-025-09205-6)
Supplement: Supplementary file 3 — Supplementary Tables 1–10 (see Supplementary Information file for legends). [file 41586_2025_9205_MOESM3_ESM.zip › SI_Tables/Table_S1_2.csv]

	ID	species	OG	Plddt	Plddt_0_rep	ID_seq_aln	seq_len	uniprot_id
10450	yarrowia_lipolytica__OG1004__144_2873	yarrowia	OG1004	-	0.0	Yarrowia_lipolytica|144_2873	1035
10452	yarrowia_lipolytica__OG1004__144_4730	yarrowia	OG1004	-	0.0	Yarrowia_lipolytica|144_4730	1077
10453	yarrowia_lipolytica__OG1004__144_4791	yarrowia	OG1004	-	0.0	Yarrowia_lipolytica|144_4791	731
10454	yarrowia_lipolytica__OG1004__144_5084	yarrowia	OG1004	-	0.0	Yarrowia_lipolytica|144_5084	340
10125	eremothecium_gossypii__OG1004__40_3597	eremothecium	OG1004	-	0.0	Eremothecium_gossypii|40_3597	865
10150	kazachstania_naganishii__OG1004__49_4448	kazachstania	OG1004	-	0.0	Kazachstania_naganishii|49_4448	940
10205	lipomyces_starkeyi__OG1004__66_1273	lipomyces	OG1004	-	0.0	Lipomyces_starkeyi|66_1273	914
10451	yarrowia_lipolytica__OG1004__144_463	yarrowia	OG1004	-	0.0	Yarrowia_lipolytica|144_463	1111
10284	yHMPu5000034957_hanseniaspora_osmophila_160519__OG1004__247_2153	yHMPu5000034957	OG1004	-	0.0	yHMPu5000034957_Hanseniaspora_osmophila|247_2153	825	A0A1E5REV9
10285	yHMPu5000034957_hanseniaspora_osmophila_160519__OG1012__247_335	yHMPu5000034957	OG1012	-	0.0	yHMPu5000034957_Hanseniaspora_osmophila|247_335	953	A0A1E5R4V1
10500	zygosaccharomyces_rouxii__OG1012__342_2319	zygosaccharomyces	OG1012	-	0.0	Zygosaccharomyces_rouxii|342_2319	1041	C5DTN7
10499	zygosaccharomyces_rouxii__OG1012__342_2263	zygosaccharomyces	OG1012	-	0.0	Zygosaccharomyces_rouxii|342_2263	958	C5DPK1
10096	cyberlindnera_jadinii__OG1012__35_3209	cyberlindnera	OG1012	-	0.0	Cyberlindnera_jadinii|35_3209	1006
10455	yarrowia_lipolytica__OG1012__144_5705	yarrowia	OG1012	-	0.0	Yarrowia_lipolytica|144_5705	1071
10456	yarrowia_lipolytica__OG1012__144_6364	yarrowia	OG1012	-	0.0	Yarrowia_lipolytica|144_6364	1045
10457	yarrowia_lipolytica__OG1012__144_98	yarrowia	OG1012	-	0.0	Yarrowia_lipolytica|144_98	986
10286	yHMPu5000034957_hanseniaspora_osmophila_160519__OG1016__247_1453	yHMPu5000034957	OG1016	-	0.0	yHMPu5000034957_Hanseniaspora_osmophila|247_1453	352	A0A1E5R0K5
10458	yarrowia_lipolytica__OG1016__144_132	yarrowia	OG1016	-	0.0	Yarrowia_lipolytica|144_132	348
10239	torulaspora_delbrueckii__OG1016__135_2436	torulaspora	OG1016	-	0.0	Torulaspora_delbrueckii|135_2436	609
10459	yarrowia_lipolytica__OG1016__144_2932	yarrowia	OG1016	-	0.0	Yarrowia_lipolytica|144_2932	349
10460	yarrowia_lipolytica__OG1016__144_476	yarrowia	OG1016	-	0.0	Yarrowia_lipolytica|144_476	351
10501	zygosaccharomyces_rouxii__OG1016__342_2785	zygosaccharomyces	OG1016	-	0.0	Zygosaccharomyces_rouxii|342_2785	373	C5DZD3
10288	yHMPu5000034957_hanseniaspora_osmophila_160519__OG1016__247_3138	yHMPu5000034957	OG1016	-	0.0	yHMPu5000034957_Hanseniaspora_osmophila|247_3138	416	A0A1E5REI4
10502	zygosaccharomyces_rouxii__OG1016__342_3006	zygosaccharomyces	OG1016	-	0.0	Zygosaccharomyces_rouxii|342_3006	348	C5DTZ6
10097	cyberlindnera_jadinii__OG1016__35_4437	cyberlindnera	OG1016	-	0.0	Cyberlindnera_jadinii|35_4437	1053
10461	yarrowia_lipolytica__OG1016__144_532	yarrowia	OG1016	-	0.0	Yarrowia_lipolytica|144_532	349
10287	yHMPu5000034957_hanseniaspora_osmophila_160519__OG1016__247_2315	yHMPu5000034957	OG1016	-	0.0	yHMPu5000034957_Hanseniaspora_osmophila|247_2315	352	A0A1E5R4M2
10463	yarrowia_lipolytica__OG1021__144_555	yarrowia	OG1021	-	0.0	Yarrowia_lipolytica|144_555	522
10504	zygosaccharomyces_rouxii__OG1021__342_4217	zygosaccharomyces	OG1021	-	0.0	Zygosaccharomyces_rouxii|342_4217	517	C5DTH7
10503	zygosaccharomyces_rouxii__OG1021__342_3195	zygosaccharomyces	OG1021	-	0.0	Zygosaccharomyces_rouxii|342_3195	519	C5DSI8
10180	kluyveromyces_lactis__OG1021__50_238	kluyveromyces	OG1021	-	0.0	Kluyveromyces_lactis|50_238	514	Q6CU43
10462	yarrowia_lipolytica__OG1021__144_325	yarrowia	OG1021	-	0.0	Yarrowia_lipolytica|144_325	496
10464	yarrowia_lipolytica__OG1021__144_5767	yarrowia	OG1021	-	0.0	Yarrowia_lipolytica|144_5767	490
10049	alloascoidea_hylecoeti__OG1021__0_2145	alloascoidea	OG1021	-	0.0	Alloascoidea_hylecoeti|0_2145	1537
10506	zygosaccharomyces_rouxii__OG1022__342_903	zygosaccharomyces	OG1022	-	0.0	Zygosaccharomyces_rouxii|342_903	327	C5DPV2
10505	zygosaccharomyces_rouxii__OG1022__342_3819	zygosaccharomyces	OG1022	-	0.0	Zygosaccharomyces_rouxii|342_3819	286	C5DNY9
10254	vanderwaltozyma_polyspora__OG1032__136_4268	vanderwaltozyma	OG1032	-	0.0	Vanderwaltozyma_polyspora|136_4268	1068
10212	ogataea_parapolymorpha__OG1032__104_4183	ogataea	OG1032	-	0.0	Ogataea_parapolymorpha|104_4183	3927
10126	eremothecium_gossypii__OG1032__40_2392	eremothecium	OG1032	-	0.0	Eremothecium_gossypii|40_2392	2498
10151	kazachstania_naganishii__OG1032__49_2817	kazachstania	OG1032	-	0.0	Kazachstania_naganishii|49_2817	2212
10276	yHMPu5000034604_sporopachydermia_lactativora_160519__OG1032__170_1446	yHMPu5000034604	OG1032	-	0.0	yHMPu5000034604_Sporopachydermia_lactativora|170_1446	2234
10138	geotrichum_candidum__OG1032__43_4585	geotrichum	OG1032	-	0.0	Geotrichum_candidum|43_4585	2222
10137	geotrichum_candidum__OG1032__43_3312	geotrichum	OG1032	-	0.0	Geotrichum_candidum|43_3312	2242
10264	wickerhamomyces_anomalus__OG1032__139_5220	wickerhamomyces	OG1032	-	0.0	Wickerhamomyces_anomalus|139_5220	2221	A0A1E3PCA2
10240	torulaspora_delbrueckii__OG1032__135_4057	torulaspora	OG1032	-	0.0	Torulaspora_delbrueckii|135_4057	2257
10115	debaryomyces_hansenii__OG1032__36_4227	debaryomyces	OG1032	-	0.0	Debaryomyces_hansenii|36_4227	2211	Q6BYD4
10508	zygosaccharomyces_rouxii__OG1032__342_3866	zygosaccharomyces	OG1032	-	0.0	Zygosaccharomyces_rouxii|342_3866	2221	C5DV24
10227	pachysolen_tannophilus__OG1032__106_3642	pachysolen	OG1032	-	0.0	Pachysolen_tannophilus|106_3642	2238
10507	zygosaccharomyces_rouxii__OG1032__342_2	zygosaccharomyces	OG1032	-	0.0	Zygosaccharomyces_rouxii|342_2	1115	C5E152
10066	ascoidea_rubescens__OG1032__6_2786	ascoidea	OG1032	-	0.0	Ascoidea_rubescens|6_2786	1885
10232	tortispora_caseinolytica__OG1032__134_3319	tortispora	OG1032	-	0.0	Tortispora_caseinolytica|134_3319	2255
10211	ogataea_parapolymorpha__OG1032__104_397	ogataea	OG1032	-	0.0	Ogataea_parapolymorpha|104_397	2234
10127	eremothecium_gossypii__OG1032__40_499	eremothecium	OG1032	-	0.0	Eremothecium_gossypii|40_499	1887
10199	lachancea_thermotolerans__OG1032__64_1009	lachancea	OG1032	-	0.0	Lachancea_thermotolerans|64_1009	2220	C5DKM3
10050	alloascoidea_hylecoeti__OG1032__0_9247	alloascoidea	OG1032	-	0.0	Alloascoidea_hylecoeti|0_9247	2225
10186	kluyveromyces_marxianus__OG1032__51_3518	kluyveromyces	OG1032	-	0.0	Kluyveromyces_marxianus|51_3518	2228	W0TE50
10191	komagataella_pastoris__OG1032__52_1400	komagataella	OG1032	-	0.0	Komagataella_pastoris|52_1400	2215	C4R2Q9
10181	kluyveromyces_lactis__OG1032__50_1774	kluyveromyces	OG1032	-	0.0	Kluyveromyces_lactis|50_1774	2228	Q6CN46
10088	candida_tropicalis__OG1032__30_3377	candida	OG1032	-	0.0	Candida_tropicalis|30_3377	2204
10206	lipomyces_starkeyi__OG1032__66_6351	lipomyces	OG1032	-	0.0	Lipomyces_starkeyi|66_6351	2272
10465	yarrowia_lipolytica__OG1032__144_1523	yarrowia	OG1032	-	0.0	Yarrowia_lipolytica|144_1523	2188
10466	yarrowia_lipolytica__OG1032__144_3445	yarrowia	OG1032	-	0.0	Yarrowia_lipolytica|144_3445	1133
10290	yHMPu5000034957_hanseniaspora_osmophila_160519__OG1032__247_213	yHMPu5000034957	OG1032	-	0.0	yHMPu5000034957_Hanseniaspora_osmophila|247_213	1156	A0A1E5R4K2
10253	vanderwaltozyma_polyspora__OG1032__136_2691	vanderwaltozyma	OG1032	-	0.0	Vanderwaltozyma_polyspora|136_2691	2219
10080	candida_apicola__OG1032__13_4387	candida	OG1032	-	0.0	Candida_apicola|13_4387	2142
10098	cyberlindnera_jadinii__OG1032__35_159	cyberlindnera	OG1032	-	0.0	Cyberlindnera_jadinii|35_159	2212
10289	yHMPu5000034957_hanseniaspora_osmophila_160519__OG1032__247_1081	yHMPu5000034957	OG1032	-	0.0	yHMPu5000034957_Hanseniaspora_osmophila|247_1081	2236	A0A1E5RNR6
10291	yHMPu5000034957_hanseniaspora_osmophila_160519__OG1039__247_2994	yHMPu5000034957	OG1039	-	0.0	yHMPu5000034957_Hanseniaspora_osmophila|247_2994	780	A0A1E5RII2
10292	yHMPu5000034957_hanseniaspora_osmophila_160519__OG1039__247_897	yHMPu5000034957	OG1039	-	0.0	yHMPu5000034957_Hanseniaspora_osmophila|247_897	787	A0A1E5RV58
10152	kazachstania_naganishii__OG1039__49_4015	kazachstania	OG1039	-	0.0	Kazachstania_naganishii|49_4015	2259
10067	ascoidea_rubescens__OG1039__6_4332	ascoidea	OG1039	-	0.0	Ascoidea_rubescens|6_4332	790
10068	ascoidea_rubescens__OG1039__6_855	ascoidea	OG1039	-	0.0	Ascoidea_rubescens|6_855	787
10468	yarrowia_lipolytica__OG1052__144_4012	yarrowia	OG1052	-	0.0	Yarrowia_lipolytica|144_4012	970
10510	zygosaccharomyces_rouxii__OG1052__342_1600	zygosaccharomyces	OG1052	-	0.0	Zygosaccharomyces_rouxii|342_1600	951	C5E0I2
10509	zygosaccharomyces_rouxii__OG1052__342_110	zygosaccharomyces	OG1052	-	0.0	Zygosaccharomyces_rouxii|342_110	947	C5E0C3
10467	yarrowia_lipolytica__OG1052__144_1093	yarrowia	OG1052	-	0.0	Yarrowia_lipolytica|144_1093	937
10241	torulaspora_delbrueckii__OG1052__135_634	torulaspora	OG1052	-	0.0	Torulaspora_delbrueckii|135_634	961
10511	zygosaccharomyces_rouxii__OG1054__342_2471	zygosaccharomyces	OG1054	-	0.0	Zygosaccharomyces_rouxii|342_2471	984	C5DRF9
10153	kazachstania_naganishii__OG1054__49_4805	kazachstania	OG1054	-	0.0	Kazachstania_naganishii|49_4805	1848
10512	zygosaccharomyces_rouxii__OG1054__342_3054	zygosaccharomyces	OG1054	-	0.0	Zygosaccharomyces_rouxii|342_3054	958	C5DVS9
10469	yarrowia_lipolytica__OG1054__144_4509	yarrowia	OG1054	-	0.0	Yarrowia_lipolytica|144_4509	953
10099	cyberlindnera_jadinii__OG1054__35_5019	cyberlindnera	OG1054	-	0.0	Cyberlindnera_jadinii|35_5019	1393
10129	eremothecium_gossypii__OG1055__40_3974	eremothecium	OG1055	-	0.0	Eremothecium_gossypii|40_3974	687
10101	cyberlindnera_jadinii__OG1055__35_5604	cyberlindnera	OG1055	-	0.0	Cyberlindnera_jadinii|35_5604	683
10071	ascoidea_rubescens__OG1055__6_628	ascoidea	OG1055	-	0.0	Ascoidea_rubescens|6_628	684
10128	eremothecium_gossypii__OG1055__40_3797	eremothecium	OG1055	-	0.0	Eremothecium_gossypii|40_3797	884
10070	ascoidea_rubescens__OG1055__6_506	ascoidea	OG1055	-	0.0	Ascoidea_rubescens|6_506	1341
10069	ascoidea_rubescens__OG1055__6_2279	ascoidea	OG1055	-	0.0	Ascoidea_rubescens|6_2279	668
10100	cyberlindnera_jadinii__OG1055__35_2138	cyberlindnera	OG1055	-	0.0	Cyberlindnera_jadinii|35_2138	1685
10155	kazachstania_naganishii__OG1055__49_3996	kazachstania	OG1055	-	0.0	Kazachstania_naganishii|49_3996	715
10154	kazachstania_naganishii__OG1055__49_2172	kazachstania	OG1055	-	0.0	Kazachstania_naganishii|49_2172	682
10255	vanderwaltozyma_polyspora__OG1055__136_2368	vanderwaltozyma	OG1055	-	0.0	Vanderwaltozyma_polyspora|136_2368	692
10470	yarrowia_lipolytica__OG1055__144_4909	yarrowia	OG1055	-	0.0	Yarrowia_lipolytica|144_4909	657
10243	torulaspora_delbrueckii__OG1055__135_4466	torulaspora	OG1055	-	0.0	Torulaspora_delbrueckii|135_4466	723
10277	yHMPu5000034604_sporopachydermia_lactativora_160519__OG1055__170_1056	yHMPu5000034604	OG1055	-	0.0	yHMPu5000034604_Sporopachydermia_lactativora|170_1056	666
10242	torulaspora_delbrueckii__OG1055__135_2391	torulaspora	OG1055	-	0.0	Torulaspora_delbrueckii|135_2391	679
10051	alloascoidea_hylecoeti__OG1055__0_1260	alloascoidea	OG1055	-	0.0	Alloascoidea_hylecoeti|0_1260	682
10266	wickerhamomyces_anomalus__OG1055__139_5516	wickerhamomyces	OG1055	-	0.0	Wickerhamomyces_anomalus|139_5516	670	A0A1E3PAP2
10265	wickerhamomyces_anomalus__OG1055__139_4788	wickerhamomyces	OG1055	-	0.0	Wickerhamomyces_anomalus|139_4788	685	A0A1E3P8V3
10117	debaryomyces_hansenii__OG1055__36_5611	debaryomyces	OG1055	-	0.0	Debaryomyces_hansenii|36_5611	679	Q6BS00
10116	debaryomyces_hansenii__OG1055__36_2774	debaryomyces	OG1055	-	0.0	Debaryomyces_hansenii|36_2774	671	Q6BQF2
10052	alloascoidea_hylecoeti__OG1055__0_335	alloascoidea	OG1055	-	0.0	Alloascoidea_hylecoeti|0_335	666
10139	geotrichum_candidum__OG1055__43_3500	geotrichum	OG1055	-	0.0	Geotrichum_candidum|43_3500	661
10278	yHMPu5000034604_sporopachydermia_lactativora_160519__OG1055__170_3551	yHMPu5000034604	OG1055	-	0.0	yHMPu5000034604_Sporopachydermia_lactativora|170_3551	663
10513	zygosaccharomyces_rouxii__OG1055__342_1878	zygosaccharomyces	OG1055	-	0.0	Zygosaccharomyces_rouxii|342_1878	929
10053	alloascoidea_hylecoeti__OG1055__0_6747	alloascoidea	OG1055	-	0.0	Alloascoidea_hylecoeti|0_6747	670
10515	zygosaccharomyces_rouxii__OG1056__342_2497	zygosaccharomyces	OG1056	-	0.0	Zygosaccharomyces_rouxii|342_2497	422	C5DRZ2
10293	yHMPu5000034957_hanseniaspora_osmophila_160519__OG1056__247_4858	yHMPu5000034957	OG1056	-	0.0	yHMPu5000034957_Hanseniaspora_osmophila|247_4858	425	A0A1E5RHC7
10514	zygosaccharomyces_rouxii__OG1056__342_2383	zygosaccharomyces	OG1056	-	0.0	Zygosaccharomyces_rouxii|342_2383	411	C5E4D4
10472	yarrowia_lipolytica__OG1070__144_5985	yarrowia	OG1070	-	0.0	Yarrowia_lipolytica|144_5985	849
10471	yarrowia_lipolytica__OG1070__144_4453	yarrowia	OG1070	-	0.0	Yarrowia_lipolytica|144_4453	892
10213	ogataea_parapolymorpha__OG1070__104_3796	ogataea	OG1070	-	0.0	Ogataea_parapolymorpha|104_3796	2587
10517	zygosaccharomyces_rouxii__OG1070__342_2584	zygosaccharomyces	OG1070	-	0.0	Zygosaccharomyces_rouxii|342_2584	875	C5DY80
10267	wickerhamomyces_anomalus__OG1070__139_2224	wickerhamomyces	OG1070	-	0.0	Wickerhamomyces_anomalus|139_2224	875	A0A1E3P5I0
10102	cyberlindnera_jadinii__OG1070__35_3346	cyberlindnera	OG1070	-	0.0	Cyberlindnera_jadinii|35_3346	1240
10516	zygosaccharomyces_rouxii__OG1070__342_1820	zygosaccharomyces	OG1070	-	0.0	Zygosaccharomyces_rouxii|342_1820	921	C5DTH2
10294	yHMPu5000034957_hanseniaspora_osmophila_160519__OG1081__247_3875	yHMPu5000034957	OG1081	-	0.0	yHMPu5000034957_Hanseniaspora_osmophila|247_3875	779	A0A1E5RB02
10295	yHMPu5000034957_hanseniaspora_osmophila_160519__OG1081__247_4225	yHMPu5000034957	OG1081	-	0.0	yHMPu5000034957_Hanseniaspora_osmophila|247_4225	829	A0A1E5R9Z3
10156	kazachstania_naganishii__OG1081__49_4728	kazachstania	OG1081	-	0.0	Kazachstania_naganishii|49_4728	715
10518	zygosaccharomyces_rouxii__OG1087__342_3575	zygosaccharomyces	OG1087	-	0.0	Zygosaccharomyces_rouxii|342_3575	743	C5DWJ0
10103	cyberlindnera_jadinii__OG1087__35_4163	cyberlindnera	OG1087	-	0.0	Cyberlindnera_jadinii|35_4163	718
10268	wickerhamomyces_anomalus__OG1087__139_4420	wickerhamomyces	OG1087	-	0.0	Wickerhamomyces_anomalus|139_4420	2823
10104	cyberlindnera_jadinii__OG1087__35_5300	cyberlindnera	OG1087	-	0.0	Cyberlindnera_jadinii|35_5300	668
10214	ogataea_parapolymorpha__OG1103__104_2890	ogataea	OG1103	-	0.0	Ogataea_parapolymorpha|104_2890	1222
10157	kazachstania_naganishii__OG1111__49_1785	kazachstania	OG1111	-	0.0	Kazachstania_naganishii|49_1785	1241
10519	zygosaccharomyces_rouxii__OG1112__342_3079	zygosaccharomyces	OG1112	-	0.0	Zygosaccharomyces_rouxii|342_3079	691	C5DUG8
10296	yHMPu5000034957_hanseniaspora_osmophila_160519__OG1126__247_183	yHMPu5000034957	OG1126	-	0.0	yHMPu5000034957_Hanseniaspora_osmophila|247_183	541	A0A1E5RVV9
10520	zygosaccharomyces_rouxii__OG1129__342_2946	zygosaccharomyces	OG1129	-	0.0	Zygosaccharomyces_rouxii|342_2946	388	C5DXJ1
10297	yHMPu5000034957_hanseniaspora_osmophila_160519__OG1129__247_338	yHMPu5000034957	OG1129	-	0.0	yHMPu5000034957_Hanseniaspora_osmophila|247_338	379	A0A1E5RZI0
10192	komagataella_pastoris__OG1129__52_3430	komagataella	OG1129	-	0.0	Komagataella_pastoris|52_3430	372	C4R6W2
10298	yHMPu5000034957_hanseniaspora_osmophila_160519__OG1137__247_3815	yHMPu5000034957	OG1137	-	0.0	yHMPu5000034957_Hanseniaspora_osmophila|247_3815	403	A0A1E5R0F5
10200	lachancea_thermotolerans__OG1168__64_4726	lachancea	OG1168	-	0.0	Lachancea_thermotolerans|64_4726	1829	C5DIF3
10256	vanderwaltozyma_polyspora__OG1168__136_4778	vanderwaltozyma	OG1168	-	0.0	Vanderwaltozyma_polyspora|136_4778	1832
10233	tortispora_caseinolytica__OG1168__134_991	tortispora	OG1168	-	0.0	Tortispora_caseinolytica|134_991	2552
10072	ascoidea_rubescens__OG1168__6_3213	ascoidea	OG1168	-	0.0	Ascoidea_rubescens|6_3213	1833
10269	wickerhamomyces_anomalus__OG1168__139_3379	wickerhamomyces	OG1168	-	0.0	Wickerhamomyces_anomalus|139_3379	1830	A0A1E3PBB9
10279	yHMPu5000034604_sporopachydermia_lactativora_160519__OG1168__170_1807	yHMPu5000034604	OG1168	-	0.0	yHMPu5000034604_Sporopachydermia_lactativora|170_1807	1823
10244	torulaspora_delbrueckii__OG1168__135_3016	torulaspora	OG1168	-	0.0	Torulaspora_delbrueckii|135_3016	1830
10215	ogataea_parapolymorpha__OG1168__104_307	ogataea	OG1168	-	0.0	Ogataea_parapolymorpha|104_307	1830
10193	komagataella_pastoris__OG1168__52_3261	komagataella	OG1168	-	0.0	Komagataella_pastoris|52_3261	1832	C4R723
10207	lipomyces_starkeyi__OG1168__66_285	lipomyces	OG1168	-	0.0	Lipomyces_starkeyi|66_285	1878
10228	pachysolen_tannophilus__OG1168__106_697	pachysolen	OG1168	-	0.0	Pachysolen_tannophilus|106_697	1829
10299	yHMPu5000034957_hanseniaspora_osmophila_160519__OG1168__247_2328	yHMPu5000034957	OG1168	-	0.0	yHMPu5000034957_Hanseniaspora_osmophila|247_2328	1853	A0A1E5R842
10182	kluyveromyces_lactis__OG1168__50_3364	kluyveromyces	OG1168	-	0.0	Kluyveromyces_lactis|50_3364	1829	Q6CP22
10089	candida_tropicalis__OG1168__30_5444	candida	OG1168	-	0.0	Candida_tropicalis|30_5444	1815	C5MF49
10054	alloascoidea_hylecoeti__OG1168__0_3218	alloascoidea	OG1168	-	0.0	Alloascoidea_hylecoeti|0_3218	1816
10081	candida_apicola__OG1168__13_527	candida	OG1168	-	0.0	Candida_apicola|13_527	1797
10105	cyberlindnera_jadinii__OG1168__35_887	cyberlindnera	OG1168	-	0.0	Cyberlindnera_jadinii|35_887	1830
10473	yarrowia_lipolytica__OG1168__144_4825	yarrowia	OG1168	-	0.0	Yarrowia_lipolytica|144_4825	1820
10474	yarrowia_lipolytica__OG1168__144_736	yarrowia	OG1168	-	0.0	Yarrowia_lipolytica|144_736	1820
10118	debaryomyces_hansenii__OG1168__36_4638	debaryomyces	OG1168	-	0.0	Debaryomyces_hansenii|36_4638	1821	B5RTE2
10130	eremothecium_gossypii__OG1168__40_1387	eremothecium	OG1168	-	0.0	Eremothecium_gossypii|40_1387	1819
10140	geotrichum_candidum__OG1168__43_2763	geotrichum	OG1168	-	0.0	Geotrichum_candidum|43_2763	1826
10521	zygosaccharomyces_rouxii__OG1168__342_2436	zygosaccharomyces	OG1168	-	0.0	Zygosaccharomyces_rouxii|342_2436	1833	C5DXZ3
10187	kluyveromyces_marxianus__OG1168__51_3281	kluyveromyces	OG1168	-	0.0	Kluyveromyces_marxianus|51_3281	1831	W0TC72
10158	kazachstania_naganishii__OG1168__49_2924	kazachstania	OG1168	-	0.0	Kazachstania_naganishii|49_2924	1829
10300	yHMPu5000034957_hanseniaspora_osmophila_160519__OG1180__247_2085	yHMPu5000034957	OG1180	-	0.0	yHMPu5000034957_Hanseniaspora_osmophila|247_2085	336	A0A1E5R2L8
10216	ogataea_parapolymorpha__OG1193__104_4467	ogataea	OG1193	-	0.0	Ogataea_parapolymorpha|104_4467	1582
10301	yHMPu5000034957_hanseniaspora_osmophila_160519__OG1193__247_2848	yHMPu5000034957	OG1193	-	0.0	yHMPu5000034957_Hanseniaspora_osmophila|247_2848	438	A0A1E5RH10
10522	zygosaccharomyces_rouxii__OG1208__342_1414	zygosaccharomyces	OG1208	-	0.0	Zygosaccharomyces_rouxii|342_1414	486	C5E4Z1
10523	zygosaccharomyces_rouxii__OG1218__342_2786	zygosaccharomyces	OG1218	-	0.0	Zygosaccharomyces_rouxii|342_2786	505	C5DTE8
10475	yarrowia_lipolytica__OG1230__144_1002	yarrowia	OG1230	-	0.0	Yarrowia_lipolytica|144_1002	1226
10524	zygosaccharomyces_rouxii__OG1230__342_1821	zygosaccharomyces	OG1230	-	0.0	Zygosaccharomyces_rouxii|342_1821	1175	C5DPK3
10106	cyberlindnera_jadinii__OG1230__35_5581	cyberlindnera	OG1230	-	0.0	Cyberlindnera_jadinii|35_5581	1179
10159	kazachstania_naganishii__OG1230__49_1230	kazachstania	OG1230	-	0.0	Kazachstania_naganishii|49_1230	1137
10302	yHMPu5000034957_hanseniaspora_osmophila_160519__OG1230__247_406	yHMPu5000034957	OG1230	-	0.0	yHMPu5000034957_Hanseniaspora_osmophila|247_406	1183	A0A1E5R4U3
10257	vanderwaltozyma_polyspora__OG1230__136_5403	vanderwaltozyma	OG1230	-	0.0	Vanderwaltozyma_polyspora|136_5403	1173
10141	geotrichum_candidum__OG1240__43_4111	geotrichum	OG1240	-	0.0	Geotrichum_candidum|43_4111	688
10303	yHMPu5000034957_hanseniaspora_osmophila_160519__OG1240__247_797	yHMPu5000034957	OG1240	-	0.0	yHMPu5000034957_Hanseniaspora_osmophila|247_797	706	A0A1E5REQ9
10476	yarrowia_lipolytica__OG1240__144_6408	yarrowia	OG1240	-	0.0	Yarrowia_lipolytica|144_6408	691
10160	kazachstania_naganishii__OG1240__49_1944	kazachstania	OG1240	-	0.0	Kazachstania_naganishii|49_1944	698
10525	zygosaccharomyces_rouxii__OG1240__342_1680	zygosaccharomyces	OG1240	-	0.0	Zygosaccharomyces_rouxii|342_1680	695	C5DYF9
10526	zygosaccharomyces_rouxii__OG1254__342_3348	zygosaccharomyces	OG1254	-	0.0	Zygosaccharomyces_rouxii|342_3348	979	C5DQ53
10304	yHMPu5000034957_hanseniaspora_osmophila_160519__OG1264__247_4105	yHMPu5000034957	OG1264	-	0.0	yHMPu5000034957_Hanseniaspora_osmophila|247_4105	513	A0A1E5RVC3
10217	ogataea_parapolymorpha__OG1264__104_2650	ogataea	OG1264	-	0.0	Ogataea_parapolymorpha|104_2650	4865
10055	alloascoidea_hylecoeti__OG1266__0_2971	alloascoidea	OG1266	-	0.0	Alloascoidea_hylecoeti|0_2971	685
10305	yHMPu5000034957_hanseniaspora_osmophila_160519__OG1276__247_1833	yHMPu5000034957	OG1276	-	0.0	yHMPu5000034957_Hanseniaspora_osmophila|247_1833	572	A0A1E5R5D1
10527	zygosaccharomyces_rouxii__OG1276__342_450	zygosaccharomyces	OG1276	-	0.0	Zygosaccharomyces_rouxii|342_450	640	C5DQP3
10528	zygosaccharomyces_rouxii__OG1287__342_869	zygosaccharomyces	OG1287	-	0.0	Zygosaccharomyces_rouxii|342_869	170	C5DSX9
10306	yHMPu5000034957_hanseniaspora_osmophila_160519__OG1302__247_1569	yHMPu5000034957	OG1302	-	0.0	yHMPu5000034957_Hanseniaspora_osmophila|247_1569	619	A0A1E5RIF2
10529	zygosaccharomyces_rouxii__OG1302__342_405	zygosaccharomyces	OG1302	-	0.0	Zygosaccharomyces_rouxii|342_405	569	C5DZ94
10307	yHMPu5000034957_hanseniaspora_osmophila_160519__OG1303__247_3170	yHMPu5000034957	OG1303	-	0.0	yHMPu5000034957_Hanseniaspora_osmophila|247_3170	451	A0A1E5RHT2
10308	yHMPu5000034957_hanseniaspora_osmophila_160519__OG1306__247_169	yHMPu5000034957	OG1306	-	0.0	yHMPu5000034957_Hanseniaspora_osmophila|247_169	335	A0A1E5R7D5
10531	zygosaccharomyces_rouxii__OG1310__342_1899	zygosaccharomyces	OG1310	-	0.0	Zygosaccharomyces_rouxii|342_1899	491	C5DSG8
10530	zygosaccharomyces_rouxii__OG1310__342_1629	zygosaccharomyces	OG1310	-	0.0	Zygosaccharomyces_rouxii|342_1629	508	C5DXX0
10477	yarrowia_lipolytica__OG1313__144_2802	yarrowia	OG1313	-	0.0	Yarrowia_lipolytica|144_2802	1191
10532	zygosaccharomyces_rouxii__OG1313__342_2048	zygosaccharomyces	OG1313	-	0.0	Zygosaccharomyces_rouxii|342_2048	1177	C5DT23
10218	ogataea_parapolymorpha__OG1313__104_2643	ogataea	OG1313	-	0.0	Ogataea_parapolymorpha|104_2643	1652
10161	kazachstania_naganishii__OG1313__49_1528	kazachstania	OG1313	-	0.0	Kazachstania_naganishii|49_1528	1732
10309	yHMPu5000034957_hanseniaspora_osmophila_160519__OG1313__247_513	yHMPu5000034957	OG1313	-	0.0	yHMPu5000034957_Hanseniaspora_osmophila|247_513	1176	A0A1E5RFF1
10533	zygosaccharomyces_rouxii__OG1316__342_1735	zygosaccharomyces	OG1316	-	0.0	Zygosaccharomyces_rouxii|342_1735	1908	C5E4P6
10310	yHMPu5000034957_hanseniaspora_osmophila_160519__OG1316__247_264	yHMPu5000034957	OG1316	-	0.0	yHMPu5000034957_Hanseniaspora_osmophila|247_264	1899	A0A1E5RE92
10478	yarrowia_lipolytica__OG1316__144_2041	yarrowia	OG1316	-	0.0	Yarrowia_lipolytica|144_2041	1855
10245	torulaspora_delbrueckii__OG1316__135_1859	torulaspora	OG1316	-	0.0	Torulaspora_delbrueckii|135_1859	2482
10107	cyberlindnera_jadinii__OG1316__35_3509	cyberlindnera	OG1316	-	0.0	Cyberlindnera_jadinii|35_3509	1872
10162	kazachstania_naganishii__OG1316__49_2197	kazachstania	OG1316	-	0.0	Kazachstania_naganishii|49_2197	1890
10534	zygosaccharomyces_rouxii__OG1318__342_3686	zygosaccharomyces	OG1318	-	0.0	Zygosaccharomyces_rouxii|342_3686	647	C5DTB4
10311	yHMPu5000034957_hanseniaspora_osmophila_160519__OG1337__247_414	yHMPu5000034957	OG1337	-	0.0	yHMPu5000034957_Hanseniaspora_osmophila|247_414	747	A0A1E5R0H2
10535	zygosaccharomyces_rouxii__OG1355__342_360	zygosaccharomyces	OG1355	-	0.0	Zygosaccharomyces_rouxii|342_360	530	C5DWE0
10312	yHMPu5000034957_hanseniaspora_osmophila_160519__OG1357__247_3990	yHMPu5000034957	OG1357	-	0.0	yHMPu5000034957_Hanseniaspora_osmophila|247_3990	725	A0A1E5RH47
10536	zygosaccharomyces_rouxii__OG1357__342_716	zygosaccharomyces	OG1357	-	0.0	Zygosaccharomyces_rouxii|342_716	721	C5DZC9
10163	kazachstania_naganishii__OG1360__49_3301	kazachstania	OG1360	-	0.0	Kazachstania_naganishii|49_3301	1038
10313	yHMPu5000034957_hanseniaspora_osmophila_160519__OG1360__247_2945	yHMPu5000034957	OG1360	-	0.0	yHMPu5000034957_Hanseniaspora_osmophila|247_2945	1120	A0A1E5RI91
10537	zygosaccharomyces_rouxii__OG1360__342_877	zygosaccharomyces	OG1360	-	0.0	Zygosaccharomyces_rouxii|342_877	1064	C5DS84
10119	debaryomyces_hansenii__OG1377__36_914	debaryomyces	OG1377	-	0.0	Debaryomyces_hansenii|36_914	1462
10538	zygosaccharomyces_rouxii__OG1380__342_1249	zygosaccharomyces	OG1380	-	0.0	Zygosaccharomyces_rouxii|342_1249	486	C5DYS0
10073	ascoidea_rubescens__OG1380__6_3153	ascoidea	OG1380	-	0.0	Ascoidea_rubescens|6_3153	2783
10539	zygosaccharomyces_rouxii__OG1388__342_2264	zygosaccharomyces	OG1388	-	0.0	Zygosaccharomyces_rouxii|342_2264	700	C5E1C8
10314	yHMPu5000034957_hanseniaspora_osmophila_160519__OG1390__247_4839	yHMPu5000034957	OG1390	-	0.0	yHMPu5000034957_Hanseniaspora_osmophila|247_4839	768	A0A1E5RI75
10540	zygosaccharomyces_rouxii__OG1394__342_1351	zygosaccharomyces	OG1394	-	0.0	Zygosaccharomyces_rouxii|342_1351	611	C5DR28
10164	kazachstania_naganishii__OG1394__49_2154	kazachstania	OG1394	-	0.0	Kazachstania_naganishii|49_2154	1442
10541	zygosaccharomyces_rouxii__OG1422__342_2410	zygosaccharomyces	OG1422	-	0.0	Zygosaccharomyces_rouxii|342_2410	782	C5E063
10165	kazachstania_naganishii__OG1422__49_1694	kazachstania	OG1422	-	0.0	Kazachstania_naganishii|49_1694	1560
10131	eremothecium_gossypii__OG1422__40_2070	eremothecium	OG1422	-	0.0	Eremothecium_gossypii|40_2070	2073
10542	zygosaccharomyces_rouxii__OG1432__342_2239	zygosaccharomyces	OG1432	-	0.0	Zygosaccharomyces_rouxii|342_2239	361	C5E4J1
10120	debaryomyces_hansenii__OG1432__36_4842	debaryomyces	OG1432	-	0.0	Debaryomyces_hansenii|36_4842	360	Q6BRB0
10246	torulaspora_delbrueckii__OG1433__135_1616	torulaspora	OG1433	-	0.0	Torulaspora_delbrueckii|135_1616	3254
10315	yHMPu5000034957_hanseniaspora_osmophila_160519__OG1434__247_3610	yHMPu5000034957	OG1434	-	0.0	yHMPu5000034957_Hanseniaspora_osmophila|247_3610	813	A0A1E5RAY8
10544	zygosaccharomyces_rouxii__OG1445__342_3285	zygosaccharomyces	OG1445	-	0.0	Zygosaccharomyces_rouxii|342_3285	583	C5DSB2
10543	zygosaccharomyces_rouxii__OG1445__342_1822	zygosaccharomyces	OG1445	-	0.0	Zygosaccharomyces_rouxii|342_1822	583	C5E0C7
10075	ascoidea_rubescens__OG1446__6_5217	ascoidea	OG1446	-	0.0	Ascoidea_rubescens|6_5217	364
10074	ascoidea_rubescens__OG1446__6_4527	ascoidea	OG1446	-	0.0	Ascoidea_rubescens|6_4527	364
10479	yarrowia_lipolytica__OG1463__144_4874	yarrowia	OG1463	-	0.0	Yarrowia_lipolytica|144_4874	2086
10219	ogataea_parapolymorpha__OG1463__104_2421	ogataea	OG1463	-	0.0	Ogataea_parapolymorpha|104_2421	2765
10166	kazachstania_naganishii__OG1463__49_3621	kazachstania	OG1463	-	0.0	Kazachstania_naganishii|49_3621	2047
10108	cyberlindnera_jadinii__OG1463__35_676	cyberlindnera	OG1463	-	0.0	Cyberlindnera_jadinii|35_676	2054
10545	zygosaccharomyces_rouxii__OG1468__342_1901	zygosaccharomyces	OG1468	-	0.0	Zygosaccharomyces_rouxii|342_1901	396
10546	zygosaccharomyces_rouxii__OG1473__342_2349	zygosaccharomyces	OG1473	-	0.0	Zygosaccharomyces_rouxii|342_2349	466	C5E0A7
10547	zygosaccharomyces_rouxii__OG1487__342_2613	zygosaccharomyces	OG1487	-	0.0	Zygosaccharomyces_rouxii|342_2613	412	C5E0P0
10548	zygosaccharomyces_rouxii__OG1488__342_3380	zygosaccharomyces	OG1488	-	0.0	Zygosaccharomyces_rouxii|342_3380	489	C5DVM4
10549	zygosaccharomyces_rouxii__OG1498__342_1385	zygosaccharomyces	OG1498	-	0.0	Zygosaccharomyces_rouxii|342_1385	300	C5DQI2
10550	zygosaccharomyces_rouxii__OG1502__342_2189	zygosaccharomyces	OG1502	-	0.0	Zygosaccharomyces_rouxii|342_2189	348	C5DXY7
10551	zygosaccharomyces_rouxii__OG1516__342_3469	zygosaccharomyces	OG1516	-	0.0	Zygosaccharomyces_rouxii|342_3469	382	C5DZ08
10552	zygosaccharomyces_rouxii__OG1556__342_1254	zygosaccharomyces	OG1556	-	0.0	Zygosaccharomyces_rouxii|342_1254	431	C5DS15
10121	debaryomyces_hansenii__OG1565__36_1699	debaryomyces	OG1565	-	0.0	Debaryomyces_hansenii|36_1699	729	Q6BV32
10553	zygosaccharomyces_rouxii__OG1565__342_2101	zygosaccharomyces	OG1565	-	0.0	Zygosaccharomyces_rouxii|342_2101	732	C5DVX4
10316	yHMPu5000034957_hanseniaspora_osmophila_160519__OG1565__247_4215	yHMPu5000034957	OG1565	-	0.0	yHMPu5000034957_Hanseniaspora_osmophila|247_4215	729	A0A1E5R1G4
10554	zygosaccharomyces_rouxii__OG1567__342_2826	zygosaccharomyces	OG1567	-	0.0	Zygosaccharomyces_rouxii|342_2826	105
10247	torulaspora_delbrueckii__OG1589__135_1279	torulaspora	OG1589	-	0.0	Torulaspora_delbrueckii|135_1279	2136
10142	geotrichum_candidum__OG1589__43_3166	geotrichum	OG1589	-	0.0	Geotrichum_candidum|43_3166	2125
10258	vanderwaltozyma_polyspora__OG1589__136_3262	vanderwaltozyma	OG1589	-	0.0	Vanderwaltozyma_polyspora|136_3262	2139
10082	candida_apicola__OG1589__13_633	candida	OG1589	-	0.0	Candida_apicola|13_633	2120
10090	candida_tropicalis__OG1589__30_2456	candida	OG1589	-	0.0	Candida_tropicalis|30_2456	2125	C5MDD3
10056	alloascoidea_hylecoeti__OG1589__0_5794	alloascoidea	OG1589	-	0.0	Alloascoidea_hylecoeti|0_5794	2548
10122	debaryomyces_hansenii__OG1589__36_3012	debaryomyces	OG1589	-	0.0	Debaryomyces_hansenii|36_3012	2738	B5RUT7
10555	zygosaccharomyces_rouxii__OG1589__342_4002	zygosaccharomyces	OG1589	-	0.0	Zygosaccharomyces_rouxii|342_4002	2138	C5DQS4
10317	yHMPu5000034957_hanseniaspora_osmophila_160519__OG1589__247_629	yHMPu5000034957	OG1589	-	0.0	yHMPu5000034957_Hanseniaspora_osmophila|247_629	2194	A0A1E5RAK7
10132	eremothecium_gossypii__OG1589__40_839	eremothecium	OG1589	-	0.0	Eremothecium_gossypii|40_839	2144
10076	ascoidea_rubescens__OG1589__6_3056	ascoidea	OG1589	-	0.0	Ascoidea_rubescens|6_3056	2158
10280	yHMPu5000034604_sporopachydermia_lactativora_160519__OG1589__170_4529	yHMPu5000034604	OG1589	-	0.0	yHMPu5000034604_Sporopachydermia_lactativora|170_4529	2133
10109	cyberlindnera_jadinii__OG1589__35_4706	cyberlindnera	OG1589	-	0.0	Cyberlindnera_jadinii|35_4706	2125
10480	yarrowia_lipolytica__OG1589__144_4059	yarrowia	OG1589	-	0.0	Yarrowia_lipolytica|144_4059	2119
10167	kazachstania_naganishii__OG1589__49_3032	kazachstania	OG1589	-	0.0	Kazachstania_naganishii|49_3032	2075
10270	wickerhamomyces_anomalus__OG1589__139_5358	wickerhamomyces	OG1589	-	0.0	Wickerhamomyces_anomalus|139_5358	2133	A0A1E3P606
10318	yHMPu5000034957_hanseniaspora_osmophila_160519__OG1595__247_2933	yHMPu5000034957	OG1595	-	0.0	yHMPu5000034957_Hanseniaspora_osmophila|247_2933	565	A0A1E5R1K4
10556	zygosaccharomyces_rouxii__OG1596__342_3234	zygosaccharomyces	OG1596	-	0.0	Zygosaccharomyces_rouxii|342_3234	537	C5E4H6
10220	ogataea_parapolymorpha__OG1597__104_833	ogataea	OG1597	-	0.0	Ogataea_parapolymorpha|104_833	1917
10481	yarrowia_lipolytica__OG1597__144_817	yarrowia	OG1597	-	0.0	Yarrowia_lipolytica|144_817	1404
10110	cyberlindnera_jadinii__OG1597__35_3370	cyberlindnera	OG1597	-	0.0	Cyberlindnera_jadinii|35_3370	1396
10319	yHMPu5000034957_hanseniaspora_osmophila_160519__OG1597__247_1891	yHMPu5000034957	OG1597	-	0.0	yHMPu5000034957_Hanseniaspora_osmophila|247_1891	1285	A0A1E5RGL7
10169	kazachstania_naganishii__OG1597__49_3695	kazachstania	OG1597	-	0.0	Kazachstania_naganishii|49_3695	1424
10168	kazachstania_naganishii__OG1597__49_1428	kazachstania	OG1597	-	0.0	Kazachstania_naganishii|49_1428	1675
10057	alloascoidea_hylecoeti__OG1615__0_708	alloascoidea	OG1615	-	0.0	Alloascoidea_hylecoeti|0_708	323
10557	zygosaccharomyces_rouxii__OG1621__342_4588	zygosaccharomyces	OG1621	-	0.0	Zygosaccharomyces_rouxii|342_4588	1589	C5DVG6
10133	eremothecium_gossypii__OG1621__40_3100	eremothecium	OG1621	-	0.0	Eremothecium_gossypii|40_3100	2840
10248	torulaspora_delbrueckii__OG1621__135_3779	torulaspora	OG1621	-	0.0	Torulaspora_delbrueckii|135_3779	1918
10221	ogataea_parapolymorpha__OG1621__104_2045	ogataea	OG1621	-	0.0	Ogataea_parapolymorpha|104_2045	2203
10234	tortispora_caseinolytica__OG1621__134_4047	tortispora	OG1621	-	0.0	Tortispora_caseinolytica|134_4047	1976
10058	alloascoidea_hylecoeti__OG1621__0_1080	alloascoidea	OG1621	-	0.0	Alloascoidea_hylecoeti|0_1080	1557
10170	kazachstania_naganishii__OG1621__49_125	kazachstania	OG1621	-	0.0	Kazachstania_naganishii|49_125	1666
10482	yarrowia_lipolytica__OG1621__144_5904	yarrowia	OG1621	-	0.0	Yarrowia_lipolytica|144_5904	1556
10320	yHMPu5000034957_hanseniaspora_osmophila_160519__OG1622__247_1838	yHMPu5000034957	OG1622	-	0.0	yHMPu5000034957_Hanseniaspora_osmophila|247_1838	824	A0A1E5R337
10483	yarrowia_lipolytica__OG1622__144_1103	yarrowia	OG1622	-	0.0	Yarrowia_lipolytica|144_1103	864
10558	zygosaccharomyces_rouxii__OG1622__342_403	zygosaccharomyces	OG1622	-	0.0	Zygosaccharomyces_rouxii|342_403	767	C5DWD1
10091	candida_tropicalis__OG1622__30_2826	candida	OG1622	-	0.0	Candida_tropicalis|30_2826	787
10171	kazachstania_naganishii__OG1622__49_1974	kazachstania	OG1622	-	0.0	Kazachstania_naganishii|49_1974	782
10484	yarrowia_lipolytica__OG1629__144_1612	yarrowia	OG1629	-	0.0	Yarrowia_lipolytica|144_1612	499
10559	zygosaccharomyces_rouxii__OG1629__342_4232	zygosaccharomyces	OG1629	-	0.0	Zygosaccharomyces_rouxii|342_4232	494	C5DXA8
10172	kazachstania_naganishii__OG1629__49_2874	kazachstania	OG1629	-	0.0	Kazachstania_naganishii|49_2874	674
10322	yHMPu5000034957_hanseniaspora_osmophila_160519__OG1630__247_4771	yHMPu5000034957	OG1630	-	0.0	yHMPu5000034957_Hanseniaspora_osmophila|247_4771	492	A0A1E5RI49
10321	yHMPu5000034957_hanseniaspora_osmophila_160519__OG1630__247_2212	yHMPu5000034957	OG1630	-	0.0	yHMPu5000034957_Hanseniaspora_osmophila|247_2212	530	A0A1E5RH78
10485	yarrowia_lipolytica__OG1630__144_4465	yarrowia	OG1630	-	0.0	Yarrowia_lipolytica|144_4465	439
10560	zygosaccharomyces_rouxii__OG1634__342_3257	zygosaccharomyces	OG1634	-	0.0	Zygosaccharomyces_rouxii|342_3257	900	C5E0Q5
10486	yarrowia_lipolytica__OG1634__144_5141	yarrowia	OG1634	-	0.0	Yarrowia_lipolytica|144_5141	800
10323	yHMPu5000034957_hanseniaspora_osmophila_160519__OG1650__247_1208	yHMPu5000034957	OG1650	-	0.0	yHMPu5000034957_Hanseniaspora_osmophila|247_1208	417	A0A1E5RGX6
10561	zygosaccharomyces_rouxii__OG1650__342_3426	zygosaccharomyces	OG1650	-	0.0	Zygosaccharomyces_rouxii|342_3426	422	C5DRL3
10235	tortispora_caseinolytica__OG1659__134_2153	tortispora	OG1659	-	0.0	Tortispora_caseinolytica|134_2153	2077
10143	geotrichum_candidum__OG1659__43_7111	geotrichum	OG1659	-	0.0	Geotrichum_candidum|43_7111	683
10111	cyberlindnera_jadinii__OG1659__35_1989	cyberlindnera	OG1659	-	0.0	Cyberlindnera_jadinii|35_1989	685
10487	yarrowia_lipolytica__OG1659__144_5779	yarrowia	OG1659	-	0.0	Yarrowia_lipolytica|144_5779	691
10324	yHMPu5000034957_hanseniaspora_osmophila_160519__OG1659__247_2969	yHMPu5000034957	OG1659	-	0.0	yHMPu5000034957_Hanseniaspora_osmophila|247_2969	698	A0A1E5S0F9
10562	zygosaccharomyces_rouxii__OG1683__342_1518	zygosaccharomyces	OG1683	-	0.0	Zygosaccharomyces_rouxii|342_1518	568	C5E025
10325	yHMPu5000034957_hanseniaspora_osmophila_160519__OG1683__247_757	yHMPu5000034957	OG1683	-	0.0	yHMPu5000034957_Hanseniaspora_osmophila|247_757	576	A0A1E5RVH3
10326	yHMPu5000034957_hanseniaspora_osmophila_160519__OG1684__247_4443	yHMPu5000034957	OG1684	-	0.0	yHMPu5000034957_Hanseniaspora_osmophila|247_4443	469	A0A1E5R7C2
10327	yHMPu5000034957_hanseniaspora_osmophila_160519__OG1685__247_1131	yHMPu5000034957	OG1685	-	0.0	yHMPu5000034957_Hanseniaspora_osmophila|247_1131	473	A0A1E5RI06
10328	yHMPu5000034957_hanseniaspora_osmophila_160519__OG1695__247_2352	yHMPu5000034957	OG1695	-	0.0	yHMPu5000034957_Hanseniaspora_osmophila|247_2352	464	A0A1E5R0U7
10563	zygosaccharomyces_rouxii__OG1696__342_521	zygosaccharomyces	OG1696	-	0.0	Zygosaccharomyces_rouxii|342_521	325	C5DW24
10201	lachancea_thermotolerans__OG1710__64_3753	lachancea	OG1710	-	0.0	Lachancea_thermotolerans|64_3753	2230	C5DBX3
10194	komagataella_pastoris__OG1710__52_3375	komagataella	OG1710	-	0.0	Komagataella_pastoris|52_3375	2215	C4QXW1
10281	yHMPu5000034604_sporopachydermia_lactativora_160519__OG1710__170_4177	yHMPu5000034604	OG1710	-	0.0	yHMPu5000034604_Sporopachydermia_lactativora|170_4177	2233
10208	lipomyces_starkeyi__OG1710__66_2363	lipomyces	OG1710	-	0.0	Lipomyces_starkeyi|66_2363	2234
10222	ogataea_parapolymorpha__OG1710__104_3581	ogataea	OG1710	-	0.0	Ogataea_parapolymorpha|104_3581	2216
10112	cyberlindnera_jadinii__OG1710__35_3016	cyberlindnera	OG1710	-	0.0	Cyberlindnera_jadinii|35_3016	2241
10271	wickerhamomyces_anomalus__OG1710__139_1669	wickerhamomyces	OG1710	-	0.0	Wickerhamomyces_anomalus|139_1669	2245	A0A1E3NXV4
10229	pachysolen_tannophilus__OG1710__106_4313	pachysolen	OG1710	-	0.0	Pachysolen_tannophilus|106_4313	2278
10260	vanderwaltozyma_polyspora__OG1710__136_3083	vanderwaltozyma	OG1710	-	0.0	Vanderwaltozyma_polyspora|136_3083	2030
10259	vanderwaltozyma_polyspora__OG1710__136_1278	vanderwaltozyma	OG1710	-	0.0	Vanderwaltozyma_polyspora|136_1278	2231
10564	zygosaccharomyces_rouxii__OG1710__342_3917	zygosaccharomyces	OG1710	-	0.0	Zygosaccharomyces_rouxii|342_3917	2231
10092	candida_tropicalis__OG1710__30_579	candida	OG1710	-	0.0	Candida_tropicalis|30_579	2223
10060	alloascoidea_hylecoeti__OG1710__0_490	alloascoidea	OG1710	-	0.0	Alloascoidea_hylecoeti|0_490	2239
10059	alloascoidea_hylecoeti__OG1710__0_2893	alloascoidea	OG1710	-	0.0	Alloascoidea_hylecoeti|0_2893	2242
10236	tortispora_caseinolytica__OG1710__134_2946	tortispora	OG1710	-	0.0	Tortispora_caseinolytica|134_2946	2229
10249	torulaspora_delbrueckii__OG1710__135_329	torulaspora	OG1710	-	0.0	Torulaspora_delbrueckii|135_329	2226
10188	kluyveromyces_marxianus__OG1710__51_1910	kluyveromyces	OG1710	-	0.0	Kluyveromyces_marxianus|51_1910	2232	W0TEH6
10488	yarrowia_lipolytica__OG1710__144_535	yarrowia	OG1710	-	0.0	Yarrowia_lipolytica|144_535	2252
10083	candida_apicola__OG1710__13_618	candida	OG1710	-	0.0	Candida_apicola|13_618	2169
10329	yHMPu5000034957_hanseniaspora_osmophila_160519__OG1710__247_342	yHMPu5000034957	OG1710	-	0.0	yHMPu5000034957_Hanseniaspora_osmophila|247_342	2219	A0A1E5RF05
10145	geotrichum_candidum__OG1710__43_5052	geotrichum	OG1710	-	0.0	Geotrichum_candidum|43_5052	2237
10144	geotrichum_candidum__OG1710__43_4434	geotrichum	OG1710	-	0.0	Geotrichum_candidum|43_4434	2247
10173	kazachstania_naganishii__OG1710__49_3321	kazachstania	OG1710	-	0.0	Kazachstania_naganishii|49_3321	2242
10077	ascoidea_rubescens__OG1710__6_3503	ascoidea	OG1710	-	0.0	Ascoidea_rubescens|6_3503	2495
10134	eremothecium_gossypii__OG1710__40_3926	eremothecium	OG1710	-	0.0	Eremothecium_gossypii|40_3926	2231
10183	kluyveromyces_lactis__OG1710__50_4694	kluyveromyces	OG1710	-	0.0	Kluyveromyces_lactis|50_4694	2231	Q6CL34
10123	debaryomyces_hansenii__OG1710__36_1655	debaryomyces	OG1710	-	0.0	Debaryomyces_hansenii|36_1655	2225
10189	kluyveromyces_marxianus__OG1714__51_2708	kluyveromyces	OG1714	-	0.0	Kluyveromyces_marxianus|51_2708	1386	W0TGV0
10250	torulaspora_delbrueckii__OG1714__135_2415	torulaspora	OG1714	-	0.0	Torulaspora_delbrueckii|135_2415	1388
10230	pachysolen_tannophilus__OG1714__106_4070	pachysolen	OG1714	-	0.0	Pachysolen_tannophilus|106_4070	1400
10078	ascoidea_rubescens__OG1714__6_5689	ascoidea	OG1714	-	0.0	Ascoidea_rubescens|6_5689	1434
10061	alloascoidea_hylecoeti__OG1714__0_8601	alloascoidea	OG1714	-	0.0	Alloascoidea_hylecoeti|0_8601	1415
10330	yHMPu5000034957_hanseniaspora_osmophila_160519__OG1714__247_2152	yHMPu5000034957	OG1714	-	0.0	yHMPu5000034957_Hanseniaspora_osmophila|247_2152	1375	A0A1E5RBP3
10146	geotrichum_candidum__OG1714__43_5860	geotrichum	OG1714	-	0.0	Geotrichum_candidum|43_5860	1413
10084	candida_apicola__OG1714__13_575	candida	OG1714	-	0.0	Candida_apicola|13_575	1364
10261	vanderwaltozyma_polyspora__OG1714__136_4742	vanderwaltozyma	OG1714	-	0.0	Vanderwaltozyma_polyspora|136_4742	1381
10223	ogataea_parapolymorpha__OG1714__104_4142	ogataea	OG1714	-	0.0	Ogataea_parapolymorpha|104_4142	1374
10135	eremothecium_gossypii__OG1714__40_1069	eremothecium	OG1714	-	0.0	Eremothecium_gossypii|40_1069	1385
10184	kluyveromyces_lactis__OG1714__50_4544	kluyveromyces	OG1714	-	0.0	Kluyveromyces_lactis|50_4544	1385	Q6CVV0
10113	cyberlindnera_jadinii__OG1714__35_1449	cyberlindnera	OG1714	-	0.0	Cyberlindnera_jadinii|35_1449	1390
10195	komagataella_pastoris__OG1714__52_952	komagataella	OG1714	-	0.0	Komagataella_pastoris|52_952	1400	C4QXL0
10202	lachancea_thermotolerans__OG1714__64_3151	lachancea	OG1714	-	0.0	Lachancea_thermotolerans|64_3151	1397	C5DL66
10282	yHMPu5000034604_sporopachydermia_lactativora_160519__OG1714__170_1532	yHMPu5000034604	OG1714	-	0.0	yHMPu5000034604_Sporopachydermia_lactativora|170_1532	1435
10237	tortispora_caseinolytica__OG1714__134_3655	tortispora	OG1714	-	0.0	Tortispora_caseinolytica|134_3655	1368
10565	zygosaccharomyces_rouxii__OG1714__342_118	zygosaccharomyces	OG1714	-	0.0	Zygosaccharomyces_rouxii|342_118	1379	C5DUG5
10209	lipomyces_starkeyi__OG1714__66_2758	lipomyces	OG1714	-	0.0	Lipomyces_starkeyi|66_2758	1416
10489	yarrowia_lipolytica__OG1714__144_722	yarrowia	OG1714	-	0.0	Yarrowia_lipolytica|144_722	1395
10272	wickerhamomyces_anomalus__OG1714__139_3280	wickerhamomyces	OG1714	-	0.0	Wickerhamomyces_anomalus|139_3280	1394	A0A1E3P3W7
10174	kazachstania_naganishii__OG1714__49_4204	kazachstania	OG1714	-	0.0	Kazachstania_naganishii|49_4204	1387
10566	zygosaccharomyces_rouxii__OG1724__342_3902	zygosaccharomyces	OG1724	-	0.0	Zygosaccharomyces_rouxii|342_3902	708	C5E048
10331	yHMPu5000034957_hanseniaspora_osmophila_160519__OG1724__247_2012	yHMPu5000034957	OG1724	-	0.0	yHMPu5000034957_Hanseniaspora_osmophila|247_2012	716	A0A1E5RVP7
10062	alloascoidea_hylecoeti__OG1724__0_3909	alloascoidea	OG1724	-	0.0	Alloascoidea_hylecoeti|0_3909	711
10332	yHMPu5000034957_hanseniaspora_osmophila_160519__OG1730__247_2573	yHMPu5000034957	OG1730	-	0.0	yHMPu5000034957_Hanseniaspora_osmophila|247_2573	384	A0A1E5QZZ4
10333	yHMPu5000034957_hanseniaspora_osmophila_160519__OG1744__247_687	yHMPu5000034957	OG1744	-	0.0	yHMPu5000034957_Hanseniaspora_osmophila|247_687	411	A0A1E5R2L0
10334	yHMPu5000034957_hanseniaspora_osmophila_160519__OG1746__247_623	yHMPu5000034957	OG1746	-	0.0	yHMPu5000034957_Hanseniaspora_osmophila|247_623	260	A0A1E5RVR1
10063	alloascoidea_hylecoeti__OG1758__0_8449	alloascoidea	OG1758	-	0.0	Alloascoidea_hylecoeti|0_8449	379
10567	zygosaccharomyces_rouxii__OG1759__342_1785	zygosaccharomyces	OG1759	-	0.0	Zygosaccharomyces_rouxii|342_1785	453	C5E1F8
10335	yHMPu5000034957_hanseniaspora_osmophila_160519__OG1774__247_3782	yHMPu5000034957	OG1774	-	0.0	yHMPu5000034957_Hanseniaspora_osmophila|247_3782	1338	A0A1E5R5I3
10568	zygosaccharomyces_rouxii__OG1774__342_2028	zygosaccharomyces	OG1774	-	0.0	Zygosaccharomyces_rouxii|342_2028	1353	C5DRE1
10336	yHMPu5000034957_hanseniaspora_osmophila_160519__OG1785__247_3379	yHMPu5000034957	OG1785	-	0.0	yHMPu5000034957_Hanseniaspora_osmophila|247_3379	503	A0A1E5RZL4
10569	zygosaccharomyces_rouxii__OG1785__342_2030	zygosaccharomyces	OG1785	-	0.0	Zygosaccharomyces_rouxii|342_2030	515	C5E4B3
10570	zygosaccharomyces_rouxii__OG1786__342_2598	zygosaccharomyces	OG1786	-	0.0	Zygosaccharomyces_rouxii|342_2598	368	C5DW19
10337	yHMPu5000034957_hanseniaspora_osmophila_160519__OG1788__247_2237	yHMPu5000034957	OG1788	-	0.0	yHMPu5000034957_Hanseniaspora_osmophila|247_2237	592	A0A1E5RB08
10338	yHMPu5000034957_hanseniaspora_osmophila_160519__OG1810__247_2036	yHMPu5000034957	OG1810	-	0.0	yHMPu5000034957_Hanseniaspora_osmophila|247_2036	360	A0A1E5RGI8
10251	torulaspora_delbrueckii__OG1819__135_1789	torulaspora	OG1819	-	0.0	Torulaspora_delbrueckii|135_1789	1206
10175	kazachstania_naganishii__OG1822__49_3337	kazachstania	OG1822	-	0.0	Kazachstania_naganishii|49_3337	477
10093	candida_tropicalis__OG1825__30_473	candida	OG1825	-	0.0	Candida_tropicalis|30_473	679
10224	ogataea_parapolymorpha__OG1825__104_358	ogataea	OG1825	-	0.0	Ogataea_parapolymorpha|104_358	3905
10136	eremothecium_gossypii__OG1869__40_2133	eremothecium	OG1869	-	0.0	Eremothecium_gossypii|40_2133	891
10571	zygosaccharomyces_rouxii__OG1869__342_1905	zygosaccharomyces	OG1869	-	0.0	Zygosaccharomyces_rouxii|342_1905	492	C5DQN5
10064	alloascoidea_hylecoeti__OG1869__0_1913	alloascoidea	OG1869	-	0.0	Alloascoidea_hylecoeti|0_1913	884
10079	ascoidea_rubescens__OG1869__6_4515	ascoidea	OG1869	-	0.0	Ascoidea_rubescens|6_4515	920
10085	candida_apicola__OG1869__13_2584	candida	OG1869	-	0.0	Candida_apicola|13_2584	882
10283	yHMPu5000034604_sporopachydermia_lactativora_160519__OG1869__170_3999	yHMPu5000034604	OG1869	-	0.0	yHMPu5000034604_Sporopachydermia_lactativora|170_3999	894
10273	wickerhamomyces_anomalus__OG1869__139_5717	wickerhamomyces	OG1869	-	0.0	Wickerhamomyces_anomalus|139_5717	889	A0A1E3P0J2
10490	yarrowia_lipolytica__OG1869__144_3435	yarrowia	OG1869	-	0.0	Yarrowia_lipolytica|144_3435	901
10262	vanderwaltozyma_polyspora__OG1869__136_4421	vanderwaltozyma	OG1869	-	0.0	Vanderwaltozyma_polyspora|136_4421	904
10252	torulaspora_delbrueckii__OG1869__135_3549	torulaspora	OG1869	-	0.0	Torulaspora_delbrueckii|135_3549	902
10094	candida_tropicalis__OG1869__30_4151	candida	OG1869	-	0.0	Candida_tropicalis|30_4151	908	C5MHF2
10231	pachysolen_tannophilus__OG1869__106_5126	pachysolen	OG1869	-	0.0	Pachysolen_tannophilus|106_5126	918
10148	geotrichum_candidum__OG1869__43_6500	geotrichum	OG1869	-	0.0	Geotrichum_candidum|43_6500	883
10176	kazachstania_naganishii__OG1869__49_3896	kazachstania	OG1869	-	0.0	Kazachstania_naganishii|49_3896	919
10124	debaryomyces_hansenii__OG1869__36_4991	debaryomyces	OG1869	-	0.0	Debaryomyces_hansenii|36_4991	899	Q6BYL5
10114	cyberlindnera_jadinii__OG1869__35_712	cyberlindnera	OG1869	-	0.0	Cyberlindnera_jadinii|35_712	895
10238	tortispora_caseinolytica__OG1869__134_1321	tortispora	OG1869	-	0.0	Tortispora_caseinolytica|134_1321	1222
10185	kluyveromyces_lactis__OG1869__50_1156	kluyveromyces	OG1869	-	0.0	Kluyveromyces_lactis|50_1156	889	Q6CNB5
10147	geotrichum_candidum__OG1869__43_2844	geotrichum	OG1869	-	0.0	Geotrichum_candidum|43_2844	877
10196	komagataella_pastoris__OG1869__52_128	komagataella	OG1869	-	0.0	Komagataella_pastoris|52_128	902	C4R1Q7
10203	lachancea_thermotolerans__OG1869__64_1749	lachancea	OG1869	-	0.0	Lachancea_thermotolerans|64_1749	901	C5DGM5
10210	lipomyces_starkeyi__OG1869__66_1108	lipomyces	OG1869	-	0.0	Lipomyces_starkeyi|66_1108	893
10225	ogataea_parapolymorpha__OG1869__104_1705	ogataea	OG1869	-	0.0	Ogataea_parapolymorpha|104_1705	899
10190	kluyveromyces_marxianus__OG1869__51_3058	kluyveromyces	OG1869	-	0.0	Kluyveromyces_marxianus|51_3058	933	W0TJE4
10339	yHMPu5000034957_hanseniaspora_osmophila_160519__OG1883__247_237	yHMPu5000034957	OG1883	-	0.0	yHMPu5000034957_Hanseniaspora_osmophila|247_237	364	A0A1E5RVD6
10340	yHMPu5000034957_hanseniaspora_osmophila_160519__OG1897__247_1992	yHMPu5000034957	OG1897	-	0.0	yHMPu5000034957_Hanseniaspora_osmophila|247_1992	400	A0A1E5R7G8
10197	komagataella_pastoris__OG1904__52_2116	komagataella	OG1904	-	0.0	Komagataella_pastoris|52_2116	1243	C4QZX4
10341	yHMPu5000034957_hanseniaspora_osmophila_160519__OG1904__247_4896	yHMPu5000034957	OG1904	-	0.0	yHMPu5000034957_Hanseniaspora_osmophila|247_4896	469	A0A1E5RZI6
10572	zygosaccharomyces_rouxii__OG1924__342_2445	zygosaccharomyces	OG1924	-	0.0	Zygosaccharomyces_rouxii|342_2445	441	C5DY60
10342	yHMPu5000034957_hanseniaspora_osmophila_160519__OG1935__247_1475	yHMPu5000034957	OG1935	-	0.0	yHMPu5000034957_Hanseniaspora_osmophila|247_1475	447	A0A1E5R176
10274	wickerhamomyces_anomalus__OG1944__139_2760	wickerhamomyces	OG1944	-	0.0	Wickerhamomyces_anomalus|139_2760	438	A0A1E3P0N0
10573	zygosaccharomyces_rouxii__OG1944__342_3315	zygosaccharomyces	OG1944	-	0.0	Zygosaccharomyces_rouxii|342_3315	445	C5E1M5
10343	yHMPu5000034957_hanseniaspora_osmophila_160519__OG1955__247_1817	yHMPu5000034957	OG1955	-	0.0	yHMPu5000034957_Hanseniaspora_osmophila|247_1817	550	A0A1E5RH85
10344	yHMPu5000034957_hanseniaspora_osmophila_160519__OG1966__247_2840	yHMPu5000034957	OG1966	-	0.0	yHMPu5000034957_Hanseniaspora_osmophila|247_2840	643	A0A1E5RAX7
10574	zygosaccharomyces_rouxii__OG1966__342_1173	zygosaccharomyces	OG1966	-	0.0	Zygosaccharomyces_rouxii|342_1173	587	C5DSC6
10345	yHMPu5000034957_hanseniaspora_osmophila_160519__OG1975__247_951	yHMPu5000034957	OG1975	-	0.0	yHMPu5000034957_Hanseniaspora_osmophila|247_951	185	A0A1E5R259
10346	yHMPu5000034957_hanseniaspora_osmophila_160519__OG1977__247_4889	yHMPu5000034957	OG1977	-	0.0	yHMPu5000034957_Hanseniaspora_osmophila|247_4889	354	A0A1E5REZ2
10575	zygosaccharomyces_rouxii__OG1977__342_3641	zygosaccharomyces	OG1977	-	0.0	Zygosaccharomyces_rouxii|342_3641	304	C5E0J0
10347	yHMPu5000034957_hanseniaspora_osmophila_160519__OG2006__247_2536	yHMPu5000034957	OG2006	-	0.0	yHMPu5000034957_Hanseniaspora_osmophila|247_2536	360	A0A1E5R4M5
10348	yHMPu5000034957_hanseniaspora_osmophila_160519__OG2007__247_934	yHMPu5000034957	OG2007	-	0.0	yHMPu5000034957_Hanseniaspora_osmophila|247_934	427	A0A1E5R0H4
10576	zygosaccharomyces_rouxii__OG2031__342_1261	zygosaccharomyces	OG2031	-	0.0	Zygosaccharomyces_rouxii|342_1261	483	C5DVB6
10349	yHMPu5000034957_hanseniaspora_osmophila_160519__OG2044__247_4006	yHMPu5000034957	OG2044	-	0.0	yHMPu5000034957_Hanseniaspora_osmophila|247_4006	677	A0A1E5R2H3
10577	zygosaccharomyces_rouxii__OG2044__342_2722	zygosaccharomyces	OG2044	-	0.0	Zygosaccharomyces_rouxii|342_2722	671	C5DPI3
10350	yHMPu5000034957_hanseniaspora_osmophila_160519__OG2048__247_2369	yHMPu5000034957	OG2048	-	0.0	yHMPu5000034957_Hanseniaspora_osmophila|247_2369	394	A0A1E5RAN8
10351	yHMPu5000034957_hanseniaspora_osmophila_160519__OG2057__247_3236	yHMPu5000034957	OG2057	-	0.0	yHMPu5000034957_Hanseniaspora_osmophila|247_3236	333	A0A1E5R7C0
10352	yHMPu5000034957_hanseniaspora_osmophila_160519__OG2061__247_2856	yHMPu5000034957	OG2061	-	0.0	yHMPu5000034957_Hanseniaspora_osmophila|247_2856	214	A0A1E5R0I2
10578	zygosaccharomyces_rouxii__OG2061__342_1566	zygosaccharomyces	OG2061	-	0.0	Zygosaccharomyces_rouxii|342_1566	222	C5DR87
10579	zygosaccharomyces_rouxii__OG2062__342_649	zygosaccharomyces	OG2062	-	0.0	Zygosaccharomyces_rouxii|342_649	368	C5E0G5
10353	yHMPu5000034957_hanseniaspora_osmophila_160519__OG2084__247_113	yHMPu5000034957	OG2084	-	0.0	yHMPu5000034957_Hanseniaspora_osmophila|247_113	832	A0A1E5RA60
10086	candida_apicola__OG2084__13_3714	candida	OG2084	-	0.0	Candida_apicola|13_3714	638
10087	candida_apicola__OG2086__13_307	candida	OG2086	-	0.0	Candida_apicola|13_307	442
10580	zygosaccharomyces_rouxii__OG2113__342_3885	zygosaccharomyces	OG2113	-	0.0	Zygosaccharomyces_rouxii|342_3885	810	C5DZ21
10354	yHMPu5000034957_hanseniaspora_osmophila_160519__OG2123__247_628	yHMPu5000034957	OG2123	-	0.0	yHMPu5000034957_Hanseniaspora_osmophila|247_628	414	A0A1E5R2V9
10581	zygosaccharomyces_rouxii__OG2126__342_210	zygosaccharomyces	OG2126	-	0.0	Zygosaccharomyces_rouxii|342_210	488	C5DXR5
10177	kazachstania_naganishii__OG2126__49_1142	kazachstania	OG2126	-	0.0	Kazachstania_naganishii|49_1142	1157
10355	yHMPu5000034957_hanseniaspora_osmophila_160519__OG2126__247_3565	yHMPu5000034957	OG2126	-	0.0	yHMPu5000034957_Hanseniaspora_osmophila|247_3565	508	A0A1E5R7V9
10582	zygosaccharomyces_rouxii__OG2161__342_3311	zygosaccharomyces	OG2161	-	0.0	Zygosaccharomyces_rouxii|342_3311	238	C5DV34
10198	komagataella_pastoris__OG2161__52_2125	komagataella	OG2161	-	0.0	Komagataella_pastoris|52_2125	333
10356	yHMPu5000034957_hanseniaspora_osmophila_160519__OG2182__247_530	yHMPu5000034957	OG2182	-	0.0	yHMPu5000034957_Hanseniaspora_osmophila|247_530	624	A0A1E5RVC0
10583	zygosaccharomyces_rouxii__OG2186__342_3590	zygosaccharomyces	OG2186	-	0.0	Zygosaccharomyces_rouxii|342_3590	670	C5DX36
10357	yHMPu5000034957_hanseniaspora_osmophila_160519__OG2186__247_4384	yHMPu5000034957	OG2186	-	0.0	yHMPu5000034957_Hanseniaspora_osmophila|247_4384	670	A0A1E5RAS5
10358	yHMPu5000034957_hanseniaspora_osmophila_160519__OG2214__247_5002	yHMPu5000034957	OG2214	-	0.0	yHMPu5000034957_Hanseniaspora_osmophila|247_5002	412	A0A1E5R1Q3
10584	zygosaccharomyces_rouxii__OG2215__342_3422	zygosaccharomyces	OG2215	-	0.0	Zygosaccharomyces_rouxii|342_3422	438	C5DTF7
10359	yHMPu5000034957_hanseniaspora_osmophila_160519__OG2215__247_3109	yHMPu5000034957	OG2215	-	0.0	yHMPu5000034957_Hanseniaspora_osmophila|247_3109	481	A0A1E5RAZ2
10360	yHMPu5000034957_hanseniaspora_osmophila_160519__OG2218__247_4706	yHMPu5000034957	OG2218	-	0.0	yHMPu5000034957_Hanseniaspora_osmophila|247_4706	468	A0A1E5R8U6
10585	zygosaccharomyces_rouxii__OG2227__342_2629	zygosaccharomyces	OG2227	-	0.0	Zygosaccharomyces_rouxii|342_2629	1016	C5E4R6
10361	yHMPu5000034957_hanseniaspora_osmophila_160519__OG2228__247_2410	yHMPu5000034957	OG2228	-	0.0	yHMPu5000034957_Hanseniaspora_osmophila|247_2410	1384	A0A1E5RH53
10586	zygosaccharomyces_rouxii__OG2228__342_2549	zygosaccharomyces	OG2228	-	0.0	Zygosaccharomyces_rouxii|342_2549	1109	C5DX29
10587	zygosaccharomyces_rouxii__OG2238__342_1216	zygosaccharomyces	OG2238	-	0.0	Zygosaccharomyces_rouxii|342_1216	386	C5DPA3
10362	yHMPu5000034957_hanseniaspora_osmophila_160519__OG2246__247_3113	yHMPu5000034957	OG2246	-	0.0	yHMPu5000034957_Hanseniaspora_osmophila|247_3113	687	A0A1E5R8Q8
10275	wickerhamomyces_anomalus__OG2262__139_281	wickerhamomyces	OG2262	-	0.0	Wickerhamomyces_anomalus|139_281	698	A0A1E3P5F1
10363	yHMPu5000034957_hanseniaspora_osmophila_160519__OG2262__247_2422	yHMPu5000034957	OG2262	-	0.0	yHMPu5000034957_Hanseniaspora_osmophila|247_2422	849	A0A1E5R179
10588	zygosaccharomyces_rouxii__OG2262__342_3294	zygosaccharomyces	OG2262	-	0.0	Zygosaccharomyces_rouxii|342_3294	363	C5DVN6
10364	yHMPu5000034957_hanseniaspora_osmophila_160519__OG2265__247_126	yHMPu5000034957	OG2265	-	0.0	yHMPu5000034957_Hanseniaspora_osmophila|247_126	416	A0A1E5RDQ5
10365	yHMPu5000034957_hanseniaspora_osmophila_160519__OG2283__247_205	yHMPu5000034957	OG2283	-	0.0	yHMPu5000034957_Hanseniaspora_osmophila|247_205	334	A0A1E5RGL4
10589	zygosaccharomyces_rouxii__OG2308__342_3996	zygosaccharomyces	OG2308	-	0.0	Zygosaccharomyces_rouxii|342_3996	333	C5DRQ6
10366	yHMPu5000034957_hanseniaspora_osmophila_160519__OG2348__247_666	yHMPu5000034957	OG2348	-	0.0	yHMPu5000034957_Hanseniaspora_osmophila|247_666	1574	A0A1E5R519
10226	ogataea_parapolymorpha__OG2348__104_1172	ogataea	OG2348	-	0.0	Ogataea_parapolymorpha|104_1172	2950
10590	zygosaccharomyces_rouxii__OG2357__342_850	zygosaccharomyces	OG2357	-	0.0	Zygosaccharomyces_rouxii|342_850	368	C5E1L8
10367	yHMPu5000034957_hanseniaspora_osmophila_160519__OG2365__247_4381	yHMPu5000034957	OG2365	-	0.0	yHMPu5000034957_Hanseniaspora_osmophila|247_4381	521	A0A1E5R1R1
10368	yHMPu5000034957_hanseniaspora_osmophila_160519__OG2369__247_509	yHMPu5000034957	OG2369	-	0.0	yHMPu5000034957_Hanseniaspora_osmophila|247_509	214	A0A1E5R0R8
10591	zygosaccharomyces_rouxii__OG2380__342_1677	zygosaccharomyces	OG2380	-	0.0	Zygosaccharomyces_rouxii|342_1677	793	C5DYW0
10095	candida_tropicalis__OG2380__30_2486	candida	OG2380	-	0.0	Candida_tropicalis|30_2486	793	C5MH01
10369	yHMPu5000034957_hanseniaspora_osmophila_160519__OG2409__247_3641	yHMPu5000034957	OG2409	-	0.0	yHMPu5000034957_Hanseniaspora_osmophila|247_3641	433	A0A1E5RHB5
10370	yHMPu5000034957_hanseniaspora_osmophila_160519__OG2453__247_3123	yHMPu5000034957	OG2453	-	0.0	yHMPu5000034957_Hanseniaspora_osmophila|247_3123	306	A0A1E5R6D8
10592	zygosaccharomyces_rouxii__OG2453__342_503	zygosaccharomyces	OG2453	-	0.0	Zygosaccharomyces_rouxii|342_503	307	C5DPQ1
10593	zygosaccharomyces_rouxii__OG2455__342_3605	zygosaccharomyces	OG2455	-	0.0	Zygosaccharomyces_rouxii|342_3605	704	C5DZW2
10371	yHMPu5000034957_hanseniaspora_osmophila_160519__OG2455__247_1277	yHMPu5000034957	OG2455	-	0.0	yHMPu5000034957_Hanseniaspora_osmophila|247_1277	678	A0A1E5RFC3
10372	yHMPu5000034957_hanseniaspora_osmophila_160519__OG2495__247_3720	yHMPu5000034957	OG2495	-	0.0	yHMPu5000034957_Hanseniaspora_osmophila|247_3720	703	A0A1E5RGD1
10373	yHMPu5000034957_hanseniaspora_osmophila_160519__OG2506__247_280	yHMPu5000034957	OG2506	-	0.0	yHMPu5000034957_Hanseniaspora_osmophila|247_280	528	A0A1E5RZ42
10594	zygosaccharomyces_rouxii__OG2537__342_2783	zygosaccharomyces	OG2537	-	0.0	Zygosaccharomyces_rouxii|342_2783	314	C5DU34
10374	yHMPu5000034957_hanseniaspora_osmophila_160519__OG2557__247_3289	yHMPu5000034957	OG2557	-	0.0	yHMPu5000034957_Hanseniaspora_osmophila|247_3289	854	A0A1E5R273
10595	zygosaccharomyces_rouxii__OG2567__342_3491	zygosaccharomyces	OG2567	-	0.0	Zygosaccharomyces_rouxii|342_3491	453
10596	zygosaccharomyces_rouxii__OG2573__342_1092	zygosaccharomyces	OG2573	-	0.0	Zygosaccharomyces_rouxii|342_1092	254	C5DPI9
10375	yHMPu5000034957_hanseniaspora_osmophila_160519__OG2577__247_175	yHMPu5000034957	OG2577	-	0.0	yHMPu5000034957_Hanseniaspora_osmophila|247_175	302	A0A1E5S004
10597	zygosaccharomyces_rouxii__OG2578__342_1075	zygosaccharomyces	OG2578	-	0.0	Zygosaccharomyces_rouxii|342_1075	238	C5DT06
10376	yHMPu5000034957_hanseniaspora_osmophila_160519__OG2578__247_699	yHMPu5000034957	OG2578	-	0.0	yHMPu5000034957_Hanseniaspora_osmophila|247_699	246	A0A1E5R7S8
10377	yHMPu5000034957_hanseniaspora_osmophila_160519__OG2588__247_460	yHMPu5000034957	OG2588	-	0.0	yHMPu5000034957_Hanseniaspora_osmophila|247_460	319	A0A1E5RA61
10598	zygosaccharomyces_rouxii__OG2588__342_708	zygosaccharomyces	OG2588	-	0.0	Zygosaccharomyces_rouxii|342_708	325	C5DQV6
10378	yHMPu5000034957_hanseniaspora_osmophila_160519__OG2603__247_985	yHMPu5000034957	OG2603	-	0.0	yHMPu5000034957_Hanseniaspora_osmophila|247_985	512	A0A1E5RGP4
10379	yHMPu5000034957_hanseniaspora_osmophila_160519__OG2646__247_3804	yHMPu5000034957	OG2646	-	0.0	yHMPu5000034957_Hanseniaspora_osmophila|247_3804	657	A0A1E5R206
10380	yHMPu5000034957_hanseniaspora_osmophila_160519__OG2654__247_4038	yHMPu5000034957	OG2654	-	0.0	yHMPu5000034957_Hanseniaspora_osmophila|247_4038	227	A0A1E5RFM0
10381	yHMPu5000034957_hanseniaspora_osmophila_160519__OG2677__247_4934	yHMPu5000034957	OG2677	-	0.0	yHMPu5000034957_Hanseniaspora_osmophila|247_4934	342	A0A1E5RNP2
10599	zygosaccharomyces_rouxii__OG2677__342_1058	zygosaccharomyces	OG2677	-	0.0	Zygosaccharomyces_rouxii|342_1058	361	C5DV03
10600	zygosaccharomyces_rouxii__OG2714__342_1543	zygosaccharomyces	OG2714	-	0.0	Zygosaccharomyces_rouxii|342_1543	153	C5E0W7
10382	yHMPu5000034957_hanseniaspora_osmophila_160519__OG2714__247_5025	yHMPu5000034957	OG2714	-	0.0	yHMPu5000034957_Hanseniaspora_osmophila|247_5025	156	A0A1E5R1Q0
10383	yHMPu5000034957_hanseniaspora_osmophila_160519__OG2721__247_2842	yHMPu5000034957	OG2721	-	0.0	yHMPu5000034957_Hanseniaspora_osmophila|247_2842	406	A0A1E5REG4
10384	yHMPu5000034957_hanseniaspora_osmophila_160519__OG2741__247_2317	yHMPu5000034957	OG2741	-	0.0	yHMPu5000034957_Hanseniaspora_osmophila|247_2317	282	A0A1E5RCM4
10385	yHMPu5000034957_hanseniaspora_osmophila_160519__OG2752__247_4293	yHMPu5000034957	OG2752	-	0.0	yHMPu5000034957_Hanseniaspora_osmophila|247_4293	447	A0A1E5REA0
10601	zygosaccharomyces_rouxii__OG2794__342_3166	zygosaccharomyces	OG2794	-	0.0	Zygosaccharomyces_rouxii|342_3166	248	C5DTS1
10386	yHMPu5000034957_hanseniaspora_osmophila_160519__OG2794__247_3267	yHMPu5000034957	OG2794	-	0.0	yHMPu5000034957_Hanseniaspora_osmophila|247_3267	248	A0A1E5R1Y5
10387	yHMPu5000034957_hanseniaspora_osmophila_160519__OG2807__247_2285	yHMPu5000034957	OG2807	-	0.0	yHMPu5000034957_Hanseniaspora_osmophila|247_2285	430	A0A1E5RVD9
10602	zygosaccharomyces_rouxii__OG2808__342_1487	zygosaccharomyces	OG2808	-	0.0	Zygosaccharomyces_rouxii|342_1487	295	C5DP91
10388	yHMPu5000034957_hanseniaspora_osmophila_160519__OG2808__247_5024	yHMPu5000034957	OG2808	-	0.0	yHMPu5000034957_Hanseniaspora_osmophila|247_5024	316	A0A1E5RNR0
10603	zygosaccharomyces_rouxii__OG2841__342_338	zygosaccharomyces	OG2841	-	0.0	Zygosaccharomyces_rouxii|342_338	898	C5DT74
10389	yHMPu5000034957_hanseniaspora_osmophila_160519__OG2845__247_101	yHMPu5000034957	OG2845	-	0.0	yHMPu5000034957_Hanseniaspora_osmophila|247_101	176	A0A1E5REX9
10390	yHMPu5000034957_hanseniaspora_osmophila_160519__OG2868__247_1184	yHMPu5000034957	OG2868	-	0.0	yHMPu5000034957_Hanseniaspora_osmophila|247_1184	338	A0A1E5REX7
10391	yHMPu5000034957_hanseniaspora_osmophila_160519__OG2871__247_1853	yHMPu5000034957	OG2871	-	0.0	yHMPu5000034957_Hanseniaspora_osmophila|247_1853	279	A0A1E5R508
10392	yHMPu5000034957_hanseniaspora_osmophila_160519__OG2913__247_3822	yHMPu5000034957	OG2913	-	0.0	yHMPu5000034957_Hanseniaspora_osmophila|247_3822	240	A0A1E5RV57
10393	yHMPu5000034957_hanseniaspora_osmophila_160519__OG2956__247_4002	yHMPu5000034957	OG2956	-	0.0	yHMPu5000034957_Hanseniaspora_osmophila|247_4002	310	A0A1E5R0R1
10604	zygosaccharomyces_rouxii__OG2956__342_2069	zygosaccharomyces	OG2956	-	0.0	Zygosaccharomyces_rouxii|342_2069	278	C5DT71
10394	yHMPu5000034957_hanseniaspora_osmophila_160519__OG2999__247_273	yHMPu5000034957	OG2999	-	0.0	yHMPu5000034957_Hanseniaspora_osmophila|247_273	514	A0A1E5RDP3
10395	yHMPu5000034957_hanseniaspora_osmophila_160519__OG3001__247_4305	yHMPu5000034957	OG3001	-	0.0	yHMPu5000034957_Hanseniaspora_osmophila|247_4305	291	A0A1E5RDN9
10605	zygosaccharomyces_rouxii__OG3006__342_3070	zygosaccharomyces	OG3006	-	0.0	Zygosaccharomyces_rouxii|342_3070	482	C5DYZ8
10396	yHMPu5000034957_hanseniaspora_osmophila_160519__OG3006__247_3732	yHMPu5000034957	OG3006	-	0.0	yHMPu5000034957_Hanseniaspora_osmophila|247_3732	527	A0A1E5RI88
10397	yHMPu5000034957_hanseniaspora_osmophila_160519__OG3018__247_520	yHMPu5000034957	OG3018	-	0.0	yHMPu5000034957_Hanseniaspora_osmophila|247_520	343	A0A1E5RZT0
10398	yHMPu5000034957_hanseniaspora_osmophila_160519__OG3025__247_1312	yHMPu5000034957	OG3025	-	0.0	yHMPu5000034957_Hanseniaspora_osmophila|247_1312	288	A0A1E5RHG7
10399	yHMPu5000034957_hanseniaspora_osmophila_160519__OG3043__247_4569	yHMPu5000034957	OG3043	-	0.0	yHMPu5000034957_Hanseniaspora_osmophila|247_4569	268	A0A1E5RBH4
10400	yHMPu5000034957_hanseniaspora_osmophila_160519__OG3074__247_5011	yHMPu5000034957	OG3074	-	0.0	yHMPu5000034957_Hanseniaspora_osmophila|247_5011	491	A0A1E5R593
10401	yHMPu5000034957_hanseniaspora_osmophila_160519__OG3074__247_570	yHMPu5000034957	OG3074	-	0.0	yHMPu5000034957_Hanseniaspora_osmophila|247_570	344	A0A1E5R573
10402	yHMPu5000034957_hanseniaspora_osmophila_160519__OG3100__247_2148	yHMPu5000034957	OG3100	-	0.0	yHMPu5000034957_Hanseniaspora_osmophila|247_2148	720	A0A1E5R4Y6
10403	yHMPu5000034957_hanseniaspora_osmophila_160519__OG3104__247_2730	yHMPu5000034957	OG3104	-	0.0	yHMPu5000034957_Hanseniaspora_osmophila|247_2730	608	A0A1E5RNL3
10404	yHMPu5000034957_hanseniaspora_osmophila_160519__OG3114__247_2775	yHMPu5000034957	OG3114	-	0.0	yHMPu5000034957_Hanseniaspora_osmophila|247_2775	407	A0A1E5RBA6
10149	geotrichum_candidum__OG3115__43_646	geotrichum	OG3115	-	0.0	Geotrichum_candidum|43_646	824
10491	yarrowia_lipolytica__OG3120__144_6361	yarrowia	OG3120	-	0.0	Yarrowia_lipolytica|144_6361	354
10606	zygosaccharomyces_rouxii__OG3151__342_1619	zygosaccharomyces	OG3151	-	0.0	Zygosaccharomyces_rouxii|342_1619	95	C5E0E0
10405	yHMPu5000034957_hanseniaspora_osmophila_160519__OG3151__247_3607	yHMPu5000034957	OG3151	-	0.0	yHMPu5000034957_Hanseniaspora_osmophila|247_3607	641	A0A1E5R1R2
10406	yHMPu5000034957_hanseniaspora_osmophila_160519__OG3196__247_5021	yHMPu5000034957	OG3196	-	0.0	yHMPu5000034957_Hanseniaspora_osmophila|247_5021	225	A0A1E5R0S3
10607	zygosaccharomyces_rouxii__OG3196__342_2749	zygosaccharomyces	OG3196	-	0.0	Zygosaccharomyces_rouxii|342_2749	303	C5DTZ4
10608	zygosaccharomyces_rouxii__OG3207__342_3056	zygosaccharomyces	OG3207	-	0.0	Zygosaccharomyces_rouxii|342_3056	304	C5DYA3
10407	yHMPu5000034957_hanseniaspora_osmophila_160519__OG3221__247_4073	yHMPu5000034957	OG3221	-	0.0	yHMPu5000034957_Hanseniaspora_osmophila|247_4073	364	A0A1E5RI90
10408	yHMPu5000034957_hanseniaspora_osmophila_160519__OG3313__247_4790	yHMPu5000034957	OG3313	-	0.0	yHMPu5000034957_Hanseniaspora_osmophila|247_4790	325	A0A1E5RZT5
10409	yHMPu5000034957_hanseniaspora_osmophila_160519__OG3336__247_2255	yHMPu5000034957	OG3336	-	0.0	yHMPu5000034957_Hanseniaspora_osmophila|247_2255	588	A0A1E5RDS3
10204	lachancea_thermotolerans__OG3350__64_2338	lachancea	OG3350	-	0.0	Lachancea_thermotolerans|64_2338	378
10410	yHMPu5000034957_hanseniaspora_osmophila_160519__OG3350__247_2236	yHMPu5000034957	OG3350	-	0.0	yHMPu5000034957_Hanseniaspora_osmophila|247_2236	374	A0A1E5RE70
10411	yHMPu5000034957_hanseniaspora_osmophila_160519__OG3413__247_3460	yHMPu5000034957	OG3413	-	0.0	yHMPu5000034957_Hanseniaspora_osmophila|247_3460	383	A0A1E5R4P2
10412	yHMPu5000034957_hanseniaspora_osmophila_160519__OG3416__247_2066	yHMPu5000034957	OG3416	-	0.0	yHMPu5000034957_Hanseniaspora_osmophila|247_2066	343	A0A1E5RIB5
10413	yHMPu5000034957_hanseniaspora_osmophila_160519__OG3429__247_4783	yHMPu5000034957	OG3429	-	0.0	yHMPu5000034957_Hanseniaspora_osmophila|247_4783	171	A0A1E5RZD1
10609	zygosaccharomyces_rouxii__OG3429__342_3830	zygosaccharomyces	OG3429	-	0.0	Zygosaccharomyces_rouxii|342_3830	167	C5DSK7
10610	zygosaccharomyces_rouxii__OG3458__342_1077	zygosaccharomyces	OG3458	-	0.0	Zygosaccharomyces_rouxii|342_1077	379	C5DU24
10414	yHMPu5000034957_hanseniaspora_osmophila_160519__OG3488__247_2381	yHMPu5000034957	OG3488	-	0.0	yHMPu5000034957_Hanseniaspora_osmophila|247_2381	235	A0A1E5RVV5
10415	yHMPu5000034957_hanseniaspora_osmophila_160519__OG3499__247_3059	yHMPu5000034957	OG3499	-	0.0	yHMPu5000034957_Hanseniaspora_osmophila|247_3059	1227	A0A1E5RBK7
10611	zygosaccharomyces_rouxii__OG3505__342_1222	zygosaccharomyces	OG3505	-	0.0	Zygosaccharomyces_rouxii|342_1222	155	C5E199
10612	zygosaccharomyces_rouxii__OG3509__342_3544	zygosaccharomyces	OG3509	-	0.0	Zygosaccharomyces_rouxii|342_3544	1009	C5E4X3
10416	yHMPu5000034957_hanseniaspora_osmophila_160519__OG3525__247_1298	yHMPu5000034957	OG3525	-	0.0	yHMPu5000034957_Hanseniaspora_osmophila|247_1298	461	A0A1E5RHS8
10613	zygosaccharomyces_rouxii__OG3525__342_1089	zygosaccharomyces	OG3525	-	0.0	Zygosaccharomyces_rouxii|342_1089	437	C5DZC7
10417	yHMPu5000034957_hanseniaspora_osmophila_160519__OG3531__247_4545	yHMPu5000034957	OG3531	-	0.0	yHMPu5000034957_Hanseniaspora_osmophila|247_4545	441	A0A1E5RB76
10418	yHMPu5000034957_hanseniaspora_osmophila_160519__OG3557__247_1413	yHMPu5000034957	OG3557	-	0.0	yHMPu5000034957_Hanseniaspora_osmophila|247_1413	480	A0A1E5RAB2
10614	zygosaccharomyces_rouxii__OG3581__342_2194	zygosaccharomyces	OG3581	-	0.0	Zygosaccharomyces_rouxii|342_2194	542	C5E4M1
10615	zygosaccharomyces_rouxii__OG3612__342_1432	zygosaccharomyces	OG3612	-	0.0	Zygosaccharomyces_rouxii|342_1432	216	C5DZM7
10419	yHMPu5000034957_hanseniaspora_osmophila_160519__OG3612__247_1606	yHMPu5000034957	OG3612	-	0.0	yHMPu5000034957_Hanseniaspora_osmophila|247_1606	219	A0A1E5RNZ5
10420	yHMPu5000034957_hanseniaspora_osmophila_160519__OG3624__247_267	yHMPu5000034957	OG3624	-	0.0	yHMPu5000034957_Hanseniaspora_osmophila|247_267	223	A0A1E5RB27
10421	yHMPu5000034957_hanseniaspora_osmophila_160519__OG3639__247_3526	yHMPu5000034957	OG3639	-	0.0	yHMPu5000034957_Hanseniaspora_osmophila|247_3526	665	A0A1E5RZY6
10422	yHMPu5000034957_hanseniaspora_osmophila_160519__OG3676__247_3938	yHMPu5000034957	OG3676	-	0.0	yHMPu5000034957_Hanseniaspora_osmophila|247_3938	282	A0A1E5R7P1
10423	yHMPu5000034957_hanseniaspora_osmophila_160519__OG3679__247_3853	yHMPu5000034957	OG3679	-	0.0	yHMPu5000034957_Hanseniaspora_osmophila|247_3853	357	A0A1E5R7J8
10616	zygosaccharomyces_rouxii__OG3679__342_190	zygosaccharomyces	OG3679	-	0.0	Zygosaccharomyces_rouxii|342_190	322	C5DV58
10424	yHMPu5000034957_hanseniaspora_osmophila_160519__OG3681__247_4390	yHMPu5000034957	OG3681	-	0.0	yHMPu5000034957_Hanseniaspora_osmophila|247_4390	340	A0A1E5RBM5
10425	yHMPu5000034957_hanseniaspora_osmophila_160519__OG3767__247_2820	yHMPu5000034957	OG3767	-	0.0	yHMPu5000034957_Hanseniaspora_osmophila|247_2820	450	A0A1E5R7F0
10426	yHMPu5000034957_hanseniaspora_osmophila_160519__OG3774__247_1665	yHMPu5000034957	OG3774	-	0.0	yHMPu5000034957_Hanseniaspora_osmophila|247_1665	397	A0A1E5R1W3
10263	vanderwaltozyma_polyspora__OG3782__136_3950	vanderwaltozyma	OG3782	-	0.0	Vanderwaltozyma_polyspora|136_3950	1420
10178	kazachstania_naganishii__OG3801__49_3071	kazachstania	OG3801	-	0.0	Kazachstania_naganishii|49_3071	310
10617	zygosaccharomyces_rouxii__OG3811__342_1437	zygosaccharomyces	OG3811	-	0.0	Zygosaccharomyces_rouxii|342_1437	551	C5DPQ6
10427	yHMPu5000034957_hanseniaspora_osmophila_160519__OG3902__247_4425	yHMPu5000034957	OG3902	-	0.0	yHMPu5000034957_Hanseniaspora_osmophila|247_4425	266	A0A1E5R4P1
10428	yHMPu5000034957_hanseniaspora_osmophila_160519__OG3917__247_1083	yHMPu5000034957	OG3917	-	0.0	yHMPu5000034957_Hanseniaspora_osmophila|247_1083	363	A0A1E5RBI1
10429	yHMPu5000034957_hanseniaspora_osmophila_160519__OG3978__247_137	yHMPu5000034957	OG3978	-	0.0	yHMPu5000034957_Hanseniaspora_osmophila|247_137	392	A0A1E5RF12
10430	yHMPu5000034957_hanseniaspora_osmophila_160519__OG3991__247_4188	yHMPu5000034957	OG3991	-	0.0	yHMPu5000034957_Hanseniaspora_osmophila|247_4188	246	A0A1E5RHD7
10431	yHMPu5000034957_hanseniaspora_osmophila_160519__OG4004__247_4184	yHMPu5000034957	OG4004	-	0.0	yHMPu5000034957_Hanseniaspora_osmophila|247_4184	158	A0A1E5REJ2
10179	kazachstania_naganishii__OG4016__49_4770	kazachstania	OG4016	-	0.0	Kazachstania_naganishii|49_4770	1317
10432	yHMPu5000034957_hanseniaspora_osmophila_160519__OG4021__247_4619	yHMPu5000034957	OG4021	-	0.0	yHMPu5000034957_Hanseniaspora_osmophila|247_4619	255	A0A1E5R2H7
10433	yHMPu5000034957_hanseniaspora_osmophila_160519__OG4150__247_4636	yHMPu5000034957	OG4150	-	0.0	yHMPu5000034957_Hanseniaspora_osmophila|247_4636	442	A0A1E5RB13
10618	zygosaccharomyces_rouxii__OG4185__342_1571	zygosaccharomyces	OG4185	-	0.0	Zygosaccharomyces_rouxii|342_1571	378	C5DW00
10434	yHMPu5000034957_hanseniaspora_osmophila_160519__OG4185__247_896	yHMPu5000034957	OG4185	-	0.0	yHMPu5000034957_Hanseniaspora_osmophila|247_896	400	A0A1E5R1R8
10619	zygosaccharomyces_rouxii__OG4275__342_4203	zygosaccharomyces	OG4275	-	0.0	Zygosaccharomyces_rouxii|342_4203	370	C5DUX9
10620	zygosaccharomyces_rouxii__OG4312__342_2290	zygosaccharomyces	OG4312	-	0.0	Zygosaccharomyces_rouxii|342_2290	328	C5DR75
10435	yHMPu5000034957_hanseniaspora_osmophila_160519__OG4312__247_3900	yHMPu5000034957	OG4312	-	0.0	yHMPu5000034957_Hanseniaspora_osmophila|247_3900	307	A0A1E5RAQ9
10436	yHMPu5000034957_hanseniaspora_osmophila_160519__OG4379__247_3389	yHMPu5000034957	OG4379	-	0.0	yHMPu5000034957_Hanseniaspora_osmophila|247_3389	230	A0A1E5R7X6
10621	zygosaccharomyces_rouxii__OG4391__342_2040	zygosaccharomyces	OG4391	-	0.0	Zygosaccharomyces_rouxii|342_2040	882	C5DUV4
10437	yHMPu5000034957_hanseniaspora_osmophila_160519__OG4396__247_1645	yHMPu5000034957	OG4396	-	0.0	yHMPu5000034957_Hanseniaspora_osmophila|247_1645	229	A0A1E5R7G3
10438	yHMPu5000034957_hanseniaspora_osmophila_160519__OG4398__247_341	yHMPu5000034957	OG4398	-	0.0	yHMPu5000034957_Hanseniaspora_osmophila|247_341	225	A0A1E5RBI0
10439	yHMPu5000034957_hanseniaspora_osmophila_160519__OG4555__247_1762	yHMPu5000034957	OG4555	-	0.0	yHMPu5000034957_Hanseniaspora_osmophila|247_1762	122	A0A1E5RAA4
10622	zygosaccharomyces_rouxii__OG4555__342_935	zygosaccharomyces	OG4555	-	0.0	Zygosaccharomyces_rouxii|342_935	131	C5E1A2
10440	yHMPu5000034957_hanseniaspora_osmophila_160519__OG4583__247_3056	yHMPu5000034957	OG4583	-	0.0	yHMPu5000034957_Hanseniaspora_osmophila|247_3056	297	A0A1E5R1F8
10441	yHMPu5000034957_hanseniaspora_osmophila_160519__OG4624__247_4542	yHMPu5000034957	OG4624	-	0.0	yHMPu5000034957_Hanseniaspora_osmophila|247_4542	561	A0A1E5RVP9
10623	zygosaccharomyces_rouxii__OG4758__342_2959	zygosaccharomyces	OG4758	-	0.0	Zygosaccharomyces_rouxii|342_2959	121	C5DWS5
10492	yarrowia_lipolytica__OG4959__144_354	yarrowia	OG4959	-	0.0	Yarrowia_lipolytica|144_354	389
10442	yHMPu5000034957_hanseniaspora_osmophila_160519__OG4959__247_2720	yHMPu5000034957	OG4959	-	0.0	yHMPu5000034957_Hanseniaspora_osmophila|247_2720	337	A0A1E5R7L2
10624	zygosaccharomyces_rouxii__OG5096__342_4489	zygosaccharomyces	OG5096	-	0.0	Zygosaccharomyces_rouxii|342_4489	340	C5DQF1
10065	alloascoidea_hylecoeti__OG5096__0_1987	alloascoidea	OG5096	-	0.0	Alloascoidea_hylecoeti|0_1987	340
10493	yarrowia_lipolytica__OG5118__144_2927	yarrowia	OG5118	-	0.0	Yarrowia_lipolytica|144_2927	228
10494	yarrowia_lipolytica__OG5327__144_1267	yarrowia	OG5327	-	0.0	Yarrowia_lipolytica|144_1267	459
10625	zygosaccharomyces_rouxii__OG5327__342_985	zygosaccharomyces	OG5327	-	0.0	Zygosaccharomyces_rouxii|342_985	490	C5DXE7
10495	yarrowia_lipolytica__OG5404__144_3083	yarrowia	OG5404	-	0.0	Yarrowia_lipolytica|144_3083	532
10443	yHMPu5000034957_hanseniaspora_osmophila_160519__OG5404__247_3668	yHMPu5000034957	OG5404	-	0.0	yHMPu5000034957_Hanseniaspora_osmophila|247_3668	550	A0A1E5R860
10626	zygosaccharomyces_rouxii__OG5404__342_2804	zygosaccharomyces	OG5404	-	0.0	Zygosaccharomyces_rouxii|342_2804	559	C5DUL8
10627	zygosaccharomyces_rouxii__OG5404__342_3859	zygosaccharomyces	OG5404	-	0.0	Zygosaccharomyces_rouxii|342_3859	598	C5E1N5
10496	yarrowia_lipolytica__OG5404__144_942	yarrowia	OG5404	-	0.0	Yarrowia_lipolytica|144_942	532
10497	yarrowia_lipolytica__OG5441__144_5942	yarrowia	OG5441	-	0.0	Yarrowia_lipolytica|144_5942	283
10631	zygosaccharomyces_rouxii__OG5441__342_369	zygosaccharomyces	OG5441	-	0.0	Zygosaccharomyces_rouxii|342_369	526	C5DS29
10444	yHMPu5000034957_hanseniaspora_osmophila_160519__OG5441__247_3380	yHMPu5000034957	OG5441	-	0.0	yHMPu5000034957_Hanseniaspora_osmophila|247_3380	496	A0A1E5R1H4
10445	yHMPu5000034957_hanseniaspora_osmophila_160519__OG5490__247_360	yHMPu5000034957	OG5490	-	0.0	yHMPu5000034957_Hanseniaspora_osmophila|247_360	542	A0A1E5RF28
10632	zygosaccharomyces_rouxii__OG5490__342_3615	zygosaccharomyces	OG5490	-	0.0	Zygosaccharomyces_rouxii|342_3615	507	C5DU94
10447	yHMPu5000034957_hanseniaspora_osmophila_160519__OG5735__247_4944	yHMPu5000034957	OG5735	-	0.0	yHMPu5000034957_Hanseniaspora_osmophila|247_4944	153	A0A1E5RHS6
