# Supplementary material for: The role of metabolism in shaping enzyme structures over 400 million years
Source: Nature. 2025 Jul 9;644(8075):280–9. doi: 10.1038/s41586-025-09205-6 (PMC12328220; doi:10.1038/s41586-025-09205-6)
Supplement: Supplementary file 3 — Supplementary Tables 1–10 (see Supplementary Information file for legends). [file 41586_2025_9205_MOESM3_ESM.zip › SI_Tables/Table_S1_4.csv]

	ID	species	OG	Plddt	Plddt_0_rep	ID_seq_aln	seq_len	uniprot_id
0	alloascoidea_hylecoeti__OG1004__0_1963	alloascoidea	OG1004	79.9559	79.9559	Alloascoidea_hylecoeti|0_1963	501
1	alloascoidea_hylecoeti__OG1004__0_887	alloascoidea	OG1004	69.6685	69.6685	Alloascoidea_hylecoeti|0_887	1157
2	alloascoidea_hylecoeti__OG1004__0_8918	alloascoidea	OG1004	75.0749	75.0749	Alloascoidea_hylecoeti|0_8918	1070
3	alloascoidea_hylecoeti__OG1004__0_9006	alloascoidea	OG1004	74.7122	74.7122	Alloascoidea_hylecoeti|0_9006	1169
4	alloascoidea_hylecoeti__OG1004__0_9052	alloascoidea	OG1004	85.0866	85.0866	Alloascoidea_hylecoeti|0_9052	638
5	alloascoidea_hylecoeti__OG1004__0_9446	alloascoidea	OG1004	88.3108	88.3108	Alloascoidea_hylecoeti|0_9446	762
6	ascoidea_rubescens__OG1004__6_3333	ascoidea	OG1004	91.9135	91.9135	Ascoidea_rubescens|6_3333	328
7	ascoidea_rubescens__OG1004__6_4087	ascoidea	OG1004	73.3225	73.3225	Ascoidea_rubescens|6_4087	1144
8	ascoidea_rubescens__OG1004__6_423	ascoidea	OG1004	87.8318	87.8318	Ascoidea_rubescens|6_423	777
9	ascoidea_rubescens__OG1004__6_5493	ascoidea	OG1004	76.6313	76.6313	Ascoidea_rubescens|6_5493	862
10	ascoidea_rubescens__OG1004__6_6074	ascoidea	OG1004	75.3362	75.3362	Ascoidea_rubescens|6_6074	736
11	candida_apicola__OG1004__13_1008	candida	OG1004	83.2335	83.2335	Candida_apicola|13_1008	724
12	candida_apicola__OG1004__13_1159	candida	OG1004	89.9227	89.9227	Candida_apicola|13_1159	709
13	candida_apicola__OG1004__13_3311	candida	OG1004	95.507	95.507	Candida_apicola|13_3311	283
14	candida_apicola__OG1004__13_946	candida	OG1004	74.4504	74.4504	Candida_apicola|13_946	948
15	candida_tropicalis__OG1004__30_158	candida	OG1004	89.3156	89.3156	Candida_tropicalis|30_158	766	C5M9J4
16	candida_tropicalis__OG1004__30_2060	candida	OG1004	94.4798	94.4798	Candida_tropicalis|30_2060	311	C5M452
17	candida_tropicalis__OG1004__30_355	candida	OG1004	64.5997	64.5997	Candida_tropicalis|30_355	593	C5M450
18	candida_tropicalis__OG1004__30_3713	candida	OG1004	79.018	79.018	Candida_tropicalis|30_3713	1027	C5MJA0
19	candida_tropicalis__OG1004__30_4380	candida	OG1004	77.5927	77.5927	Candida_tropicalis|30_4380	845	C5MA11
20	cyberlindnera_jadinii__OG1004__35_1002	cyberlindnera	OG1004	76.4291	76.4291	Cyberlindnera_jadinii|35_1002	1081
21	cyberlindnera_jadinii__OG1004__35_232	cyberlindnera	OG1004	91.9419	91.9419	Cyberlindnera_jadinii|35_232	353
22	cyberlindnera_jadinii__OG1004__35_3955	cyberlindnera	OG1004	78.0507	78.0507	Cyberlindnera_jadinii|35_3955	888
23	cyberlindnera_jadinii__OG1004__35_4334	cyberlindnera	OG1004	89.4545	89.4545	Cyberlindnera_jadinii|35_4334	725
24	cyberlindnera_jadinii__OG1004__35_5605	cyberlindnera	OG1004	81.7443	81.7443	Cyberlindnera_jadinii|35_5605	832
25	debaryomyces_hansenii__OG1004__36_1637	debaryomyces	OG1004	78.1471	78.1471	Debaryomyces_hansenii|36_1637	901	Q6BWU5
26	debaryomyces_hansenii__OG1004__36_1671	debaryomyces	OG1004	75.6377	75.6377	Debaryomyces_hansenii|36_1671	1147	Q6BRT9
27	debaryomyces_hansenii__OG1004__36_206	debaryomyces	OG1004	68.8458	68.8458	Debaryomyces_hansenii|36_206	1184
28	debaryomyces_hansenii__OG1004__36_3659	debaryomyces	OG1004	90.4441	90.4441	Debaryomyces_hansenii|36_3659	763	Q6BYI2
29	debaryomyces_hansenii__OG1004__36_388	debaryomyces	OG1004	93.5959	93.5959	Debaryomyces_hansenii|36_388	312	Q6BQ09
30	eremothecium_gossypii__OG1004__40_1208	eremothecium	OG1004	95.1993	95.1993	Eremothecium_gossypii|40_1208	307
31	eremothecium_gossypii__OG1004__40_2061	eremothecium	OG1004	78.876	78.876	Eremothecium_gossypii|40_2061	1111
32	eremothecium_gossypii__OG1004__40_551	eremothecium	OG1004	89.1343	89.1343	Eremothecium_gossypii|40_551	766
33	eremothecium_gossypii__OG1004__40_654	eremothecium	OG1004	71.7958	71.7958	Eremothecium_gossypii|40_654	1090
34	geotrichum_candidum__OG1004__43_1445	geotrichum	OG1004	68.8523	68.8523	Geotrichum_candidum|43_1445	1184
35	geotrichum_candidum__OG1004__43_4224	geotrichum	OG1004	75.116	75.116	Geotrichum_candidum|43_4224	1063
36	geotrichum_candidum__OG1004__43_4338	geotrichum	OG1004	88.177	88.177	Geotrichum_candidum|43_4338	759
37	geotrichum_candidum__OG1004__43_5894	geotrichum	OG1004	94.6236	94.6236	Geotrichum_candidum|43_5894	311
38	geotrichum_candidum__OG1004__43_6234	geotrichum	OG1004	79.3607	79.3607	Geotrichum_candidum|43_6234	900
39	kazachstania_naganishii__OG1004__49_1348	kazachstania	OG1004	94.1042	94.1042	Kazachstania_naganishii|49_1348	310
40	kazachstania_naganishii__OG1004__49_1489	kazachstania	OG1004	90.2139	90.2139	Kazachstania_naganishii|49_1489	767
41	kazachstania_naganishii__OG1004__49_2188	kazachstania	OG1004	76.8615	76.8615	Kazachstania_naganishii|49_2188	1158
42	kluyveromyces_lactis__OG1004__50_1890	kluyveromyces	OG1004	74.0973	74.0973	Kluyveromyces_lactis|50_1890	1064	Q6CXJ5
43	kluyveromyces_lactis__OG1004__50_2204	kluyveromyces	OG1004	94.4582	94.4582	Kluyveromyces_lactis|50_2204	308	Q6CNF4
44	kluyveromyces_lactis__OG1004__50_4675	kluyveromyces	OG1004	77.6895	77.6895	Kluyveromyces_lactis|50_4675	1111	Q6CVJ1
45	kluyveromyces_lactis__OG1004__50_560	kluyveromyces	OG1004	90.5759	90.5759	Kluyveromyces_lactis|50_560	767	Q6CWY4
46	kluyveromyces_lactis__OG1004__50_947	kluyveromyces	OG1004	77.0466	77.0466	Kluyveromyces_lactis|50_947	877	Q6CL28
47	kluyveromyces_marxianus__OG1004__51_2472	kluyveromyces	OG1004	74.1525	74.1525	Kluyveromyces_marxianus|51_2472	1077	W0T5D6
48	kluyveromyces_marxianus__OG1004__51_2620	kluyveromyces	OG1004	94.3898	94.3898	Kluyveromyces_marxianus|51_2620	311	W0TGN7
49	kluyveromyces_marxianus__OG1004__51_2999	kluyveromyces	OG1004	89.8232	89.8232	Kluyveromyces_marxianus|51_2999	768	W0TC88
50	kluyveromyces_marxianus__OG1004__51_3204	kluyveromyces	OG1004	77.8873	77.8873	Kluyveromyces_marxianus|51_3204	1112	W0TET7
51	kluyveromyces_marxianus__OG1004__51_4492	kluyveromyces	OG1004	78.4097	78.4097	Kluyveromyces_marxianus|51_4492	850	W0THZ8
52	komagataella_pastoris__OG1004__52_1236	komagataella	OG1004	94.2953	94.2953	Komagataella_pastoris|52_1236	313	C4QXQ8
53	komagataella_pastoris__OG1004__52_305	komagataella	OG1004	90.4738	90.4738	Komagataella_pastoris|52_305	753	C4QYX7
54	komagataella_pastoris__OG1004__52_4447	komagataella	OG1004	79.4638	79.4638	Komagataella_pastoris|52_4447	1005	C4QXH4
55	komagataella_pastoris__OG1004__52_459	komagataella	OG1004	83.6322	83.6322	Komagataella_pastoris|52_459	220	C4QXS0
56	komagataella_pastoris__OG1004__52_626	komagataella	OG1004	77.2607	77.2607	Komagataella_pastoris|52_626	889	C4R4Q8
57	lachancea_thermotolerans__OG1004__64_1120	lachancea	OG1004	77.9033	77.9033	Lachancea_thermotolerans|64_1120	1114	C5DJ60
58	lachancea_thermotolerans__OG1004__64_1612	lachancea	OG1004	70.7152	70.7152	Lachancea_thermotolerans|64_1612	1108	C5DJP0
59	lachancea_thermotolerans__OG1004__64_415	lachancea	OG1004	77.6833	77.6833	Lachancea_thermotolerans|64_415	896	C5DBW7
60	lachancea_thermotolerans__OG1004__64_4280	lachancea	OG1004	95.4516	95.4516	Lachancea_thermotolerans|64_4280	311	C5DH41
61	lachancea_thermotolerans__OG1004__64_555	lachancea	OG1004	89.2396	89.2396	Lachancea_thermotolerans|64_555	771	C5E2M6
62	lipomyces_starkeyi__OG1004__66_2299	lipomyces	OG1004	87.5042	87.5042	Lipomyces_starkeyi|66_2299	780
63	lipomyces_starkeyi__OG1004__66_2719	lipomyces	OG1004	82.2679	82.2679	Lipomyces_starkeyi|66_2719	1432
64	lipomyces_starkeyi__OG1004__66_3106	lipomyces	OG1004	86.8932	86.8932	Lipomyces_starkeyi|66_3106	350
65	lipomyces_starkeyi__OG1004__66_5023	lipomyces	OG1004	71.2618	71.2618	Lipomyces_starkeyi|66_5023	1084
66	lipomyces_starkeyi__OG1004__66_5186	lipomyces	OG1004	72.4235	72.4235	Lipomyces_starkeyi|66_5186	1219
67	ogataea_parapolymorpha__OG1004__104_1852	ogataea	OG1004	80.1031	80.1031	Ogataea_parapolymorpha|104_1852	938
68	ogataea_parapolymorpha__OG1004__104_2422	ogataea	OG1004	74.8273	74.8273	Ogataea_parapolymorpha|104_2422	928
69	ogataea_parapolymorpha__OG1004__104_304	ogataea	OG1004	88.8402	88.8402	Ogataea_parapolymorpha|104_304	754
70	ogataea_parapolymorpha__OG1004__104_3274	ogataea	OG1004	94.8459	94.8459	Ogataea_parapolymorpha|104_3274	316
71	ogataea_parapolymorpha__OG1004__104_3759	ogataea	OG1004	79.6767	79.6767	Ogataea_parapolymorpha|104_3759	869
72	pachysolen_tannophilus__OG1004__106_1032	pachysolen	OG1004	68.4745	68.4745	Pachysolen_tannophilus|106_1032	1113
73	pachysolen_tannophilus__OG1004__106_1046	pachysolen	OG1004	90.1455	90.1455	Pachysolen_tannophilus|106_1046	764
74	pachysolen_tannophilus__OG1004__106_1205	pachysolen	OG1004	81.8373	81.8373	Pachysolen_tannophilus|106_1205	758
75	pachysolen_tannophilus__OG1004__106_1401	pachysolen	OG1004	92.9358	92.9358	Pachysolen_tannophilus|106_1401	317
76	pachysolen_tannophilus__OG1004__106_3036	pachysolen	OG1004	74.9507	74.9507	Pachysolen_tannophilus|106_3036	1131
77	tortispora_caseinolytica__OG1004__134_1167	tortispora	OG1004	85.3124	85.3124	Tortispora_caseinolytica|134_1167	993
78	tortispora_caseinolytica__OG1004__134_1560	tortispora	OG1004	94.238	94.238	Tortispora_caseinolytica|134_1560	310
79	tortispora_caseinolytica__OG1004__134_2049	tortispora	OG1004	78.8766	78.8766	Tortispora_caseinolytica|134_2049	1025
80	tortispora_caseinolytica__OG1004__134_2172	tortispora	OG1004	69.768	69.768	Tortispora_caseinolytica|134_2172	1252
81	tortispora_caseinolytica__OG1004__134_3721	tortispora	OG1004	79.9895	79.9895	Tortispora_caseinolytica|134_3721	862
82	torulaspora_delbrueckii__OG1004__135_168	torulaspora	OG1004	71.7387	71.7387	Torulaspora_delbrueckii|135_168	1073
83	torulaspora_delbrueckii__OG1004__135_2867	torulaspora	OG1004	89.9159	89.9159	Torulaspora_delbrueckii|135_2867	776
84	torulaspora_delbrueckii__OG1004__135_323	torulaspora	OG1004	77.1299	77.1299	Torulaspora_delbrueckii|135_323	1122
85	torulaspora_delbrueckii__OG1004__135_3739	torulaspora	OG1004	78.058	78.058	Torulaspora_delbrueckii|135_3739	1164
86	torulaspora_delbrueckii__OG1004__135_4115	torulaspora	OG1004	95.2379	95.2379	Torulaspora_delbrueckii|135_4115	300
87	vanderwaltozyma_polyspora__OG1004__136_1186	vanderwaltozyma	OG1004	76.8769	76.8769	Vanderwaltozyma_polyspora|136_1186	1143
88	vanderwaltozyma_polyspora__OG1004__136_2813	vanderwaltozyma	OG1004	89.9979	89.9979	Vanderwaltozyma_polyspora|136_2813	770
89	vanderwaltozyma_polyspora__OG1004__136_4359	vanderwaltozyma	OG1004	95.0197	95.0197	Vanderwaltozyma_polyspora|136_4359	310
90	vanderwaltozyma_polyspora__OG1004__136_5461	vanderwaltozyma	OG1004	76.8299	76.8299	Vanderwaltozyma_polyspora|136_5461	899
91	vanderwaltozyma_polyspora__OG1004__136_5617	vanderwaltozyma	OG1004	70.0957	70.0957	Vanderwaltozyma_polyspora|136_5617	1093
92	wickerhamomyces_anomalus__OG1004__139_2881	wickerhamomyces	OG1004	88.8603	88.8603	Wickerhamomyces_anomalus|139_2881	725	A0A1E3PB70
93	wickerhamomyces_anomalus__OG1004__139_3846	wickerhamomyces	OG1004	75.9551	75.9551	Wickerhamomyces_anomalus|139_3846	1099
94	wickerhamomyces_anomalus__OG1004__139_4353	wickerhamomyces	OG1004	80.5625	80.5625	Wickerhamomyces_anomalus|139_4353	844	A0A1E3P3U2
95	wickerhamomyces_anomalus__OG1004__139_4666	wickerhamomyces	OG1004	78.9807	78.9807	Wickerhamomyces_anomalus|139_4666	912
96	wickerhamomyces_anomalus__OG1004__139_832	wickerhamomyces	OG1004	94.9653	94.9653	Wickerhamomyces_anomalus|139_832	301	A0A1E3NV91
97	yHMPu5000034604_sporopachydermia_lactativora_160519__OG1004__170_2393	yHMPu5000034604	OG1004	88.0507	88.0507	yHMPu5000034604_Sporopachydermia_lactativora|170_2393	774
98	yHMPu5000034604_sporopachydermia_lactativora_160519__OG1004__170_2638	yHMPu5000034604	OG1004	61.9197	61.9197	yHMPu5000034604_Sporopachydermia_lactativora|170_2638	1384
99	yHMPu5000034604_sporopachydermia_lactativora_160519__OG1004__170_3383	yHMPu5000034604	OG1004	88.6143	88.6143	yHMPu5000034604_Sporopachydermia_lactativora|170_3383	308
100	yHMPu5000034604_sporopachydermia_lactativora_160519__OG1004__170_4824	yHMPu5000034604	OG1004	75.082	75.082	yHMPu5000034604_Sporopachydermia_lactativora|170_4824	1146
101	yHMPu5000034604_sporopachydermia_lactativora_160519__OG1004__170_5251	yHMPu5000034604	OG1004	81.137	81.137	yHMPu5000034604_Sporopachydermia_lactativora|170_5251	857
102	yHMPu5000034957_hanseniaspora_osmophila_160519__OG1004__247_1238	yHMPu5000034957	OG1004	89.1726	89.1726	yHMPu5000034957_Hanseniaspora_osmophila|247_1238	767	A0A1E5RFA1
103	yHMPu5000034957_hanseniaspora_osmophila_160519__OG1004__247_2465	yHMPu5000034957	OG1004	73.3276	73.3276	yHMPu5000034957_Hanseniaspora_osmophila|247_2465	1116
104	yHMPu5000034957_hanseniaspora_osmophila_160519__OG1004__247_3014	yHMPu5000034957	OG1004	77.5335	77.5335	yHMPu5000034957_Hanseniaspora_osmophila|247_3014	1126
105	zygosaccharomyces_rouxii__OG1004__342_1656	zygosaccharomyces	OG1004	71.7594	71.7594	Zygosaccharomyces_rouxii|342_1656	1085	C5DNV5
106	zygosaccharomyces_rouxii__OG1004__342_2886	zygosaccharomyces	OG1004	79.1433	79.1433	Zygosaccharomyces_rouxii|342_2886	1103	C5DWI7
107	zygosaccharomyces_rouxii__OG1004__342_3828	zygosaccharomyces	OG1004	77.0846	77.0846	Zygosaccharomyces_rouxii|342_3828	898	C5DVS5
108	zygosaccharomyces_rouxii__OG1004__342_790	zygosaccharomyces	OG1004	89.7245	89.7245	Zygosaccharomyces_rouxii|342_790	775	C5E400
109	alloascoidea_hylecoeti__OG1012__0_309	alloascoidea	OG1012	78.1594	78.1594	Alloascoidea_hylecoeti|0_309	902
110	alloascoidea_hylecoeti__OG1012__0_7013	alloascoidea	OG1012	72.725	72.725	Alloascoidea_hylecoeti|0_7013	1034
111	alloascoidea_hylecoeti__OG1012__0_8487	alloascoidea	OG1012	72.1088	72.1088	Alloascoidea_hylecoeti|0_8487	1022
112	alloascoidea_hylecoeti__OG1012__0_9423	alloascoidea	OG1012	70.9271	70.9271	Alloascoidea_hylecoeti|0_9423	1039
113	ascoidea_rubescens__OG1012__6_2966	ascoidea	OG1012	58.9815	58.9815	Ascoidea_rubescens|6_2966	1187
114	ascoidea_rubescens__OG1012__6_4849	ascoidea	OG1012	70.2965	70.2965	Ascoidea_rubescens|6_4849	1084
115	ascoidea_rubescens__OG1012__6_6082	ascoidea	OG1012	70.7157	70.7157	Ascoidea_rubescens|6_6082	1065
116	ascoidea_rubescens__OG1012__6_6249	ascoidea	OG1012	68.5073	68.5073	Ascoidea_rubescens|6_6249	1128
117	candida_apicola__OG1012__13_199	candida	OG1012	74.7156	74.7156	Candida_apicola|13_199	972
118	candida_apicola__OG1012__13_2658	candida	OG1012	68.7284	68.7284	Candida_apicola|13_2658	1112
119	candida_apicola__OG1012__13_3123	candida	OG1012	77.7419	77.7419	Candida_apicola|13_3123	955
120	candida_tropicalis__OG1012__30_4747	candida	OG1012	75.0385	75.0385	Candida_tropicalis|30_4747	1012	C5MIQ6
121	candida_tropicalis__OG1012__30_5304	candida	OG1012	91.8853	91.8853	Candida_tropicalis|30_5304	294	C5MGA8
122	candida_tropicalis__OG1012__30_5873	candida	OG1012	70.2202	70.2202	Candida_tropicalis|30_5873	1108	C5MI28
123	cyberlindnera_jadinii__OG1012__35_3148	cyberlindnera	OG1012	71.366	71.366	Cyberlindnera_jadinii|35_3148	1055
124	debaryomyces_hansenii__OG1012__36_1518	debaryomyces	OG1012	73.0864	73.0864	Debaryomyces_hansenii|36_1518	1025	B5RST2
125	debaryomyces_hansenii__OG1012__36_163	debaryomyces	OG1012	76.2882	76.2882	Debaryomyces_hansenii|36_163	985	Q6BT33
126	debaryomyces_hansenii__OG1012__36_243	debaryomyces	OG1012	72.6329	72.6329	Debaryomyces_hansenii|36_243	1012	Q6BZ46
127	geotrichum_candidum__OG1012__43_1188	geotrichum	OG1012	74.0792	74.0792	Geotrichum_candidum|43_1188	969
128	geotrichum_candidum__OG1012__43_2860	geotrichum	OG1012	72.2551	72.2551	Geotrichum_candidum|43_2860	1048
129	geotrichum_candidum__OG1012__43_3124	geotrichum	OG1012	72.2485	72.2485	Geotrichum_candidum|43_3124	1070
130	geotrichum_candidum__OG1012__43_419	geotrichum	OG1012	74.5002	74.5002	Geotrichum_candidum|43_419	1038
131	geotrichum_candidum__OG1012__43_4780	geotrichum	OG1012	73.1805	73.1805	Geotrichum_candidum|43_4780	983
132	geotrichum_candidum__OG1012__43_5306	geotrichum	OG1012	71.9428	71.9428	Geotrichum_candidum|43_5306	1111
133	kazachstania_naganishii__OG1012__49_2521	kazachstania	OG1012	70.002	70.002	Kazachstania_naganishii|49_2521	1007
134	kazachstania_naganishii__OG1012__49_93	kazachstania	OG1012	69.8583	69.8583	Kazachstania_naganishii|49_93	1117
135	kluyveromyces_lactis__OG1012__50_1287	kluyveromyces	OG1012	72.375	72.375	Kluyveromyces_lactis|50_1287	1008	Q6CJ68
136	kluyveromyces_lactis__OG1012__50_1859	kluyveromyces	OG1012	75.4848	75.4848	Kluyveromyces_lactis|50_1859	918	Q6CS65
137	kluyveromyces_marxianus__OG1012__51_1700	kluyveromyces	OG1012	70.9503	70.9503	Kluyveromyces_marxianus|51_1700	1017	W0TBP1
138	kluyveromyces_marxianus__OG1012__51_3533	kluyveromyces	OG1012	75.8766	75.8766	Kluyveromyces_marxianus|51_3533	915	W0T4E8
139	komagataella_pastoris__OG1012__52_2134	komagataella	OG1012	74.779	74.779	Komagataella_pastoris|52_2134	953	C4QWZ7
140	komagataella_pastoris__OG1012__52_2928	komagataella	OG1012	71.7075	71.7075	Komagataella_pastoris|52_2928	1045	C4R2V9
141	lachancea_thermotolerans__OG1012__64_3210	lachancea	OG1012	74.177	74.177	Lachancea_thermotolerans|64_3210	930	C5DBE0
142	lachancea_thermotolerans__OG1012__64_70	lachancea	OG1012	70.1911	70.1911	Lachancea_thermotolerans|64_70	1054	C5DD10
143	lipomyces_starkeyi__OG1012__66_2430	lipomyces	OG1012	77.1329	77.1329	Lipomyces_starkeyi|66_2430	917
144	lipomyces_starkeyi__OG1012__66_2844	lipomyces	OG1012	72.6369	72.6369	Lipomyces_starkeyi|66_2844	1026
145	lipomyces_starkeyi__OG1012__66_61	lipomyces	OG1012	68.9918	68.9918	Lipomyces_starkeyi|66_61	1112
146	ogataea_parapolymorpha__OG1012__104_1098	ogataea	OG1012	75.9372	75.9372	Ogataea_parapolymorpha|104_1098	1107
147	ogataea_parapolymorpha__OG1012__104_2585	ogataea	OG1012	74.8858	74.8858	Ogataea_parapolymorpha|104_2585	981
148	ogataea_parapolymorpha__OG1012__104_4306	ogataea	OG1012	76.2843	76.2843	Ogataea_parapolymorpha|104_4306	954
149	pachysolen_tannophilus__OG1012__106_2636	pachysolen	OG1012	68.6767	68.6767	Pachysolen_tannophilus|106_2636	1095
150	pachysolen_tannophilus__OG1012__106_5735	pachysolen	OG1012	68.7965	68.7965	Pachysolen_tannophilus|106_5735	1140
151	tortispora_caseinolytica__OG1012__134_1242	tortispora	OG1012	75.353	75.353	Tortispora_caseinolytica|134_1242	920
152	tortispora_caseinolytica__OG1012__134_271	tortispora	OG1012	73.6002	73.6002	Tortispora_caseinolytica|134_271	977
153	torulaspora_delbrueckii__OG1012__135_1865	torulaspora	OG1012	71.6235	71.6235	Torulaspora_delbrueckii|135_1865	1180
154	torulaspora_delbrueckii__OG1012__135_1998	torulaspora	OG1012	72.7231	72.7231	Torulaspora_delbrueckii|135_1998	948
155	vanderwaltozyma_polyspora__OG1012__136_2898	vanderwaltozyma	OG1012	72.13	72.13	Vanderwaltozyma_polyspora|136_2898	1033
156	vanderwaltozyma_polyspora__OG1012__136_2979	vanderwaltozyma	OG1012	69.826	69.826	Vanderwaltozyma_polyspora|136_2979	1106
157	wickerhamomyces_anomalus__OG1012__139_1420	wickerhamomyces	OG1012	73.264	73.264	Wickerhamomyces_anomalus|139_1420	1136
158	wickerhamomyces_anomalus__OG1012__139_6134	wickerhamomyces	OG1012	72.258	72.258	Wickerhamomyces_anomalus|139_6134	1018
159	yHMPu5000034604_sporopachydermia_lactativora_160519__OG1012__170_4034	yHMPu5000034604	OG1012	72.5935	72.5935	yHMPu5000034604_Sporopachydermia_lactativora|170_4034	1037
160	yHMPu5000034604_sporopachydermia_lactativora_160519__OG1012__170_485	yHMPu5000034604	OG1012	71.2685	71.2685	yHMPu5000034604_Sporopachydermia_lactativora|170_485	1067
161	yHMPu5000034957_hanseniaspora_osmophila_160519__OG1012__247_4018	yHMPu5000034957	OG1012	65.4859	65.4859	yHMPu5000034957_Hanseniaspora_osmophila|247_4018	1213	A0A1E5RN01
162	alloascoidea_hylecoeti__OG1016__0_5087	alloascoidea	OG1016	94.2434	94.2434	Alloascoidea_hylecoeti|0_5087	360
163	alloascoidea_hylecoeti__OG1016__0_5849	alloascoidea	OG1016	96.0087	96.0087	Alloascoidea_hylecoeti|0_5849	349
164	alloascoidea_hylecoeti__OG1016__0_5872	alloascoidea	OG1016	93.2413	93.2413	Alloascoidea_hylecoeti|0_5872	366
165	alloascoidea_hylecoeti__OG1016__0_7891	alloascoidea	OG1016	88.0919	88.0919	Alloascoidea_hylecoeti|0_7891	400
166	alloascoidea_hylecoeti__OG1016__0_9520	alloascoidea	OG1016	95.6982	95.6982	Alloascoidea_hylecoeti|0_9520	351
167	ascoidea_rubescens__OG1016__6_1522	ascoidea	OG1016	90.9586	90.9586	Ascoidea_rubescens|6_1522	379
168	ascoidea_rubescens__OG1016__6_4120	ascoidea	OG1016	91.2764	91.2764	Ascoidea_rubescens|6_4120	376
169	ascoidea_rubescens__OG1016__6_4415	ascoidea	OG1016	94.778	94.778	Ascoidea_rubescens|6_4415	355
170	candida_apicola__OG1016__13_4298	candida	OG1016	95.7432	95.7432	Candida_apicola|13_4298	343
171	candida_tropicalis__OG1016__30_1556	candida	OG1016	96.0296	96.0296	Candida_tropicalis|30_1556	348	C5MGK4
172	candida_tropicalis__OG1016__30_5088	candida	OG1016	96.5077	96.5077	Candida_tropicalis|30_5088	348	C5MGD4
173	candida_tropicalis__OG1016__30_5908	candida	OG1016	95.6593	95.6593	Candida_tropicalis|30_5908	348	C5MHC8
174	cyberlindnera_jadinii__OG1016__35_322	cyberlindnera	OG1016	95.4581	95.4581	Cyberlindnera_jadinii|35_322	350
175	cyberlindnera_jadinii__OG1016__35_3406	cyberlindnera	OG1016	96.0967	96.0967	Cyberlindnera_jadinii|35_3406	348
176	cyberlindnera_jadinii__OG1016__35_349	cyberlindnera	OG1016	92.8089	92.8089	Cyberlindnera_jadinii|35_349	368
177	cyberlindnera_jadinii__OG1016__35_881	cyberlindnera	OG1016	92.6561	92.6561	Cyberlindnera_jadinii|35_881	369
178	debaryomyces_hansenii__OG1016__36_1476	debaryomyces	OG1016	95.8477	95.8477	Debaryomyces_hansenii|36_1476	346	Q6BMN4
179	debaryomyces_hansenii__OG1016__36_4174	debaryomyces	OG1016	95.1675	95.1675	Debaryomyces_hansenii|36_4174	349	Q6BH64
180	eremothecium_gossypii__OG1016__40_1212	eremothecium	OG1016	95.9331	95.9331	Eremothecium_gossypii|40_1212	351
181	eremothecium_gossypii__OG1016__40_1263	eremothecium	OG1016	95.07	95.07	Eremothecium_gossypii|40_1263	351
182	eremothecium_gossypii__OG1016__40_1502	eremothecium	OG1016	91.8639	91.8639	Eremothecium_gossypii|40_1502	373
183	geotrichum_candidum__OG1016__43_1912	geotrichum	OG1016	96.4368	96.4368	Geotrichum_candidum|43_1912	350
184	geotrichum_candidum__OG1016__43_2979	geotrichum	OG1016	92.5294	92.5294	Geotrichum_candidum|43_2979	372
185	geotrichum_candidum__OG1016__43_4844	geotrichum	OG1016	96.4197	96.4197	Geotrichum_candidum|43_4844	350
186	geotrichum_candidum__OG1016__43_5065	geotrichum	OG1016	95.9015	95.9015	Geotrichum_candidum|43_5065	350
187	kazachstania_naganishii__OG1016__49_1431	kazachstania	OG1016	92.812	92.812	Kazachstania_naganishii|49_1431	374
188	kazachstania_naganishii__OG1016__49_2299	kazachstania	OG1016	95.1778	95.1778	Kazachstania_naganishii|49_2299	350
189	kluyveromyces_lactis__OG1016__50_2304	kluyveromyces	OG1016	95.5545	95.5545	Kluyveromyces_lactis|50_2304	350	P20369
190	kluyveromyces_lactis__OG1016__50_4434	kluyveromyces	OG1016	91.4304	91.4304	Kluyveromyces_lactis|50_4434	374	P49384
191	kluyveromyces_lactis__OG1016__50_4806	kluyveromyces	OG1016	95.9338	95.9338	Kluyveromyces_lactis|50_4806	348	P49383
192	kluyveromyces_lactis__OG1016__50_4922	kluyveromyces	OG1016	91.5778	91.5778	Kluyveromyces_lactis|50_4922	375	P49385
193	kluyveromyces_marxianus__OG1016__51_2064	kluyveromyces	OG1016	91.4039	91.4039	Kluyveromyces_marxianus|51_2064	375
194	kluyveromyces_marxianus__OG1016__51_2662	kluyveromyces	OG1016	96.0923	96.0923	Kluyveromyces_marxianus|51_2662	348	W0TBC6
195	kluyveromyces_marxianus__OG1016__51_3613	kluyveromyces	OG1016	96.1424	96.1424	Kluyveromyces_marxianus|51_3613	348	W0TDP8
196	kluyveromyces_marxianus__OG1016__51_4311	kluyveromyces	OG1016	90.8812	90.8812	Kluyveromyces_marxianus|51_4311	379	W0T723
197	komagataella_pastoris__OG1016__52_1324	komagataella	OG1016	95.961	95.961	Komagataella_pastoris|52_1324	350	C4R0S8
198	lachancea_thermotolerans__OG1016__64_1402	lachancea	OG1016	95.8983	95.8983	Lachancea_thermotolerans|64_1402	348	C5DHM6
199	lachancea_thermotolerans__OG1016__64_1748	lachancea	OG1016	95.3059	95.3059	Lachancea_thermotolerans|64_1748	356	C5DB81
200	lachancea_thermotolerans__OG1016__64_2682	lachancea	OG1016	89.8196	89.8196	Lachancea_thermotolerans|64_2682	389	C5DGI5
201	lachancea_thermotolerans__OG1016__64_469	lachancea	OG1016	95.4263	95.4263	Lachancea_thermotolerans|64_469	351	C5DNB7
202	lipomyces_starkeyi__OG1016__66_5818	lipomyces	OG1016	84.437	84.437	Lipomyces_starkeyi|66_5818	435
203	ogataea_parapolymorpha__OG1016__104_3357	ogataea	OG1016	95.8056	95.8056	Ogataea_parapolymorpha|104_3357	349
204	ogataea_parapolymorpha__OG1016__104_748	ogataea	OG1016	90.5203	90.5203	Ogataea_parapolymorpha|104_748	382
205	pachysolen_tannophilus__OG1016__106_3871	pachysolen	OG1016	92.1508	92.1508	Pachysolen_tannophilus|106_3871	373
206	pachysolen_tannophilus__OG1016__106_5150	pachysolen	OG1016	95.9616	95.9616	Pachysolen_tannophilus|106_5150	351
207	tortispora_caseinolytica__OG1016__134_2680	tortispora	OG1016	92.5437	92.5437	Tortispora_caseinolytica|134_2680	719
208	torulaspora_delbrueckii__OG1016__135_1713	torulaspora	OG1016	91.8407	91.8407	Torulaspora_delbrueckii|135_1713	373
209	torulaspora_delbrueckii__OG1016__135_350	torulaspora	OG1016	95.9704	95.9704	Torulaspora_delbrueckii|135_350	351
210	vanderwaltozyma_polyspora__OG1016__136_2082	vanderwaltozyma	OG1016	91.7822	91.7822	Vanderwaltozyma_polyspora|136_2082	380
211	vanderwaltozyma_polyspora__OG1016__136_5008	vanderwaltozyma	OG1016	96.2537	96.2537	Vanderwaltozyma_polyspora|136_5008	353
212	wickerhamomyces_anomalus__OG1016__139_1458	wickerhamomyces	OG1016	95.9867	95.9867	Wickerhamomyces_anomalus|139_1458	348	A0A1E3P3Z7
213	wickerhamomyces_anomalus__OG1016__139_2242	wickerhamomyces	OG1016	91.5103	91.5103	Wickerhamomyces_anomalus|139_2242	375	A0A1E3NVX1
214	wickerhamomyces_anomalus__OG1016__139_3615	wickerhamomyces	OG1016	91.8507	91.8507	Wickerhamomyces_anomalus|139_3615	374	A0A1E3P3X4
215	wickerhamomyces_anomalus__OG1016__139_3741	wickerhamomyces	OG1016	91.9608	91.9608	Wickerhamomyces_anomalus|139_3741	372	A0A1E3P3J6
216	wickerhamomyces_anomalus__OG1016__139_5145	wickerhamomyces	OG1016	96.2305	96.2305	Wickerhamomyces_anomalus|139_5145	350	A0A1E3P2Q3
217	yHMPu5000034604_sporopachydermia_lactativora_160519__OG1016__170_3139	yHMPu5000034604	OG1016	89.8145	89.8145	yHMPu5000034604_Sporopachydermia_lactativora|170_3139	394
218	yHMPu5000034604_sporopachydermia_lactativora_160519__OG1016__170_4448	yHMPu5000034604	OG1016	95.9783	95.9783	yHMPu5000034604_Sporopachydermia_lactativora|170_4448	350
219	yHMPu5000034604_sporopachydermia_lactativora_160519__OG1016__170_52	yHMPu5000034604	OG1016	95.9695	95.9695	yHMPu5000034604_Sporopachydermia_lactativora|170_52	348
220	yHMPu5000034957_hanseniaspora_osmophila_160519__OG1016__247_587	yHMPu5000034957	OG1016	91.8973	91.8973	yHMPu5000034957_Hanseniaspora_osmophila|247_587	374	A0A1E5RHE4
221	alloascoidea_hylecoeti__OG1021__0_1484	alloascoidea	OG1021	97.1922	97.1922	Alloascoidea_hylecoeti|0_1484	500
222	alloascoidea_hylecoeti__OG1021__0_3404	alloascoidea	OG1021	92.9679	92.9679	Alloascoidea_hylecoeti|0_3404	531
223	ascoidea_rubescens__OG1021__6_294	ascoidea	OG1021	97.2731	97.2731	Ascoidea_rubescens|6_294	499
224	ascoidea_rubescens__OG1021__6_3055	ascoidea	OG1021	94.0442	94.0442	Ascoidea_rubescens|6_3055	522
225	ascoidea_rubescens__OG1021__6_96	ascoidea	OG1021	94.7875	94.7875	Ascoidea_rubescens|6_96	516
226	candida_apicola__OG1021__13_278	candida	OG1021	92.657	92.657	Candida_apicola|13_278	531
227	candida_tropicalis__OG1021__30_3023	candida	OG1021	92.219	92.219	Candida_tropicalis|30_3023	167	C5M648
228	candida_tropicalis__OG1021__30_4389	candida	OG1021	97.0384	97.0384	Candida_tropicalis|30_4389	499	C5M661
229	candida_tropicalis__OG1021__30_4457	candida	OG1021	96.5829	96.5829	Candida_tropicalis|30_4457	319
230	cyberlindnera_jadinii__OG1021__35_420	cyberlindnera	OG1021	96.9365	96.9365	Cyberlindnera_jadinii|35_420	500
231	cyberlindnera_jadinii__OG1021__35_5385	cyberlindnera	OG1021	97.2375	97.2375	Cyberlindnera_jadinii|35_5385	497
232	cyberlindnera_jadinii__OG1021__35_841	cyberlindnera	OG1021	91.345	91.345	Cyberlindnera_jadinii|35_841	645
233	cyberlindnera_jadinii__OG1021__35_929	cyberlindnera	OG1021	94.4592	94.4592	Cyberlindnera_jadinii|35_929	519
234	debaryomyces_hansenii__OG1021__36_1926	debaryomyces	OG1021	97.0012	97.0012	Debaryomyces_hansenii|36_1926	504	Q6BN25
235	debaryomyces_hansenii__OG1021__36_257	debaryomyces	OG1021	94.3162	94.3162	Debaryomyces_hansenii|36_257	521	Q6BJB3
236	eremothecium_gossypii__OG1021__40_276	eremothecium	OG1021	95.8921	95.8921	Eremothecium_gossypii|40_276	507
237	eremothecium_gossypii__OG1021__40_4019	eremothecium	OG1021	87.8509	87.8509	Eremothecium_gossypii|40_4019	820
238	geotrichum_candidum__OG1021__43_1048	geotrichum	OG1021	97.2997	97.2997	Geotrichum_candidum|43_1048	492
239	geotrichum_candidum__OG1021__43_4938	geotrichum	OG1021	94.0548	94.0548	Geotrichum_candidum|43_4938	523
240	geotrichum_candidum__OG1021__43_5237	geotrichum	OG1021	93.6523	93.6523	Geotrichum_candidum|43_5237	525
241	kazachstania_naganishii__OG1021__49_1266	kazachstania	OG1021	94.6135	94.6135	Kazachstania_naganishii|49_1266	517
242	kazachstania_naganishii__OG1021__49_1507	kazachstania	OG1021	91.0247	91.0247	Kazachstania_naganishii|49_1507	642
243	kazachstania_naganishii__OG1021__49_4507	kazachstania	OG1021	97.4183	97.4183	Kazachstania_naganishii|49_4507	497
244	kluyveromyces_lactis__OG1021__50_3380	kluyveromyces	OG1021	97.0425	97.0425	Kluyveromyces_lactis|50_3380	507	Q6CM47
245	kluyveromyces_lactis__OG1021__50_3862	kluyveromyces	OG1021	94.187	94.187	Kluyveromyces_lactis|50_3862	522	Q6CLU0
246	kluyveromyces_marxianus__OG1021__51_3563	kluyveromyces	OG1021	94.4686	94.4686	Kluyveromyces_marxianus|51_3563	521	W0TCX8
247	kluyveromyces_marxianus__OG1021__51_4134	kluyveromyces	OG1021	97.0387	97.0387	Kluyveromyces_marxianus|51_4134	507	W0T8F8
248	kluyveromyces_marxianus__OG1021__51_4431	kluyveromyces	OG1021	94.8498	94.8498	Kluyveromyces_marxianus|51_4431	514	W0TBN1
249	komagataella_pastoris__OG1021__52_1069	komagataella	OG1021	97.1523	97.1523	Komagataella_pastoris|52_1069	497	C4R664
250	komagataella_pastoris__OG1021__52_2820	komagataella	OG1021	96.9024	96.9024	Komagataella_pastoris|52_2820	501	C4R6P6
251	komagataella_pastoris__OG1021__52_3389	komagataella	OG1021	94.0349	94.0349	Komagataella_pastoris|52_3389	525	C4R0W4
252	lachancea_thermotolerans__OG1021__64_2642	lachancea	OG1021	94.2787	94.2787	Lachancea_thermotolerans|64_2642	522	C5DFX3
253	lachancea_thermotolerans__OG1021__64_2689	lachancea	OG1021	94.0471	94.0471	Lachancea_thermotolerans|64_2689	526	C5DIF9
254	lachancea_thermotolerans__OG1021__64_4429	lachancea	OG1021	94.5262	94.5262	Lachancea_thermotolerans|64_4429	517	C5DBR6
255	lipomyces_starkeyi__OG1021__66_1604	lipomyces	OG1021	97.1101	97.1101	Lipomyces_starkeyi|66_1604	499
256	lipomyces_starkeyi__OG1021__66_1906	lipomyces	OG1021	97.2716	97.2716	Lipomyces_starkeyi|66_1906	499
257	lipomyces_starkeyi__OG1021__66_7007	lipomyces	OG1021	97.2374	97.2374	Lipomyces_starkeyi|66_7007	499
258	ogataea_parapolymorpha__OG1021__104_3186	ogataea	OG1021	94.4395	94.4395	Ogataea_parapolymorpha|104_3186	518
259	ogataea_parapolymorpha__OG1021__104_4222	ogataea	OG1021	73.169	73.169	Ogataea_parapolymorpha|104_4222	926
260	pachysolen_tannophilus__OG1021__106_1490	pachysolen	OG1021	96.9836	96.9836	Pachysolen_tannophilus|106_1490	496
261	pachysolen_tannophilus__OG1021__106_2363	pachysolen	OG1021	92.5891	92.5891	Pachysolen_tannophilus|106_2363	533
262	torulaspora_delbrueckii__OG1021__135_3114	torulaspora	OG1021	97.1706	97.1706	Torulaspora_delbrueckii|135_3114	498
263	torulaspora_delbrueckii__OG1021__135_3459	torulaspora	OG1021	92.2443	92.2443	Torulaspora_delbrueckii|135_3459	637
264	torulaspora_delbrueckii__OG1021__135_3502	torulaspora	OG1021	94.1493	94.1493	Torulaspora_delbrueckii|135_3502	519
265	vanderwaltozyma_polyspora__OG1021__136_3380	vanderwaltozyma	OG1021	94.5654	94.5654	Vanderwaltozyma_polyspora|136_3380	516
266	wickerhamomyces_anomalus__OG1021__139_2067	wickerhamomyces	OG1021	97.0216	97.0216	Wickerhamomyces_anomalus|139_2067	497	A0A1E3PC19
267	wickerhamomyces_anomalus__OG1021__139_2094	wickerhamomyces	OG1021	96.2055	96.2055	Wickerhamomyces_anomalus|139_2094	503	A0A1E3PAX8
268	wickerhamomyces_anomalus__OG1021__139_2568	wickerhamomyces	OG1021	95.8044	95.8044	Wickerhamomyces_anomalus|139_2568	506	A0A1E3NZV0
269	wickerhamomyces_anomalus__OG1021__139_2700	wickerhamomyces	OG1021	94.0423	94.0423	Wickerhamomyces_anomalus|139_2700	523	A0A1E3NUY7
270	wickerhamomyces_anomalus__OG1021__139_3279	wickerhamomyces	OG1021	93.8053	93.8053	Wickerhamomyces_anomalus|139_3279	523	A0A1E3P498
271	yHMPu5000034604_sporopachydermia_lactativora_160519__OG1021__170_2006	yHMPu5000034604	OG1021	97.0995	97.0995	yHMPu5000034604_Sporopachydermia_lactativora|170_2006	498
272	yHMPu5000034604_sporopachydermia_lactativora_160519__OG1021__170_5641	yHMPu5000034604	OG1021	93.8372	93.8372	yHMPu5000034604_Sporopachydermia_lactativora|170_5641	524
273	yHMPu5000034957_hanseniaspora_osmophila_160519__OG1021__247_1286	yHMPu5000034957	OG1021	91.9381	91.9381	yHMPu5000034957_Hanseniaspora_osmophila|247_1286	535	A0A1E5RBN7
274	yHMPu5000034957_hanseniaspora_osmophila_160519__OG1021__247_2482	yHMPu5000034957	OG1021	95.4301	95.4301	yHMPu5000034957_Hanseniaspora_osmophila|247_2482	525	A0A1E5R814
275	alloascoidea_hylecoeti__OG1022__0_3442	alloascoidea	OG1022	94.0383	94.0383	Alloascoidea_hylecoeti|0_3442	325
276	alloascoidea_hylecoeti__OG1022__0_5062	alloascoidea	OG1022	95.5064	95.5064	Alloascoidea_hylecoeti|0_5062	329
277	alloascoidea_hylecoeti__OG1022__0_5734	alloascoidea	OG1022	95.6348	95.6348	Alloascoidea_hylecoeti|0_5734	326
278	alloascoidea_hylecoeti__OG1022__0_7485	alloascoidea	OG1022	93.5127	93.5127	Alloascoidea_hylecoeti|0_7485	325
279	alloascoidea_hylecoeti__OG1022__0_8113	alloascoidea	OG1022	95.9191	95.9191	Alloascoidea_hylecoeti|0_8113	293
280	ascoidea_rubescens__OG1022__6_2376	ascoidea	OG1022	96.6027	96.6027	Ascoidea_rubescens|6_2376	326
281	ascoidea_rubescens__OG1022__6_3855	ascoidea	OG1022	94.6539	94.6539	Ascoidea_rubescens|6_3855	298
282	candida_apicola__OG1022__13_3582	candida	OG1022	94.9115	94.9115	Candida_apicola|13_3582	284
283	candida_tropicalis__OG1022__30_2291	candida	OG1022	96.2413	96.2413	Candida_tropicalis|30_2291	324
284	candida_tropicalis__OG1022__30_3063	candida	OG1022	93.8013	93.8013	Candida_tropicalis|30_3063	301	C5MB44
285	candida_tropicalis__OG1022__30_342	candida	OG1022	96.3312	96.3312	Candida_tropicalis|30_342	324
286	cyberlindnera_jadinii__OG1022__35_1570	cyberlindnera	OG1022	90.5593	90.5593	Cyberlindnera_jadinii|35_1570	768
287	cyberlindnera_jadinii__OG1022__35_4861	cyberlindnera	OG1022	94.46	94.46	Cyberlindnera_jadinii|35_4861	292
288	cyberlindnera_jadinii__OG1022__35_510	cyberlindnera	OG1022	96.3632	96.3632	Cyberlindnera_jadinii|35_510	319
289	debaryomyces_hansenii__OG1022__36_3040	debaryomyces	OG1022	92.7914	92.7914	Debaryomyces_hansenii|36_3040	304	Q6BVC5
290	debaryomyces_hansenii__OG1022__36_3331	debaryomyces	OG1022	93.9357	93.9357	Debaryomyces_hansenii|36_3331	333	Q6BXS7
291	debaryomyces_hansenii__OG1022__36_4797	debaryomyces	OG1022	96.9292	96.9292	Debaryomyces_hansenii|36_4797	317	Q6BLI9
292	eremothecium_gossypii__OG1022__40_1434	eremothecium	OG1022	95.8032	95.8032	Eremothecium_gossypii|40_1434	329
293	eremothecium_gossypii__OG1022__40_3454	eremothecium	OG1022	95.765	95.765	Eremothecium_gossypii|40_3454	291
294	geotrichum_candidum__OG1022__43_1145	geotrichum	OG1022	96.1267	96.1267	Geotrichum_candidum|43_1145	288
295	geotrichum_candidum__OG1022__43_4965	geotrichum	OG1022	96.3356	96.3356	Geotrichum_candidum|43_4965	323
296	kazachstania_naganishii__OG1022__49_729	kazachstania	OG1022	96.3299	96.3299	Kazachstania_naganishii|49_729	286
297	kluyveromyces_lactis__OG1022__50_1128	kluyveromyces	OG1022	94.6807	94.6807	Kluyveromyces_lactis|50_1128	290	Q6CY81
298	kluyveromyces_lactis__OG1022__50_2564	kluyveromyces	OG1022	94.912	94.912	Kluyveromyces_lactis|50_2564	329	P49378
299	kluyveromyces_marxianus__OG1022__51_4049	kluyveromyces	OG1022	95.97	95.97	Kluyveromyces_marxianus|51_4049	290	W0TAW6
300	kluyveromyces_marxianus__OG1022__51_48	kluyveromyces	OG1022	95.3526	95.3526	Kluyveromyces_marxianus|51_48	329	W0T4K1
301	komagataella_pastoris__OG1022__52_1695	komagataella	OG1022	96.8626	96.8626	Komagataella_pastoris|52_1695	319	C4R5F8
302	lachancea_thermotolerans__OG1022__64_3450	lachancea	OG1022	95.3114	95.3114	Lachancea_thermotolerans|64_3450	297	C5DNJ4
303	lachancea_thermotolerans__OG1022__64_4098	lachancea	OG1022	96.3565	96.3565	Lachancea_thermotolerans|64_4098	329	C5DJI1
304	lipomyces_starkeyi__OG1022__66_4200	lipomyces	OG1022	95.43	95.43	Lipomyces_starkeyi|66_4200	332
305	lipomyces_starkeyi__OG1022__66_6766	lipomyces	OG1022	95.9856	95.9856	Lipomyces_starkeyi|66_6766	320
306	lipomyces_starkeyi__OG1022__66_8533	lipomyces	OG1022	95.3721	95.3721	Lipomyces_starkeyi|66_8533	290
307	ogataea_parapolymorpha__OG1022__104_1553	ogataea	OG1022	93.6066	93.6066	Ogataea_parapolymorpha|104_1553	297
308	ogataea_parapolymorpha__OG1022__104_266	ogataea	OG1022	96.5108	96.5108	Ogataea_parapolymorpha|104_266	319
309	pachysolen_tannophilus__OG1022__106_3162	pachysolen	OG1022	96.8161	96.8161	Pachysolen_tannophilus|106_3162	290
310	pachysolen_tannophilus__OG1022__106_4925	pachysolen	OG1022	96.7415	96.7415	Pachysolen_tannophilus|106_4925	318
311	pachysolen_tannophilus__OG1022__106_5001	pachysolen	OG1022	96.3998	96.3998	Pachysolen_tannophilus|106_5001	320
312	tortispora_caseinolytica__OG1022__134_1377	tortispora	OG1022	96.9226	96.9226	Tortispora_caseinolytica|134_1377	320
313	tortispora_caseinolytica__OG1022__134_3196	tortispora	OG1022	94.4191	94.4191	Tortispora_caseinolytica|134_3196	289
314	torulaspora_delbrueckii__OG1022__135_1828	torulaspora	OG1022	64.4255	64.4255	Torulaspora_delbrueckii|135_1828	1416
315	torulaspora_delbrueckii__OG1022__135_654	torulaspora	OG1022	90.928	90.928	Torulaspora_delbrueckii|135_654	645
316	vanderwaltozyma_polyspora__OG1022__136_2729	vanderwaltozyma	OG1022	95.6835	95.6835	Vanderwaltozyma_polyspora|136_2729	286
317	wickerhamomyces_anomalus__OG1022__139_3364	wickerhamomyces	OG1022	93.2532	93.2532	Wickerhamomyces_anomalus|139_3364	292	A0A1E3P603
318	wickerhamomyces_anomalus__OG1022__139_4875	wickerhamomyces	OG1022	95.929	95.929	Wickerhamomyces_anomalus|139_4875	321	A0A1E3P5R8
319	yHMPu5000034604_sporopachydermia_lactativora_160519__OG1022__170_1227	yHMPu5000034604	OG1022	96.4748	96.4748	yHMPu5000034604_Sporopachydermia_lactativora|170_1227	320
320	yHMPu5000034604_sporopachydermia_lactativora_160519__OG1022__170_1539	yHMPu5000034604	OG1022	95.663	95.663	yHMPu5000034604_Sporopachydermia_lactativora|170_1539	321
321	yHMPu5000034604_sporopachydermia_lactativora_160519__OG1022__170_2619	yHMPu5000034604	OG1022	96.5828	96.5828	yHMPu5000034604_Sporopachydermia_lactativora|170_2619	320
322	yHMPu5000034604_sporopachydermia_lactativora_160519__OG1022__170_3003	yHMPu5000034604	OG1022	96.1597	96.1597	yHMPu5000034604_Sporopachydermia_lactativora|170_3003	291
323	yHMPu5000034604_sporopachydermia_lactativora_160519__OG1022__170_3902	yHMPu5000034604	OG1022	96.5952	96.5952	yHMPu5000034604_Sporopachydermia_lactativora|170_3902	318
324	yHMPu5000034957_hanseniaspora_osmophila_160519__OG1022__247_3478	yHMPu5000034957	OG1022	95.7086	95.7086	yHMPu5000034957_Hanseniaspora_osmophila|247_3478	332	A0A1E5R9Z2
325	yHMPu5000034957_hanseniaspora_osmophila_160519__OG1022__247_907	yHMPu5000034957	OG1022	95.9621	95.9621	yHMPu5000034957_Hanseniaspora_osmophila|247_907	295	A0A1E5RDR5
326	yarrowia_lipolytica__OG1022__144_2692	yarrowia	OG1022	96.6588	96.6588	Yarrowia_lipolytica|144_2692	286
327	yarrowia_lipolytica__OG1022__144_5243	yarrowia	OG1022	95.8738	95.8738	Yarrowia_lipolytica|144_5243	316
328	alloascoidea_hylecoeti__OG1030__0_6482	alloascoidea	OG1030	96.0013	96.0013	Alloascoidea_hylecoeti|0_6482	474
329	alloascoidea_hylecoeti__OG1030__0_795	alloascoidea	OG1030	93.607	93.607	Alloascoidea_hylecoeti|0_795	496
330	ascoidea_rubescens__OG1030__6_4876	ascoidea	OG1030	92.9538	92.9538	Ascoidea_rubescens|6_4876	502
331	ascoidea_rubescens__OG1030__6_6147	ascoidea	OG1030	96.1998	96.1998	Ascoidea_rubescens|6_6147	474
332	candida_apicola__OG1030__13_1482	candida	OG1030	95.0513	95.0513	Candida_apicola|13_1482	481
333	candida_apicola__OG1030__13_3054	candida	OG1030	96.2814	96.2814	Candida_apicola|13_3054	469
334	candida_apicola__OG1030__13_744	candida	OG1030	80.272	80.272	Candida_apicola|13_744	640
335	candida_tropicalis__OG1030__30_1798	candida	OG1030	96.4641	96.4641	Candida_tropicalis|30_1798	470	C5MH65
336	candida_tropicalis__OG1030__30_4292	candida	OG1030	94.086	94.086	Candida_tropicalis|30_4292	491	C5MGE8
337	cyberlindnera_jadinii__OG1030__35_4366	cyberlindnera	OG1030	94.3022	94.3022	Cyberlindnera_jadinii|35_4366	492
338	cyberlindnera_jadinii__OG1030__35_5078	cyberlindnera	OG1030	93.5868	93.5868	Cyberlindnera_jadinii|35_5078	497
339	debaryomyces_hansenii__OG1030__36_323	debaryomyces	OG1030	84.7724	84.7724	Debaryomyces_hansenii|36_323	327	Q6BU72
340	debaryomyces_hansenii__OG1030__36_3366	debaryomyces	OG1030	96.6822	96.6822	Debaryomyces_hansenii|36_3366	470	Q6BQC6
341	eremothecium_gossypii__OG1030__40_2789	eremothecium	OG1030	96.3821	96.3821	Eremothecium_gossypii|40_2789	469
342	geotrichum_candidum__OG1030__43_4580	geotrichum	OG1030	96.6966	96.6966	Geotrichum_candidum|43_4580	470
343	geotrichum_candidum__OG1030__43_4611	geotrichum	OG1030	92.6894	92.6894	Geotrichum_candidum|43_4611	495
344	kazachstania_naganishii__OG1030__49_2211	kazachstania	OG1030	92.8635	92.8635	Kazachstania_naganishii|49_2211	498
345	kazachstania_naganishii__OG1030__49_3746	kazachstania	OG1030	96.5136	96.5136	Kazachstania_naganishii|49_3746	469
346	kluyveromyces_lactis__OG1030__50_1226	kluyveromyces	OG1030	93.9648	93.9648	Kluyveromyces_lactis|50_1226	498	Q6CLQ5
347	kluyveromyces_lactis__OG1030__50_4386	kluyveromyces	OG1030	96.5391	96.5391	Kluyveromyces_lactis|50_4386	469	Q6CKQ4
348	kluyveromyces_marxianus__OG1030__51_1587	kluyveromyces	OG1030	93.7616	93.7616	Kluyveromyces_marxianus|51_1587	497	W0TF11
349	kluyveromyces_marxianus__OG1030__51_2346	kluyveromyces	OG1030	96.2441	96.2441	Kluyveromyces_marxianus|51_2346	469	W0T6S6
350	komagataella_pastoris__OG1030__52_283	komagataella	OG1030	96.4242	96.4242	Komagataella_pastoris|52_283	470	C4R7T9
351	komagataella_pastoris__OG1030__52_3847	komagataella	OG1030	93.3974	93.3974	Komagataella_pastoris|52_3847	497	C4R8C2
352	lachancea_thermotolerans__OG1030__64_2464	lachancea	OG1030	96.741	96.741	Lachancea_thermotolerans|64_2464	469	C5DNN2
353	lachancea_thermotolerans__OG1030__64_2470	lachancea	OG1030	93.7235	93.7235	Lachancea_thermotolerans|64_2470	493	C5E343
354	lipomyces_starkeyi__OG1030__66_4404	lipomyces	OG1030	96.838	96.838	Lipomyces_starkeyi|66_4404	469
355	ogataea_parapolymorpha__OG1030__104_1672	ogataea	OG1030	96.4391	96.4391	Ogataea_parapolymorpha|104_1672	469
356	ogataea_parapolymorpha__OG1030__104_659	ogataea	OG1030	94.8288	94.8288	Ogataea_parapolymorpha|104_659	486
357	pachysolen_tannophilus__OG1030__106_3663	pachysolen	OG1030	94.4676	94.4676	Pachysolen_tannophilus|106_3663	491
358	pachysolen_tannophilus__OG1030__106_511	pachysolen	OG1030	96.5139	96.5139	Pachysolen_tannophilus|106_511	469
359	tortispora_caseinolytica__OG1030__134_3429	tortispora	OG1030	84.1068	84.1068	Tortispora_caseinolytica|134_3429	579
360	tortispora_caseinolytica__OG1030__134_760	tortispora	OG1030	96.3083	96.3083	Tortispora_caseinolytica|134_760	469
361	torulaspora_delbrueckii__OG1030__135_2409	torulaspora	OG1030	92.7493	92.7493	Torulaspora_delbrueckii|135_2409	499
362	torulaspora_delbrueckii__OG1030__135_3036	torulaspora	OG1030	96.7439	96.7439	Torulaspora_delbrueckii|135_3036	469
363	vanderwaltozyma_polyspora__OG1030__136_1015	vanderwaltozyma	OG1030	92.576	92.576	Vanderwaltozyma_polyspora|136_1015	481
364	vanderwaltozyma_polyspora__OG1030__136_472	vanderwaltozyma	OG1030	96.0596	96.0596	Vanderwaltozyma_polyspora|136_472	469
365	vanderwaltozyma_polyspora__OG1030__136_501	vanderwaltozyma	OG1030	96.4909	96.4909	Vanderwaltozyma_polyspora|136_501	469
366	wickerhamomyces_anomalus__OG1030__139_3317	wickerhamomyces	OG1030	96.3716	96.3716	Wickerhamomyces_anomalus|139_3317	469	A0A1E3NYI7
367	wickerhamomyces_anomalus__OG1030__139_5575	wickerhamomyces	OG1030	94.3703	94.3703	Wickerhamomyces_anomalus|139_5575	490	A0A1E3P3K5
368	yHMPu5000034604_sporopachydermia_lactativora_160519__OG1030__170_1984	yHMPu5000034604	OG1030	93.9152	93.9152	yHMPu5000034604_Sporopachydermia_lactativora|170_1984	496
369	yHMPu5000034604_sporopachydermia_lactativora_160519__OG1030__170_5060	yHMPu5000034604	OG1030	96.6088	96.6088	yHMPu5000034604_Sporopachydermia_lactativora|170_5060	469
370	yHMPu5000034957_hanseniaspora_osmophila_160519__OG1030__247_1523	yHMPu5000034957	OG1030	96.0855	96.0855	yHMPu5000034957_Hanseniaspora_osmophila|247_1523	471	A0A1E5RDQ2
371	yHMPu5000034957_hanseniaspora_osmophila_160519__OG1030__247_4280	yHMPu5000034957	OG1030	94.1256	94.1256	yHMPu5000034957_Hanseniaspora_osmophila|247_4280	489	A0A1E5RZB1
372	yarrowia_lipolytica__OG1030__144_219	yarrowia	OG1030	93.3381	93.3381	Yarrowia_lipolytica|144_219	481
373	yarrowia_lipolytica__OG1030__144_2921	yarrowia	OG1030	96.7401	96.7401	Yarrowia_lipolytica|144_2921	471
374	zygosaccharomyces_rouxii__OG1030__342_2192	zygosaccharomyces	OG1030	94.0454	94.0454	Zygosaccharomyces_rouxii|342_2192	495	C5DRK3
375	zygosaccharomyces_rouxii__OG1030__342_3583	zygosaccharomyces	OG1030	96.4519	96.4519	Zygosaccharomyces_rouxii|342_3583	469	C5DX90
376	alloascoidea_hylecoeti__OG1032__0_6421	alloascoidea	OG1032	87.4911	87.4911	Alloascoidea_hylecoeti|0_6421	1177
377	ascoidea_rubescens__OG1032__6_3794	ascoidea	OG1032	87.9851	87.9851	Ascoidea_rubescens|6_3794	1185
378	candida_apicola__OG1032__13_4629	candida	OG1032	89.4766	89.4766	Candida_apicola|13_4629	1141
379	candida_tropicalis__OG1032__30_5293	candida	OG1032	89.6766	89.6766	Candida_tropicalis|30_5293	1146	C5M4G3
380	cyberlindnera_jadinii__OG1032__35_200	cyberlindnera	OG1032	88.6859	88.6859	Cyberlindnera_jadinii|35_200	1174
381	debaryomyces_hansenii__OG1032__36_753	debaryomyces	OG1032	89.0076	89.0076	Debaryomyces_hansenii|36_753	1154	B5RT77
382	geotrichum_candidum__OG1032__43_1953	geotrichum	OG1032	89.8549	89.8549	Geotrichum_candidum|43_1953	1146
383	kazachstania_naganishii__OG1032__49_2634	kazachstania	OG1032	91.4287	91.4287	Kazachstania_naganishii|49_2634	1114
384	kluyveromyces_lactis__OG1032__50_2835	kluyveromyces	OG1032	91.6904	91.6904	Kluyveromyces_lactis|50_2835	1117	Q6CLG5
385	kluyveromyces_marxianus__OG1032__51_2580	kluyveromyces	OG1032	91.6711	91.6711	Kluyveromyces_marxianus|51_2580	1117	W0TK04
386	komagataella_pastoris__OG1032__52_2444	komagataella	OG1032	89.6642	89.6642	Komagataella_pastoris|52_2444	1143	C4R5L7
387	lachancea_thermotolerans__OG1032__64_2935	lachancea	OG1032	91.934	91.934	Lachancea_thermotolerans|64_2935	1121	C5DH54
388	lipomyces_starkeyi__OG1032__66_5003	lipomyces	OG1032	87.0235	87.0235	Lipomyces_starkeyi|66_5003	1201
389	tortispora_caseinolytica__OG1032__134_305	tortispora	OG1032	89.833	89.833	Tortispora_caseinolytica|134_305	1146
390	torulaspora_delbrueckii__OG1032__135_3434	torulaspora	OG1032	92.1381	92.1381	Torulaspora_delbrueckii|135_3434	1113
391	wickerhamomyces_anomalus__OG1032__139_807	wickerhamomyces	OG1032	89.6077	89.6077	Wickerhamomyces_anomalus|139_807	1154	A0A1E3PB47
392	yHMPu5000034604_sporopachydermia_lactativora_160519__OG1032__170_2537	yHMPu5000034604	OG1032	89.2048	89.2048	yHMPu5000034604_Sporopachydermia_lactativora|170_2537	1156
393	alloascoidea_hylecoeti__OG1039__0_6148	alloascoidea	OG1039	91.9886	91.9886	Alloascoidea_hylecoeti|0_6148	811
394	alloascoidea_hylecoeti__OG1039__0_6965	alloascoidea	OG1039	93.7854	93.7854	Alloascoidea_hylecoeti|0_6965	786
395	alloascoidea_hylecoeti__OG1039__0_7281	alloascoidea	OG1039	93.7844	93.7844	Alloascoidea_hylecoeti|0_7281	787
396	ascoidea_rubescens__OG1039__6_6260	ascoidea	OG1039	93.0487	93.0487	Ascoidea_rubescens|6_6260	804
397	candida_apicola__OG1039__13_2824	candida	OG1039	93.7084	93.7084	Candida_apicola|13_2824	797
398	candida_apicola__OG1039__13_3605	candida	OG1039	94.2025	94.2025	Candida_apicola|13_3605	788
399	candida_tropicalis__OG1039__30_1137	candida	OG1039	94.0781	94.0781	Candida_tropicalis|30_1137	777	C5MAF9
400	candida_tropicalis__OG1039__30_347	candida	OG1039	93.6653	93.6653	Candida_tropicalis|30_347	791	C5M3K3
401	cyberlindnera_jadinii__OG1039__35_2322	cyberlindnera	OG1039	93.4439	93.4439	Cyberlindnera_jadinii|35_2322	796
402	cyberlindnera_jadinii__OG1039__35_4355	cyberlindnera	OG1039	93.9838	93.9838	Cyberlindnera_jadinii|35_4355	780
403	debaryomyces_hansenii__OG1039__36_1977	debaryomyces	OG1039	94.6027	94.6027	Debaryomyces_hansenii|36_1977	778	Q6BQT9
404	debaryomyces_hansenii__OG1039__36_2786	debaryomyces	OG1039	93.4623	93.4623	Debaryomyces_hansenii|36_2786	802	Q6BNH0
405	eremothecium_gossypii__OG1039__40_1036	eremothecium	OG1039	94.6358	94.6358	Eremothecium_gossypii|40_1036	776
406	eremothecium_gossypii__OG1039__40_3719	eremothecium	OG1039	93.6968	93.6968	Eremothecium_gossypii|40_3719	785
407	geotrichum_candidum__OG1039__43_1317	geotrichum	OG1039	94.2586	94.2586	Geotrichum_candidum|43_1317	783
408	geotrichum_candidum__OG1039__43_33	geotrichum	OG1039	92.6872	92.6872	Geotrichum_candidum|43_33	808
409	geotrichum_candidum__OG1039__43_3901	geotrichum	OG1039	94.3771	94.3771	Geotrichum_candidum|43_3901	780
410	kazachstania_naganishii__OG1039__49_801	kazachstania	OG1039	93.6776	93.6776	Kazachstania_naganishii|49_801	788
411	kluyveromyces_lactis__OG1039__50_1744	kluyveromyces	OG1039	93.3519	93.3519	Kluyveromyces_lactis|50_1744	788	Q6CSW5
412	kluyveromyces_lactis__OG1039__50_3012	kluyveromyces	OG1039	93.054	93.054	Kluyveromyces_lactis|50_3012	795	Q6CUP0
413	kluyveromyces_marxianus__OG1039__51_442	kluyveromyces	OG1039	93.929	93.929	Kluyveromyces_marxianus|51_442	780	W0T7K6
414	kluyveromyces_marxianus__OG1039__51_5093	kluyveromyces	OG1039	92.7119	92.7119	Kluyveromyces_marxianus|51_5093	797	W0T2Z0
415	komagataella_pastoris__OG1039__52_3007	komagataella	OG1039	94.5871	94.5871	Komagataella_pastoris|52_3007	780	C4QV90
416	komagataella_pastoris__OG1039__52_3695	komagataella	OG1039	93.6031	93.6031	Komagataella_pastoris|52_3695	793	C4R570
417	lachancea_thermotolerans__OG1039__64_2133	lachancea	OG1039	94.7413	94.7413	Lachancea_thermotolerans|64_2133	779	C5DGA3
418	lachancea_thermotolerans__OG1039__64_2643	lachancea	OG1039	94.1407	94.1407	Lachancea_thermotolerans|64_2643	787	C5DKC8
419	lipomyces_starkeyi__OG1039__66_6256	lipomyces	OG1039	92.1693	92.1693	Lipomyces_starkeyi|66_6256	805
420	lipomyces_starkeyi__OG1039__66_7174	lipomyces	OG1039	93.9085	93.9085	Lipomyces_starkeyi|66_7174	778
421	ogataea_parapolymorpha__OG1039__104_3754	ogataea	OG1039	71.3824	71.3824	Ogataea_parapolymorpha|104_3754	1447
422	ogataea_parapolymorpha__OG1039__104_905	ogataea	OG1039	94.3288	94.3288	Ogataea_parapolymorpha|104_905	781
423	pachysolen_tannophilus__OG1039__106_428	pachysolen	OG1039	92.345	92.345	Pachysolen_tannophilus|106_428	797
424	pachysolen_tannophilus__OG1039__106_4971	pachysolen	OG1039	94.2449	94.2449	Pachysolen_tannophilus|106_4971	780
425	tortispora_caseinolytica__OG1039__134_1197	tortispora	OG1039	94.1059	94.1059	Tortispora_caseinolytica|134_1197	783
426	tortispora_caseinolytica__OG1039__134_980	tortispora	OG1039	93.1053	93.1053	Tortispora_caseinolytica|134_980	786
427	torulaspora_delbrueckii__OG1039__135_3926	torulaspora	OG1039	93.2441	93.2441	Torulaspora_delbrueckii|135_3926	789
428	torulaspora_delbrueckii__OG1039__135_789	torulaspora	OG1039	94.598	94.598	Torulaspora_delbrueckii|135_789	777
429	vanderwaltozyma_polyspora__OG1039__136_2295	vanderwaltozyma	OG1039	94.2541	94.2541	Vanderwaltozyma_polyspora|136_2295	780
430	vanderwaltozyma_polyspora__OG1039__136_777	vanderwaltozyma	OG1039	91.6854	91.6854	Vanderwaltozyma_polyspora|136_777	812
431	wickerhamomyces_anomalus__OG1039__139_1054	wickerhamomyces	OG1039	94.1026	94.1026	Wickerhamomyces_anomalus|139_1054	780	A0A1E3P0X6
432	wickerhamomyces_anomalus__OG1039__139_1745	wickerhamomyces	OG1039	92.9842	92.9842	Wickerhamomyces_anomalus|139_1745	802	A0A1E3P0U5
433	yHMPu5000034604_sporopachydermia_lactativora_160519__OG1039__170_163	yHMPu5000034604	OG1039	94.1096	94.1096	yHMPu5000034604_Sporopachydermia_lactativora|170_163	784
434	yHMPu5000034604_sporopachydermia_lactativora_160519__OG1039__170_3727	yHMPu5000034604	OG1039	92.5289	92.5289	yHMPu5000034604_Sporopachydermia_lactativora|170_3727	806
435	yarrowia_lipolytica__OG1039__144_1976	yarrowia	OG1039	94.3983	94.3983	Yarrowia_lipolytica|144_1976	779
436	yarrowia_lipolytica__OG1039__144_5654	yarrowia	OG1039	93.4922	93.4922	Yarrowia_lipolytica|144_5654	790
437	zygosaccharomyces_rouxii__OG1039__342_3337	zygosaccharomyces	OG1039	93.4016	93.4016	Zygosaccharomyces_rouxii|342_3337	789	C5DUM4
438	zygosaccharomyces_rouxii__OG1039__342_4221	zygosaccharomyces	OG1039	94.3863	94.3863	Zygosaccharomyces_rouxii|342_4221	778	C5E1M3
439	alloascoidea_hylecoeti__OG1052__0_1202	alloascoidea	OG1052	90.3194	90.3194	Alloascoidea_hylecoeti|0_1202	986
440	alloascoidea_hylecoeti__OG1052__0_4983	alloascoidea	OG1052	93.6762	93.6762	Alloascoidea_hylecoeti|0_4983	938
441	ascoidea_rubescens__OG1052__6_1472	ascoidea	OG1052	92.6964	92.6964	Ascoidea_rubescens|6_1472	944
442	ascoidea_rubescens__OG1052__6_5248	ascoidea	OG1052	95.2951	95.2951	Ascoidea_rubescens|6_5248	645
443	ascoidea_rubescens__OG1052__6_619	ascoidea	OG1052	89.6051	89.6051	Ascoidea_rubescens|6_619	1003
444	candida_apicola__OG1052__13_2437	candida	OG1052	90.6453	90.6453	Candida_apicola|13_2437	967
445	candida_apicola__OG1052__13_2531	candida	OG1052	93.0619	93.0619	Candida_apicola|13_2531	933
446	candida_tropicalis__OG1052__30_1585	candida	OG1052	93.9665	93.9665	Candida_tropicalis|30_1585	946	C5MAM0
447	cyberlindnera_jadinii__OG1052__35_3751	cyberlindnera	OG1052	92.9064	92.9064	Cyberlindnera_jadinii|35_3751	954
448	cyberlindnera_jadinii__OG1052__35_5796	cyberlindnera	OG1052	93.4305	93.4305	Cyberlindnera_jadinii|35_5796	940
449	debaryomyces_hansenii__OG1052__36_1528	debaryomyces	OG1052	93.5509	93.5509	Debaryomyces_hansenii|36_1528	946	Q6BGV3
450	debaryomyces_hansenii__OG1052__36_945	debaryomyces	OG1052	90.8571	90.8571	Debaryomyces_hansenii|36_945	990	B5RU38
451	eremothecium_gossypii__OG1052__40_2018	eremothecium	OG1052	93.174	93.174	Eremothecium_gossypii|40_2018	939
452	eremothecium_gossypii__OG1052__40_2902	eremothecium	OG1052	73.674	73.674	Eremothecium_gossypii|40_2902	1529
453	geotrichum_candidum__OG1052__43_1881	geotrichum	OG1052	93.3458	93.3458	Geotrichum_candidum|43_1881	939
454	geotrichum_candidum__OG1052__43_3274	geotrichum	OG1052	91.6516	91.6516	Geotrichum_candidum|43_3274	977
455	kazachstania_naganishii__OG1052__49_3204	kazachstania	OG1052	92.3341	92.3341	Kazachstania_naganishii|49_3204	957
456	kazachstania_naganishii__OG1052__49_425	kazachstania	OG1052	91.7383	91.7383	Kazachstania_naganishii|49_425	972
457	kluyveromyces_lactis__OG1052__50_2457	kluyveromyces	OG1052	91.4903	91.4903	Kluyveromyces_lactis|50_2457	971	Q6CNH8
458	kluyveromyces_lactis__OG1052__50_3081	kluyveromyces	OG1052	93.6013	93.6013	Kluyveromyces_lactis|50_3081	947	Q6CMZ4
459	kluyveromyces_marxianus__OG1052__51_3555	kluyveromyces	OG1052	93.2503	93.2503	Kluyveromyces_marxianus|51_3555	948	W0TE99
460	kluyveromyces_marxianus__OG1052__51_4250	kluyveromyces	OG1052	91.2841	91.2841	Kluyveromyces_marxianus|51_4250	973	W0TEY9
461	komagataella_pastoris__OG1052__52_2356	komagataella	OG1052	90.7938	90.7938	Komagataella_pastoris|52_2356	981	C4QZ19
462	komagataella_pastoris__OG1052__52_3636	komagataella	OG1052	92.9676	92.9676	Komagataella_pastoris|52_3636	956
463	lachancea_thermotolerans__OG1052__64_2544	lachancea	OG1052	93.5413	93.5413	Lachancea_thermotolerans|64_2544	940
464	lachancea_thermotolerans__OG1052__64_4584	lachancea	OG1052	93.5988	93.5988	Lachancea_thermotolerans|64_4584	945	C5DCA6
465	lipomyces_starkeyi__OG1052__66_3621	lipomyces	OG1052	87.0269	87.0269	Lipomyces_starkeyi|66_3621	1051
466	ogataea_parapolymorpha__OG1052__104_3695	ogataea	OG1052	92.2077	92.2077	Ogataea_parapolymorpha|104_3695	963
467	ogataea_parapolymorpha__OG1052__104_825	ogataea	OG1052	94.9583	94.9583	Ogataea_parapolymorpha|104_825	655
468	pachysolen_tannophilus__OG1052__106_2060	pachysolen	OG1052	90.4623	90.4623	Pachysolen_tannophilus|106_2060	984
469	pachysolen_tannophilus__OG1052__106_2393	pachysolen	OG1052	94.6152	94.6152	Pachysolen_tannophilus|106_2393	656
470	tortispora_caseinolytica__OG1052__134_3380	tortispora	OG1052	90.5636	90.5636	Tortispora_caseinolytica|134_3380	1203
471	torulaspora_delbrueckii__OG1052__135_3505	torulaspora	OG1052	92.8113	92.8113	Torulaspora_delbrueckii|135_3505	948
472	vanderwaltozyma_polyspora__OG1052__136_2867	vanderwaltozyma	OG1052	92.9162	92.9162	Vanderwaltozyma_polyspora|136_2867	948
473	vanderwaltozyma_polyspora__OG1052__136_3544	vanderwaltozyma	OG1052	91.6244	91.6244	Vanderwaltozyma_polyspora|136_3544	967
474	wickerhamomyces_anomalus__OG1052__139_1681	wickerhamomyces	OG1052	93.1121	93.1121	Wickerhamomyces_anomalus|139_1681	940	A0A1E3NW77
475	wickerhamomyces_anomalus__OG1052__139_2348	wickerhamomyces	OG1052	92.4969	92.4969	Wickerhamomyces_anomalus|139_2348	957	A0A1E3P504
476	yHMPu5000034604_sporopachydermia_lactativora_160519__OG1052__170_324	yHMPu5000034604	OG1052	93.8605	93.8605	yHMPu5000034604_Sporopachydermia_lactativora|170_324	937
477	yHMPu5000034604_sporopachydermia_lactativora_160519__OG1052__170_3370	yHMPu5000034604	OG1052	90.3563	90.3563	yHMPu5000034604_Sporopachydermia_lactativora|170_3370	988
478	yHMPu5000034957_hanseniaspora_osmophila_160519__OG1052__247_154	yHMPu5000034957	OG1052	93.2389	93.2389	yHMPu5000034957_Hanseniaspora_osmophila|247_154	947	A0A1E5R2L9
479	yHMPu5000034957_hanseniaspora_osmophila_160519__OG1052__247_775	yHMPu5000034957	OG1052	89.6945	89.6945	yHMPu5000034957_Hanseniaspora_osmophila|247_775	999	A0A1E5RF09
480	alloascoidea_hylecoeti__OG1054__0_3372	alloascoidea	OG1054	86.9545	86.9545	Alloascoidea_hylecoeti|0_3372	1006
481	alloascoidea_hylecoeti__OG1054__0_7632	alloascoidea	OG1054	83.7192	83.7192	Alloascoidea_hylecoeti|0_7632	994
482	alloascoidea_hylecoeti__OG1054__0_842	alloascoidea	OG1054	81.954	81.954	Alloascoidea_hylecoeti|0_842	1050
483	ascoidea_rubescens__OG1054__6_6292	ascoidea	OG1054	84.6956	84.6956	Ascoidea_rubescens|6_6292	1003
484	candida_apicola__OG1054__13_3097	candida	OG1054	87.852	87.852	Candida_apicola|13_3097	959
485	candida_tropicalis__OG1054__30_2127	candida	OG1054	87.9633	87.9633	Candida_tropicalis|30_2127	982	C5MJ51
486	candida_tropicalis__OG1054__30_4309	candida	OG1054	89.2139	89.2139	Candida_tropicalis|30_4309	943	C5MGC2
487	cyberlindnera_jadinii__OG1054__35_3053	cyberlindnera	OG1054	82.6481	82.6481	Cyberlindnera_jadinii|35_3053	1317
488	debaryomyces_hansenii__OG1054__36_2507	debaryomyces	OG1054	89.2557	89.2557	Debaryomyces_hansenii|36_2507	947	Q6BSB2
489	debaryomyces_hansenii__OG1054__36_5240	debaryomyces	OG1054	71.0284	71.0284	Debaryomyces_hansenii|36_5240	378	Q6BH77
490	eremothecium_gossypii__OG1054__40_3514	eremothecium	OG1054	87.7513	87.7513	Eremothecium_gossypii|40_3514	987
491	eremothecium_gossypii__OG1054__40_367	eremothecium	OG1054	87.3204	87.3204	Eremothecium_gossypii|40_367	958
492	geotrichum_candidum__OG1054__43_4452	geotrichum	OG1054	85.823	85.823	Geotrichum_candidum|43_4452	975
493	geotrichum_candidum__OG1054__43_767	geotrichum	OG1054	85.6887	85.6887	Geotrichum_candidum|43_767	992
494	kazachstania_naganishii__OG1054__49_1933	kazachstania	OG1054	86.672	86.672	Kazachstania_naganishii|49_1933	970
495	kazachstania_naganishii__OG1054__49_2285	kazachstania	OG1054	87.4099	87.4099	Kazachstania_naganishii|49_2285	989
496	kluyveromyces_lactis__OG1054__50_1049	kluyveromyces	OG1054	87.1792	87.1792	Kluyveromyces_lactis|50_1049	938	Q03216
497	kluyveromyces_lactis__OG1054__50_1134	kluyveromyces	OG1054	86.9618	86.9618	Kluyveromyces_lactis|50_1134	992	Q03215
498	kluyveromyces_marxianus__OG1054__51_494	kluyveromyces	OG1054	88.8423	88.8423	Kluyveromyces_marxianus|51_494	978	W0T4J4
499	kluyveromyces_marxianus__OG1054__51_705	kluyveromyces	OG1054	87.2072	87.2072	Kluyveromyces_marxianus|51_705	938	W0TDM8
500	komagataella_pastoris__OG1054__52_1129	komagataella	OG1054	89.3549	89.3549	Komagataella_pastoris|52_1129	989	Q92448
501	komagataella_pastoris__OG1054__52_3574	komagataella	OG1054	89.6255	89.6255	Komagataella_pastoris|52_3574	941	C4QXA5
502	lachancea_thermotolerans__OG1054__64_1246	lachancea	OG1054	88.2351	88.2351	Lachancea_thermotolerans|64_1246	975	C5DCN7
503	lachancea_thermotolerans__OG1054__64_645	lachancea	OG1054	82.2705	82.2705	Lachancea_thermotolerans|64_645	1068
504	lipomyces_starkeyi__OG1054__66_3500	lipomyces	OG1054	86.0289	86.0289	Lipomyces_starkeyi|66_3500	974
505	ogataea_parapolymorpha__OG1054__104_1425	ogataea	OG1054	88.013	88.013	Ogataea_parapolymorpha|104_1425	968
506	ogataea_parapolymorpha__OG1054__104_4147	ogataea	OG1054	89.0251	89.0251	Ogataea_parapolymorpha|104_4147	945
507	pachysolen_tannophilus__OG1054__106_3026	pachysolen	OG1054	86.6108	86.6108	Pachysolen_tannophilus|106_3026	992
508	pachysolen_tannophilus__OG1054__106_4589	pachysolen	OG1054	86.3401	86.3401	Pachysolen_tannophilus|106_4589	1155
509	tortispora_caseinolytica__OG1054__134_532	tortispora	OG1054	87.5299	87.5299	Tortispora_caseinolytica|134_532	936
510	torulaspora_delbrueckii__OG1054__135_1844	torulaspora	OG1054	88.1266	88.1266	Torulaspora_delbrueckii|135_1844	983
511	torulaspora_delbrueckii__OG1054__135_604	torulaspora	OG1054	88.0419	88.0419	Torulaspora_delbrueckii|135_604	958
512	vanderwaltozyma_polyspora__OG1054__136_4557	vanderwaltozyma	OG1054	87.8047	87.8047	Vanderwaltozyma_polyspora|136_4557	957
513	vanderwaltozyma_polyspora__OG1054__136_4679	vanderwaltozyma	OG1054	88.4169	88.4169	Vanderwaltozyma_polyspora|136_4679	967
514	vanderwaltozyma_polyspora__OG1054__136_5128	vanderwaltozyma	OG1054	88.6205	88.6205	Vanderwaltozyma_polyspora|136_5128	989
515	wickerhamomyces_anomalus__OG1054__139_1297	wickerhamomyces	OG1054	88.0467	88.0467	Wickerhamomyces_anomalus|139_1297	947	A0A1E3NVI4
516	wickerhamomyces_anomalus__OG1054__139_1946	wickerhamomyces	OG1054	87.901	87.901	Wickerhamomyces_anomalus|139_1946	964	A0A1E3NZU8
517	yHMPu5000034604_sporopachydermia_lactativora_160519__OG1054__170_2397	yHMPu5000034604	OG1054	81.6319	81.6319	yHMPu5000034604_Sporopachydermia_lactativora|170_2397	1103
518	yHMPu5000034604_sporopachydermia_lactativora_160519__OG1054__170_5931	yHMPu5000034604	OG1054	85.2685	85.2685	yHMPu5000034604_Sporopachydermia_lactativora|170_5931	966
519	yHMPu5000034957_hanseniaspora_osmophila_160519__OG1054__247_3196	yHMPu5000034957	OG1054	91.6225	91.6225	yHMPu5000034957_Hanseniaspora_osmophila|247_3196	801	A0A1E5RFS2
520	yHMPu5000034957_hanseniaspora_osmophila_160519__OG1054__247_4481	yHMPu5000034957	OG1054	85.2666	85.2666	yHMPu5000034957_Hanseniaspora_osmophila|247_4481	945	A0A1E5RGJ9
521	candida_apicola__OG1055__13_71	candida	OG1055	90.7723	90.7723	Candida_apicola|13_71	673
522	candida_tropicalis__OG1055__30_351	candida	OG1055	90.7087	90.7087	Candida_tropicalis|30_351	671	C5MF86
523	candida_tropicalis__OG1055__30_3759	candida	OG1055	90.8144	90.8144	Candida_tropicalis|30_3759	674	C5M554
524	geotrichum_candidum__OG1055__43_2810	geotrichum	OG1055	91.8705	91.8705	Geotrichum_candidum|43_2810	664
525	geotrichum_candidum__OG1055__43_699	geotrichum	OG1055	89.1933	89.1933	Geotrichum_candidum|43_699	718
526	kluyveromyces_lactis__OG1055__50_1591	kluyveromyces	OG1055	90.4528	90.4528	Kluyveromyces_lactis|50_1591	684	Q9Y7B5
527	kluyveromyces_lactis__OG1055__50_493	kluyveromyces	OG1055	88.0599	88.0599	Kluyveromyces_lactis|50_493	707	O60011
528	kluyveromyces_marxianus__OG1055__51_2164	kluyveromyces	OG1055	87.8432	87.8432	Kluyveromyces_marxianus|51_2164	707	W0T8F1
529	kluyveromyces_marxianus__OG1055__51_4133	kluyveromyces	OG1055	90.2932	90.2932	Kluyveromyces_marxianus|51_4133	684	W0TC09
530	komagataella_pastoris__OG1055__52_1802	komagataella	OG1055	90.4803	90.4803	Komagataella_pastoris|52_1802	672	C4R4G6
531	komagataella_pastoris__OG1055__52_3567	komagataella	OG1055	91.3532	91.3532	Komagataella_pastoris|52_3567	668	C4R1P7
532	lachancea_thermotolerans__OG1055__64_3176	lachancea	OG1055	90.0178	90.0178	Lachancea_thermotolerans|64_3176	682	C5DMS2
533	lipomyces_starkeyi__OG1055__66_3192	lipomyces	OG1055	89.961	89.961	Lipomyces_starkeyi|66_3192	678
534	ogataea_parapolymorpha__OG1055__104_2950	ogataea	OG1055	90.2607	90.2607	Ogataea_parapolymorpha|104_2950	670
535	ogataea_parapolymorpha__OG1055__104_3115	ogataea	OG1055	90.5878	90.5878	Ogataea_parapolymorpha|104_3115	673
536	pachysolen_tannophilus__OG1055__106_2036	pachysolen	OG1055	90.8134	90.8134	Pachysolen_tannophilus|106_2036	675
537	pachysolen_tannophilus__OG1055__106_3022	pachysolen	OG1055	90.3008	90.3008	Pachysolen_tannophilus|106_3022	675
538	tortispora_caseinolytica__OG1055__134_1019	tortispora	OG1055	91.4606	91.4606	Tortispora_caseinolytica|134_1019	660
539	vanderwaltozyma_polyspora__OG1055__136_3677	vanderwaltozyma	OG1055	89.8844	89.8844	Vanderwaltozyma_polyspora|136_3677	684
540	yHMPu5000034957_hanseniaspora_osmophila_160519__OG1055__247_4836	yHMPu5000034957	OG1055	89.9269	89.9269	yHMPu5000034957_Hanseniaspora_osmophila|247_4836	677	A0A1E5RVQ9
541	zygosaccharomyces_rouxii__OG1055__342_449	zygosaccharomyces	OG1055	90.9659	90.9659	Zygosaccharomyces_rouxii|342_449	675	C5DYN3
542	alloascoidea_hylecoeti__OG1056__0_221	alloascoidea	OG1056	95.4526	95.4526	Alloascoidea_hylecoeti|0_221	411
543	alloascoidea_hylecoeti__OG1056__0_6408	alloascoidea	OG1056	90.5899	90.5899	Alloascoidea_hylecoeti|0_6408	446
544	ascoidea_rubescens__OG1056__6_1373	ascoidea	OG1056	92.3882	92.3882	Ascoidea_rubescens|6_1373	435
545	ascoidea_rubescens__OG1056__6_1671	ascoidea	OG1056	95.4717	95.4717	Ascoidea_rubescens|6_1671	407
546	candida_apicola__OG1056__13_3777	candida	OG1056	95.1124	95.1124	Candida_apicola|13_3777	407
547	candida_tropicalis__OG1056__30_259	candida	OG1056	91.9146	91.9146	Candida_tropicalis|30_259	430	C5M6P0
548	candida_tropicalis__OG1056__30_3227	candida	OG1056	95.4926	95.4926	Candida_tropicalis|30_3227	411	C5M4B9
549	cyberlindnera_jadinii__OG1056__35_1714	cyberlindnera	OG1056	91.9171	91.9171	Cyberlindnera_jadinii|35_1714	442
550	cyberlindnera_jadinii__OG1056__35_2422	cyberlindnera	OG1056	95.2929	95.2929	Cyberlindnera_jadinii|35_2422	411
551	debaryomyces_hansenii__OG1056__36_1379	debaryomyces	OG1056	95.4493	95.4493	Debaryomyces_hansenii|36_1379	410	Q6BND1
552	debaryomyces_hansenii__OG1056__36_5596	debaryomyces	OG1056	91.5496	91.5496	Debaryomyces_hansenii|36_5596	437	Q6BPU8
553	eremothecium_gossypii__OG1056__40_1595	eremothecium	OG1056	95.3409	95.3409	Eremothecium_gossypii|40_1595	415
554	eremothecium_gossypii__OG1056__40_967	eremothecium	OG1056	89.1636	89.1636	Eremothecium_gossypii|40_967	502
555	geotrichum_candidum__OG1056__43_3357	geotrichum	OG1056	95.0416	95.0416	Geotrichum_candidum|43_3357	413
556	geotrichum_candidum__OG1056__43_4979	geotrichum	OG1056	91.9905	91.9905	Geotrichum_candidum|43_4979	439
557	kazachstania_naganishii__OG1056__49_1029	kazachstania	OG1056	93.7245	93.7245	Kazachstania_naganishii|49_1029	424
558	kazachstania_naganishii__OG1056__49_2862	kazachstania	OG1056	92.7054	92.7054	Kazachstania_naganishii|49_2862	428
559	kazachstania_naganishii__OG1056__49_71	kazachstania	OG1056	95.0884	95.0884	Kazachstania_naganishii|49_71	412
560	kluyveromyces_lactis__OG1056__50_1534	kluyveromyces	OG1056	93.3515	93.3515	Kluyveromyces_lactis|50_1534	429	Q6CWK6
561	kluyveromyces_lactis__OG1056__50_710	kluyveromyces	OG1056	95.5892	95.5892	Kluyveromyces_lactis|50_710	415	Q6CKA1
562	kluyveromyces_marxianus__OG1056__51_2155	kluyveromyces	OG1056	92.9857	92.9857	Kluyveromyces_marxianus|51_2155	429	W0TEG4
563	kluyveromyces_marxianus__OG1056__51_4058	kluyveromyces	OG1056	95.6423	95.6423	Kluyveromyces_marxianus|51_4058	415	W0TBI1
564	komagataella_pastoris__OG1056__52_2673	komagataella	OG1056	91.8082	91.8082	Komagataella_pastoris|52_2673	437	C4QWH9
565	komagataella_pastoris__OG1056__52_3881	komagataella	OG1056	93.0788	93.0788	Komagataella_pastoris|52_3881	432	C4R142
566	lachancea_thermotolerans__OG1056__64_1361	lachancea	OG1056	95.2527	95.2527	Lachancea_thermotolerans|64_1361	413	C5E3B7
567	lachancea_thermotolerans__OG1056__64_4233	lachancea	OG1056	93.9766	93.9766	Lachancea_thermotolerans|64_4233	420	C5DFE6
568	lipomyces_starkeyi__OG1056__66_6531	lipomyces	OG1056	87.8229	87.8229	Lipomyces_starkeyi|66_6531	471
569	ogataea_parapolymorpha__OG1056__104_16	ogataea	OG1056	95.6001	95.6001	Ogataea_parapolymorpha|104_16	408
570	ogataea_parapolymorpha__OG1056__104_2862	ogataea	OG1056	76.5312	76.5312	Ogataea_parapolymorpha|104_2862	1422
571	pachysolen_tannophilus__OG1056__106_129	pachysolen	OG1056	88.9927	88.9927	Pachysolen_tannophilus|106_129	460
572	pachysolen_tannophilus__OG1056__106_1325	pachysolen	OG1056	94.7257	94.7257	Pachysolen_tannophilus|106_1325	419
573	tortispora_caseinolytica__OG1056__134_2291	tortispora	OG1056	95.7011	95.7011	Tortispora_caseinolytica|134_2291	394
574	torulaspora_delbrueckii__OG1056__135_1588	torulaspora	OG1056	93.7357	93.7357	Torulaspora_delbrueckii|135_1588	423
575	torulaspora_delbrueckii__OG1056__135_1837	torulaspora	OG1056	91.9674	91.9674	Torulaspora_delbrueckii|135_1837	674
576	vanderwaltozyma_polyspora__OG1056__136_4478	vanderwaltozyma	OG1056	88.4153	88.4153	Vanderwaltozyma_polyspora|136_4478	489
577	vanderwaltozyma_polyspora__OG1056__136_5072	vanderwaltozyma	OG1056	95.5256	95.5256	Vanderwaltozyma_polyspora|136_5072	419
578	wickerhamomyces_anomalus__OG1056__139_1075	wickerhamomyces	OG1056	95.776	95.776	Wickerhamomyces_anomalus|139_1075	410	A0A1E3NY41
579	wickerhamomyces_anomalus__OG1056__139_1231	wickerhamomyces	OG1056	91.7992	91.7992	Wickerhamomyces_anomalus|139_1231	438	A0A1E3PCQ8
580	yHMPu5000034604_sporopachydermia_lactativora_160519__OG1056__170_3486	yHMPu5000034604	OG1056	90.7477	90.7477	yHMPu5000034604_Sporopachydermia_lactativora|170_3486	445
581	yHMPu5000034604_sporopachydermia_lactativora_160519__OG1056__170_5775	yHMPu5000034604	OG1056	95.6091	95.6091	yHMPu5000034604_Sporopachydermia_lactativora|170_5775	407
582	yarrowia_lipolytica__OG1056__144_957	yarrowia	OG1056	92.7785	92.7785	Yarrowia_lipolytica|144_957	431
583	alloascoidea_hylecoeti__OG1060__0_1299	alloascoidea	OG1060	90.2044	90.2044	Alloascoidea_hylecoeti|0_1299	1100
584	alloascoidea_hylecoeti__OG1060__0_3482	alloascoidea	OG1060	95.1488	95.1488	Alloascoidea_hylecoeti|0_3482	566
585	alloascoidea_hylecoeti__OG1060__0_605	alloascoidea	OG1060	95.6296	95.6296	Alloascoidea_hylecoeti|0_605	564
586	alloascoidea_hylecoeti__OG1060__0_649	alloascoidea	OG1060	95.7499	95.7499	Alloascoidea_hylecoeti|0_649	566
587	alloascoidea_hylecoeti__OG1060__0_8827	alloascoidea	OG1060	95.3227	95.3227	Alloascoidea_hylecoeti|0_8827	564
588	ascoidea_rubescens__OG1060__6_436	ascoidea	OG1060	85.4549	85.4549	Ascoidea_rubescens|6_436	732
589	candida_apicola__OG1060__13_119	candida	OG1060	94.3232	94.3232	Candida_apicola|13_119	585
590	candida_tropicalis__OG1060__30_1628	candida	OG1060	92.6281	92.6281	Candida_tropicalis|30_1628	598
591	candida_tropicalis__OG1060__30_5542	candida	OG1060	96.2292	96.2292	Candida_tropicalis|30_5542	567	C5MDS4
592	candida_tropicalis__OG1060__30_5637	candida	OG1060	95.5107	95.5107	Candida_tropicalis|30_5637	575
593	cyberlindnera_jadinii__OG1060__35_2301	cyberlindnera	OG1060	95.8817	95.8817	Cyberlindnera_jadinii|35_2301	563
594	cyberlindnera_jadinii__OG1060__35_5159	cyberlindnera	OG1060	95.0855	95.0855	Cyberlindnera_jadinii|35_5159	574
595	debaryomyces_hansenii__OG1060__36_2139	debaryomyces	OG1060	95.2045	95.2045	Debaryomyces_hansenii|36_2139	578	B5RTJ8
596	debaryomyces_hansenii__OG1060__36_253	debaryomyces	OG1060	69.8803	69.8803	Debaryomyces_hansenii|36_253	460	Q6BHI2
597	debaryomyces_hansenii__OG1060__36_918	debaryomyces	OG1060	94.4297	94.4297	Debaryomyces_hansenii|36_918	567	Q6BXD8
598	eremothecium_gossypii__OG1060__40_1546	eremothecium	OG1060	91.2477	91.2477	Eremothecium_gossypii|40_1546	581
599	eremothecium_gossypii__OG1060__40_2629	eremothecium	OG1060	96.2187	96.2187	Eremothecium_gossypii|40_2629	563
600	eremothecium_gossypii__OG1060__40_3566	eremothecium	OG1060	93.8164	93.8164	Eremothecium_gossypii|40_3566	586
601	geotrichum_candidum__OG1060__43_6587	geotrichum	OG1060	95.097	95.097	Geotrichum_candidum|43_6587	568
602	kazachstania_naganishii__OG1060__49_1406	kazachstania	OG1060	89.4741	89.4741	Kazachstania_naganishii|49_1406	619
603	kazachstania_naganishii__OG1060__49_2614	kazachstania	OG1060	95.9032	95.9032	Kazachstania_naganishii|49_2614	563
604	kazachstania_naganishii__OG1060__49_3488	kazachstania	OG1060	95.2706	95.2706	Kazachstania_naganishii|49_3488	1133
605	kluyveromyces_lactis__OG1060__50_1770	kluyveromyces	OG1060	96.0482	96.0482	Kluyveromyces_lactis|50_1770	563	Q12629
606	kluyveromyces_marxianus__OG1060__51_217	kluyveromyces	OG1060	95.9714	95.9714	Kluyveromyces_marxianus|51_217	564	W0TEZ4
607	komagataella_pastoris__OG1060__52_2435	komagataella	OG1060	96.21	96.21	Komagataella_pastoris|52_2435	560	C4R3T2
608	lachancea_thermotolerans__OG1060__64_2612	lachancea	OG1060	90.1464	90.1464	Lachancea_thermotolerans|64_2612	607	C5DI49
609	lachancea_thermotolerans__OG1060__64_330	lachancea	OG1060	96.1117	96.1117	Lachancea_thermotolerans|64_330	563	C5DGU0
610	lipomyces_starkeyi__OG1060__66_7615	lipomyces	OG1060	94.1734	94.1734	Lipomyces_starkeyi|66_7615	569
611	ogataea_parapolymorpha__OG1060__104_895	ogataea	OG1060	95.9844	95.9844	Ogataea_parapolymorpha|104_895	571
612	pachysolen_tannophilus__OG1060__106_4948	pachysolen	OG1060	95.7078	95.7078	Pachysolen_tannophilus|106_4948	563
613	tortispora_caseinolytica__OG1060__134_3290	tortispora	OG1060	94.6597	94.6597	Tortispora_caseinolytica|134_3290	564
614	torulaspora_delbrueckii__OG1060__135_4034	torulaspora	OG1060	79.0376	79.0376	Torulaspora_delbrueckii|135_4034	1524
615	torulaspora_delbrueckii__OG1060__135_584	torulaspora	OG1060	95.9948	95.9948	Torulaspora_delbrueckii|135_584	563
616	vanderwaltozyma_polyspora__OG1060__136_4087	vanderwaltozyma	OG1060	96.0398	96.0398	Vanderwaltozyma_polyspora|136_4087	563
617	wickerhamomyces_anomalus__OG1060__139_5020	wickerhamomyces	OG1060	95.822	95.822	Wickerhamomyces_anomalus|139_5020	563	A0A1E3NZ00
618	yHMPu5000034604_sporopachydermia_lactativora_160519__OG1060__170_1074	yHMPu5000034604	OG1060	89.7358	89.7358	yHMPu5000034604_Sporopachydermia_lactativora|170_1074	632
619	yHMPu5000034604_sporopachydermia_lactativora_160519__OG1060__170_3525	yHMPu5000034604	OG1060	95.9594	95.9594	yHMPu5000034604_Sporopachydermia_lactativora|170_3525	564
620	yHMPu5000034957_hanseniaspora_osmophila_160519__OG1060__247_3084	yHMPu5000034957	OG1060	86.367	86.367	yHMPu5000034957_Hanseniaspora_osmophila|247_3084	663	A0A1E5RNS0
621	yHMPu5000034957_hanseniaspora_osmophila_160519__OG1060__247_3761	yHMPu5000034957	OG1060	96.0866	96.0866	yHMPu5000034957_Hanseniaspora_osmophila|247_3761	563	A0A1E5RIE8
622	yarrowia_lipolytica__OG1060__144_4192	yarrowia	OG1060	92.9092	92.9092	Yarrowia_lipolytica|144_4192	600
623	zygosaccharomyces_rouxii__OG1060__342_2400	zygosaccharomyces	OG1060	92.2033	92.2033	Zygosaccharomyces_rouxii|342_2400	584	C5DQ40
624	zygosaccharomyces_rouxii__OG1060__342_4147	zygosaccharomyces	OG1060	96.348	96.348	Zygosaccharomyces_rouxii|342_4147	563	C5DX22
625	alloascoidea_hylecoeti__OG1070__0_7198	alloascoidea	OG1070	86.06	86.06	Alloascoidea_hylecoeti|0_7198	897
626	ascoidea_rubescens__OG1070__6_312	ascoidea	OG1070	88.3565	88.3565	Ascoidea_rubescens|6_312	868
627	candida_apicola__OG1070__13_1558	candida	OG1070	87.0703	87.0703	Candida_apicola|13_1558	880
628	candida_apicola__OG1070__13_3396	candida	OG1070	91.6779	91.6779	Candida_apicola|13_3396	756
629	candida_tropicalis__OG1070__30_5006	candida	OG1070	90.6526	90.6526	Candida_tropicalis|30_5006	818	C5M3E8
630	candida_tropicalis__OG1070__30_772	candida	OG1070	88.2534	88.2534	Candida_tropicalis|30_772	865	C5M628
631	cyberlindnera_jadinii__OG1070__35_9	cyberlindnera	OG1070	88.0169	88.0169	Cyberlindnera_jadinii|35_9	874
632	debaryomyces_hansenii__OG1070__36_3569	debaryomyces	OG1070	87.6625	87.6625	Debaryomyces_hansenii|36_3569	861	Q6BGW7
633	debaryomyces_hansenii__OG1070__36_432	debaryomyces	OG1070	87.787	87.787	Debaryomyces_hansenii|36_432	867	Q6BJ31
634	eremothecium_gossypii__OG1070__40_2570	eremothecium	OG1070	86.1013	86.1013	Eremothecium_gossypii|40_2570	1136
635	eremothecium_gossypii__OG1070__40_974	eremothecium	OG1070	87.4295	87.4295	Eremothecium_gossypii|40_974	890
636	geotrichum_candidum__OG1070__43_4060	geotrichum	OG1070	88.8099	88.8099	Geotrichum_candidum|43_4060	852
637	geotrichum_candidum__OG1070__43_6600	geotrichum	OG1070	77.1148	77.1148	Geotrichum_candidum|43_6600	1381
638	geotrichum_candidum__OG1070__43_669	geotrichum	OG1070	89.0989	89.0989	Geotrichum_candidum|43_669	853
639	kazachstania_naganishii__OG1070__49_1070	kazachstania	OG1070	86.2708	86.2708	Kazachstania_naganishii|49_1070	904
640	kazachstania_naganishii__OG1070__49_4527	kazachstania	OG1070	84.7465	84.7465	Kazachstania_naganishii|49_4527	1263
641	kluyveromyces_lactis__OG1070__50_1473	kluyveromyces	OG1070	87.5985	87.5985	Kluyveromyces_lactis|50_1473	875	Q6CU38
642	kluyveromyces_lactis__OG1070__50_1514	kluyveromyces	OG1070	87.1391	87.1391	Kluyveromyces_lactis|50_1514	855	Q6CLQ6
643	kluyveromyces_marxianus__OG1070__51_346	kluyveromyces	OG1070	87.343	87.343	Kluyveromyces_marxianus|51_346	879	W0TG25
644	kluyveromyces_marxianus__OG1070__51_688	kluyveromyces	OG1070	75.8881	75.8881	Kluyveromyces_marxianus|51_688	466	W0TD11
645	komagataella_pastoris__OG1070__52_3694	komagataella	OG1070	89.8447	89.8447	Komagataella_pastoris|52_3694	774	C4QZZ3
646	komagataella_pastoris__OG1070__52_4378	komagataella	OG1070	88.1183	88.1183	Komagataella_pastoris|52_4378	867	C4QWN3
647	lachancea_thermotolerans__OG1070__64_2469	lachancea	OG1070	78.7443	78.7443	Lachancea_thermotolerans|64_2469	457	C5DEU7
648	lachancea_thermotolerans__OG1070__64_3920	lachancea	OG1070	87.6269	87.6269	Lachancea_thermotolerans|64_3920	879	C5DBR1
649	lipomyces_starkeyi__OG1070__66_2881	lipomyces	OG1070	85.4566	85.4566	Lipomyces_starkeyi|66_2881	894
650	ogataea_parapolymorpha__OG1070__104_727	ogataea	OG1070	86.4161	86.4161	Ogataea_parapolymorpha|104_727	1017
651	pachysolen_tannophilus__OG1070__106_1111	pachysolen	OG1070	87.4163	87.4163	Pachysolen_tannophilus|106_1111	876
652	pachysolen_tannophilus__OG1070__106_4707	pachysolen	OG1070	86.6439	86.6439	Pachysolen_tannophilus|106_4707	870
653	tortispora_caseinolytica__OG1070__134_1265	tortispora	OG1070	86.9403	86.9403	Tortispora_caseinolytica|134_1265	878
654	torulaspora_delbrueckii__OG1070__135_1770	torulaspora	OG1070	87.3176	87.3176	Torulaspora_delbrueckii|135_1770	886
655	torulaspora_delbrueckii__OG1070__135_3183	torulaspora	OG1070	73.5523	73.5523	Torulaspora_delbrueckii|135_3183	1911
656	vanderwaltozyma_polyspora__OG1070__136_3020	vanderwaltozyma	OG1070	87.2393	87.2393	Vanderwaltozyma_polyspora|136_3020	883
657	vanderwaltozyma_polyspora__OG1070__136_4545	vanderwaltozyma	OG1070	87.9214	87.9214	Vanderwaltozyma_polyspora|136_4545	874
658	wickerhamomyces_anomalus__OG1070__139_2386	wickerhamomyces	OG1070	88.6439	88.6439	Wickerhamomyces_anomalus|139_2386	840	A0A1E3NWC8
659	yHMPu5000034604_sporopachydermia_lactativora_160519__OG1070__170_1929	yHMPu5000034604	OG1070	86.1724	86.1724	yHMPu5000034604_Sporopachydermia_lactativora|170_1929	898
660	yHMPu5000034604_sporopachydermia_lactativora_160519__OG1070__170_2144	yHMPu5000034604	OG1070	77.6852	77.6852	yHMPu5000034604_Sporopachydermia_lactativora|170_2144	1390
661	yHMPu5000034957_hanseniaspora_osmophila_160519__OG1070__247_2664	yHMPu5000034957	OG1070	85.4928	85.4928	yHMPu5000034957_Hanseniaspora_osmophila|247_2664	920	A0A1E5RAZ4
662	alloascoidea_hylecoeti__OG1081__0_1127	alloascoidea	OG1081	75.8506	75.8506	Alloascoidea_hylecoeti|0_1127	764
663	alloascoidea_hylecoeti__OG1081__0_7663	alloascoidea	OG1081	77.1719	77.1719	Alloascoidea_hylecoeti|0_7663	702
664	ascoidea_rubescens__OG1081__6_5086	ascoidea	OG1081	59.4074	59.4074	Ascoidea_rubescens|6_5086	1204
665	candida_apicola__OG1081__13_2024	candida	OG1081	82.4127	82.4127	Candida_apicola|13_2024	638
666	candida_tropicalis__OG1081__30_1309	candida	OG1081	77.0685	77.0685	Candida_tropicalis|30_1309	710	C5M683
667	candida_tropicalis__OG1081__30_206	candida	OG1081	76.4588	76.4588	Candida_tropicalis|30_206	749	C5M8A8
668	cyberlindnera_jadinii__OG1081__35_604	cyberlindnera	OG1081	80.6818	80.6818	Cyberlindnera_jadinii|35_604	668
669	debaryomyces_hansenii__OG1081__36_5680	debaryomyces	OG1081	73.8092	73.8092	Debaryomyces_hansenii|36_5680	803
670	debaryomyces_hansenii__OG1081__36_899	debaryomyces	OG1081	80.1884	80.1884	Debaryomyces_hansenii|36_899	720	Q6BQA4
671	eremothecium_gossypii__OG1081__40_2650	eremothecium	OG1081	82.5853	82.5853	Eremothecium_gossypii|40_2650	687
672	eremothecium_gossypii__OG1081__40_3448	eremothecium	OG1081	79.456	79.456	Eremothecium_gossypii|40_3448	727
673	geotrichum_candidum__OG1081__43_4949	geotrichum	OG1081	77.6212	77.6212	Geotrichum_candidum|43_4949	705
674	kazachstania_naganishii__OG1081__49_2900	kazachstania	OG1081	76.3884	76.3884	Kazachstania_naganishii|49_2900	1066
675	kluyveromyces_lactis__OG1081__50_4641	kluyveromyces	OG1081	78.4945	78.4945	Kluyveromyces_lactis|50_4641	724	Q6CJT4
676	kluyveromyces_lactis__OG1081__50_4866	kluyveromyces	OG1081	79.879	79.879	Kluyveromyces_lactis|50_4866	731	Q6CVP1
677	kluyveromyces_marxianus__OG1081__51_314	kluyveromyces	OG1081	80.9508	80.9508	Kluyveromyces_marxianus|51_314	717	W0T7L9
678	kluyveromyces_marxianus__OG1081__51_4974	kluyveromyces	OG1081	77.922	77.922	Kluyveromyces_marxianus|51_4974	761	W0T7E0
679	komagataella_pastoris__OG1081__52_2816	komagataella	OG1081	79.3358	79.3358	Komagataella_pastoris|52_2816	739	C4R3G8
680	komagataella_pastoris__OG1081__52_3259	komagataella	OG1081	79.2616	79.2616	Komagataella_pastoris|52_3259	682	C4QV64
681	lachancea_thermotolerans__OG1081__64_1006	lachancea	OG1081	81.3686	81.3686	Lachancea_thermotolerans|64_1006	696	C5DJK4
682	lachancea_thermotolerans__OG1081__64_3426	lachancea	OG1081	79.1931	79.1931	Lachancea_thermotolerans|64_3426	706	C5DHV5
683	lipomyces_starkeyi__OG1081__66_8389	lipomyces	OG1081	87.752	87.752	Lipomyces_starkeyi|66_8389	605
684	ogataea_parapolymorpha__OG1081__104_343	ogataea	OG1081	81.121	81.121	Ogataea_parapolymorpha|104_343	711
685	pachysolen_tannophilus__OG1081__106_5351	pachysolen	OG1081	77.5766	77.5766	Pachysolen_tannophilus|106_5351	770
686	pachysolen_tannophilus__OG1081__106_821	pachysolen	OG1081	78.6276	78.6276	Pachysolen_tannophilus|106_821	723
687	tortispora_caseinolytica__OG1081__134_4457	tortispora	OG1081	85.9276	85.9276	Tortispora_caseinolytica|134_4457	747
688	torulaspora_delbrueckii__OG1081__135_1153	torulaspora	OG1081	78.8676	78.8676	Torulaspora_delbrueckii|135_1153	727
689	torulaspora_delbrueckii__OG1081__135_2878	torulaspora	OG1081	81.5793	81.5793	Torulaspora_delbrueckii|135_2878	722
690	vanderwaltozyma_polyspora__OG1081__136_1115	vanderwaltozyma	OG1081	80.6285	80.6285	Vanderwaltozyma_polyspora|136_1115	710
691	vanderwaltozyma_polyspora__OG1081__136_4847	vanderwaltozyma	OG1081	80.966	80.966	Vanderwaltozyma_polyspora|136_4847	718
692	wickerhamomyces_anomalus__OG1081__139_1884	wickerhamomyces	OG1081	81.4023	81.4023	Wickerhamomyces_anomalus|139_1884	668	A0A1E3P1J6
693	wickerhamomyces_anomalus__OG1081__139_2826	wickerhamomyces	OG1081	87.3273	87.3273	Wickerhamomyces_anomalus|139_2826	589	A0A1E3PD89
694	yHMPu5000034604_sporopachydermia_lactativora_160519__OG1081__170_5873	yHMPu5000034604	OG1081	77.4039	77.4039	yHMPu5000034604_Sporopachydermia_lactativora|170_5873	744
695	yarrowia_lipolytica__OG1081__144_4239	yarrowia	OG1081	75.2471	75.2471	Yarrowia_lipolytica|144_4239	727
696	zygosaccharomyces_rouxii__OG1081__342_1390	zygosaccharomyces	OG1081	75.8028	75.8028	Zygosaccharomyces_rouxii|342_1390	759	C5E052
697	zygosaccharomyces_rouxii__OG1081__342_2609	zygosaccharomyces	OG1081	81.7246	81.7246	Zygosaccharomyces_rouxii|342_2609	708	C5DSC3
698	alloascoidea_hylecoeti__OG1087__0_5571	alloascoidea	OG1087	83.392	83.392	Alloascoidea_hylecoeti|0_5571	877
699	ascoidea_rubescens__OG1087__6_239	ascoidea	OG1087	87.8627	87.8627	Ascoidea_rubescens|6_239	795
700	ascoidea_rubescens__OG1087__6_3285	ascoidea	OG1087	86.7699	86.7699	Ascoidea_rubescens|6_3285	808
701	ascoidea_rubescens__OG1087__6_5729	ascoidea	OG1087	86.4408	86.4408	Ascoidea_rubescens|6_5729	805
702	ascoidea_rubescens__OG1087__6_5881	ascoidea	OG1087	54.267	54.267	Ascoidea_rubescens|6_5881	1635
703	ascoidea_rubescens__OG1087__6_684	ascoidea	OG1087	84.2274	84.2274	Ascoidea_rubescens|6_684	816
704	candida_tropicalis__OG1087__30_2045	candida	OG1087	91.1671	91.1671	Candida_tropicalis|30_2045	749	C5M9V3
705	candida_tropicalis__OG1087__30_2217	candida	OG1087	92.0823	92.0823	Candida_tropicalis|30_2217	718	C5M6M2
706	candida_tropicalis__OG1087__30_2402	candida	OG1087	89.464	89.464	Candida_tropicalis|30_2402	718	C5M841
707	candida_tropicalis__OG1087__30_3607	candida	OG1087	90.0977	90.0977	Candida_tropicalis|30_3607	741	C5MCS1
708	candida_tropicalis__OG1087__30_5878	candida	OG1087	88.756	88.756	Candida_tropicalis|30_5878	741	C5MHE6
709	cyberlindnera_jadinii__OG1087__35_2013	cyberlindnera	OG1087	90.4418	90.4418	Cyberlindnera_jadinii|35_2013	692
710	debaryomyces_hansenii__OG1087__36_2757	debaryomyces	OG1087	87.7728	87.7728	Debaryomyces_hansenii|36_2757	764	B5RV06
711	debaryomyces_hansenii__OG1087__36_3339	debaryomyces	OG1087	88.2161	88.2161	Debaryomyces_hansenii|36_3339	755
712	debaryomyces_hansenii__OG1087__36_430	debaryomyces	OG1087	89.5912	89.5912	Debaryomyces_hansenii|36_430	729	Q6BWM7
713	debaryomyces_hansenii__OG1087__36_5071	debaryomyces	OG1087	88.9807	88.9807	Debaryomyces_hansenii|36_5071	760	Q6BSB6
714	eremothecium_gossypii__OG1087__40_3193	eremothecium	OG1087	87.992	87.992	Eremothecium_gossypii|40_3193	750
715	geotrichum_candidum__OG1087__43_4482	geotrichum	OG1087	88.5392	88.5392	Geotrichum_candidum|43_4482	734
716	kazachstania_naganishii__OG1087__49_3196	kazachstania	OG1087	89.2682	89.2682	Kazachstania_naganishii|49_3196	745
717	kluyveromyces_lactis__OG1087__50_2750	kluyveromyces	OG1087	88.024	88.024	Kluyveromyces_lactis|50_2750	745	Q6CVJ4
718	kluyveromyces_marxianus__OG1087__51_2815	kluyveromyces	OG1087	88.4538	88.4538	Kluyveromyces_marxianus|51_2815	752	W0TFK1
719	komagataella_pastoris__OG1087__52_2105	komagataella	OG1087	87.4786	87.4786	Komagataella_pastoris|52_2105	741	C4R7M1
720	lachancea_thermotolerans__OG1087__64_1262	lachancea	OG1087	88.1662	88.1662	Lachancea_thermotolerans|64_1262	748	C5DJ63
721	lipomyces_starkeyi__OG1087__66_2247	lipomyces	OG1087	87.8817	87.8817	Lipomyces_starkeyi|66_2247	728
722	lipomyces_starkeyi__OG1087__66_5466	lipomyces	OG1087	87.6638	87.6638	Lipomyces_starkeyi|66_5466	725
723	pachysolen_tannophilus__OG1087__106_2723	pachysolen	OG1087	91.0171	91.0171	Pachysolen_tannophilus|106_2723	711
724	pachysolen_tannophilus__OG1087__106_5120	pachysolen	OG1087	85.7569	85.7569	Pachysolen_tannophilus|106_5120	719
725	tortispora_caseinolytica__OG1087__134_1594	tortispora	OG1087	87.6371	87.6371	Tortispora_caseinolytica|134_1594	716
726	torulaspora_delbrueckii__OG1087__135_2702	torulaspora	OG1087	88.4616	88.4616	Torulaspora_delbrueckii|135_2702	741
727	vanderwaltozyma_polyspora__OG1087__136_1762	vanderwaltozyma	OG1087	90.2798	90.2798	Vanderwaltozyma_polyspora|136_1762	745
728	wickerhamomyces_anomalus__OG1087__139_1039	wickerhamomyces	OG1087	87.7452	87.7452	Wickerhamomyces_anomalus|139_1039	689	A0A1E3NW40
729	wickerhamomyces_anomalus__OG1087__139_5609	wickerhamomyces	OG1087	91.4957	91.4957	Wickerhamomyces_anomalus|139_5609	694	A0A1E3P3J4
730	yHMPu5000034604_sporopachydermia_lactativora_160519__OG1087__170_2926	yHMPu5000034604	OG1087	87.5669	87.5669	yHMPu5000034604_Sporopachydermia_lactativora|170_2926	731
731	alloascoidea_hylecoeti__OG1096__0_106	alloascoidea	OG1096	88.579	88.579	Alloascoidea_hylecoeti|0_106	423
732	alloascoidea_hylecoeti__OG1096__0_339	alloascoidea	OG1096	87.3401	87.3401	Alloascoidea_hylecoeti|0_339	436
733	ascoidea_rubescens__OG1096__6_2358	ascoidea	OG1096	86.4355	86.4355	Ascoidea_rubescens|6_2358	447
734	candida_apicola__OG1096__13_1282	candida	OG1096	87.9403	87.9403	Candida_apicola|13_1282	433
735	candida_tropicalis__OG1096__30_120	candida	OG1096	87.7602	87.7602	Candida_tropicalis|30_120	428	C5M6W3
736	candida_tropicalis__OG1096__30_1699	candida	OG1096	85.4863	85.4863	Candida_tropicalis|30_1699	439	C5MF43
737	cyberlindnera_jadinii__OG1096__35_1479	cyberlindnera	OG1096	85.5703	85.5703	Cyberlindnera_jadinii|35_1479	455
738	debaryomyces_hansenii__OG1096__36_3151	debaryomyces	OG1096	88.5994	88.5994	Debaryomyces_hansenii|36_3151	420	Q6BM39
739	debaryomyces_hansenii__OG1096__36_4536	debaryomyces	OG1096	86.3044	86.3044	Debaryomyces_hansenii|36_4536	439	Q6BRX1
740	eremothecium_gossypii__OG1096__40_1926	eremothecium	OG1096	85.7414	85.7414	Eremothecium_gossypii|40_1926	442
741	geotrichum_candidum__OG1096__43_12	geotrichum	OG1096	87.1862	87.1862	Geotrichum_candidum|43_12	441
742	geotrichum_candidum__OG1096__43_1225	geotrichum	OG1096	86.5886	86.5886	Geotrichum_candidum|43_1225	443
743	kazachstania_naganishii__OG1096__49_2904	kazachstania	OG1096	86.0278	86.0278	Kazachstania_naganishii|49_2904	442
744	kazachstania_naganishii__OG1096__49_3243	kazachstania	OG1096	82.7582	82.7582	Kazachstania_naganishii|49_3243	528
745	kluyveromyces_lactis__OG1096__50_2443	kluyveromyces	OG1096	87.2837	87.2837	Kluyveromyces_lactis|50_2443	441	Q6CL60
746	kluyveromyces_lactis__OG1096__50_687	kluyveromyces	OG1096	92.3849	92.3849	Kluyveromyces_lactis|50_687	393	Q6CM17
747	kluyveromyces_marxianus__OG1096__51_1289	kluyveromyces	OG1096	86.8119	86.8119	Kluyveromyces_marxianus|51_1289	442	W0TI30
748	kluyveromyces_marxianus__OG1096__51_381	kluyveromyces	OG1096	92.7603	92.7603	Kluyveromyces_marxianus|51_381	393	W0T5S6
749	komagataella_pastoris__OG1096__52_1915	komagataella	OG1096	77.7597	77.7597	Komagataella_pastoris|52_1915	1423
750	komagataella_pastoris__OG1096__52_4441	komagataella	OG1096	87.8901	87.8901	Komagataella_pastoris|52_4441	435	C4QWR7
751	lachancea_thermotolerans__OG1096__64_1425	lachancea	OG1096	92.135	92.135	Lachancea_thermotolerans|64_1425	394	C5DII8
752	lachancea_thermotolerans__OG1096__64_2243	lachancea	OG1096	86.9736	86.9736	Lachancea_thermotolerans|64_2243	440	C5E265
753	lipomyces_starkeyi__OG1096__66_6066	lipomyces	OG1096	86.5437	86.5437	Lipomyces_starkeyi|66_6066	436
754	ogataea_parapolymorpha__OG1096__104_2816	ogataea	OG1096	78.6175	78.6175	Ogataea_parapolymorpha|104_2816	1443
755	ogataea_parapolymorpha__OG1096__104_402	ogataea	OG1096	88.4378	88.4378	Ogataea_parapolymorpha|104_402	574
756	pachysolen_tannophilus__OG1096__106_3767	pachysolen	OG1096	86.2293	86.2293	Pachysolen_tannophilus|106_3767	440
757	tortispora_caseinolytica__OG1096__134_2914	tortispora	OG1096	87.2091	87.2091	Tortispora_caseinolytica|134_2914	435
758	torulaspora_delbrueckii__OG1096__135_2034	torulaspora	OG1096	89.6237	89.6237	Torulaspora_delbrueckii|135_2034	393
759	torulaspora_delbrueckii__OG1096__135_4440	torulaspora	OG1096	87.8336	87.8336	Torulaspora_delbrueckii|135_4440	433
760	vanderwaltozyma_polyspora__OG1096__136_2675	vanderwaltozyma	OG1096	85.0041	85.0041	Vanderwaltozyma_polyspora|136_2675	444
761	wickerhamomyces_anomalus__OG1096__139_4858	wickerhamomyces	OG1096	85.7863	85.7863	Wickerhamomyces_anomalus|139_4858	443	A0A1E3PA18
762	yHMPu5000034604_sporopachydermia_lactativora_160519__OG1096__170_2968	yHMPu5000034604	OG1096	84.7329	84.7329	yHMPu5000034604_Sporopachydermia_lactativora|170_2968	452
763	yHMPu5000034604_sporopachydermia_lactativora_160519__OG1096__170_5577	yHMPu5000034604	OG1096	88.7366	88.7366	yHMPu5000034604_Sporopachydermia_lactativora|170_5577	420
764	yHMPu5000034957_hanseniaspora_osmophila_160519__OG1096__247_24	yHMPu5000034957	OG1096	85.9743	85.9743	yHMPu5000034957_Hanseniaspora_osmophila|247_24	441	A0A1E5RAQ6
765	yarrowia_lipolytica__OG1096__144_2877	yarrowia	OG1096	86.1802	86.1802	Yarrowia_lipolytica|144_2877	446
766	zygosaccharomyces_rouxii__OG1096__342_2523	zygosaccharomyces	OG1096	91.2141	91.2141	Zygosaccharomyces_rouxii|342_2523	393	C5DP09
767	zygosaccharomyces_rouxii__OG1096__342_904	zygosaccharomyces	OG1096	87.3794	87.3794	Zygosaccharomyces_rouxii|342_904	438	C5DTL1
768	alloascoidea_hylecoeti__OG1103__0_1010	alloascoidea	OG1103	97.2136	97.2136	Alloascoidea_hylecoeti|0_1010	502
769	alloascoidea_hylecoeti__OG1103__0_5819	alloascoidea	OG1103	96.5742	96.5742	Alloascoidea_hylecoeti|0_5819	505
770	alloascoidea_hylecoeti__OG1103__0_612	alloascoidea	OG1103	95.974	95.974	Alloascoidea_hylecoeti|0_612	509
771	alloascoidea_hylecoeti__OG1103__0_7484	alloascoidea	OG1103	97.2509	97.2509	Alloascoidea_hylecoeti|0_7484	500
772	ascoidea_rubescens__OG1103__6_2263	ascoidea	OG1103	97.1838	97.1838	Ascoidea_rubescens|6_2263	505
773	ascoidea_rubescens__OG1103__6_2812	ascoidea	OG1103	84.94	84.94	Ascoidea_rubescens|6_2812	726
774	candida_apicola__OG1103__13_3169	candida	OG1103	97.2389	97.2389	Candida_apicola|13_3169	494
775	candida_tropicalis__OG1103__30_3628	candida	OG1103	96.6138	96.6138	Candida_tropicalis|30_3628	501	C5M393
776	cyberlindnera_jadinii__OG1103__35_484	cyberlindnera	OG1103	96.8924	96.8924	Cyberlindnera_jadinii|35_484	500
777	cyberlindnera_jadinii__OG1103__35_5219	cyberlindnera	OG1103	96.8598	96.8598	Cyberlindnera_jadinii|35_5219	502
778	debaryomyces_hansenii__OG1103__36_3322	debaryomyces	OG1103	96.9734	96.9734	Debaryomyces_hansenii|36_3322	502	Q6BGZ3
779	eremothecium_gossypii__OG1103__40_2731	eremothecium	OG1103	96.7079	96.7079	Eremothecium_gossypii|40_2731	497
780	geotrichum_candidum__OG1103__43_4101	geotrichum	OG1103	96.7553	96.7553	Geotrichum_candidum|43_4101	496
781	geotrichum_candidum__OG1103__43_5254	geotrichum	OG1103	96.6719	96.6719	Geotrichum_candidum|43_5254	496
782	kazachstania_naganishii__OG1103__49_2253	kazachstania	OG1103	96.0776	96.0776	Kazachstania_naganishii|49_2253	506
783	kluyveromyces_lactis__OG1103__50_2389	kluyveromyces	OG1103	96.7517	96.7517	Kluyveromyces_lactis|50_2389	503	Q6CRD2
784	kluyveromyces_lactis__OG1103__50_936	kluyveromyces	OG1103	96.9825	96.9825	Kluyveromyces_lactis|50_936	501	Q6CRD3
785	kluyveromyces_marxianus__OG1103__51_1926	kluyveromyces	OG1103	96.6561	96.6561	Kluyveromyces_marxianus|51_1926	501	W0T8I5
786	kluyveromyces_marxianus__OG1103__51_4093	kluyveromyces	OG1103	96.9762	96.9762	Kluyveromyces_marxianus|51_4093	503	W0T6S7
787	komagataella_pastoris__OG1103__52_2722	komagataella	OG1103	96.9731	96.9731	Komagataella_pastoris|52_2722	495	C4R0Q6
788	lachancea_thermotolerans__OG1103__64_1379	lachancea	OG1103	96.5029	96.5029	Lachancea_thermotolerans|64_1379	502	C5DL37
789	lachancea_thermotolerans__OG1103__64_518	lachancea	OG1103	96.9699	96.9699	Lachancea_thermotolerans|64_518	503	C5DL36
790	lipomyces_starkeyi__OG1103__66_5233	lipomyces	OG1103	94.0496	94.0496	Lipomyces_starkeyi|66_5233	508
791	ogataea_parapolymorpha__OG1103__104_1666	ogataea	OG1103	97.4159	97.4159	Ogataea_parapolymorpha|104_1666	493
792	ogataea_parapolymorpha__OG1103__104_2337	ogataea	OG1103	97.2453	97.2453	Ogataea_parapolymorpha|104_2337	499
793	pachysolen_tannophilus__OG1103__106_199	pachysolen	OG1103	96.73	96.73	Pachysolen_tannophilus|106_199	495
794	pachysolen_tannophilus__OG1103__106_2652	pachysolen	OG1103	93.7402	93.7402	Pachysolen_tannophilus|106_2652	515
795	pachysolen_tannophilus__OG1103__106_5486	pachysolen	OG1103	96.8725	96.8725	Pachysolen_tannophilus|106_5486	502
796	tortispora_caseinolytica__OG1103__134_3888	tortispora	OG1103	97.4198	97.4198	Tortispora_caseinolytica|134_3888	492
797	torulaspora_delbrueckii__OG1103__135_2268	torulaspora	OG1103	96.7638	96.7638	Torulaspora_delbrueckii|135_2268	504
798	vanderwaltozyma_polyspora__OG1103__136_5506	vanderwaltozyma	OG1103	95.3449	95.3449	Vanderwaltozyma_polyspora|136_5506	502
799	wickerhamomyces_anomalus__OG1103__139_1047	wickerhamomyces	OG1103	96.0063	96.0063	Wickerhamomyces_anomalus|139_1047	501	A0A1E3NYM4
800	wickerhamomyces_anomalus__OG1103__139_1927	wickerhamomyces	OG1103	97.0237	97.0237	Wickerhamomyces_anomalus|139_1927	498	A0A1E3P266
801	yHMPu5000034604_sporopachydermia_lactativora_160519__OG1103__170_6056	yHMPu5000034604	OG1103	97.2071	97.2071	yHMPu5000034604_Sporopachydermia_lactativora|170_6056	499
802	yHMPu5000034957_hanseniaspora_osmophila_160519__OG1103__247_2698	yHMPu5000034957	OG1103	96.9165	96.9165	yHMPu5000034957_Hanseniaspora_osmophila|247_2698	504	A0A1E5RNW9
803	yHMPu5000034957_hanseniaspora_osmophila_160519__OG1103__247_3721	yHMPu5000034957	OG1103	95.763	95.763	yHMPu5000034957_Hanseniaspora_osmophila|247_3721	520	A0A1E5RNL6
804	yarrowia_lipolytica__OG1103__144_1479	yarrowia	OG1103	93.7004	93.7004	Yarrowia_lipolytica|144_1479	525
805	yarrowia_lipolytica__OG1103__144_4066	yarrowia	OG1103	96.4926	96.4926	Yarrowia_lipolytica|144_4066	496
806	zygosaccharomyces_rouxii__OG1103__342_1864	zygosaccharomyces	OG1103	96.8883	96.8883	Zygosaccharomyces_rouxii|342_1864	503	C5DPY8
807	zygosaccharomyces_rouxii__OG1103__342_829	zygosaccharomyces	OG1103	96.6457	96.6457	Zygosaccharomyces_rouxii|342_829	504	C5DPY9
808	alloascoidea_hylecoeti__OG1111__0_2328	alloascoidea	OG1111	90.0959	90.0959	Alloascoidea_hylecoeti|0_2328	692
809	alloascoidea_hylecoeti__OG1111__0_3867	alloascoidea	OG1111	95.8466	95.8466	Alloascoidea_hylecoeti|0_3867	338
810	ascoidea_rubescens__OG1111__6_3053	ascoidea	OG1111	90.1114	90.1114	Ascoidea_rubescens|6_3053	700
811	candida_apicola__OG1111__13_1132	candida	OG1111	90.744	90.744	Candida_apicola|13_1132	681
812	candida_apicola__OG1111__13_2431	candida	OG1111	83.9234	83.9234	Candida_apicola|13_2431	428
813	candida_tropicalis__OG1111__30_2055	candida	OG1111	91.5911	91.5911	Candida_tropicalis|30_2055	383	C5MFX0
814	candida_tropicalis__OG1111__30_819	candida	OG1111	92.0172	92.0172	Candida_tropicalis|30_819	678	C5MCG0
815	cyberlindnera_jadinii__OG1111__35_2609	cyberlindnera	OG1111	91.9831	91.9831	Cyberlindnera_jadinii|35_2609	678
816	debaryomyces_hansenii__OG1111__36_510	debaryomyces	OG1111	90.8764	90.8764	Debaryomyces_hansenii|36_510	688	Q6BM98
817	eremothecium_gossypii__OG1111__40_1742	eremothecium	OG1111	91.9016	91.9016	Eremothecium_gossypii|40_1742	686
818	geotrichum_candidum__OG1111__43_1841	geotrichum	OG1111	90.1707	90.1707	Geotrichum_candidum|43_1841	692
819	kluyveromyces_lactis__OG1111__50_3415	kluyveromyces	OG1111	90.7987	90.7987	Kluyveromyces_lactis|50_3415	693	Q6CT61
820	kluyveromyces_marxianus__OG1111__51_4608	kluyveromyces	OG1111	89.4657	89.4657	Kluyveromyces_marxianus|51_4608	705	W0T899
821	komagataella_pastoris__OG1111__52_2258	komagataella	OG1111	90.5406	90.5406	Komagataella_pastoris|52_2258	692	C4R8Y9
822	lachancea_thermotolerans__OG1111__64_1188	lachancea	OG1111	91.5681	91.5681	Lachancea_thermotolerans|64_1188	687	C5DI88
823	lachancea_thermotolerans__OG1111__64_4284	lachancea	OG1111	88.278	88.278	Lachancea_thermotolerans|64_4284	401	C5DIB0
824	lipomyces_starkeyi__OG1111__66_2967	lipomyces	OG1111	89.2115	89.2115	Lipomyces_starkeyi|66_2967	718
825	ogataea_parapolymorpha__OG1111__104_3602	ogataea	OG1111	92.1852	92.1852	Ogataea_parapolymorpha|104_3602	679
826	ogataea_parapolymorpha__OG1111__104_788	ogataea	OG1111	87.9264	87.9264	Ogataea_parapolymorpha|104_788	385
827	pachysolen_tannophilus__OG1111__106_1948	pachysolen	OG1111	89.3145	89.3145	Pachysolen_tannophilus|106_1948	395
828	pachysolen_tannophilus__OG1111__106_5280	pachysolen	OG1111	90.7521	90.7521	Pachysolen_tannophilus|106_5280	693
829	tortispora_caseinolytica__OG1111__134_1026	tortispora	OG1111	91.1777	91.1777	Tortispora_caseinolytica|134_1026	686
830	torulaspora_delbrueckii__OG1111__135_1034	torulaspora	OG1111	91.3273	91.3273	Torulaspora_delbrueckii|135_1034	690
831	vanderwaltozyma_polyspora__OG1111__136_1706	vanderwaltozyma	OG1111	91.4799	91.4799	Vanderwaltozyma_polyspora|136_1706	689
832	wickerhamomyces_anomalus__OG1111__139_378	wickerhamomyces	OG1111	91.0451	91.0451	Wickerhamomyces_anomalus|139_378	683	A0A1E3PCV2
833	yHMPu5000034604_sporopachydermia_lactativora_160519__OG1111__170_455	yHMPu5000034604	OG1111	90.4636	90.4636	yHMPu5000034604_Sporopachydermia_lactativora|170_455	697
834	yHMPu5000034957_hanseniaspora_osmophila_160519__OG1111__247_2397	yHMPu5000034957	OG1111	87.68	87.68	yHMPu5000034957_Hanseniaspora_osmophila|247_2397	705	A0A1E5R7J5
835	yarrowia_lipolytica__OG1111__144_1074	yarrowia	OG1111	90.6289	90.6289	Yarrowia_lipolytica|144_1074	687
836	zygosaccharomyces_rouxii__OG1111__342_884	zygosaccharomyces	OG1111	90.8136	90.8136	Zygosaccharomyces_rouxii|342_884	697	C5DQB1
837	alloascoidea_hylecoeti__OG1112__0_5976	alloascoidea	OG1112	96.7965	96.7965	Alloascoidea_hylecoeti|0_5976	688
838	alloascoidea_hylecoeti__OG1112__0_8864	alloascoidea	OG1112	97.2101	97.2101	Alloascoidea_hylecoeti|0_8864	680
839	ascoidea_rubescens__OG1112__6_456	ascoidea	OG1112	97.5041	97.5041	Ascoidea_rubescens|6_456	680
840	candida_apicola__OG1112__13_3508	candida	OG1112	95.8821	95.8821	Candida_apicola|13_3508	700
841	candida_tropicalis__OG1112__30_788	candida	OG1112	97.8286	97.8286	Candida_tropicalis|30_788	677	C5MAT0
842	cyberlindnera_jadinii__OG1112__35_198	cyberlindnera	OG1112	97.5274	97.5274	Cyberlindnera_jadinii|35_198	681
843	debaryomyces_hansenii__OG1112__36_1668	debaryomyces	OG1112	95.956	95.956	Debaryomyces_hansenii|36_1668	699	Q6BXS5
844	debaryomyces_hansenii__OG1112__36_714	debaryomyces	OG1112	97.6518	97.6518	Debaryomyces_hansenii|36_714	678	Q6BMN3
845	debaryomyces_hansenii__OG1112__36_903	debaryomyces	OG1112	95.4863	95.4863	Debaryomyces_hansenii|36_903	703	Q6BN17
846	eremothecium_gossypii__OG1112__40_4214	eremothecium	OG1112	97.7998	97.7998	Eremothecium_gossypii|40_4214	680
847	geotrichum_candidum__OG1112__43_6716	geotrichum	OG1112	90.5323	90.5323	Geotrichum_candidum|43_6716	1211
848	kazachstania_naganishii__OG1112__49_1627	kazachstania	OG1112	97.573	97.573	Kazachstania_naganishii|49_1627	679
849	kazachstania_naganishii__OG1112__49_2134	kazachstania	OG1112	96.6999	96.6999	Kazachstania_naganishii|49_2134	690
850	kluyveromyces_lactis__OG1112__50_2814	kluyveromyces	OG1112	97.6915	97.6915	Kluyveromyces_lactis|50_2814	679	Q12630
851	kluyveromyces_marxianus__OG1112__51_1	kluyveromyces	OG1112	97.6697	97.6697	Kluyveromyces_marxianus|51_1	679	W0THR5
852	komagataella_pastoris__OG1112__52_3043	komagataella	OG1112	95.078	95.078	Komagataella_pastoris|52_3043	707	C4R5P8
853	komagataella_pastoris__OG1112__52_4415	komagataella	OG1112	94.9395	94.9395	Komagataella_pastoris|52_4415	707	C4R5Q0
854	komagataella_pastoris__OG1112__52_845	komagataella	OG1112	97.484	97.484	Komagataella_pastoris|52_845	679	C4QXK7
855	lachancea_thermotolerans__OG1112__64_2144	lachancea	OG1112	97.6877	97.6877	Lachancea_thermotolerans|64_2144	680	C5DLC4
856	lipomyces_starkeyi__OG1112__66_4918	lipomyces	OG1112	94.147	94.147	Lipomyces_starkeyi|66_4918	684
857	lipomyces_starkeyi__OG1112__66_712	lipomyces	OG1112	95.8253	95.8253	Lipomyces_starkeyi|66_712	703
858	lipomyces_starkeyi__OG1112__66_7304	lipomyces	OG1112	97.2845	97.2845	Lipomyces_starkeyi|66_7304	685
859	ogataea_parapolymorpha__OG1112__104_2278	ogataea	OG1112	90.755	90.755	Ogataea_parapolymorpha|104_2278	1185
860	ogataea_parapolymorpha__OG1112__104_3399	ogataea	OG1112	94.8692	94.8692	Ogataea_parapolymorpha|104_3399	710
861	ogataea_parapolymorpha__OG1112__104_3829	ogataea	OG1112	97.4645	97.4645	Ogataea_parapolymorpha|104_3829	676
862	pachysolen_tannophilus__OG1112__106_1803	pachysolen	OG1112	97.3961	97.3961	Pachysolen_tannophilus|106_1803	682
863	tortispora_caseinolytica__OG1112__134_1836	tortispora	OG1112	97.2945	97.2945	Tortispora_caseinolytica|134_1836	683
864	torulaspora_delbrueckii__OG1112__135_1091	torulaspora	OG1112	97.6504	97.6504	Torulaspora_delbrueckii|135_1091	680
865	vanderwaltozyma_polyspora__OG1112__136_1808	vanderwaltozyma	OG1112	96.974	96.974	Vanderwaltozyma_polyspora|136_1808	682
866	vanderwaltozyma_polyspora__OG1112__136_3232	vanderwaltozyma	OG1112	97.5263	97.5263	Vanderwaltozyma_polyspora|136_3232	680
867	wickerhamomyces_anomalus__OG1112__139_2755	wickerhamomyces	OG1112	97.1168	97.1168	Wickerhamomyces_anomalus|139_2755	683	A0A1E3P3I1
868	wickerhamomyces_anomalus__OG1112__139_5240	wickerhamomyces	OG1112	96.4605	96.4605	Wickerhamomyces_anomalus|139_5240	696	A0A1E3PC98
869	yHMPu5000034604_sporopachydermia_lactativora_160519__OG1112__170_1911	yHMPu5000034604	OG1112	95.2765	95.2765	yHMPu5000034604_Sporopachydermia_lactativora|170_1911	703
870	yHMPu5000034604_sporopachydermia_lactativora_160519__OG1112__170_237	yHMPu5000034604	OG1112	96.0688	96.0688	yHMPu5000034604_Sporopachydermia_lactativora|170_237	705
871	yHMPu5000034957_hanseniaspora_osmophila_160519__OG1112__247_2968	yHMPu5000034957	OG1112	97.3577	97.3577	yHMPu5000034957_Hanseniaspora_osmophila|247_2968	682	A0A1E5RBS5
872	yarrowia_lipolytica__OG1112__144_3532	yarrowia	OG1112	96.4	96.4	Yarrowia_lipolytica|144_3532	694
873	alloascoidea_hylecoeti__OG1115__0_820	alloascoidea	OG1115	90.7815	90.7815	Alloascoidea_hylecoeti|0_820	584
874	ascoidea_rubescens__OG1115__6_4009	ascoidea	OG1115	89.8593	89.8593	Ascoidea_rubescens|6_4009	605
875	candida_apicola__OG1115__13_264	candida	OG1115	91.7416	91.7416	Candida_apicola|13_264	591
876	candida_tropicalis__OG1115__30_3170	candida	OG1115	92.9279	92.9279	Candida_tropicalis|30_3170	573	C5M530
877	candida_tropicalis__OG1115__30_5368	candida	OG1115	91.7214	91.7214	Candida_tropicalis|30_5368	580	C5MDZ9
878	cyberlindnera_jadinii__OG1115__35_542	cyberlindnera	OG1115	90.6969	90.6969	Cyberlindnera_jadinii|35_542	607
879	debaryomyces_hansenii__OG1115__36_2348	debaryomyces	OG1115	92.3906	92.3906	Debaryomyces_hansenii|36_2348	574	Q6BW96
880	debaryomyces_hansenii__OG1115__36_689	debaryomyces	OG1115	91.7053	91.7053	Debaryomyces_hansenii|36_689	598	Q6BY18
881	eremothecium_gossypii__OG1115__40_245	eremothecium	OG1115	92.7658	92.7658	Eremothecium_gossypii|40_245	578
882	eremothecium_gossypii__OG1115__40_2476	eremothecium	OG1115	77.749	77.749	Eremothecium_gossypii|40_2476	1702
883	geotrichum_candidum__OG1115__43_2283	geotrichum	OG1115	92.2131	92.2131	Geotrichum_candidum|43_2283	588
884	kazachstania_naganishii__OG1115__49_3516	kazachstania	OG1115	78.2981	78.2981	Kazachstania_naganishii|49_3516	1698
885	kazachstania_naganishii__OG1115__49_4737	kazachstania	OG1115	76.0857	76.0857	Kazachstania_naganishii|49_4737	1755
886	kluyveromyces_lactis__OG1115__50_2195	kluyveromyces	OG1115	90.2775	90.2775	Kluyveromyces_lactis|50_2195	609	Q6CIW1
887	kluyveromyces_lactis__OG1115__50_2922	kluyveromyces	OG1115	92.8862	92.8862	Kluyveromyces_lactis|50_2922	583	Q6CQU3
888	kluyveromyces_marxianus__OG1115__51_2687	kluyveromyces	OG1115	90.6458	90.6458	Kluyveromyces_marxianus|51_2687	609	W0TD08
889	kluyveromyces_marxianus__OG1115__51_579	kluyveromyces	OG1115	92.6962	92.6962	Kluyveromyces_marxianus|51_579	579	W0TE03
890	komagataella_pastoris__OG1115__52_2064	komagataella	OG1115	78.1856	78.1856	Komagataella_pastoris|52_2064	369	C4R0L3
891	lachancea_thermotolerans__OG1115__64_2171	lachancea	OG1115	90.4881	90.4881	Lachancea_thermotolerans|64_2171	608	C5DGX9
892	lipomyces_starkeyi__OG1115__66_4990	lipomyces	OG1115	93.5956	93.5956	Lipomyces_starkeyi|66_4990	567
893	ogataea_parapolymorpha__OG1115__104_191	ogataea	OG1115	87.4999	87.4999	Ogataea_parapolymorpha|104_191	773
894	ogataea_parapolymorpha__OG1115__104_839	ogataea	OG1115	89.1422	89.1422	Ogataea_parapolymorpha|104_839	1194
895	pachysolen_tannophilus__OG1115__106_3246	pachysolen	OG1115	90.0441	90.0441	Pachysolen_tannophilus|106_3246	603
896	pachysolen_tannophilus__OG1115__106_486	pachysolen	OG1115	92.7363	92.7363	Pachysolen_tannophilus|106_486	574
897	tortispora_caseinolytica__OG1115__134_2948	tortispora	OG1115	92.845	92.845	Tortispora_caseinolytica|134_2948	575
898	torulaspora_delbrueckii__OG1115__135_1214	torulaspora	OG1115	90.7419	90.7419	Torulaspora_delbrueckii|135_1214	614
899	vanderwaltozyma_polyspora__OG1115__136_3916	vanderwaltozyma	OG1115	90.3782	90.3782	Vanderwaltozyma_polyspora|136_3916	614
900	wickerhamomyces_anomalus__OG1115__139_1801	wickerhamomyces	OG1115	91.7938	91.7938	Wickerhamomyces_anomalus|139_1801	596	A0A1E3PBN3
901	yHMPu5000034604_sporopachydermia_lactativora_160519__OG1115__170_4778	yHMPu5000034604	OG1115	89.8798	89.8798	yHMPu5000034604_Sporopachydermia_lactativora|170_4778	604
902	yHMPu5000034957_hanseniaspora_osmophila_160519__OG1115__247_537	yHMPu5000034957	OG1115	90.7345	90.7345	yHMPu5000034957_Hanseniaspora_osmophila|247_537	622	A0A1E5RNK3
903	yarrowia_lipolytica__OG1115__144_4810	yarrowia	OG1115	91.7399	91.7399	Yarrowia_lipolytica|144_4810	575
904	zygosaccharomyces_rouxii__OG1115__342_1970	zygosaccharomyces	OG1115	90.8096	90.8096	Zygosaccharomyces_rouxii|342_1970	612	C5DRM6
905	zygosaccharomyces_rouxii__OG1115__342_3634	zygosaccharomyces	OG1115	92.9007	92.9007	Zygosaccharomyces_rouxii|342_3634	574	C5DT42
906	alloascoidea_hylecoeti__OG1121__0_3117	alloascoidea	OG1121	91.8944	91.8944	Alloascoidea_hylecoeti|0_3117	321
907	alloascoidea_hylecoeti__OG1121__0_7982	alloascoidea	OG1121	93.5449	93.5449	Alloascoidea_hylecoeti|0_7982	278
908	ascoidea_rubescens__OG1121__6_2744	ascoidea	OG1121	94.8933	94.8933	Ascoidea_rubescens|6_2744	307
909	ascoidea_rubescens__OG1121__6_938	ascoidea	OG1121	94.023	94.023	Ascoidea_rubescens|6_938	320
910	candida_apicola__OG1121__13_815	candida	OG1121	89.0484	89.0484	Candida_apicola|13_815	322
911	candida_tropicalis__OG1121__30_2668	candida	OG1121	91.8236	91.8236	Candida_tropicalis|30_2668	321	C5M2A9
912	candida_tropicalis__OG1121__30_4177	candida	OG1121	95.6613	95.6613	Candida_tropicalis|30_4177	306	C5M4B8
913	cyberlindnera_jadinii__OG1121__35_1948	cyberlindnera	OG1121	93.8725	93.8725	Cyberlindnera_jadinii|35_1948	304
914	cyberlindnera_jadinii__OG1121__35_5513	cyberlindnera	OG1121	93.349	93.349	Cyberlindnera_jadinii|35_5513	309
915	debaryomyces_hansenii__OG1121__36_586	debaryomyces	OG1121	91.6006	91.6006	Debaryomyces_hansenii|36_586	331	Q6BJG3
916	debaryomyces_hansenii__OG1121__36_962	debaryomyces	OG1121	95.1885	95.1885	Debaryomyces_hansenii|36_962	304	Q6BY58
917	eremothecium_gossypii__OG1121__40_2346	eremothecium	OG1121	95.7193	95.7193	Eremothecium_gossypii|40_2346	311
918	geotrichum_candidum__OG1121__43_175	geotrichum	OG1121	92.2414	92.2414	Geotrichum_candidum|43_175	295
919	geotrichum_candidum__OG1121__43_5162	geotrichum	OG1121	90.1029	90.1029	Geotrichum_candidum|43_5162	297
920	kazachstania_naganishii__OG1121__49_1874	kazachstania	OG1121	95.3955	95.3955	Kazachstania_naganishii|49_1874	308
921	kluyveromyces_lactis__OG1121__50_852	kluyveromyces	OG1121	94.6589	94.6589	Kluyveromyces_lactis|50_852	316	Q6CVZ9
922	kluyveromyces_marxianus__OG1121__51_2638	kluyveromyces	OG1121	93.9689	93.9689	Kluyveromyces_marxianus|51_2638	317	W0TD26
923	komagataella_pastoris__OG1121__52_4781	komagataella	OG1121	95.1419	95.1419	Komagataella_pastoris|52_4781	314	C4R3E6
924	lachancea_thermotolerans__OG1121__64_4580	lachancea	OG1121	94.6551	94.6551	Lachancea_thermotolerans|64_4580	309	C5DF95
925	lipomyces_starkeyi__OG1121__66_3914	lipomyces	OG1121	94.5893	94.5893	Lipomyces_starkeyi|66_3914	305
926	ogataea_parapolymorpha__OG1121__104_2374	ogataea	OG1121	96.3465	96.3465	Ogataea_parapolymorpha|104_2374	300
927	ogataea_parapolymorpha__OG1121__104_879	ogataea	OG1121	73.2754	73.2754	Ogataea_parapolymorpha|104_879	1193
928	pachysolen_tannophilus__OG1121__106_2720	pachysolen	OG1121	94.1194	94.1194	Pachysolen_tannophilus|106_2720	307
929	pachysolen_tannophilus__OG1121__106_681	pachysolen	OG1121	93.6438	93.6438	Pachysolen_tannophilus|106_681	311
930	tortispora_caseinolytica__OG1121__134_2418	tortispora	OG1121	94.5892	94.5892	Tortispora_caseinolytica|134_2418	300
931	torulaspora_delbrueckii__OG1121__135_3470	torulaspora	OG1121	95.4072	95.4072	Torulaspora_delbrueckii|135_3470	308
932	torulaspora_delbrueckii__OG1121__135_3692	torulaspora	OG1121	96.0502	96.0502	Torulaspora_delbrueckii|135_3692	308
933	vanderwaltozyma_polyspora__OG1121__136_2428	vanderwaltozyma	OG1121	95.9518	95.9518	Vanderwaltozyma_polyspora|136_2428	308
934	vanderwaltozyma_polyspora__OG1121__136_5140	vanderwaltozyma	OG1121	95.0587	95.0587	Vanderwaltozyma_polyspora|136_5140	308
935	wickerhamomyces_anomalus__OG1121__139_1638	wickerhamomyces	OG1121	94.4037	94.4037	Wickerhamomyces_anomalus|139_1638	307	A0A1E3PA17
936	wickerhamomyces_anomalus__OG1121__139_3302	wickerhamomyces	OG1121	95.0287	95.0287	Wickerhamomyces_anomalus|139_3302	308
937	yHMPu5000034604_sporopachydermia_lactativora_160519__OG1121__170_1584	yHMPu5000034604	OG1121	93.984	93.984	yHMPu5000034604_Sporopachydermia_lactativora|170_1584	310
938	yHMPu5000034957_hanseniaspora_osmophila_160519__OG1121__247_591	yHMPu5000034957	OG1121	94.256	94.256	yHMPu5000034957_Hanseniaspora_osmophila|247_591	316	A0A1E5R5L1
939	yarrowia_lipolytica__OG1121__144_3928	yarrowia	OG1121	94.5346	94.5346	Yarrowia_lipolytica|144_3928	309
940	zygosaccharomyces_rouxii__OG1121__342_1501	zygosaccharomyces	OG1121	95.1365	95.1365	Zygosaccharomyces_rouxii|342_1501	309	C5DRB7
941	zygosaccharomyces_rouxii__OG1121__342_4156	zygosaccharomyces	OG1121	95.4305	95.4305	Zygosaccharomyces_rouxii|342_4156	307	C5DRE2
942	alloascoidea_hylecoeti__OG1122__0_2161	alloascoidea	OG1122	92.3123	92.3123	Alloascoidea_hylecoeti|0_2161	697
943	ascoidea_rubescens__OG1122__6_2243	ascoidea	OG1122	89.1496	89.1496	Ascoidea_rubescens|6_2243	757
944	candida_apicola__OG1122__13_719	candida	OG1122	78.8439	78.8439	Candida_apicola|13_719	2085
945	candida_tropicalis__OG1122__30_1826	candida	OG1122	92.6165	92.6165	Candida_tropicalis|30_1826	725	C5MA62
946	candida_tropicalis__OG1122__30_22	candida	OG1122	93.9249	93.9249	Candida_tropicalis|30_22	709	C5MA65
947	candida_tropicalis__OG1122__30_2842	candida	OG1122	94.7809	94.7809	Candida_tropicalis|30_2842	662	C5M8J9
948	cyberlindnera_jadinii__OG1122__35_1129	cyberlindnera	OG1122	94.3286	94.3286	Cyberlindnera_jadinii|35_1129	661
949	cyberlindnera_jadinii__OG1122__35_783	cyberlindnera	OG1122	94.1017	94.1017	Cyberlindnera_jadinii|35_783	669
950	debaryomyces_hansenii__OG1122__36_1303	debaryomyces	OG1122	93.4711	93.4711	Debaryomyces_hansenii|36_1303	706	Q6BRD5
951	debaryomyces_hansenii__OG1122__36_5580	debaryomyces	OG1122	94.1857	94.1857	Debaryomyces_hansenii|36_5580	704	Q6BVP3
952	eremothecium_gossypii__OG1122__40_170	eremothecium	OG1122	87.2238	87.2238	Eremothecium_gossypii|40_170	990
953	geotrichum_candidum__OG1122__43_203	geotrichum	OG1122	91.7731	91.7731	Geotrichum_candidum|43_203	715
954	geotrichum_candidum__OG1122__43_3443	geotrichum	OG1122	92.633	92.633	Geotrichum_candidum|43_3443	713
955	kazachstania_naganishii__OG1122__49_1649	kazachstania	OG1122	85.8573	85.8573	Kazachstania_naganishii|49_1649	997
956	kluyveromyces_lactis__OG1122__50_3326	kluyveromyces	OG1122	92.0693	92.0693	Kluyveromyces_lactis|50_3326	736	Q6CKK7
957	kluyveromyces_marxianus__OG1122__51_4560	kluyveromyces	OG1122	92.405	92.405	Kluyveromyces_marxianus|51_4560	735	W0T7C7
958	komagataella_pastoris__OG1122__52_1254	komagataella	OG1122	92.8808	92.8808	Komagataella_pastoris|52_1254	703	C4QYR9
959	lachancea_thermotolerans__OG1122__64_2740	lachancea	OG1122	90.9203	90.9203	Lachancea_thermotolerans|64_2740	738	C5DLM7
960	lipomyces_starkeyi__OG1122__66_2599	lipomyces	OG1122	92.1911	92.1911	Lipomyces_starkeyi|66_2599	715
961	ogataea_parapolymorpha__OG1122__104_568	ogataea	OG1122	85.4722	85.4722	Ogataea_parapolymorpha|104_568	1172
962	pachysolen_tannophilus__OG1122__106_418	pachysolen	OG1122	93.253	93.253	Pachysolen_tannophilus|106_418	696
963	tortispora_caseinolytica__OG1122__134_208	tortispora	OG1122	93.3825	93.3825	Tortispora_caseinolytica|134_208	688
964	torulaspora_delbrueckii__OG1122__135_3759	torulaspora	OG1122	85.585	85.585	Torulaspora_delbrueckii|135_3759	1019
965	vanderwaltozyma_polyspora__OG1122__136_3726	vanderwaltozyma	OG1122	91.2648	91.2648	Vanderwaltozyma_polyspora|136_3726	753
966	wickerhamomyces_anomalus__OG1122__139_4015	wickerhamomyces	OG1122	94.1864	94.1864	Wickerhamomyces_anomalus|139_4015	661	A0A1E3NW35
967	wickerhamomyces_anomalus__OG1122__139_4505	wickerhamomyces	OG1122	80.0334	80.0334	Wickerhamomyces_anomalus|139_4505	493	A0A1E3P174
968	yHMPu5000034604_sporopachydermia_lactativora_160519__OG1122__170_75	yHMPu5000034604	OG1122	93.1549	93.1549	yHMPu5000034604_Sporopachydermia_lactativora|170_75	687
969	yarrowia_lipolytica__OG1122__144_1869	yarrowia	OG1122	94.2481	94.2481	Yarrowia_lipolytica|144_1869	689
970	yarrowia_lipolytica__OG1122__144_2894	yarrowia	OG1122	94.1596	94.1596	Yarrowia_lipolytica|144_2894	700
971	yarrowia_lipolytica__OG1122__144_2962	yarrowia	OG1122	93.2951	93.2951	Yarrowia_lipolytica|144_2962	700
972	yarrowia_lipolytica__OG1122__144_3113	yarrowia	OG1122	93.4766	93.4766	Yarrowia_lipolytica|144_3113	689
973	yarrowia_lipolytica__OG1122__144_3368	yarrowia	OG1122	93.7059	93.7059	Yarrowia_lipolytica|144_3368	699
974	yarrowia_lipolytica__OG1122__144_365	yarrowia	OG1122	92.8286	92.8286	Yarrowia_lipolytica|144_365	701
975	zygosaccharomyces_rouxii__OG1122__342_4490	zygosaccharomyces	OG1122	92.0818	92.0818	Zygosaccharomyces_rouxii|342_4490	751	C5E4S2
976	alloascoidea_hylecoeti__OG1126__0_4541	alloascoidea	OG1126	96.8493	96.8493	Alloascoidea_hylecoeti|0_4541	492
977	ascoidea_rubescens__OG1126__6_6163	ascoidea	OG1126	95.8814	95.8814	Ascoidea_rubescens|6_6163	501
978	candida_apicola__OG1126__13_1927	candida	OG1126	96.6998	96.6998	Candida_apicola|13_1927	491
979	candida_tropicalis__OG1126__30_4516	candida	OG1126	95.2771	95.2771	Candida_tropicalis|30_4516	509	C5MEU4
980	candida_tropicalis__OG1126__30_862	candida	OG1126	97.2181	97.2181	Candida_tropicalis|30_862	491	C5MA20
981	cyberlindnera_jadinii__OG1126__35_166	cyberlindnera	OG1126	83.9976	83.9976	Cyberlindnera_jadinii|35_166	887
982	debaryomyces_hansenii__OG1126__36_1747	debaryomyces	OG1126	93.8248	93.8248	Debaryomyces_hansenii|36_1747	520	Q6BX25
983	debaryomyces_hansenii__OG1126__36_3572	debaryomyces	OG1126	97.0536	97.0536	Debaryomyces_hansenii|36_3572	492	Q6BWL5
984	eremothecium_gossypii__OG1126__40_2305	eremothecium	OG1126	79.7884	79.7884	Eremothecium_gossypii|40_2305	1004
985	geotrichum_candidum__OG1126__43_4327	geotrichum	OG1126	93.4621	93.4621	Geotrichum_candidum|43_4327	520
986	kazachstania_naganishii__OG1126__49_651	kazachstania	OG1126	96.4916	96.4916	Kazachstania_naganishii|49_651	498
987	kluyveromyces_lactis__OG1126__50_251	kluyveromyces	OG1126	96.6332	96.6332	Kluyveromyces_lactis|50_251	497	Q6CMV1
988	kluyveromyces_lactis__OG1126__50_2650	kluyveromyces	OG1126	94.7555	94.7555	Kluyveromyces_lactis|50_2650	504	Q6CK88
989	kluyveromyces_marxianus__OG1126__51_2518	kluyveromyces	OG1126	96.3789	96.3789	Kluyveromyces_marxianus|51_2518	498	W0TF38
990	kluyveromyces_marxianus__OG1126__51_3649	kluyveromyces	OG1126	97.1636	97.1636	Kluyveromyces_marxianus|51_3649	488	W0T9G3
991	komagataella_pastoris__OG1126__52_1843	komagataella	OG1126	96.4969	96.4969	Komagataella_pastoris|52_1843	504	C4QV06
992	lachancea_thermotolerans__OG1126__64_4134	lachancea	OG1126	96.5452	96.5452	Lachancea_thermotolerans|64_4134	495	C5DND7
993	lachancea_thermotolerans__OG1126__64_816	lachancea	OG1126	94.1177	94.1177	Lachancea_thermotolerans|64_816	506	C5E2W1
994	lipomyces_starkeyi__OG1126__66_3282	lipomyces	OG1126	96.0967	96.0967	Lipomyces_starkeyi|66_3282	502
995	lipomyces_starkeyi__OG1126__66_4078	lipomyces	OG1126	91.783	91.783	Lipomyces_starkeyi|66_4078	539
996	ogataea_parapolymorpha__OG1126__104_1336	ogataea	OG1126	97.0687	97.0687	Ogataea_parapolymorpha|104_1336	499
997	ogataea_parapolymorpha__OG1126__104_3105	ogataea	OG1126	95.5072	95.5072	Ogataea_parapolymorpha|104_3105	495
998	pachysolen_tannophilus__OG1126__106_1133	pachysolen	OG1126	94.6221	94.6221	Pachysolen_tannophilus|106_1133	513
999	pachysolen_tannophilus__OG1126__106_1233	pachysolen	OG1126	96.8588	96.8588	Pachysolen_tannophilus|106_1233	491
1000	tortispora_caseinolytica__OG1126__134_124	tortispora	OG1126	97.1118	97.1118	Tortispora_caseinolytica|134_124	495
1001	torulaspora_delbrueckii__OG1126__135_2535	torulaspora	OG1126	80.5358	80.5358	Torulaspora_delbrueckii|135_2535	943
1002	vanderwaltozyma_polyspora__OG1126__136_5231	vanderwaltozyma	OG1126	96.2459	96.2459	Vanderwaltozyma_polyspora|136_5231	496
1003	wickerhamomyces_anomalus__OG1126__139_2900	wickerhamomyces	OG1126	97.1392	97.1392	Wickerhamomyces_anomalus|139_2900	492	A0A1E3PCW0
1004	wickerhamomyces_anomalus__OG1126__139_632	wickerhamomyces	OG1126	97.0278	97.0278	Wickerhamomyces_anomalus|139_632	491	A0A1E3NYF1
1005	yHMPu5000034604_sporopachydermia_lactativora_160519__OG1126__170_3183	yHMPu5000034604	OG1126	96.3888	96.3888	yHMPu5000034604_Sporopachydermia_lactativora|170_3183	497
1006	yHMPu5000034957_hanseniaspora_osmophila_160519__OG1126__247_4450	yHMPu5000034957	OG1126	96.175	96.175	yHMPu5000034957_Hanseniaspora_osmophila|247_4450	504	A0A1E5R1R0
1007	yarrowia_lipolytica__OG1126__144_4004	yarrowia	OG1126	94.1782	94.1782	Yarrowia_lipolytica|144_4004	515
1008	zygosaccharomyces_rouxii__OG1126__342_4298	zygosaccharomyces	OG1126	94.3692	94.3692	Zygosaccharomyces_rouxii|342_4298	510	C5E016
1009	zygosaccharomyces_rouxii__OG1126__342_899	zygosaccharomyces	OG1126	97.0414	97.0414	Zygosaccharomyces_rouxii|342_899	494	C5DPN0
1010	alloascoidea_hylecoeti__OG1129__0_4409	alloascoidea	OG1129	93.5855	93.5855	Alloascoidea_hylecoeti|0_4409	367
1011	alloascoidea_hylecoeti__OG1129__0_6933	alloascoidea	OG1129	93.3327	93.3327	Alloascoidea_hylecoeti|0_6933	375
1012	ascoidea_rubescens__OG1129__6_2236	ascoidea	OG1129	79.0526	79.0526	Ascoidea_rubescens|6_2236	680
1013	candida_tropicalis__OG1129__30_3437	candida	OG1129	94.321	94.321	Candida_tropicalis|30_3437	373	C5MB96
1014	candida_tropicalis__OG1129__30_5933	candida	OG1129	94.3246	94.3246	Candida_tropicalis|30_5933	368	C5M394
1015	cyberlindnera_jadinii__OG1129__35_338	cyberlindnera	OG1129	95.1361	95.1361	Cyberlindnera_jadinii|35_338	371
1016	cyberlindnera_jadinii__OG1129__35_4558	cyberlindnera	OG1129	93.2757	93.2757	Cyberlindnera_jadinii|35_4558	364
1017	debaryomyces_hansenii__OG1129__36_2485	debaryomyces	OG1129	95.0239	95.0239	Debaryomyces_hansenii|36_2485	367	B5RUY0
1018	debaryomyces_hansenii__OG1129__36_525	debaryomyces	OG1129	93.8849	93.8849	Debaryomyces_hansenii|36_525	375	Q6BW29
1019	eremothecium_gossypii__OG1129__40_2501	eremothecium	OG1129	92.5318	92.5318	Eremothecium_gossypii|40_2501	382
1020	geotrichum_candidum__OG1129__43_430	geotrichum	OG1129	94.4655	94.4655	Geotrichum_candidum|43_430	369
1021	kazachstania_naganishii__OG1129__49_1910	kazachstania	OG1129	92.4607	92.4607	Kazachstania_naganishii|49_1910	387
1022	kluyveromyces_lactis__OG1129__50_539	kluyveromyces	OG1129	90.8236	90.8236	Kluyveromyces_lactis|50_539	395	Q6CJQ6
1023	kluyveromyces_marxianus__OG1129__51_400	kluyveromyces	OG1129	92.3373	92.3373	Kluyveromyces_marxianus|51_400	391	W0T828
1024	lachancea_thermotolerans__OG1129__64_2702	lachancea	OG1129	92.0624	92.0624	Lachancea_thermotolerans|64_2702	385
1025	lipomyces_starkeyi__OG1129__66_5269	lipomyces	OG1129	93.2352	93.2352	Lipomyces_starkeyi|66_5269	370
1026	ogataea_parapolymorpha__OG1129__104_3004	ogataea	OG1129	92.107	92.107	Ogataea_parapolymorpha|104_3004	440
1027	ogataea_parapolymorpha__OG1129__104_706	ogataea	OG1129	95.23	95.23	Ogataea_parapolymorpha|104_706	358
1028	pachysolen_tannophilus__OG1129__106_3831	pachysolen	OG1129	74.7282	74.7282	Pachysolen_tannophilus|106_3831	994
1029	torulaspora_delbrueckii__OG1129__135_2057	torulaspora	OG1129	91.9885	91.9885	Torulaspora_delbrueckii|135_2057	387
1030	vanderwaltozyma_polyspora__OG1129__136_2339	vanderwaltozyma	OG1129	92.6378	92.6378	Vanderwaltozyma_polyspora|136_2339	388
1031	wickerhamomyces_anomalus__OG1129__139_4520	wickerhamomyces	OG1129	94.8494	94.8494	Wickerhamomyces_anomalus|139_4520	366	A0A1E3P2H8
1032	wickerhamomyces_anomalus__OG1129__139_4664	wickerhamomyces	OG1129	93.6825	93.6825	Wickerhamomyces_anomalus|139_4664	367	A0A1E3P245
1033	yHMPu5000034604_sporopachydermia_lactativora_160519__OG1129__170_1949	yHMPu5000034604	OG1129	93.8395	93.8395	yHMPu5000034604_Sporopachydermia_lactativora|170_1949	359
1034	yarrowia_lipolytica__OG1129__144_5707	yarrowia	OG1129	89.0701	89.0701	Yarrowia_lipolytica|144_5707	727
1036	alloascoidea_hylecoeti__OG1137__0_5731	alloascoidea	OG1137	91.802	91.802	Alloascoidea_hylecoeti|0_5731	381
1037	alloascoidea_hylecoeti__OG1137__0_8250	alloascoidea	OG1137	93.0722	93.0722	Alloascoidea_hylecoeti|0_8250	377
1038	ascoidea_rubescens__OG1137__6_1234	ascoidea	OG1137	83.8701	83.8701	Ascoidea_rubescens|6_1234	451
1039	candida_apicola__OG1137__13_3147	candida	OG1137	93.1175	93.1175	Candida_apicola|13_3147	362
1040	candida_tropicalis__OG1137__30_1158	candida	OG1137	91.8096	91.8096	Candida_tropicalis|30_1158	391	C5M533
1041	candida_tropicalis__OG1137__30_2098	candida	OG1137	95.3716	95.3716	Candida_tropicalis|30_2098	370	C5M926
1042	cyberlindnera_jadinii__OG1137__35_124	cyberlindnera	OG1137	95.0973	95.0973	Cyberlindnera_jadinii|35_124	382
1043	cyberlindnera_jadinii__OG1137__35_3165	cyberlindnera	OG1137	89.0056	89.0056	Cyberlindnera_jadinii|35_3165	394
1044	debaryomyces_hansenii__OG1137__36_2104	debaryomyces	OG1137	95.8404	95.8404	Debaryomyces_hansenii|36_2104	369	W0TYS3
1045	debaryomyces_hansenii__OG1137__36_3934	debaryomyces	OG1137	92.3521	92.3521	Debaryomyces_hansenii|36_3934	389	Q6BM03
1046	eremothecium_gossypii__OG1137__40_2542	eremothecium	OG1137	92.8155	92.8155	Eremothecium_gossypii|40_2542	379
1047	geotrichum_candidum__OG1137__43_1316	geotrichum	OG1137	93.5054	93.5054	Geotrichum_candidum|43_1316	370
1048	geotrichum_candidum__OG1137__43_1998	geotrichum	OG1137	78.5949	78.5949	Geotrichum_candidum|43_1998	1224
1049	kazachstania_naganishii__OG1137__49_3656	kazachstania	OG1137	87.652	87.652	Kazachstania_naganishii|49_3656	417
1050	kazachstania_naganishii__OG1137__49_946	kazachstania	OG1137	91.6813	91.6813	Kazachstania_naganishii|49_946	393
1051	kluyveromyces_lactis__OG1137__50_879	kluyveromyces	OG1137	92.0184	92.0184	Kluyveromyces_lactis|50_879	388
1052	kluyveromyces_marxianus__OG1137__51_1981	kluyveromyces	OG1137	84.8014	84.8014	Kluyveromyces_marxianus|51_1981	434
1053	lachancea_thermotolerans__OG1137__64_3391	lachancea	OG1137	91.8164	91.8164	Lachancea_thermotolerans|64_3391	390
1054	lipomyces_starkeyi__OG1137__66_7813	lipomyces	OG1137	87.578	87.578	Lipomyces_starkeyi|66_7813	407
1055	ogataea_parapolymorpha__OG1137__104_2869	ogataea	OG1137	93.1292	93.1292	Ogataea_parapolymorpha|104_2869	381
1056	pachysolen_tannophilus__OG1137__106_4186	pachysolen	OG1137	77.9954	77.9954	Pachysolen_tannophilus|106_4186	544
1057	tortispora_caseinolytica__OG1137__134_3633	tortispora	OG1137	93.001	93.001	Tortispora_caseinolytica|134_3633	382
1058	torulaspora_delbrueckii__OG1137__135_2440	torulaspora	OG1137	91.4349	91.4349	Torulaspora_delbrueckii|135_2440	395
1059	vanderwaltozyma_polyspora__OG1137__136_3409	vanderwaltozyma	OG1137	91.48	91.48	Vanderwaltozyma_polyspora|136_3409	393
1060	vanderwaltozyma_polyspora__OG1137__136_72	vanderwaltozyma	OG1137	88.7853	88.7853	Vanderwaltozyma_polyspora|136_72	426
1061	wickerhamomyces_anomalus__OG1137__139_2564	wickerhamomyces	OG1137	92.1215	92.1215	Wickerhamomyces_anomalus|139_2564	378	A0A1E3P2B5
1062	wickerhamomyces_anomalus__OG1137__139_5954	wickerhamomyces	OG1137	92.7983	92.7983	Wickerhamomyces_anomalus|139_5954	387	A0A1E3P6I2
1063	yHMPu5000034604_sporopachydermia_lactativora_160519__OG1137__170_4077	yHMPu5000034604	OG1137	91.2626	91.2626	yHMPu5000034604_Sporopachydermia_lactativora|170_4077	399
1064	yarrowia_lipolytica__OG1137__144_1508	yarrowia	OG1137	90.603	90.603	Yarrowia_lipolytica|144_1508	398
1065	zygosaccharomyces_rouxii__OG1137__342_2176	zygosaccharomyces	OG1137	92.6848	92.6848	Zygosaccharomyces_rouxii|342_2176	389	C5DPR1
1066	alloascoidea_hylecoeti__OG1145__0_2711	alloascoidea	OG1145	97.4274	97.4274	Alloascoidea_hylecoeti|0_2711	336
1067	alloascoidea_hylecoeti__OG1145__0_4315	alloascoidea	OG1145	97.2976	97.2976	Alloascoidea_hylecoeti|0_4315	336
1068	alloascoidea_hylecoeti__OG1145__0_5178	alloascoidea	OG1145	97.2415	97.2415	Alloascoidea_hylecoeti|0_5178	336
1069	alloascoidea_hylecoeti__OG1145__0_622	alloascoidea	OG1145	97.3568	97.3568	Alloascoidea_hylecoeti|0_622	336
1070	ascoidea_rubescens__OG1145__6_551	ascoidea	OG1145	97.133	97.133	Ascoidea_rubescens|6_551	336
1071	ascoidea_rubescens__OG1145__6_58	ascoidea	OG1145	97.3079	97.3079	Ascoidea_rubescens|6_58	337
1072	candida_apicola__OG1145__13_4806	candida	OG1145	97.1263	97.1263	Candida_apicola|13_4806	335
1073	candida_tropicalis__OG1145__30_239	candida	OG1145	97.0728	97.0728	Candida_tropicalis|30_239	336	C5MHX3
1074	cyberlindnera_jadinii__OG1145__35_1249	cyberlindnera	OG1145	97.2016	97.2016	Cyberlindnera_jadinii|35_1249	334
1075	debaryomyces_hansenii__OG1145__36_859	debaryomyces	OG1145	97.1312	97.1312	Debaryomyces_hansenii|36_859	335	Q6BMK0
1076	eremothecium_gossypii__OG1145__40_4217	eremothecium	OG1145	97.6295	97.6295	Eremothecium_gossypii|40_4217	331
1077	geotrichum_candidum__OG1145__43_2650	geotrichum	OG1145	97.2917	97.2917	Geotrichum_candidum|43_2650	337
1078	geotrichum_candidum__OG1145__43_3613	geotrichum	OG1145	97.3377	97.3377	Geotrichum_candidum|43_3613	336
1079	geotrichum_candidum__OG1145__43_7072	geotrichum	OG1145	97.4534	97.4534	Geotrichum_candidum|43_7072	336
1080	kazachstania_naganishii__OG1145__49_1126	kazachstania	OG1145	97.2456	97.2456	Kazachstania_naganishii|49_1126	331
1081	kazachstania_naganishii__OG1145__49_2025	kazachstania	OG1145	97.2213	97.2213	Kazachstania_naganishii|49_2025	332
1082	kazachstania_naganishii__OG1145__49_2296	kazachstania	OG1145	91.8283	91.8283	Kazachstania_naganishii|49_2296	561
1083	kluyveromyces_lactis__OG1145__50_2415	kluyveromyces	OG1145	97.1274	97.1274	Kluyveromyces_lactis|50_2415	331	Q6CX23
1084	kluyveromyces_lactis__OG1145__50_3618	kluyveromyces	OG1145	97.5161	97.5161	Kluyveromyces_lactis|50_3618	329	P17819
1085	kluyveromyces_marxianus__OG1145__51_416	kluyveromyces	OG1145	97.4065	97.4065	Kluyveromyces_marxianus|51_416	329	W0T9E0
1086	kluyveromyces_marxianus__OG1145__51_548	kluyveromyces	OG1145	97.152	97.152	Kluyveromyces_marxianus|51_548	331	W0TG93
1087	komagataella_pastoris__OG1145__52_1326	komagataella	OG1145	97.3667	97.3667	Komagataella_pastoris|52_1326	333	C4R0P1
1088	lachancea_thermotolerans__OG1145__64_3208	lachancea	OG1145	97.3669	97.3669	Lachancea_thermotolerans|64_3208	332	C5DNB9
1089	lachancea_thermotolerans__OG1145__64_4637	lachancea	OG1145	97.2764	97.2764	Lachancea_thermotolerans|64_4637	332	C5DCC7
1090	lipomyces_starkeyi__OG1145__66_2778	lipomyces	OG1145	97.2418	97.2418	Lipomyces_starkeyi|66_2778	338
1091	ogataea_parapolymorpha__OG1145__104_3157	ogataea	OG1145	97.3209	97.3209	Ogataea_parapolymorpha|104_3157	335
1092	pachysolen_tannophilus__OG1145__106_2875	pachysolen	OG1145	97.2379	97.2379	Pachysolen_tannophilus|106_2875	333
1093	pachysolen_tannophilus__OG1145__106_4608	pachysolen	OG1145	97.1894	97.1894	Pachysolen_tannophilus|106_4608	334
1094	tortispora_caseinolytica__OG1145__134_1938	tortispora	OG1145	97.1511	97.1511	Tortispora_caseinolytica|134_1938	337
1095	torulaspora_delbrueckii__OG1145__135_3749	torulaspora	OG1145	97.3233	97.3233	Torulaspora_delbrueckii|135_3749	332
1096	vanderwaltozyma_polyspora__OG1145__136_4469	vanderwaltozyma	OG1145	97.3988	97.3988	Vanderwaltozyma_polyspora|136_4469	332
1097	wickerhamomyces_anomalus__OG1145__139_3811	wickerhamomyces	OG1145	96.9686	96.9686	Wickerhamomyces_anomalus|139_3811	333	A0A1E3PBD1
1098	yHMPu5000034604_sporopachydermia_lactativora_160519__OG1145__170_2075	yHMPu5000034604	OG1145	97.4109	97.4109	yHMPu5000034604_Sporopachydermia_lactativora|170_2075	336
1099	yHMPu5000034604_sporopachydermia_lactativora_160519__OG1145__170_5620	yHMPu5000034604	OG1145	97.3525	97.3525	yHMPu5000034604_Sporopachydermia_lactativora|170_5620	337
1100	yHMPu5000034957_hanseniaspora_osmophila_160519__OG1145__247_2978	yHMPu5000034957	OG1145	97.3042	97.3042	yHMPu5000034957_Hanseniaspora_osmophila|247_2978	331	A0A1E5R0S7
1101	yHMPu5000034957_hanseniaspora_osmophila_160519__OG1145__247_4684	yHMPu5000034957	OG1145	97.5419	97.5419	yHMPu5000034957_Hanseniaspora_osmophila|247_4684	331	A0A1E5R2P6
1102	yarrowia_lipolytica__OG1145__144_2433	yarrowia	OG1145	97.4006	97.4006	Yarrowia_lipolytica|144_2433	338
1103	zygosaccharomyces_rouxii__OG1145__342_4389	zygosaccharomyces	OG1145	97.2969	97.2969	Zygosaccharomyces_rouxii|342_4389	333	C5E0E4
1104	alloascoidea_hylecoeti__OG1157__0_5086	alloascoidea	OG1157	96.3346	96.3346	Alloascoidea_hylecoeti|0_5086	473
1105	alloascoidea_hylecoeti__OG1157__0_8651	alloascoidea	OG1157	96.4901	96.4901	Alloascoidea_hylecoeti|0_8651	476
1106	ascoidea_rubescens__OG1157__6_3788	ascoidea	OG1157	96.684	96.684	Ascoidea_rubescens|6_3788	471
1107	ascoidea_rubescens__OG1157__6_5624	ascoidea	OG1157	94.0694	94.0694	Ascoidea_rubescens|6_5624	493
1108	candida_apicola__OG1157__13_1795	candida	OG1157	93.1023	93.1023	Candida_apicola|13_1795	492
1109	candida_tropicalis__OG1157__30_2674	candida	OG1157	94.3601	94.3601	Candida_tropicalis|30_2674	490	C5M5S6
1110	candida_tropicalis__OG1157__30_3709	candida	OG1157	96.149	96.149	Candida_tropicalis|30_3709	471	C5M6U0
1111	cyberlindnera_jadinii__OG1157__35_5723	cyberlindnera	OG1157	96.7607	96.7607	Cyberlindnera_jadinii|35_5723	472
1112	debaryomyces_hansenii__OG1157__36_2076	debaryomyces	OG1157	93.3814	93.3814	Debaryomyces_hansenii|36_2076	499	Q6BM06
1113	debaryomyces_hansenii__OG1157__36_325	debaryomyces	OG1157	96.5787	96.5787	Debaryomyces_hansenii|36_325	472	Q6BTS2
1114	eremothecium_gossypii__OG1157__40_1735	eremothecium	OG1157	72.0527	72.0527	Eremothecium_gossypii|40_1735	1091
1115	geotrichum_candidum__OG1157__43_4007	geotrichum	OG1157	93.6738	93.6738	Geotrichum_candidum|43_4007	494
1116	geotrichum_candidum__OG1157__43_6173	geotrichum	OG1157	96.0966	96.0966	Geotrichum_candidum|43_6173	477
1117	kazachstania_naganishii__OG1157__49_3874	kazachstania	OG1157	96.6932	96.6932	Kazachstania_naganishii|49_3874	472
1118	kluyveromyces_lactis__OG1157__50_4720	kluyveromyces	OG1157	96.7492	96.7492	Kluyveromyces_lactis|50_4720	472	Q6CJ86
1119	kluyveromyces_marxianus__OG1157__51_825	kluyveromyces	OG1157	96.7972	96.7972	Kluyveromyces_marxianus|51_825	472	W0T9B9
1120	komagataella_pastoris__OG1157__52_3488	komagataella	OG1157	96.7148	96.7148	Komagataella_pastoris|52_3488	471	C4R8L1
1121	komagataella_pastoris__OG1157__52_4216	komagataella	OG1157	96.6305	96.6305	Komagataella_pastoris|52_4216	446	C4QZN6
1122	lachancea_thermotolerans__OG1157__64_3699	lachancea	OG1157	96.8103	96.8103	Lachancea_thermotolerans|64_3699	471	C5E2Z1
1123	lipomyces_starkeyi__OG1157__66_6064	lipomyces	OG1157	91.0893	91.0893	Lipomyces_starkeyi|66_6064	517
1124	ogataea_parapolymorpha__OG1157__104_927	ogataea	OG1157	96.8452	96.8452	Ogataea_parapolymorpha|104_927	471
1125	tortispora_caseinolytica__OG1157__134_3511	tortispora	OG1157	93.6464	93.6464	Tortispora_caseinolytica|134_3511	485
1126	torulaspora_delbrueckii__OG1157__135_1302	torulaspora	OG1157	96.0968	96.0968	Torulaspora_delbrueckii|135_1302	471
1127	vanderwaltozyma_polyspora__OG1157__136_3383	vanderwaltozyma	OG1157	96.4833	96.4833	Vanderwaltozyma_polyspora|136_3383	472
1128	wickerhamomyces_anomalus__OG1157__139_835	wickerhamomyces	OG1157	96.8572	96.8572	Wickerhamomyces_anomalus|139_835	470	A0A1E3NUQ9
1129	yHMPu5000034604_sporopachydermia_lactativora_160519__OG1157__170_410	yHMPu5000034604	OG1157	94.4446	94.4446	yHMPu5000034604_Sporopachydermia_lactativora|170_410	483
1130	yHMPu5000034604_sporopachydermia_lactativora_160519__OG1157__170_4712	yHMPu5000034604	OG1157	94.323	94.323	yHMPu5000034604_Sporopachydermia_lactativora|170_4712	491
1131	yHMPu5000034604_sporopachydermia_lactativora_160519__OG1157__170_98	yHMPu5000034604	OG1157	95.9518	95.9518	yHMPu5000034604_Sporopachydermia_lactativora|170_98	476
1132	yHMPu5000034957_hanseniaspora_osmophila_160519__OG1157__247_4840	yHMPu5000034957	OG1157	96.4363	96.4363	yHMPu5000034957_Hanseniaspora_osmophila|247_4840	470	A0A1E5RAF6
1133	yarrowia_lipolytica__OG1157__144_5259	yarrowia	OG1157	93.4547	93.4547	Yarrowia_lipolytica|144_5259	498
1134	zygosaccharomyces_rouxii__OG1157__342_868	zygosaccharomyces	OG1157	90.9185	90.9185	Zygosaccharomyces_rouxii|342_868	514	C5DNW2
1135	geotrichum_candidum__OG1168__43_5899	geotrichum	OG1168	88.8161	88.8161	Geotrichum_candidum|43_5899	686
1136	lipomyces_starkeyi__OG1168__66_164	lipomyces	OG1168	95.3186	95.3186	Lipomyces_starkeyi|66_164	465
1137	ogataea_parapolymorpha__OG1168__104_654	ogataea	OG1168	89.4942	89.4942	Ogataea_parapolymorpha|104_654	1248
1138	pachysolen_tannophilus__OG1168__106_1196	pachysolen	OG1168	88.9522	88.9522	Pachysolen_tannophilus|106_1196	1264
1139	tortispora_caseinolytica__OG1168__134_4373	tortispora	OG1168	87.9667	87.9667	Tortispora_caseinolytica|134_4373	702
1140	tortispora_caseinolytica__OG1168__134_635	tortispora	OG1168	89.5439	89.5439	Tortispora_caseinolytica|134_635	1260
1141	wickerhamomyces_anomalus__OG1168__139_3116	wickerhamomyces	OG1168	92.4991	92.4991	Wickerhamomyces_anomalus|139_3116	568	A0A1E3P5A0
1142	yHMPu5000034604_sporopachydermia_lactativora_160519__OG1168__170_1289	yHMPu5000034604	OG1168	89.8205	89.8205	yHMPu5000034604_Sporopachydermia_lactativora|170_1289	1256
1143	yHMPu5000034604_sporopachydermia_lactativora_160519__OG1168__170_4072	yHMPu5000034604	OG1168	90.4239	90.4239	yHMPu5000034604_Sporopachydermia_lactativora|170_4072	1276
1144	yarrowia_lipolytica__OG1168__144_5139	yarrowia	OG1168	87.4961	87.4961	Yarrowia_lipolytica|144_5139	725
1145	alloascoidea_hylecoeti__OG1170__0_4308	alloascoidea	OG1170	96.5831	96.5831	Alloascoidea_hylecoeti|0_4308	544
1146	alloascoidea_hylecoeti__OG1170__0_5169	alloascoidea	OG1170	96.5035	96.5035	Alloascoidea_hylecoeti|0_5169	555
1147	ascoidea_rubescens__OG1170__6_3830	ascoidea	OG1170	84.6151	84.6151	Ascoidea_rubescens|6_3830	822
1148	ascoidea_rubescens__OG1170__6_5870	ascoidea	OG1170	93.2875	93.2875	Ascoidea_rubescens|6_5870	554
1149	candida_apicola__OG1170__13_3626	candida	OG1170	95.7154	95.7154	Candida_apicola|13_3626	548
1150	candida_tropicalis__OG1170__30_2203	candida	OG1170	96.0224	96.0224	Candida_tropicalis|30_2203	551	C5MBE7
1151	cyberlindnera_jadinii__OG1170__35_3814	cyberlindnera	OG1170	96.5816	96.5816	Cyberlindnera_jadinii|35_3814	552
1152	cyberlindnera_jadinii__OG1170__35_4218	cyberlindnera	OG1170	96.085	96.085	Cyberlindnera_jadinii|35_4218	552
1153	debaryomyces_hansenii__OG1170__36_2073	debaryomyces	OG1170	96.3478	96.3478	Debaryomyces_hansenii|36_2073	551	B5RU08
1154	eremothecium_gossypii__OG1170__40_2216	eremothecium	OG1170	92.0225	92.0225	Eremothecium_gossypii|40_2216	828
1155	geotrichum_candidum__OG1170__43_2053	geotrichum	OG1170	96.0007	96.0007	Geotrichum_candidum|43_2053	542
1156	geotrichum_candidum__OG1170__43_6375	geotrichum	OG1170	96.5251	96.5251	Geotrichum_candidum|43_6375	562
1157	kazachstania_naganishii__OG1170__49_2816	kazachstania	OG1170	95.8303	95.8303	Kazachstania_naganishii|49_2816	564
1158	kazachstania_naganishii__OG1170__49_4757	kazachstania	OG1170	92.156	92.156	Kazachstania_naganishii|49_4757	773
1159	kluyveromyces_lactis__OG1170__50_3783	kluyveromyces	OG1170	96.8982	96.8982	Kluyveromyces_lactis|50_3783	555	Q6CIU4
1160	kluyveromyces_marxianus__OG1170__51_3984	kluyveromyces	OG1170	96.8108	96.8108	Kluyveromyces_marxianus|51_3984	555	W0THE4
1161	komagataella_pastoris__OG1170__52_1300	komagataella	OG1170	94.0603	94.0603	Komagataella_pastoris|52_1300	581	C4R741
1162	lachancea_thermotolerans__OG1170__64_2308	lachancea	OG1170	96.2559	96.2559	Lachancea_thermotolerans|64_2308	545
1163	lipomyces_starkeyi__OG1170__66_6897	lipomyces	OG1170	95.8965	95.8965	Lipomyces_starkeyi|66_6897	541
1164	ogataea_parapolymorpha__OG1170__104_3482	ogataea	OG1170	96.1778	96.1778	Ogataea_parapolymorpha|104_3482	555
1165	pachysolen_tannophilus__OG1170__106_2783	pachysolen	OG1170	96.2939	96.2939	Pachysolen_tannophilus|106_2783	558
1166	pachysolen_tannophilus__OG1170__106_5205	pachysolen	OG1170	95.0549	95.0549	Pachysolen_tannophilus|106_5205	562
1167	tortispora_caseinolytica__OG1170__134_1323	tortispora	OG1170	96.4827	96.4827	Tortispora_caseinolytica|134_1323	540
1168	torulaspora_delbrueckii__OG1170__135_2119	torulaspora	OG1170	96.8405	96.8405	Torulaspora_delbrueckii|135_2119	554
1169	vanderwaltozyma_polyspora__OG1170__136_5236	vanderwaltozyma	OG1170	96.0965	96.0965	Vanderwaltozyma_polyspora|136_5236	559
1170	wickerhamomyces_anomalus__OG1170__139_3109	wickerhamomyces	OG1170	96.7648	96.7648	Wickerhamomyces_anomalus|139_3109	553	A0A1E3P1B8
1171	wickerhamomyces_anomalus__OG1170__139_3256	wickerhamomyces	OG1170	96.0279	96.0279	Wickerhamomyces_anomalus|139_3256	552	A0A1E3P989
1172	yHMPu5000034604_sporopachydermia_lactativora_160519__OG1170__170_1124	yHMPu5000034604	OG1170	96.9402	96.9402	yHMPu5000034604_Sporopachydermia_lactativora|170_1124	543
1173	yHMPu5000034604_sporopachydermia_lactativora_160519__OG1170__170_611	yHMPu5000034604	OG1170	96.6626	96.6626	yHMPu5000034604_Sporopachydermia_lactativora|170_611	557
1174	yHMPu5000034957_hanseniaspora_osmophila_160519__OG1170__247_2133	yHMPu5000034957	OG1170	95.8766	95.8766	yHMPu5000034957_Hanseniaspora_osmophila|247_2133	562	A0A1E5RP27
1175	yarrowia_lipolytica__OG1170__144_257	yarrowia	OG1170	95.4724	95.4724	Yarrowia_lipolytica|144_257	550
1176	yarrowia_lipolytica__OG1170__144_4290	yarrowia	OG1170	94.8329	94.8329	Yarrowia_lipolytica|144_4290	531
1177	zygosaccharomyces_rouxii__OG1170__342_261	zygosaccharomyces	OG1170	96.767	96.767	Zygosaccharomyces_rouxii|342_261	553	C5DSE8
1178	alloascoidea_hylecoeti__OG1180__0_4329	alloascoidea	OG1180	86.3602	86.3602	Alloascoidea_hylecoeti|0_4329	296
1179	alloascoidea_hylecoeti__OG1180__0_4524	alloascoidea	OG1180	83.3532	83.3532	Alloascoidea_hylecoeti|0_4524	316
1180	ascoidea_rubescens__OG1180__6_2913	ascoidea	OG1180	86.0599	86.0599	Ascoidea_rubescens|6_2913	363
1181	candida_tropicalis__OG1180__30_131	candida	OG1180	93.6082	93.6082	Candida_tropicalis|30_131	325	C5M6N0
1182	candida_tropicalis__OG1180__30_4567	candida	OG1180	90.6565	90.6565	Candida_tropicalis|30_4567	369	C5M6M9
1183	cyberlindnera_jadinii__OG1180__35_3699	cyberlindnera	OG1180	90.4007	90.4007	Cyberlindnera_jadinii|35_3699	320
1184	debaryomyces_hansenii__OG1180__36_2534	debaryomyces	OG1180	94.8264	94.8264	Debaryomyces_hansenii|36_2534	323	Q6BPV3
1185	debaryomyces_hansenii__OG1180__36_3907	debaryomyces	OG1180	87.9201	87.9201	Debaryomyces_hansenii|36_3907	335	Q6BPV6
1186	eremothecium_gossypii__OG1180__40_3438	eremothecium	OG1180	90.4313	90.4313	Eremothecium_gossypii|40_3438	324
1187	geotrichum_candidum__OG1180__43_1478	geotrichum	OG1180	89.8496	89.8496	Geotrichum_candidum|43_1478	299
1188	kazachstania_naganishii__OG1180__49_3442	kazachstania	OG1180	84.5828	84.5828	Kazachstania_naganishii|49_3442	357
1189	kluyveromyces_lactis__OG1180__50_2427	kluyveromyces	OG1180	93.8039	93.8039	Kluyveromyces_lactis|50_2427	334	Q6CMZ5
1190	kluyveromyces_marxianus__OG1180__51_3691	kluyveromyces	OG1180	92.7175	92.7175	Kluyveromyces_marxianus|51_3691	341	W0TCM8
1191	komagataella_pastoris__OG1180__52_2007	komagataella	OG1180	85.8409	85.8409	Komagataella_pastoris|52_2007	362	C4R104
1192	lachancea_thermotolerans__OG1180__64_94	lachancea	OG1180	88.7132	88.7132	Lachancea_thermotolerans|64_94	339	C5DCA5
1193	lipomyces_starkeyi__OG1180__66_7817	lipomyces	OG1180	91.6443	91.6443	Lipomyces_starkeyi|66_7817	308
1194	ogataea_parapolymorpha__OG1180__104_1205	ogataea	OG1180	71.7266	71.7266	Ogataea_parapolymorpha|104_1205	616
1195	pachysolen_tannophilus__OG1180__106_165	pachysolen	OG1180	91.1531	91.1531	Pachysolen_tannophilus|106_165	330
1196	torulaspora_delbrueckii__OG1180__135_779	torulaspora	OG1180	94.7604	94.7604	Torulaspora_delbrueckii|135_779	333
1197	vanderwaltozyma_polyspora__OG1180__136_3501	vanderwaltozyma	OG1180	94.7937	94.7937	Vanderwaltozyma_polyspora|136_3501	328
1198	wickerhamomyces_anomalus__OG1180__139_183	wickerhamomyces	OG1180	90.3695	90.3695	Wickerhamomyces_anomalus|139_183	321	A0A1E3NWP1
1199	yHMPu5000034604_sporopachydermia_lactativora_160519__OG1180__170_2650	yHMPu5000034604	OG1180	88.5001	88.5001	yHMPu5000034604_Sporopachydermia_lactativora|170_2650	310
1200	yarrowia_lipolytica__OG1180__144_4950	yarrowia	OG1180	85.378	85.378	Yarrowia_lipolytica|144_4950	353
1201	zygosaccharomyces_rouxii__OG1180__342_3184	zygosaccharomyces	OG1180	89.1067	89.1067	Zygosaccharomyces_rouxii|342_3184	337	C5E0C2
1202	zygosaccharomyces_rouxii__OG1180__342_4467	zygosaccharomyces	OG1180	91.4734	91.4734	Zygosaccharomyces_rouxii|342_4467	316	C5DYJ6
1203	alloascoidea_hylecoeti__OG1193__0_3086	alloascoidea	OG1193	97.1845	97.1845	Alloascoidea_hylecoeti|0_3086	436
1204	alloascoidea_hylecoeti__OG1193__0_6000	alloascoidea	OG1193	97.1708	97.1708	Alloascoidea_hylecoeti|0_6000	436
1205	ascoidea_rubescens__OG1193__6_4271	ascoidea	OG1193	97.185	97.185	Ascoidea_rubescens|6_4271	438
1206	ascoidea_rubescens__OG1193__6_828	ascoidea	OG1193	85.1093	85.1093	Ascoidea_rubescens|6_828	1043
1207	candida_apicola__OG1193__13_4664	candida	OG1193	96.915	96.915	Candida_apicola|13_4664	439
1208	candida_tropicalis__OG1193__30_5041	candida	OG1193	97.1072	97.1072	Candida_tropicalis|30_5041	440	C5MD83
1209	candida_tropicalis__OG1193__30_5109	candida	OG1193	97.2767	97.2767	Candida_tropicalis|30_5109	440	C5MAS1
1210	cyberlindnera_jadinii__OG1193__35_3029	cyberlindnera	OG1193	97.442	97.442	Cyberlindnera_jadinii|35_3029	436
1211	cyberlindnera_jadinii__OG1193__35_3450	cyberlindnera	OG1193	96.2036	96.2036	Cyberlindnera_jadinii|35_3450	409
1212	debaryomyces_hansenii__OG1193__36_1864	debaryomyces	OG1193	97.2094	97.2094	Debaryomyces_hansenii|36_1864	439	Q6BTB1
1213	debaryomyces_hansenii__OG1193__36_3869	debaryomyces	OG1193	97.242	97.242	Debaryomyces_hansenii|36_3869	439	Q6BI20
1214	eremothecium_gossypii__OG1193__40_4247	eremothecium	OG1193	97.3142	97.3142	Eremothecium_gossypii|40_4247	437
1215	geotrichum_candidum__OG1193__43_3181	geotrichum	OG1193	95.293	95.293	Geotrichum_candidum|43_3181	449
1216	geotrichum_candidum__OG1193__43_906	geotrichum	OG1193	97.5104	97.5104	Geotrichum_candidum|43_906	438
1217	kazachstania_naganishii__OG1193__49_4623	kazachstania	OG1193	97.4436	97.4436	Kazachstania_naganishii|49_4623	437
1218	kluyveromyces_lactis__OG1193__50_461	kluyveromyces	OG1193	97.3101	97.3101	Kluyveromyces_lactis|50_461	437	Q70CP7
1219	kluyveromyces_marxianus__OG1193__51_4771	kluyveromyces	OG1193	97.4671	97.4671	Kluyveromyces_marxianus|51_4771	437	W0T7K9
1220	komagataella_pastoris__OG1193__52_519	komagataella	OG1193	97.5206	97.5206	Komagataella_pastoris|52_519	436	C4R3H8
1221	lachancea_thermotolerans__OG1193__64_2506	lachancea	OG1193	97.2593	97.2593	Lachancea_thermotolerans|64_2506	437	C5DD59
1222	lipomyces_starkeyi__OG1193__66_1534	lipomyces	OG1193	97.0535	97.0535	Lipomyces_starkeyi|66_1534	435
1223	pachysolen_tannophilus__OG1193__106_2807	pachysolen	OG1193	97.2915	97.2915	Pachysolen_tannophilus|106_2807	438
1224	pachysolen_tannophilus__OG1193__106_4967	pachysolen	OG1193	92.6674	92.6674	Pachysolen_tannophilus|106_4967	847
1225	tortispora_caseinolytica__OG1193__134_2445	tortispora	OG1193	96.2568	96.2568	Tortispora_caseinolytica|134_2445	439
1226	torulaspora_delbrueckii__OG1193__135_829	torulaspora	OG1193	97.4237	97.4237	Torulaspora_delbrueckii|135_829	437
1227	vanderwaltozyma_polyspora__OG1193__136_4157	vanderwaltozyma	OG1193	97.525	97.525	Vanderwaltozyma_polyspora|136_4157	267
1228	vanderwaltozyma_polyspora__OG1193__136_5017	vanderwaltozyma	OG1193	97.3326	97.3326	Vanderwaltozyma_polyspora|136_5017	437
1229	wickerhamomyces_anomalus__OG1193__139_5229	wickerhamomyces	OG1193	95.9013	95.9013	Wickerhamomyces_anomalus|139_5229	447	A0A1E3P2U0
1230	yHMPu5000034604_sporopachydermia_lactativora_160519__OG1193__170_4819	yHMPu5000034604	OG1193	97.309	97.309	yHMPu5000034604_Sporopachydermia_lactativora|170_4819	436
1231	yHMPu5000034957_hanseniaspora_osmophila_160519__OG1193__247_3266	yHMPu5000034957	OG1193	97.202	97.202	yHMPu5000034957_Hanseniaspora_osmophila|247_3266	438	A0A1E5RH46
1232	yarrowia_lipolytica__OG1193__144_3401	yarrowia	OG1193	97.0174	97.0174	Yarrowia_lipolytica|144_3401	438
1233	zygosaccharomyces_rouxii__OG1193__342_1224	zygosaccharomyces	OG1193	97.3159	97.3159	Zygosaccharomyces_rouxii|342_1224	437	C5DTW4
1234	alloascoidea_hylecoeti__OG1208__0_5420	alloascoidea	OG1208	95.2425	95.2425	Alloascoidea_hylecoeti|0_5420	485
1235	ascoidea_rubescens__OG1208__6_563	ascoidea	OG1208	94.8308	94.8308	Ascoidea_rubescens|6_563	482
1236	candida_apicola__OG1208__13_3868	candida	OG1208	94.6253	94.6253	Candida_apicola|13_3868	484
1237	candida_tropicalis__OG1208__30_4076	candida	OG1208	95.0711	95.0711	Candida_tropicalis|30_4076	483	C5M2X5
1238	cyberlindnera_jadinii__OG1208__35_1486	cyberlindnera	OG1208	90.598	90.598	Cyberlindnera_jadinii|35_1486	439
1239	debaryomyces_hansenii__OG1208__36_4084	debaryomyces	OG1208	94.9782	94.9782	Debaryomyces_hansenii|36_4084	482	Q6BLE9
1240	eremothecium_gossypii__OG1208__40_3861	eremothecium	OG1208	94.9975	94.9975	Eremothecium_gossypii|40_3861	488
1241	geotrichum_candidum__OG1208__43_4465	geotrichum	OG1208	94.273	94.273	Geotrichum_candidum|43_4465	487
1242	kazachstania_naganishii__OG1208__49_195	kazachstania	OG1208	94.9603	94.9603	Kazachstania_naganishii|49_195	486
1243	kazachstania_naganishii__OG1208__49_3541	kazachstania	OG1208	95.201	95.201	Kazachstania_naganishii|49_3541	484
1244	kluyveromyces_lactis__OG1208__50_1964	kluyveromyces	OG1208	94.2232	94.2232	Kluyveromyces_lactis|50_1964	485	P33284
1245	kluyveromyces_marxianus__OG1208__51_3067	kluyveromyces	OG1208	95.8417	95.8417	Kluyveromyces_marxianus|51_3067	485	W0TF55
1246	komagataella_pastoris__OG1208__52_3332	komagataella	OG1208	94.0392	94.0392	Komagataella_pastoris|52_3332	496	C4QYU3
1247	lachancea_thermotolerans__OG1208__64_2337	lachancea	OG1208	95.2739	95.2739	Lachancea_thermotolerans|64_2337	485	C5DLG0
1248	lipomyces_starkeyi__OG1208__66_544	lipomyces	OG1208	93.6515	93.6515	Lipomyces_starkeyi|66_544	493
1249	ogataea_parapolymorpha__OG1208__104_1080	ogataea	OG1208	93.1198	93.1198	Ogataea_parapolymorpha|104_1080	761
1250	pachysolen_tannophilus__OG1208__106_3780	pachysolen	OG1208	94.9874	94.9874	Pachysolen_tannophilus|106_3780	495
1251	pachysolen_tannophilus__OG1208__106_5359	pachysolen	OG1208	94.6825	94.6825	Pachysolen_tannophilus|106_5359	483
1252	tortispora_caseinolytica__OG1208__134_137	tortispora	OG1208	94.4888	94.4888	Tortispora_caseinolytica|134_137	487
1253	torulaspora_delbrueckii__OG1208__135_3177	torulaspora	OG1208	94.9116	94.9116	Torulaspora_delbrueckii|135_3177	487
1254	vanderwaltozyma_polyspora__OG1208__136_4434	vanderwaltozyma	OG1208	95.561	95.561	Vanderwaltozyma_polyspora|136_4434	486
1255	wickerhamomyces_anomalus__OG1208__139_5458	wickerhamomyces	OG1208	94.9257	94.9257	Wickerhamomyces_anomalus|139_5458	483	A0A1E3NV32
1256	yHMPu5000034604_sporopachydermia_lactativora_160519__OG1208__170_5350	yHMPu5000034604	OG1208	94.5075	94.5075	yHMPu5000034604_Sporopachydermia_lactativora|170_5350	493
1257	yHMPu5000034957_hanseniaspora_osmophila_160519__OG1208__247_3809	yHMPu5000034957	OG1208	95.2678	95.2678	yHMPu5000034957_Hanseniaspora_osmophila|247_3809	488	A0A1E5R224
1258	yarrowia_lipolytica__OG1208__144_745	yarrowia	OG1208	90.5665	90.5665	Yarrowia_lipolytica|144_745	534
1259	alloascoidea_hylecoeti__OG1210__0_4627	alloascoidea	OG1210	96.0539	96.0539	Alloascoidea_hylecoeti|0_4627	371
1260	alloascoidea_hylecoeti__OG1210__0_554	alloascoidea	OG1210	94.9206	94.9206	Alloascoidea_hylecoeti|0_554	373
1261	ascoidea_rubescens__OG1210__6_3214	ascoidea	OG1210	96.0039	96.0039	Ascoidea_rubescens|6_3214	370
1262	candida_apicola__OG1210__13_4400	candida	OG1210	93.8584	93.8584	Candida_apicola|13_4400	382
1263	candida_tropicalis__OG1210__30_1670	candida	OG1210	92.2683	92.2683	Candida_tropicalis|30_1670	392	C5M6U4
1264	candida_tropicalis__OG1210__30_3397	candida	OG1210	95.3842	95.3842	Candida_tropicalis|30_3397	369	C5MJG1
1265	cyberlindnera_jadinii__OG1210__35_1269	cyberlindnera	OG1210	95.2995	95.2995	Cyberlindnera_jadinii|35_1269	380
1266	debaryomyces_hansenii__OG1210__36_801	debaryomyces	OG1210	85.5861	85.5861	Debaryomyces_hansenii|36_801	846	B5RTE1
1267	eremothecium_gossypii__OG1210__40_2096	eremothecium	OG1210	95.2831	95.2831	Eremothecium_gossypii|40_2096	376
1268	geotrichum_candidum__OG1210__43_2445	geotrichum	OG1210	91.8242	91.8242	Geotrichum_candidum|43_2445	399
1269	kazachstania_naganishii__OG1210__49_2606	kazachstania	OG1210	95.4648	95.4648	Kazachstania_naganishii|49_2606	374
1270	kazachstania_naganishii__OG1210__49_4099	kazachstania	OG1210	92.3127	92.3127	Kazachstania_naganishii|49_4099	394
1271	kluyveromyces_lactis__OG1210__50_635	kluyveromyces	OG1210	95.7494	95.7494	Kluyveromyces_lactis|50_635	373
1272	kluyveromyces_marxianus__OG1210__51_2886	kluyveromyces	OG1210	95.6449	95.6449	Kluyveromyces_marxianus|51_2886	374	W0T5N8
1273	komagataella_pastoris__OG1210__52_237	komagataella	OG1210	91.4865	91.4865	Komagataella_pastoris|52_237	405	C4R7A4
1274	lachancea_thermotolerans__OG1210__64_3368	lachancea	OG1210	92.7539	92.7539	Lachancea_thermotolerans|64_3368	394	C5DFQ6
1275	lipomyces_starkeyi__OG1210__66_2460	lipomyces	OG1210	89.7265	89.7265	Lipomyces_starkeyi|66_2460	417
1276	ogataea_parapolymorpha__OG1210__104_1943	ogataea	OG1210	85.1261	85.1261	Ogataea_parapolymorpha|104_1943	949
1277	pachysolen_tannophilus__OG1210__106_4643	pachysolen	OG1210	92.6122	92.6122	Pachysolen_tannophilus|106_4643	390
1278	tortispora_caseinolytica__OG1210__134_3545	tortispora	OG1210	93.4664	93.4664	Tortispora_caseinolytica|134_3545	388
1279	torulaspora_delbrueckii__OG1210__135_3393	torulaspora	OG1210	91.8958	91.8958	Torulaspora_delbrueckii|135_3393	400
1280	vanderwaltozyma_polyspora__OG1210__136_1942	vanderwaltozyma	OG1210	95.5027	95.5027	Vanderwaltozyma_polyspora|136_1942	376
1281	vanderwaltozyma_polyspora__OG1210__136_831	vanderwaltozyma	OG1210	92.4373	92.4373	Vanderwaltozyma_polyspora|136_831	398
1282	wickerhamomyces_anomalus__OG1210__139_5269	wickerhamomyces	OG1210	94.3046	94.3046	Wickerhamomyces_anomalus|139_5269	388	A0A1E3NZ86
1283	yHMPu5000034604_sporopachydermia_lactativora_160519__OG1210__170_1246	yHMPu5000034604	OG1210	89.4027	89.4027	yHMPu5000034604_Sporopachydermia_lactativora|170_1246	415
1284	yHMPu5000034957_hanseniaspora_osmophila_160519__OG1210__247_1545	yHMPu5000034957	OG1210	89.584	89.584	yHMPu5000034957_Hanseniaspora_osmophila|247_1545	420	A0A1E5RHG2
1285	yarrowia_lipolytica__OG1210__144_6319	yarrowia	OG1210	92.8387	92.8387	Yarrowia_lipolytica|144_6319	388
1286	zygosaccharomyces_rouxii__OG1210__342_534	zygosaccharomyces	OG1210	92.2524	92.2524	Zygosaccharomyces_rouxii|342_534	399	C5E1Q1
1287	alloascoidea_hylecoeti__OG1218__0_6926	alloascoidea	OG1218	92.9346	92.9346	Alloascoidea_hylecoeti|0_6926	500
1288	alloascoidea_hylecoeti__OG1218__0_9245	alloascoidea	OG1218	94.8995	94.8995	Alloascoidea_hylecoeti|0_9245	469
1289	ascoidea_rubescens__OG1218__6_3527	ascoidea	OG1218	97.1411	97.1411	Ascoidea_rubescens|6_3527	465
1290	ascoidea_rubescens__OG1218__6_4570	ascoidea	OG1218	93.8587	93.8587	Ascoidea_rubescens|6_4570	492
1291	candida_apicola__OG1218__13_3599	candida	OG1218	94.5737	94.5737	Candida_apicola|13_3599	486
1292	candida_tropicalis__OG1218__30_1402	candida	OG1218	87.3775	87.3775	Candida_tropicalis|30_1402	873
1293	cyberlindnera_jadinii__OG1218__35_1207	cyberlindnera	OG1218	94.8821	94.8821	Cyberlindnera_jadinii|35_1207	484
1294	debaryomyces_hansenii__OG1218__36_335	debaryomyces	OG1218	96.8063	96.8063	Debaryomyces_hansenii|36_335	467	Q6BLF1
1295	debaryomyces_hansenii__OG1218__36_633	debaryomyces	OG1218	93.9945	93.9945	Debaryomyces_hansenii|36_633	492	Q6BMH8
1296	eremothecium_gossypii__OG1218__40_95	eremothecium	OG1218	96.4753	96.4753	Eremothecium_gossypii|40_95	471
1297	geotrichum_candidum__OG1218__43_4344	geotrichum	OG1218	96.891	96.891	Geotrichum_candidum|43_4344	467
1298	geotrichum_candidum__OG1218__43_6425	geotrichum	OG1218	94.1486	94.1486	Geotrichum_candidum|43_6425	489
1299	kazachstania_naganishii__OG1218__49_1377	kazachstania	OG1218	93.0175	93.0175	Kazachstania_naganishii|49_1377	498
1300	kluyveromyces_lactis__OG1218__50_634	kluyveromyces	OG1218	93.5088	93.5088	Kluyveromyces_lactis|50_634	492	Q6CSH7
1301	kluyveromyces_marxianus__OG1218__51_4202	kluyveromyces	OG1218	94.6442	94.6442	Kluyveromyces_marxianus|51_4202	483	W0TJM6
1302	komagataella_pastoris__OG1218__52_1814	komagataella	OG1218	94.7178	94.7178	Komagataella_pastoris|52_1814	488	C4R559
1303	lachancea_thermotolerans__OG1218__64_942	lachancea	OG1218	93.834	93.834	Lachancea_thermotolerans|64_942	492	C5DER4
1304	lipomyces_starkeyi__OG1218__66_4886	lipomyces	OG1218	90.3277	90.3277	Lipomyces_starkeyi|66_4886	529
1305	ogataea_parapolymorpha__OG1218__104_3104	ogataea	OG1218	94.6708	94.6708	Ogataea_parapolymorpha|104_3104	485
1306	pachysolen_tannophilus__OG1218__106_1522	pachysolen	OG1218	97.1549	97.1549	Pachysolen_tannophilus|106_1522	465
1307	pachysolen_tannophilus__OG1218__106_1687	pachysolen	OG1218	92.3124	92.3124	Pachysolen_tannophilus|106_1687	503
1308	tortispora_caseinolytica__OG1218__134_4100	tortispora	OG1218	94.8256	94.8256	Tortispora_caseinolytica|134_4100	484
1309	torulaspora_delbrueckii__OG1218__135_1584	torulaspora	OG1218	90.7993	90.7993	Torulaspora_delbrueckii|135_1584	547
1310	vanderwaltozyma_polyspora__OG1218__136_1152	vanderwaltozyma	OG1218	94.3879	94.3879	Vanderwaltozyma_polyspora|136_1152	485
1311	vanderwaltozyma_polyspora__OG1218__136_4817	vanderwaltozyma	OG1218	96.7267	96.7267	Vanderwaltozyma_polyspora|136_4817	467
1312	wickerhamomyces_anomalus__OG1218__139_3817	wickerhamomyces	OG1218	94.6552	94.6552	Wickerhamomyces_anomalus|139_3817	485	A0A1E3P404
1313	yHMPu5000034604_sporopachydermia_lactativora_160519__OG1218__170_2142	yHMPu5000034604	OG1218	93.5564	93.5564	yHMPu5000034604_Sporopachydermia_lactativora|170_2142	501
1314	yHMPu5000034957_hanseniaspora_osmophila_160519__OG1218__247_1321	yHMPu5000034957	OG1218	92.8104	92.8104	yHMPu5000034957_Hanseniaspora_osmophila|247_1321	498	A0A1E5RF92
1315	yarrowia_lipolytica__OG1218__144_5928	yarrowia	OG1218	94.0526	94.0526	Yarrowia_lipolytica|144_5928	489
1316	alloascoidea_hylecoeti__OG1230__0_1488	alloascoidea	OG1230	76.073	76.073	Alloascoidea_hylecoeti|0_1488	1099
1317	alloascoidea_hylecoeti__OG1230__0_7276	alloascoidea	OG1230	70.7077	70.7077	Alloascoidea_hylecoeti|0_7276	1222
1318	alloascoidea_hylecoeti__OG1230__0_757	alloascoidea	OG1230	70.1608	70.1608	Alloascoidea_hylecoeti|0_757	1978
1319	ascoidea_rubescens__OG1230__6_153	ascoidea	OG1230	70.3629	70.3629	Ascoidea_rubescens|6_153	1251
1320	candida_tropicalis__OG1230__30_4013	candida	OG1230	71.1275	71.1275	Candida_tropicalis|30_4013	1222	C5MBZ3
1321	debaryomyces_hansenii__OG1230__36_2656	debaryomyces	OG1230	73.4133	73.4133	Debaryomyces_hansenii|36_2656	1175	B5RU14
1322	eremothecium_gossypii__OG1230__40_4013	eremothecium	OG1230	72.3376	72.3376	Eremothecium_gossypii|40_4013	1636
1323	geotrichum_candidum__OG1230__43_2383	geotrichum	OG1230	71.4188	71.4188	Geotrichum_candidum|43_2383	1214
1324	geotrichum_candidum__OG1230__43_4217	geotrichum	OG1230	68.5641	68.5641	Geotrichum_candidum|43_4217	1175
1325	geotrichum_candidum__OG1230__43_6761	geotrichum	OG1230	72.7726	72.7726	Geotrichum_candidum|43_6761	1203
1326	kazachstania_naganishii__OG1230__49_4630	kazachstania	OG1230	75.6199	75.6199	Kazachstania_naganishii|49_4630	1072
1327	kluyveromyces_lactis__OG1230__50_2390	kluyveromyces	OG1230	73.9091	73.9091	Kluyveromyces_lactis|50_2390	1175	Q6CS67
1328	kluyveromyces_marxianus__OG1230__51_3759	kluyveromyces	OG1230	75.2422	75.2422	Kluyveromyces_marxianus|51_3759	1170	W0T5D7
1329	komagataella_pastoris__OG1230__52_210	komagataella	OG1230	72.348	72.348	Komagataella_pastoris|52_210	1188	C4QZJ2
1330	lachancea_thermotolerans__OG1230__64_1757	lachancea	OG1230	78.2643	78.2643	Lachancea_thermotolerans|64_1757	1075	C5DBE2
1331	lipomyces_starkeyi__OG1230__66_1309	lipomyces	OG1230	69.5582	69.5582	Lipomyces_starkeyi|66_1309	1256
1332	ogataea_parapolymorpha__OG1230__104_3370	ogataea	OG1230	73.84	73.84	Ogataea_parapolymorpha|104_3370	1181
1333	pachysolen_tannophilus__OG1230__106_3563	pachysolen	OG1230	71.2689	71.2689	Pachysolen_tannophilus|106_3563	1220
1334	tortispora_caseinolytica__OG1230__134_515	tortispora	OG1230	69.1741	69.1741	Tortispora_caseinolytica|134_515	1265
1335	torulaspora_delbrueckii__OG1230__135_1239	torulaspora	OG1230	75.2471	75.2471	Torulaspora_delbrueckii|135_1239	1150
1336	vanderwaltozyma_polyspora__OG1230__136_4177	vanderwaltozyma	OG1230	68.7052	68.7052	Vanderwaltozyma_polyspora|136_4177	2065
1337	wickerhamomyces_anomalus__OG1230__139_4061	wickerhamomyces	OG1230	73.5479	73.5479	Wickerhamomyces_anomalus|139_4061	1175	A0A1E3NY62
1338	yHMPu5000034604_sporopachydermia_lactativora_160519__OG1230__170_5455	yHMPu5000034604	OG1230	72.8264	72.8264	yHMPu5000034604_Sporopachydermia_lactativora|170_5455	1237
1339	alloascoidea_hylecoeti__OG1240__0_8138	alloascoidea	OG1240	91.6651	91.6651	Alloascoidea_hylecoeti|0_8138	697
1340	ascoidea_rubescens__OG1240__6_2718	ascoidea	OG1240	91.6774	91.6774	Ascoidea_rubescens|6_2718	698
1341	candida_apicola__OG1240__13_3897	candida	OG1240	90.7465	90.7465	Candida_apicola|13_3897	683
1342	candida_tropicalis__OG1240__30_5894	candida	OG1240	92.028	92.028	Candida_tropicalis|30_5894	696	C5MID6
1343	cyberlindnera_jadinii__OG1240__35_2314	cyberlindnera	OG1240	91.4363	91.4363	Cyberlindnera_jadinii|35_2314	697
1344	debaryomyces_hansenii__OG1240__36_4970	debaryomyces	OG1240	91.7307	91.7307	Debaryomyces_hansenii|36_4970	698	Q6BJ16
1345	eremothecium_gossypii__OG1240__40_881	eremothecium	OG1240	91.6243	91.6243	Eremothecium_gossypii|40_881	697
1346	geotrichum_candidum__OG1240__43_181	geotrichum	OG1240	90.1186	90.1186	Geotrichum_candidum|43_181	690
1347	kazachstania_naganishii__OG1240__49_2185	kazachstania	OG1240	90.0244	90.0244	Kazachstania_naganishii|49_2185	706
1348	kluyveromyces_lactis__OG1240__50_1965	kluyveromyces	OG1240	91.6664	91.6664	Kluyveromyces_lactis|50_1965	701	Q6CVD2
1349	kluyveromyces_marxianus__OG1240__51_2085	kluyveromyces	OG1240	90.6315	90.6315	Kluyveromyces_marxianus|51_2085	701	W0T8L9
1350	komagataella_pastoris__OG1240__52_163	komagataella	OG1240	90.5142	90.5142	Komagataella_pastoris|52_163	701	C4R1R9
1351	lachancea_thermotolerans__OG1240__64_938	lachancea	OG1240	92.0143	92.0143	Lachancea_thermotolerans|64_938	696	C5DIN6
1352	lipomyces_starkeyi__OG1240__66_2528	lipomyces	OG1240	89.8621	89.8621	Lipomyces_starkeyi|66_2528	697
1353	ogataea_parapolymorpha__OG1240__104_1448	ogataea	OG1240	92.1765	92.1765	Ogataea_parapolymorpha|104_1448	701
1354	pachysolen_tannophilus__OG1240__106_3309	pachysolen	OG1240	92.5515	92.5515	Pachysolen_tannophilus|106_3309	700
1355	tortispora_caseinolytica__OG1240__134_4127	tortispora	OG1240	89.6144	89.6144	Tortispora_caseinolytica|134_4127	706
1356	torulaspora_delbrueckii__OG1240__135_406	torulaspora	OG1240	90.986	90.986	Torulaspora_delbrueckii|135_406	694
1357	vanderwaltozyma_polyspora__OG1240__136_1394	vanderwaltozyma	OG1240	91.5277	91.5277	Vanderwaltozyma_polyspora|136_1394	692
1358	vanderwaltozyma_polyspora__OG1240__136_3659	vanderwaltozyma	OG1240	91.2187	91.2187	Vanderwaltozyma_polyspora|136_3659	695
1359	wickerhamomyces_anomalus__OG1240__139_1430	wickerhamomyces	OG1240	91.9184	91.9184	Wickerhamomyces_anomalus|139_1430	698	A0A1E3P9F3
1360	yHMPu5000034604_sporopachydermia_lactativora_160519__OG1240__170_878	yHMPu5000034604	OG1240	91.3684	91.3684	yHMPu5000034604_Sporopachydermia_lactativora|170_878	695
1361	alloascoidea_hylecoeti__OG1242__0_319	alloascoidea	OG1242	76.8087	76.8087	Alloascoidea_hylecoeti|0_319	406
1362	alloascoidea_hylecoeti__OG1242__0_4101	alloascoidea	OG1242	77.8688	77.8688	Alloascoidea_hylecoeti|0_4101	307
1363	ascoidea_rubescens__OG1242__6_1925	ascoidea	OG1242	91.8351	91.8351	Ascoidea_rubescens|6_1925	273
1364	ascoidea_rubescens__OG1242__6_636	ascoidea	OG1242	76.1347	76.1347	Ascoidea_rubescens|6_636	519
1365	candida_apicola__OG1242__13_1539	candida	OG1242	89.3496	89.3496	Candida_apicola|13_1539	380
1366	candida_tropicalis__OG1242__30_1842	candida	OG1242	80.8657	80.8657	Candida_tropicalis|30_1842	463	C5MH22
1367	cyberlindnera_jadinii__OG1242__35_3755	cyberlindnera	OG1242	82.4297	82.4297	Cyberlindnera_jadinii|35_3755	454
1368	debaryomyces_hansenii__OG1242__36_3819	debaryomyces	OG1242	77.6267	77.6267	Debaryomyces_hansenii|36_3819	511	Q6BPK5
1369	eremothecium_gossypii__OG1242__40_377	eremothecium	OG1242	83.0527	83.0527	Eremothecium_gossypii|40_377	439
1370	geotrichum_candidum__OG1242__43_4855	geotrichum	OG1242	81.1414	81.1414	Geotrichum_candidum|43_4855	454
1371	kazachstania_naganishii__OG1242__49_2580	kazachstania	OG1242	84.9196	84.9196	Kazachstania_naganishii|49_2580	417
1372	kluyveromyces_lactis__OG1242__50_2315	kluyveromyces	OG1242	84.5818	84.5818	Kluyveromyces_lactis|50_2315	421	Q6CVB2
1373	kluyveromyces_marxianus__OG1242__51_1908	kluyveromyces	OG1242	85.8548	85.8548	Kluyveromyces_marxianus|51_1908	416	W0T6X3
1374	komagataella_pastoris__OG1242__52_205	komagataella	OG1242	91.7093	91.7093	Komagataella_pastoris|52_205	378	C4R252
1375	lachancea_thermotolerans__OG1242__64_1103	lachancea	OG1242	86.0111	86.0111	Lachancea_thermotolerans|64_1103	414	C5DGL3
1376	lipomyces_starkeyi__OG1242__66_1878	lipomyces	OG1242	81.8913	81.8913	Lipomyces_starkeyi|66_1878	409
1377	lipomyces_starkeyi__OG1242__66_434	lipomyces	OG1242	83.6998	83.6998	Lipomyces_starkeyi|66_434	421
1378	ogataea_parapolymorpha__OG1242__104_2999	ogataea	OG1242	90.5814	90.5814	Ogataea_parapolymorpha|104_2999	379
1379	ogataea_parapolymorpha__OG1242__104_4406	ogataea	OG1242	89.0603	89.0603	Ogataea_parapolymorpha|104_4406	398
1380	pachysolen_tannophilus__OG1242__106_883	pachysolen	OG1242	80.0235	80.0235	Pachysolen_tannophilus|106_883	469
1381	tortispora_caseinolytica__OG1242__134_1435	tortispora	OG1242	78.7258	78.7258	Tortispora_caseinolytica|134_1435	432
1382	torulaspora_delbrueckii__OG1242__135_2050	torulaspora	OG1242	85.7653	85.7653	Torulaspora_delbrueckii|135_2050	415
1383	vanderwaltozyma_polyspora__OG1242__136_1913	vanderwaltozyma	OG1242	86.014	86.014	Vanderwaltozyma_polyspora|136_1913	415
1384	vanderwaltozyma_polyspora__OG1242__136_889	vanderwaltozyma	OG1242	85.9571	85.9571	Vanderwaltozyma_polyspora|136_889	421
1385	wickerhamomyces_anomalus__OG1242__139_5607	wickerhamomyces	OG1242	82.828	82.828	Wickerhamomyces_anomalus|139_5607	448	A0A1E3NXT5
1386	yHMPu5000034604_sporopachydermia_lactativora_160519__OG1242__170_1590	yHMPu5000034604	OG1242	77.9524	77.9524	yHMPu5000034604_Sporopachydermia_lactativora|170_1590	498
1387	yHMPu5000034957_hanseniaspora_osmophila_160519__OG1242__247_2309	yHMPu5000034957	OG1242	91.125	91.125	yHMPu5000034957_Hanseniaspora_osmophila|247_2309	362	A0A1E5RNM6
1388	yarrowia_lipolytica__OG1242__144_1134	yarrowia	OG1242	84.5385	84.5385	Yarrowia_lipolytica|144_1134	430
1389	zygosaccharomyces_rouxii__OG1242__342_2695	zygosaccharomyces	OG1242	85.6959	85.6959	Zygosaccharomyces_rouxii|342_2695	416	C5DQM0
1390	alloascoidea_hylecoeti__OG1254__0_5543	alloascoidea	OG1254	94.1268	94.1268	Alloascoidea_hylecoeti|0_5543	79
1391	ascoidea_rubescens__OG1254__6_3142	ascoidea	OG1254	94.7004	94.7004	Ascoidea_rubescens|6_3142	80
1392	candida_apicola__OG1254__13_1494	candida	OG1254	91.646	91.646	Candida_apicola|13_1494	83
1393	candida_tropicalis__OG1254__30_5673	candida	OG1254	90.5263	90.5263	Candida_tropicalis|30_5673	83	C5M8P0
1394	cyberlindnera_jadinii__OG1254__35_3710	cyberlindnera	OG1254	94.3771	94.3771	Cyberlindnera_jadinii|35_3710	78
1395	debaryomyces_hansenii__OG1254__36_1418	debaryomyces	OG1254	92.4862	92.4862	Debaryomyces_hansenii|36_1418	82	Q6BQX0
1396	eremothecium_gossypii__OG1254__40_1322	eremothecium	OG1254	90.4181	90.4181	Eremothecium_gossypii|40_1322	79
1397	eremothecium_gossypii__OG1254__40_3564	eremothecium	OG1254	81.1943	81.1943	Eremothecium_gossypii|40_3564	993
1398	geotrichum_candidum__OG1254__43_2303	geotrichum	OG1254	92.472	92.472	Geotrichum_candidum|43_2303	79
1399	geotrichum_candidum__OG1254__43_5849	geotrichum	OG1254	92.9335	92.9335	Geotrichum_candidum|43_5849	79
1400	kazachstania_naganishii__OG1254__49_3123	kazachstania	OG1254	84.2957	84.2957	Kazachstania_naganishii|49_3123	97
1401	kazachstania_naganishii__OG1254__49_4177	kazachstania	OG1254	74.4406	74.4406	Kazachstania_naganishii|49_4177	1163
1402	kluyveromyces_lactis__OG1254__50_1766	kluyveromyces	OG1254	80.5256	80.5256	Kluyveromyces_lactis|50_1766	1004	Q6CJN3
1403	kluyveromyces_lactis__OG1254__50_3810	kluyveromyces	OG1254	90.8018	90.8018	Kluyveromyces_lactis|50_3810	82	Q6CJN2
1404	kluyveromyces_marxianus__OG1254__51_1183	kluyveromyces	OG1254	81.1217	81.1217	Kluyveromyces_marxianus|51_1183	1007	W0TD93
1405	kluyveromyces_marxianus__OG1254__51_4243	kluyveromyces	OG1254	89.8869	89.8869	Kluyveromyces_marxianus|51_4243	82	W0T9K0
1406	lachancea_thermotolerans__OG1254__64_1806	lachancea	OG1254	80.926	80.926	Lachancea_thermotolerans|64_1806	997	C5DI34
1407	lachancea_thermotolerans__OG1254__64_3635	lachancea	OG1254	90.3694	90.3694	Lachancea_thermotolerans|64_3635	82	C5DI33
1408	lipomyces_starkeyi__OG1254__66_8041	lipomyces	OG1254	89.4209	89.4209	Lipomyces_starkeyi|66_8041	124
1409	ogataea_parapolymorpha__OG1254__104_4249	ogataea	OG1254	84.3986	84.3986	Ogataea_parapolymorpha|104_4249	96
1410	pachysolen_tannophilus__OG1254__106_5298	pachysolen	OG1254	91.6694	91.6694	Pachysolen_tannophilus|106_5298	82
1411	torulaspora_delbrueckii__OG1254__135_3880	torulaspora	OG1254	90.8613	90.8613	Torulaspora_delbrueckii|135_3880	96
1412	vanderwaltozyma_polyspora__OG1254__136_1049	vanderwaltozyma	OG1254	80.7755	80.7755	Vanderwaltozyma_polyspora|136_1049	988
1413	vanderwaltozyma_polyspora__OG1254__136_1309	vanderwaltozyma	OG1254	81.7178	81.7178	Vanderwaltozyma_polyspora|136_1309	994
1414	vanderwaltozyma_polyspora__OG1254__136_1787	vanderwaltozyma	OG1254	89.0098	89.0098	Vanderwaltozyma_polyspora|136_1787	84
1415	vanderwaltozyma_polyspora__OG1254__136_2906	vanderwaltozyma	OG1254	90.4064	90.4064	Vanderwaltozyma_polyspora|136_2906	84
1416	wickerhamomyces_anomalus__OG1254__139_930	wickerhamomyces	OG1254	93.0292	93.0292	Wickerhamomyces_anomalus|139_930	81	A0A1E3NZW9
1417	yHMPu5000034604_sporopachydermia_lactativora_160519__OG1254__170_4237	yHMPu5000034604	OG1254	89.2088	89.2088	yHMPu5000034604_Sporopachydermia_lactativora|170_4237	83
1418	yHMPu5000034957_hanseniaspora_osmophila_160519__OG1254__247_1140	yHMPu5000034957	OG1254	90.5684	90.5684	yHMPu5000034957_Hanseniaspora_osmophila|247_1140	83	A0A1E5R0K1
1419	yHMPu5000034957_hanseniaspora_osmophila_160519__OG1254__247_919	yHMPu5000034957	OG1254	77.3912	77.3912	yHMPu5000034957_Hanseniaspora_osmophila|247_919	1087	A0A1E5R0V6
1420	yarrowia_lipolytica__OG1254__144_5880	yarrowia	OG1254	91.0115	91.0115	Yarrowia_lipolytica|144_5880	84
1421	zygosaccharomyces_rouxii__OG1254__342_793	zygosaccharomyces	OG1254	88.5146	88.5146	Zygosaccharomyces_rouxii|342_793	83	C5DQ54
1422	alloascoidea_hylecoeti__OG1264__0_1507	alloascoidea	OG1264	88.8452	88.8452	Alloascoidea_hylecoeti|0_1507	543
1423	alloascoidea_hylecoeti__OG1264__0_2976	alloascoidea	OG1264	90.2241	90.2241	Alloascoidea_hylecoeti|0_2976	523
1424	alloascoidea_hylecoeti__OG1264__0_5467	alloascoidea	OG1264	94.1125	94.1125	Alloascoidea_hylecoeti|0_5467	499
1425	ascoidea_rubescens__OG1264__6_5031	ascoidea	OG1264	95.3134	95.3134	Ascoidea_rubescens|6_5031	490
1426	candida_apicola__OG1264__13_1046	candida	OG1264	94.8282	94.8282	Candida_apicola|13_1046	484
1427	candida_tropicalis__OG1264__30_689	candida	OG1264	92.8822	92.8822	Candida_tropicalis|30_689	494
1428	cyberlindnera_jadinii__OG1264__35_2219	cyberlindnera	OG1264	91.2824	91.2824	Cyberlindnera_jadinii|35_2219	520
1429	debaryomyces_hansenii__OG1264__36_3727	debaryomyces	OG1264	95.0837	95.0837	Debaryomyces_hansenii|36_3727	489	Q6BWU8
1430	eremothecium_gossypii__OG1264__40_2281	eremothecium	OG1264	92.6108	92.6108	Eremothecium_gossypii|40_2281	521
1431	geotrichum_candidum__OG1264__43_4209	geotrichum	OG1264	95.7989	95.7989	Geotrichum_candidum|43_4209	479
1432	kazachstania_naganishii__OG1264__49_3309	kazachstania	OG1264	87.5263	87.5263	Kazachstania_naganishii|49_3309	556
1433	kazachstania_naganishii__OG1264__49_3875	kazachstania	OG1264	92.2504	92.2504	Kazachstania_naganishii|49_3875	521
1434	kluyveromyces_lactis__OG1264__50_4499	kluyveromyces	OG1264	90.8165	90.8165	Kluyveromyces_lactis|50_4499	528	Q6CJE9
1435	kluyveromyces_marxianus__OG1264__51_2341	kluyveromyces	OG1264	89.5176	89.5176	Kluyveromyces_marxianus|51_2341	542	W0TAU8
1436	komagataella_pastoris__OG1264__52_2135	komagataella	OG1264	93.3972	93.3972	Komagataella_pastoris|52_2135	510	C4R4P4
1437	lachancea_thermotolerans__OG1264__64_2786	lachancea	OG1264	91.2101	91.2101	Lachancea_thermotolerans|64_2786	519	C5DN28
1438	lipomyces_starkeyi__OG1264__66_6120	lipomyces	OG1264	89.1757	89.1757	Lipomyces_starkeyi|66_6120	547
1439	pachysolen_tannophilus__OG1264__106_1641	pachysolen	OG1264	92.9313	92.9313	Pachysolen_tannophilus|106_1641	512
1440	tortispora_caseinolytica__OG1264__134_3885	tortispora	OG1264	84.4704	84.4704	Tortispora_caseinolytica|134_3885	921
1441	torulaspora_delbrueckii__OG1264__135_1524	torulaspora	OG1264	87.7461	87.7461	Torulaspora_delbrueckii|135_1524	559
1442	vanderwaltozyma_polyspora__OG1264__136_443	vanderwaltozyma	OG1264	95.5753	95.5753	Vanderwaltozyma_polyspora|136_443	492
1443	vanderwaltozyma_polyspora__OG1264__136_464	vanderwaltozyma	OG1264	92.0215	92.0215	Vanderwaltozyma_polyspora|136_464	512
1444	wickerhamomyces_anomalus__OG1264__139_4975	wickerhamomyces	OG1264	93.126	93.126	Wickerhamomyces_anomalus|139_4975	507	A0A1E3P999
1445	yHMPu5000034604_sporopachydermia_lactativora_160519__OG1264__170_4481	yHMPu5000034604	OG1264	95.1575	95.1575	yHMPu5000034604_Sporopachydermia_lactativora|170_4481	484
1446	yarrowia_lipolytica__OG1264__144_1211	yarrowia	OG1264	92.8263	92.8263	Yarrowia_lipolytica|144_1211	496
1447	zygosaccharomyces_rouxii__OG1264__342_1086	zygosaccharomyces	OG1264	91.2629	91.2629	Zygosaccharomyces_rouxii|342_1086	534	C5DSN3
1448	alloascoidea_hylecoeti__OG1266__0_4783	alloascoidea	OG1266	88.1581	88.1581	Alloascoidea_hylecoeti|0_4783	686
1449	ascoidea_rubescens__OG1266__6_5030	ascoidea	OG1266	86.9463	86.9463	Ascoidea_rubescens|6_5030	702
1450	candida_apicola__OG1266__13_1699	candida	OG1266	89.2885	89.2885	Candida_apicola|13_1699	670
1451	candida_tropicalis__OG1266__30_302	candida	OG1266	89.662	89.662	Candida_tropicalis|30_302	665	C5M4L1
1452	cyberlindnera_jadinii__OG1266__35_1172	cyberlindnera	OG1266	88.0874	88.0874	Cyberlindnera_jadinii|35_1172	683
1453	cyberlindnera_jadinii__OG1266__35_3282	cyberlindnera	OG1266	88.3235	88.3235	Cyberlindnera_jadinii|35_3282	683
1454	debaryomyces_hansenii__OG1266__36_3356	debaryomyces	OG1266	87.0924	87.0924	Debaryomyces_hansenii|36_3356	701	Q6BX52
1455	eremothecium_gossypii__OG1266__40_3297	eremothecium	OG1266	89.2007	89.2007	Eremothecium_gossypii|40_3297	703
1456	geotrichum_candidum__OG1266__43_1210	geotrichum	OG1266	88.1506	88.1506	Geotrichum_candidum|43_1210	688
1457	geotrichum_candidum__OG1266__43_5634	geotrichum	OG1266	87.306	87.306	Geotrichum_candidum|43_5634	699
1458	kazachstania_naganishii__OG1266__49_2023	kazachstania	OG1266	89.8643	89.8643	Kazachstania_naganishii|49_2023	702
1459	kazachstania_naganishii__OG1266__49_2549	kazachstania	OG1266	88.9192	88.9192	Kazachstania_naganishii|49_2549	708
1460	kluyveromyces_lactis__OG1266__50_1140	kluyveromyces	OG1266	89.4248	89.4248	Kluyveromyces_lactis|50_1140	702	Q6CIX8
1461	kluyveromyces_marxianus__OG1266__51_4928	kluyveromyces	OG1266	89.0359	89.0359	Kluyveromyces_marxianus|51_4928	701	W0T8A9
1462	komagataella_pastoris__OG1266__52_2929	komagataella	OG1266	87.1796	87.1796	Komagataella_pastoris|52_2929	703	C4R5J9
1463	lachancea_thermotolerans__OG1266__64_4633	lachancea	OG1266	88.1502	88.1502	Lachancea_thermotolerans|64_4633	710	C5E393
1464	lipomyces_starkeyi__OG1266__66_7683	lipomyces	OG1266	87.12	87.12	Lipomyces_starkeyi|66_7683	698
1465	ogataea_parapolymorpha__OG1266__104_3476	ogataea	OG1266	87.5693	87.5693	Ogataea_parapolymorpha|104_3476	691
1466	pachysolen_tannophilus__OG1266__106_2831	pachysolen	OG1266	85.3615	85.3615	Pachysolen_tannophilus|106_2831	733
1467	tortispora_caseinolytica__OG1266__134_664	tortispora	OG1266	87.9538	87.9538	Tortispora_caseinolytica|134_664	692
1468	torulaspora_delbrueckii__OG1266__135_4476	torulaspora	OG1266	89.9441	89.9441	Torulaspora_delbrueckii|135_4476	702
1469	vanderwaltozyma_polyspora__OG1266__136_2153	vanderwaltozyma	OG1266	89.2661	89.2661	Vanderwaltozyma_polyspora|136_2153	706
1470	vanderwaltozyma_polyspora__OG1266__136_3955	vanderwaltozyma	OG1266	88.3112	88.3112	Vanderwaltozyma_polyspora|136_3955	709
1471	wickerhamomyces_anomalus__OG1266__139_4396	wickerhamomyces	OG1266	88.0206	88.0206	Wickerhamomyces_anomalus|139_4396	684	A0A1E3P465
1472	yHMPu5000034604_sporopachydermia_lactativora_160519__OG1266__170_2516	yHMPu5000034604	OG1266	87.1518	87.1518	yHMPu5000034604_Sporopachydermia_lactativora|170_2516	709
1473	yHMPu5000034604_sporopachydermia_lactativora_160519__OG1266__170_2658	yHMPu5000034604	OG1266	86.7135	86.7135	yHMPu5000034604_Sporopachydermia_lactativora|170_2658	696
1474	yHMPu5000034957_hanseniaspora_osmophila_160519__OG1266__247_1688	yHMPu5000034957	OG1266	86.3087	86.3087	yHMPu5000034957_Hanseniaspora_osmophila|247_1688	720	A0A1E5S070
1475	yarrowia_lipolytica__OG1266__144_2544	yarrowia	OG1266	87.9367	87.9367	Yarrowia_lipolytica|144_2544	690
1476	zygosaccharomyces_rouxii__OG1266__342_972	zygosaccharomyces	OG1266	89.0805	89.0805	Zygosaccharomyces_rouxii|342_972	705	C5E4F6
1477	alloascoidea_hylecoeti__OG1273__0_850	alloascoidea	OG1273	88.5265	88.5265	Alloascoidea_hylecoeti|0_850	520
1478	ascoidea_rubescens__OG1273__6_3529	ascoidea	OG1273	84.9036	84.9036	Ascoidea_rubescens|6_3529	634
1479	candida_apicola__OG1273__13_90	candida	OG1273	75.0242	75.0242	Candida_apicola|13_90	722
1480	candida_tropicalis__OG1273__30_2375	candida	OG1273	94.2373	94.2373	Candida_tropicalis|30_2375	533	C5MAZ7
1481	candida_tropicalis__OG1273__30_5966	candida	OG1273	58.7808	58.7808	Candida_tropicalis|30_5966	1177	C5MB78
1482	cyberlindnera_jadinii__OG1273__35_845	cyberlindnera	OG1273	92.9432	92.9432	Cyberlindnera_jadinii|35_845	515
1483	debaryomyces_hansenii__OG1273__36_1610	debaryomyces	OG1273	59.3798	59.3798	Debaryomyces_hansenii|36_1610	1151	Q6BWJ1
1484	debaryomyces_hansenii__OG1273__36_1877	debaryomyces	OG1273	94.1335	94.1335	Debaryomyces_hansenii|36_1877	532	Q6BWJ2
1485	eremothecium_gossypii__OG1273__40_1859	eremothecium	OG1273	90.334	90.334	Eremothecium_gossypii|40_1859	600
1486	geotrichum_candidum__OG1273__43_2414	geotrichum	OG1273	80.1639	80.1639	Geotrichum_candidum|43_2414	729
1487	kazachstania_naganishii__OG1273__49_4322	kazachstania	OG1273	92.3478	92.3478	Kazachstania_naganishii|49_4322	542
1488	kluyveromyces_lactis__OG1273__50_4648	kluyveromyces	OG1273	92.7641	92.7641	Kluyveromyces_lactis|50_4648	536	Q6CVJ2
1489	kluyveromyces_marxianus__OG1273__51_1602	kluyveromyces	OG1273	91.3464	91.3464	Kluyveromyces_marxianus|51_1602	537	W0TH65
1490	komagataella_pastoris__OG1273__52_2088	komagataella	OG1273	89.7615	89.7615	Komagataella_pastoris|52_2088	560	C4R6Q7
1491	lachancea_thermotolerans__OG1273__64_3902	lachancea	OG1273	92.9424	92.9424	Lachancea_thermotolerans|64_3902	531	C5DJ61
1492	lipomyces_starkeyi__OG1273__66_4579	lipomyces	OG1273	89.7842	89.7842	Lipomyces_starkeyi|66_4579	547
1493	ogataea_parapolymorpha__OG1273__104_1602	ogataea	OG1273	82.2728	82.2728	Ogataea_parapolymorpha|104_1602	1618
1494	pachysolen_tannophilus__OG1273__106_2860	pachysolen	OG1273	67.3067	67.3067	Pachysolen_tannophilus|106_2860	1034
1495	torulaspora_delbrueckii__OG1273__135_637	torulaspora	OG1273	93.6186	93.6186	Torulaspora_delbrueckii|135_637	530
1496	vanderwaltozyma_polyspora__OG1273__136_3359	vanderwaltozyma	OG1273	92.0719	92.0719	Vanderwaltozyma_polyspora|136_3359	534
1497	wickerhamomyces_anomalus__OG1273__139_2647	wickerhamomyces	OG1273	93.6555	93.6555	Wickerhamomyces_anomalus|139_2647	545	A0A1E3PAA4
1498	yHMPu5000034604_sporopachydermia_lactativora_160519__OG1273__170_486	yHMPu5000034604	OG1273	76.6117	76.6117	yHMPu5000034604_Sporopachydermia_lactativora|170_486	701
1499	yHMPu5000034957_hanseniaspora_osmophila_160519__OG1273__247_2887	yHMPu5000034957	OG1273	91.6238	91.6238	yHMPu5000034957_Hanseniaspora_osmophila|247_2887	418
1500	yarrowia_lipolytica__OG1273__144_4673	yarrowia	OG1273	88.7638	88.7638	Yarrowia_lipolytica|144_4673	527
1501	alloascoidea_hylecoeti__OG1275__0_9181	alloascoidea	OG1275	92.4656	92.4656	Alloascoidea_hylecoeti|0_9181	644
1502	ascoidea_rubescens__OG1275__6_1707	ascoidea	OG1275	91.3494	91.3494	Ascoidea_rubescens|6_1707	647
1503	candida_apicola__OG1275__13_3114	candida	OG1275	93.3127	93.3127	Candida_apicola|13_3114	634
1504	candida_tropicalis__OG1275__30_128	candida	OG1275	92.4537	92.4537	Candida_tropicalis|30_128	639	C5MEM2
1505	candida_tropicalis__OG1275__30_4173	candida	OG1275	91.661	91.661	Candida_tropicalis|30_4173	613	C5MDP3
1506	cyberlindnera_jadinii__OG1275__35_3276	cyberlindnera	OG1275	91.5147	91.5147	Cyberlindnera_jadinii|35_3276	648
1507	debaryomyces_hansenii__OG1275__36_1688	debaryomyces	OG1275	94.2618	94.2618	Debaryomyces_hansenii|36_1688	285	Q6BQ28
1508	debaryomyces_hansenii__OG1275__36_22	debaryomyces	OG1275	92.1192	92.1192	Debaryomyces_hansenii|36_22	643	Q6BQ85
1509	eremothecium_gossypii__OG1275__40_2773	eremothecium	OG1275	87.6191	87.6191	Eremothecium_gossypii|40_2773	998
1510	geotrichum_candidum__OG1275__43_6818	geotrichum	OG1275	92.8008	92.8008	Geotrichum_candidum|43_6818	641
1511	kazachstania_naganishii__OG1275__49_3407	kazachstania	OG1275	92.2644	92.2644	Kazachstania_naganishii|49_3407	640
1512	kluyveromyces_lactis__OG1275__50_582	kluyveromyces	OG1275	91.4692	91.4692	Kluyveromyces_lactis|50_582	651	F2Z614
1513	kluyveromyces_marxianus__OG1275__51_1778	kluyveromyces	OG1275	93.1363	93.1363	Kluyveromyces_marxianus|51_1778	635	W0TA03
1514	komagataella_pastoris__OG1275__52_1637	komagataella	OG1275	92.3763	92.3763	Komagataella_pastoris|52_1637	637	C4R8S1
1515	lachancea_thermotolerans__OG1275__64_917	lachancea	OG1275	92.6048	92.6048	Lachancea_thermotolerans|64_917	637	C5DMB5
1516	lipomyces_starkeyi__OG1275__66_7327	lipomyces	OG1275	89.6097	89.6097	Lipomyces_starkeyi|66_7327	670
1517	ogataea_parapolymorpha__OG1275__104_2700	ogataea	OG1275	87.947	87.947	Ogataea_parapolymorpha|104_2700	808
1518	pachysolen_tannophilus__OG1275__106_5062	pachysolen	OG1275	92.3736	92.3736	Pachysolen_tannophilus|106_5062	640
1519	tortispora_caseinolytica__OG1275__134_613	tortispora	OG1275	84.8137	84.8137	Tortispora_caseinolytica|134_613	1044
1520	torulaspora_delbrueckii__OG1275__135_1640	torulaspora	OG1275	92.4424	92.4424	Torulaspora_delbrueckii|135_1640	640
1521	vanderwaltozyma_polyspora__OG1275__136_4143	vanderwaltozyma	OG1275	93.1518	93.1518	Vanderwaltozyma_polyspora|136_4143	635
1522	wickerhamomyces_anomalus__OG1275__139_485	wickerhamomyces	OG1275	92.3222	92.3222	Wickerhamomyces_anomalus|139_485	642	A0A1E3P0G0
1523	yHMPu5000034604_sporopachydermia_lactativora_160519__OG1275__170_5276	yHMPu5000034604	OG1275	92.4495	92.4495	yHMPu5000034604_Sporopachydermia_lactativora|170_5276	647
1524	yHMPu5000034957_hanseniaspora_osmophila_160519__OG1275__247_170	yHMPu5000034957	OG1275	92.1636	92.1636	yHMPu5000034957_Hanseniaspora_osmophila|247_170	646	A0A1E5R1G7
1525	yarrowia_lipolytica__OG1275__144_5442	yarrowia	OG1275	93.0912	93.0912	Yarrowia_lipolytica|144_5442	638
1526	zygosaccharomyces_rouxii__OG1275__342_1945	zygosaccharomyces	OG1275	92.7174	92.7174	Zygosaccharomyces_rouxii|342_1945	644	C5DTR7
1527	alloascoidea_hylecoeti__OG1276__0_1895	alloascoidea	OG1276	94.2249	94.2249	Alloascoidea_hylecoeti|0_1895	576
1528	alloascoidea_hylecoeti__OG1276__0_2352	alloascoidea	OG1276	89.4904	89.4904	Alloascoidea_hylecoeti|0_2352	637
1529	alloascoidea_hylecoeti__OG1276__0_6949	alloascoidea	OG1276	87.4135	87.4135	Alloascoidea_hylecoeti|0_6949	657
1530	ascoidea_rubescens__OG1276__6_3879	ascoidea	OG1276	90.204	90.204	Ascoidea_rubescens|6_3879	653
1531	candida_apicola__OG1276__13_4463	candida	OG1276	90.7883	90.7883	Candida_apicola|13_4463	609
1532	candida_tropicalis__OG1276__30_5666	candida	OG1276	92.7969	92.7969	Candida_tropicalis|30_5666	624	C5M903
1533	cyberlindnera_jadinii__OG1276__35_1717	cyberlindnera	OG1276	89.6403	89.6403	Cyberlindnera_jadinii|35_1717	662
1534	debaryomyces_hansenii__OG1276__36_4336	debaryomyces	OG1276	91.0257	91.0257	Debaryomyces_hansenii|36_4336	637	Q6BLN4
1535	eremothecium_gossypii__OG1276__40_2976	eremothecium	OG1276	93.2267	93.2267	Eremothecium_gossypii|40_2976	621
1536	geotrichum_candidum__OG1276__43_446	geotrichum	OG1276	88.0644	88.0644	Geotrichum_candidum|43_446	1484
1537	kazachstania_naganishii__OG1276__49_567	kazachstania	OG1276	87.061	87.061	Kazachstania_naganishii|49_567	656
1538	kluyveromyces_lactis__OG1276__50_4459	kluyveromyces	OG1276	91.0028	91.0028	Kluyveromyces_lactis|50_4459	640	Q6CMP6
1539	kluyveromyces_marxianus__OG1276__51_1090	kluyveromyces	OG1276	91.3832	91.3832	Kluyveromyces_marxianus|51_1090	642	W0TFM2
1540	komagataella_pastoris__OG1276__52_1252	komagataella	OG1276	91.3046	91.3046	Komagataella_pastoris|52_1252	631	C4R3S5
1541	lachancea_thermotolerans__OG1276__64_3969	lachancea	OG1276	90.2068	90.2068	Lachancea_thermotolerans|64_3969	653	C5DGN4
1542	lipomyces_starkeyi__OG1276__66_2401	lipomyces	OG1276	92.262	92.262	Lipomyces_starkeyi|66_2401	583
1543	ogataea_parapolymorpha__OG1276__104_4120	ogataea	OG1276	91.1665	91.1665	Ogataea_parapolymorpha|104_4120	629
1544	pachysolen_tannophilus__OG1276__106_158	pachysolen	OG1276	92.5286	92.5286	Pachysolen_tannophilus|106_158	618
1545	pachysolen_tannophilus__OG1276__106_5153	pachysolen	OG1276	90.6329	90.6329	Pachysolen_tannophilus|106_5153	641
1546	tortispora_caseinolytica__OG1276__134_3070	tortispora	OG1276	92.3856	92.3856	Tortispora_caseinolytica|134_3070	588
1547	torulaspora_delbrueckii__OG1276__135_1359	torulaspora	OG1276	90.1161	90.1161	Torulaspora_delbrueckii|135_1359	650
1548	vanderwaltozyma_polyspora__OG1276__136_2194	vanderwaltozyma	OG1276	89.4171	89.4171	Vanderwaltozyma_polyspora|136_2194	660
1549	vanderwaltozyma_polyspora__OG1276__136_5085	vanderwaltozyma	OG1276	87.5438	87.5438	Vanderwaltozyma_polyspora|136_5085	642
1550	wickerhamomyces_anomalus__OG1276__139_5120	wickerhamomyces	OG1276	89.9374	89.9374	Wickerhamomyces_anomalus|139_5120	652
1551	yHMPu5000034604_sporopachydermia_lactativora_160519__OG1276__170_4664	yHMPu5000034604	OG1276	88.989	88.989	yHMPu5000034604_Sporopachydermia_lactativora|170_4664	636
1552	yarrowia_lipolytica__OG1276__144_2102	yarrowia	OG1276	89.6289	89.6289	Yarrowia_lipolytica|144_2102	629
1553	alloascoidea_hylecoeti__OG1287__0_3818	alloascoidea	OG1287	83.1445	83.1445	Alloascoidea_hylecoeti|0_3818	180
1554	alloascoidea_hylecoeti__OG1287__0_690	alloascoidea	OG1287	81.0483	81.0483	Alloascoidea_hylecoeti|0_690	179
1555	ascoidea_rubescens__OG1287__6_723	ascoidea	OG1287	83.3454	83.3454	Ascoidea_rubescens|6_723	173
1556	candida_apicola__OG1287__13_1458	candida	OG1287	85.1512	85.1512	Candida_apicola|13_1458	162
1557	candida_tropicalis__OG1287__30_1864	candida	OG1287	73.4306	73.4306	Candida_tropicalis|30_1864	516	C5MFC8
1558	cyberlindnera_jadinii__OG1287__35_4285	cyberlindnera	OG1287	84.4935	84.4935	Cyberlindnera_jadinii|35_4285	172
1559	debaryomyces_hansenii__OG1287__36_1458	debaryomyces	OG1287	81.5206	81.5206	Debaryomyces_hansenii|36_1458	468	Q6BHT5
1560	eremothecium_gossypii__OG1287__40_1722	eremothecium	OG1287	85.0943	85.0943	Eremothecium_gossypii|40_1722	171
1561	geotrichum_candidum__OG1287__43_142	geotrichum	OG1287	83.7433	83.7433	Geotrichum_candidum|43_142	165
1562	kazachstania_naganishii__OG1287__49_3837	kazachstania	OG1287	87.7871	87.7871	Kazachstania_naganishii|49_3837	161
1563	kazachstania_naganishii__OG1287__49_4791	kazachstania	OG1287	86.4074	86.4074	Kazachstania_naganishii|49_4791	177
1564	kluyveromyces_lactis__OG1287__50_1106	kluyveromyces	OG1287	86.4118	86.4118	Kluyveromyces_lactis|50_1106	164	Q6CQC7
1565	kluyveromyces_marxianus__OG1287__51_2955	kluyveromyces	OG1287	86.2049	86.2049	Kluyveromyces_marxianus|51_2955	164	W0TGF8
1566	komagataella_pastoris__OG1287__52_4027	komagataella	OG1287	88.9591	88.9591	Komagataella_pastoris|52_4027	152	C4R2A6
1567	lachancea_thermotolerans__OG1287__64_2447	lachancea	OG1287	85.926	85.926	Lachancea_thermotolerans|64_2447	170	C5DL04
1568	lipomyces_starkeyi__OG1287__66_2898	lipomyces	OG1287	84.1117	84.1117	Lipomyces_starkeyi|66_2898	172
1569	ogataea_parapolymorpha__OG1287__104_1493	ogataea	OG1287	87.6185	87.6185	Ogataea_parapolymorpha|104_1493	154
1570	pachysolen_tannophilus__OG1287__106_1039	pachysolen	OG1287	82.237	82.237	Pachysolen_tannophilus|106_1039	171
1571	tortispora_caseinolytica__OG1287__134_1506	tortispora	OG1287	82.9765	82.9765	Tortispora_caseinolytica|134_1506	166
1572	torulaspora_delbrueckii__OG1287__135_2843	torulaspora	OG1287	86.8106	86.8106	Torulaspora_delbrueckii|135_2843	170
1573	vanderwaltozyma_polyspora__OG1287__136_2727	vanderwaltozyma	OG1287	83.6748	83.6748	Vanderwaltozyma_polyspora|136_2727	173
1574	wickerhamomyces_anomalus__OG1287__139_2354	wickerhamomyces	OG1287	85.3495	85.3495	Wickerhamomyces_anomalus|139_2354	169	A0A1E3NVP0
1575	yHMPu5000034604_sporopachydermia_lactativora_160519__OG1287__170_6186	yHMPu5000034604	OG1287	84.9577	84.9577	yHMPu5000034604_Sporopachydermia_lactativora|170_6186	166
1576	yHMPu5000034957_hanseniaspora_osmophila_160519__OG1287__247_1724	yHMPu5000034957	OG1287	83.9269	83.9269	yHMPu5000034957_Hanseniaspora_osmophila|247_1724	180	A0A1E5R7L1
1577	yarrowia_lipolytica__OG1287__144_4500	yarrowia	OG1287	81.5765	81.5765	Yarrowia_lipolytica|144_4500	180
1578	alloascoidea_hylecoeti__OG1299__0_2015	alloascoidea	OG1299	94.2627	94.2627	Alloascoidea_hylecoeti|0_2015	515
1579	alloascoidea_hylecoeti__OG1299__0_6964	alloascoidea	OG1299	94.7899	94.7899	Alloascoidea_hylecoeti|0_6964	506
1580	alloascoidea_hylecoeti__OG1299__0_7561	alloascoidea	OG1299	94.6361	94.6361	Alloascoidea_hylecoeti|0_7561	481
1581	ascoidea_rubescens__OG1299__6_3105	ascoidea	OG1299	94.793	94.793	Ascoidea_rubescens|6_3105	503
1582	ascoidea_rubescens__OG1299__6_5005	ascoidea	OG1299	95.0259	95.0259	Ascoidea_rubescens|6_5005	503
1583	candida_apicola__OG1299__13_3972	candida	OG1299	94.4358	94.4358	Candida_apicola|13_3972	516
1584	candida_tropicalis__OG1299__30_3271	candida	OG1299	95.5032	95.5032	Candida_tropicalis|30_3271	504	C5M6H9
1585	cyberlindnera_jadinii__OG1299__35_1953	cyberlindnera	OG1299	93.3539	93.3539	Cyberlindnera_jadinii|35_1953	521
1586	debaryomyces_hansenii__OG1299__36_3767	debaryomyces	OG1299	95.3636	95.3636	Debaryomyces_hansenii|36_3767	504	Q6BS75
1587	eremothecium_gossypii__OG1299__40_309	eremothecium	OG1299	95.8361	95.8361	Eremothecium_gossypii|40_309	501
1588	geotrichum_candidum__OG1299__43_1496	geotrichum	OG1299	94.5608	94.5608	Geotrichum_candidum|43_1496	514
1589	geotrichum_candidum__OG1299__43_2944	geotrichum	OG1299	94.3288	94.3288	Geotrichum_candidum|43_2944	513
1590	kazachstania_naganishii__OG1299__49_3029	kazachstania	OG1299	95.733	95.733	Kazachstania_naganishii|49_3029	502
1591	kazachstania_naganishii__OG1299__49_4108	kazachstania	OG1299	95.0833	95.0833	Kazachstania_naganishii|49_4108	503
1592	kluyveromyces_lactis__OG1299__50_393	kluyveromyces	OG1299	95.8227	95.8227	Kluyveromyces_lactis|50_393	501	Q875M9
1593	kluyveromyces_marxianus__OG1299__51_4988	kluyveromyces	OG1299	95.9343	95.9343	Kluyveromyces_marxianus|51_4988	501	W0TDT2
1594	komagataella_pastoris__OG1299__52_2808	komagataella	OG1299	95.2178	95.2178	Komagataella_pastoris|52_2808	505	C4R1P9
1595	lachancea_thermotolerans__OG1299__64_2570	lachancea	OG1299	87.7304	87.7304	Lachancea_thermotolerans|64_2570	1081
1596	lipomyces_starkeyi__OG1299__66_159	lipomyces	OG1299	94.295	94.295	Lipomyces_starkeyi|66_159	513
1597	ogataea_parapolymorpha__OG1299__104_2044	ogataea	OG1299	95.2122	95.2122	Ogataea_parapolymorpha|104_2044	507
1598	pachysolen_tannophilus__OG1299__106_930	pachysolen	OG1299	95.2672	95.2672	Pachysolen_tannophilus|106_930	502
1599	tortispora_caseinolytica__OG1299__134_405	tortispora	OG1299	94.276	94.276	Tortispora_caseinolytica|134_405	514
1600	torulaspora_delbrueckii__OG1299__135_4439	torulaspora	OG1299	95.7917	95.7917	Torulaspora_delbrueckii|135_4439	501
1601	vanderwaltozyma_polyspora__OG1299__136_2033	vanderwaltozyma	OG1299	95.3157	95.3157	Vanderwaltozyma_polyspora|136_2033	501
1602	wickerhamomyces_anomalus__OG1299__139_1240	wickerhamomyces	OG1299	95.4205	95.4205	Wickerhamomyces_anomalus|139_1240	455	A0A1E3PC77
1603	yHMPu5000034604_sporopachydermia_lactativora_160519__OG1299__170_306	yHMPu5000034604	OG1299	93.5487	93.5487	yHMPu5000034604_Sporopachydermia_lactativora|170_306	520
1604	yHMPu5000034604_sporopachydermia_lactativora_160519__OG1299__170_6188	yHMPu5000034604	OG1299	94.6638	94.6638	yHMPu5000034604_Sporopachydermia_lactativora|170_6188	509
1605	yHMPu5000034957_hanseniaspora_osmophila_160519__OG1299__247_3065	yHMPu5000034957	OG1299	95.5422	95.5422	yHMPu5000034957_Hanseniaspora_osmophila|247_3065	504	A0A1E5RFS0
1606	yarrowia_lipolytica__OG1299__144_6037	yarrowia	OG1299	94.4773	94.4773	Yarrowia_lipolytica|144_6037	515
1607	zygosaccharomyces_rouxii__OG1299__342_99	zygosaccharomyces	OG1299	95.829	95.829	Zygosaccharomyces_rouxii|342_99	503
1608	alloascoidea_hylecoeti__OG1302__0_3478	alloascoidea	OG1302	96.4404	96.4404	Alloascoidea_hylecoeti|0_3478	559
1609	ascoidea_rubescens__OG1302__6_1059	ascoidea	OG1302	95.5711	95.5711	Ascoidea_rubescens|6_1059	569
1610	candida_apicola__OG1302__13_955	candida	OG1302	96.5963	96.5963	Candida_apicola|13_955	559
1611	candida_tropicalis__OG1302__30_1244	candida	OG1302	96.2484	96.2484	Candida_tropicalis|30_1244	560	C5M430
1612	cyberlindnera_jadinii__OG1302__35_3947	cyberlindnera	OG1302	96.1219	96.1219	Cyberlindnera_jadinii|35_3947	560
1613	debaryomyces_hansenii__OG1302__36_1298	debaryomyces	OG1302	96.1316	96.1316	Debaryomyces_hansenii|36_1298	559	Q6BV54
1614	eremothecium_gossypii__OG1302__40_2370	eremothecium	OG1302	96.2495	96.2495	Eremothecium_gossypii|40_2370	568
1615	geotrichum_candidum__OG1302__43_2898	geotrichum	OG1302	95.9633	95.9633	Geotrichum_candidum|43_2898	556
1616	kazachstania_naganishii__OG1302__49_1171	kazachstania	OG1302	96.0622	96.0622	Kazachstania_naganishii|49_1171	570
1617	kazachstania_naganishii__OG1302__49_2331	kazachstania	OG1302	96.3015	96.3015	Kazachstania_naganishii|49_2331	569
1618	kluyveromyces_lactis__OG1302__50_260	kluyveromyces	OG1302	96.2523	96.2523	Kluyveromyces_lactis|50_260	568	Q6CVE3
1619	kluyveromyces_marxianus__OG1302__51_1935	kluyveromyces	OG1302	96.2844	96.2844	Kluyveromyces_marxianus|51_1935	566	W0TBD3
1620	komagataella_pastoris__OG1302__52_3298	komagataella	OG1302	96.1894	96.1894	Komagataella_pastoris|52_3298	565	C4QXX5
1621	lachancea_thermotolerans__OG1302__64_1997	lachancea	OG1302	96.13	96.13	Lachancea_thermotolerans|64_1997	570	C5DGF0
1622	lipomyces_starkeyi__OG1302__66_6820	lipomyces	OG1302	96.2371	96.2371	Lipomyces_starkeyi|66_6820	554
1623	ogataea_parapolymorpha__OG1302__104_3342	ogataea	OG1302	96.3801	96.3801	Ogataea_parapolymorpha|104_3342	570
1624	pachysolen_tannophilus__OG1302__106_4013	pachysolen	OG1302	95.9873	95.9873	Pachysolen_tannophilus|106_4013	565
1625	tortispora_caseinolytica__OG1302__134_4045	tortispora	OG1302	96.1861	96.1861	Tortispora_caseinolytica|134_4045	553
1626	torulaspora_delbrueckii__OG1302__135_1420	torulaspora	OG1302	96.4328	96.4328	Torulaspora_delbrueckii|135_1420	572
1627	torulaspora_delbrueckii__OG1302__135_2651	torulaspora	OG1302	96.1502	96.1502	Torulaspora_delbrueckii|135_2651	570
1628	vanderwaltozyma_polyspora__OG1302__136_1428	vanderwaltozyma	OG1302	96.0667	96.0667	Vanderwaltozyma_polyspora|136_1428	569
1629	vanderwaltozyma_polyspora__OG1302__136_4033	vanderwaltozyma	OG1302	96.3906	96.3906	Vanderwaltozyma_polyspora|136_4033	570
1630	wickerhamomyces_anomalus__OG1302__139_4876	wickerhamomyces	OG1302	96.1414	96.1414	Wickerhamomyces_anomalus|139_4876	564	A0A1E3NYA3
1631	yHMPu5000034604_sporopachydermia_lactativora_160519__OG1302__170_3964	yHMPu5000034604	OG1302	96.4364	96.4364	yHMPu5000034604_Sporopachydermia_lactativora|170_3964	556
1632	yarrowia_lipolytica__OG1302__144_1600	yarrowia	OG1302	96.4802	96.4802	Yarrowia_lipolytica|144_1600	549
1633	alloascoidea_hylecoeti__OG1303__0_6473	alloascoidea	OG1303	83.2467	83.2467	Alloascoidea_hylecoeti|0_6473	403
1634	alloascoidea_hylecoeti__OG1303__0_7623	alloascoidea	OG1303	87.0108	87.0108	Alloascoidea_hylecoeti|0_7623	273
1635	ascoidea_rubescens__OG1303__6_4812	ascoidea	OG1303	82.9994	82.9994	Ascoidea_rubescens|6_4812	419
1636	candida_apicola__OG1303__13_3449	candida	OG1303	85.1332	85.1332	Candida_apicola|13_3449	384
1637	candida_tropicalis__OG1303__30_593	candida	OG1303	83.703	83.703	Candida_tropicalis|30_593	423	C5M4I9
1638	cyberlindnera_jadinii__OG1303__35_394	cyberlindnera	OG1303	82.6021	82.6021	Cyberlindnera_jadinii|35_394	426
1639	debaryomyces_hansenii__OG1303__36_2188	debaryomyces	OG1303	84.5635	84.5635	Debaryomyces_hansenii|36_2188	419	Q6BNP7
1640	eremothecium_gossypii__OG1303__40_2971	eremothecium	OG1303	84.1464	84.1464	Eremothecium_gossypii|40_2971	413
1641	geotrichum_candidum__OG1303__43_3852	geotrichum	OG1303	81.105	81.105	Geotrichum_candidum|43_3852	450
1642	kazachstania_naganishii__OG1303__49_4025	kazachstania	OG1303	82.4043	82.4043	Kazachstania_naganishii|49_4025	434
1643	kazachstania_naganishii__OG1303__49_4074	kazachstania	OG1303	86.2894	86.2894	Kazachstania_naganishii|49_4074	370
1644	kluyveromyces_lactis__OG1303__50_612	kluyveromyces	OG1303	84.6522	84.6522	Kluyveromyces_lactis|50_612	408	Q6CVA7
1645	kluyveromyces_marxianus__OG1303__51_4362	kluyveromyces	OG1303	84.0713	84.0713	Kluyveromyces_marxianus|51_4362	409	W0T8J8
1646	komagataella_pastoris__OG1303__52_3309	komagataella	OG1303	86.4657	86.4657	Komagataella_pastoris|52_3309	403	C4QWW1
1647	lachancea_thermotolerans__OG1303__64_4400	lachancea	OG1303	83.5698	83.5698	Lachancea_thermotolerans|64_4400	421	C5DGK7
1648	lipomyces_starkeyi__OG1303__66_1704	lipomyces	OG1303	79.8321	79.8321	Lipomyces_starkeyi|66_1704	452
1649	ogataea_parapolymorpha__OG1303__104_1632	ogataea	OG1303	85.4719	85.4719	Ogataea_parapolymorpha|104_1632	398
1650	pachysolen_tannophilus__OG1303__106_2448	pachysolen	OG1303	85.1772	85.1772	Pachysolen_tannophilus|106_2448	407
1651	tortispora_caseinolytica__OG1303__134_3169	tortispora	OG1303	84.285	84.285	Tortispora_caseinolytica|134_3169	379
1652	torulaspora_delbrueckii__OG1303__135_3323	torulaspora	OG1303	81.5069	81.5069	Torulaspora_delbrueckii|135_3323	437
1653	vanderwaltozyma_polyspora__OG1303__136_2671	vanderwaltozyma	OG1303	83.1636	83.1636	Vanderwaltozyma_polyspora|136_2671	415
1654	vanderwaltozyma_polyspora__OG1303__136_4253	vanderwaltozyma	OG1303	83.1547	83.1547	Vanderwaltozyma_polyspora|136_4253	419
1655	wickerhamomyces_anomalus__OG1303__139_3187	wickerhamomyces	OG1303	86.7051	86.7051	Wickerhamomyces_anomalus|139_3187	389	A0A1E3NXH9
1656	yHMPu5000034604_sporopachydermia_lactativora_160519__OG1303__170_1648	yHMPu5000034604	OG1303	84.2072	84.2072	yHMPu5000034604_Sporopachydermia_lactativora|170_1648	418
1657	yarrowia_lipolytica__OG1303__144_4848	yarrowia	OG1303	82.6036	82.6036	Yarrowia_lipolytica|144_4848	429
1658	zygosaccharomyces_rouxii__OG1303__342_2894	zygosaccharomyces	OG1303	83.882	83.882	Zygosaccharomyces_rouxii|342_2894	421	C5DQL4
1659	alloascoidea_hylecoeti__OG1306__0_2158	alloascoidea	OG1306	95.7076	95.7076	Alloascoidea_hylecoeti|0_2158	288
1660	candida_apicola__OG1306__13_3935	candida	OG1306	95.0209	95.0209	Candida_apicola|13_3935	279
1661	candida_tropicalis__OG1306__30_3534	candida	OG1306	96.0467	96.0467	Candida_tropicalis|30_3534	296	C5MDK9
1662	cyberlindnera_jadinii__OG1306__35_2427	cyberlindnera	OG1306	95.0907	95.0907	Cyberlindnera_jadinii|35_2427	283
1663	debaryomyces_hansenii__OG1306__36_4291	debaryomyces	OG1306	96.3233	96.3233	Debaryomyces_hansenii|36_4291	303	Q6BVY2
1664	eremothecium_gossypii__OG1306__40_3324	eremothecium	OG1306	94.7518	94.7518	Eremothecium_gossypii|40_3324	292
1665	geotrichum_candidum__OG1306__43_1220	geotrichum	OG1306	94.2047	94.2047	Geotrichum_candidum|43_1220	292
1666	geotrichum_candidum__OG1306__43_6229	geotrichum	OG1306	95.9528	95.9528	Geotrichum_candidum|43_6229	282
1667	kazachstania_naganishii__OG1306__49_2892	kazachstania	OG1306	86.7564	86.7564	Kazachstania_naganishii|49_2892	341
1668	kluyveromyces_lactis__OG1306__50_3971	kluyveromyces	OG1306	91.7744	91.7744	Kluyveromyces_lactis|50_3971	321	Q6CM07
1669	kluyveromyces_marxianus__OG1306__51_3396	kluyveromyces	OG1306	92.0545	92.0545	Kluyveromyces_marxianus|51_3396	317	W0T8J6
1670	komagataella_pastoris__OG1306__52_3663	komagataella	OG1306	94.3573	94.3573	Komagataella_pastoris|52_3663	283	C4R2D8
1671	lipomyces_starkeyi__OG1306__66_4622	lipomyces	OG1306	94.5579	94.5579	Lipomyces_starkeyi|66_4622	289
1672	ogataea_parapolymorpha__OG1306__104_3519	ogataea	OG1306	89.8536	89.8536	Ogataea_parapolymorpha|104_3519	559
1673	pachysolen_tannophilus__OG1306__106_2496	pachysolen	OG1306	85.1302	85.1302	Pachysolen_tannophilus|106_2496	655
1674	tortispora_caseinolytica__OG1306__134_3664	tortispora	OG1306	94.8725	94.8725	Tortispora_caseinolytica|134_3664	278
1675	torulaspora_delbrueckii__OG1306__135_1123	torulaspora	OG1306	92.8036	92.8036	Torulaspora_delbrueckii|135_1123	315
1676	vanderwaltozyma_polyspora__OG1306__136_1083	vanderwaltozyma	OG1306	93.9401	93.9401	Vanderwaltozyma_polyspora|136_1083	310
1677	vanderwaltozyma_polyspora__OG1306__136_1613	vanderwaltozyma	OG1306	93.0453	93.0453	Vanderwaltozyma_polyspora|136_1613	319
1678	wickerhamomyces_anomalus__OG1306__139_5855	wickerhamomyces	OG1306	95.0289	95.0289	Wickerhamomyces_anomalus|139_5855	285	A0A1E3NWF9
1679	yHMPu5000034604_sporopachydermia_lactativora_160519__OG1306__170_2039	yHMPu5000034604	OG1306	93.2539	93.2539	yHMPu5000034604_Sporopachydermia_lactativora|170_2039	290
1680	yarrowia_lipolytica__OG1306__144_744	yarrowia	OG1306	92.7183	92.7183	Yarrowia_lipolytica|144_744	320
1681	zygosaccharomyces_rouxii__OG1306__342_570	zygosaccharomyces	OG1306	92.8532	92.8532	Zygosaccharomyces_rouxii|342_570	317	C5DP19
1682	alloascoidea_hylecoeti__OG1310__0_3717	alloascoidea	OG1310	94.6002	94.6002	Alloascoidea_hylecoeti|0_3717	492
1683	ascoidea_rubescens__OG1310__6_4952	ascoidea	OG1310	76.6521	76.6521	Ascoidea_rubescens|6_4952	836
1684	candida_apicola__OG1310__13_1230	candida	OG1310	94.5528	94.5528	Candida_apicola|13_1230	487
1685	candida_apicola__OG1310__13_1821	candida	OG1310	91.2058	91.2058	Candida_apicola|13_1821	669
1686	candida_tropicalis__OG1310__30_5497	candida	OG1310	96.9086	96.9086	Candida_tropicalis|30_5497	485	C5MDA2
1687	cyberlindnera_jadinii__OG1310__35_3638	cyberlindnera	OG1310	95.4066	95.4066	Cyberlindnera_jadinii|35_3638	505
1688	cyberlindnera_jadinii__OG1310__35_4382	cyberlindnera	OG1310	94.9044	94.9044	Cyberlindnera_jadinii|35_4382	505
1689	debaryomyces_hansenii__OG1310__36_4480	debaryomyces	OG1310	96.1743	96.1743	Debaryomyces_hansenii|36_4480	485	Q6BLU7
1690	eremothecium_gossypii__OG1310__40_730	eremothecium	OG1310	96.2294	96.2294	Eremothecium_gossypii|40_730	507
1691	geotrichum_candidum__OG1310__43_5367	geotrichum	OG1310	92.2674	92.2674	Geotrichum_candidum|43_5367	642
1692	geotrichum_candidum__OG1310__43_5533	geotrichum	OG1310	95.3127	95.3127	Geotrichum_candidum|43_5533	494
1693	kazachstania_naganishii__OG1310__49_4535	kazachstania	OG1310	97.2089	97.2089	Kazachstania_naganishii|49_4535	510
1694	kluyveromyces_lactis__OG1310__50_2917	kluyveromyces	OG1310	94.9365	94.9365	Kluyveromyces_lactis|50_2917	511	Q6CR58
1695	kluyveromyces_marxianus__OG1310__51_3950	kluyveromyces	OG1310	88.995	88.995	Kluyveromyces_marxianus|51_3950	558	W0TF45
1696	lachancea_thermotolerans__OG1310__64_3907	lachancea	OG1310	86.3487	86.3487	Lachancea_thermotolerans|64_3907	220	C5DID5
1697	lipomyces_starkeyi__OG1310__66_2641	lipomyces	OG1310	87.3371	87.3371	Lipomyces_starkeyi|66_2641	628
1698	lipomyces_starkeyi__OG1310__66_3995	lipomyces	OG1310	84.6821	84.6821	Lipomyces_starkeyi|66_3995	925
1699	ogataea_parapolymorpha__OG1310__104_520	ogataea	OG1310	96.7097	96.7097	Ogataea_parapolymorpha|104_520	507
1700	pachysolen_tannophilus__OG1310__106_1916	pachysolen	OG1310	93.0675	93.0675	Pachysolen_tannophilus|106_1916	514
1701	tortispora_caseinolytica__OG1310__134_3041	tortispora	OG1310	83.8798	83.8798	Tortispora_caseinolytica|134_3041	930
1702	torulaspora_delbrueckii__OG1310__135_1321	torulaspora	OG1310	97.0667	97.0667	Torulaspora_delbrueckii|135_1321	511
1703	torulaspora_delbrueckii__OG1310__135_191	torulaspora	OG1310	94.6651	94.6651	Torulaspora_delbrueckii|135_191	487
1704	vanderwaltozyma_polyspora__OG1310__136_3056	vanderwaltozyma	OG1310	97.1793	97.1793	Vanderwaltozyma_polyspora|136_3056	511
1705	wickerhamomyces_anomalus__OG1310__139_2132	wickerhamomyces	OG1310	93.7396	93.7396	Wickerhamomyces_anomalus|139_2132	511	A0A1E3NWP3
1706	yHMPu5000034604_sporopachydermia_lactativora_160519__OG1310__170_5870	yHMPu5000034604	OG1310	89.8868	89.8868	yHMPu5000034604_Sporopachydermia_lactativora|170_5870	542
1707	yHMPu5000034957_hanseniaspora_osmophila_160519__OG1310__247_4689	yHMPu5000034957	OG1310	93.8684	93.8684	yHMPu5000034957_Hanseniaspora_osmophila|247_4689	493	A0A1E5R855
1708	yarrowia_lipolytica__OG1310__144_854	yarrowia	OG1310	91.7509	91.7509	Yarrowia_lipolytica|144_854	667
1709	alloascoidea_hylecoeti__OG1313__0_2815	alloascoidea	OG1313	89.147	89.147	Alloascoidea_hylecoeti|0_2815	1173
1710	alloascoidea_hylecoeti__OG1313__0_6622	alloascoidea	OG1313	90.1294	90.1294	Alloascoidea_hylecoeti|0_6622	1174
1711	alloascoidea_hylecoeti__OG1313__0_7341	alloascoidea	OG1313	89.9856	89.9856	Alloascoidea_hylecoeti|0_7341	1174
1712	ascoidea_rubescens__OG1313__6_3109	ascoidea	OG1313	89.9749	89.9749	Ascoidea_rubescens|6_3109	1187
1713	candida_apicola__OG1313__13_4221	candida	OG1313	87.1487	87.1487	Candida_apicola|13_4221	1355
1714	candida_tropicalis__OG1313__30_5280	candida	OG1313	89.8049	89.8049	Candida_tropicalis|30_5280	1180	C5M2H0
1715	cyberlindnera_jadinii__OG1313__35_3067	cyberlindnera	OG1313	90.1928	90.1928	Cyberlindnera_jadinii|35_3067	1178
1716	debaryomyces_hansenii__OG1313__36_4014	debaryomyces	OG1313	89.8735	89.8735	Debaryomyces_hansenii|36_4014	1173	Q6BUN7
1717	eremothecium_gossypii__OG1313__40_1538	eremothecium	OG1313	90.2082	90.2082	Eremothecium_gossypii|40_1538	1171
1718	geotrichum_candidum__OG1313__43_1816	geotrichum	OG1313	88.4824	88.4824	Geotrichum_candidum|43_1816	1185
1719	kazachstania_naganishii__OG1313__49_2423	kazachstania	OG1313	89.7178	89.7178	Kazachstania_naganishii|49_2423	1181
1720	kluyveromyces_lactis__OG1313__50_79	kluyveromyces	OG1313	89.8841	89.8841	Kluyveromyces_lactis|50_79	1173	Q6CUD3
1721	kluyveromyces_marxianus__OG1313__51_3050	kluyveromyces	OG1313	90.113	90.113	Kluyveromyces_marxianus|51_3050	1175	W0T3B0
1722	komagataella_pastoris__OG1313__52_4275	komagataella	OG1313	90.3877	90.3877	Komagataella_pastoris|52_4275	1174	C4R339
1723	lachancea_thermotolerans__OG1313__64_3079	lachancea	OG1313	90.255	90.255	Lachancea_thermotolerans|64_3079	1174	C5E2P3
1724	lipomyces_starkeyi__OG1313__66_4026	lipomyces	OG1313	87.4189	87.4189	Lipomyces_starkeyi|66_4026	1193
1725	lipomyces_starkeyi__OG1313__66_5980	lipomyces	OG1313	87.7025	87.7025	Lipomyces_starkeyi|66_5980	1202
1726	pachysolen_tannophilus__OG1313__106_4066	pachysolen	OG1313	90.2306	90.2306	Pachysolen_tannophilus|106_4066	1175
1727	tortispora_caseinolytica__OG1313__134_3965	tortispora	OG1313	90.0133	90.0133	Tortispora_caseinolytica|134_3965	1175
1728	torulaspora_delbrueckii__OG1313__135_1449	torulaspora	OG1313	89.827	89.827	Torulaspora_delbrueckii|135_1449	1177
1729	vanderwaltozyma_polyspora__OG1313__136_1795	vanderwaltozyma	OG1313	89.6616	89.6616	Vanderwaltozyma_polyspora|136_1795	1178
1730	vanderwaltozyma_polyspora__OG1313__136_2075	vanderwaltozyma	OG1313	89.9205	89.9205	Vanderwaltozyma_polyspora|136_2075	1177
1731	wickerhamomyces_anomalus__OG1313__139_5471	wickerhamomyces	OG1313	89.3022	89.3022	Wickerhamomyces_anomalus|139_5471	1184	A0A1E3P3V3
1732	yHMPu5000034604_sporopachydermia_lactativora_160519__OG1313__170_5939	yHMPu5000034604	OG1313	89.5312	89.5312	yHMPu5000034604_Sporopachydermia_lactativora|170_5939	1175
1733	alloascoidea_hylecoeti__OG1316__0_7309	alloascoidea	OG1316	87.4114	87.4114	Alloascoidea_hylecoeti|0_7309	1873
1734	ascoidea_rubescens__OG1316__6_2952	ascoidea	OG1316	85.0312	85.0312	Ascoidea_rubescens|6_2952	2108
1735	candida_apicola__OG1316__13_3208	candida	OG1316	86.2896	86.2896	Candida_apicola|13_3208	1799
1736	candida_tropicalis__OG1316__30_3680	candida	OG1316	88.0752	88.0752	Candida_tropicalis|30_3680	1883	C5M7X9
1737	debaryomyces_hansenii__OG1316__36_4062	debaryomyces	OG1316	87.5369	87.5369	Debaryomyces_hansenii|36_4062	1878	Q6BWN1
1738	eremothecium_gossypii__OG1316__40_3799	eremothecium	OG1316	87.542	87.542	Eremothecium_gossypii|40_3799	1891
1739	geotrichum_candidum__OG1316__43_5811	geotrichum	OG1316	86.942	86.942	Geotrichum_candidum|43_5811	1852
1740	geotrichum_candidum__OG1316__43_5871	geotrichum	OG1316	85.5827	85.5827	Geotrichum_candidum|43_5871	1857
1741	kluyveromyces_lactis__OG1316__50_2356	kluyveromyces	OG1316	87.1939	87.1939	Kluyveromyces_lactis|50_2356	1893	Q6CT25
1742	kluyveromyces_marxianus__OG1316__51_2665	kluyveromyces	OG1316	87.8675	87.8675	Kluyveromyces_marxianus|51_2665	1894	W0TEK0
1743	komagataella_pastoris__OG1316__52_2577	komagataella	OG1316	87.8184	87.8184	Komagataella_pastoris|52_2577	1879	C4QY10
1744	lachancea_thermotolerans__OG1316__64_2372	lachancea	OG1316	81.1144	81.1144	Lachancea_thermotolerans|64_2372	1738	C5DMJ8
1745	lachancea_thermotolerans__OG1316__64_48	lachancea	OG1316	87.7494	87.7494	Lachancea_thermotolerans|64_48	1890	C5E297
1746	lipomyces_starkeyi__OG1316__66_1600	lipomyces	OG1316	87.4902	87.4902	Lipomyces_starkeyi|66_1600	1608
1747	lipomyces_starkeyi__OG1316__66_5841	lipomyces	OG1316	86.4233	86.4233	Lipomyces_starkeyi|66_5841	1855
1748	ogataea_parapolymorpha__OG1316__104_2685	ogataea	OG1316	86.6708	86.6708	Ogataea_parapolymorpha|104_2685	1878
1749	pachysolen_tannophilus__OG1316__106_2759	pachysolen	OG1316	86.0038	86.0038	Pachysolen_tannophilus|106_2759	1847
1750	tortispora_caseinolytica__OG1316__134_385	tortispora	OG1316	87.2464	87.2464	Tortispora_caseinolytica|134_385	1832
1751	torulaspora_delbrueckii__OG1316__135_1867	torulaspora	OG1316	87.5162	87.5162	Torulaspora_delbrueckii|135_1867	1897
1752	vanderwaltozyma_polyspora__OG1316__136_1009	vanderwaltozyma	OG1316	87.405	87.405	Vanderwaltozyma_polyspora|136_1009	1891
1753	wickerhamomyces_anomalus__OG1316__139_1158	wickerhamomyces	OG1316	87.3663	87.3663	Wickerhamomyces_anomalus|139_1158	1875	A0A1E3P4U4
1754	yHMPu5000034604_sporopachydermia_lactativora_160519__OG1316__170_4247	yHMPu5000034604	OG1316	86.3037	86.3037	yHMPu5000034604_Sporopachydermia_lactativora|170_4247	1885
1755	yHMPu5000034957_hanseniaspora_osmophila_160519__OG1316__247_2096	yHMPu5000034957	OG1316	73.8905	73.8905	yHMPu5000034957_Hanseniaspora_osmophila|247_2096	1577	A0A1E5RNM1
1756	alloascoidea_hylecoeti__OG1318__0_9028	alloascoidea	OG1318	82.4823	82.4823	Alloascoidea_hylecoeti|0_9028	533
1757	ascoidea_rubescens__OG1318__6_5899	ascoidea	OG1318	72.6268	72.6268	Ascoidea_rubescens|6_5899	1275
1758	candida_apicola__OG1318__13_673	candida	OG1318	79.5285	79.5285	Candida_apicola|13_673	439
1759	candida_tropicalis__OG1318__30_1439	candida	OG1318	85.0446	85.0446	Candida_tropicalis|30_1439	531	C5MBK1
1760	cyberlindnera_jadinii__OG1318__35_1185	cyberlindnera	OG1318	86.926	86.926	Cyberlindnera_jadinii|35_1185	496
1761	debaryomyces_hansenii__OG1318__36_3711	debaryomyces	OG1318	88.9244	88.9244	Debaryomyces_hansenii|36_3711	504	Q6BWI4
1762	eremothecium_gossypii__OG1318__40_2455	eremothecium	OG1318	81.2013	81.2013	Eremothecium_gossypii|40_2455	579
1763	geotrichum_candidum__OG1318__43_1791	geotrichum	OG1318	79.6541	79.6541	Geotrichum_candidum|43_1791	582
1764	geotrichum_candidum__OG1318__43_6675	geotrichum	OG1318	81.6718	81.6718	Geotrichum_candidum|43_6675	552
1765	kazachstania_naganishii__OG1318__49_1460	kazachstania	OG1318	80.0448	80.0448	Kazachstania_naganishii|49_1460	598
1766	kazachstania_naganishii__OG1318__49_3761	kazachstania	OG1318	69.7584	69.7584	Kazachstania_naganishii|49_3761	748
1767	kluyveromyces_lactis__OG1318__50_107	kluyveromyces	OG1318	82.2127	82.2127	Kluyveromyces_lactis|50_107	567	Q6CJ88
1768	kluyveromyces_marxianus__OG1318__51_990	kluyveromyces	OG1318	80.9034	80.9034	Kluyveromyces_marxianus|51_990	589	W0TAZ9
1769	komagataella_pastoris__OG1318__52_3670	komagataella	OG1318	88.6864	88.6864	Komagataella_pastoris|52_3670	489	C4R4G1
1770	lachancea_thermotolerans__OG1318__64_2062	lachancea	OG1318	83.9445	83.9445	Lachancea_thermotolerans|64_2062	553	C5DEM3
1771	lipomyces_starkeyi__OG1318__66_1528	lipomyces	OG1318	90.1516	90.1516	Lipomyces_starkeyi|66_1528	492
1772	ogataea_parapolymorpha__OG1318__104_2727	ogataea	OG1318	69.3171	69.3171	Ogataea_parapolymorpha|104_2727	1032
1773	pachysolen_tannophilus__OG1318__106_366	pachysolen	OG1318	87.7455	87.7455	Pachysolen_tannophilus|106_366	504
1774	torulaspora_delbrueckii__OG1318__135_1775	torulaspora	OG1318	71.8667	71.8667	Torulaspora_delbrueckii|135_1775	698
1775	vanderwaltozyma_polyspora__OG1318__136_2382	vanderwaltozyma	OG1318	74.2576	74.2576	Vanderwaltozyma_polyspora|136_2382	653
1776	vanderwaltozyma_polyspora__OG1318__136_794	vanderwaltozyma	OG1318	75.9635	75.9635	Vanderwaltozyma_polyspora|136_794	622
1777	wickerhamomyces_anomalus__OG1318__139_5417	wickerhamomyces	OG1318	87.5808	87.5808	Wickerhamomyces_anomalus|139_5417	502
1778	yHMPu5000034604_sporopachydermia_lactativora_160519__OG1318__170_2725	yHMPu5000034604	OG1318	79.534	79.534	yHMPu5000034604_Sporopachydermia_lactativora|170_2725	578
1779	yHMPu5000034957_hanseniaspora_osmophila_160519__OG1318__247_4770	yHMPu5000034957	OG1318	75.9521	75.9521	yHMPu5000034957_Hanseniaspora_osmophila|247_4770	727	A0A1E5RFL2
1780	yarrowia_lipolytica__OG1318__144_1246	yarrowia	OG1318	85.8005	85.8005	Yarrowia_lipolytica|144_1246	624
1781	alloascoidea_hylecoeti__OG1322__0_1456	alloascoidea	OG1322	96.0602	96.0602	Alloascoidea_hylecoeti|0_1456	593
1782	alloascoidea_hylecoeti__OG1322__0_6210	alloascoidea	OG1322	96.5257	96.5257	Alloascoidea_hylecoeti|0_6210	590
1783	ascoidea_rubescens__OG1322__6_4140	ascoidea	OG1322	91.1668	91.1668	Ascoidea_rubescens|6_4140	774
1784	candida_apicola__OG1322__13_2601	candida	OG1322	96.4715	96.4715	Candida_apicola|13_2601	593
1785	candida_tropicalis__OG1322__30_3965	candida	OG1322	96.7034	96.7034	Candida_tropicalis|30_3965	588	C5M2T4
1786	cyberlindnera_jadinii__OG1322__35_3604	cyberlindnera	OG1322	96.5816	96.5816	Cyberlindnera_jadinii|35_3604	589
1787	debaryomyces_hansenii__OG1322__36_3221	debaryomyces	OG1322	96.4049	96.4049	Debaryomyces_hansenii|36_3221	590	Q6BLB1
1788	eremothecium_gossypii__OG1322__40_3179	eremothecium	OG1322	96.7085	96.7085	Eremothecium_gossypii|40_3179	590
1789	geotrichum_candidum__OG1322__43_2305	geotrichum	OG1322	96.24	96.24	Geotrichum_candidum|43_2305	594
1790	kazachstania_naganishii__OG1322__49_2913	kazachstania	OG1322	96.2729	96.2729	Kazachstania_naganishii|49_2913	592
1791	kazachstania_naganishii__OG1322__49_3931	kazachstania	OG1322	96.4563	96.4563	Kazachstania_naganishii|49_3931	592
1792	kluyveromyces_lactis__OG1322__50_94	kluyveromyces	OG1322	96.5313	96.5313	Kluyveromyces_lactis|50_94	590	Q6CJL6
1793	kluyveromyces_marxianus__OG1322__51_928	kluyveromyces	OG1322	96.7035	96.7035	Kluyveromyces_marxianus|51_928	590	W0T9L0
1794	komagataella_pastoris__OG1322__52_2184	komagataella	OG1322	93.6963	93.6963	Komagataella_pastoris|52_2184	575	C4R1D1
1795	lachancea_thermotolerans__OG1322__64_1976	lachancea	OG1322	96.5245	96.5245	Lachancea_thermotolerans|64_1976	591	C5DI18
1796	lipomyces_starkeyi__OG1322__66_1958	lipomyces	OG1322	96.8362	96.8362	Lipomyces_starkeyi|66_1958	588
1797	ogataea_parapolymorpha__OG1322__104_3644	ogataea	OG1322	96.1537	96.1537	Ogataea_parapolymorpha|104_3644	593
1798	pachysolen_tannophilus__OG1322__106_327	pachysolen	OG1322	96.0397	96.0397	Pachysolen_tannophilus|106_327	593
1799	tortispora_caseinolytica__OG1322__134_2616	tortispora	OG1322	96.2347	96.2347	Tortispora_caseinolytica|134_2616	597
1800	torulaspora_delbrueckii__OG1322__135_149	torulaspora	OG1322	91.311	91.311	Torulaspora_delbrueckii|135_149	789
1801	vanderwaltozyma_polyspora__OG1322__136_4311	vanderwaltozyma	OG1322	96.2982	96.2982	Vanderwaltozyma_polyspora|136_4311	592
1802	vanderwaltozyma_polyspora__OG1322__136_5381	vanderwaltozyma	OG1322	96.0596	96.0596	Vanderwaltozyma_polyspora|136_5381	593
1803	wickerhamomyces_anomalus__OG1322__139_1708	wickerhamomyces	OG1322	96.499	96.499	Wickerhamomyces_anomalus|139_1708	590	A0A1E3PDS6
1804	yHMPu5000034604_sporopachydermia_lactativora_160519__OG1322__170_4515	yHMPu5000034604	OG1322	96.4744	96.4744	yHMPu5000034604_Sporopachydermia_lactativora|170_4515	590
1805	yHMPu5000034957_hanseniaspora_osmophila_160519__OG1322__247_3146	yHMPu5000034957	OG1322	96.5394	96.5394	yHMPu5000034957_Hanseniaspora_osmophila|247_3146	596	A0A1E5RGY4
1806	yarrowia_lipolytica__OG1322__144_1678	yarrowia	OG1322	96.4386	96.4386	Yarrowia_lipolytica|144_1678	590
1807	zygosaccharomyces_rouxii__OG1322__342_2865	zygosaccharomyces	OG1322	95.5555	95.5555	Zygosaccharomyces_rouxii|342_2865	204	C5DQ69
1808	alloascoidea_hylecoeti__OG1329__0_1052	alloascoidea	OG1329	92.6603	92.6603	Alloascoidea_hylecoeti|0_1052	471
1809	alloascoidea_hylecoeti__OG1329__0_1531	alloascoidea	OG1329	93.0787	93.0787	Alloascoidea_hylecoeti|0_1531	467
1810	ascoidea_rubescens__OG1329__6_2844	ascoidea	OG1329	83.0015	83.0015	Ascoidea_rubescens|6_2844	1060
1811	candida_apicola__OG1329__13_4660	candida	OG1329	94.3359	94.3359	Candida_apicola|13_4660	469
1812	candida_tropicalis__OG1329__30_1832	candida	OG1329	94.6791	94.6791	Candida_tropicalis|30_1832	474	C5MAP0
1813	cyberlindnera_jadinii__OG1329__35_1784	cyberlindnera	OG1329	92.7635	92.7635	Cyberlindnera_jadinii|35_1784	476
1814	debaryomyces_hansenii__OG1329__36_4057	debaryomyces	OG1329	94.3524	94.3524	Debaryomyces_hansenii|36_4057	473	Q6BQC8
1815	eremothecium_gossypii__OG1329__40_867	eremothecium	OG1329	91.4629	91.4629	Eremothecium_gossypii|40_867	493
1816	geotrichum_candidum__OG1329__43_2986	geotrichum	OG1329	93.44	93.44	Geotrichum_candidum|43_2986	474
1817	kazachstania_naganishii__OG1329__49_3307	kazachstania	OG1329	91.5842	91.5842	Kazachstania_naganishii|49_3307	496
1818	kazachstania_naganishii__OG1329__49_723	kazachstania	OG1329	91.5933	91.5933	Kazachstania_naganishii|49_723	500
1819	kluyveromyces_lactis__OG1329__50_1127	kluyveromyces	OG1329	94.9087	94.9087	Kluyveromyces_lactis|50_1127	481	Q6CUZ3
1820	kluyveromyces_marxianus__OG1329__51_1724	kluyveromyces	OG1329	94.2127	94.2127	Kluyveromyces_marxianus|51_1724	481	W0T3P9
1821	komagataella_pastoris__OG1329__52_3456	komagataella	OG1329	93.4454	93.4454	Komagataella_pastoris|52_3456	479	C4R8F9
1822	lachancea_thermotolerans__OG1329__64_940	lachancea	OG1329	91.5027	91.5027	Lachancea_thermotolerans|64_940	494	C5DK21
1823	lipomyces_starkeyi__OG1329__66_7229	lipomyces	OG1329	93.0644	93.0644	Lipomyces_starkeyi|66_7229	462
1824	ogataea_parapolymorpha__OG1329__104_1417	ogataea	OG1329	62.7029	62.7029	Ogataea_parapolymorpha|104_1417	1319
1825	pachysolen_tannophilus__OG1329__106_3842	pachysolen	OG1329	92.8199	92.8199	Pachysolen_tannophilus|106_3842	481
1826	tortispora_caseinolytica__OG1329__134_2259	tortispora	OG1329	92.8452	92.8452	Tortispora_caseinolytica|134_2259	474
1827	torulaspora_delbrueckii__OG1329__135_563	torulaspora	OG1329	77.34	77.34	Torulaspora_delbrueckii|135_563	1278
1828	vanderwaltozyma_polyspora__OG1329__136_2973	vanderwaltozyma	OG1329	91.0378	91.0378	Vanderwaltozyma_polyspora|136_2973	501
1829	vanderwaltozyma_polyspora__OG1329__136_479	vanderwaltozyma	OG1329	91.8682	91.8682	Vanderwaltozyma_polyspora|136_479	497
1830	wickerhamomyces_anomalus__OG1329__139_82	wickerhamomyces	OG1329	92.4277	92.4277	Wickerhamomyces_anomalus|139_82	480	A0A1E3P204
1831	yHMPu5000034604_sporopachydermia_lactativora_160519__OG1329__170_5655	yHMPu5000034604	OG1329	92.0223	92.0223	yHMPu5000034604_Sporopachydermia_lactativora|170_5655	505
1832	yHMPu5000034957_hanseniaspora_osmophila_160519__OG1329__247_3678	yHMPu5000034957	OG1329	87.0446	87.0446	yHMPu5000034957_Hanseniaspora_osmophila|247_3678	548	A0A1E5RI09
1833	yarrowia_lipolytica__OG1329__144_5666	yarrowia	OG1329	93.8638	93.8638	Yarrowia_lipolytica|144_5666	479
1834	zygosaccharomyces_rouxii__OG1329__342_778	zygosaccharomyces	OG1329	91.2588	91.2588	Zygosaccharomyces_rouxii|342_778	497	C5DZ34
1835	alloascoidea_hylecoeti__OG1333__0_4531	alloascoidea	OG1333	93.216	93.216	Alloascoidea_hylecoeti|0_4531	494
1836	alloascoidea_hylecoeti__OG1333__0_9383	alloascoidea	OG1333	93.5757	93.5757	Alloascoidea_hylecoeti|0_9383	490
1837	ascoidea_rubescens__OG1333__6_3095	ascoidea	OG1333	92.7491	92.7491	Ascoidea_rubescens|6_3095	519
1838	candida_apicola__OG1333__13_3542	candida	OG1333	92.3791	92.3791	Candida_apicola|13_3542	503
1839	candida_tropicalis__OG1333__30_709	candida	OG1333	93.5864	93.5864	Candida_tropicalis|30_709	499	C5MB08
1840	cyberlindnera_jadinii__OG1333__35_4118	cyberlindnera	OG1333	88.8161	88.8161	Cyberlindnera_jadinii|35_4118	721
1841	debaryomyces_hansenii__OG1333__36_4027	debaryomyces	OG1333	93.0531	93.0531	Debaryomyces_hansenii|36_4027	502	Q6BUJ0
1842	eremothecium_gossypii__OG1333__40_63	eremothecium	OG1333	92.3203	92.3203	Eremothecium_gossypii|40_63	512
1843	geotrichum_candidum__OG1333__43_2314	geotrichum	OG1333	91.0294	91.0294	Geotrichum_candidum|43_2314	519
1844	geotrichum_candidum__OG1333__43_4383	geotrichum	OG1333	91.6337	91.6337	Geotrichum_candidum|43_4383	513
1845	kazachstania_naganishii__OG1333__49_3429	kazachstania	OG1333	92.4146	92.4146	Kazachstania_naganishii|49_3429	502
1846	kazachstania_naganishii__OG1333__49_4618	kazachstania	OG1333	94.038	94.038	Kazachstania_naganishii|49_4618	502
1847	kluyveromyces_lactis__OG1333__50_318	kluyveromyces	OG1333	93.5444	93.5444	Kluyveromyces_lactis|50_318	497	P48828
1848	kluyveromyces_marxianus__OG1333__51_2776	kluyveromyces	OG1333	93.8	93.8	Kluyveromyces_marxianus|51_2776	497	W0TCY6
1849	kluyveromyces_marxianus__OG1333__51_4370	kluyveromyces	OG1333	92.4158	92.4158	Kluyveromyces_marxianus|51_4370	321
1850	komagataella_pastoris__OG1333__52_4320	komagataella	OG1333	92.8499	92.8499	Komagataella_pastoris|52_4320	504	C4R099
1851	lachancea_thermotolerans__OG1333__64_864	lachancea	OG1333	91.6817	91.6817	Lachancea_thermotolerans|64_864	511	C5E1X3
1852	lipomyces_starkeyi__OG1333__66_7777	lipomyces	OG1333	92.8608	92.8608	Lipomyces_starkeyi|66_7777	510
1853	ogataea_parapolymorpha__OG1333__104_476	ogataea	OG1333	92.6402	92.6402	Ogataea_parapolymorpha|104_476	505
1854	pachysolen_tannophilus__OG1333__106_5158	pachysolen	OG1333	93.1459	93.1459	Pachysolen_tannophilus|106_5158	508
1855	tortispora_caseinolytica__OG1333__134_2726	tortispora	OG1333	60.9885	60.9885	Tortispora_caseinolytica|134_2726	1198
1856	torulaspora_delbrueckii__OG1333__135_2575	torulaspora	OG1333	93.8184	93.8184	Torulaspora_delbrueckii|135_2575	505
1857	vanderwaltozyma_polyspora__OG1333__136_1265	vanderwaltozyma	OG1333	92.6086	92.6086	Vanderwaltozyma_polyspora|136_1265	509
1858	wickerhamomyces_anomalus__OG1333__139_4933	wickerhamomyces	OG1333	94.0085	94.0085	Wickerhamomyces_anomalus|139_4933	499	A0A1E3NVQ8
1859	yHMPu5000034604_sporopachydermia_lactativora_160519__OG1333__170_5952	yHMPu5000034604	OG1333	93.9567	93.9567	yHMPu5000034604_Sporopachydermia_lactativora|170_5952	499
1860	yHMPu5000034957_hanseniaspora_osmophila_160519__OG1333__247_548	yHMPu5000034957	OG1333	91.6396	91.6396	yHMPu5000034957_Hanseniaspora_osmophila|247_548	528	A0A1E5RNR4
1861	yarrowia_lipolytica__OG1333__144_3454	yarrowia	OG1333	94.2182	94.2182	Yarrowia_lipolytica|144_3454	498
1862	zygosaccharomyces_rouxii__OG1333__342_2394	zygosaccharomyces	OG1333	91.0419	91.0419	Zygosaccharomyces_rouxii|342_2394	513	C5DYT8
1863	alloascoidea_hylecoeti__OG1337__0_2046	alloascoidea	OG1337	90.4396	90.4396	Alloascoidea_hylecoeti|0_2046	726
1864	alloascoidea_hylecoeti__OG1337__0_4199	alloascoidea	OG1337	90.0858	90.0858	Alloascoidea_hylecoeti|0_4199	729
1865	ascoidea_rubescens__OG1337__6_2350	ascoidea	OG1337	89.6529	89.6529	Ascoidea_rubescens|6_2350	756
1866	candida_apicola__OG1337__13_1433	candida	OG1337	93.8613	93.8613	Candida_apicola|13_1433	522
1867	candida_tropicalis__OG1337__30_75	candida	OG1337	80.2236	80.2236	Candida_tropicalis|30_75	884	C5M4N0
1868	cyberlindnera_jadinii__OG1337__35_3839	cyberlindnera	OG1337	89.6388	89.6388	Cyberlindnera_jadinii|35_3839	759
1869	debaryomyces_hansenii__OG1337__36_4778	debaryomyces	OG1337	83.4378	83.4378	Debaryomyces_hansenii|36_4778	846	Q6BXI7
1870	eremothecium_gossypii__OG1337__40_3145	eremothecium	OG1337	91.506	91.506	Eremothecium_gossypii|40_3145	738
1871	geotrichum_candidum__OG1337__43_2034	geotrichum	OG1337	91.7858	91.7858	Geotrichum_candidum|43_2034	695
1872	kazachstania_naganishii__OG1337__49_1360	kazachstania	OG1337	89.7529	89.7529	Kazachstania_naganishii|49_1360	770
1873	kluyveromyces_lactis__OG1337__50_1245	kluyveromyces	OG1337	90.4034	90.4034	Kluyveromyces_lactis|50_1245	754	P49381
1874	kluyveromyces_marxianus__OG1337__51_3174	kluyveromyces	OG1337	89.7707	89.7707	Kluyveromyces_marxianus|51_3174	753	W0TEC7
1875	komagataella_pastoris__OG1337__52_3157	komagataella	OG1337	88.1559	88.1559	Komagataella_pastoris|52_3157	781	C4R912
1876	lachancea_thermotolerans__OG1337__64_1988	lachancea	OG1337	91.4675	91.4675	Lachancea_thermotolerans|64_1988	743
1877	lipomyces_starkeyi__OG1337__66_7642	lipomyces	OG1337	90.1501	90.1501	Lipomyces_starkeyi|66_7642	731
1878	ogataea_parapolymorpha__OG1337__104_4143	ogataea	OG1337	85.9586	85.9586	Ogataea_parapolymorpha|104_4143	812
1879	pachysolen_tannophilus__OG1337__106_5496	pachysolen	OG1337	90.7273	90.7273	Pachysolen_tannophilus|106_5496	739
1880	tortispora_caseinolytica__OG1337__134_2464	tortispora	OG1337	87.9727	87.9727	Tortispora_caseinolytica|134_2464	763
1881	torulaspora_delbrueckii__OG1337__135_3446	torulaspora	OG1337	84.7278	84.7278	Torulaspora_delbrueckii|135_3446	847
1882	vanderwaltozyma_polyspora__OG1337__136_1301	vanderwaltozyma	OG1337	89.9516	89.9516	Vanderwaltozyma_polyspora|136_1301	757
1883	vanderwaltozyma_polyspora__OG1337__136_524	vanderwaltozyma	OG1337	84.5452	84.5452	Vanderwaltozyma_polyspora|136_524	861
1884	wickerhamomyces_anomalus__OG1337__139_4501	wickerhamomyces	OG1337	89.8785	89.8785	Wickerhamomyces_anomalus|139_4501	763	A0A1E3NYE2
1885	yHMPu5000034604_sporopachydermia_lactativora_160519__OG1337__170_867	yHMPu5000034604	OG1337	89.0899	89.0899	yHMPu5000034604_Sporopachydermia_lactativora|170_867	753
1886	zygosaccharomyces_rouxii__OG1337__342_2181	zygosaccharomyces	OG1337	86.196	86.196	Zygosaccharomyces_rouxii|342_2181	820	C5DPM4
1887	alloascoidea_hylecoeti__OG1354__0_8229	alloascoidea	OG1354	67.4989	67.4989	Alloascoidea_hylecoeti|0_8229	1531
1888	ascoidea_rubescens__OG1354__6_301	ascoidea	OG1354	94.2195	94.2195	Ascoidea_rubescens|6_301	523
1889	candida_apicola__OG1354__13_3661	candida	OG1354	92.0183	92.0183	Candida_apicola|13_3661	538
1890	candida_tropicalis__OG1354__30_3621	candida	OG1354	91.5682	91.5682	Candida_tropicalis|30_3621	155	C5M7F2
1891	cyberlindnera_jadinii__OG1354__35_2570	cyberlindnera	OG1354	94.1811	94.1811	Cyberlindnera_jadinii|35_2570	522
1892	debaryomyces_hansenii__OG1354__36_3373	debaryomyces	OG1354	93.9428	93.9428	Debaryomyces_hansenii|36_3373	521	Q6BMX8
1893	eremothecium_gossypii__OG1354__40_3825	eremothecium	OG1354	94.5756	94.5756	Eremothecium_gossypii|40_3825	523
1894	geotrichum_candidum__OG1354__43_1024	geotrichum	OG1354	94.039	94.039	Geotrichum_candidum|43_1024	522
1895	geotrichum_candidum__OG1354__43_3300	geotrichum	OG1354	93.5283	93.5283	Geotrichum_candidum|43_3300	522
1896	kazachstania_naganishii__OG1354__49_4432	kazachstania	OG1354	91.1837	91.1837	Kazachstania_naganishii|49_4432	541
1897	kluyveromyces_lactis__OG1354__50_4376	kluyveromyces	OG1354	93.9924	93.9924	Kluyveromyces_lactis|50_4376	523	Q6CWA8
1898	kluyveromyces_marxianus__OG1354__51_4709	kluyveromyces	OG1354	92.7707	92.7707	Kluyveromyces_marxianus|51_4709	154	W0TCU5
1899	komagataella_pastoris__OG1354__52_4377	komagataella	OG1354	93.843	93.843	Komagataella_pastoris|52_4377	522
1900	lachancea_thermotolerans__OG1354__64_3618	lachancea	OG1354	93.7019	93.7019	Lachancea_thermotolerans|64_3618	522	C5DFK7
1901	lipomyces_starkeyi__OG1354__66_3280	lipomyces	OG1354	93.3499	93.3499	Lipomyces_starkeyi|66_3280	529
1902	ogataea_parapolymorpha__OG1354__104_89	ogataea	OG1354	93.9376	93.9376	Ogataea_parapolymorpha|104_89	523
1903	pachysolen_tannophilus__OG1354__106_3500	pachysolen	OG1354	93.2	93.2	Pachysolen_tannophilus|106_3500	526
1904	tortispora_caseinolytica__OG1354__134_205	tortispora	OG1354	93.7256	93.7256	Tortispora_caseinolytica|134_205	520
1905	torulaspora_delbrueckii__OG1354__135_1773	torulaspora	OG1354	93.8672	93.8672	Torulaspora_delbrueckii|135_1773	521
1906	vanderwaltozyma_polyspora__OG1354__136_5670	vanderwaltozyma	OG1354	92.7141	92.7141	Vanderwaltozyma_polyspora|136_5670	519
1907	wickerhamomyces_anomalus__OG1354__139_4023	wickerhamomyces	OG1354	94.1862	94.1862	Wickerhamomyces_anomalus|139_4023	522	A0A1E3PBC3
1908	yHMPu5000034604_sporopachydermia_lactativora_160519__OG1354__170_140	yHMPu5000034604	OG1354	93.7441	93.7441	yHMPu5000034604_Sporopachydermia_lactativora|170_140	521
1909	yHMPu5000034957_hanseniaspora_osmophila_160519__OG1354__247_2044	yHMPu5000034957	OG1354	94.2023	94.2023	yHMPu5000034957_Hanseniaspora_osmophila|247_2044	522	A0A1E5RGY9
1910	yarrowia_lipolytica__OG1354__144_4357	yarrowia	OG1354	93.8078	93.8078	Yarrowia_lipolytica|144_4357	526
1911	zygosaccharomyces_rouxii__OG1354__342_2997	zygosaccharomyces	OG1354	93.7083	93.7083	Zygosaccharomyces_rouxii|342_2997	524	C5DS52
1912	alloascoidea_hylecoeti__OG1355__0_418	alloascoidea	OG1355	91.8106	91.8106	Alloascoidea_hylecoeti|0_418	557
1913	alloascoidea_hylecoeti__OG1355__0_4594	alloascoidea	OG1355	91.9892	91.9892	Alloascoidea_hylecoeti|0_4594	539
1914	alloascoidea_hylecoeti__OG1355__0_6224	alloascoidea	OG1355	90.5952	90.5952	Alloascoidea_hylecoeti|0_6224	541
1915	ascoidea_rubescens__OG1355__6_814	ascoidea	OG1355	84.3742	84.3742	Ascoidea_rubescens|6_814	817
1916	candida_apicola__OG1355__13_4697	candida	OG1355	91.9564	91.9564	Candida_apicola|13_4697	524
1917	candida_tropicalis__OG1355__30_4251	candida	OG1355	95.4551	95.4551	Candida_tropicalis|30_4251	528	C5MGS9
1918	cyberlindnera_jadinii__OG1355__35_1548	cyberlindnera	OG1355	93.9801	93.9801	Cyberlindnera_jadinii|35_1548	524
1919	debaryomyces_hansenii__OG1355__36_3190	debaryomyces	OG1355	94.744	94.744	Debaryomyces_hansenii|36_3190	523	Q6BNS7
1920	eremothecium_gossypii__OG1355__40_3920	eremothecium	OG1355	94.8518	94.8518	Eremothecium_gossypii|40_3920	529
1921	geotrichum_candidum__OG1355__43_3298	geotrichum	OG1355	92.4556	92.4556	Geotrichum_candidum|43_3298	539
1922	geotrichum_candidum__OG1355__43_6355	geotrichum	OG1355	93.1637	93.1637	Geotrichum_candidum|43_6355	516
1923	kazachstania_naganishii__OG1355__49_2018	kazachstania	OG1355	94.6663	94.6663	Kazachstania_naganishii|49_2018	531
1924	kluyveromyces_lactis__OG1355__50_359	kluyveromyces	OG1355	95.1644	95.1644	Kluyveromyces_lactis|50_359	527	Q6CPN0
1925	kluyveromyces_marxianus__OG1355__51_1296	kluyveromyces	OG1355	95.0227	95.0227	Kluyveromyces_marxianus|51_1296	526	W0TA79
1926	komagataella_pastoris__OG1355__52_2250	komagataella	OG1355	93.5497	93.5497	Komagataella_pastoris|52_2250	515	C4R632
1927	lachancea_thermotolerans__OG1355__64_3098	lachancea	OG1355	95.3009	95.3009	Lachancea_thermotolerans|64_3098	536	C5DM14
1928	lipomyces_starkeyi__OG1355__66_105	lipomyces	OG1355	91.178	91.178	Lipomyces_starkeyi|66_105	523
1929	ogataea_parapolymorpha__OG1355__104_1522	ogataea	OG1355	93.4572	93.4572	Ogataea_parapolymorpha|104_1522	518
1930	pachysolen_tannophilus__OG1355__106_478	pachysolen	OG1355	92.7955	92.7955	Pachysolen_tannophilus|106_478	528
1931	tortispora_caseinolytica__OG1355__134_3223	tortispora	OG1355	71.0335	71.0335	Tortispora_caseinolytica|134_3223	961
1932	torulaspora_delbrueckii__OG1355__135_3973	torulaspora	OG1355	85.9647	85.9647	Torulaspora_delbrueckii|135_3973	1120
1933	vanderwaltozyma_polyspora__OG1355__136_3658	vanderwaltozyma	OG1355	95.9394	95.9394	Vanderwaltozyma_polyspora|136_3658	529
1934	vanderwaltozyma_polyspora__OG1355__136_3952	vanderwaltozyma	OG1355	93.6095	93.6095	Vanderwaltozyma_polyspora|136_3952	511
1935	wickerhamomyces_anomalus__OG1355__139_4780	wickerhamomyces	OG1355	94.6227	94.6227	Wickerhamomyces_anomalus|139_4780	524	A0A1E3NZS8
1936	yHMPu5000034604_sporopachydermia_lactativora_160519__OG1355__170_3390	yHMPu5000034604	OG1355	92.2048	92.2048	yHMPu5000034604_Sporopachydermia_lactativora|170_3390	538
1937	yHMPu5000034957_hanseniaspora_osmophila_160519__OG1355__247_4658	yHMPu5000034957	OG1355	95.2658	95.2658	yHMPu5000034957_Hanseniaspora_osmophila|247_4658	530	A0A1E5R1Z8
1938	yarrowia_lipolytica__OG1355__144_851	yarrowia	OG1355	92.449	92.449	Yarrowia_lipolytica|144_851	523
1939	alloascoidea_hylecoeti__OG1357__0_6904	alloascoidea	OG1357	88.0817	88.0817	Alloascoidea_hylecoeti|0_6904	707
1940	ascoidea_rubescens__OG1357__6_5374	ascoidea	OG1357	88.2744	88.2744	Ascoidea_rubescens|6_5374	703
1941	candida_apicola__OG1357__13_2345	candida	OG1357	89.9966	89.9966	Candida_apicola|13_2345	694
1942	candida_tropicalis__OG1357__30_1725	candida	OG1357	88.7876	88.7876	Candida_tropicalis|30_1725	686	C5MA95
1943	cyberlindnera_jadinii__OG1357__35_4347	cyberlindnera	OG1357	90.3793	90.3793	Cyberlindnera_jadinii|35_4347	695
1944	debaryomyces_hansenii__OG1357__36_3920	debaryomyces	OG1357	89.314	89.314	Debaryomyces_hansenii|36_3920	697	Q6BJI2
1945	eremothecium_gossypii__OG1357__40_4044	eremothecium	OG1357	88.5406	88.5406	Eremothecium_gossypii|40_4044	706
1946	geotrichum_candidum__OG1357__43_2927	geotrichum	OG1357	88.4308	88.4308	Geotrichum_candidum|43_2927	708
1947	geotrichum_candidum__OG1357__43_2997	geotrichum	OG1357	83.949	83.949	Geotrichum_candidum|43_2997	840
1948	kazachstania_naganishii__OG1357__49_4597	kazachstania	OG1357	87.6045	87.6045	Kazachstania_naganishii|49_4597	726
1949	kluyveromyces_lactis__OG1357__50_2084	kluyveromyces	OG1357	88.1083	88.1083	Kluyveromyces_lactis|50_2084	704	Q6CK47
1950	kluyveromyces_marxianus__OG1357__51_5024	kluyveromyces	OG1357	87.709	87.709	Kluyveromyces_marxianus|51_5024	706	W0T6B9
1951	komagataella_pastoris__OG1357__52_2532	komagataella	OG1357	88.5951	88.5951	Komagataella_pastoris|52_2532	696	C4R194
1952	lachancea_thermotolerans__OG1357__64_586	lachancea	OG1357	89.1842	89.1842	Lachancea_thermotolerans|64_586	701	C5DGI2
1953	lipomyces_starkeyi__OG1357__66_2941	lipomyces	OG1357	88.9775	88.9775	Lipomyces_starkeyi|66_2941	705
1954	lipomyces_starkeyi__OG1357__66_5869	lipomyces	OG1357	85.5384	85.5384	Lipomyces_starkeyi|66_5869	724
1955	ogataea_parapolymorpha__OG1357__104_1155	ogataea	OG1357	76.6367	76.6367	Ogataea_parapolymorpha|104_1155	1073
1956	pachysolen_tannophilus__OG1357__106_214	pachysolen	OG1357	89.7156	89.7156	Pachysolen_tannophilus|106_214	694
1957	tortispora_caseinolytica__OG1357__134_4189	tortispora	OG1357	84.7345	84.7345	Tortispora_caseinolytica|134_4189	760
1958	torulaspora_delbrueckii__OG1357__135_734	torulaspora	OG1357	87.599	87.599	Torulaspora_delbrueckii|135_734	725
1959	vanderwaltozyma_polyspora__OG1357__136_4526	vanderwaltozyma	OG1357	88.2336	88.2336	Vanderwaltozyma_polyspora|136_4526	714
1960	wickerhamomyces_anomalus__OG1357__139_538	wickerhamomyces	OG1357	89.3372	89.3372	Wickerhamomyces_anomalus|139_538	699	A0A1E3P0G8
1961	yHMPu5000034604_sporopachydermia_lactativora_160519__OG1357__170_3577	yHMPu5000034604	OG1357	88.2601	88.2601	yHMPu5000034604_Sporopachydermia_lactativora|170_3577	706
1962	yarrowia_lipolytica__OG1357__144_1132	yarrowia	OG1357	89.5178	89.5178	Yarrowia_lipolytica|144_1132	694
1963	alloascoidea_hylecoeti__OG1360__0_3795	alloascoidea	OG1360	78.3109	78.3109	Alloascoidea_hylecoeti|0_3795	1035
1964	alloascoidea_hylecoeti__OG1360__0_4283	alloascoidea	OG1360	74.6159	74.6159	Alloascoidea_hylecoeti|0_4283	1399
1965	ascoidea_rubescens__OG1360__6_4454	ascoidea	OG1360	72.1612	72.1612	Ascoidea_rubescens|6_4454	1174
1966	candida_apicola__OG1360__13_1438	candida	OG1360	78.4528	78.4528	Candida_apicola|13_1438	1000
1967	candida_tropicalis__OG1360__30_2852	candida	OG1360	78.724	78.724	Candida_tropicalis|30_2852	1043	C5ME55
1968	cyberlindnera_jadinii__OG1360__35_1369	cyberlindnera	OG1360	79.6999	79.6999	Cyberlindnera_jadinii|35_1369	994
1969	debaryomyces_hansenii__OG1360__36_1374	debaryomyces	OG1360	79.4157	79.4157	Debaryomyces_hansenii|36_1374	1043	Q6BSE8
1970	eremothecium_gossypii__OG1360__40_3877	eremothecium	OG1360	78.7595	78.7595	Eremothecium_gossypii|40_3877	1028
1971	geotrichum_candidum__OG1360__43_3246	geotrichum	OG1360	79.1894	79.1894	Geotrichum_candidum|43_3246	1008
1972	kazachstania_naganishii__OG1360__49_54	kazachstania	OG1360	74.8187	74.8187	Kazachstania_naganishii|49_54	1087
1973	kluyveromyces_lactis__OG1360__50_4391	kluyveromyces	OG1360	76.5457	76.5457	Kluyveromyces_lactis|50_4391	1072	Q6CWE9
1974	kluyveromyces_marxianus__OG1360__51_810	kluyveromyces	OG1360	76.6909	76.6909	Kluyveromyces_marxianus|51_810	1073	W0TEE1
1975	komagataella_pastoris__OG1360__52_4035	komagataella	OG1360	68.9891	68.9891	Komagataella_pastoris|52_4035	411	C4R2G3
1976	lachancea_thermotolerans__OG1360__64_654	lachancea	OG1360	77.4446	77.4446	Lachancea_thermotolerans|64_654	1046	C5DFP3
1977	lipomyces_starkeyi__OG1360__66_1967	lipomyces	OG1360	76.114	76.114	Lipomyces_starkeyi|66_1967	1035
1978	ogataea_parapolymorpha__OG1360__104_1803	ogataea	OG1360	78.3096	78.3096	Ogataea_parapolymorpha|104_1803	1050
1979	pachysolen_tannophilus__OG1360__106_4256	pachysolen	OG1360	77.0205	77.0205	Pachysolen_tannophilus|106_4256	888
1980	tortispora_caseinolytica__OG1360__134_4389	tortispora	OG1360	66.3161	66.3161	Tortispora_caseinolytica|134_4389	1828
1981	torulaspora_delbrueckii__OG1360__135_1582	torulaspora	OG1360	77.2513	77.2513	Torulaspora_delbrueckii|135_1582	1041
1982	vanderwaltozyma_polyspora__OG1360__136_3781	vanderwaltozyma	OG1360	77.2129	77.2129	Vanderwaltozyma_polyspora|136_3781	1050
1983	vanderwaltozyma_polyspora__OG1360__136_4432	vanderwaltozyma	OG1360	77.3312	77.3312	Vanderwaltozyma_polyspora|136_4432	1065
1984	wickerhamomyces_anomalus__OG1360__139_1533	wickerhamomyces	OG1360	78.6244	78.6244	Wickerhamomyces_anomalus|139_1533	978	A0A1E3PB46
1985	yHMPu5000034604_sporopachydermia_lactativora_160519__OG1360__170_5908	yHMPu5000034604	OG1360	78.1579	78.1579	yHMPu5000034604_Sporopachydermia_lactativora|170_5908	1019
1986	yarrowia_lipolytica__OG1360__144_3178	yarrowia	OG1360	77.9431	77.9431	Yarrowia_lipolytica|144_3178	999
1987	alloascoidea_hylecoeti__OG1364__0_2478	alloascoidea	OG1364	95.3437	95.3437	Alloascoidea_hylecoeti|0_2478	415
1988	ascoidea_rubescens__OG1364__6_2410	ascoidea	OG1364	92.1117	92.1117	Ascoidea_rubescens|6_2410	434
1989	candida_apicola__OG1364__13_3962	candida	OG1364	94.4314	94.4314	Candida_apicola|13_3962	414
1990	candida_tropicalis__OG1364__30_3792	candida	OG1364	95.7729	95.7729	Candida_tropicalis|30_3792	406	C5M9K6
1991	candida_tropicalis__OG1364__30_5869	candida	OG1364	95.2479	95.2479	Candida_tropicalis|30_5869	408	C5M4S8
1992	cyberlindnera_jadinii__OG1364__35_2135	cyberlindnera	OG1364	93.614	93.614	Cyberlindnera_jadinii|35_2135	422
1993	debaryomyces_hansenii__OG1364__36_1456	debaryomyces	OG1364	94.9747	94.9747	Debaryomyces_hansenii|36_1456	412	Q6BVV6
1994	debaryomyces_hansenii__OG1364__36_5636	debaryomyces	OG1364	94.2049	94.2049	Debaryomyces_hansenii|36_5636	416	Q6BNX5
1995	eremothecium_gossypii__OG1364__40_3813	eremothecium	OG1364	94.9356	94.9356	Eremothecium_gossypii|40_3813	403
1996	geotrichum_candidum__OG1364__43_4612	geotrichum	OG1364	95.0516	95.0516	Geotrichum_candidum|43_4612	416
1997	kazachstania_naganishii__OG1364__49_3768	kazachstania	OG1364	94.6348	94.6348	Kazachstania_naganishii|49_3768	409
1998	kluyveromyces_lactis__OG1364__50_783	kluyveromyces	OG1364	95.2715	95.2715	Kluyveromyces_lactis|50_783	404	Q6CKG4
1999	kluyveromyces_marxianus__OG1364__51_991	kluyveromyces	OG1364	94.3239	94.3239	Kluyveromyces_marxianus|51_991	411	W0T6J0
[truncated: 7,969 more rows]
