# Supplementary material for: The role of metabolism in shaping enzyme structures over 400 million years
Source: Nature. 2025 Jul 9;644(8075):280–9. doi: 10.1038/s41586-025-09205-6 (PMC12328220; doi:10.1038/s41586-025-09205-6)
Supplement: Supplementary file 3 — Supplementary Tables 1–10 (see Supplementary Information file for legends). [file 41586_2025_9205_MOESM3_ESM.zip › SI_Tables/Table_S1_6.csv]

	TM_score_mean_dnds	TM_score_std_dnds	cluster_structures_dnds	TM_score_mean_ref	TM_score_std_ref	cluster_structures_ref
OG1004_REF_Scer_AF-P15938-F1-model_v2	0.6976528083028083	0.11489147377452205	['Calb_AF-A0A1D8PP74-F1-model_v2', 'Calb_AF-A0A1D8PS92-F1-model_v2', 'Calb_AF-Q5AJA5-F1-model_v2', 'Calb_AF-Q5ANN5-F1-model_v2', 'REF_Scer_AF-P15938-F1-model_v2', 'REF_Scer_AF-P20095-F1-model_v2', 'REF_Scer_AF-P24384-F1-model_v2', 'REF_Scer_AF-P53131-F1-model_v2', 'Spom_AF-O42643-F1-model_v2', 'Spom_AF-Q10752-F1-model_v2', 'Spom_AF-Q9P774-F1-model_v2', 'alloascoidea_hylecoeti__OG1004__0_887', 'al…	0.7035615821586366	0.12132961176358006	['Calb_AF-A0A1D8PP74-F1-model_v2', 'Calb_AF-A0A1D8PS92-F1-model_v2', 'Calb_AF-Q5AJA5-F1-model_v2', 'Calb_AF-Q5ANN5-F1-model_v2', 'REF_Scer_AF-P15938-F1-model_v2', 'REF_Scer_AF-P20095-F1-model_v2', 'REF_Scer_AF-P24384-F1-model_v2', 'REF_Scer_AF-P53131-F1-model_v2', 'Spom_AF-O42643-F1-model_v2', 'Spom_AF-O42945-F1-model_v2', 'Spom_AF-Q10752-F1-model_v2', 'Spom_AF-Q9P774-F1-model_v2', 'alloascoidea_…
OG1004_REF_Scer_AF-P20095-F1-model_v2				0.7035615821586366	0.12132961176358006	['Calb_AF-A0A1D8PP74-F1-model_v2', 'Calb_AF-A0A1D8PS92-F1-model_v2', 'Calb_AF-Q5AJA5-F1-model_v2', 'Calb_AF-Q5ANN5-F1-model_v2', 'REF_Scer_AF-P15938-F1-model_v2', 'REF_Scer_AF-P20095-F1-model_v2', 'REF_Scer_AF-P24384-F1-model_v2', 'REF_Scer_AF-P53131-F1-model_v2', 'Spom_AF-O42643-F1-model_v2', 'Spom_AF-O42945-F1-model_v2', 'Spom_AF-Q10752-F1-model_v2', 'Spom_AF-Q9P774-F1-model_v2', 'alloascoidea_…
OG1004_REF_Scer_AF-P24384-F1-model_v2				0.7035615821586366	0.12132961176358006	['Calb_AF-A0A1D8PP74-F1-model_v2', 'Calb_AF-A0A1D8PS92-F1-model_v2', 'Calb_AF-Q5AJA5-F1-model_v2', 'Calb_AF-Q5ANN5-F1-model_v2', 'REF_Scer_AF-P15938-F1-model_v2', 'REF_Scer_AF-P20095-F1-model_v2', 'REF_Scer_AF-P24384-F1-model_v2', 'REF_Scer_AF-P53131-F1-model_v2', 'Spom_AF-O42643-F1-model_v2', 'Spom_AF-O42945-F1-model_v2', 'Spom_AF-Q10752-F1-model_v2', 'Spom_AF-Q9P774-F1-model_v2', 'alloascoidea_…
OG1004_REF_Scer_AF-P40459-F1-model_v2	0.8948427536231883	0.0838086131799244	['Calb_AF-A0A1D8PS97-F1-model_v2', 'REF_Scer_AF-P40459-F1-model_v2', 'Spom_AF-Q09673-F1-model_v2', 'alloascoidea_hylecoeti__OG1004__0_1963', 'ascoidea_rubescens__OG1004__6_3333', 'candida_apicola__OG1004__13_3311', 'candida_tropicalis__OG1004__30_2060', 'cyberlindnera_jadinii__OG1004__35_232', 'debaryomyces_hansenii__OG1004__36_388', 'eremothecium_gossypii__OG1004__40_1208', 'geotrichum_candidum_…	0.8948427536231883	0.0838086131799244	['Calb_AF-A0A1D8PS97-F1-model_v2', 'REF_Scer_AF-P40459-F1-model_v2', 'Spom_AF-Q09673-F1-model_v2', 'alloascoidea_hylecoeti__OG1004__0_1963', 'ascoidea_rubescens__OG1004__6_3333', 'candida_apicola__OG1004__13_3311', 'candida_tropicalis__OG1004__30_2060', 'cyberlindnera_jadinii__OG1004__35_232', 'debaryomyces_hansenii__OG1004__36_388', 'eremothecium_gossypii__OG1004__40_1208', 'geotrichum_candidum_…
OG1004_REF_Scer_AF-P53131-F1-model_v2				0.7035615821586366	0.12132961176358006	['Calb_AF-A0A1D8PP74-F1-model_v2', 'Calb_AF-A0A1D8PS92-F1-model_v2', 'Calb_AF-Q5AJA5-F1-model_v2', 'Calb_AF-Q5ANN5-F1-model_v2', 'REF_Scer_AF-P15938-F1-model_v2', 'REF_Scer_AF-P20095-F1-model_v2', 'REF_Scer_AF-P24384-F1-model_v2', 'REF_Scer_AF-P53131-F1-model_v2', 'Spom_AF-O42643-F1-model_v2', 'Spom_AF-O42945-F1-model_v2', 'Spom_AF-Q10752-F1-model_v2', 'Spom_AF-Q9P774-F1-model_v2', 'alloascoidea_…
OG1012_REF_Scer_AF-P08004-F1-model_v2	0.7154043233082706	0.059973154605114404	['Calb_AF-A0A1D8PTV3-F1-model_v2', 'Calb_AF-Q5A594-F1-model_v2', 'REF_Scer_AF-P08004-F1-model_v2', 'REF_Scer_AF-P14180-F1-model_v2', 'Spom_AF-P30597-F1-model_v2', 'alloascoidea_hylecoeti__OG1012__0_309', 'alloascoidea_hylecoeti__OG1012__0_7013', 'alloascoidea_hylecoeti__OG1012__0_8487', 'alloascoidea_hylecoeti__OG1012__0_9423', 'ascoidea_rubescens__OG1012__6_2966', 'ascoidea_rubescens__OG1012__6_…	0.7154043233082706	0.059973154605114404	['Calb_AF-A0A1D8PTV3-F1-model_v2', 'Calb_AF-Q5A594-F1-model_v2', 'REF_Scer_AF-P08004-F1-model_v2', 'REF_Scer_AF-P14180-F1-model_v2', 'Spom_AF-P30597-F1-model_v2', 'alloascoidea_hylecoeti__OG1012__0_309', 'alloascoidea_hylecoeti__OG1012__0_7013', 'alloascoidea_hylecoeti__OG1012__0_8487', 'alloascoidea_hylecoeti__OG1012__0_9423', 'ascoidea_rubescens__OG1012__6_2966', 'ascoidea_rubescens__OG1012__6_…
OG1012_REF_Scer_AF-P14180-F1-model_v2				0.7154043233082706	0.059973154605114404	['Calb_AF-A0A1D8PTV3-F1-model_v2', 'Calb_AF-Q5A594-F1-model_v2', 'REF_Scer_AF-P08004-F1-model_v2', 'REF_Scer_AF-P14180-F1-model_v2', 'Spom_AF-P30597-F1-model_v2', 'alloascoidea_hylecoeti__OG1012__0_309', 'alloascoidea_hylecoeti__OG1012__0_7013', 'alloascoidea_hylecoeti__OG1012__0_8487', 'alloascoidea_hylecoeti__OG1012__0_9423', 'ascoidea_rubescens__OG1012__6_2966', 'ascoidea_rubescens__OG1012__6_…
OG1016_REF_Scer_AF-P00330-F1-model_v2	0.9507551442307693	0.07104210329011271	['Calb_AF-O94038-F1-model_v2', 'REF_Scer_AF-P00330-F1-model_v2', 'REF_Scer_AF-P00331-F1-model_v2', 'REF_Scer_AF-P07246-F1-model_v2', 'REF_Scer_AF-P38113-F1-model_v2', 'Spom_AF-P00332-F1-model_v2', 'alloascoidea_hylecoeti__OG1016__0_5087', 'alloascoidea_hylecoeti__OG1016__0_5849', 'alloascoidea_hylecoeti__OG1016__0_5872', 'alloascoidea_hylecoeti__OG1016__0_7891', 'alloascoidea_hylecoeti__OG1016__0…	0.9507551442307693	0.07104210329011271	['Calb_AF-O94038-F1-model_v2', 'REF_Scer_AF-P00330-F1-model_v2', 'REF_Scer_AF-P00331-F1-model_v2', 'REF_Scer_AF-P07246-F1-model_v2', 'REF_Scer_AF-P38113-F1-model_v2', 'Spom_AF-P00332-F1-model_v2', 'alloascoidea_hylecoeti__OG1016__0_5087', 'alloascoidea_hylecoeti__OG1016__0_5849', 'alloascoidea_hylecoeti__OG1016__0_5872', 'alloascoidea_hylecoeti__OG1016__0_7891', 'alloascoidea_hylecoeti__OG1016__0…
OG1016_REF_Scer_AF-P00331-F1-model_v2				0.9507551442307693	0.07104210329011271	['Calb_AF-O94038-F1-model_v2', 'REF_Scer_AF-P00330-F1-model_v2', 'REF_Scer_AF-P00331-F1-model_v2', 'REF_Scer_AF-P07246-F1-model_v2', 'REF_Scer_AF-P38113-F1-model_v2', 'Spom_AF-P00332-F1-model_v2', 'alloascoidea_hylecoeti__OG1016__0_5087', 'alloascoidea_hylecoeti__OG1016__0_5849', 'alloascoidea_hylecoeti__OG1016__0_5872', 'alloascoidea_hylecoeti__OG1016__0_7891', 'alloascoidea_hylecoeti__OG1016__0…
OG1016_REF_Scer_AF-P07246-F1-model_v2				0.9507551442307693	0.07104210329011271	['Calb_AF-O94038-F1-model_v2', 'REF_Scer_AF-P00330-F1-model_v2', 'REF_Scer_AF-P00331-F1-model_v2', 'REF_Scer_AF-P07246-F1-model_v2', 'REF_Scer_AF-P38113-F1-model_v2', 'Spom_AF-P00332-F1-model_v2', 'alloascoidea_hylecoeti__OG1016__0_5087', 'alloascoidea_hylecoeti__OG1016__0_5849', 'alloascoidea_hylecoeti__OG1016__0_5872', 'alloascoidea_hylecoeti__OG1016__0_7891', 'alloascoidea_hylecoeti__OG1016__0…
OG1016_REF_Scer_AF-P38113-F1-model_v2				0.9507551442307693	0.07104210329011271	['Calb_AF-O94038-F1-model_v2', 'REF_Scer_AF-P00330-F1-model_v2', 'REF_Scer_AF-P00331-F1-model_v2', 'REF_Scer_AF-P07246-F1-model_v2', 'REF_Scer_AF-P38113-F1-model_v2', 'Spom_AF-P00332-F1-model_v2', 'alloascoidea_hylecoeti__OG1016__0_5087', 'alloascoidea_hylecoeti__OG1016__0_5849', 'alloascoidea_hylecoeti__OG1016__0_5872', 'alloascoidea_hylecoeti__OG1016__0_7891', 'alloascoidea_hylecoeti__OG1016__0…
OG1021_REF_Scer_AF-P40047-F1-model_v2	0.9354011278195489	0.08482084140453121	['Calb_AF-A0A1D8PGT5-F1-model_v2', 'REF_Scer_AF-P40047-F1-model_v2', 'REF_Scer_AF-P46367-F1-model_v2', 'REF_Scer_AF-P54115-F1-model_v2', 'Spom_AF-O14293-F1-model_v2', 'alloascoidea_hylecoeti__OG1021__0_1484', 'alloascoidea_hylecoeti__OG1021__0_3404', 'ascoidea_rubescens__OG1021__6_294', 'ascoidea_rubescens__OG1021__6_3055', 'ascoidea_rubescens__OG1021__6_96', 'candida_apicola__OG1021__13_278', 'c…	0.9199825248392752	0.12356844509784802	['Calb_AF-A0A1D8PGT5-F1-model_v2', 'REF_Scer_AF-P40047-F1-model_v2', 'REF_Scer_AF-P46367-F1-model_v2', 'REF_Scer_AF-P54115-F1-model_v2', 'Spom_AF-O14293-F1-model_v2', 'alloascoidea_hylecoeti__OG1021__0_1484', 'alloascoidea_hylecoeti__OG1021__0_3404', 'ascoidea_rubescens__OG1021__6_294', 'ascoidea_rubescens__OG1021__6_3055', 'ascoidea_rubescens__OG1021__6_96', 'candida_apicola__OG1021__13_278', 'c…
OG1021_REF_Scer_AF-P46367-F1-model_v2				0.9199825248392752	0.12356844509784802	['Calb_AF-A0A1D8PGT5-F1-model_v2', 'REF_Scer_AF-P40047-F1-model_v2', 'REF_Scer_AF-P46367-F1-model_v2', 'REF_Scer_AF-P54115-F1-model_v2', 'Spom_AF-O14293-F1-model_v2', 'alloascoidea_hylecoeti__OG1021__0_1484', 'alloascoidea_hylecoeti__OG1021__0_3404', 'ascoidea_rubescens__OG1021__6_294', 'ascoidea_rubescens__OG1021__6_3055', 'ascoidea_rubescens__OG1021__6_96', 'candida_apicola__OG1021__13_278', 'c…
OG1021_REF_Scer_AF-P54115-F1-model_v2				0.9199825248392752	0.12356844509784802	['Calb_AF-A0A1D8PGT5-F1-model_v2', 'REF_Scer_AF-P40047-F1-model_v2', 'REF_Scer_AF-P46367-F1-model_v2', 'REF_Scer_AF-P54115-F1-model_v2', 'Spom_AF-O14293-F1-model_v2', 'alloascoidea_hylecoeti__OG1021__0_1484', 'alloascoidea_hylecoeti__OG1021__0_3404', 'ascoidea_rubescens__OG1021__6_294', 'ascoidea_rubescens__OG1021__6_3055', 'ascoidea_rubescens__OG1021__6_96', 'candida_apicola__OG1021__13_278', 'c…
OG1022_REF_Scer_AF-P38715-F1-model_v2	0.930849053030303	0.15892566616669407	['Calb_AF-A0A1D8PNK3-F1-model_v2', 'REF_Scer_AF-P38715-F1-model_v2', 'alloascoidea_hylecoeti__OG1022__0_3442', 'alloascoidea_hylecoeti__OG1022__0_5062', 'alloascoidea_hylecoeti__OG1022__0_5734', 'alloascoidea_hylecoeti__OG1022__0_7485', 'ascoidea_rubescens__OG1022__6_2376', 'candida_tropicalis__OG1022__30_2291', 'candida_tropicalis__OG1022__30_342', 'cyberlindnera_jadinii__OG1022__35_1570', 'cybe…	0.930849053030303	0.15892566616669407	['Calb_AF-A0A1D8PNK3-F1-model_v2', 'REF_Scer_AF-P38715-F1-model_v2', 'alloascoidea_hylecoeti__OG1022__0_3442', 'alloascoidea_hylecoeti__OG1022__0_5062', 'alloascoidea_hylecoeti__OG1022__0_5734', 'alloascoidea_hylecoeti__OG1022__0_7485', 'ascoidea_rubescens__OG1022__6_2376', 'candida_tropicalis__OG1022__30_2291', 'candida_tropicalis__OG1022__30_342', 'cyberlindnera_jadinii__OG1022__35_1570', 'cybe…
OG1022_REF_Scer_AF-P49954-F1-model_v2	0.9305321666666667	0.10418788116653598	['Calb_AF-Q59WF0-F1-model_v2', 'REF_Scer_AF-P49954-F1-model_v2', 'Spom_AF-Q10166-F1-model_v2', 'alloascoidea_hylecoeti__OG1022__0_8113', 'ascoidea_rubescens__OG1022__6_3855', 'candida_apicola__OG1022__13_3582', 'candida_tropicalis__OG1022__30_3063', 'cyberlindnera_jadinii__OG1022__35_4861', 'debaryomyces_hansenii__OG1022__36_3040', 'eremothecium_gossypii__OG1022__40_3454', 'geotrichum_candidum__O…	0.9305321666666667	0.10418788116653598	['Calb_AF-Q59WF0-F1-model_v2', 'REF_Scer_AF-P49954-F1-model_v2', 'Spom_AF-Q10166-F1-model_v2', 'alloascoidea_hylecoeti__OG1022__0_8113', 'ascoidea_rubescens__OG1022__6_3855', 'candida_apicola__OG1022__13_3582', 'candida_tropicalis__OG1022__30_3063', 'cyberlindnera_jadinii__OG1022__35_4861', 'debaryomyces_hansenii__OG1022__36_3040', 'eremothecium_gossypii__OG1022__40_3454', 'geotrichum_candidum__O…
OG1030_REF_Scer_AF-P37291-F1-model_v2	0.9556127721335268	0.05184943344279181	['Calb_AF-A0A1D8PRB3-F1-model_v2', 'Calb_AF-O13426-F1-model_v2', 'REF_Scer_AF-P37291-F1-model_v2', 'REF_Scer_AF-P37292-F1-model_v2', 'Spom_AF-O13972-F1-model_v2', 'Spom_AF-Q10104-F1-model_v2', 'alloascoidea_hylecoeti__OG1030__0_6482', 'alloascoidea_hylecoeti__OG1030__0_795', 'ascoidea_rubescens__OG1030__6_4876', 'ascoidea_rubescens__OG1030__6_6147', 'candida_apicola__OG1030__13_1482', 'candida_ap…	0.9298702306079664	0.1409648271592367	['Calb_AF-A0A1D8PRB3-F1-model_v2', 'Calb_AF-O13426-F1-model_v2', 'REF_Scer_AF-P37291-F1-model_v2', 'REF_Scer_AF-P37292-F1-model_v2', 'Spom_AF-O13972-F1-model_v2', 'Spom_AF-Q10104-F1-model_v2', 'alloascoidea_hylecoeti__OG1030__0_6482', 'alloascoidea_hylecoeti__OG1030__0_795', 'ascoidea_rubescens__OG1030__6_4876', 'ascoidea_rubescens__OG1030__6_6147', 'candida_apicola__OG1030__13_1482', 'candida_ap…
OG1030_REF_Scer_AF-P37292-F1-model_v2				0.9298702306079664	0.1409648271592367	['Calb_AF-A0A1D8PRB3-F1-model_v2', 'Calb_AF-O13426-F1-model_v2', 'REF_Scer_AF-P37291-F1-model_v2', 'REF_Scer_AF-P37292-F1-model_v2', 'Spom_AF-O13972-F1-model_v2', 'Spom_AF-Q10104-F1-model_v2', 'alloascoidea_hylecoeti__OG1030__0_6482', 'alloascoidea_hylecoeti__OG1030__0_795', 'ascoidea_rubescens__OG1030__6_4876', 'ascoidea_rubescens__OG1030__6_6147', 'candida_apicola__OG1030__13_1482', 'candida_ap…
OG1032_REF_Scer_AF-P03965-F1-model_v2	0.8905636363636363	0.15150465816100958	['Calb_AF-A0A1D8PTD1-F1-model_v2', 'Calb_AF-Q5A8A6-F1-model_v2', 'REF_Scer_AF-P03965-F1-model_v2', 'REF_Scer_AF-P07259-F1-model_v2', 'Spom_AF-O94313-F1-model_v2', 'Spom_AF-Q09794-F1-model_v2', 'alloascoidea_hylecoeti__OG1032__0_6421', 'ascoidea_rubescens__OG1032__6_3794', 'candida_apicola__OG1032__13_4629', 'candida_tropicalis__OG1032__30_5293', 'cyberlindnera_jadinii__OG1032__35_200', 'debaryomy…	0.8905636363636363	0.15150465816100958	['Calb_AF-A0A1D8PTD1-F1-model_v2', 'Calb_AF-Q5A8A6-F1-model_v2', 'REF_Scer_AF-P03965-F1-model_v2', 'REF_Scer_AF-P07259-F1-model_v2', 'Spom_AF-O94313-F1-model_v2', 'Spom_AF-Q09794-F1-model_v2', 'alloascoidea_hylecoeti__OG1032__0_6421', 'ascoidea_rubescens__OG1032__6_3794', 'candida_apicola__OG1032__13_4629', 'candida_tropicalis__OG1032__30_5293', 'cyberlindnera_jadinii__OG1032__35_200', 'debaryomy…
OG1032_REF_Scer_AF-P07259-F1-model_v2				0.8905636363636363	0.15150465816100958	['Calb_AF-A0A1D8PTD1-F1-model_v2', 'Calb_AF-Q5A8A6-F1-model_v2', 'REF_Scer_AF-P03965-F1-model_v2', 'REF_Scer_AF-P07259-F1-model_v2', 'Spom_AF-O94313-F1-model_v2', 'Spom_AF-Q09794-F1-model_v2', 'alloascoidea_hylecoeti__OG1032__0_6421', 'ascoidea_rubescens__OG1032__6_3794', 'candida_apicola__OG1032__13_4629', 'candida_tropicalis__OG1032__30_5293', 'cyberlindnera_jadinii__OG1032__35_200', 'debaryomy…
OG1039_REF_Scer_AF-P19414-F1-model_v2	0.931240588235294	0.0718408569895106	['Calb_AF-A0A1D8PT27-F1-model_v2', 'Calb_AF-P82611-F1-model_v2', 'REF_Scer_AF-P19414-F1-model_v2', 'REF_Scer_AF-P39533-F1-model_v2', 'Spom_AF-O13966-F1-model_v2', 'alloascoidea_hylecoeti__OG1039__0_6148', 'alloascoidea_hylecoeti__OG1039__0_6965', 'alloascoidea_hylecoeti__OG1039__0_7281', 'ascoidea_rubescens__OG1039__6_6260', 'candida_apicola__OG1039__13_2824', 'candida_apicola__OG1039__13_3605', …	0.931240588235294	0.0718408569895106	['Calb_AF-A0A1D8PT27-F1-model_v2', 'Calb_AF-P82611-F1-model_v2', 'REF_Scer_AF-P19414-F1-model_v2', 'REF_Scer_AF-P39533-F1-model_v2', 'Spom_AF-O13966-F1-model_v2', 'alloascoidea_hylecoeti__OG1039__0_6148', 'alloascoidea_hylecoeti__OG1039__0_6965', 'alloascoidea_hylecoeti__OG1039__0_7281', 'ascoidea_rubescens__OG1039__6_6260', 'candida_apicola__OG1039__13_2824', 'candida_apicola__OG1039__13_3605', …
OG1039_REF_Scer_AF-P39533-F1-model_v2				0.931240588235294	0.0718408569895106	['Calb_AF-A0A1D8PT27-F1-model_v2', 'Calb_AF-P82611-F1-model_v2', 'REF_Scer_AF-P19414-F1-model_v2', 'REF_Scer_AF-P39533-F1-model_v2', 'Spom_AF-O13966-F1-model_v2', 'alloascoidea_hylecoeti__OG1039__0_6148', 'alloascoidea_hylecoeti__OG1039__0_6965', 'alloascoidea_hylecoeti__OG1039__0_7281', 'ascoidea_rubescens__OG1039__6_6260', 'candida_apicola__OG1039__13_2824', 'candida_apicola__OG1039__13_3605', …
OG1052_REF_Scer_AF-P07245-F1-model_v2	0.9395041231126597	0.06668497681506477	['Calb_AF-Q59SM8-F1-model_v2', 'REF_Scer_AF-P07245-F1-model_v2', 'REF_Scer_AF-P09440-F1-model_v2', 'Spom_AF-O43007-F1-model_v2', 'alloascoidea_hylecoeti__OG1052__0_1202', 'alloascoidea_hylecoeti__OG1052__0_4983', 'ascoidea_rubescens__OG1052__6_1472', 'ascoidea_rubescens__OG1052__6_619', 'candida_apicola__OG1052__13_2437', 'candida_apicola__OG1052__13_2531', 'candida_tropicalis__OG1052__30_1585', …	0.9240104545454546	0.09481045166139561	['Calb_AF-Q59SM8-F1-model_v2', 'REF_Scer_AF-P07245-F1-model_v2', 'REF_Scer_AF-P09440-F1-model_v2', 'Spom_AF-O43007-F1-model_v2', 'alloascoidea_hylecoeti__OG1052__0_1202', 'alloascoidea_hylecoeti__OG1052__0_4983', 'ascoidea_rubescens__OG1052__6_1472', 'ascoidea_rubescens__OG1052__6_5248', 'ascoidea_rubescens__OG1052__6_619', 'candida_apicola__OG1052__13_2437', 'candida_apicola__OG1052__13_2531', '…
OG1052_REF_Scer_AF-P09440-F1-model_v2				0.9240104545454546	0.09481045166139561	['Calb_AF-Q59SM8-F1-model_v2', 'REF_Scer_AF-P07245-F1-model_v2', 'REF_Scer_AF-P09440-F1-model_v2', 'Spom_AF-O43007-F1-model_v2', 'alloascoidea_hylecoeti__OG1052__0_1202', 'alloascoidea_hylecoeti__OG1052__0_4983', 'ascoidea_rubescens__OG1052__6_1472', 'ascoidea_rubescens__OG1052__6_5248', 'ascoidea_rubescens__OG1052__6_619', 'candida_apicola__OG1052__13_2437', 'candida_apicola__OG1052__13_2531', '…
OG1054_REF_Scer_AF-P16861-F1-model_v2	0.8194776262626263	0.07826912519641341	['Calb_AF-Q5AGZ8-F1-model_v2', 'Calb_AF-Q5AK53-F1-model_v2', 'REF_Scer_AF-P16861-F1-model_v2', 'REF_Scer_AF-P16862-F1-model_v2', 'Spom_AF-O42938-F1-model_v2', 'alloascoidea_hylecoeti__OG1054__0_3372', 'alloascoidea_hylecoeti__OG1054__0_7632', 'alloascoidea_hylecoeti__OG1054__0_842', 'ascoidea_rubescens__OG1054__6_6292', 'candida_apicola__OG1054__13_3097', 'candida_tropicalis__OG1054__30_2127', 'c…	0.8194776262626263	0.07826912519641341	['Calb_AF-Q5AGZ8-F1-model_v2', 'Calb_AF-Q5AK53-F1-model_v2', 'REF_Scer_AF-P16861-F1-model_v2', 'REF_Scer_AF-P16862-F1-model_v2', 'Spom_AF-O42938-F1-model_v2', 'alloascoidea_hylecoeti__OG1054__0_3372', 'alloascoidea_hylecoeti__OG1054__0_7632', 'alloascoidea_hylecoeti__OG1054__0_842', 'ascoidea_rubescens__OG1054__6_6292', 'candida_apicola__OG1054__13_3097', 'candida_tropicalis__OG1054__30_2127', 'c…
OG1054_REF_Scer_AF-P16862-F1-model_v2				0.8194776262626263	0.07826912519641341	['Calb_AF-Q5AGZ8-F1-model_v2', 'Calb_AF-Q5AK53-F1-model_v2', 'REF_Scer_AF-P16861-F1-model_v2', 'REF_Scer_AF-P16862-F1-model_v2', 'Spom_AF-O42938-F1-model_v2', 'alloascoidea_hylecoeti__OG1054__0_3372', 'alloascoidea_hylecoeti__OG1054__0_7632', 'alloascoidea_hylecoeti__OG1054__0_842', 'ascoidea_rubescens__OG1054__6_6292', 'candida_apicola__OG1054__13_3097', 'candida_tropicalis__OG1054__30_2127', 'c…
OG1055_REF_Scer_AF-P52910-F1-model_v2	0.914873	0.07199671639040214	['Calb_AF-Q59XW4-F1-model_v2', 'REF_Scer_AF-P52910-F1-model_v2', 'REF_Scer_AF-Q01574-F1-model_v2', 'Spom_AF-P78773-F1-model_v2', 'candida_apicola__OG1055__13_71', 'candida_tropicalis__OG1055__30_351', 'candida_tropicalis__OG1055__30_3759', 'geotrichum_candidum__OG1055__43_2810', 'geotrichum_candidum__OG1055__43_699', 'kluyveromyces_lactis__OG1055__50_1591', 'kluyveromyces_lactis__OG1055__50_493',…	0.914873	0.07199671639040214	['Calb_AF-Q59XW4-F1-model_v2', 'REF_Scer_AF-P52910-F1-model_v2', 'REF_Scer_AF-Q01574-F1-model_v2', 'Spom_AF-P78773-F1-model_v2', 'candida_apicola__OG1055__13_71', 'candida_tropicalis__OG1055__30_351', 'candida_tropicalis__OG1055__30_3759', 'geotrichum_candidum__OG1055__43_2810', 'geotrichum_candidum__OG1055__43_699', 'kluyveromyces_lactis__OG1055__50_1591', 'kluyveromyces_lactis__OG1055__50_493',…
OG1055_REF_Scer_AF-Q01574-F1-model_v2				0.914873	0.07199671639040214	['Calb_AF-Q59XW4-F1-model_v2', 'REF_Scer_AF-P52910-F1-model_v2', 'REF_Scer_AF-Q01574-F1-model_v2', 'Spom_AF-P78773-F1-model_v2', 'candida_apicola__OG1055__13_71', 'candida_tropicalis__OG1055__30_351', 'candida_tropicalis__OG1055__30_3759', 'geotrichum_candidum__OG1055__43_2810', 'geotrichum_candidum__OG1055__43_699', 'kluyveromyces_lactis__OG1055__50_1591', 'kluyveromyces_lactis__OG1055__50_493',…
OG1056_REF_Scer_AF-P21954-F1-model_v2	0.9308492599444959	0.11353576509413905	['Calb_AF-A0A1D8PHH7-F1-model_v2', 'Calb_AF-A0A1D8PS79-F1-model_v2', 'REF_Scer_AF-P21954-F1-model_v2', 'REF_Scer_AF-P41939-F1-model_v2', 'REF_Scer_AF-P53982-F1-model_v2', 'Spom_AF-O14254-F1-model_v2', 'alloascoidea_hylecoeti__OG1056__0_221', 'alloascoidea_hylecoeti__OG1056__0_6408', 'ascoidea_rubescens__OG1056__6_1373', 'ascoidea_rubescens__OG1056__6_1671', 'candida_apicola__OG1056__13_3777', 'ca…	0.9308492599444959	0.11353576509413905	['Calb_AF-A0A1D8PHH7-F1-model_v2', 'Calb_AF-A0A1D8PS79-F1-model_v2', 'REF_Scer_AF-P21954-F1-model_v2', 'REF_Scer_AF-P41939-F1-model_v2', 'REF_Scer_AF-P53982-F1-model_v2', 'Spom_AF-O14254-F1-model_v2', 'alloascoidea_hylecoeti__OG1056__0_221', 'alloascoidea_hylecoeti__OG1056__0_6408', 'ascoidea_rubescens__OG1056__6_1373', 'ascoidea_rubescens__OG1056__6_1671', 'candida_apicola__OG1056__13_3777', 'ca…
OG1056_REF_Scer_AF-P41939-F1-model_v2				0.9308492599444959	0.11353576509413905	['Calb_AF-A0A1D8PHH7-F1-model_v2', 'Calb_AF-A0A1D8PS79-F1-model_v2', 'REF_Scer_AF-P21954-F1-model_v2', 'REF_Scer_AF-P41939-F1-model_v2', 'REF_Scer_AF-P53982-F1-model_v2', 'Spom_AF-O14254-F1-model_v2', 'alloascoidea_hylecoeti__OG1056__0_221', 'alloascoidea_hylecoeti__OG1056__0_6408', 'ascoidea_rubescens__OG1056__6_1373', 'ascoidea_rubescens__OG1056__6_1671', 'candida_apicola__OG1056__13_3777', 'ca…
OG1056_REF_Scer_AF-P53982-F1-model_v2				0.9308492599444959	0.11353576509413905	['Calb_AF-A0A1D8PHH7-F1-model_v2', 'Calb_AF-A0A1D8PS79-F1-model_v2', 'REF_Scer_AF-P21954-F1-model_v2', 'REF_Scer_AF-P41939-F1-model_v2', 'REF_Scer_AF-P53982-F1-model_v2', 'Spom_AF-O14254-F1-model_v2', 'alloascoidea_hylecoeti__OG1056__0_221', 'alloascoidea_hylecoeti__OG1056__0_6408', 'ascoidea_rubescens__OG1056__6_1373', 'ascoidea_rubescens__OG1056__6_1671', 'candida_apicola__OG1056__13_3777', 'ca…
OG1060_REF_Scer_AF-P06169-F1-model_v2	0.9234825161887141	0.13195884530547144	['Calb_AF-P83779-F1-model_v2', 'REF_Scer_AF-P06169-F1-model_v2', 'REF_Scer_AF-P16467-F1-model_v2', 'REF_Scer_AF-P26263-F1-model_v2', 'REF_Scer_AF-Q07471-F1-model_v2', 'Spom_AF-Q09737-F1-model_v2', 'alloascoidea_hylecoeti__OG1060__0_1299', 'alloascoidea_hylecoeti__OG1060__0_3482', 'alloascoidea_hylecoeti__OG1060__0_605', 'alloascoidea_hylecoeti__OG1060__0_649', 'alloascoidea_hylecoeti__OG1060__0_8…	0.9234825161887141	0.13195884530547144	['Calb_AF-P83779-F1-model_v2', 'REF_Scer_AF-P06169-F1-model_v2', 'REF_Scer_AF-P16467-F1-model_v2', 'REF_Scer_AF-P26263-F1-model_v2', 'REF_Scer_AF-Q07471-F1-model_v2', 'Spom_AF-Q09737-F1-model_v2', 'alloascoidea_hylecoeti__OG1060__0_1299', 'alloascoidea_hylecoeti__OG1060__0_3482', 'alloascoidea_hylecoeti__OG1060__0_605', 'alloascoidea_hylecoeti__OG1060__0_649', 'alloascoidea_hylecoeti__OG1060__0_8…
OG1060_REF_Scer_AF-P16467-F1-model_v2				0.9234825161887141	0.13195884530547144	['Calb_AF-P83779-F1-model_v2', 'REF_Scer_AF-P06169-F1-model_v2', 'REF_Scer_AF-P16467-F1-model_v2', 'REF_Scer_AF-P26263-F1-model_v2', 'REF_Scer_AF-Q07471-F1-model_v2', 'Spom_AF-Q09737-F1-model_v2', 'alloascoidea_hylecoeti__OG1060__0_1299', 'alloascoidea_hylecoeti__OG1060__0_3482', 'alloascoidea_hylecoeti__OG1060__0_605', 'alloascoidea_hylecoeti__OG1060__0_649', 'alloascoidea_hylecoeti__OG1060__0_8…
OG1060_REF_Scer_AF-P26263-F1-model_v2				0.9234825161887141	0.13195884530547144	['Calb_AF-P83779-F1-model_v2', 'REF_Scer_AF-P06169-F1-model_v2', 'REF_Scer_AF-P16467-F1-model_v2', 'REF_Scer_AF-P26263-F1-model_v2', 'REF_Scer_AF-Q07471-F1-model_v2', 'Spom_AF-Q09737-F1-model_v2', 'alloascoidea_hylecoeti__OG1060__0_1299', 'alloascoidea_hylecoeti__OG1060__0_3482', 'alloascoidea_hylecoeti__OG1060__0_605', 'alloascoidea_hylecoeti__OG1060__0_649', 'alloascoidea_hylecoeti__OG1060__0_8…
OG1060_REF_Scer_AF-P50873-F1-model_v2				0.77215	0.09635000000000005	['REF_Scer_AF-P50873-F1-model_v2', 'Spom_AF-Q10452-F1-model_v2']
OG1060_REF_Scer_AF-Q07471-F1-model_v2				0.9234825161887141	0.13195884530547144	['Calb_AF-P83779-F1-model_v2', 'REF_Scer_AF-P06169-F1-model_v2', 'REF_Scer_AF-P16467-F1-model_v2', 'REF_Scer_AF-P26263-F1-model_v2', 'REF_Scer_AF-Q07471-F1-model_v2', 'Spom_AF-Q09737-F1-model_v2', 'alloascoidea_hylecoeti__OG1060__0_1299', 'alloascoidea_hylecoeti__OG1060__0_3482', 'alloascoidea_hylecoeti__OG1060__0_605', 'alloascoidea_hylecoeti__OG1060__0_649', 'alloascoidea_hylecoeti__OG1060__0_8…
OG1070_REF_Scer_AF-P21524-F1-model_v2	0.8575004048582995	0.1209221386536404	['Calb_AF-Q5A0N3-F1-model_v2', 'REF_Scer_AF-P21524-F1-model_v2', 'REF_Scer_AF-P21672-F1-model_v2', 'Spom_AF-P36602-F1-model_v2', 'alloascoidea_hylecoeti__OG1070__0_7198', 'ascoidea_rubescens__OG1070__6_312', 'candida_apicola__OG1070__13_1558', 'candida_apicola__OG1070__13_3396', 'candida_tropicalis__OG1070__30_5006', 'candida_tropicalis__OG1070__30_772', 'cyberlindnera_jadinii__OG1070__35_9', 'de…	0.8575004048582995	0.1209221386536404	['Calb_AF-Q5A0N3-F1-model_v2', 'REF_Scer_AF-P21524-F1-model_v2', 'REF_Scer_AF-P21672-F1-model_v2', 'Spom_AF-P36602-F1-model_v2', 'alloascoidea_hylecoeti__OG1070__0_7198', 'ascoidea_rubescens__OG1070__6_312', 'candida_apicola__OG1070__13_1558', 'candida_apicola__OG1070__13_3396', 'candida_tropicalis__OG1070__30_5006', 'candida_tropicalis__OG1070__30_772', 'cyberlindnera_jadinii__OG1070__35_9', 'de…
OG1070_REF_Scer_AF-P21672-F1-model_v2				0.8575004048582995	0.1209221386536404	['Calb_AF-Q5A0N3-F1-model_v2', 'REF_Scer_AF-P21524-F1-model_v2', 'REF_Scer_AF-P21672-F1-model_v2', 'Spom_AF-P36602-F1-model_v2', 'alloascoidea_hylecoeti__OG1070__0_7198', 'ascoidea_rubescens__OG1070__6_312', 'candida_apicola__OG1070__13_1558', 'candida_apicola__OG1070__13_3396', 'candida_tropicalis__OG1070__30_5006', 'candida_tropicalis__OG1070__30_772', 'cyberlindnera_jadinii__OG1070__35_9', 'de…
OG1081_REF_Scer_AF-P32784-F1-model_v2	0.7820939024390244	0.08559719849182576	['Calb_AF-A0A1D8PJ38-F1-model_v2', 'Calb_AF-Q5A0J6-F1-model_v2', 'REF_Scer_AF-P32784-F1-model_v2', 'REF_Scer_AF-P36148-F1-model_v2', 'Spom_AF-Q9P7P0-F1-model_v2', 'alloascoidea_hylecoeti__OG1081__0_1127', 'alloascoidea_hylecoeti__OG1081__0_7663', 'ascoidea_rubescens__OG1081__6_5086', 'candida_apicola__OG1081__13_2024', 'candida_tropicalis__OG1081__30_1309', 'candida_tropicalis__OG1081__30_206', '…	0.7820939024390244	0.08559719849182576	['Calb_AF-A0A1D8PJ38-F1-model_v2', 'Calb_AF-Q5A0J6-F1-model_v2', 'REF_Scer_AF-P32784-F1-model_v2', 'REF_Scer_AF-P36148-F1-model_v2', 'Spom_AF-Q9P7P0-F1-model_v2', 'alloascoidea_hylecoeti__OG1081__0_1127', 'alloascoidea_hylecoeti__OG1081__0_7663', 'ascoidea_rubescens__OG1081__6_5086', 'candida_apicola__OG1081__13_2024', 'candida_tropicalis__OG1081__30_1309', 'candida_tropicalis__OG1081__30_206', '…
OG1081_REF_Scer_AF-P36148-F1-model_v2				0.7820939024390244	0.08559719849182576	['Calb_AF-A0A1D8PJ38-F1-model_v2', 'Calb_AF-Q5A0J6-F1-model_v2', 'REF_Scer_AF-P32784-F1-model_v2', 'REF_Scer_AF-P36148-F1-model_v2', 'Spom_AF-Q9P7P0-F1-model_v2', 'alloascoidea_hylecoeti__OG1081__0_1127', 'alloascoidea_hylecoeti__OG1081__0_7663', 'ascoidea_rubescens__OG1081__6_5086', 'candida_apicola__OG1081__13_2024', 'candida_tropicalis__OG1081__30_1309', 'candida_tropicalis__OG1081__30_206', '…
OG1087_REF_Scer_AF-P39518-F1-model_v2	0.8698678151260503	0.10070933137658478	['Calb_AF-A0A1D8PJI7-F1-model_v2', 'REF_Scer_AF-P39518-F1-model_v2', 'alloascoidea_hylecoeti__OG1087__0_5571', 'ascoidea_rubescens__OG1087__6_239', 'ascoidea_rubescens__OG1087__6_3285', 'ascoidea_rubescens__OG1087__6_5729', 'ascoidea_rubescens__OG1087__6_5881', 'ascoidea_rubescens__OG1087__6_684', 'candida_tropicalis__OG1087__30_2045', 'candida_tropicalis__OG1087__30_2217', 'candida_tropicalis__O…	0.8698678151260503	0.10070933137658478	['Calb_AF-A0A1D8PJI7-F1-model_v2', 'REF_Scer_AF-P39518-F1-model_v2', 'alloascoidea_hylecoeti__OG1087__0_5571', 'ascoidea_rubescens__OG1087__6_239', 'ascoidea_rubescens__OG1087__6_3285', 'ascoidea_rubescens__OG1087__6_5729', 'ascoidea_rubescens__OG1087__6_5881', 'ascoidea_rubescens__OG1087__6_684', 'candida_tropicalis__OG1087__30_2045', 'candida_tropicalis__OG1087__30_2217', 'candida_tropicalis__O…
OG1096_REF_Scer_AF-P48570-F1-model_v2	0.8756605487804878	0.14535210222226078	['Calb_AF-Q59VG1-F1-model_v2', 'REF_Scer_AF-P48570-F1-model_v2', 'REF_Scer_AF-Q12122-F1-model_v2', 'Spom_AF-Q9Y823-F1-model_v2', 'alloascoidea_hylecoeti__OG1096__0_106', 'alloascoidea_hylecoeti__OG1096__0_339', 'ascoidea_rubescens__OG1096__6_2358', 'candida_apicola__OG1096__13_1282', 'candida_tropicalis__OG1096__30_120', 'candida_tropicalis__OG1096__30_1699', 'cyberlindnera_jadinii__OG1096__35_14…	0.8756605487804878	0.14535210222226078	['Calb_AF-Q59VG1-F1-model_v2', 'REF_Scer_AF-P48570-F1-model_v2', 'REF_Scer_AF-Q12122-F1-model_v2', 'Spom_AF-Q9Y823-F1-model_v2', 'alloascoidea_hylecoeti__OG1096__0_106', 'alloascoidea_hylecoeti__OG1096__0_339', 'ascoidea_rubescens__OG1096__6_2358', 'candida_apicola__OG1096__13_1282', 'candida_tropicalis__OG1096__30_120', 'candida_tropicalis__OG1096__30_1699', 'cyberlindnera_jadinii__OG1096__35_14…
OG1096_REF_Scer_AF-Q12122-F1-model_v2				0.8756605487804878	0.14535210222226078	['Calb_AF-Q59VG1-F1-model_v2', 'REF_Scer_AF-P48570-F1-model_v2', 'REF_Scer_AF-Q12122-F1-model_v2', 'Spom_AF-Q9Y823-F1-model_v2', 'alloascoidea_hylecoeti__OG1096__0_106', 'alloascoidea_hylecoeti__OG1096__0_339', 'ascoidea_rubescens__OG1096__6_2358', 'candida_apicola__OG1096__13_1282', 'candida_tropicalis__OG1096__30_120', 'candida_tropicalis__OG1096__30_1699', 'cyberlindnera_jadinii__OG1096__35_14…
OG1103_REF_Scer_AF-P47771-F1-model_v2	0.9642915836101883	0.04644693665608857	['REF_Scer_AF-P47771-F1-model_v2', 'REF_Scer_AF-P54114-F1-model_v2', 'Spom_AF-Q9URW9-F1-model_v2', 'alloascoidea_hylecoeti__OG1103__0_1010', 'alloascoidea_hylecoeti__OG1103__0_5819', 'alloascoidea_hylecoeti__OG1103__0_612', 'alloascoidea_hylecoeti__OG1103__0_7484', 'ascoidea_rubescens__OG1103__6_2263', 'ascoidea_rubescens__OG1103__6_2812', 'candida_apicola__OG1103__13_3169', 'candida_tropicalis__…	0.9642915836101883	0.04644693665608857	['REF_Scer_AF-P47771-F1-model_v2', 'REF_Scer_AF-P54114-F1-model_v2', 'Spom_AF-Q9URW9-F1-model_v2', 'alloascoidea_hylecoeti__OG1103__0_1010', 'alloascoidea_hylecoeti__OG1103__0_5819', 'alloascoidea_hylecoeti__OG1103__0_612', 'alloascoidea_hylecoeti__OG1103__0_7484', 'ascoidea_rubescens__OG1103__6_2263', 'ascoidea_rubescens__OG1103__6_2812', 'candida_apicola__OG1103__13_3169', 'candida_tropicalis__…
OG1103_REF_Scer_AF-P54114-F1-model_v2				0.9642915836101883	0.04644693665608857	['REF_Scer_AF-P47771-F1-model_v2', 'REF_Scer_AF-P54114-F1-model_v2', 'Spom_AF-Q9URW9-F1-model_v2', 'alloascoidea_hylecoeti__OG1103__0_1010', 'alloascoidea_hylecoeti__OG1103__0_5819', 'alloascoidea_hylecoeti__OG1103__0_612', 'alloascoidea_hylecoeti__OG1103__0_7484', 'ascoidea_rubescens__OG1103__6_2263', 'ascoidea_rubescens__OG1103__6_2812', 'candida_apicola__OG1103__13_3169', 'candida_tropicalis__…
OG1111_REF_Scer_AF-P49367-F1-model_v2	0.9050912307692306	0.056873995680267214	['Calb_AF-Q5A644-F1-model_v2', 'REF_Scer_AF-P49367-F1-model_v2', 'Spom_AF-Q9UT74-F1-model_v2', 'alloascoidea_hylecoeti__OG1111__0_2328', 'ascoidea_rubescens__OG1111__6_3053', 'candida_apicola__OG1111__13_1132', 'candida_tropicalis__OG1111__30_819', 'cyberlindnera_jadinii__OG1111__35_2609', 'debaryomyces_hansenii__OG1111__36_510', 'eremothecium_gossypii__OG1111__40_1742', 'geotrichum_candidum__OG1…	0.9050912307692306	0.056873995680267214	['Calb_AF-Q5A644-F1-model_v2', 'REF_Scer_AF-P49367-F1-model_v2', 'Spom_AF-Q9UT74-F1-model_v2', 'alloascoidea_hylecoeti__OG1111__0_2328', 'ascoidea_rubescens__OG1111__6_3053', 'candida_apicola__OG1111__13_1132', 'candida_tropicalis__OG1111__30_819', 'cyberlindnera_jadinii__OG1111__35_2609', 'debaryomyces_hansenii__OG1111__36_510', 'eremothecium_gossypii__OG1111__40_1742', 'geotrichum_candidum__OG1…
OG1111_pachysolen_tannophilus__OG1111__106_1948	0.8569633333333334	0.05411829932862103	['alloascoidea_hylecoeti__OG1111__0_3867', 'candida_apicola__OG1111__13_2431', 'candida_tropicalis__OG1111__30_2055', 'lachancea_thermotolerans__OG1111__64_4284', 'ogataea_parapolymorpha__OG1111__104_788', 'pachysolen_tannophilus__OG1111__106_1948']
OG1112_REF_Scer_AF-P23254-F1-model_v2	0.9504753205128206	0.09276294173252393	['Calb_AF-Q5A750-F1-model_v2', 'REF_Scer_AF-P23254-F1-model_v2', 'REF_Scer_AF-P33315-F1-model_v2', 'Spom_AF-Q9URM2-F1-model_v2', 'alloascoidea_hylecoeti__OG1112__0_5976', 'alloascoidea_hylecoeti__OG1112__0_8864', 'ascoidea_rubescens__OG1112__6_456', 'candida_apicola__OG1112__13_3508', 'candida_tropicalis__OG1112__30_788', 'cyberlindnera_jadinii__OG1112__35_198', 'debaryomyces_hansenii__OG1112__36…	0.9504753205128206	0.09276294173252393	['Calb_AF-Q5A750-F1-model_v2', 'REF_Scer_AF-P23254-F1-model_v2', 'REF_Scer_AF-P33315-F1-model_v2', 'Spom_AF-Q9URM2-F1-model_v2', 'alloascoidea_hylecoeti__OG1112__0_5976', 'alloascoidea_hylecoeti__OG1112__0_8864', 'ascoidea_rubescens__OG1112__6_456', 'candida_apicola__OG1112__13_3508', 'candida_tropicalis__OG1112__30_788', 'cyberlindnera_jadinii__OG1112__35_198', 'debaryomyces_hansenii__OG1112__36…
OG1112_REF_Scer_AF-P33315-F1-model_v2				0.9504753205128206	0.09276294173252393	['Calb_AF-Q5A750-F1-model_v2', 'REF_Scer_AF-P23254-F1-model_v2', 'REF_Scer_AF-P33315-F1-model_v2', 'Spom_AF-Q9URM2-F1-model_v2', 'alloascoidea_hylecoeti__OG1112__0_5976', 'alloascoidea_hylecoeti__OG1112__0_8864', 'ascoidea_rubescens__OG1112__6_456', 'candida_apicola__OG1112__13_3508', 'candida_tropicalis__OG1112__30_788', 'cyberlindnera_jadinii__OG1112__35_198', 'debaryomyces_hansenii__OG1112__36…
OG1115_REF_Scer_AF-P06208-F1-model_v2	0.8447303174603176	0.19589285231674	['Calb_AF-Q5AB86-F1-model_v2', 'REF_Scer_AF-P06208-F1-model_v2', 'REF_Scer_AF-Q12166-F1-model_v2', 'Spom_AF-O59736-F1-model_v2', 'alloascoidea_hylecoeti__OG1115__0_820', 'ascoidea_rubescens__OG1115__6_4009', 'candida_apicola__OG1115__13_264', 'candida_tropicalis__OG1115__30_3170', 'candida_tropicalis__OG1115__30_5368', 'cyberlindnera_jadinii__OG1115__35_542', 'debaryomyces_hansenii__OG1115__36_23…	0.8447303174603176	0.19589285231674	['Calb_AF-Q5AB86-F1-model_v2', 'REF_Scer_AF-P06208-F1-model_v2', 'REF_Scer_AF-Q12166-F1-model_v2', 'Spom_AF-O59736-F1-model_v2', 'alloascoidea_hylecoeti__OG1115__0_820', 'ascoidea_rubescens__OG1115__6_4009', 'candida_apicola__OG1115__13_264', 'candida_tropicalis__OG1115__30_3170', 'candida_tropicalis__OG1115__30_5368', 'cyberlindnera_jadinii__OG1115__35_542', 'debaryomyces_hansenii__OG1115__36_23…
OG1115_REF_Scer_AF-Q12166-F1-model_v2				0.8447303174603176	0.19589285231674	['Calb_AF-Q5AB86-F1-model_v2', 'REF_Scer_AF-P06208-F1-model_v2', 'REF_Scer_AF-Q12166-F1-model_v2', 'Spom_AF-O59736-F1-model_v2', 'alloascoidea_hylecoeti__OG1115__0_820', 'ascoidea_rubescens__OG1115__6_4009', 'candida_apicola__OG1115__13_264', 'candida_tropicalis__OG1115__30_3170', 'candida_tropicalis__OG1115__30_5368', 'cyberlindnera_jadinii__OG1115__35_542', 'debaryomyces_hansenii__OG1115__36_23…
OG1121_REF_Scer_AF-P53045-F1-model_v2	0.910584008097166	0.11838802937795077	['Calb_AF-O59933-F1-model_v2', 'REF_Scer_AF-P53045-F1-model_v2', 'Spom_AF-Q9UUH4-F1-model_v2', 'alloascoidea_hylecoeti__OG1121__0_3117', 'alloascoidea_hylecoeti__OG1121__0_7982', 'ascoidea_rubescens__OG1121__6_2744', 'ascoidea_rubescens__OG1121__6_938', 'candida_apicola__OG1121__13_815', 'candida_tropicalis__OG1121__30_2668', 'candida_tropicalis__OG1121__30_4177', 'cyberlindnera_jadinii__OG1121__…	0.910584008097166	0.11838802937795077	['Calb_AF-O59933-F1-model_v2', 'REF_Scer_AF-P53045-F1-model_v2', 'Spom_AF-Q9UUH4-F1-model_v2', 'alloascoidea_hylecoeti__OG1121__0_3117', 'alloascoidea_hylecoeti__OG1121__0_7982', 'ascoidea_rubescens__OG1121__6_2744', 'ascoidea_rubescens__OG1121__6_938', 'candida_apicola__OG1121__13_815', 'candida_tropicalis__OG1121__30_2668', 'candida_tropicalis__OG1121__30_4177', 'cyberlindnera_jadinii__OG1121__…
OG1122_REF_Scer_AF-P13711-F1-model_v2	0.8794792436974791	0.13607685698218744	['Calb_AF-Q5AJD9-F1-model_v2', 'REF_Scer_AF-P13711-F1-model_v2', 'alloascoidea_hylecoeti__OG1122__0_2161', 'ascoidea_rubescens__OG1122__6_2243', 'candida_apicola__OG1122__13_719', 'candida_tropicalis__OG1122__30_1826', 'candida_tropicalis__OG1122__30_22', 'candida_tropicalis__OG1122__30_2842', 'cyberlindnera_jadinii__OG1122__35_1129', 'cyberlindnera_jadinii__OG1122__35_783', 'debaryomyces_hanseni…	0.8794792436974791	0.13607685698218744	['Calb_AF-Q5AJD9-F1-model_v2', 'REF_Scer_AF-P13711-F1-model_v2', 'alloascoidea_hylecoeti__OG1122__0_2161', 'ascoidea_rubescens__OG1122__6_2243', 'candida_apicola__OG1122__13_719', 'candida_tropicalis__OG1122__30_1826', 'candida_tropicalis__OG1122__30_22', 'candida_tropicalis__OG1122__30_2842', 'cyberlindnera_jadinii__OG1122__35_1129', 'cyberlindnera_jadinii__OG1122__35_783', 'debaryomyces_hanseni…
OG1126_REF_Scer_AF-P38067-F1-model_v2	0.9234057807807806	0.12973899093906147	['Calb_AF-Q5AEC3-F1-model_v2', 'REF_Scer_AF-P38067-F1-model_v2', 'Spom_AF-Q9US47-F1-model_v2', 'alloascoidea_hylecoeti__OG1126__0_4541', 'ascoidea_rubescens__OG1126__6_6163', 'candida_apicola__OG1126__13_1927', 'candida_tropicalis__OG1126__30_4516', 'candida_tropicalis__OG1126__30_862', 'cyberlindnera_jadinii__OG1126__35_166', 'debaryomyces_hansenii__OG1126__36_1747', 'debaryomyces_hansenii__OG11…	0.9234057807807806	0.12973899093906147	['Calb_AF-Q5AEC3-F1-model_v2', 'REF_Scer_AF-P38067-F1-model_v2', 'Spom_AF-Q9US47-F1-model_v2', 'alloascoidea_hylecoeti__OG1126__0_4541', 'ascoidea_rubescens__OG1126__6_6163', 'candida_apicola__OG1126__13_1927', 'candida_tropicalis__OG1126__30_4516', 'candida_tropicalis__OG1126__30_862', 'cyberlindnera_jadinii__OG1126__35_166', 'debaryomyces_hansenii__OG1126__36_1747', 'debaryomyces_hansenii__OG11…
OG1129_REF_Scer_AF-P37303-F1-model_v2	0.8760091269841269	0.15353551709389834	['Calb_AF-A0A1D8PSW2-F1-model_v2', 'REF_Scer_AF-P37303-F1-model_v2', 'Spom_AF-O13940-F1-model_v2', 'alloascoidea_hylecoeti__OG1129__0_4409', 'alloascoidea_hylecoeti__OG1129__0_6933', 'ascoidea_rubescens__OG1129__6_2236', 'candida_tropicalis__OG1129__30_3437', 'candida_tropicalis__OG1129__30_5933', 'cyberlindnera_jadinii__OG1129__35_338', 'cyberlindnera_jadinii__OG1129__35_4558', 'debaryomyces_han…	0.8760091269841269	0.15353551709389834	['Calb_AF-A0A1D8PSW2-F1-model_v2', 'REF_Scer_AF-P37303-F1-model_v2', 'Spom_AF-O13940-F1-model_v2', 'alloascoidea_hylecoeti__OG1129__0_4409', 'alloascoidea_hylecoeti__OG1129__0_6933', 'ascoidea_rubescens__OG1129__6_2236', 'candida_tropicalis__OG1129__30_3437', 'candida_tropicalis__OG1129__30_5933', 'cyberlindnera_jadinii__OG1129__35_338', 'cyberlindnera_jadinii__OG1129__35_4558', 'debaryomyces_han…
OG1137_REF_Scer_AF-P41911-F1-model_v2	0.8834300356506238	0.11794463669129322	['Calb_AF-Q59XU9-F1-model_v2', 'REF_Scer_AF-P41911-F1-model_v2', 'REF_Scer_AF-Q00055-F1-model_v2', 'Spom_AF-P21696-F1-model_v2', 'alloascoidea_hylecoeti__OG1137__0_5731', 'alloascoidea_hylecoeti__OG1137__0_8250', 'ascoidea_rubescens__OG1137__6_1234', 'candida_apicola__OG1137__13_3147', 'candida_tropicalis__OG1137__30_1158', 'candida_tropicalis__OG1137__30_2098', 'cyberlindnera_jadinii__OG1137__35…	0.8834300356506238	0.11794463669129322	['Calb_AF-Q59XU9-F1-model_v2', 'REF_Scer_AF-P41911-F1-model_v2', 'REF_Scer_AF-Q00055-F1-model_v2', 'Spom_AF-P21696-F1-model_v2', 'alloascoidea_hylecoeti__OG1137__0_5731', 'alloascoidea_hylecoeti__OG1137__0_8250', 'ascoidea_rubescens__OG1137__6_1234', 'candida_apicola__OG1137__13_3147', 'candida_tropicalis__OG1137__30_1158', 'candida_tropicalis__OG1137__30_2098', 'cyberlindnera_jadinii__OG1137__35…
OG1137_REF_Scer_AF-Q00055-F1-model_v2				0.8834300356506238	0.11794463669129322	['Calb_AF-Q59XU9-F1-model_v2', 'REF_Scer_AF-P41911-F1-model_v2', 'REF_Scer_AF-Q00055-F1-model_v2', 'Spom_AF-P21696-F1-model_v2', 'alloascoidea_hylecoeti__OG1137__0_5731', 'alloascoidea_hylecoeti__OG1137__0_8250', 'ascoidea_rubescens__OG1137__6_1234', 'candida_apicola__OG1137__13_3147', 'candida_tropicalis__OG1137__30_1158', 'candida_tropicalis__OG1137__30_2098', 'cyberlindnera_jadinii__OG1137__35…
OG1145_REF_Scer_AF-P00358-F1-model_v2	0.9772667220376523	0.07346011698447226	['Calb_AF-Q5ADM7-F1-model_v2', 'REF_Scer_AF-P00358-F1-model_v2', 'REF_Scer_AF-P00359-F1-model_v2', 'REF_Scer_AF-P00360-F1-model_v2', 'Spom_AF-O43026-F1-model_v2', 'alloascoidea_hylecoeti__OG1145__0_2711', 'alloascoidea_hylecoeti__OG1145__0_4315', 'alloascoidea_hylecoeti__OG1145__0_5178', 'alloascoidea_hylecoeti__OG1145__0_622', 'ascoidea_rubescens__OG1145__6_551', 'ascoidea_rubescens__OG1145__6_5…	0.9772667220376523	0.07346011698447226	['Calb_AF-Q5ADM7-F1-model_v2', 'REF_Scer_AF-P00358-F1-model_v2', 'REF_Scer_AF-P00359-F1-model_v2', 'REF_Scer_AF-P00360-F1-model_v2', 'Spom_AF-O43026-F1-model_v2', 'alloascoidea_hylecoeti__OG1145__0_2711', 'alloascoidea_hylecoeti__OG1145__0_4315', 'alloascoidea_hylecoeti__OG1145__0_5178', 'alloascoidea_hylecoeti__OG1145__0_622', 'ascoidea_rubescens__OG1145__6_551', 'ascoidea_rubescens__OG1145__6_5…
OG1145_REF_Scer_AF-P00359-F1-model_v2				0.9772667220376523	0.07346011698447226	['Calb_AF-Q5ADM7-F1-model_v2', 'REF_Scer_AF-P00358-F1-model_v2', 'REF_Scer_AF-P00359-F1-model_v2', 'REF_Scer_AF-P00360-F1-model_v2', 'Spom_AF-O43026-F1-model_v2', 'alloascoidea_hylecoeti__OG1145__0_2711', 'alloascoidea_hylecoeti__OG1145__0_4315', 'alloascoidea_hylecoeti__OG1145__0_5178', 'alloascoidea_hylecoeti__OG1145__0_622', 'ascoidea_rubescens__OG1145__6_551', 'ascoidea_rubescens__OG1145__6_5…
OG1145_REF_Scer_AF-P00360-F1-model_v2				0.9772667220376523	0.07346011698447226	['Calb_AF-Q5ADM7-F1-model_v2', 'REF_Scer_AF-P00358-F1-model_v2', 'REF_Scer_AF-P00359-F1-model_v2', 'REF_Scer_AF-P00360-F1-model_v2', 'Spom_AF-O43026-F1-model_v2', 'alloascoidea_hylecoeti__OG1145__0_2711', 'alloascoidea_hylecoeti__OG1145__0_4315', 'alloascoidea_hylecoeti__OG1145__0_5178', 'alloascoidea_hylecoeti__OG1145__0_622', 'ascoidea_rubescens__OG1145__6_551', 'ascoidea_rubescens__OG1145__6_5…
OG1157_REF_Scer_AF-P17649-F1-model_v2	0.9525688948306594	0.09567724387248665	['Calb_AF-A0A1D8PH55-F1-model_v2', 'REF_Scer_AF-P17649-F1-model_v2', 'Spom_AF-O13837-F1-model_v2', 'alloascoidea_hylecoeti__OG1157__0_5086', 'alloascoidea_hylecoeti__OG1157__0_8651', 'ascoidea_rubescens__OG1157__6_3788', 'ascoidea_rubescens__OG1157__6_5624', 'candida_apicola__OG1157__13_1795', 'candida_tropicalis__OG1157__30_2674', 'candida_tropicalis__OG1157__30_3709', 'cyberlindnera_jadinii__OG…	0.9525688948306594	0.09567724387248665	['Calb_AF-A0A1D8PH55-F1-model_v2', 'REF_Scer_AF-P17649-F1-model_v2', 'Spom_AF-O13837-F1-model_v2', 'alloascoidea_hylecoeti__OG1157__0_5086', 'alloascoidea_hylecoeti__OG1157__0_8651', 'ascoidea_rubescens__OG1157__6_3788', 'ascoidea_rubescens__OG1157__6_5624', 'candida_apicola__OG1157__13_1795', 'candida_tropicalis__OG1157__30_2674', 'candida_tropicalis__OG1157__30_3709', 'cyberlindnera_jadinii__OG…
OG1168_REF_Scer_AF-P32528-F1-model_v2	0.8647285714285715	0.13691700177169253	['Calb_AF-A0A1D8PDC6-F1-model_v2', 'REF_Scer_AF-P32528-F1-model_v2', 'ogataea_parapolymorpha__OG1168__104_654', 'pachysolen_tannophilus__OG1168__106_1196', 'tortispora_caseinolytica__OG1168__134_635', 'yHMPu5000034604_sporopachydermia_lactativora_160519__OG1168__170_1289', 'yHMPu5000034604_sporopachydermia_lactativora_160519__OG1168__170_4072']	0.8647285714285715	0.13691700177169253	['Calb_AF-A0A1D8PDC6-F1-model_v2', 'REF_Scer_AF-P32528-F1-model_v2', 'ogataea_parapolymorpha__OG1168__104_654', 'pachysolen_tannophilus__OG1168__106_1196', 'tortispora_caseinolytica__OG1168__134_635', 'yHMPu5000034604_sporopachydermia_lactativora_160519__OG1168__170_1289', 'yHMPu5000034604_sporopachydermia_lactativora_160519__OG1168__170_4072']
OG1168_geotrichum_candidum__OG1168__43_5899	0.8287333333333334	0.09613265429718573	['geotrichum_candidum__OG1168__43_5899', 'tortispora_caseinolytica__OG1168__134_4373', 'wickerhamomyces_anomalus__OG1168__139_3116', 'yarrowia_lipolytica__OG1168__144_5139']
OG1170_REF_Scer_AF-P21826-F1-model_v2	0.9415246825396826	0.08670134938978936	['Calb_AF-Q5APD2-F1-model_v2', 'REF_Scer_AF-P21826-F1-model_v2', 'REF_Scer_AF-P30952-F1-model_v2', 'alloascoidea_hylecoeti__OG1170__0_4308', 'alloascoidea_hylecoeti__OG1170__0_5169', 'ascoidea_rubescens__OG1170__6_3830', 'ascoidea_rubescens__OG1170__6_5870', 'candida_apicola__OG1170__13_3626', 'candida_tropicalis__OG1170__30_2203', 'cyberlindnera_jadinii__OG1170__35_3814', 'cyberlindnera_jadinii_…	0.9415246825396826	0.08670134938978936	['Calb_AF-Q5APD2-F1-model_v2', 'REF_Scer_AF-P21826-F1-model_v2', 'REF_Scer_AF-P30952-F1-model_v2', 'alloascoidea_hylecoeti__OG1170__0_4308', 'alloascoidea_hylecoeti__OG1170__0_5169', 'ascoidea_rubescens__OG1170__6_3830', 'ascoidea_rubescens__OG1170__6_5870', 'candida_apicola__OG1170__13_3626', 'candida_tropicalis__OG1170__30_2203', 'cyberlindnera_jadinii__OG1170__35_3814', 'cyberlindnera_jadinii_…
OG1170_REF_Scer_AF-P30952-F1-model_v2				0.9415246825396826	0.08670134938978936	['Calb_AF-Q5APD2-F1-model_v2', 'REF_Scer_AF-P21826-F1-model_v2', 'REF_Scer_AF-P30952-F1-model_v2', 'alloascoidea_hylecoeti__OG1170__0_4308', 'alloascoidea_hylecoeti__OG1170__0_5169', 'ascoidea_rubescens__OG1170__6_3830', 'ascoidea_rubescens__OG1170__6_5870', 'candida_apicola__OG1170__13_3626', 'candida_tropicalis__OG1170__30_2203', 'cyberlindnera_jadinii__OG1170__35_3814', 'cyberlindnera_jadinii_…
OG1180_REF_Scer_AF-P41903-F1-model_v2	0.7974740740740741	0.09503242682557984	['Calb_AF-A0A1D8PHJ4-F1-model_v2', 'REF_Scer_AF-P41903-F1-model_v2', 'alloascoidea_hylecoeti__OG1180__0_4329', 'alloascoidea_hylecoeti__OG1180__0_4524', 'ascoidea_rubescens__OG1180__6_2913', 'candida_tropicalis__OG1180__30_131', 'candida_tropicalis__OG1180__30_4567', 'cyberlindnera_jadinii__OG1180__35_3699', 'debaryomyces_hansenii__OG1180__36_2534', 'debaryomyces_hansenii__OG1180__36_3907', 'erem…	0.7974740740740741	0.09503242682557984	['Calb_AF-A0A1D8PHJ4-F1-model_v2', 'REF_Scer_AF-P41903-F1-model_v2', 'alloascoidea_hylecoeti__OG1180__0_4329', 'alloascoidea_hylecoeti__OG1180__0_4524', 'ascoidea_rubescens__OG1180__6_2913', 'candida_tropicalis__OG1180__30_131', 'candida_tropicalis__OG1180__30_4567', 'cyberlindnera_jadinii__OG1180__35_3699', 'debaryomyces_hansenii__OG1180__36_2534', 'debaryomyces_hansenii__OG1180__36_3907', 'erem…
OG1193_REF_Scer_AF-P00924-F1-model_v2	0.9608123123123122	0.1215792997993419	['Calb_AF-P30575-F1-model_v2', 'REF_Scer_AF-P00924-F1-model_v2', 'REF_Scer_AF-P00925-F1-model_v2', 'REF_Scer_AF-P0CX10-F1-model_v2', 'REF_Scer_AF-P0CX11-F1-model_v2', 'REF_Scer_AF-P42222-F1-model_v2', 'Spom_AF-P40370-F1-model_v2', 'alloascoidea_hylecoeti__OG1193__0_3086', 'alloascoidea_hylecoeti__OG1193__0_6000', 'ascoidea_rubescens__OG1193__6_4271', 'ascoidea_rubescens__OG1193__6_828', 'candida_…	0.9520051209103843	0.13302639654825163	['Calb_AF-P30575-F1-model_v2', 'REF_Scer_AF-P00924-F1-model_v2', 'REF_Scer_AF-P00925-F1-model_v2', 'REF_Scer_AF-P0CX10-F1-model_v2', 'REF_Scer_AF-P0CX11-F1-model_v2', 'REF_Scer_AF-P42222-F1-model_v2', 'Spom_AF-P40370-F1-model_v2', 'alloascoidea_hylecoeti__OG1193__0_3086', 'alloascoidea_hylecoeti__OG1193__0_6000', 'ascoidea_rubescens__OG1193__6_4271', 'ascoidea_rubescens__OG1193__6_828', 'candida_…
OG1193_REF_Scer_AF-P00925-F1-model_v2				0.9520051209103843	0.13302639654825163	['Calb_AF-P30575-F1-model_v2', 'REF_Scer_AF-P00924-F1-model_v2', 'REF_Scer_AF-P00925-F1-model_v2', 'REF_Scer_AF-P0CX10-F1-model_v2', 'REF_Scer_AF-P0CX11-F1-model_v2', 'REF_Scer_AF-P42222-F1-model_v2', 'Spom_AF-P40370-F1-model_v2', 'alloascoidea_hylecoeti__OG1193__0_3086', 'alloascoidea_hylecoeti__OG1193__0_6000', 'ascoidea_rubescens__OG1193__6_4271', 'ascoidea_rubescens__OG1193__6_828', 'candida_…
OG1193_REF_Scer_AF-P0CX10-F1-model_v2				0.9520051209103843	0.13302639654825163	['Calb_AF-P30575-F1-model_v2', 'REF_Scer_AF-P00924-F1-model_v2', 'REF_Scer_AF-P00925-F1-model_v2', 'REF_Scer_AF-P0CX10-F1-model_v2', 'REF_Scer_AF-P0CX11-F1-model_v2', 'REF_Scer_AF-P42222-F1-model_v2', 'Spom_AF-P40370-F1-model_v2', 'alloascoidea_hylecoeti__OG1193__0_3086', 'alloascoidea_hylecoeti__OG1193__0_6000', 'ascoidea_rubescens__OG1193__6_4271', 'ascoidea_rubescens__OG1193__6_828', 'candida_…
OG1193_REF_Scer_AF-P0CX11-F1-model_v2				0.9520051209103843	0.13302639654825163	['Calb_AF-P30575-F1-model_v2', 'REF_Scer_AF-P00924-F1-model_v2', 'REF_Scer_AF-P00925-F1-model_v2', 'REF_Scer_AF-P0CX10-F1-model_v2', 'REF_Scer_AF-P0CX11-F1-model_v2', 'REF_Scer_AF-P42222-F1-model_v2', 'Spom_AF-P40370-F1-model_v2', 'alloascoidea_hylecoeti__OG1193__0_3086', 'alloascoidea_hylecoeti__OG1193__0_6000', 'ascoidea_rubescens__OG1193__6_4271', 'ascoidea_rubescens__OG1193__6_828', 'candida_…
OG1193_REF_Scer_AF-P42222-F1-model_v2				0.9520051209103843	0.13302639654825163	['Calb_AF-P30575-F1-model_v2', 'REF_Scer_AF-P00924-F1-model_v2', 'REF_Scer_AF-P00925-F1-model_v2', 'REF_Scer_AF-P0CX10-F1-model_v2', 'REF_Scer_AF-P0CX11-F1-model_v2', 'REF_Scer_AF-P42222-F1-model_v2', 'Spom_AF-P40370-F1-model_v2', 'alloascoidea_hylecoeti__OG1193__0_3086', 'alloascoidea_hylecoeti__OG1193__0_6000', 'ascoidea_rubescens__OG1193__6_4271', 'ascoidea_rubescens__OG1193__6_828', 'candida_…
OG1208_REF_Scer_AF-P04806-F1-model_v2	0.9542471674876848	0.07352952528091003	['Calb_AF-P83776-F1-model_v2', 'REF_Scer_AF-P04806-F1-model_v2', 'REF_Scer_AF-P04807-F1-model_v2', 'Spom_AF-Q09756-F1-model_v2', 'alloascoidea_hylecoeti__OG1208__0_5420', 'ascoidea_rubescens__OG1208__6_563', 'candida_apicola__OG1208__13_3868', 'candida_tropicalis__OG1208__30_4076', 'cyberlindnera_jadinii__OG1208__35_1486', 'debaryomyces_hansenii__OG1208__36_4084', 'eremothecium_gossypii__OG1208__…	0.9542471674876848	0.07352952528091003	['Calb_AF-P83776-F1-model_v2', 'REF_Scer_AF-P04806-F1-model_v2', 'REF_Scer_AF-P04807-F1-model_v2', 'Spom_AF-Q09756-F1-model_v2', 'alloascoidea_hylecoeti__OG1208__0_5420', 'ascoidea_rubescens__OG1208__6_563', 'candida_apicola__OG1208__13_3868', 'candida_tropicalis__OG1208__30_4076', 'cyberlindnera_jadinii__OG1208__35_1486', 'debaryomyces_hansenii__OG1208__36_4084', 'eremothecium_gossypii__OG1208__…
OG1208_REF_Scer_AF-P04807-F1-model_v2				0.9542471674876848	0.07352952528091003	['Calb_AF-P83776-F1-model_v2', 'REF_Scer_AF-P04806-F1-model_v2', 'REF_Scer_AF-P04807-F1-model_v2', 'Spom_AF-Q09756-F1-model_v2', 'alloascoidea_hylecoeti__OG1208__0_5420', 'ascoidea_rubescens__OG1208__6_563', 'candida_apicola__OG1208__13_3868', 'candida_tropicalis__OG1208__30_4076', 'cyberlindnera_jadinii__OG1208__35_1486', 'debaryomyces_hansenii__OG1208__36_4084', 'eremothecium_gossypii__OG1208__…
OG1210_REF_Scer_AF-P38891-F1-model_v2	0.9313718279569893	0.10437237203899158	['Calb_AF-A0A1D8PH42-F1-model_v2', 'REF_Scer_AF-P38891-F1-model_v2', 'REF_Scer_AF-P47176-F1-model_v2', 'Spom_AF-O14370-F1-model_v2', 'alloascoidea_hylecoeti__OG1210__0_4627', 'alloascoidea_hylecoeti__OG1210__0_554', 'ascoidea_rubescens__OG1210__6_3214', 'candida_apicola__OG1210__13_4400', 'candida_tropicalis__OG1210__30_1670', 'candida_tropicalis__OG1210__30_3397', 'cyberlindnera_jadinii__OG1210_…	0.9313718279569893	0.10437237203899158	['Calb_AF-A0A1D8PH42-F1-model_v2', 'REF_Scer_AF-P38891-F1-model_v2', 'REF_Scer_AF-P47176-F1-model_v2', 'Spom_AF-O14370-F1-model_v2', 'alloascoidea_hylecoeti__OG1210__0_4627', 'alloascoidea_hylecoeti__OG1210__0_554', 'ascoidea_rubescens__OG1210__6_3214', 'candida_apicola__OG1210__13_4400', 'candida_tropicalis__OG1210__30_1670', 'candida_tropicalis__OG1210__30_3397', 'cyberlindnera_jadinii__OG1210_…
OG1210_REF_Scer_AF-P47176-F1-model_v2				0.9313718279569893	0.10437237203899158	['Calb_AF-A0A1D8PH42-F1-model_v2', 'REF_Scer_AF-P38891-F1-model_v2', 'REF_Scer_AF-P47176-F1-model_v2', 'Spom_AF-O14370-F1-model_v2', 'alloascoidea_hylecoeti__OG1210__0_4627', 'alloascoidea_hylecoeti__OG1210__0_554', 'ascoidea_rubescens__OG1210__6_3214', 'candida_apicola__OG1210__13_4400', 'candida_tropicalis__OG1210__30_1670', 'candida_tropicalis__OG1210__30_3397', 'cyberlindnera_jadinii__OG1210_…
OG1218_REF_Scer_AF-P08417-F1-model_v2	0.9425399193548386	0.0795778058041713	['Calb_AF-Q5A6L1-F1-model_v2', 'REF_Scer_AF-P08417-F1-model_v2', 'Spom_AF-O94552-F1-model_v2', 'alloascoidea_hylecoeti__OG1218__0_6926', 'alloascoidea_hylecoeti__OG1218__0_9245', 'ascoidea_rubescens__OG1218__6_3527', 'ascoidea_rubescens__OG1218__6_4570', 'candida_apicola__OG1218__13_3599', 'candida_tropicalis__OG1218__30_1402', 'cyberlindnera_jadinii__OG1218__35_1207', 'debaryomyces_hansenii__OG1…	0.9425399193548386	0.0795778058041713	['Calb_AF-Q5A6L1-F1-model_v2', 'REF_Scer_AF-P08417-F1-model_v2', 'Spom_AF-O94552-F1-model_v2', 'alloascoidea_hylecoeti__OG1218__0_6926', 'alloascoidea_hylecoeti__OG1218__0_9245', 'ascoidea_rubescens__OG1218__6_3527', 'ascoidea_rubescens__OG1218__6_4570', 'candida_apicola__OG1218__13_3599', 'candida_tropicalis__OG1218__30_1402', 'cyberlindnera_jadinii__OG1218__35_1207', 'debaryomyces_hansenii__OG1…
OG1230_REF_Scer_AF-P29465-F1-model_v2	0.7367865942028985	0.13977424293106105	['REF_Scer_AF-P29465-F1-model_v2', 'alloascoidea_hylecoeti__OG1230__0_1488', 'alloascoidea_hylecoeti__OG1230__0_7276', 'alloascoidea_hylecoeti__OG1230__0_757', 'ascoidea_rubescens__OG1230__6_153', 'candida_tropicalis__OG1230__30_4013', 'debaryomyces_hansenii__OG1230__36_2656', 'eremothecium_gossypii__OG1230__40_4013', 'geotrichum_candidum__OG1230__43_2383', 'geotrichum_candidum__OG1230__43_4217',…	0.7367865942028985	0.13977424293106105	['REF_Scer_AF-P29465-F1-model_v2', 'alloascoidea_hylecoeti__OG1230__0_1488', 'alloascoidea_hylecoeti__OG1230__0_7276', 'alloascoidea_hylecoeti__OG1230__0_757', 'ascoidea_rubescens__OG1230__6_153', 'candida_tropicalis__OG1230__30_4013', 'debaryomyces_hansenii__OG1230__36_2656', 'eremothecium_gossypii__OG1230__40_4013', 'geotrichum_candidum__OG1230__43_2383', 'geotrichum_candidum__OG1230__43_4217',…
OG1240_REF_Scer_AF-P30624-F1-model_v2	0.9704773504273505	0.015274953423712096	['Calb_AF-A0A1D8PU56-F1-model_v2', 'REF_Scer_AF-P30624-F1-model_v2', 'REF_Scer_AF-P39002-F1-model_v2', 'REF_Scer_AF-P47912-F1-model_v2', 'Spom_AF-O60135-F1-model_v2', 'alloascoidea_hylecoeti__OG1240__0_8138', 'ascoidea_rubescens__OG1240__6_2718', 'candida_apicola__OG1240__13_3897', 'candida_tropicalis__OG1240__30_5894', 'cyberlindnera_jadinii__OG1240__35_2314', 'debaryomyces_hansenii__OG1240__36_…	0.9704773504273505	0.015274953423712096	['Calb_AF-A0A1D8PU56-F1-model_v2', 'REF_Scer_AF-P30624-F1-model_v2', 'REF_Scer_AF-P39002-F1-model_v2', 'REF_Scer_AF-P47912-F1-model_v2', 'Spom_AF-O60135-F1-model_v2', 'alloascoidea_hylecoeti__OG1240__0_8138', 'ascoidea_rubescens__OG1240__6_2718', 'candida_apicola__OG1240__13_3897', 'candida_tropicalis__OG1240__30_5894', 'cyberlindnera_jadinii__OG1240__35_2314', 'debaryomyces_hansenii__OG1240__36_…
OG1240_REF_Scer_AF-P39002-F1-model_v2				0.9704773504273505	0.015274953423712096	['Calb_AF-A0A1D8PU56-F1-model_v2', 'REF_Scer_AF-P30624-F1-model_v2', 'REF_Scer_AF-P39002-F1-model_v2', 'REF_Scer_AF-P47912-F1-model_v2', 'Spom_AF-O60135-F1-model_v2', 'alloascoidea_hylecoeti__OG1240__0_8138', 'ascoidea_rubescens__OG1240__6_2718', 'candida_apicola__OG1240__13_3897', 'candida_tropicalis__OG1240__30_5894', 'cyberlindnera_jadinii__OG1240__35_2314', 'debaryomyces_hansenii__OG1240__36_…
OG1240_REF_Scer_AF-P47912-F1-model_v2				0.9704773504273505	0.015274953423712096	['Calb_AF-A0A1D8PU56-F1-model_v2', 'REF_Scer_AF-P30624-F1-model_v2', 'REF_Scer_AF-P39002-F1-model_v2', 'REF_Scer_AF-P47912-F1-model_v2', 'Spom_AF-O60135-F1-model_v2', 'alloascoidea_hylecoeti__OG1240__0_8138', 'ascoidea_rubescens__OG1240__6_2718', 'candida_apicola__OG1240__13_3897', 'candida_tropicalis__OG1240__30_5894', 'cyberlindnera_jadinii__OG1240__35_2314', 'debaryomyces_hansenii__OG1240__36_…
OG1242_REF_Scer_AF-P36107-F1-model_v2	0.7998266666666667	0.07209470512651878	['Calb_AF-O13332-F1-model_v2', 'REF_Scer_AF-P36107-F1-model_v2', 'Spom_AF-Q10142-F1-model_v2', 'alloascoidea_hylecoeti__OG1242__0_319', 'ascoidea_rubescens__OG1242__6_636', 'candida_apicola__OG1242__13_1539', 'candida_tropicalis__OG1242__30_1842', 'cyberlindnera_jadinii__OG1242__35_3755', 'debaryomyces_hansenii__OG1242__36_3819', 'eremothecium_gossypii__OG1242__40_377', 'geotrichum_candidum__OG12…	0.7867384072580645	0.09486125068613299	['Calb_AF-O13332-F1-model_v2', 'REF_Scer_AF-P36107-F1-model_v2', 'Spom_AF-Q10142-F1-model_v2', 'alloascoidea_hylecoeti__OG1242__0_319', 'alloascoidea_hylecoeti__OG1242__0_4101', 'ascoidea_rubescens__OG1242__6_1925', 'ascoidea_rubescens__OG1242__6_636', 'candida_apicola__OG1242__13_1539', 'candida_tropicalis__OG1242__30_1842', 'cyberlindnera_jadinii__OG1242__35_3755', 'debaryomyces_hansenii__OG124…
OG1254_REF_Scer_AF-P40395-F1-model_v2	0.8043700000000001	0.09414116532681605	['Calb_AF-A0A1D8PCB4-F1-model_v2', 'REF_Scer_AF-P40395-F1-model_v2', 'Spom_AF-O42656-F1-model_v2', 'eremothecium_gossypii__OG1254__40_3564', 'kazachstania_naganishii__OG1254__49_4177', 'kluyveromyces_lactis__OG1254__50_1766', 'kluyveromyces_marxianus__OG1254__51_1183', 'lachancea_thermotolerans__OG1254__64_1806', 'vanderwaltozyma_polyspora__OG1254__136_1049', 'vanderwaltozyma_polyspora__OG1254__1…	0.8043700000000001	0.09414116532681605	['Calb_AF-A0A1D8PCB4-F1-model_v2', 'REF_Scer_AF-P40395-F1-model_v2', 'Spom_AF-O42656-F1-model_v2', 'eremothecium_gossypii__OG1254__40_3564', 'kazachstania_naganishii__OG1254__49_4177', 'kluyveromyces_lactis__OG1254__50_1766', 'kluyveromyces_marxianus__OG1254__51_1183', 'lachancea_thermotolerans__OG1254__64_1806', 'vanderwaltozyma_polyspora__OG1254__136_1049', 'vanderwaltozyma_polyspora__OG1254__1…
OG1254_REF_Scer_AF-Q01519-F1-model_v2	0.8880850427350427	0.0750322839628322	['Calb_AF-A0A1D8PQD5-F1-model_v2', 'REF_Scer_AF-Q01519-F1-model_v2', 'Spom_AF-O94581-F1-model_v2', 'alloascoidea_hylecoeti__OG1254__0_5543', 'ascoidea_rubescens__OG1254__6_3142', 'candida_apicola__OG1254__13_1494', 'candida_tropicalis__OG1254__30_5673', 'cyberlindnera_jadinii__OG1254__35_3710', 'debaryomyces_hansenii__OG1254__36_1418', 'eremothecium_gossypii__OG1254__40_1322', 'geotrichum_candidu…	0.8880850427350427	0.0750322839628322	['Calb_AF-A0A1D8PQD5-F1-model_v2', 'REF_Scer_AF-Q01519-F1-model_v2', 'Spom_AF-O94581-F1-model_v2', 'alloascoidea_hylecoeti__OG1254__0_5543', 'ascoidea_rubescens__OG1254__6_3142', 'candida_apicola__OG1254__13_1494', 'candida_tropicalis__OG1254__30_5673', 'cyberlindnera_jadinii__OG1254__35_3710', 'debaryomyces_hansenii__OG1254__36_1418', 'eremothecium_gossypii__OG1254__40_1322', 'geotrichum_candidu…
OG1264_REF_Scer_AF-P52892-F1-model_v2	0.9114593103448275	0.08385451645891745	['Calb_AF-A0A1D8PJP4-F1-model_v2', 'REF_Scer_AF-P52892-F1-model_v2', 'REF_Scer_AF-P52893-F1-model_v2', 'Spom_AF-Q10334-F1-model_v2', 'alloascoidea_hylecoeti__OG1264__0_1507', 'alloascoidea_hylecoeti__OG1264__0_2976', 'alloascoidea_hylecoeti__OG1264__0_5467', 'ascoidea_rubescens__OG1264__6_5031', 'candida_apicola__OG1264__13_1046', 'candida_tropicalis__OG1264__30_689', 'cyberlindnera_jadinii__OG12…	0.9114593103448275	0.08385451645891745	['Calb_AF-A0A1D8PJP4-F1-model_v2', 'REF_Scer_AF-P52892-F1-model_v2', 'REF_Scer_AF-P52893-F1-model_v2', 'Spom_AF-Q10334-F1-model_v2', 'alloascoidea_hylecoeti__OG1264__0_1507', 'alloascoidea_hylecoeti__OG1264__0_2976', 'alloascoidea_hylecoeti__OG1264__0_5467', 'ascoidea_rubescens__OG1264__6_5031', 'candida_apicola__OG1264__13_1046', 'candida_tropicalis__OG1264__30_689', 'cyberlindnera_jadinii__OG12…
OG1264_REF_Scer_AF-P52893-F1-model_v2				0.9114593103448275	0.08385451645891745	['Calb_AF-A0A1D8PJP4-F1-model_v2', 'REF_Scer_AF-P52892-F1-model_v2', 'REF_Scer_AF-P52893-F1-model_v2', 'Spom_AF-Q10334-F1-model_v2', 'alloascoidea_hylecoeti__OG1264__0_1507', 'alloascoidea_hylecoeti__OG1264__0_2976', 'alloascoidea_hylecoeti__OG1264__0_5467', 'ascoidea_rubescens__OG1264__6_5031', 'candida_apicola__OG1264__13_1046', 'candida_tropicalis__OG1264__30_689', 'cyberlindnera_jadinii__OG12…
OG1266_REF_Scer_AF-P23337-F1-model_v2	0.9151292338709677	0.027944298213389666	['Calb_AF-Q5A850-F1-model_v2', 'REF_Scer_AF-P23337-F1-model_v2', 'REF_Scer_AF-P27472-F1-model_v2', 'alloascoidea_hylecoeti__OG1266__0_4783', 'ascoidea_rubescens__OG1266__6_5030', 'candida_apicola__OG1266__13_1699', 'candida_tropicalis__OG1266__30_302', 'cyberlindnera_jadinii__OG1266__35_1172', 'cyberlindnera_jadinii__OG1266__35_3282', 'debaryomyces_hansenii__OG1266__36_3356', 'eremothecium_gossyp…	0.9151292338709677	0.027944298213389666	['Calb_AF-Q5A850-F1-model_v2', 'REF_Scer_AF-P23337-F1-model_v2', 'REF_Scer_AF-P27472-F1-model_v2', 'alloascoidea_hylecoeti__OG1266__0_4783', 'ascoidea_rubescens__OG1266__6_5030', 'candida_apicola__OG1266__13_1699', 'candida_tropicalis__OG1266__30_302', 'cyberlindnera_jadinii__OG1266__35_1172', 'cyberlindnera_jadinii__OG1266__35_3282', 'debaryomyces_hansenii__OG1266__36_3356', 'eremothecium_gossyp…
OG1266_REF_Scer_AF-P27472-F1-model_v2				0.9151292338709677	0.027944298213389666	['Calb_AF-Q5A850-F1-model_v2', 'REF_Scer_AF-P23337-F1-model_v2', 'REF_Scer_AF-P27472-F1-model_v2', 'alloascoidea_hylecoeti__OG1266__0_4783', 'ascoidea_rubescens__OG1266__6_5030', 'candida_apicola__OG1266__13_1699', 'candida_tropicalis__OG1266__30_302', 'cyberlindnera_jadinii__OG1266__35_1172', 'cyberlindnera_jadinii__OG1266__35_3282', 'debaryomyces_hansenii__OG1266__36_3356', 'eremothecium_gossyp…
OG1273_REF_Scer_AF-P40012-F1-model_v2	0.820546920289855	0.15382305189685716	['Calb_AF-A0A1D8PEF0-F1-model_v2', 'REF_Scer_AF-P40012-F1-model_v2', 'Spom_AF-Q10062-F1-model_v2', 'alloascoidea_hylecoeti__OG1273__0_850', 'ascoidea_rubescens__OG1273__6_3529', 'candida_apicola__OG1273__13_90', 'candida_tropicalis__OG1273__30_2375', 'cyberlindnera_jadinii__OG1273__35_845', 'debaryomyces_hansenii__OG1273__36_1877', 'eremothecium_gossypii__OG1273__40_1859', 'geotrichum_candidum__O…	0.8179301666666667	0.1542909764264874	['Calb_AF-A0A1D8PEF0-F1-model_v2', 'REF_Scer_AF-P40012-F1-model_v2', 'Spom_AF-Q10062-F1-model_v2', 'alloascoidea_hylecoeti__OG1273__0_850', 'ascoidea_rubescens__OG1273__6_3529', 'candida_apicola__OG1273__13_90', 'candida_tropicalis__OG1273__30_2375', 'cyberlindnera_jadinii__OG1273__35_845', 'debaryomyces_hansenii__OG1273__36_1877', 'eremothecium_gossypii__OG1273__40_1859', 'geotrichum_candidum__O…
OG1275_REF_Scer_AF-P47052-F1-model_v2	0.9121310344827586	0.09836941856983442	['Calb_AF-Q5A2A1-F1-model_v2', 'REF_Scer_AF-P47052-F1-model_v2', 'REF_Scer_AF-Q00711-F1-model_v2', 'Spom_AF-Q9UTJ7-F1-model_v2', 'alloascoidea_hylecoeti__OG1275__0_9181', 'ascoidea_rubescens__OG1275__6_1707', 'candida_apicola__OG1275__13_3114', 'candida_tropicalis__OG1275__30_128', 'candida_tropicalis__OG1275__30_4173', 'cyberlindnera_jadinii__OG1275__35_3276', 'debaryomyces_hansenii__OG1275__36_…	0.9121310344827586	0.09836941856983442	['Calb_AF-Q5A2A1-F1-model_v2', 'REF_Scer_AF-P47052-F1-model_v2', 'REF_Scer_AF-Q00711-F1-model_v2', 'Spom_AF-Q9UTJ7-F1-model_v2', 'alloascoidea_hylecoeti__OG1275__0_9181', 'ascoidea_rubescens__OG1275__6_1707', 'candida_apicola__OG1275__13_3114', 'candida_tropicalis__OG1275__30_128', 'candida_tropicalis__OG1275__30_4173', 'cyberlindnera_jadinii__OG1275__35_3276', 'debaryomyces_hansenii__OG1275__36_…
OG1275_REF_Scer_AF-Q00711-F1-model_v2				0.9121310344827586	0.09836941856983442	['Calb_AF-Q5A2A1-F1-model_v2', 'REF_Scer_AF-P47052-F1-model_v2', 'REF_Scer_AF-Q00711-F1-model_v2', 'Spom_AF-Q9UTJ7-F1-model_v2', 'alloascoidea_hylecoeti__OG1275__0_9181', 'ascoidea_rubescens__OG1275__6_1707', 'candida_apicola__OG1275__13_3114', 'candida_tropicalis__OG1275__30_128', 'candida_tropicalis__OG1275__30_4173', 'cyberlindnera_jadinii__OG1275__35_3276', 'debaryomyces_hansenii__OG1275__36_…
OG1276_REF_Scer_AF-P36013-F1-model_v2	0.8964481527093595	0.1010227078264462	['Calb_AF-Q5A4M2-F1-model_v2', 'REF_Scer_AF-P36013-F1-model_v2', 'Spom_AF-P40375-F1-model_v2', 'alloascoidea_hylecoeti__OG1276__0_1895', 'alloascoidea_hylecoeti__OG1276__0_2352', 'alloascoidea_hylecoeti__OG1276__0_6949', 'ascoidea_rubescens__OG1276__6_3879', 'candida_apicola__OG1276__13_4463', 'candida_tropicalis__OG1276__30_5666', 'cyberlindnera_jadinii__OG1276__35_1717', 'debaryomyces_hansenii_…	0.8964481527093595	0.1010227078264462	['Calb_AF-Q5A4M2-F1-model_v2', 'REF_Scer_AF-P36013-F1-model_v2', 'Spom_AF-P40375-F1-model_v2', 'alloascoidea_hylecoeti__OG1276__0_1895', 'alloascoidea_hylecoeti__OG1276__0_2352', 'alloascoidea_hylecoeti__OG1276__0_6949', 'ascoidea_rubescens__OG1276__6_3879', 'candida_apicola__OG1276__13_4463', 'candida_tropicalis__OG1276__30_5666', 'cyberlindnera_jadinii__OG1276__35_1717', 'debaryomyces_hansenii_…
OG1287_REF_Scer_AF-P37298-F1-model_v2	0.7580579772079772	0.047736631014742306	['Calb_AF-A0A1D8PD61-F1-model_v2', 'REF_Scer_AF-P37298-F1-model_v2', 'REF_Scer_AF-Q06236-F1-model_v2', 'Spom_AF-Q9P7X0-F1-model_v2', 'alloascoidea_hylecoeti__OG1287__0_3818', 'alloascoidea_hylecoeti__OG1287__0_690', 'ascoidea_rubescens__OG1287__6_723', 'candida_apicola__OG1287__13_1458', 'cyberlindnera_jadinii__OG1287__35_4285', 'eremothecium_gossypii__OG1287__40_1722', 'geotrichum_candidum__OG12…	0.7580579772079772	0.047736631014742306	['Calb_AF-A0A1D8PD61-F1-model_v2', 'REF_Scer_AF-P37298-F1-model_v2', 'REF_Scer_AF-Q06236-F1-model_v2', 'Spom_AF-Q9P7X0-F1-model_v2', 'alloascoidea_hylecoeti__OG1287__0_3818', 'alloascoidea_hylecoeti__OG1287__0_690', 'ascoidea_rubescens__OG1287__6_723', 'candida_apicola__OG1287__13_1458', 'cyberlindnera_jadinii__OG1287__35_4285', 'eremothecium_gossypii__OG1287__40_1722', 'geotrichum_candidum__OG12…
OG1287_REF_Scer_AF-Q06236-F1-model_v2				0.7580579772079772	0.047736631014742306	['Calb_AF-A0A1D8PD61-F1-model_v2', 'REF_Scer_AF-P37298-F1-model_v2', 'REF_Scer_AF-Q06236-F1-model_v2', 'Spom_AF-Q9P7X0-F1-model_v2', 'alloascoidea_hylecoeti__OG1287__0_3818', 'alloascoidea_hylecoeti__OG1287__0_690', 'ascoidea_rubescens__OG1287__6_723', 'candida_apicola__OG1287__13_1458', 'cyberlindnera_jadinii__OG1287__35_4285', 'eremothecium_gossypii__OG1287__40_1722', 'geotrichum_candidum__OG12…
OG1299_REF_Scer_AF-P00549-F1-model_v2	0.9648686274509801	0.0900829378975572	['Calb_AF-P46614-F1-model_v2', 'REF_Scer_AF-P00549-F1-model_v2', 'REF_Scer_AF-P52489-F1-model_v2', 'Spom_AF-Q10208-F1-model_v2', 'alloascoidea_hylecoeti__OG1299__0_2015', 'alloascoidea_hylecoeti__OG1299__0_6964', 'alloascoidea_hylecoeti__OG1299__0_7561', 'ascoidea_rubescens__OG1299__6_3105', 'ascoidea_rubescens__OG1299__6_5005', 'candida_apicola__OG1299__13_3972', 'candida_tropicalis__OG1299__30_…	0.9648686274509801	0.0900829378975572	['Calb_AF-P46614-F1-model_v2', 'REF_Scer_AF-P00549-F1-model_v2', 'REF_Scer_AF-P52489-F1-model_v2', 'Spom_AF-Q10208-F1-model_v2', 'alloascoidea_hylecoeti__OG1299__0_2015', 'alloascoidea_hylecoeti__OG1299__0_6964', 'alloascoidea_hylecoeti__OG1299__0_7561', 'ascoidea_rubescens__OG1299__6_3105', 'ascoidea_rubescens__OG1299__6_5005', 'candida_apicola__OG1299__13_3972', 'candida_tropicalis__OG1299__30_…
OG1299_REF_Scer_AF-P52489-F1-model_v2				0.9648686274509801	0.0900829378975572	['Calb_AF-P46614-F1-model_v2', 'REF_Scer_AF-P00549-F1-model_v2', 'REF_Scer_AF-P52489-F1-model_v2', 'Spom_AF-Q10208-F1-model_v2', 'alloascoidea_hylecoeti__OG1299__0_2015', 'alloascoidea_hylecoeti__OG1299__0_6964', 'alloascoidea_hylecoeti__OG1299__0_7561', 'ascoidea_rubescens__OG1299__6_3105', 'ascoidea_rubescens__OG1299__6_5005', 'candida_apicola__OG1299__13_3972', 'candida_tropicalis__OG1299__30_…
OG1302_REF_Scer_AF-P33401-F1-model_v2	0.9834795566502462	0.010160180208658038	['Calb_AF-A0A1D8PSA9-F1-model_v2', 'REF_Scer_AF-P33401-F1-model_v2', 'REF_Scer_AF-P37012-F1-model_v2', 'Spom_AF-O74374-F1-model_v2', 'alloascoidea_hylecoeti__OG1302__0_3478', 'ascoidea_rubescens__OG1302__6_1059', 'candida_apicola__OG1302__13_955', 'candida_tropicalis__OG1302__30_1244', 'cyberlindnera_jadinii__OG1302__35_3947', 'debaryomyces_hansenii__OG1302__36_1298', 'eremothecium_gossypii__OG13…	0.9834795566502462	0.010160180208658038	['Calb_AF-A0A1D8PSA9-F1-model_v2', 'REF_Scer_AF-P33401-F1-model_v2', 'REF_Scer_AF-P37012-F1-model_v2', 'Spom_AF-O74374-F1-model_v2', 'alloascoidea_hylecoeti__OG1302__0_3478', 'ascoidea_rubescens__OG1302__6_1059', 'candida_apicola__OG1302__13_955', 'candida_tropicalis__OG1302__30_1244', 'cyberlindnera_jadinii__OG1302__35_3947', 'debaryomyces_hansenii__OG1302__36_1298', 'eremothecium_gossypii__OG13…
OG1302_REF_Scer_AF-P37012-F1-model_v2				0.9834795566502462	0.010160180208658038	['Calb_AF-A0A1D8PSA9-F1-model_v2', 'REF_Scer_AF-P33401-F1-model_v2', 'REF_Scer_AF-P37012-F1-model_v2', 'Spom_AF-O74374-F1-model_v2', 'alloascoidea_hylecoeti__OG1302__0_3478', 'ascoidea_rubescens__OG1302__6_1059', 'candida_apicola__OG1302__13_955', 'candida_tropicalis__OG1302__30_1244', 'cyberlindnera_jadinii__OG1302__35_3947', 'debaryomyces_hansenii__OG1302__36_1298', 'eremothecium_gossypii__OG13…
OG1303_REF_Scer_AF-P28496-F1-model_v2	0.8557890394088669	0.05310789733340784	['Calb_AF-Q5A879-F1-model_v2', 'REF_Scer_AF-P28496-F1-model_v2', 'REF_Scer_AF-P38703-F1-model_v2', 'Spom_AF-O59735-F1-model_v2', 'alloascoidea_hylecoeti__OG1303__0_6473', 'ascoidea_rubescens__OG1303__6_4812', 'candida_apicola__OG1303__13_3449', 'candida_tropicalis__OG1303__30_593', 'cyberlindnera_jadinii__OG1303__35_394', 'debaryomyces_hansenii__OG1303__36_2188', 'eremothecium_gossypii__OG1303__4…	0.8482216091954023	0.07025936722222853	['Calb_AF-Q5A879-F1-model_v2', 'REF_Scer_AF-P28496-F1-model_v2', 'REF_Scer_AF-P38703-F1-model_v2', 'Spom_AF-O59735-F1-model_v2', 'alloascoidea_hylecoeti__OG1303__0_6473', 'alloascoidea_hylecoeti__OG1303__0_7623', 'ascoidea_rubescens__OG1303__6_4812', 'candida_apicola__OG1303__13_3449', 'candida_tropicalis__OG1303__30_593', 'cyberlindnera_jadinii__OG1303__35_394', 'debaryomyces_hansenii__OG1303__3…
OG1303_REF_Scer_AF-P38703-F1-model_v2				0.8482216091954023	0.07025936722222853	['Calb_AF-Q5A879-F1-model_v2', 'REF_Scer_AF-P28496-F1-model_v2', 'REF_Scer_AF-P38703-F1-model_v2', 'Spom_AF-O59735-F1-model_v2', 'alloascoidea_hylecoeti__OG1303__0_6473', 'alloascoidea_hylecoeti__OG1303__0_7623', 'ascoidea_rubescens__OG1303__6_4812', 'candida_apicola__OG1303__13_3449', 'candida_tropicalis__OG1303__30_593', 'cyberlindnera_jadinii__OG1303__35_394', 'debaryomyces_hansenii__OG1303__3…
OG1306_REF_Scer_AF-P38298-F1-model_v2	0.876822923076923	0.13047092849453037	['Calb_AF-Q5A0Z2-F1-model_v2', 'REF_Scer_AF-P38298-F1-model_v2', 'REF_Scer_AF-Q02896-F1-model_v2', 'alloascoidea_hylecoeti__OG1306__0_2158', 'candida_apicola__OG1306__13_3935', 'candida_tropicalis__OG1306__30_3534', 'cyberlindnera_jadinii__OG1306__35_2427', 'debaryomyces_hansenii__OG1306__36_4291', 'eremothecium_gossypii__OG1306__40_3324', 'geotrichum_candidum__OG1306__43_1220', 'geotrichum_candi…	0.876822923076923	0.13047092849453037	['Calb_AF-Q5A0Z2-F1-model_v2', 'REF_Scer_AF-P38298-F1-model_v2', 'REF_Scer_AF-Q02896-F1-model_v2', 'alloascoidea_hylecoeti__OG1306__0_2158', 'candida_apicola__OG1306__13_3935', 'candida_tropicalis__OG1306__30_3534', 'cyberlindnera_jadinii__OG1306__35_2427', 'debaryomyces_hansenii__OG1306__36_4291', 'eremothecium_gossypii__OG1306__40_3324', 'geotrichum_candidum__OG1306__43_1220', 'geotrichum_candi…
OG1306_REF_Scer_AF-Q02896-F1-model_v2				0.876822923076923	0.13047092849453037	['Calb_AF-Q5A0Z2-F1-model_v2', 'REF_Scer_AF-P38298-F1-model_v2', 'REF_Scer_AF-Q02896-F1-model_v2', 'alloascoidea_hylecoeti__OG1306__0_2158', 'candida_apicola__OG1306__13_3935', 'candida_tropicalis__OG1306__30_3534', 'cyberlindnera_jadinii__OG1306__35_2427', 'debaryomyces_hansenii__OG1306__36_4291', 'eremothecium_gossypii__OG1306__40_3324', 'geotrichum_candidum__OG1306__43_1220', 'geotrichum_candi…
OG1310_REF_Scer_AF-P15202-F1-model_v2	0.8750245014245014	0.14216398830442387	['REF_Scer_AF-P15202-F1-model_v2', 'Spom_AF-P55306-F1-model_v2', 'alloascoidea_hylecoeti__OG1310__0_3717', 'ascoidea_rubescens__OG1310__6_4952', 'candida_apicola__OG1310__13_1230', 'candida_apicola__OG1310__13_1821', 'candida_tropicalis__OG1310__30_5497', 'cyberlindnera_jadinii__OG1310__35_3638', 'cyberlindnera_jadinii__OG1310__35_4382', 'debaryomyces_hansenii__OG1310__36_4480', 'eremothecium_gos…	0.8750245014245014	0.14216398830442387	['REF_Scer_AF-P15202-F1-model_v2', 'Spom_AF-P55306-F1-model_v2', 'alloascoidea_hylecoeti__OG1310__0_3717', 'ascoidea_rubescens__OG1310__6_4952', 'candida_apicola__OG1310__13_1230', 'candida_apicola__OG1310__13_1821', 'candida_tropicalis__OG1310__30_5497', 'cyberlindnera_jadinii__OG1310__35_3638', 'cyberlindnera_jadinii__OG1310__35_4382', 'debaryomyces_hansenii__OG1310__36_4480', 'eremothecium_gos…
OG1313_REF_Scer_AF-P11154-F1-model_v2	0.9422993386243386	0.03385374256719585	['Calb_AF-A0A1D8PLY4-F1-model_v2', 'REF_Scer_AF-P11154-F1-model_v2', 'REF_Scer_AF-P32327-F1-model_v2', 'Spom_AF-Q9UUE1-F1-model_v2', 'alloascoidea_hylecoeti__OG1313__0_2815', 'alloascoidea_hylecoeti__OG1313__0_6622', 'alloascoidea_hylecoeti__OG1313__0_7341', 'ascoidea_rubescens__OG1313__6_3109', 'candida_apicola__OG1313__13_4221', 'candida_tropicalis__OG1313__30_5280', 'cyberlindnera_jadinii__OG1…	0.9422993386243386	0.03385374256719585	['Calb_AF-A0A1D8PLY4-F1-model_v2', 'REF_Scer_AF-P11154-F1-model_v2', 'REF_Scer_AF-P32327-F1-model_v2', 'Spom_AF-Q9UUE1-F1-model_v2', 'alloascoidea_hylecoeti__OG1313__0_2815', 'alloascoidea_hylecoeti__OG1313__0_6622', 'alloascoidea_hylecoeti__OG1313__0_7341', 'ascoidea_rubescens__OG1313__6_3109', 'candida_apicola__OG1313__13_4221', 'candida_tropicalis__OG1313__30_5280', 'cyberlindnera_jadinii__OG1…
OG1313_REF_Scer_AF-P32327-F1-model_v2				0.9422993386243386	0.03385374256719585	['Calb_AF-A0A1D8PLY4-F1-model_v2', 'REF_Scer_AF-P11154-F1-model_v2', 'REF_Scer_AF-P32327-F1-model_v2', 'Spom_AF-Q9UUE1-F1-model_v2', 'alloascoidea_hylecoeti__OG1313__0_2815', 'alloascoidea_hylecoeti__OG1313__0_6622', 'alloascoidea_hylecoeti__OG1313__0_7341', 'ascoidea_rubescens__OG1313__6_3109', 'candida_apicola__OG1313__13_4221', 'candida_tropicalis__OG1313__30_5280', 'cyberlindnera_jadinii__OG1…
OG1316_REF_Scer_AF-P19097-F1-model_v2	0.8998076923076923	0.0805820176689417	['Calb_AF-A0A1D8PK65-F1-model_v2', 'REF_Scer_AF-P19097-F1-model_v2', 'Spom_AF-Q10289-F1-model_v2', 'alloascoidea_hylecoeti__OG1316__0_7309', 'ascoidea_rubescens__OG1316__6_2952', 'candida_apicola__OG1316__13_3208', 'candida_tropicalis__OG1316__30_3680', 'debaryomyces_hansenii__OG1316__36_4062', 'eremothecium_gossypii__OG1316__40_3799', 'geotrichum_candidum__OG1316__43_5811', 'geotrichum_candidum_…	0.8998076923076923	0.0805820176689417	['Calb_AF-A0A1D8PK65-F1-model_v2', 'REF_Scer_AF-P19097-F1-model_v2', 'Spom_AF-Q10289-F1-model_v2', 'alloascoidea_hylecoeti__OG1316__0_7309', 'ascoidea_rubescens__OG1316__6_2952', 'candida_apicola__OG1316__13_3208', 'candida_tropicalis__OG1316__30_3680', 'debaryomyces_hansenii__OG1316__36_4062', 'eremothecium_gossypii__OG1316__40_3799', 'geotrichum_candidum__OG1316__43_5811', 'geotrichum_candidum_…
OG1318_REF_Scer_AF-Q06147-F1-model_v2	0.7596967236467236	0.13114150510988076	['Calb_AF-Q5A3L3-F1-model_v2', 'REF_Scer_AF-Q06147-F1-model_v2', 'REF_Scer_AF-Q12246-F1-model_v2', 'alloascoidea_hylecoeti__OG1318__0_9028', 'ascoidea_rubescens__OG1318__6_5899', 'candida_tropicalis__OG1318__30_1439', 'cyberlindnera_jadinii__OG1318__35_1185', 'debaryomyces_hansenii__OG1318__36_3711', 'eremothecium_gossypii__OG1318__40_2455', 'geotrichum_candidum__OG1318__43_1791', 'geotrichum_can…	0.7604899014778326	0.13128224866399876	['Calb_AF-Q5A3L3-F1-model_v2', 'REF_Scer_AF-Q06147-F1-model_v2', 'REF_Scer_AF-Q12246-F1-model_v2', 'Spom_AF-O14159-F1-model_v2', 'alloascoidea_hylecoeti__OG1318__0_9028', 'ascoidea_rubescens__OG1318__6_5899', 'candida_apicola__OG1318__13_673', 'candida_tropicalis__OG1318__30_1439', 'cyberlindnera_jadinii__OG1318__35_1185', 'debaryomyces_hansenii__OG1318__36_3711', 'eremothecium_gossypii__OG1318__…
OG1318_REF_Scer_AF-Q12246-F1-model_v2				0.7604899014778326	0.13128224866399876	['Calb_AF-Q5A3L3-F1-model_v2', 'REF_Scer_AF-Q06147-F1-model_v2', 'REF_Scer_AF-Q12246-F1-model_v2', 'Spom_AF-O14159-F1-model_v2', 'alloascoidea_hylecoeti__OG1318__0_9028', 'ascoidea_rubescens__OG1318__6_5899', 'candida_apicola__OG1318__13_673', 'candida_tropicalis__OG1318__30_1439', 'cyberlindnera_jadinii__OG1318__35_1185', 'debaryomyces_hansenii__OG1318__36_3711', 'eremothecium_gossypii__OG1318__…
OG1322_REF_Scer_AF-P38009-F1-model_v2	0.9739406896551724	0.06057658702895121	['Calb_AF-Q5A6R2-F1-model_v2', 'REF_Scer_AF-P38009-F1-model_v2', 'REF_Scer_AF-P54113-F1-model_v2', 'Spom_AF-O74928-F1-model_v2', 'alloascoidea_hylecoeti__OG1322__0_1456', 'alloascoidea_hylecoeti__OG1322__0_6210', 'ascoidea_rubescens__OG1322__6_4140', 'candida_apicola__OG1322__13_2601', 'candida_tropicalis__OG1322__30_3965', 'cyberlindnera_jadinii__OG1322__35_3604', 'debaryomyces_hansenii__OG1322_…	0.9739406896551724	0.06057658702895121	['Calb_AF-Q5A6R2-F1-model_v2', 'REF_Scer_AF-P38009-F1-model_v2', 'REF_Scer_AF-P54113-F1-model_v2', 'Spom_AF-O74928-F1-model_v2', 'alloascoidea_hylecoeti__OG1322__0_1456', 'alloascoidea_hylecoeti__OG1322__0_6210', 'ascoidea_rubescens__OG1322__6_4140', 'candida_apicola__OG1322__13_2601', 'candida_tropicalis__OG1322__30_3965', 'cyberlindnera_jadinii__OG1322__35_3604', 'debaryomyces_hansenii__OG1322_…
OG1322_REF_Scer_AF-P54113-F1-model_v2				0.9739406896551724	0.06057658702895121	['Calb_AF-Q5A6R2-F1-model_v2', 'REF_Scer_AF-P38009-F1-model_v2', 'REF_Scer_AF-P54113-F1-model_v2', 'Spom_AF-O74928-F1-model_v2', 'alloascoidea_hylecoeti__OG1322__0_1456', 'alloascoidea_hylecoeti__OG1322__0_6210', 'ascoidea_rubescens__OG1322__6_4140', 'candida_apicola__OG1322__13_2601', 'candida_tropicalis__OG1322__30_3965', 'cyberlindnera_jadinii__OG1322__35_3604', 'debaryomyces_hansenii__OG1322_…
OG1329_REF_Scer_AF-P17709-F1-model_v2	0.8744216129032257	0.16415028419621946	['Calb_AF-Q59TZ8-F1-model_v2', 'REF_Scer_AF-P17709-F1-model_v2', 'REF_Scer_AF-Q04409-F1-model_v2', 'Spom_AF-P50521-F1-model_v2', 'alloascoidea_hylecoeti__OG1329__0_1052', 'alloascoidea_hylecoeti__OG1329__0_1531', 'ascoidea_rubescens__OG1329__6_2844', 'candida_apicola__OG1329__13_4660', 'candida_tropicalis__OG1329__30_1832', 'cyberlindnera_jadinii__OG1329__35_1784', 'debaryomyces_hansenii__OG1329_…	0.8744216129032257	0.16415028419621946	['Calb_AF-Q59TZ8-F1-model_v2', 'REF_Scer_AF-P17709-F1-model_v2', 'REF_Scer_AF-Q04409-F1-model_v2', 'Spom_AF-P50521-F1-model_v2', 'alloascoidea_hylecoeti__OG1329__0_1052', 'alloascoidea_hylecoeti__OG1329__0_1531', 'ascoidea_rubescens__OG1329__6_2844', 'candida_apicola__OG1329__13_4660', 'candida_tropicalis__OG1329__30_1832', 'cyberlindnera_jadinii__OG1329__35_1784', 'debaryomyces_hansenii__OG1329_…
OG1329_REF_Scer_AF-Q04409-F1-model_v2				0.8744216129032257	0.16415028419621946	['Calb_AF-Q59TZ8-F1-model_v2', 'REF_Scer_AF-P17709-F1-model_v2', 'REF_Scer_AF-Q04409-F1-model_v2', 'Spom_AF-P50521-F1-model_v2', 'alloascoidea_hylecoeti__OG1329__0_1052', 'alloascoidea_hylecoeti__OG1329__0_1531', 'ascoidea_rubescens__OG1329__6_2844', 'candida_apicola__OG1329__13_4660', 'candida_tropicalis__OG1329__30_1832', 'cyberlindnera_jadinii__OG1329__35_1784', 'debaryomyces_hansenii__OG1329_…
OG1333_REF_Scer_AF-P11412-F1-model_v2	0.9330859770114943	0.1119482695030839	['Calb_AF-A0A1D8PEG2-F1-model_v2', 'REF_Scer_AF-P11412-F1-model_v2', 'Spom_AF-O14137-F1-model_v2', 'alloascoidea_hylecoeti__OG1333__0_4531', 'alloascoidea_hylecoeti__OG1333__0_9383', 'ascoidea_rubescens__OG1333__6_3095', 'candida_apicola__OG1333__13_3542', 'candida_tropicalis__OG1333__30_709', 'cyberlindnera_jadinii__OG1333__35_4118', 'debaryomyces_hansenii__OG1333__36_4027', 'eremothecium_gossyp…	0.9240770967741936	0.12367000923877894	['Calb_AF-A0A1D8PEG2-F1-model_v2', 'REF_Scer_AF-P11412-F1-model_v2', 'Spom_AF-O14137-F1-model_v2', 'alloascoidea_hylecoeti__OG1333__0_4531', 'alloascoidea_hylecoeti__OG1333__0_9383', 'ascoidea_rubescens__OG1333__6_3095', 'candida_apicola__OG1333__13_3542', 'candida_tropicalis__OG1333__30_709', 'cyberlindnera_jadinii__OG1333__35_4118', 'debaryomyces_hansenii__OG1333__36_4027', 'eremothecium_gossyp…
OG1337_REF_Scer_AF-P32356-F1-model_v2	0.9065537037037037	0.0619196638030671	['Calb_AF-A0A1D8PRR3-F1-model_v2', 'REF_Scer_AF-P32356-F1-model_v2', 'REF_Scer_AF-P35172-F1-model_v2', 'Spom_AF-O42893-F1-model_v2', 'alloascoidea_hylecoeti__OG1337__0_2046', 'alloascoidea_hylecoeti__OG1337__0_4199', 'ascoidea_rubescens__OG1337__6_2350', 'candida_tropicalis__OG1337__30_75', 'cyberlindnera_jadinii__OG1337__35_3839', 'debaryomyces_hansenii__OG1337__36_4778', 'eremothecium_gossypii_…	0.8987252645502647	0.07780581417121318	['Calb_AF-A0A1D8PRR3-F1-model_v2', 'REF_Scer_AF-P32356-F1-model_v2', 'REF_Scer_AF-P35172-F1-model_v2', 'Spom_AF-O42893-F1-model_v2', 'alloascoidea_hylecoeti__OG1337__0_2046', 'alloascoidea_hylecoeti__OG1337__0_4199', 'ascoidea_rubescens__OG1337__6_2350', 'candida_apicola__OG1337__13_1433', 'candida_tropicalis__OG1337__30_75', 'cyberlindnera_jadinii__OG1337__35_3839', 'debaryomyces_hansenii__OG133…
OG1337_REF_Scer_AF-P35172-F1-model_v2				0.8987252645502647	0.07780581417121318	['Calb_AF-A0A1D8PRR3-F1-model_v2', 'REF_Scer_AF-P32356-F1-model_v2', 'REF_Scer_AF-P35172-F1-model_v2', 'Spom_AF-O42893-F1-model_v2', 'alloascoidea_hylecoeti__OG1337__0_2046', 'alloascoidea_hylecoeti__OG1337__0_4199', 'ascoidea_rubescens__OG1337__6_2350', 'candida_apicola__OG1337__13_1433', 'candida_tropicalis__OG1337__30_75', 'cyberlindnera_jadinii__OG1337__35_3839', 'debaryomyces_hansenii__OG133…
OG1354_REF_Scer_AF-P38697-F1-model_v2	0.9679412698412698	0.12120663448792787	['Calb_AF-Q59Q46-F1-model_v2', 'REF_Scer_AF-P38697-F1-model_v2', 'REF_Scer_AF-P50094-F1-model_v2', 'REF_Scer_AF-P50095-F1-model_v2', 'Spom_AF-O14344-F1-model_v2', 'alloascoidea_hylecoeti__OG1354__0_8229', 'ascoidea_rubescens__OG1354__6_301', 'candida_apicola__OG1354__13_3661', 'cyberlindnera_jadinii__OG1354__35_2570', 'debaryomyces_hansenii__OG1354__36_3373', 'eremothecium_gossypii__OG1354__40_38…	0.9679412698412698	0.12120663448792787	['Calb_AF-Q59Q46-F1-model_v2', 'REF_Scer_AF-P38697-F1-model_v2', 'REF_Scer_AF-P50094-F1-model_v2', 'REF_Scer_AF-P50095-F1-model_v2', 'Spom_AF-O14344-F1-model_v2', 'alloascoidea_hylecoeti__OG1354__0_8229', 'ascoidea_rubescens__OG1354__6_301', 'candida_apicola__OG1354__13_3661', 'cyberlindnera_jadinii__OG1354__35_2570', 'debaryomyces_hansenii__OG1354__36_3373', 'eremothecium_gossypii__OG1354__40_38…
OG1354_REF_Scer_AF-P50094-F1-model_v2				0.9679412698412698	0.12120663448792787	['Calb_AF-Q59Q46-F1-model_v2', 'REF_Scer_AF-P38697-F1-model_v2', 'REF_Scer_AF-P50094-F1-model_v2', 'REF_Scer_AF-P50095-F1-model_v2', 'Spom_AF-O14344-F1-model_v2', 'alloascoidea_hylecoeti__OG1354__0_8229', 'ascoidea_rubescens__OG1354__6_301', 'candida_apicola__OG1354__13_3661', 'cyberlindnera_jadinii__OG1354__35_2570', 'debaryomyces_hansenii__OG1354__36_3373', 'eremothecium_gossypii__OG1354__40_38…
OG1354_REF_Scer_AF-P50095-F1-model_v2				0.9679412698412698	0.12120663448792787	['Calb_AF-Q59Q46-F1-model_v2', 'REF_Scer_AF-P38697-F1-model_v2', 'REF_Scer_AF-P50094-F1-model_v2', 'REF_Scer_AF-P50095-F1-model_v2', 'Spom_AF-O14344-F1-model_v2', 'alloascoidea_hylecoeti__OG1354__0_8229', 'ascoidea_rubescens__OG1354__6_301', 'candida_apicola__OG1354__13_3661', 'cyberlindnera_jadinii__OG1354__35_2570', 'debaryomyces_hansenii__OG1354__36_3373', 'eremothecium_gossypii__OG1354__40_38…
OG1355_REF_Scer_AF-P10614-F1-model_v2	0.899373908045977	0.12749369259905868	['Calb_AF-P10613-F1-model_v2', 'REF_Scer_AF-P10614-F1-model_v2', 'Spom_AF-Q09736-F1-model_v2', 'alloascoidea_hylecoeti__OG1355__0_418', 'alloascoidea_hylecoeti__OG1355__0_4594', 'alloascoidea_hylecoeti__OG1355__0_6224', 'ascoidea_rubescens__OG1355__6_814', 'candida_apicola__OG1355__13_4697', 'candida_tropicalis__OG1355__30_4251', 'cyberlindnera_jadinii__OG1355__35_1548', 'debaryomyces_hansenii__O…	0.899373908045977	0.12749369259905868	['Calb_AF-P10613-F1-model_v2', 'REF_Scer_AF-P10614-F1-model_v2', 'Spom_AF-Q09736-F1-model_v2', 'alloascoidea_hylecoeti__OG1355__0_418', 'alloascoidea_hylecoeti__OG1355__0_4594', 'alloascoidea_hylecoeti__OG1355__0_6224', 'ascoidea_rubescens__OG1355__6_814', 'candida_apicola__OG1355__13_4697', 'candida_tropicalis__OG1355__30_4251', 'cyberlindnera_jadinii__OG1355__35_1548', 'debaryomyces_hansenii__O…
OG1357_REF_Scer_AF-P0CF18-F1-model_v2				0.9254001424501425	0.09901183294262242	['REF_Scer_AF-P0CF18-F1-model_v2', 'REF_Scer_AF-P14742-F1-model_v2', 'Spom_AF-Q09740-F1-model_v2', 'alloascoidea_hylecoeti__OG1357__0_6904', 'ascoidea_rubescens__OG1357__6_5374', 'candida_apicola__OG1357__13_2345', 'candida_tropicalis__OG1357__30_1725', 'cyberlindnera_jadinii__OG1357__35_4347', 'debaryomyces_hansenii__OG1357__36_3920', 'eremothecium_gossypii__OG1357__40_4044', 'geotrichum_candidu…
OG1357_REF_Scer_AF-P14742-F1-model_v2	0.938208923076923	0.07384274380524054	['REF_Scer_AF-P14742-F1-model_v2', 'Spom_AF-Q09740-F1-model_v2', 'alloascoidea_hylecoeti__OG1357__0_6904', 'ascoidea_rubescens__OG1357__6_5374', 'candida_apicola__OG1357__13_2345', 'candida_tropicalis__OG1357__30_1725', 'cyberlindnera_jadinii__OG1357__35_4347', 'debaryomyces_hansenii__OG1357__36_3920', 'eremothecium_gossypii__OG1357__40_4044', 'geotrichum_candidum__OG1357__43_2927', 'geotrichum_c…	0.9254001424501425	0.09901183294262242	['REF_Scer_AF-P0CF18-F1-model_v2', 'REF_Scer_AF-P14742-F1-model_v2', 'Spom_AF-Q09740-F1-model_v2', 'alloascoidea_hylecoeti__OG1357__0_6904', 'ascoidea_rubescens__OG1357__6_5374', 'candida_apicola__OG1357__13_2345', 'candida_tropicalis__OG1357__30_1725', 'cyberlindnera_jadinii__OG1357__35_4347', 'debaryomyces_hansenii__OG1357__36_3920', 'eremothecium_gossypii__OG1357__40_4044', 'geotrichum_candidu…
OG1360_REF_Scer_AF-P12683-F1-model_v2	0.563647150997151	0.11456643644990033	['Calb_AF-A0A1D8PD39-F1-model_v2', 'REF_Scer_AF-P12683-F1-model_v2', 'REF_Scer_AF-P12684-F1-model_v2', 'Spom_AF-Q10283-F1-model_v2', 'alloascoidea_hylecoeti__OG1360__0_3795', 'alloascoidea_hylecoeti__OG1360__0_4283', 'ascoidea_rubescens__OG1360__6_4454', 'candida_apicola__OG1360__13_1438', 'candida_tropicalis__OG1360__30_2852', 'cyberlindnera_jadinii__OG1360__35_1369', 'debaryomyces_hansenii__OG1…	0.563647150997151	0.11456643644990033	['Calb_AF-A0A1D8PD39-F1-model_v2', 'REF_Scer_AF-P12683-F1-model_v2', 'REF_Scer_AF-P12684-F1-model_v2', 'Spom_AF-Q10283-F1-model_v2', 'alloascoidea_hylecoeti__OG1360__0_3795', 'alloascoidea_hylecoeti__OG1360__0_4283', 'ascoidea_rubescens__OG1360__6_4454', 'candida_apicola__OG1360__13_1438', 'candida_tropicalis__OG1360__30_2852', 'cyberlindnera_jadinii__OG1360__35_1369', 'debaryomyces_hansenii__OG1…
OG1360_REF_Scer_AF-P12684-F1-model_v2				0.563647150997151	0.11456643644990033	['Calb_AF-A0A1D8PD39-F1-model_v2', 'REF_Scer_AF-P12683-F1-model_v2', 'REF_Scer_AF-P12684-F1-model_v2', 'Spom_AF-Q10283-F1-model_v2', 'alloascoidea_hylecoeti__OG1360__0_3795', 'alloascoidea_hylecoeti__OG1360__0_4283', 'ascoidea_rubescens__OG1360__6_4454', 'candida_apicola__OG1360__13_1438', 'candida_tropicalis__OG1360__30_2852', 'cyberlindnera_jadinii__OG1360__35_1369', 'debaryomyces_hansenii__OG1…
OG1364_REF_Scer_AF-P27796-F1-model_v2	0.9070336923076922	0.12676810356005572	['Calb_AF-A0A1D8PRL6-F1-model_v2', 'REF_Scer_AF-P27796-F1-model_v2', 'alloascoidea_hylecoeti__OG1364__0_2478', 'ascoidea_rubescens__OG1364__6_2410', 'candida_apicola__OG1364__13_3962', 'candida_tropicalis__OG1364__30_3792', 'candida_tropicalis__OG1364__30_5869', 'cyberlindnera_jadinii__OG1364__35_2135', 'debaryomyces_hansenii__OG1364__36_1456', 'debaryomyces_hansenii__OG1364__36_5636', 'eremothec…	0.8725719576719575	0.17314521402439562	['Calb_AF-A0A1D8PRL6-F1-model_v2', 'REF_Scer_AF-P27796-F1-model_v2', 'alloascoidea_hylecoeti__OG1364__0_2478', 'ascoidea_rubescens__OG1364__6_2410', 'candida_apicola__OG1364__13_3962', 'candida_tropicalis__OG1364__30_3792', 'candida_tropicalis__OG1364__30_5869', 'cyberlindnera_jadinii__OG1364__35_2135', 'debaryomyces_hansenii__OG1364__36_1456', 'debaryomyces_hansenii__OG1364__36_5636', 'eremothec…
OG1365_REF_Scer_AF-P29509-F1-model_v2	0.9435844827586207	0.1243570786569417	['Calb_AF-Q5AG89-F1-model_v2', 'REF_Scer_AF-P29509-F1-model_v2', 'REF_Scer_AF-P38816-F1-model_v2', 'Spom_AF-Q92375-F1-model_v2', 'alloascoidea_hylecoeti__OG1365__0_3119', 'alloascoidea_hylecoeti__OG1365__0_9013', 'ascoidea_rubescens__OG1365__6_5927', 'candida_apicola__OG1365__13_1124', 'candida_tropicalis__OG1365__30_3480', 'cyberlindnera_jadinii__OG1365__35_4961', 'debaryomyces_hansenii__OG1365_…	0.9435844827586207	0.1243570786569417	['Calb_AF-Q5AG89-F1-model_v2', 'REF_Scer_AF-P29509-F1-model_v2', 'REF_Scer_AF-P38816-F1-model_v2', 'Spom_AF-Q92375-F1-model_v2', 'alloascoidea_hylecoeti__OG1365__0_3119', 'alloascoidea_hylecoeti__OG1365__0_9013', 'ascoidea_rubescens__OG1365__6_5927', 'candida_apicola__OG1365__13_1124', 'candida_tropicalis__OG1365__30_3480', 'cyberlindnera_jadinii__OG1365__35_4961', 'debaryomyces_hansenii__OG1365_…
OG1365_REF_Scer_AF-P38816-F1-model_v2				0.9435844827586207	0.1243570786569417	['Calb_AF-Q5AG89-F1-model_v2', 'REF_Scer_AF-P29509-F1-model_v2', 'REF_Scer_AF-P38816-F1-model_v2', 'Spom_AF-Q92375-F1-model_v2', 'alloascoidea_hylecoeti__OG1365__0_3119', 'alloascoidea_hylecoeti__OG1365__0_9013', 'ascoidea_rubescens__OG1365__6_5927', 'candida_apicola__OG1365__13_1124', 'candida_tropicalis__OG1365__30_3480', 'cyberlindnera_jadinii__OG1365__35_4961', 'debaryomyces_hansenii__OG1365_…
OG1377_REF_Scer_AF-P53090-F1-model_v2	0.9391488505747128	0.05326446696633279	['Calb_AF-A0A1D8PG20-F1-model_v2', 'REF_Scer_AF-P53090-F1-model_v2', 'Spom_AF-O14192-F1-model_v2', 'alloascoidea_hylecoeti__OG1377__0_2810', 'ascoidea_rubescens__OG1377__6_104', 'candida_apicola__OG1377__13_3979', 'candida_tropicalis__OG1377__30_631', 'cyberlindnera_jadinii__OG1377__35_4431', 'debaryomyces_hansenii__OG1377__36_1928', 'eremothecium_gossypii__OG1377__40_1719', 'geotrichum_candidum_…	0.9391488505747128	0.05326446696633279	['Calb_AF-A0A1D8PG20-F1-model_v2', 'REF_Scer_AF-P53090-F1-model_v2', 'Spom_AF-O14192-F1-model_v2', 'alloascoidea_hylecoeti__OG1377__0_2810', 'ascoidea_rubescens__OG1377__6_104', 'candida_apicola__OG1377__13_3979', 'candida_tropicalis__OG1377__30_631', 'cyberlindnera_jadinii__OG1377__35_4431', 'debaryomyces_hansenii__OG1377__36_1928', 'eremothecium_gossypii__OG1377__40_1719', 'geotrichum_candidum_…
OG1380_REF_Scer_AF-Q07729-F1-model_v2	0.8861793846153845	0.1384026179374111	['Calb_AF-A0A1D8PQQ8-F1-model_v2', 'REF_Scer_AF-Q07729-F1-model_v2', 'Spom_AF-O14057-F1-model_v2', 'alloascoidea_hylecoeti__OG1380__0_7979', 'ascoidea_rubescens__OG1380__6_1150', 'ascoidea_rubescens__OG1380__6_5015', 'candida_apicola__OG1380__13_2807', 'candida_tropicalis__OG1380__30_5659', 'cyberlindnera_jadinii__OG1380__35_4891', 'debaryomyces_hansenii__OG1380__36_2559', 'geotrichum_candidum__O…	0.8861793846153845	0.1384026179374111	['Calb_AF-A0A1D8PQQ8-F1-model_v2', 'REF_Scer_AF-Q07729-F1-model_v2', 'Spom_AF-O14057-F1-model_v2', 'alloascoidea_hylecoeti__OG1380__0_7979', 'ascoidea_rubescens__OG1380__6_1150', 'ascoidea_rubescens__OG1380__6_5015', 'candida_apicola__OG1380__13_2807', 'candida_tropicalis__OG1380__30_5659', 'cyberlindnera_jadinii__OG1380__35_4891', 'debaryomyces_hansenii__OG1380__36_2559', 'geotrichum_candidum__O…
OG1388_REF_Scer_AF-P07342-F1-model_v2	0.8941007936507936	0.04586543608081521	['Calb_AF-A0A1D8PJF9-F1-model_v2', 'REF_Scer_AF-P07342-F1-model_v2', 'Spom_AF-P36620-F1-model_v2', 'alloascoidea_hylecoeti__OG1388__0_8327', 'alloascoidea_hylecoeti__OG1388__0_8488', 'ascoidea_rubescens__OG1388__6_6078', 'candida_apicola__OG1388__13_2140', 'candida_tropicalis__OG1388__30_2707', 'cyberlindnera_jadinii__OG1388__35_29', 'debaryomyces_hansenii__OG1388__36_1295', 'eremothecium_gossypi…	0.8941007936507936	0.04586543608081521	['Calb_AF-A0A1D8PJF9-F1-model_v2', 'REF_Scer_AF-P07342-F1-model_v2', 'Spom_AF-P36620-F1-model_v2', 'alloascoidea_hylecoeti__OG1388__0_8327', 'alloascoidea_hylecoeti__OG1388__0_8488', 'ascoidea_rubescens__OG1388__6_6078', 'candida_apicola__OG1388__13_2140', 'candida_tropicalis__OG1388__30_2707', 'cyberlindnera_jadinii__OG1388__35_29', 'debaryomyces_hansenii__OG1388__36_1295', 'eremothecium_gossypi…
OG1390_REF_Scer_AF-P47164-F1-model_v2	0.8553045161290322	0.08898966474382	['Calb_AF-A0A1D8PD47-F1-model_v2', 'REF_Scer_AF-P47164-F1-model_v2', 'REF_Scer_AF-Q04533-F1-model_v2', 'REF_Scer_AF-Q12198-F1-model_v2', 'Spom_AF-O74314-F1-model_v2', 'alloascoidea_hylecoeti__OG1390__0_1527', 'ascoidea_rubescens__OG1390__6_1513', 'candida_apicola__OG1390__13_4027', 'candida_tropicalis__OG1390__30_2345', 'cyberlindnera_jadinii__OG1390__35_1323', 'cyberlindnera_jadinii__OG1390__35_…	0.8553045161290322	0.08898966474382	['Calb_AF-A0A1D8PD47-F1-model_v2', 'REF_Scer_AF-P47164-F1-model_v2', 'REF_Scer_AF-Q04533-F1-model_v2', 'REF_Scer_AF-Q12198-F1-model_v2', 'Spom_AF-O74314-F1-model_v2', 'alloascoidea_hylecoeti__OG1390__0_1527', 'ascoidea_rubescens__OG1390__6_1513', 'candida_apicola__OG1390__13_4027', 'candida_tropicalis__OG1390__30_2345', 'cyberlindnera_jadinii__OG1390__35_1323', 'cyberlindnera_jadinii__OG1390__35_…
OG1390_REF_Scer_AF-Q04533-F1-model_v2				0.8553045161290322	0.08898966474382	['Calb_AF-A0A1D8PD47-F1-model_v2', 'REF_Scer_AF-P47164-F1-model_v2', 'REF_Scer_AF-Q04533-F1-model_v2', 'REF_Scer_AF-Q12198-F1-model_v2', 'Spom_AF-O74314-F1-model_v2', 'alloascoidea_hylecoeti__OG1390__0_1527', 'ascoidea_rubescens__OG1390__6_1513', 'candida_apicola__OG1390__13_4027', 'candida_tropicalis__OG1390__30_2345', 'cyberlindnera_jadinii__OG1390__35_1323', 'cyberlindnera_jadinii__OG1390__35_…
OG1390_REF_Scer_AF-Q12198-F1-model_v2				0.8553045161290322	0.08898966474382	['Calb_AF-A0A1D8PD47-F1-model_v2', 'REF_Scer_AF-P47164-F1-model_v2', 'REF_Scer_AF-Q04533-F1-model_v2', 'REF_Scer_AF-Q12198-F1-model_v2', 'Spom_AF-O74314-F1-model_v2', 'alloascoidea_hylecoeti__OG1390__0_1527', 'ascoidea_rubescens__OG1390__6_1513', 'candida_apicola__OG1390__13_4027', 'candida_tropicalis__OG1390__30_2345', 'cyberlindnera_jadinii__OG1390__35_1323', 'cyberlindnera_jadinii__OG1390__35_…
OG1394_REF_Scer_AF-Q12069-F1-model_v2				0.8038308300395257	0.13132586344354436	['Calb_AF-A0A1D8PND6-F1-model_v2', 'REF_Scer_AF-Q12069-F1-model_v2', 'REF_Scer_AF-Q12362-F1-model_v2', 'Spom_AF-Q09709-F1-model_v2', 'alloascoidea_hylecoeti__OG1394__0_3491', 'candida_apicola__OG1394__13_3963', 'candida_tropicalis__OG1394__30_3564', 'cyberlindnera_jadinii__OG1394__35_3547', 'debaryomyces_hansenii__OG1394__36_177', 'eremothecium_gossypii__OG1394__40_1053', 'geotrichum_candidum__OG…
OG1394_REF_Scer_AF-Q12362-F1-model_v2	0.8216486842105263	0.12114836868530589	['Calb_AF-A0A1D8PND6-F1-model_v2', 'REF_Scer_AF-Q12362-F1-model_v2', 'alloascoidea_hylecoeti__OG1394__0_3491', 'candida_apicola__OG1394__13_3963', 'candida_tropicalis__OG1394__30_3564', 'cyberlindnera_jadinii__OG1394__35_3547', 'debaryomyces_hansenii__OG1394__36_177', 'eremothecium_gossypii__OG1394__40_1053', 'geotrichum_candidum__OG1394__43_252', 'kluyveromyces_marxianus__OG1394__51_5060', 'koma…	0.8038308300395257	0.13132586344354436	['Calb_AF-A0A1D8PND6-F1-model_v2', 'REF_Scer_AF-Q12069-F1-model_v2', 'REF_Scer_AF-Q12362-F1-model_v2', 'Spom_AF-Q09709-F1-model_v2', 'alloascoidea_hylecoeti__OG1394__0_3491', 'candida_apicola__OG1394__13_3963', 'candida_tropicalis__OG1394__30_3564', 'cyberlindnera_jadinii__OG1394__35_3547', 'debaryomyces_hansenii__OG1394__36_177', 'eremothecium_gossypii__OG1394__40_1053', 'geotrichum_candidum__OG…
OG1414_REF_Scer_AF-P06700-F1-model_v2	0.6359990028490028	0.1031906593568084	['REF_Scer_AF-P06700-F1-model_v2', 'REF_Scer_AF-P53685-F1-model_v2', 'Spom_AF-O94640-F1-model_v2', 'alloascoidea_hylecoeti__OG1414__0_2073', 'alloascoidea_hylecoeti__OG1414__0_9236', 'ascoidea_rubescens__OG1414__6_375', 'candida_apicola__OG1414__13_4467', 'candida_tropicalis__OG1414__30_3843', 'cyberlindnera_jadinii__OG1414__35_4854', 'debaryomyces_hansenii__OG1414__36_1130', 'eremothecium_gossyp…	0.637303448275862	0.1109020488820539	['REF_Scer_AF-P06700-F1-model_v2', 'REF_Scer_AF-P53685-F1-model_v2', 'Spom_AF-O94640-F1-model_v2', 'alloascoidea_hylecoeti__OG1414__0_2073', 'alloascoidea_hylecoeti__OG1414__0_3797', 'alloascoidea_hylecoeti__OG1414__0_9236', 'ascoidea_rubescens__OG1414__6_375', 'candida_apicola__OG1414__13_4467', 'candida_tropicalis__OG1414__30_3843', 'cyberlindnera_jadinii__OG1414__35_4854', 'debaryomyces_hansen…
OG1414_REF_Scer_AF-P53685-F1-model_v2				0.637303448275862	0.1109020488820539	['REF_Scer_AF-P06700-F1-model_v2', 'REF_Scer_AF-P53685-F1-model_v2', 'Spom_AF-O94640-F1-model_v2', 'alloascoidea_hylecoeti__OG1414__0_2073', 'alloascoidea_hylecoeti__OG1414__0_3797', 'alloascoidea_hylecoeti__OG1414__0_9236', 'ascoidea_rubescens__OG1414__6_375', 'candida_apicola__OG1414__13_4467', 'candida_tropicalis__OG1414__30_3843', 'cyberlindnera_jadinii__OG1414__35_4854', 'debaryomyces_hansen…
OG1416_REF_Scer_AF-P00890-F1-model_v2	0.9290028325123153	0.023116113616385485	['Calb_AF-A0A1D8PSH3-F1-model_v2', 'REF_Scer_AF-P00890-F1-model_v2', 'REF_Scer_AF-P08679-F1-model_v2', 'Spom_AF-Q10306-F1-model_v2', 'alloascoidea_hylecoeti__OG1416__0_3268', 'alloascoidea_hylecoeti__OG1416__0_6916', 'ascoidea_rubescens__OG1416__6_2342', 'candida_apicola__OG1416__13_362', 'candida_tropicalis__OG1416__30_2617', 'cyberlindnera_jadinii__OG1416__35_3336', 'debaryomyces_hansenii__OG14…	0.9290028325123153	0.023116113616385485	['Calb_AF-A0A1D8PSH3-F1-model_v2', 'REF_Scer_AF-P00890-F1-model_v2', 'REF_Scer_AF-P08679-F1-model_v2', 'Spom_AF-Q10306-F1-model_v2', 'alloascoidea_hylecoeti__OG1416__0_3268', 'alloascoidea_hylecoeti__OG1416__0_6916', 'ascoidea_rubescens__OG1416__6_2342', 'candida_apicola__OG1416__13_362', 'candida_tropicalis__OG1416__30_2617', 'cyberlindnera_jadinii__OG1416__35_3336', 'debaryomyces_hansenii__OG14…
OG1416_REF_Scer_AF-P08679-F1-model_v2				0.9290028325123153	0.023116113616385485	['Calb_AF-A0A1D8PSH3-F1-model_v2', 'REF_Scer_AF-P00890-F1-model_v2', 'REF_Scer_AF-P08679-F1-model_v2', 'Spom_AF-Q10306-F1-model_v2', 'alloascoidea_hylecoeti__OG1416__0_3268', 'alloascoidea_hylecoeti__OG1416__0_6916', 'ascoidea_rubescens__OG1416__6_2342', 'candida_apicola__OG1416__13_362', 'candida_tropicalis__OG1416__30_2617', 'cyberlindnera_jadinii__OG1416__35_3336', 'debaryomyces_hansenii__OG14…
OG1422_REF_Scer_AF-P07264-F1-model_v2	0.9076476666666667	0.06984239754300789	['Calb_AF-A0A1D8PRP8-F1-model_v2', 'REF_Scer_AF-P07264-F1-model_v2', 'Spom_AF-O14289-F1-model_v2', 'alloascoidea_hylecoeti__OG1422__0_593', 'ascoidea_rubescens__OG1422__6_635', 'candida_apicola__OG1422__13_4266', 'candida_tropicalis__OG1422__30_3909', 'cyberlindnera_jadinii__OG1422__35_3423', 'debaryomyces_hansenii__OG1422__36_5228', 'geotrichum_candidum__OG1422__43_1910', 'kazachstania_naganishi…	0.9076476666666667	0.06984239754300789	['Calb_AF-A0A1D8PRP8-F1-model_v2', 'REF_Scer_AF-P07264-F1-model_v2', 'Spom_AF-O14289-F1-model_v2', 'alloascoidea_hylecoeti__OG1422__0_593', 'ascoidea_rubescens__OG1422__6_635', 'candida_apicola__OG1422__13_4266', 'candida_tropicalis__OG1422__30_3909', 'cyberlindnera_jadinii__OG1422__35_3423', 'debaryomyces_hansenii__OG1422__36_5228', 'geotrichum_candidum__OG1422__43_1910', 'kazachstania_naganishi…
OG1424_REF_Scer_AF-P00560-F1-model_v2	0.9713573891625616	0.10920616550053991	['Calb_AF-P46273-F1-model_v2', 'REF_Scer_AF-P00560-F1-model_v2', 'Spom_AF-O60101-F1-model_v2', 'alloascoidea_hylecoeti__OG1424__0_7357', 'ascoidea_rubescens__OG1424__6_2029', 'candida_apicola__OG1424__13_1946', 'candida_tropicalis__OG1424__30_1385', 'cyberlindnera_jadinii__OG1424__35_2149', 'debaryomyces_hansenii__OG1424__36_5052', 'eremothecium_gossypii__OG1424__40_2950', 'geotrichum_candidum__O…	0.9713573891625616	0.10920616550053991	['Calb_AF-P46273-F1-model_v2', 'REF_Scer_AF-P00560-F1-model_v2', 'Spom_AF-O60101-F1-model_v2', 'alloascoidea_hylecoeti__OG1424__0_7357', 'ascoidea_rubescens__OG1424__6_2029', 'candida_apicola__OG1424__13_1946', 'candida_tropicalis__OG1424__30_1385', 'cyberlindnera_jadinii__OG1424__35_2149', 'debaryomyces_hansenii__OG1424__36_5052', 'eremothecium_gossypii__OG1424__40_2950', 'geotrichum_candidum__O…
OG1432_REF_Scer_AF-P14540-F1-model_v2	0.9625241935483871	0.09857463689168797	['Calb_AF-Q9URB4-F1-model_v2', 'REF_Scer_AF-P14540-F1-model_v2', 'Spom_AF-P36580-F1-model_v2', 'alloascoidea_hylecoeti__OG1432__0_4868', 'alloascoidea_hylecoeti__OG1432__0_7116', 'alloascoidea_hylecoeti__OG1432__0_7686', 'ascoidea_rubescens__OG1432__6_3760', 'ascoidea_rubescens__OG1432__6_3823', 'candida_apicola__OG1432__13_4729', 'candida_tropicalis__OG1432__30_786', 'cyberlindnera_jadinii__OG14…	0.9625241935483871	0.09857463689168797	['Calb_AF-Q9URB4-F1-model_v2', 'REF_Scer_AF-P14540-F1-model_v2', 'Spom_AF-P36580-F1-model_v2', 'alloascoidea_hylecoeti__OG1432__0_4868', 'alloascoidea_hylecoeti__OG1432__0_7116', 'alloascoidea_hylecoeti__OG1432__0_7686', 'ascoidea_rubescens__OG1432__6_3760', 'ascoidea_rubescens__OG1432__6_3823', 'candida_apicola__OG1432__13_4729', 'candida_tropicalis__OG1432__30_786', 'cyberlindnera_jadinii__OG14…
OG1433_REF_Scer_AF-P40054-F1-model_v2	0.8622566502463055	0.148776373801713	['Calb_AF-Q5A3K7-F1-model_v2', 'REF_Scer_AF-P40054-F1-model_v2', 'REF_Scer_AF-P40510-F1-model_v2', 'Spom_AF-P87228-F1-model_v2', 'alloascoidea_hylecoeti__OG1433__0_5540', 'ascoidea_rubescens__OG1433__6_6084', 'candida_apicola__OG1433__13_4528', 'candida_tropicalis__OG1433__30_4342', 'cyberlindnera_jadinii__OG1433__35_1536', 'debaryomyces_hansenii__OG1433__36_5686', 'eremothecium_gossypii__OG1433_…	0.8622566502463055	0.148776373801713	['Calb_AF-Q5A3K7-F1-model_v2', 'REF_Scer_AF-P40054-F1-model_v2', 'REF_Scer_AF-P40510-F1-model_v2', 'Spom_AF-P87228-F1-model_v2', 'alloascoidea_hylecoeti__OG1433__0_5540', 'ascoidea_rubescens__OG1433__6_6084', 'candida_apicola__OG1433__13_4528', 'candida_tropicalis__OG1433__30_4342', 'cyberlindnera_jadinii__OG1433__35_1536', 'debaryomyces_hansenii__OG1433__36_5686', 'eremothecium_gossypii__OG1433_…
OG1433_REF_Scer_AF-P40510-F1-model_v2				0.8622566502463055	0.148776373801713	['Calb_AF-Q5A3K7-F1-model_v2', 'REF_Scer_AF-P40054-F1-model_v2', 'REF_Scer_AF-P40510-F1-model_v2', 'Spom_AF-P87228-F1-model_v2', 'alloascoidea_hylecoeti__OG1433__0_5540', 'ascoidea_rubescens__OG1433__6_6084', 'candida_apicola__OG1433__13_4528', 'candida_tropicalis__OG1433__30_4342', 'cyberlindnera_jadinii__OG1433__35_1536', 'debaryomyces_hansenii__OG1433__36_5686', 'eremothecium_gossypii__OG1433_…
OG1434_REF_Scer_AF-P25340-F1-model_v2	0.8560709230769231	0.18820028684865803	['Calb_AF-A0A1D8PJ25-F1-model_v2', 'REF_Scer_AF-P25340-F1-model_v2', 'Spom_AF-P36209-F1-model_v2', 'alloascoidea_hylecoeti__OG1434__0_4482', 'ascoidea_rubescens__OG1434__6_836', 'candida_apicola__OG1434__13_1290', 'candida_tropicalis__OG1434__30_3775', 'cyberlindnera_jadinii__OG1434__35_1311', 'debaryomyces_hansenii__OG1434__36_3924', 'eremothecium_gossypii__OG1434__40_3909', 'geotrichum_candidum…	0.8560709230769231	0.18820028684865803	['Calb_AF-A0A1D8PJ25-F1-model_v2', 'REF_Scer_AF-P25340-F1-model_v2', 'Spom_AF-P36209-F1-model_v2', 'alloascoidea_hylecoeti__OG1434__0_4482', 'ascoidea_rubescens__OG1434__6_836', 'candida_apicola__OG1434__13_1290', 'candida_tropicalis__OG1434__30_3775', 'cyberlindnera_jadinii__OG1434__35_1311', 'debaryomyces_hansenii__OG1434__36_3924', 'eremothecium_gossypii__OG1434__40_3909', 'geotrichum_candidum…
OG1445_REF_Scer_AF-P39522-F1-model_v2	0.9033618461538462	0.15711499332940637	['Calb_AF-Q5AJY2-F1-model_v2', 'REF_Scer_AF-P39522-F1-model_v2', 'Spom_AF-Q10318-F1-model_v2', 'alloascoidea_hylecoeti__OG1445__0_711', 'ascoidea_rubescens__OG1445__6_1603', 'candida_apicola__OG1445__13_4272', 'candida_tropicalis__OG1445__30_4187', 'cyberlindnera_jadinii__OG1445__35_4467', 'debaryomyces_hansenii__OG1445__36_4199', 'eremothecium_gossypii__OG1445__40_558', 'geotrichum_candidum__OG1…	0.9033618461538462	0.15711499332940637	['Calb_AF-Q5AJY2-F1-model_v2', 'REF_Scer_AF-P39522-F1-model_v2', 'Spom_AF-Q10318-F1-model_v2', 'alloascoidea_hylecoeti__OG1445__0_711', 'ascoidea_rubescens__OG1445__6_1603', 'candida_apicola__OG1445__13_4272', 'candida_tropicalis__OG1445__30_4187', 'cyberlindnera_jadinii__OG1445__35_4467', 'debaryomyces_hansenii__OG1445__36_4199', 'eremothecium_gossypii__OG1445__40_558', 'geotrichum_candidum__OG1…
OG1446_REF_Scer_AF-P41940-F1-model_v2	0.9913893162393161	0.00468358196131036	['Calb_AF-O93827-F1-model_v2', 'REF_Scer_AF-P41940-F1-model_v2', 'Spom_AF-O74484-F1-model_v2', 'alloascoidea_hylecoeti__OG1446__0_2887', 'alloascoidea_hylecoeti__OG1446__0_7219', 'candida_apicola__OG1446__13_4371', 'cyberlindnera_jadinii__OG1446__35_5569', 'debaryomyces_hansenii__OG1446__36_2718', 'eremothecium_gossypii__OG1446__40_1377', 'geotrichum_candidum__OG1446__43_2471', 'geotrichum_candid…	0.9913893162393161	0.00468358196131036	['Calb_AF-O93827-F1-model_v2', 'REF_Scer_AF-P41940-F1-model_v2', 'Spom_AF-O74484-F1-model_v2', 'alloascoidea_hylecoeti__OG1446__0_2887', 'alloascoidea_hylecoeti__OG1446__0_7219', 'candida_apicola__OG1446__13_4371', 'cyberlindnera_jadinii__OG1446__35_5569', 'debaryomyces_hansenii__OG1446__36_2718', 'eremothecium_gossypii__OG1446__40_1377', 'geotrichum_candidum__OG1446__43_2471', 'geotrichum_candid…
OG1451_REF_Scer_AF-P38998-F1-model_v2	0.9559432539682539	0.13268101539416047	['REF_Scer_AF-P38998-F1-model_v2', 'Spom_AF-Q09694-F1-model_v2', 'alloascoidea_hylecoeti__OG1451__0_5587', 'ascoidea_rubescens__OG1451__6_1408', 'ascoidea_rubescens__OG1451__6_2198', 'candida_apicola__OG1451__13_2342', 'candida_tropicalis__OG1451__30_5860', 'cyberlindnera_jadinii__OG1451__35_1537', 'debaryomyces_hansenii__OG1451__36_4090', 'eremothecium_gossypii__OG1451__40_1461', 'geotrichum_can…	0.9559432539682539	0.13268101539416047	['REF_Scer_AF-P38998-F1-model_v2', 'Spom_AF-Q09694-F1-model_v2', 'alloascoidea_hylecoeti__OG1451__0_5587', 'ascoidea_rubescens__OG1451__6_1408', 'ascoidea_rubescens__OG1451__6_2198', 'candida_apicola__OG1451__13_2342', 'candida_tropicalis__OG1451__30_5860', 'cyberlindnera_jadinii__OG1451__35_1537', 'debaryomyces_hansenii__OG1451__36_4090', 'eremothecium_gossypii__OG1451__40_1461', 'geotrichum_can…
OG1458_REF_Scer_AF-Q08911-F1-model_v2	0.9488515873015873	0.09173495355549968	['Calb_AF-Q59QN6-F1-model_v2', 'REF_Scer_AF-Q08911-F1-model_v2', 'alloascoidea_hylecoeti__OG1458__0_1812', 'alloascoidea_hylecoeti__OG1458__0_2206', 'ascoidea_rubescens__OG1458__6_992', 'candida_apicola__OG1458__13_3035', 'candida_tropicalis__OG1458__30_3581', 'candida_tropicalis__OG1458__30_4778', 'candida_tropicalis__OG1458__30_5334', 'cyberlindnera_jadinii__OG1458__35_779', 'debaryomyces_hanse…	0.9377515765765766	0.11367986293206526	['Calb_AF-Q59QN6-F1-model_v2', 'REF_Scer_AF-Q08911-F1-model_v2', 'alloascoidea_hylecoeti__OG1458__0_1812', 'alloascoidea_hylecoeti__OG1458__0_2206', 'ascoidea_rubescens__OG1458__6_992', 'candida_apicola__OG1458__13_3035', 'candida_tropicalis__OG1458__30_3581', 'candida_tropicalis__OG1458__30_4520', 'candida_tropicalis__OG1458__30_4778', 'candida_tropicalis__OG1458__30_5334', 'cyberlindnera_jadini…
OG1463_REF_Scer_AF-P07149-F1-model_v2	0.9639751811594202	0.02761540704912604	['Calb_AF-Q5A4W7-F1-model_v2', 'REF_Scer_AF-P07149-F1-model_v2', 'Spom_AF-Q9UUG0-F1-model_v2', 'alloascoidea_hylecoeti__OG1463__0_9198', 'ascoidea_rubescens__OG1463__6_3697', 'candida_apicola__OG1463__13_4712', 'candida_tropicalis__OG1463__30_2736', 'debaryomyces_hansenii__OG1463__36_1570', 'eremothecium_gossypii__OG1463__40_3843', 'geotrichum_candidum__OG1463__43_5277', 'kluyveromyces_lactis__OG…	0.9639751811594202	0.02761540704912604	['Calb_AF-Q5A4W7-F1-model_v2', 'REF_Scer_AF-P07149-F1-model_v2', 'Spom_AF-Q9UUG0-F1-model_v2', 'alloascoidea_hylecoeti__OG1463__0_9198', 'ascoidea_rubescens__OG1463__6_3697', 'candida_apicola__OG1463__13_4712', 'candida_tropicalis__OG1463__30_2736', 'debaryomyces_hansenii__OG1463__36_1570', 'eremothecium_gossypii__OG1463__40_3843', 'geotrichum_candidum__OG1463__43_5277', 'kluyveromyces_lactis__OG…
OG1468_REF_Scer_AF-P17898-F1-model_v2	0.8371192028985507	0.18790223279080648	['Calb_AF-Q59M00-F1-model_v2', 'REF_Scer_AF-P17898-F1-model_v2', 'REF_Scer_AF-P22140-F1-model_v2', 'Spom_AF-O13901-F1-model_v2', 'alloascoidea_hylecoeti__OG1468__0_6188', 'ascoidea_rubescens__OG1468__6_4822', 'candida_apicola__OG1468__13_568', 'candida_tropicalis__OG1468__30_1836', 'cyberlindnera_jadinii__OG1468__35_3923', 'debaryomyces_hansenii__OG1468__36_3844', 'eremothecium_gossypii__OG1468__…	0.8371192028985507	0.18790223279080648	['Calb_AF-Q59M00-F1-model_v2', 'REF_Scer_AF-P17898-F1-model_v2', 'REF_Scer_AF-P22140-F1-model_v2', 'Spom_AF-O13901-F1-model_v2', 'alloascoidea_hylecoeti__OG1468__0_6188', 'ascoidea_rubescens__OG1468__6_4822', 'candida_apicola__OG1468__13_568', 'candida_tropicalis__OG1468__30_1836', 'cyberlindnera_jadinii__OG1468__35_3923', 'debaryomyces_hansenii__OG1468__36_3844', 'eremothecium_gossypii__OG1468__…
OG1468_REF_Scer_AF-P22140-F1-model_v2				0.8371192028985507	0.18790223279080648	['Calb_AF-Q59M00-F1-model_v2', 'REF_Scer_AF-P17898-F1-model_v2', 'REF_Scer_AF-P22140-F1-model_v2', 'Spom_AF-O13901-F1-model_v2', 'alloascoidea_hylecoeti__OG1468__0_6188', 'ascoidea_rubescens__OG1468__6_4822', 'candida_apicola__OG1468__13_568', 'candida_tropicalis__OG1468__30_1836', 'cyberlindnera_jadinii__OG1468__35_3923', 'debaryomyces_hansenii__OG1468__36_3844', 'eremothecium_gossypii__OG1468__…
OG1470_REF_Scer_AF-P21147-F1-model_v2	0.8569304232804233	0.07845207751206083	['Calb_AF-Q5A747-F1-model_v2', 'REF_Scer_AF-P21147-F1-model_v2', 'Spom_AF-O94523-F1-model_v2', 'alloascoidea_hylecoeti__OG1470__0_2028', 'alloascoidea_hylecoeti__OG1470__0_2230', 'ascoidea_rubescens__OG1470__6_4951', 'candida_apicola__OG1470__13_421', 'candida_tropicalis__OG1470__30_1631', 'cyberlindnera_jadinii__OG1470__35_144', 'debaryomyces_hansenii__OG1470__36_1945', 'eremothecium_gossypii__O…	0.8569304232804233	0.07845207751206083	['Calb_AF-Q5A747-F1-model_v2', 'REF_Scer_AF-P21147-F1-model_v2', 'Spom_AF-O94523-F1-model_v2', 'alloascoidea_hylecoeti__OG1470__0_2028', 'alloascoidea_hylecoeti__OG1470__0_2230', 'ascoidea_rubescens__OG1470__6_4951', 'candida_apicola__OG1470__13_421', 'candida_tropicalis__OG1470__30_1631', 'cyberlindnera_jadinii__OG1470__35_144', 'debaryomyces_hansenii__OG1470__36_1945', 'eremothecium_gossypii__O…
OG1471_REF_Scer_AF-P33333-F1-model_v2	0.8157755913978494	0.11170080166405334	['Calb_AF-Q5AEL8-F1-model_v2', 'REF_Scer_AF-P33333-F1-model_v2', 'Spom_AF-Q9US20-F1-model_v2', 'alloascoidea_hylecoeti__OG1471__0_2385', 'alloascoidea_hylecoeti__OG1471__0_7724', 'ascoidea_rubescens__OG1471__6_2851', 'candida_apicola__OG1471__13_3505', 'candida_tropicalis__OG1471__30_4476', 'cyberlindnera_jadinii__OG1471__35_2389', 'cyberlindnera_jadinii__OG1471__35_4179', 'eremothecium_gossypii_…	0.8157755913978494	0.11170080166405334	['Calb_AF-Q5AEL8-F1-model_v2', 'REF_Scer_AF-P33333-F1-model_v2', 'Spom_AF-Q9US20-F1-model_v2', 'alloascoidea_hylecoeti__OG1471__0_2385', 'alloascoidea_hylecoeti__OG1471__0_7724', 'ascoidea_rubescens__OG1471__6_2851', 'candida_apicola__OG1471__13_3505', 'candida_tropicalis__OG1471__30_4476', 'cyberlindnera_jadinii__OG1471__35_2389', 'cyberlindnera_jadinii__OG1471__35_4179', 'eremothecium_gossypii_…
OG1473_REF_Scer_AF-P53204-F1-model_v2	0.7154141025641025	0.15072394376067164	['Calb_AF-A0A1D8PRN2-F1-model_v2', 'REF_Scer_AF-P53204-F1-model_v2', 'REF_Scer_AF-Q06178-F1-model_v2', 'Spom_AF-Q9UT53-F1-model_v2', 'alloascoidea_hylecoeti__OG1473__0_2800', 'candida_apicola__OG1473__13_839', 'candida_tropicalis__OG1473__30_1565', 'cyberlindnera_jadinii__OG1473__35_1811', 'debaryomyces_hansenii__OG1473__36_3075', 'eremothecium_gossypii__OG1473__40_3122', 'geotrichum_candidum__OG…	0.7224060344827586	0.15292040373141225	['Calb_AF-A0A1D8PRN2-F1-model_v2', 'REF_Scer_AF-P53204-F1-model_v2', 'REF_Scer_AF-Q06178-F1-model_v2', 'Spom_AF-Q9UT53-F1-model_v2', 'alloascoidea_hylecoeti__OG1473__0_2800', 'ascoidea_rubescens__OG1473__6_1573', 'ascoidea_rubescens__OG1473__6_3771', 'candida_apicola__OG1473__13_839', 'candida_tropicalis__OG1473__30_1565', 'cyberlindnera_jadinii__OG1473__35_1811', 'debaryomyces_hansenii__OG1473__…
OG1473_REF_Scer_AF-Q06178-F1-model_v2				0.7224060344827586	0.15292040373141225	['Calb_AF-A0A1D8PRN2-F1-model_v2', 'REF_Scer_AF-P53204-F1-model_v2', 'REF_Scer_AF-Q06178-F1-model_v2', 'Spom_AF-Q9UT53-F1-model_v2', 'alloascoidea_hylecoeti__OG1473__0_2800', 'ascoidea_rubescens__OG1473__6_1573', 'ascoidea_rubescens__OG1473__6_3771', 'candida_apicola__OG1473__13_839', 'candida_tropicalis__OG1473__30_1565', 'cyberlindnera_jadinii__OG1473__35_1811', 'debaryomyces_hansenii__OG1473__…
OG1487_REF_Scer_AF-P09938-F1-model_v2	0.8182609605911331	0.09459878442841337	['Calb_AF-Q5A0L0-F1-model_v2', 'REF_Scer_AF-P09938-F1-model_v2', 'Spom_AF-P36603-F1-model_v2', 'alloascoidea_hylecoeti__OG1487__0_5617', 'alloascoidea_hylecoeti__OG1487__0_9158', 'ascoidea_rubescens__OG1487__6_5075', 'candida_apicola__OG1487__13_134', 'candida_tropicalis__OG1487__30_4967', 'cyberlindnera_jadinii__OG1487__35_2385', 'debaryomyces_hansenii__OG1487__36_4616', 'eremothecium_gossypii__…	0.8182609605911331	0.09459878442841337	['Calb_AF-Q5A0L0-F1-model_v2', 'REF_Scer_AF-P09938-F1-model_v2', 'Spom_AF-P36603-F1-model_v2', 'alloascoidea_hylecoeti__OG1487__0_5617', 'alloascoidea_hylecoeti__OG1487__0_9158', 'ascoidea_rubescens__OG1487__6_5075', 'candida_apicola__OG1487__13_134', 'candida_tropicalis__OG1487__30_4967', 'cyberlindnera_jadinii__OG1487__35_2385', 'debaryomyces_hansenii__OG1487__36_4616', 'eremothecium_gossypii__…
OG1488_REF_Scer_AF-P38720-F1-model_v2	0.9866485449735449	0.013292870567932573	['Calb_AF-A0A1D8PFS4-F1-model_v2', 'REF_Scer_AF-P38720-F1-model_v2', 'REF_Scer_AF-P53319-F1-model_v2', 'Spom_AF-P78812-F1-model_v2', 'alloascoidea_hylecoeti__OG1488__0_8124', 'ascoidea_rubescens__OG1488__6_503', 'ascoidea_rubescens__OG1488__6_712', 'candida_apicola__OG1488__13_2015', 'candida_tropicalis__OG1488__30_2828', 'cyberlindnera_jadinii__OG1488__35_3692', 'debaryomyces_hansenii__OG1488__3…	0.9866485449735449	0.013292870567932573	['Calb_AF-A0A1D8PFS4-F1-model_v2', 'REF_Scer_AF-P38720-F1-model_v2', 'REF_Scer_AF-P53319-F1-model_v2', 'Spom_AF-P78812-F1-model_v2', 'alloascoidea_hylecoeti__OG1488__0_8124', 'ascoidea_rubescens__OG1488__6_503', 'ascoidea_rubescens__OG1488__6_712', 'candida_apicola__OG1488__13_2015', 'candida_tropicalis__OG1488__30_2828', 'cyberlindnera_jadinii__OG1488__35_3692', 'debaryomyces_hansenii__OG1488__3…
OG1488_REF_Scer_AF-P53319-F1-model_v2				0.9866485449735449	0.013292870567932573	['Calb_AF-A0A1D8PFS4-F1-model_v2', 'REF_Scer_AF-P38720-F1-model_v2', 'REF_Scer_AF-P53319-F1-model_v2', 'Spom_AF-P78812-F1-model_v2', 'alloascoidea_hylecoeti__OG1488__0_8124', 'ascoidea_rubescens__OG1488__6_503', 'ascoidea_rubescens__OG1488__6_712', 'candida_apicola__OG1488__13_2015', 'candida_tropicalis__OG1488__30_2828', 'cyberlindnera_jadinii__OG1488__35_3692', 'debaryomyces_hansenii__OG1488__3…
OG1491_REF_Scer_AF-P40506-F1-model_v2	0.8615548941798941	0.11972496121728696	['Calb_AF-A0A1D8PKB0-F1-model_v2', 'REF_Scer_AF-P40506-F1-model_v2', 'Spom_AF-Q9USK7-F1-model_v2', 'alloascoidea_hylecoeti__OG1491__0_3261', 'ascoidea_rubescens__OG1491__6_1499', 'candida_apicola__OG1491__13_265', 'candida_tropicalis__OG1491__30_4440', 'cyberlindnera_jadinii__OG1491__35_2152', 'debaryomyces_hansenii__OG1491__36_2851', 'eremothecium_gossypii__OG1491__40_1774', 'geotrichum_candidum…	0.8615548941798941	0.11972496121728696	['Calb_AF-A0A1D8PKB0-F1-model_v2', 'REF_Scer_AF-P40506-F1-model_v2', 'Spom_AF-Q9USK7-F1-model_v2', 'alloascoidea_hylecoeti__OG1491__0_3261', 'ascoidea_rubescens__OG1491__6_1499', 'candida_apicola__OG1491__13_265', 'candida_tropicalis__OG1491__30_4440', 'cyberlindnera_jadinii__OG1491__35_2152', 'debaryomyces_hansenii__OG1491__36_2851', 'eremothecium_gossypii__OG1491__40_1774', 'geotrichum_candidum…
OG1497_REF_Scer_AF-P38143-F1-model_v2	0.9723380341880341	0.03730203004044729	['Calb_AF-Q59WW7-F1-model_v2', 'REF_Scer_AF-P38143-F1-model_v2', 'REF_Scer_AF-P40581-F1-model_v2', 'Spom_AF-O59858-F1-model_v2', 'alloascoidea_hylecoeti__OG1497__0_7272', 'ascoidea_rubescens__OG1497__6_1194', 'candida_apicola__OG1497__13_177', 'candida_tropicalis__OG1497__30_1478', 'debaryomyces_hansenii__OG1497__36_4832', 'eremothecium_gossypii__OG1497__40_4085', 'geotrichum_candidum__OG1497__43…	0.9723380341880341	0.03730203004044729	['Calb_AF-Q59WW7-F1-model_v2', 'REF_Scer_AF-P38143-F1-model_v2', 'REF_Scer_AF-P40581-F1-model_v2', 'Spom_AF-O59858-F1-model_v2', 'alloascoidea_hylecoeti__OG1497__0_7272', 'ascoidea_rubescens__OG1497__6_1194', 'candida_apicola__OG1497__13_177', 'candida_tropicalis__OG1497__30_1478', 'debaryomyces_hansenii__OG1497__36_4832', 'eremothecium_gossypii__OG1497__40_4085', 'geotrichum_candidum__OG1497__43…
OG1497_REF_Scer_AF-P40581-F1-model_v2				0.9723380341880341	0.03730203004044729	['Calb_AF-Q59WW7-F1-model_v2', 'REF_Scer_AF-P38143-F1-model_v2', 'REF_Scer_AF-P40581-F1-model_v2', 'Spom_AF-O59858-F1-model_v2', 'alloascoidea_hylecoeti__OG1497__0_7272', 'ascoidea_rubescens__OG1497__6_1194', 'candida_apicola__OG1497__13_177', 'candida_tropicalis__OG1497__30_1478', 'debaryomyces_hansenii__OG1497__36_4832', 'eremothecium_gossypii__OG1497__40_4085', 'geotrichum_candidum__OG1497__43…
OG1498_REF_Scer_AF-Q06702-F1-model_v2	0.7582031746031748	0.12472574385586194	['Calb_AF-A0A1D8PRN6-F1-model_v2', 'REF_Scer_AF-Q06702-F1-model_v2', 'REF_Scer_AF-Q06703-F1-model_v2', 'Spom_AF-O13842-F1-model_v2', 'alloascoidea_hylecoeti__OG1498__0_765', 'ascoidea_rubescens__OG1498__6_3986', 'ascoidea_rubescens__OG1498__6_5340', 'candida_tropicalis__OG1498__30_5418', 'cyberlindnera_jadinii__OG1498__35_3101', 'debaryomyces_hansenii__OG1498__36_2635', 'eremothecium_gossypii__OG…	0.7582031746031748	0.12472574385586194	['Calb_AF-A0A1D8PRN6-F1-model_v2', 'REF_Scer_AF-Q06702-F1-model_v2', 'REF_Scer_AF-Q06703-F1-model_v2', 'Spom_AF-O13842-F1-model_v2', 'alloascoidea_hylecoeti__OG1498__0_765', 'ascoidea_rubescens__OG1498__6_3986', 'ascoidea_rubescens__OG1498__6_5340', 'candida_tropicalis__OG1498__30_5418', 'cyberlindnera_jadinii__OG1498__35_3101', 'debaryomyces_hansenii__OG1498__36_2635', 'eremothecium_gossypii__OG…
OG1498_REF_Scer_AF-Q06703-F1-model_v2				0.7582031746031748	0.12472574385586194	['Calb_AF-A0A1D8PRN6-F1-model_v2', 'REF_Scer_AF-Q06702-F1-model_v2', 'REF_Scer_AF-Q06703-F1-model_v2', 'Spom_AF-O13842-F1-model_v2', 'alloascoidea_hylecoeti__OG1498__0_765', 'ascoidea_rubescens__OG1498__6_3986', 'ascoidea_rubescens__OG1498__6_5340', 'candida_tropicalis__OG1498__30_5418', 'cyberlindnera_jadinii__OG1498__35_3101', 'debaryomyces_hansenii__OG1498__36_2635', 'eremothecium_gossypii__OG…
OG1500_REF_Scer_AF-P28274-F1-model_v2	0.9677789247311828	0.04106210280801313	['Calb_AF-Q5AK79-F1-model_v2', 'REF_Scer_AF-P28274-F1-model_v2', 'REF_Scer_AF-P38627-F1-model_v2', 'Spom_AF-O42644-F1-model_v2', 'alloascoidea_hylecoeti__OG1500__0_2630', 'ascoidea_rubescens__OG1500__6_2982', 'candida_apicola__OG1500__13_3139', 'candida_tropicalis__OG1500__30_1122', 'cyberlindnera_jadinii__OG1500__35_1356', 'cyberlindnera_jadinii__OG1500__35_5316', 'debaryomyces_hansenii__OG1500_…	0.9677789247311828	0.04106210280801313	['Calb_AF-Q5AK79-F1-model_v2', 'REF_Scer_AF-P28274-F1-model_v2', 'REF_Scer_AF-P38627-F1-model_v2', 'Spom_AF-O42644-F1-model_v2', 'alloascoidea_hylecoeti__OG1500__0_2630', 'ascoidea_rubescens__OG1500__6_2982', 'candida_apicola__OG1500__13_3139', 'candida_tropicalis__OG1500__30_1122', 'cyberlindnera_jadinii__OG1500__35_1356', 'cyberlindnera_jadinii__OG1500__35_5316', 'debaryomyces_hansenii__OG1500_…
OG1500_REF_Scer_AF-P38627-F1-model_v2				0.9677789247311828	0.04106210280801313	['Calb_AF-Q5AK79-F1-model_v2', 'REF_Scer_AF-P28274-F1-model_v2', 'REF_Scer_AF-P38627-F1-model_v2', 'Spom_AF-O42644-F1-model_v2', 'alloascoidea_hylecoeti__OG1500__0_2630', 'ascoidea_rubescens__OG1500__6_2982', 'candida_apicola__OG1500__13_3139', 'candida_tropicalis__OG1500__30_1122', 'cyberlindnera_jadinii__OG1500__35_1356', 'cyberlindnera_jadinii__OG1500__35_5316', 'debaryomyces_hansenii__OG1500_…
OG1502_REF_Scer_AF-P33300-F1-model_v2	0.746185076923077	0.14264989829997807	['Calb_AF-A0A1D8PIF7-F1-model_v2', 'REF_Scer_AF-P33300-F1-model_v2', 'REF_Scer_AF-P38287-F1-model_v2', 'Spom_AF-Q10323-F1-model_v2', 'alloascoidea_hylecoeti__OG1502__0_1211', 'ascoidea_rubescens__OG1502__6_1215', 'candida_apicola__OG1502__13_3827', 'candida_apicola__OG1502__13_841', 'candida_tropicalis__OG1502__30_3633', 'cyberlindnera_jadinii__OG1502__35_3627', 'debaryomyces_hansenii__OG1502__36…	0.746185076923077	0.14264989829997807	['Calb_AF-A0A1D8PIF7-F1-model_v2', 'REF_Scer_AF-P33300-F1-model_v2', 'REF_Scer_AF-P38287-F1-model_v2', 'Spom_AF-Q10323-F1-model_v2', 'alloascoidea_hylecoeti__OG1502__0_1211', 'ascoidea_rubescens__OG1502__6_1215', 'candida_apicola__OG1502__13_3827', 'candida_apicola__OG1502__13_841', 'candida_tropicalis__OG1502__30_3633', 'cyberlindnera_jadinii__OG1502__35_3627', 'debaryomyces_hansenii__OG1502__36…
OG1502_REF_Scer_AF-P38287-F1-model_v2				0.746185076923077	0.14264989829997807	['Calb_AF-A0A1D8PIF7-F1-model_v2', 'REF_Scer_AF-P33300-F1-model_v2', 'REF_Scer_AF-P38287-F1-model_v2', 'Spom_AF-Q10323-F1-model_v2', 'alloascoidea_hylecoeti__OG1502__0_1211', 'ascoidea_rubescens__OG1502__6_1215', 'candida_apicola__OG1502__13_3827', 'candida_apicola__OG1502__13_841', 'candida_tropicalis__OG1502__30_3633', 'cyberlindnera_jadinii__OG1502__35_3627', 'debaryomyces_hansenii__OG1502__36…
OG1516_REF_Scer_AF-P10659-F1-model_v2	0.9546191798941799	0.13956275869161205	['Calb_AF-A0A1D8PF68-F1-model_v2', 'REF_Scer_AF-P10659-F1-model_v2', 'REF_Scer_AF-P19358-F1-model_v2', 'Spom_AF-O60198-F1-model_v2', 'alloascoidea_hylecoeti__OG1516__0_9499', 'ascoidea_rubescens__OG1516__6_4424', 'candida_apicola__OG1516__13_2719', 'candida_tropicalis__OG1516__30_2201', 'cyberlindnera_jadinii__OG1516__35_5275', 'debaryomyces_hansenii__OG1516__36_3378', 'eremothecium_gossypii__OG1…	0.9546191798941799	0.13956275869161205	['Calb_AF-A0A1D8PF68-F1-model_v2', 'REF_Scer_AF-P10659-F1-model_v2', 'REF_Scer_AF-P19358-F1-model_v2', 'Spom_AF-O60198-F1-model_v2', 'alloascoidea_hylecoeti__OG1516__0_9499', 'ascoidea_rubescens__OG1516__6_4424', 'candida_apicola__OG1516__13_2719', 'candida_tropicalis__OG1516__30_2201', 'cyberlindnera_jadinii__OG1516__35_5275', 'debaryomyces_hansenii__OG1516__36_3378', 'eremothecium_gossypii__OG1…
OG1516_REF_Scer_AF-P19358-F1-model_v2				0.9546191798941799	0.13956275869161205	['Calb_AF-A0A1D8PF68-F1-model_v2', 'REF_Scer_AF-P10659-F1-model_v2', 'REF_Scer_AF-P19358-F1-model_v2', 'Spom_AF-O60198-F1-model_v2', 'alloascoidea_hylecoeti__OG1516__0_9499', 'ascoidea_rubescens__OG1516__6_4424', 'candida_apicola__OG1516__13_2719', 'candida_tropicalis__OG1516__30_2201', 'cyberlindnera_jadinii__OG1516__35_5275', 'debaryomyces_hansenii__OG1516__36_3378', 'eremothecium_gossypii__OG1…
OG1521_REF_Scer_AF-P32771-F1-model_v2	0.9732046798029557	0.049613319339991316	['Calb_AF-A0A1D8PU61-F1-model_v2', 'REF_Scer_AF-P32771-F1-model_v2', 'Spom_AF-Q9P6I8-F1-model_v2', 'alloascoidea_hylecoeti__OG1521__0_4632', 'alloascoidea_hylecoeti__OG1521__0_7253', 'ascoidea_rubescens__OG1521__6_2991', 'ascoidea_rubescens__OG1521__6_4748', 'candida_apicola__OG1521__13_1616', 'candida_tropicalis__OG1521__30_4461', 'cyberlindnera_jadinii__OG1521__35_5702', 'debaryomyces_hansenii_…	0.9732046798029557	0.049613319339991316	['Calb_AF-A0A1D8PU61-F1-model_v2', 'REF_Scer_AF-P32771-F1-model_v2', 'Spom_AF-Q9P6I8-F1-model_v2', 'alloascoidea_hylecoeti__OG1521__0_4632', 'alloascoidea_hylecoeti__OG1521__0_7253', 'ascoidea_rubescens__OG1521__6_2991', 'ascoidea_rubescens__OG1521__6_4748', 'candida_apicola__OG1521__13_1616', 'candida_tropicalis__OG1521__30_4461', 'cyberlindnera_jadinii__OG1521__35_5702', 'debaryomyces_hansenii_…
OG1537_REF_Scer_AF-P32288-F1-model_v2	0.9632965517241379	0.1267042179846609	['Calb_AF-A0A1D8PSY1-F1-model_v2', 'REF_Scer_AF-P32288-F1-model_v2', 'Spom_AF-Q09179-F1-model_v2', 'alloascoidea_hylecoeti__OG1537__0_1535', 'alloascoidea_hylecoeti__OG1537__0_771', 'ascoidea_rubescens__OG1537__6_3621', 'candida_apicola__OG1537__13_3065', 'candida_tropicalis__OG1537__30_3338', 'cyberlindnera_jadinii__OG1537__35_1509', 'debaryomyces_hansenii__OG1537__36_1073', 'eremothecium_gossyp…	0.9632965517241379	0.1267042179846609	['Calb_AF-A0A1D8PSY1-F1-model_v2', 'REF_Scer_AF-P32288-F1-model_v2', 'Spom_AF-Q09179-F1-model_v2', 'alloascoidea_hylecoeti__OG1537__0_1535', 'alloascoidea_hylecoeti__OG1537__0_771', 'ascoidea_rubescens__OG1537__6_3621', 'candida_apicola__OG1537__13_3065', 'candida_tropicalis__OG1537__30_3338', 'cyberlindnera_jadinii__OG1537__35_1509', 'debaryomyces_hansenii__OG1537__36_1073', 'eremothecium_gossyp…
OG1556_REF_Scer_AF-P32895-F1-model_v2	0.8412351724137931	0.09207617413512074	['Calb_AF-Q5A4X7-F1-model_v2', 'REF_Scer_AF-P32895-F1-model_v2', 'Spom_AF-P41831-F1-model_v2', 'alloascoidea_hylecoeti__OG1556__0_1283', 'alloascoidea_hylecoeti__OG1556__0_8103', 'ascoidea_rubescens__OG1556__6_5703', 'candida_apicola__OG1556__13_557', 'candida_tropicalis__OG1556__30_1435', 'cyberlindnera_jadinii__OG1556__35_2536', 'debaryomyces_hansenii__OG1556__36_755', 'eremothecium_gossypii__O…	0.8412351724137931	0.09207617413512074	['Calb_AF-Q5A4X7-F1-model_v2', 'REF_Scer_AF-P32895-F1-model_v2', 'Spom_AF-P41831-F1-model_v2', 'alloascoidea_hylecoeti__OG1556__0_1283', 'alloascoidea_hylecoeti__OG1556__0_8103', 'ascoidea_rubescens__OG1556__6_5703', 'candida_apicola__OG1556__13_557', 'candida_tropicalis__OG1556__30_1435', 'cyberlindnera_jadinii__OG1556__35_2536', 'debaryomyces_hansenii__OG1556__36_755', 'eremothecium_gossypii__O…
OG1564_REF_Scer_AF-P08019-F1-model_v2	0.8019166666666667	0.06614040012344972	['Calb_AF-Q5AJ73-F1-model_v2', 'REF_Scer_AF-P08019-F1-model_v2', 'Spom_AF-O60087-F1-model_v2', 'alloascoidea_hylecoeti__OG1564__0_373', 'ascoidea_rubescens__OG1564__6_3981', 'candida_tropicalis__OG1564__30_167', 'cyberlindnera_jadinii__OG1564__35_1513', 'debaryomyces_hansenii__OG1564__36_1104', 'eremothecium_gossypii__OG1564__40_4302', 'geotrichum_candidum__OG1564__43_3691', 'geotrichum_candidum_…	0.8019166666666667	0.06614040012344972	['Calb_AF-Q5AJ73-F1-model_v2', 'REF_Scer_AF-P08019-F1-model_v2', 'Spom_AF-O60087-F1-model_v2', 'alloascoidea_hylecoeti__OG1564__0_373', 'ascoidea_rubescens__OG1564__6_3981', 'candida_tropicalis__OG1564__30_167', 'cyberlindnera_jadinii__OG1564__35_1513', 'debaryomyces_hansenii__OG1564__36_1104', 'eremothecium_gossypii__OG1564__40_4302', 'geotrichum_candidum__OG1564__43_3691', 'geotrichum_candidum_…
OG1565_REF_Scer_AF-P38604-F1-model_v2	0.978547233201581	0.012462129282665544	['REF_Scer_AF-P38604-F1-model_v2', 'Spom_AF-Q10231-F1-model_v2', 'alloascoidea_hylecoeti__OG1565__0_4112', 'ascoidea_rubescens__OG1565__6_5380', 'candida_apicola__OG1565__13_2366', 'candida_tropicalis__OG1565__30_1161', 'cyberlindnera_jadinii__OG1565__35_3598', 'eremothecium_gossypii__OG1565__40_2567', 'geotrichum_candidum__OG1565__43_3046', 'kazachstania_naganishii__OG1565__49_1656', 'kluyveromy…	0.978547233201581	0.012462129282665544	['REF_Scer_AF-P38604-F1-model_v2', 'Spom_AF-Q10231-F1-model_v2', 'alloascoidea_hylecoeti__OG1565__0_4112', 'ascoidea_rubescens__OG1565__6_5380', 'candida_apicola__OG1565__13_2366', 'candida_tropicalis__OG1565__30_1161', 'cyberlindnera_jadinii__OG1565__35_3598', 'eremothecium_gossypii__OG1565__40_2567', 'geotrichum_candidum__OG1565__43_3046', 'kazachstania_naganishii__OG1565__49_1656', 'kluyveromy…
OG1567_REF_Scer_AF-P17695-F1-model_v2	0.8561233333333332	0.0892240987003449	['Calb_AF-Q5ABB1-F1-model_v2', 'REF_Scer_AF-P17695-F1-model_v2', 'REF_Scer_AF-P25373-F1-model_v2', 'Spom_AF-O36032-F1-model_v2', 'alloascoidea_hylecoeti__OG1567__0_5069', 'alloascoidea_hylecoeti__OG1567__0_8616', 'ascoidea_rubescens__OG1567__6_5761', 'candida_apicola__OG1567__13_1522', 'candida_tropicalis__OG1567__30_258', 'candida_tropicalis__OG1567__30_4225', 'cyberlindnera_jadinii__OG1567__35_…	0.8561233333333332	0.0892240987003449	['Calb_AF-Q5ABB1-F1-model_v2', 'REF_Scer_AF-P17695-F1-model_v2', 'REF_Scer_AF-P25373-F1-model_v2', 'Spom_AF-O36032-F1-model_v2', 'alloascoidea_hylecoeti__OG1567__0_5069', 'alloascoidea_hylecoeti__OG1567__0_8616', 'ascoidea_rubescens__OG1567__6_5761', 'candida_apicola__OG1567__13_1522', 'candida_tropicalis__OG1567__30_258', 'candida_tropicalis__OG1567__30_4225', 'cyberlindnera_jadinii__OG1567__35_…
OG1567_REF_Scer_AF-P25373-F1-model_v2				0.8561233333333332	0.0892240987003449	['Calb_AF-Q5ABB1-F1-model_v2', 'REF_Scer_AF-P17695-F1-model_v2', 'REF_Scer_AF-P25373-F1-model_v2', 'Spom_AF-O36032-F1-model_v2', 'alloascoidea_hylecoeti__OG1567__0_5069', 'alloascoidea_hylecoeti__OG1567__0_8616', 'ascoidea_rubescens__OG1567__6_5761', 'candida_apicola__OG1567__13_1522', 'candida_tropicalis__OG1567__30_258', 'candida_tropicalis__OG1567__30_4225', 'cyberlindnera_jadinii__OG1567__35_…
OG1569_REF_Scer_AF-P06168-F1-model_v2	0.906467857142857	0.019093238537294444	['Calb_AF-A0A1D8PPG7-F1-model_v2', 'REF_Scer_AF-P06168-F1-model_v2', 'Spom_AF-P78827-F1-model_v2', 'alloascoidea_hylecoeti__OG1569__0_7286', 'ascoidea_rubescens__OG1569__6_4773', 'candida_apicola__OG1569__13_394', 'candida_tropicalis__OG1569__30_217', 'cyberlindnera_jadinii__OG1569__35_8', 'debaryomyces_hansenii__OG1569__36_3536', 'eremothecium_gossypii__OG1569__40_3023', 'geotrichum_candidum__OG…	0.906467857142857	0.019093238537294444	['Calb_AF-A0A1D8PPG7-F1-model_v2', 'REF_Scer_AF-P06168-F1-model_v2', 'Spom_AF-P78827-F1-model_v2', 'alloascoidea_hylecoeti__OG1569__0_7286', 'ascoidea_rubescens__OG1569__6_4773', 'candida_apicola__OG1569__13_394', 'candida_tropicalis__OG1569__30_217', 'cyberlindnera_jadinii__OG1569__35_8', 'debaryomyces_hansenii__OG1569__36_3536', 'eremothecium_gossypii__OG1569__40_3023', 'geotrichum_candidum__OG…
OG1585_REF_Scer_AF-P20967-F1-model_v2	0.9286568376068375	0.07058587243719572	['Calb_AF-A0A1D8PJ26-F1-model_v2', 'REF_Scer_AF-P20967-F1-model_v2', 'Spom_AF-O74378-F1-model_v2', 'alloascoidea_hylecoeti__OG1585__0_9366', 'ascoidea_rubescens__OG1585__6_611', 'candida_apicola__OG1585__13_2778', 'candida_tropicalis__OG1585__30_1881', 'cyberlindnera_jadinii__OG1585__35_545', 'debaryomyces_hansenii__OG1585__36_626', 'eremothecium_gossypii__OG1585__40_300', 'geotrichum_candidum__O…	0.9286568376068375	0.07058587243719572	['Calb_AF-A0A1D8PJ26-F1-model_v2', 'REF_Scer_AF-P20967-F1-model_v2', 'Spom_AF-O74378-F1-model_v2', 'alloascoidea_hylecoeti__OG1585__0_9366', 'ascoidea_rubescens__OG1585__6_611', 'candida_apicola__OG1585__13_2778', 'candida_tropicalis__OG1585__30_1881', 'cyberlindnera_jadinii__OG1585__35_545', 'debaryomyces_hansenii__OG1585__36_626', 'eremothecium_gossypii__OG1585__40_300', 'geotrichum_candidum__O…
OG1589_REF_Scer_AF-Q12680-F1-model_v2	0.96543	0.00861	['Calb_AF-A0A1D8PDU9-F1-model_v2', 'REF_Scer_AF-Q12680-F1-model_v2', 'Spom_AF-Q9C102-F1-model_v2', 'kluyveromyces_lactis__OG1589__50_1522', 'kluyveromyces_marxianus__OG1589__51_2970', 'lachancea_thermotolerans__OG1589__64_4203', 'lipomyces_starkeyi__OG1589__66_4152', 'ogataea_parapolymorpha__OG1589__104_1488', 'pachysolen_tannophilus__OG1589__106_1994', 'tortispora_caseinolytica__OG1589__134_3795…	0.96543	0.00861	['Calb_AF-A0A1D8PDU9-F1-model_v2', 'REF_Scer_AF-Q12680-F1-model_v2', 'Spom_AF-Q9C102-F1-model_v2', 'kluyveromyces_lactis__OG1589__50_1522', 'kluyveromyces_marxianus__OG1589__51_2970', 'lachancea_thermotolerans__OG1589__64_4203', 'lipomyces_starkeyi__OG1589__66_4152', 'ogataea_parapolymorpha__OG1589__104_1488', 'pachysolen_tannophilus__OG1589__106_1994', 'tortispora_caseinolytica__OG1589__134_3795…
OG1595_REF_Scer_AF-P07275-F1-model_v2	0.934108	0.08269403548763822	['Calb_AF-Q5AK46-F1-model_v2', 'REF_Scer_AF-P07275-F1-model_v2', 'Spom_AF-O74766-F1-model_v2', 'alloascoidea_hylecoeti__OG1595__0_7244', 'ascoidea_rubescens__OG1595__6_550', 'candida_apicola__OG1595__13_451', 'candida_tropicalis__OG1595__30_2916', 'cyberlindnera_jadinii__OG1595__35_1869', 'debaryomyces_hansenii__OG1595__36_1708', 'eremothecium_gossypii__OG1595__40_2909', 'geotrichum_candidum__OG1…	0.934108	0.08269403548763822	['Calb_AF-Q5AK46-F1-model_v2', 'REF_Scer_AF-P07275-F1-model_v2', 'Spom_AF-O74766-F1-model_v2', 'alloascoidea_hylecoeti__OG1595__0_7244', 'ascoidea_rubescens__OG1595__6_550', 'candida_apicola__OG1595__13_451', 'candida_tropicalis__OG1595__30_2916', 'cyberlindnera_jadinii__OG1595__35_1869', 'debaryomyces_hansenii__OG1595__36_1708', 'eremothecium_gossypii__OG1595__40_2909', 'geotrichum_candidum__OG1…
OG1596_REF_Scer_AF-P54781-F1-model_v2	0.8899798333333333	0.1288943095846576	['Calb_AF-G1UB11-F1-model_v2', 'REF_Scer_AF-P54781-F1-model_v2', 'Spom_AF-O13820-F1-model_v2', 'alloascoidea_hylecoeti__OG1596__0_1442', 'ascoidea_rubescens__OG1596__6_1893', 'candida_apicola__OG1596__13_1663', 'candida_tropicalis__OG1596__30_331', 'cyberlindnera_jadinii__OG1596__35_3825', 'debaryomyces_hansenii__OG1596__36_2544', 'eremothecium_gossypii__OG1596__40_3118', 'geotrichum_candidum__OG…	0.8899798333333333	0.1288943095846576	['Calb_AF-G1UB11-F1-model_v2', 'REF_Scer_AF-P54781-F1-model_v2', 'Spom_AF-O13820-F1-model_v2', 'alloascoidea_hylecoeti__OG1596__0_1442', 'ascoidea_rubescens__OG1596__6_1893', 'candida_apicola__OG1596__13_1663', 'candida_tropicalis__OG1596__30_331', 'cyberlindnera_jadinii__OG1596__35_3825', 'debaryomyces_hansenii__OG1596__36_2544', 'eremothecium_gossypii__OG1596__40_3118', 'geotrichum_candidum__OG…
OG1597_REF_Scer_AF-P47169-F1-model_v2	0.6013444736842105	0.09299282482783192	['Calb_AF-A0A1D8PHL8-F1-model_v2', 'REF_Scer_AF-P47169-F1-model_v2', 'Spom_AF-Q1K9C2-F1-model_v2', 'alloascoidea_hylecoeti__OG1597__0_969', 'ascoidea_rubescens__OG1597__6_2710', 'candida_apicola__OG1597__13_1425', 'debaryomyces_hansenii__OG1597__36_2964', 'eremothecium_gossypii__OG1597__40_4321', 'geotrichum_candidum__OG1597__43_7061', 'kluyveromyces_marxianus__OG1597__51_4558', 'komagataella_pas…	0.6116938095238095	0.12086216927425224	['Calb_AF-A0A1D8PHL8-F1-model_v2', 'REF_Scer_AF-P47169-F1-model_v2', 'Spom_AF-Q1K9C2-F1-model_v2', 'alloascoidea_hylecoeti__OG1597__0_969', 'ascoidea_rubescens__OG1597__6_2710', 'candida_apicola__OG1597__13_1425', 'candida_tropicalis__OG1597__30_321', 'debaryomyces_hansenii__OG1597__36_2964', 'eremothecium_gossypii__OG1597__40_4321', 'geotrichum_candidum__OG1597__43_7061', 'kluyveromyces_marxianu…
OG1603_REF_Scer_AF-P16120-F1-model_v2	0.9214307692307692	0.14095948093009086	['Calb_AF-A0A1D8PNG9-F1-model_v2', 'REF_Scer_AF-P16120-F1-model_v2', 'Spom_AF-Q42598-F1-model_v2', 'alloascoidea_hylecoeti__OG1603__0_8537', 'ascoidea_rubescens__OG1603__6_5478', 'candida_apicola__OG1603__13_1955', 'candida_tropicalis__OG1603__30_1612', 'cyberlindnera_jadinii__OG1603__35_5242', 'debaryomyces_hansenii__OG1603__36_1113', 'eremothecium_gossypii__OG1603__40_3961', 'geotrichum_candidu…	0.9214307692307692	0.14095948093009086	['Calb_AF-A0A1D8PNG9-F1-model_v2', 'REF_Scer_AF-P16120-F1-model_v2', 'Spom_AF-Q42598-F1-model_v2', 'alloascoidea_hylecoeti__OG1603__0_8537', 'ascoidea_rubescens__OG1603__6_5478', 'candida_apicola__OG1603__13_1955', 'candida_tropicalis__OG1603__30_1612', 'cyberlindnera_jadinii__OG1603__35_5242', 'debaryomyces_hansenii__OG1603__36_1113', 'eremothecium_gossypii__OG1603__40_3961', 'geotrichum_candidu…
OG1603_REF_Scer_AF-P25632-F1-model_v2				0.62205	0.032950000000000035	['REF_Scer_AF-P25632-F1-model_v2', 'Spom_AF-Q9P7S3-F1-model_v2']
OG1615_REF_Scer_AF-P38992-F1-model_v2	0.8616391737891738	0.11067186794440188	['Calb_AF-Q5A0J3-F1-model_v2', 'REF_Scer_AF-P38992-F1-model_v2', 'Spom_AF-O94298-F1-model_v2', 'alloascoidea_hylecoeti__OG1615__0_8606', 'ascoidea_rubescens__OG1615__6_3040', 'candida_apicola__OG1615__13_2901', 'candida_tropicalis__OG1615__30_5904', 'cyberlindnera_jadinii__OG1615__35_5044', 'debaryomyces_hansenii__OG1615__36_3657', 'eremothecium_gossypii__OG1615__40_2041', 'geotrichum_candidum__O…	0.8616391737891738	0.11067186794440188	['Calb_AF-Q5A0J3-F1-model_v2', 'REF_Scer_AF-P38992-F1-model_v2', 'Spom_AF-O94298-F1-model_v2', 'alloascoidea_hylecoeti__OG1615__0_8606', 'ascoidea_rubescens__OG1615__6_3040', 'candida_apicola__OG1615__13_2901', 'candida_tropicalis__OG1615__30_5904', 'cyberlindnera_jadinii__OG1615__35_5044', 'debaryomyces_hansenii__OG1615__36_3657', 'eremothecium_gossypii__OG1615__40_2041', 'geotrichum_candidum__O…
OG1617_REF_Scer_AF-P05150-F1-model_v2	0.9141562678062677	0.0979677254214232	['Calb_AF-Q5ABU0-F1-model_v2', 'REF_Scer_AF-P05150-F1-model_v2', 'Spom_AF-P31317-F1-model_v2', 'alloascoidea_hylecoeti__OG1617__0_74', 'ascoidea_rubescens__OG1617__6_3833', 'candida_apicola__OG1617__13_1467', 'candida_tropicalis__OG1617__30_2962', 'cyberlindnera_jadinii__OG1617__35_96', 'debaryomyces_hansenii__OG1617__36_2991', 'debaryomyces_hansenii__OG1617__36_4900', 'eremothecium_gossypii__OG1…	0.9141562678062677	0.0979677254214232	['Calb_AF-Q5ABU0-F1-model_v2', 'REF_Scer_AF-P05150-F1-model_v2', 'Spom_AF-P31317-F1-model_v2', 'alloascoidea_hylecoeti__OG1617__0_74', 'ascoidea_rubescens__OG1617__6_3833', 'candida_apicola__OG1617__13_1467', 'candida_tropicalis__OG1617__30_2962', 'cyberlindnera_jadinii__OG1617__35_96', 'debaryomyces_hansenii__OG1617__36_2991', 'debaryomyces_hansenii__OG1617__36_4900', 'eremothecium_gossypii__OG1…
OG1621_REF_Scer_AF-P08566-F1-model_v2	0.7545507352941176	0.10596677579783559	['REF_Scer_AF-P08566-F1-model_v2', 'Spom_AF-Q9P7R0-F1-model_v2', 'ascoidea_rubescens__OG1621__6_5619', 'candida_apicola__OG1621__13_3896', 'candida_tropicalis__OG1621__30_5199', 'cyberlindnera_jadinii__OG1621__35_184', 'debaryomyces_hansenii__OG1621__36_4608', 'geotrichum_candidum__OG1621__43_4286', 'kluyveromyces_lactis__OG1621__50_1833', 'kluyveromyces_marxianus__OG1621__51_3111', 'komagataella…	0.7545507352941176	0.10596677579783559	['REF_Scer_AF-P08566-F1-model_v2', 'Spom_AF-Q9P7R0-F1-model_v2', 'ascoidea_rubescens__OG1621__6_5619', 'candida_apicola__OG1621__13_3896', 'candida_tropicalis__OG1621__30_5199', 'cyberlindnera_jadinii__OG1621__35_184', 'debaryomyces_hansenii__OG1621__36_4608', 'geotrichum_candidum__OG1621__43_4286', 'kluyveromyces_lactis__OG1621__50_1833', 'kluyveromyces_marxianus__OG1621__51_3111', 'komagataella…
OG1622_REF_Scer_AF-P15274-F1-model_v2	0.7822532307692308	0.10295634204110599	['Calb_AF-Q5AHA6-F1-model_v2', 'REF_Scer_AF-P15274-F1-model_v2', 'Spom_AF-P50998-F1-model_v2', 'alloascoidea_hylecoeti__OG1622__0_7441', 'alloascoidea_hylecoeti__OG1622__0_9147', 'ascoidea_rubescens__OG1622__6_2799', 'ascoidea_rubescens__OG1622__6_3887', 'candida_apicola__OG1622__13_3701', 'cyberlindnera_jadinii__OG1622__35_2272', 'debaryomyces_hansenii__OG1622__36_3537', 'eremothecium_gossypii__…	0.7822532307692308	0.10295634204110599	['Calb_AF-Q5AHA6-F1-model_v2', 'REF_Scer_AF-P15274-F1-model_v2', 'Spom_AF-P50998-F1-model_v2', 'alloascoidea_hylecoeti__OG1622__0_7441', 'alloascoidea_hylecoeti__OG1622__0_9147', 'ascoidea_rubescens__OG1622__6_2799', 'ascoidea_rubescens__OG1622__6_3887', 'candida_apicola__OG1622__13_3701', 'cyberlindnera_jadinii__OG1622__35_2272', 'debaryomyces_hansenii__OG1622__36_3537', 'eremothecium_gossypii__…
OG1629_REF_Scer_AF-P09624-F1-model_v2	0.9359394999999999	0.07171586335265487	['Calb_AF-Q59RQ6-F1-model_v2', 'REF_Scer_AF-P09624-F1-model_v2', 'Spom_AF-O00087-F1-model_v2', 'alloascoidea_hylecoeti__OG1629__0_1623', 'alloascoidea_hylecoeti__OG1629__0_2787', 'ascoidea_rubescens__OG1629__6_2126', 'candida_apicola__OG1629__13_190', 'candida_tropicalis__OG1629__30_4584', 'cyberlindnera_jadinii__OG1629__35_5205', 'debaryomyces_hansenii__OG1629__36_4682', 'eremothecium_gossypii__…	0.9359394999999999	0.07171586335265487	['Calb_AF-Q59RQ6-F1-model_v2', 'REF_Scer_AF-P09624-F1-model_v2', 'Spom_AF-O00087-F1-model_v2', 'alloascoidea_hylecoeti__OG1629__0_1623', 'alloascoidea_hylecoeti__OG1629__0_2787', 'ascoidea_rubescens__OG1629__6_2126', 'candida_apicola__OG1629__13_190', 'candida_tropicalis__OG1629__30_4584', 'cyberlindnera_jadinii__OG1629__35_5205', 'debaryomyces_hansenii__OG1629__36_4682', 'eremothecium_gossypii__…
OG1630_REF_Scer_AF-P50264-F1-model_v2	0.8320750988142293	0.16382907924424742	['Calb_AF-Q5AMQ8-F1-model_v2', 'REF_Scer_AF-P50264-F1-model_v2', 'alloascoidea_hylecoeti__OG1630__0_1924', 'alloascoidea_hylecoeti__OG1630__0_4282', 'alloascoidea_hylecoeti__OG1630__0_6751', 'ascoidea_rubescens__OG1630__6_1569', 'candida_apicola__OG1630__13_4784', 'cyberlindnera_jadinii__OG1630__35_5335', 'debaryomyces_hansenii__OG1630__36_1157', 'eremothecium_gossypii__OG1630__40_2262', 'geotric…	0.8255215579710146	0.16401542087637336	['Calb_AF-Q5AMQ8-F1-model_v2', 'REF_Scer_AF-P50264-F1-model_v2', 'alloascoidea_hylecoeti__OG1630__0_1924', 'alloascoidea_hylecoeti__OG1630__0_4282', 'alloascoidea_hylecoeti__OG1630__0_6751', 'ascoidea_rubescens__OG1630__6_1569', 'candida_apicola__OG1630__13_4784', 'cyberlindnera_jadinii__OG1630__35_5335', 'debaryomyces_hansenii__OG1630__36_1157', 'eremothecium_gossypii__OG1630__40_2262', 'geotric…
OG1631_REF_Scer_AF-P22217-F1-model_v2	0.9087769230769229	0.1654499076125281	['Calb_AF-A0A1D8PU69-F1-model_v2', 'REF_Scer_AF-P22217-F1-model_v2', 'REF_Scer_AF-P22803-F1-model_v2', 'Spom_AF-O14463-F1-model_v2', 'alloascoidea_hylecoeti__OG1631__0_2023', 'ascoidea_rubescens__OG1631__6_192', 'candida_apicola__OG1631__13_3579', 'candida_tropicalis__OG1631__30_93', 'cyberlindnera_jadinii__OG1631__35_363', 'debaryomyces_hansenii__OG1631__36_668', 'eremothecium_gossypii__OG1631__…	0.9087769230769229	0.1654499076125281	['Calb_AF-A0A1D8PU69-F1-model_v2', 'REF_Scer_AF-P22217-F1-model_v2', 'REF_Scer_AF-P22803-F1-model_v2', 'Spom_AF-O14463-F1-model_v2', 'alloascoidea_hylecoeti__OG1631__0_2023', 'ascoidea_rubescens__OG1631__6_192', 'candida_apicola__OG1631__13_3579', 'candida_tropicalis__OG1631__30_93', 'cyberlindnera_jadinii__OG1631__35_363', 'debaryomyces_hansenii__OG1631__36_668', 'eremothecium_gossypii__OG1631__…
OG1631_REF_Scer_AF-P22803-F1-model_v2				0.9087769230769229	0.1654499076125281	['Calb_AF-A0A1D8PU69-F1-model_v2', 'REF_Scer_AF-P22217-F1-model_v2', 'REF_Scer_AF-P22803-F1-model_v2', 'Spom_AF-O14463-F1-model_v2', 'alloascoidea_hylecoeti__OG1631__0_2023', 'ascoidea_rubescens__OG1631__6_192', 'candida_apicola__OG1631__13_3579', 'candida_tropicalis__OG1631__30_93', 'cyberlindnera_jadinii__OG1631__35_363', 'debaryomyces_hansenii__OG1631__36_668', 'eremothecium_gossypii__OG1631__…
OG1634_REF_Scer_AF-P31688-F1-model_v2	0.7636487692307693	0.1442570097697716	['Calb_AF-Q5AI14-F1-model_v2', 'REF_Scer_AF-P31688-F1-model_v2', 'Spom_AF-P78875-F1-model_v2', 'alloascoidea_hylecoeti__OG1634__0_2208', 'ascoidea_rubescens__OG1634__6_1105', 'candida_apicola__OG1634__13_902', 'candida_tropicalis__OG1634__30_5707', 'cyberlindnera_jadinii__OG1634__35_3995', 'debaryomyces_hansenii__OG1634__36_1595', 'eremothecium_gossypii__OG1634__40_562', 'geotrichum_candidum__OG1…	0.7636487692307693	0.1442570097697716	['Calb_AF-Q5AI14-F1-model_v2', 'REF_Scer_AF-P31688-F1-model_v2', 'Spom_AF-P78875-F1-model_v2', 'alloascoidea_hylecoeti__OG1634__0_2208', 'ascoidea_rubescens__OG1634__6_1105', 'candida_apicola__OG1634__13_902', 'candida_tropicalis__OG1634__30_5707', 'cyberlindnera_jadinii__OG1634__35_3995', 'debaryomyces_hansenii__OG1634__36_1595', 'eremothecium_gossypii__OG1634__40_562', 'geotrichum_candidum__OG1…
OG1640_REF_Scer_AF-P23501-F1-model_v2	0.7630501538461539	0.13147660994076016	['Calb_AF-Q5A905-F1-model_v2', 'REF_Scer_AF-P23501-F1-model_v2', 'REF_Scer_AF-P47013-F1-model_v2', 'Spom_AF-Q9P6N5-F1-model_v2', 'alloascoidea_hylecoeti__OG1640__0_8961', 'candida_apicola__OG1640__13_3877', 'cyberlindnera_jadinii__OG1640__35_1657', 'eremothecium_gossypii__OG1640__40_1745', 'geotrichum_candidum__OG1640__43_5456', 'kazachstania_naganishii__OG1640__49_2141', 'kazachstania_naganishii…	0.7630501538461539	0.13147660994076016	['Calb_AF-Q5A905-F1-model_v2', 'REF_Scer_AF-P23501-F1-model_v2', 'REF_Scer_AF-P47013-F1-model_v2', 'Spom_AF-Q9P6N5-F1-model_v2', 'alloascoidea_hylecoeti__OG1640__0_8961', 'candida_apicola__OG1640__13_3877', 'cyberlindnera_jadinii__OG1640__35_1657', 'eremothecium_gossypii__OG1640__40_1745', 'geotrichum_candidum__OG1640__43_5456', 'kazachstania_naganishii__OG1640__49_2141', 'kazachstania_naganishii…
OG1640_REF_Scer_AF-P47013-F1-model_v2				0.7630501538461539	0.13147660994076016	['Calb_AF-Q5A905-F1-model_v2', 'REF_Scer_AF-P23501-F1-model_v2', 'REF_Scer_AF-P47013-F1-model_v2', 'Spom_AF-Q9P6N5-F1-model_v2', 'alloascoidea_hylecoeti__OG1640__0_8961', 'candida_apicola__OG1640__13_3877', 'cyberlindnera_jadinii__OG1640__35_1657', 'eremothecium_gossypii__OG1640__40_1745', 'geotrichum_candidum__OG1640__43_5456', 'kazachstania_naganishii__OG1640__49_2141', 'kazachstania_naganishii…
OG1650_REF_Scer_AF-P23542-F1-model_v2	0.9083143874643875	0.1250080038730205	['Calb_AF-Q59N40-F1-model_v2', 'REF_Scer_AF-P23542-F1-model_v2', 'Spom_AF-O42652-F1-model_v2', 'alloascoidea_hylecoeti__OG1650__0_6574', 'alloascoidea_hylecoeti__OG1650__0_9174', 'ascoidea_rubescens__OG1650__6_198', 'ascoidea_rubescens__OG1650__6_4800', 'ascoidea_rubescens__OG1650__6_4963', 'candida_apicola__OG1650__13_4694', 'candida_tropicalis__OG1650__30_485', 'cyberlindnera_jadinii__OG1650__3…	0.9083143874643875	0.1250080038730205	['Calb_AF-Q59N40-F1-model_v2', 'REF_Scer_AF-P23542-F1-model_v2', 'Spom_AF-O42652-F1-model_v2', 'alloascoidea_hylecoeti__OG1650__0_6574', 'alloascoidea_hylecoeti__OG1650__0_9174', 'ascoidea_rubescens__OG1650__6_198', 'ascoidea_rubescens__OG1650__6_4800', 'ascoidea_rubescens__OG1650__6_4963', 'candida_apicola__OG1650__13_4694', 'candida_tropicalis__OG1650__30_485', 'cyberlindnera_jadinii__OG1650__3…
OG1659_REF_Scer_AF-P32775-F1-model_v2	0.9182460526315789	0.1492765096273474	['Calb_AF-A0A1D8PQ59-F1-model_v2', 'REF_Scer_AF-P32775-F1-model_v2', 'alloascoidea_hylecoeti__OG1659__0_7958', 'ascoidea_rubescens__OG1659__6_6315', 'candida_apicola__OG1659__13_3635', 'candida_tropicalis__OG1659__30_1661', 'debaryomyces_hansenii__OG1659__36_4070', 'eremothecium_gossypii__OG1659__40_3160', 'kazachstania_naganishii__OG1659__49_573', 'kluyveromyces_lactis__OG1659__50_3907', 'kluyve…	0.9182460526315789	0.1492765096273474	['Calb_AF-A0A1D8PQ59-F1-model_v2', 'REF_Scer_AF-P32775-F1-model_v2', 'alloascoidea_hylecoeti__OG1659__0_7958', 'ascoidea_rubescens__OG1659__6_6315', 'candida_apicola__OG1659__13_3635', 'candida_tropicalis__OG1659__30_1661', 'debaryomyces_hansenii__OG1659__36_4070', 'eremothecium_gossypii__OG1659__40_3160', 'kazachstania_naganishii__OG1659__49_573', 'kluyveromyces_lactis__OG1659__50_3907', 'kluyve…
OG1665_REF_Scer_AF-P10869-F1-model_v2	0.8840752463054187	0.06374748688614273	['Calb_AF-A0A1D8PMB8-F1-model_v2', 'REF_Scer_AF-P10869-F1-model_v2', 'Spom_AF-O60163-F1-model_v2', 'alloascoidea_hylecoeti__OG1665__0_1863', 'alloascoidea_hylecoeti__OG1665__0_9605', 'ascoidea_rubescens__OG1665__6_1496', 'candida_apicola__OG1665__13_4161', 'candida_tropicalis__OG1665__30_2250', 'cyberlindnera_jadinii__OG1665__35_2014', 'debaryomyces_hansenii__OG1665__36_1018', 'eremothecium_gossy…	0.8840752463054187	0.06374748688614273	['Calb_AF-A0A1D8PMB8-F1-model_v2', 'REF_Scer_AF-P10869-F1-model_v2', 'Spom_AF-O60163-F1-model_v2', 'alloascoidea_hylecoeti__OG1665__0_1863', 'alloascoidea_hylecoeti__OG1665__0_9605', 'ascoidea_rubescens__OG1665__6_1496', 'candida_apicola__OG1665__13_4161', 'candida_tropicalis__OG1665__30_2250', 'cyberlindnera_jadinii__OG1665__35_2014', 'debaryomyces_hansenii__OG1665__36_1018', 'eremothecium_gossy…
OG1667_REF_Scer_AF-P15019-F1-model_v2	0.9545052955665025	0.12193273708662004	['Calb_AF-Q5A017-F1-model_v2', 'REF_Scer_AF-P15019-F1-model_v2', 'REF_Scer_AF-P53228-F1-model_v2', 'Spom_AF-O42700-F1-model_v2', 'alloascoidea_hylecoeti__OG1667__0_1952', 'ascoidea_rubescens__OG1667__6_3314', 'candida_apicola__OG1667__13_109', 'candida_tropicalis__OG1667__30_5580', 'cyberlindnera_jadinii__OG1667__35_1074', 'debaryomyces_hansenii__OG1667__36_3562', 'eremothecium_gossypii__OG1667__…	0.9545052955665025	0.12193273708662004	['Calb_AF-Q5A017-F1-model_v2', 'REF_Scer_AF-P15019-F1-model_v2', 'REF_Scer_AF-P53228-F1-model_v2', 'Spom_AF-O42700-F1-model_v2', 'alloascoidea_hylecoeti__OG1667__0_1952', 'ascoidea_rubescens__OG1667__6_3314', 'candida_apicola__OG1667__13_109', 'candida_tropicalis__OG1667__30_5580', 'cyberlindnera_jadinii__OG1667__35_1074', 'debaryomyces_hansenii__OG1667__36_3562', 'eremothecium_gossypii__OG1667__…
OG1667_REF_Scer_AF-P53228-F1-model_v2				0.9545052955665025	0.12193273708662004	['Calb_AF-Q5A017-F1-model_v2', 'REF_Scer_AF-P15019-F1-model_v2', 'REF_Scer_AF-P53228-F1-model_v2', 'Spom_AF-O42700-F1-model_v2', 'alloascoidea_hylecoeti__OG1667__0_1952', 'ascoidea_rubescens__OG1667__6_3314', 'candida_apicola__OG1667__13_109', 'candida_tropicalis__OG1667__30_5580', 'cyberlindnera_jadinii__OG1667__35_1074', 'debaryomyces_hansenii__OG1667__36_3562', 'eremothecium_gossypii__OG1667__…
OG1671_REF_Scer_AF-P32861-F1-model_v2	0.9574682336182334	0.11716966550738939	['REF_Scer_AF-P32861-F1-model_v2', 'Spom_AF-P78811-F1-model_v2', 'alloascoidea_hylecoeti__OG1671__0_2552', 'alloascoidea_hylecoeti__OG1671__0_4179', 'ascoidea_rubescens__OG1671__6_3021', 'candida_apicola__OG1671__13_2695', 'candida_tropicalis__OG1671__30_1082', 'cyberlindnera_jadinii__OG1671__35_2926', 'debaryomyces_hansenii__OG1671__36_111', 'eremothecium_gossypii__OG1671__40_4220', 'geotrichum_…	0.9574682336182334	0.11716966550738939	['REF_Scer_AF-P32861-F1-model_v2', 'Spom_AF-P78811-F1-model_v2', 'alloascoidea_hylecoeti__OG1671__0_2552', 'alloascoidea_hylecoeti__OG1671__0_4179', 'ascoidea_rubescens__OG1671__6_3021', 'candida_apicola__OG1671__13_2695', 'candida_tropicalis__OG1671__30_1082', 'cyberlindnera_jadinii__OG1671__35_2926', 'debaryomyces_hansenii__OG1671__36_111', 'eremothecium_gossypii__OG1671__40_4220', 'geotrichum_…
OG1673_REF_Scer_AF-P16661-F1-model_v2	0.8744699735449735	0.039183796125889576	['Calb_AF-Q59Q79-F1-model_v2', 'REF_Scer_AF-P16661-F1-model_v2', 'Spom_AF-O13933-F1-model_v2', 'alloascoidea_hylecoeti__OG1673__0_2620', 'ascoidea_rubescens__OG1673__6_4870', 'candida_apicola__OG1673__13_107', 'candida_tropicalis__OG1673__30_702', 'cyberlindnera_jadinii__OG1673__35_1669', 'cyberlindnera_jadinii__OG1673__35_954', 'debaryomyces_hansenii__OG1673__36_5385', 'eremothecium_gossypii__OG…	0.8744699735449735	0.039183796125889576	['Calb_AF-Q59Q79-F1-model_v2', 'REF_Scer_AF-P16661-F1-model_v2', 'Spom_AF-O13933-F1-model_v2', 'alloascoidea_hylecoeti__OG1673__0_2620', 'ascoidea_rubescens__OG1673__6_4870', 'candida_apicola__OG1673__13_107', 'candida_tropicalis__OG1673__30_702', 'cyberlindnera_jadinii__OG1673__35_1669', 'cyberlindnera_jadinii__OG1673__35_954', 'debaryomyces_hansenii__OG1673__36_5385', 'eremothecium_gossypii__OG…
OG1674_REF_Scer_AF-P13298-F1-model_v2	0.9599549857549858	0.020274051087706167	['Calb_AF-A0A1D8PS11-F1-model_v2', 'REF_Scer_AF-P13298-F1-model_v2', 'REF_Scer_AF-P30402-F1-model_v2', 'Spom_AF-O94331-F1-model_v2', 'alloascoidea_hylecoeti__OG1674__0_3187', 'ascoidea_rubescens__OG1674__6_3020', 'candida_apicola__OG1674__13_1473', 'candida_tropicalis__OG1674__30_1148', 'cyberlindnera_jadinii__OG1674__35_336', 'debaryomyces_hansenii__OG1674__36_3435', 'eremothecium_gossypii__OG16…	0.9599549857549858	0.020274051087706167	['Calb_AF-A0A1D8PS11-F1-model_v2', 'REF_Scer_AF-P13298-F1-model_v2', 'REF_Scer_AF-P30402-F1-model_v2', 'Spom_AF-O94331-F1-model_v2', 'alloascoidea_hylecoeti__OG1674__0_3187', 'ascoidea_rubescens__OG1674__6_3020', 'candida_apicola__OG1674__13_1473', 'candida_tropicalis__OG1674__30_1148', 'cyberlindnera_jadinii__OG1674__35_336', 'debaryomyces_hansenii__OG1674__36_3435', 'eremothecium_gossypii__OG16…
OG1674_REF_Scer_AF-P30402-F1-model_v2				0.9599549857549858	0.020274051087706167	['Calb_AF-A0A1D8PS11-F1-model_v2', 'REF_Scer_AF-P13298-F1-model_v2', 'REF_Scer_AF-P30402-F1-model_v2', 'Spom_AF-O94331-F1-model_v2', 'alloascoidea_hylecoeti__OG1674__0_3187', 'ascoidea_rubescens__OG1674__6_3020', 'candida_apicola__OG1674__13_1473', 'candida_tropicalis__OG1674__30_1148', 'cyberlindnera_jadinii__OG1674__35_336', 'debaryomyces_hansenii__OG1674__36_3435', 'eremothecium_gossypii__OG16…
OG1683_REF_Scer_AF-P40970-F1-model_v2	0.9469079772079773	0.0325381029178463	['Calb_AF-Q5AKV0-F1-model_v2', 'REF_Scer_AF-P40970-F1-model_v2', 'Spom_AF-Q09925-F1-model_v2', 'alloascoidea_hylecoeti__OG1683__0_4957', 'ascoidea_rubescens__OG1683__6_4927', 'candida_apicola__OG1683__13_353', 'candida_tropicalis__OG1683__30_3216', 'cyberlindnera_jadinii__OG1683__35_3950', 'debaryomyces_hansenii__OG1683__36_4210', 'eremothecium_gossypii__OG1683__40_1068', 'geotrichum_candidum__OG…	0.9469079772079773	0.0325381029178463	['Calb_AF-Q5AKV0-F1-model_v2', 'REF_Scer_AF-P40970-F1-model_v2', 'Spom_AF-Q09925-F1-model_v2', 'alloascoidea_hylecoeti__OG1683__0_4957', 'ascoidea_rubescens__OG1683__6_4927', 'candida_apicola__OG1683__13_353', 'candida_tropicalis__OG1683__30_3216', 'cyberlindnera_jadinii__OG1683__35_3950', 'debaryomyces_hansenii__OG1683__36_4210', 'eremothecium_gossypii__OG1683__40_1068', 'geotrichum_candidum__OG…
OG1684_REF_Scer_AF-P41921-F1-model_v2	0.8885344729344729	0.15466682326544434	['Calb_AF-Q59NQ5-F1-model_v2', 'REF_Scer_AF-P41921-F1-model_v2', 'Spom_AF-P78965-F1-model_v2', 'alloascoidea_hylecoeti__OG1684__0_4995', 'ascoidea_rubescens__OG1684__6_140', 'candida_apicola__OG1684__13_4231', 'candida_tropicalis__OG1684__30_4462', 'cyberlindnera_jadinii__OG1684__35_4798', 'eremothecium_gossypii__OG1684__40_173', 'geotrichum_candidum__OG1684__43_422', 'kazachstania_naganishii__OG…	0.8885344729344729	0.15466682326544434	['Calb_AF-Q59NQ5-F1-model_v2', 'REF_Scer_AF-P41921-F1-model_v2', 'Spom_AF-P78965-F1-model_v2', 'alloascoidea_hylecoeti__OG1684__0_4995', 'ascoidea_rubescens__OG1684__6_140', 'candida_apicola__OG1684__13_4231', 'candida_tropicalis__OG1684__30_4462', 'cyberlindnera_jadinii__OG1684__35_4798', 'eremothecium_gossypii__OG1684__40_173', 'geotrichum_candidum__OG1684__43_422', 'kazachstania_naganishii__OG…
OG1685_REF_Scer_AF-P07991-F1-model_v2	0.9801237318840581	0.012302590388854697	['Calb_AF-A0A1D8PL14-F1-model_v2', 'REF_Scer_AF-P07991-F1-model_v2', 'Spom_AF-Q9P7L5-F1-model_v2', 'alloascoidea_hylecoeti__OG1685__0_5195', 'candida_tropicalis__OG1685__30_3184', 'cyberlindnera_jadinii__OG1685__35_796', 'debaryomyces_hansenii__OG1685__36_2606', 'eremothecium_gossypii__OG1685__40_1144', 'geotrichum_candidum__OG1685__43_6018', 'kazachstania_naganishii__OG1685__49_4635', 'kluyverom…	0.9605686666666666	0.09154121577130649	['Calb_AF-A0A1D8PL14-F1-model_v2', 'REF_Scer_AF-P07991-F1-model_v2', 'Spom_AF-Q9P7L5-F1-model_v2', 'alloascoidea_hylecoeti__OG1685__0_5195', 'ascoidea_rubescens__OG1685__6_4769', 'candida_tropicalis__OG1685__30_3184', 'cyberlindnera_jadinii__OG1685__35_796', 'debaryomyces_hansenii__OG1685__36_2606', 'eremothecium_gossypii__OG1685__40_1144', 'geotrichum_candidum__OG1685__43_6018', 'kazachstania_na…
OG1694_REF_Scer_AF-P39713-F1-model_v2	0.9025672043010752	0.11394782285346343	['Calb_AF-A0A1D8PDC5-F1-model_v2', 'REF_Scer_AF-P39713-F1-model_v2', 'REF_Scer_AF-P39714-F1-model_v2', 'alloascoidea_hylecoeti__OG1694__0_6737', 'alloascoidea_hylecoeti__OG1694__0_7263', 'ascoidea_rubescens__OG1694__6_1421', 'ascoidea_rubescens__OG1694__6_2033', 'ascoidea_rubescens__OG1694__6_3658', 'ascoidea_rubescens__OG1694__6_617', 'candida_tropicalis__OG1694__30_3749', 'cyberlindnera_jadinii…	0.9025672043010752	0.11394782285346343	['Calb_AF-A0A1D8PDC5-F1-model_v2', 'REF_Scer_AF-P39713-F1-model_v2', 'REF_Scer_AF-P39714-F1-model_v2', 'alloascoidea_hylecoeti__OG1694__0_6737', 'alloascoidea_hylecoeti__OG1694__0_7263', 'ascoidea_rubescens__OG1694__6_1421', 'ascoidea_rubescens__OG1694__6_2033', 'ascoidea_rubescens__OG1694__6_3658', 'ascoidea_rubescens__OG1694__6_617', 'candida_tropicalis__OG1694__30_3749', 'cyberlindnera_jadinii…
OG1694_REF_Scer_AF-P39714-F1-model_v2				0.9025672043010752	0.11394782285346343	['Calb_AF-A0A1D8PDC5-F1-model_v2', 'REF_Scer_AF-P39713-F1-model_v2', 'REF_Scer_AF-P39714-F1-model_v2', 'alloascoidea_hylecoeti__OG1694__0_6737', 'alloascoidea_hylecoeti__OG1694__0_7263', 'ascoidea_rubescens__OG1694__6_1421', 'ascoidea_rubescens__OG1694__6_2033', 'ascoidea_rubescens__OG1694__6_3658', 'ascoidea_rubescens__OG1694__6_617', 'candida_tropicalis__OG1694__30_3749', 'cyberlindnera_jadinii…
OG1695_REF_Scer_AF-P38221-F1-model_v2	0.8234440170940172	0.08544660242463849	['Calb_AF-A0A1D8PNV9-F1-model_v2', 'REF_Scer_AF-P38221-F1-model_v2', 'Spom_AF-Q9P381-F1-model_v2', 'alloascoidea_hylecoeti__OG1695__0_728', 'alloascoidea_hylecoeti__OG1695__0_9289', 'ascoidea_rubescens__OG1695__6_2459', 'candida_apicola__OG1695__13_758', 'candida_tropicalis__OG1695__30_5110', 'cyberlindnera_jadinii__OG1695__35_5542', 'debaryomyces_hansenii__OG1695__36_2842', 'geotrichum_candidum_…	0.8234440170940172	0.08544660242463849	['Calb_AF-A0A1D8PNV9-F1-model_v2', 'REF_Scer_AF-P38221-F1-model_v2', 'Spom_AF-Q9P381-F1-model_v2', 'alloascoidea_hylecoeti__OG1695__0_728', 'alloascoidea_hylecoeti__OG1695__0_9289', 'ascoidea_rubescens__OG1695__6_2459', 'candida_apicola__OG1695__13_758', 'candida_tropicalis__OG1695__30_5110', 'cyberlindnera_jadinii__OG1695__35_5542', 'debaryomyces_hansenii__OG1695__36_2842', 'geotrichum_candidum_…
OG1696_REF_Scer_AF-P53598-F1-model_v2	0.8867316502463055	0.17198250103084176	['Calb_AF-Q5A8X6-F1-model_v2', 'REF_Scer_AF-P53598-F1-model_v2', 'Spom_AF-O13750-F1-model_v2', 'alloascoidea_hylecoeti__OG1696__0_7693', 'alloascoidea_hylecoeti__OG1696__0_8597', 'ascoidea_rubescens__OG1696__6_226', 'ascoidea_rubescens__OG1696__6_4681', 'candida_apicola__OG1696__13_3663', 'candida_tropicalis__OG1696__30_5267', 'cyberlindnera_jadinii__OG1696__35_789', 'debaryomyces_hansenii__OG169…	0.8867316502463055	0.17198250103084176	['Calb_AF-Q5A8X6-F1-model_v2', 'REF_Scer_AF-P53598-F1-model_v2', 'Spom_AF-O13750-F1-model_v2', 'alloascoidea_hylecoeti__OG1696__0_7693', 'alloascoidea_hylecoeti__OG1696__0_8597', 'ascoidea_rubescens__OG1696__6_226', 'ascoidea_rubescens__OG1696__6_4681', 'candida_apicola__OG1696__13_3663', 'candida_tropicalis__OG1696__30_5267', 'cyberlindnera_jadinii__OG1696__35_789', 'debaryomyces_hansenii__OG169…
OG1697_REF_Scer_AF-P32469-F1-model_v2	0.9326812307692307	0.12278526114891919	['REF_Scer_AF-P32469-F1-model_v2', 'Spom_AF-O74898-F1-model_v2', 'alloascoidea_hylecoeti__OG1697__0_8509', 'ascoidea_rubescens__OG1697__6_119', 'candida_apicola__OG1697__13_3177', 'candida_tropicalis__OG1697__30_2265', 'cyberlindnera_jadinii__OG1697__35_2249', 'debaryomyces_hansenii__OG1697__36_2287', 'eremothecium_gossypii__OG1697__40_1234', 'geotrichum_candidum__OG1697__43_2126', 'kazachstania_…	0.9326812307692307	0.12278526114891919	['REF_Scer_AF-P32469-F1-model_v2', 'Spom_AF-O74898-F1-model_v2', 'alloascoidea_hylecoeti__OG1697__0_8509', 'ascoidea_rubescens__OG1697__6_119', 'candida_apicola__OG1697__13_3177', 'candida_tropicalis__OG1697__30_2265', 'cyberlindnera_jadinii__OG1697__35_2249', 'debaryomyces_hansenii__OG1697__36_2287', 'eremothecium_gossypii__OG1697__40_1234', 'geotrichum_candidum__OG1697__43_2126', 'kazachstania_…
OG1714_REF_Scer_AF-P07702-F1-model_v2				0.734	0.1369064400725303	['Calb_AF-A0A1D8PCV7-F1-model_v2', 'REF_Scer_AF-P07702-F1-model_v2', 'Spom_AF-P40976-F1-model_v2']
OG1724_REF_Scer_AF-P00931-F1-model_v2	0.9515342391304348	0.06353032031574433	['Calb_AF-A0A1D8PMH6-F1-model_v2', 'REF_Scer_AF-P00931-F1-model_v2', 'Spom_AF-O13831-F1-model_v2', 'ascoidea_rubescens__OG1724__6_1202', 'candida_apicola__OG1724__13_3510', 'candida_tropicalis__OG1724__30_3704', 'cyberlindnera_jadinii__OG1724__35_4654', 'debaryomyces_hansenii__OG1724__36_561', 'eremothecium_gossypii__OG1724__40_2685', 'geotrichum_candidum__OG1724__43_6906', 'kazachstania_naganish…	0.9515342391304348	0.06353032031574433	['Calb_AF-A0A1D8PMH6-F1-model_v2', 'REF_Scer_AF-P00931-F1-model_v2', 'Spom_AF-O13831-F1-model_v2', 'ascoidea_rubescens__OG1724__6_1202', 'candida_apicola__OG1724__13_3510', 'candida_tropicalis__OG1724__30_3704', 'cyberlindnera_jadinii__OG1724__35_4654', 'debaryomyces_hansenii__OG1724__36_561', 'eremothecium_gossypii__OG1724__40_2685', 'geotrichum_candidum__OG1724__43_6906', 'kazachstania_naganish…
OG1730_REF_Scer_AF-P25087-F1-model_v2	0.9396771164021164	0.10610351647869724	['REF_Scer_AF-P25087-F1-model_v2', 'Spom_AF-O14321-F1-model_v2', 'alloascoidea_hylecoeti__OG1730__0_5423', 'alloascoidea_hylecoeti__OG1730__0_723', 'alloascoidea_hylecoeti__OG1730__0_7422', 'ascoidea_rubescens__OG1730__6_5467', 'candida_apicola__OG1730__13_747', 'candida_tropicalis__OG1730__30_5111', 'cyberlindnera_jadinii__OG1730__35_2846', 'debaryomyces_hansenii__OG1730__36_1001', 'eremothecium…	0.9396771164021164	0.10610351647869724	['REF_Scer_AF-P25087-F1-model_v2', 'Spom_AF-O14321-F1-model_v2', 'alloascoidea_hylecoeti__OG1730__0_5423', 'alloascoidea_hylecoeti__OG1730__0_723', 'alloascoidea_hylecoeti__OG1730__0_7422', 'ascoidea_rubescens__OG1730__6_5467', 'candida_apicola__OG1730__13_747', 'candida_tropicalis__OG1730__30_5111', 'cyberlindnera_jadinii__OG1730__35_2846', 'debaryomyces_hansenii__OG1730__36_1001', 'eremothecium…
OG1744_REF_Scer_AF-P32264-F1-model_v2	0.8804609686609686	0.11980281157693988	['Calb_AF-A0A1D8PU95-F1-model_v2', 'REF_Scer_AF-P32264-F1-model_v2', 'REF_Scer_AF-P38690-F1-model_v2', 'Spom_AF-O13810-F1-model_v2', 'alloascoidea_hylecoeti__OG1744__0_8185', 'ascoidea_rubescens__OG1744__6_5549', 'candida_apicola__OG1744__13_2676', 'candida_tropicalis__OG1744__30_4696', 'cyberlindnera_jadinii__OG1744__35_2683', 'debaryomyces_hansenii__OG1744__36_3437', 'eremothecium_gossypii__OG1…	0.8804609686609686	0.11980281157693988	['Calb_AF-A0A1D8PU95-F1-model_v2', 'REF_Scer_AF-P32264-F1-model_v2', 'REF_Scer_AF-P38690-F1-model_v2', 'Spom_AF-O13810-F1-model_v2', 'alloascoidea_hylecoeti__OG1744__0_8185', 'ascoidea_rubescens__OG1744__6_5549', 'candida_apicola__OG1744__13_2676', 'candida_tropicalis__OG1744__30_4696', 'cyberlindnera_jadinii__OG1744__35_2683', 'debaryomyces_hansenii__OG1744__36_3437', 'eremothecium_gossypii__OG1…
OG1744_REF_Scer_AF-P38690-F1-model_v2				0.8804609686609686	0.11980281157693988	['Calb_AF-A0A1D8PU95-F1-model_v2', 'REF_Scer_AF-P32264-F1-model_v2', 'REF_Scer_AF-P38690-F1-model_v2', 'Spom_AF-O13810-F1-model_v2', 'alloascoidea_hylecoeti__OG1744__0_8185', 'ascoidea_rubescens__OG1744__6_5549', 'candida_apicola__OG1744__13_2676', 'candida_tropicalis__OG1744__30_4696', 'cyberlindnera_jadinii__OG1744__35_2683', 'debaryomyces_hansenii__OG1744__36_3437', 'eremothecium_gossypii__OG1…
OG1746_REF_Scer_AF-P32642-F1-model_v2	0.5641513846153846	0.12579245901180516	['Calb_AF-Q5AF81-F1-model_v2', 'REF_Scer_AF-P32642-F1-model_v2', 'REF_Scer_AF-Q03835-F1-model_v2', 'Spom_AF-O74790-F1-model_v2', 'alloascoidea_hylecoeti__OG1746__0_9060', 'ascoidea_rubescens__OG1746__6_6225', 'candida_apicola__OG1746__13_3594', 'candida_tropicalis__OG1746__30_1271', 'cyberlindnera_jadinii__OG1746__35_3168', 'debaryomyces_hansenii__OG1746__36_1721', 'eremothecium_gossypii__OG1746_…	0.5641513846153846	0.12579245901180516	['Calb_AF-Q5AF81-F1-model_v2', 'REF_Scer_AF-P32642-F1-model_v2', 'REF_Scer_AF-Q03835-F1-model_v2', 'Spom_AF-O74790-F1-model_v2', 'alloascoidea_hylecoeti__OG1746__0_9060', 'ascoidea_rubescens__OG1746__6_6225', 'candida_apicola__OG1746__13_3594', 'candida_tropicalis__OG1746__30_1271', 'cyberlindnera_jadinii__OG1746__35_3168', 'debaryomyces_hansenii__OG1746__36_1721', 'eremothecium_gossypii__OG1746_…
OG1746_REF_Scer_AF-Q03835-F1-model_v2				0.5641513846153846	0.12579245901180516	['Calb_AF-Q5AF81-F1-model_v2', 'REF_Scer_AF-P32642-F1-model_v2', 'REF_Scer_AF-Q03835-F1-model_v2', 'Spom_AF-O74790-F1-model_v2', 'alloascoidea_hylecoeti__OG1746__0_9060', 'ascoidea_rubescens__OG1746__6_6225', 'candida_apicola__OG1746__13_3594', 'candida_tropicalis__OG1746__30_1271', 'cyberlindnera_jadinii__OG1746__35_3168', 'debaryomyces_hansenii__OG1746__36_1721', 'eremothecium_gossypii__OG1746_…
OG1753_REF_Scer_AF-Q00764-F1-model_v2	0.9113595238095238	0.1532177348990773	['Calb_AF-Q92410-F1-model_v2', 'REF_Scer_AF-Q00764-F1-model_v2', 'Spom_AF-P40387-F1-model_v2', 'alloascoidea_hylecoeti__OG1753__0_1547', 'alloascoidea_hylecoeti__OG1753__0_3547', 'ascoidea_rubescens__OG1753__6_1482', 'candida_apicola__OG1753__13_987', 'candida_tropicalis__OG1753__30_1867', 'cyberlindnera_jadinii__OG1753__35_4910', 'debaryomyces_hansenii__OG1753__36_3908', 'eremothecium_gossypii__…	0.9113595238095238	0.1532177348990773	['Calb_AF-Q92410-F1-model_v2', 'REF_Scer_AF-Q00764-F1-model_v2', 'Spom_AF-P40387-F1-model_v2', 'alloascoidea_hylecoeti__OG1753__0_1547', 'alloascoidea_hylecoeti__OG1753__0_3547', 'ascoidea_rubescens__OG1753__6_1482', 'candida_apicola__OG1753__13_987', 'candida_tropicalis__OG1753__30_1867', 'cyberlindnera_jadinii__OG1753__35_4910', 'debaryomyces_hansenii__OG1753__36_3908', 'eremothecium_gossypii__…
OG1758_REF_Scer_AF-Q03529-F1-model_v2	0.7364378461538462	0.09502575933345342	['Calb_AF-Q5A668-F1-model_v2', 'REF_Scer_AF-Q03529-F1-model_v2', 'Spom_AF-O13846-F1-model_v2', 'alloascoidea_hylecoeti__OG1758__0_2456', 'ascoidea_rubescens__OG1758__6_2604', 'candida_apicola__OG1758__13_2907', 'cyberlindnera_jadinii__OG1758__35_3976', 'debaryomyces_hansenii__OG1758__36_5123', 'eremothecium_gossypii__OG1758__40_444', 'geotrichum_candidum__OG1758__43_6703', 'kazachstania_naganishi…	0.7268582621082621	0.10150326133364976	['Calb_AF-Q5A668-F1-model_v2', 'REF_Scer_AF-Q03529-F1-model_v2', 'Spom_AF-O13846-F1-model_v2', 'alloascoidea_hylecoeti__OG1758__0_2456', 'ascoidea_rubescens__OG1758__6_2604', 'candida_apicola__OG1758__13_2907', 'candida_tropicalis__OG1758__30_527', 'cyberlindnera_jadinii__OG1758__35_3976', 'debaryomyces_hansenii__OG1758__36_5123', 'eremothecium_gossypii__OG1758__40_444', 'geotrichum_candidum__OG1…
OG1759_REF_Scer_AF-P47039-F1-model_v2	0.9337395384615385	0.11825195444058315	['Calb_AF-A0A1D8PGR0-F1-model_v2', 'REF_Scer_AF-P47039-F1-model_v2', 'Spom_AF-O14209-F1-model_v2', 'alloascoidea_hylecoeti__OG1759__0_2474', 'ascoidea_rubescens__OG1759__6_599', 'candida_apicola__OG1759__13_16', 'cyberlindnera_jadinii__OG1759__35_3960', 'debaryomyces_hansenii__OG1759__36_3901', 'eremothecium_gossypii__OG1759__40_1350', 'geotrichum_candidum__OG1759__43_4925', 'geotrichum_candidum_…	0.9337395384615385	0.11825195444058315	['Calb_AF-A0A1D8PGR0-F1-model_v2', 'REF_Scer_AF-P47039-F1-model_v2', 'Spom_AF-O14209-F1-model_v2', 'alloascoidea_hylecoeti__OG1759__0_2474', 'ascoidea_rubescens__OG1759__6_599', 'candida_apicola__OG1759__13_16', 'cyberlindnera_jadinii__OG1759__35_3960', 'debaryomyces_hansenii__OG1759__36_3901', 'eremothecium_gossypii__OG1759__40_1350', 'geotrichum_candidum__OG1759__43_4925', 'geotrichum_candidum_…
OG1764_REF_Scer_AF-Q12189-F1-model_v2	0.8779377492877494	0.10377508724008104	['REF_Scer_AF-Q12189-F1-model_v2', 'Spom_AF-Q9UTL3-F1-model_v2', 'alloascoidea_hylecoeti__OG1764__0_2903', 'ascoidea_rubescens__OG1764__6_225', 'ascoidea_rubescens__OG1764__6_5499', 'candida_apicola__OG1764__13_4314', 'candida_tropicalis__OG1764__30_2525', 'cyberlindnera_jadinii__OG1764__35_5819', 'debaryomyces_hansenii__OG1764__36_5674', 'eremothecium_gossypii__OG1764__40_1301', 'geotrichum_cand…	0.8779377492877494	0.10377508724008104	['REF_Scer_AF-Q12189-F1-model_v2', 'Spom_AF-Q9UTL3-F1-model_v2', 'alloascoidea_hylecoeti__OG1764__0_2903', 'ascoidea_rubescens__OG1764__6_225', 'ascoidea_rubescens__OG1764__6_5499', 'candida_apicola__OG1764__13_4314', 'candida_tropicalis__OG1764__30_2525', 'cyberlindnera_jadinii__OG1764__35_5819', 'debaryomyces_hansenii__OG1764__36_5674', 'eremothecium_gossypii__OG1764__40_1301', 'geotrichum_cand…
OG1767_REF_Scer_AF-P05373-F1-model_v2	0.9376539682539683	0.16655742911454796	['Calb_AF-A0A1D8PGU4-F1-model_v2', 'REF_Scer_AF-P05373-F1-model_v2', 'Spom_AF-P78974-F1-model_v2', 'alloascoidea_hylecoeti__OG1767__0_713', 'alloascoidea_hylecoeti__OG1767__0_7417', 'ascoidea_rubescens__OG1767__6_5839', 'candida_apicola__OG1767__13_3741', 'candida_tropicalis__OG1767__30_3571', 'cyberlindnera_jadinii__OG1767__35_1893', 'debaryomyces_hansenii__OG1767__36_1478', 'eremothecium_gossyp…	0.9376539682539683	0.16655742911454796	['Calb_AF-A0A1D8PGU4-F1-model_v2', 'REF_Scer_AF-P05373-F1-model_v2', 'Spom_AF-P78974-F1-model_v2', 'alloascoidea_hylecoeti__OG1767__0_713', 'alloascoidea_hylecoeti__OG1767__0_7417', 'ascoidea_rubescens__OG1767__6_5839', 'candida_apicola__OG1767__13_3741', 'candida_tropicalis__OG1767__30_3571', 'cyberlindnera_jadinii__OG1767__35_1893', 'debaryomyces_hansenii__OG1767__36_1478', 'eremothecium_gossyp…
OG1774_REF_Scer_AF-P38972-F1-model_v2	0.9647025	0.04576058031118778	['Calb_AF-Q59MZ5-F1-model_v2', 'REF_Scer_AF-P38972-F1-model_v2', 'Spom_AF-O14228-F1-model_v2', 'alloascoidea_hylecoeti__OG1774__0_6584', 'ascoidea_rubescens__OG1774__6_5991', 'candida_apicola__OG1774__13_4186', 'candida_tropicalis__OG1774__30_140', 'cyberlindnera_jadinii__OG1774__35_2002', 'debaryomyces_hansenii__OG1774__36_3986', 'eremothecium_gossypii__OG1774__40_1186', 'geotrichum_candidum__OG…	0.9647025	0.04576058031118778	['Calb_AF-Q59MZ5-F1-model_v2', 'REF_Scer_AF-P38972-F1-model_v2', 'Spom_AF-O14228-F1-model_v2', 'alloascoidea_hylecoeti__OG1774__0_6584', 'ascoidea_rubescens__OG1774__6_5991', 'candida_apicola__OG1774__13_4186', 'candida_tropicalis__OG1774__30_140', 'cyberlindnera_jadinii__OG1774__35_2002', 'debaryomyces_hansenii__OG1774__36_3986', 'eremothecium_gossypii__OG1774__40_1186', 'geotrichum_candidum__OG…
OG1779_REF_Scer_AF-P38625-F1-model_v2	0.9822595238095237	0.011284535552267334	['Calb_AF-Q5APF2-F1-model_v2', 'REF_Scer_AF-P38625-F1-model_v2', 'Spom_AF-Q9P772-F1-model_v2', 'alloascoidea_hylecoeti__OG1779__0_5816', 'alloascoidea_hylecoeti__OG1779__0_7740', 'ascoidea_rubescens__OG1779__6_2895', 'candida_apicola__OG1779__13_2968', 'candida_tropicalis__OG1779__30_5863', 'cyberlindnera_jadinii__OG1779__35_5591', 'debaryomyces_hansenii__OG1779__36_1145', 'eremothecium_gossypii_…	0.9822595238095237	0.011284535552267334	['Calb_AF-Q5APF2-F1-model_v2', 'REF_Scer_AF-P38625-F1-model_v2', 'Spom_AF-Q9P772-F1-model_v2', 'alloascoidea_hylecoeti__OG1779__0_5816', 'alloascoidea_hylecoeti__OG1779__0_7740', 'ascoidea_rubescens__OG1779__6_2895', 'candida_apicola__OG1779__13_2968', 'candida_tropicalis__OG1779__30_5863', 'cyberlindnera_jadinii__OG1779__35_5591', 'debaryomyces_hansenii__OG1779__36_1145', 'eremothecium_gossypii_…
OG1785_REF_Scer_AF-P25578-F1-model_v2	0.9006181818181819	0.04791098739224384	['Calb_AF-A0A1D8PQL5-F1-model_v2', 'REF_Scer_AF-P25578-F1-model_v2', 'Spom_AF-Q9HDW1-F1-model_v2', 'alloascoidea_hylecoeti__OG1785__0_6810', 'ascoidea_rubescens__OG1785__6_5720', 'candida_tropicalis__OG1785__30_5868', 'cyberlindnera_jadinii__OG1785__35_2533', 'debaryomyces_hansenii__OG1785__36_65', 'eremothecium_gossypii__OG1785__40_1714', 'geotrichum_candidum__OG1785__43_4395', 'kazachstania_nag…	0.8444186153846155	0.15103663236117892	['Calb_AF-A0A1D8PQL5-F1-model_v2', 'REF_Scer_AF-P25578-F1-model_v2', 'Spom_AF-Q9HDW1-F1-model_v2', 'alloascoidea_hylecoeti__OG1785__0_6810', 'ascoidea_rubescens__OG1785__6_5720', 'candida_apicola__OG1785__13_690', 'candida_tropicalis__OG1785__30_5868', 'cyberlindnera_jadinii__OG1785__35_2533', 'debaryomyces_hansenii__OG1785__36_65', 'eremothecium_gossypii__OG1785__40_1714', 'geotrichum_candidum__…
OG1786_REF_Scer_AF-P28241-F1-model_v2	0.9307374338624339	0.0798560105531028	['Calb_AF-A0A1D8PGS5-F1-model_v2', 'REF_Scer_AF-P28241-F1-model_v2', 'Spom_AF-Q9USP8-F1-model_v2', 'alloascoidea_hylecoeti__OG1786__0_6901', 'ascoidea_rubescens__OG1786__6_2084', 'ascoidea_rubescens__OG1786__6_299', 'candida_apicola__OG1786__13_4516', 'candida_tropicalis__OG1786__30_3905', 'cyberlindnera_jadinii__OG1786__35_2752', 'debaryomyces_hansenii__OG1786__36_5306', 'eremothecium_gossypii__…	0.9307374338624339	0.0798560105531028	['Calb_AF-A0A1D8PGS5-F1-model_v2', 'REF_Scer_AF-P28241-F1-model_v2', 'Spom_AF-Q9USP8-F1-model_v2', 'alloascoidea_hylecoeti__OG1786__0_6901', 'ascoidea_rubescens__OG1786__6_2084', 'ascoidea_rubescens__OG1786__6_299', 'candida_apicola__OG1786__13_4516', 'candida_tropicalis__OG1786__30_3905', 'cyberlindnera_jadinii__OG1786__35_2752', 'debaryomyces_hansenii__OG1786__36_5306', 'eremothecium_gossypii__…
OG1788_REF_Scer_AF-P00927-F1-model_v2	0.8969043076923077	0.1184037515513921	['Calb_AF-Q59P56-F1-model_v2', 'REF_Scer_AF-P00927-F1-model_v2', 'Spom_AF-O94634-F1-model_v2', 'alloascoidea_hylecoeti__OG1788__0_7202', 'ascoidea_rubescens__OG1788__6_2102', 'candida_apicola__OG1788__13_1844', 'candida_tropicalis__OG1788__30_2361', 'cyberlindnera_jadinii__OG1788__35_2632', 'debaryomyces_hansenii__OG1788__36_3286', 'eremothecium_gossypii__OG1788__40_3099', 'geotrichum_candidum__O…	0.8969043076923077	0.1184037515513921	['Calb_AF-Q59P56-F1-model_v2', 'REF_Scer_AF-P00927-F1-model_v2', 'Spom_AF-O94634-F1-model_v2', 'alloascoidea_hylecoeti__OG1788__0_7202', 'ascoidea_rubescens__OG1788__6_2102', 'candida_apicola__OG1788__13_1844', 'candida_tropicalis__OG1788__30_2361', 'cyberlindnera_jadinii__OG1788__35_2632', 'debaryomyces_hansenii__OG1788__36_3286', 'eremothecium_gossypii__OG1788__40_3099', 'geotrichum_candidum__O…
OG1807_REF_Scer_AF-Q05871-F1-model_v2	0.9104093846153846	0.04420465643335023	['Calb_AF-Q5A318-F1-model_v2', 'REF_Scer_AF-Q05871-F1-model_v2', 'REF_Scer_AF-Q08558-F1-model_v2', 'ascoidea_rubescens__OG1807__6_3319', 'cyberlindnera_jadinii__OG1807__35_2207', 'debaryomyces_hansenii__OG1807__36_389', 'debaryomyces_hansenii__OG1807__36_4203', 'eremothecium_gossypii__OG1807__40_4086', 'geotrichum_candidum__OG1807__43_769', 'kazachstania_naganishii__OG1807__49_1724', 'kazachstani…	0.9104093846153846	0.04420465643335023	['Calb_AF-Q5A318-F1-model_v2', 'REF_Scer_AF-Q05871-F1-model_v2', 'REF_Scer_AF-Q08558-F1-model_v2', 'ascoidea_rubescens__OG1807__6_3319', 'cyberlindnera_jadinii__OG1807__35_2207', 'debaryomyces_hansenii__OG1807__36_389', 'debaryomyces_hansenii__OG1807__36_4203', 'eremothecium_gossypii__OG1807__40_4086', 'geotrichum_candidum__OG1807__43_769', 'kazachstania_naganishii__OG1807__49_1724', 'kazachstani…
OG1807_REF_Scer_AF-Q08558-F1-model_v2				0.9104093846153846	0.04420465643335023	['Calb_AF-Q5A318-F1-model_v2', 'REF_Scer_AF-Q05871-F1-model_v2', 'REF_Scer_AF-Q08558-F1-model_v2', 'ascoidea_rubescens__OG1807__6_3319', 'cyberlindnera_jadinii__OG1807__35_2207', 'debaryomyces_hansenii__OG1807__36_389', 'debaryomyces_hansenii__OG1807__36_4203', 'eremothecium_gossypii__OG1807__40_4086', 'geotrichum_candidum__OG1807__43_769', 'kazachstania_naganishii__OG1807__49_1724', 'kazachstani…
OG1810_REF_Scer_AF-P31116-F1-model_v2	0.9199211904761905	0.14709018048061828	['Calb_AF-Q5AIA2-F1-model_v2', 'REF_Scer_AF-P31116-F1-model_v2', 'Spom_AF-O94671-F1-model_v2', 'alloascoidea_hylecoeti__OG1810__0_7707', 'ascoidea_rubescens__OG1810__6_3720', 'candida_apicola__OG1810__13_2922', 'candida_tropicalis__OG1810__30_2462', 'cyberlindnera_jadinii__OG1810__35_5256', 'debaryomyces_hansenii__OG1810__36_3211', 'geotrichum_candidum__OG1810__43_457', 'kazachstania_naganishii__…	0.9199211904761905	0.14709018048061828	['Calb_AF-Q5AIA2-F1-model_v2', 'REF_Scer_AF-P31116-F1-model_v2', 'Spom_AF-O94671-F1-model_v2', 'alloascoidea_hylecoeti__OG1810__0_7707', 'ascoidea_rubescens__OG1810__6_3720', 'candida_apicola__OG1810__13_2922', 'candida_tropicalis__OG1810__30_2462', 'cyberlindnera_jadinii__OG1810__35_5256', 'debaryomyces_hansenii__OG1810__36_3211', 'geotrichum_candidum__OG1810__43_457', 'kazachstania_naganishii__…
OG1810_kluyveromyces_lactis__OG1810__50_2108	0.7579249999999998	0.0799549156816932	['kluyveromyces_lactis__OG1810__50_2108', 'kluyveromyces_marxianus__OG1810__51_1715', 'lachancea_thermotolerans__OG1810__64_1347', 'zygosaccharomyces_rouxii__OG1810__342_4092']
OG1813_REF_Scer_AF-P05694-F1-model_v2	0.9889780423280424	0.006833441298280413	['Calb_AF-P82610-F1-model_v2', 'REF_Scer_AF-P05694-F1-model_v2', 'Spom_AF-Q9UT19-F1-model_v2', 'alloascoidea_hylecoeti__OG1813__0_8210', 'ascoidea_rubescens__OG1813__6_2732', 'candida_apicola__OG1813__13_556', 'candida_tropicalis__OG1813__30_4418', 'cyberlindnera_jadinii__OG1813__35_1824', 'debaryomyces_hansenii__OG1813__36_2539', 'eremothecium_gossypii__OG1813__40_2719', 'geotrichum_candidum__OG…	0.9889780423280424	0.006833441298280413	['Calb_AF-P82610-F1-model_v2', 'REF_Scer_AF-P05694-F1-model_v2', 'Spom_AF-Q9UT19-F1-model_v2', 'alloascoidea_hylecoeti__OG1813__0_8210', 'ascoidea_rubescens__OG1813__6_2732', 'candida_apicola__OG1813__13_556', 'candida_tropicalis__OG1813__30_4418', 'cyberlindnera_jadinii__OG1813__35_1824', 'debaryomyces_hansenii__OG1813__36_2539', 'eremothecium_gossypii__OG1813__40_2719', 'geotrichum_candidum__OG…
OG1815_REF_Scer_AF-P09201-F1-model_v2	0.9157475862068967	0.10433705213487962	['Calb_AF-A0A1D8PKW2-F1-model_v2', 'REF_Scer_AF-P09201-F1-model_v2', 'Spom_AF-P09202-F1-model_v2', 'alloascoidea_hylecoeti__OG1815__0_5174', 'alloascoidea_hylecoeti__OG1815__0_6586', 'ascoidea_rubescens__OG1815__6_4672', 'ascoidea_rubescens__OG1815__6_5064', 'candida_apicola__OG1815__13_3094', 'candida_tropicalis__OG1815__30_1266', 'cyberlindnera_jadinii__OG1815__35_3555', 'debaryomyces_hansenii_…	0.9157475862068967	0.10433705213487962	['Calb_AF-A0A1D8PKW2-F1-model_v2', 'REF_Scer_AF-P09201-F1-model_v2', 'Spom_AF-P09202-F1-model_v2', 'alloascoidea_hylecoeti__OG1815__0_5174', 'alloascoidea_hylecoeti__OG1815__0_6586', 'ascoidea_rubescens__OG1815__6_4672', 'ascoidea_rubescens__OG1815__6_5064', 'candida_apicola__OG1815__13_3094', 'candida_tropicalis__OG1815__30_1266', 'cyberlindnera_jadinii__OG1815__35_3555', 'debaryomyces_hansenii_…
OG1819_REF_Scer_AF-P04046-F1-model_v2	0.9186764999999999	0.10261788894283166	['Calb_AF-A0A1D8PE37-F1-model_v2', 'REF_Scer_AF-P04046-F1-model_v2', 'Spom_AF-P41390-F1-model_v2', 'alloascoidea_hylecoeti__OG1819__0_4246', 'ascoidea_rubescens__OG1819__6_393', 'ascoidea_rubescens__OG1819__6_6254', 'candida_apicola__OG1819__13_3559', 'cyberlindnera_jadinii__OG1819__35_1661', 'debaryomyces_hansenii__OG1819__36_3412', 'eremothecium_gossypii__OG1819__40_3732', 'geotrichum_candidum_…	0.9149289230769231	0.10558789933762554	['Calb_AF-A0A1D8PE37-F1-model_v2', 'REF_Scer_AF-P04046-F1-model_v2', 'Spom_AF-P41390-F1-model_v2', 'alloascoidea_hylecoeti__OG1819__0_4246', 'ascoidea_rubescens__OG1819__6_393', 'ascoidea_rubescens__OG1819__6_6254', 'candida_apicola__OG1819__13_3559', 'cyberlindnera_jadinii__OG1819__35_1661', 'debaryomyces_hansenii__OG1819__36_3412', 'eremothecium_gossypii__OG1819__40_3732', 'geotrichum_candidum_…
OG1822_REF_Scer_AF-P43616-F1-model_v2	0.9495045000000001	0.1266028672519571	['REF_Scer_AF-P43616-F1-model_v2', 'Spom_AF-Q9P6I2-F1-model_v2', 'alloascoidea_hylecoeti__OG1822__0_3720', 'ascoidea_rubescens__OG1822__6_448', 'candida_apicola__OG1822__13_4081', 'candida_tropicalis__OG1822__30_4456', 'debaryomyces_hansenii__OG1822__36_4066', 'eremothecium_gossypii__OG1822__40_165', 'geotrichum_candidum__OG1822__43_3155', 'geotrichum_candidum__OG1822__43_5529', 'kluyveromyces_la…	0.9353969230769231	0.13756078272668665	['REF_Scer_AF-P43616-F1-model_v2', 'Spom_AF-Q9P6I2-F1-model_v2', 'alloascoidea_hylecoeti__OG1822__0_3720', 'ascoidea_rubescens__OG1822__6_448', 'candida_apicola__OG1822__13_4081', 'candida_tropicalis__OG1822__30_4456', 'cyberlindnera_jadinii__OG1822__35_5471', 'debaryomyces_hansenii__OG1822__36_4066', 'eremothecium_gossypii__OG1822__40_165', 'geotrichum_candidum__OG1822__43_3155', 'geotrichum_can…
OG1825_REF_Scer_AF-P07244-F1-model_v2	0.7046343076923076	0.15350805062796424	['Calb_AF-A0A1D8PE67-F1-model_v2', 'REF_Scer_AF-P07244-F1-model_v2', 'Spom_AF-P20772-F1-model_v2', 'alloascoidea_hylecoeti__OG1825__0_8845', 'ascoidea_rubescens__OG1825__6_6212', 'candida_apicola__OG1825__13_2763', 'cyberlindnera_jadinii__OG1825__35_1059', 'cyberlindnera_jadinii__OG1825__35_878', 'debaryomyces_hansenii__OG1825__36_2522', 'eremothecium_gossypii__OG1825__40_2794', 'geotrichum_candi…	0.7046343076923076	0.15350805062796424	['Calb_AF-A0A1D8PE67-F1-model_v2', 'REF_Scer_AF-P07244-F1-model_v2', 'Spom_AF-P20772-F1-model_v2', 'alloascoidea_hylecoeti__OG1825__0_8845', 'ascoidea_rubescens__OG1825__6_6212', 'candida_apicola__OG1825__13_2763', 'cyberlindnera_jadinii__OG1825__35_1059', 'cyberlindnera_jadinii__OG1825__35_878', 'debaryomyces_hansenii__OG1825__36_2522', 'eremothecium_gossypii__OG1825__40_2794', 'geotrichum_candi…
OG1835_REF_Scer_AF-P17505-F1-model_v2	0.9302382275132276	0.08892401180016604	['Calb_AF-Q5AMP4-F1-model_v2', 'REF_Scer_AF-P17505-F1-model_v2', 'Spom_AF-Q9Y7R8-F1-model_v2', 'alloascoidea_hylecoeti__OG1835__0_5157', 'ascoidea_rubescens__OG1835__6_3750', 'ascoidea_rubescens__OG1835__6_6277', 'candida_apicola__OG1835__13_3296', 'candida_tropicalis__OG1835__30_694', 'cyberlindnera_jadinii__OG1835__35_4015', 'debaryomyces_hansenii__OG1835__36_5518', 'eremothecium_gossypii__OG18…	0.9302382275132276	0.08892401180016604	['Calb_AF-Q5AMP4-F1-model_v2', 'REF_Scer_AF-P17505-F1-model_v2', 'Spom_AF-Q9Y7R8-F1-model_v2', 'alloascoidea_hylecoeti__OG1835__0_5157', 'ascoidea_rubescens__OG1835__6_3750', 'ascoidea_rubescens__OG1835__6_6277', 'candida_apicola__OG1835__13_3296', 'candida_tropicalis__OG1835__30_694', 'cyberlindnera_jadinii__OG1835__35_4015', 'debaryomyces_hansenii__OG1835__36_5518', 'eremothecium_gossypii__OG18…
OG1854_REF_Scer_AF-P40487-F1-model_v2	0.8827976923076922	0.026730700486906626	['REF_Scer_AF-P40487-F1-model_v2', 'Spom_AF-O59713-F1-model_v2', 'alloascoidea_hylecoeti__OG1854__0_8471', 'ascoidea_rubescens__OG1854__6_5548', 'candida_apicola__OG1854__13_23', 'candida_tropicalis__OG1854__30_4763', 'cyberlindnera_jadinii__OG1854__35_351', 'debaryomyces_hansenii__OG1854__36_741', 'eremothecium_gossypii__OG1854__40_568', 'geotrichum_candidum__OG1854__43_451', 'kazachstania_nagan…	0.8827976923076922	0.026730700486906626	['REF_Scer_AF-P40487-F1-model_v2', 'Spom_AF-O59713-F1-model_v2', 'alloascoidea_hylecoeti__OG1854__0_8471', 'ascoidea_rubescens__OG1854__6_5548', 'candida_apicola__OG1854__13_23', 'candida_tropicalis__OG1854__30_4763', 'cyberlindnera_jadinii__OG1854__35_351', 'debaryomyces_hansenii__OG1854__36_741', 'eremothecium_gossypii__OG1854__40_568', 'geotrichum_candidum__OG1854__43_451', 'kazachstania_nagan…
OG1857_REF_Scer_AF-P38795-F1-model_v2	0.9683421538461539	0.07715259948743554	['Calb_AF-Q5ALW6-F1-model_v2', 'REF_Scer_AF-P38795-F1-model_v2', 'Spom_AF-O74940-F1-model_v2', 'alloascoidea_hylecoeti__OG1857__0_8625', 'ascoidea_rubescens__OG1857__6_3625', 'candida_apicola__OG1857__13_635', 'candida_tropicalis__OG1857__30_176', 'cyberlindnera_jadinii__OG1857__35_5817', 'debaryomyces_hansenii__OG1857__36_3913', 'eremothecium_gossypii__OG1857__40_1003', 'geotrichum_candidum__OG1…	0.9593038461538461	0.08948932483101754	['Calb_AF-Q5ALW6-F1-model_v2', 'REF_Scer_AF-P38795-F1-model_v2', 'Spom_AF-O74940-F1-model_v2', 'alloascoidea_hylecoeti__OG1857__0_8625', 'ascoidea_rubescens__OG1857__6_3625', 'candida_apicola__OG1857__13_635', 'candida_tropicalis__OG1857__30_176', 'cyberlindnera_jadinii__OG1857__35_5817', 'debaryomyces_hansenii__OG1857__36_3913', 'eremothecium_gossypii__OG1857__40_1003', 'geotrichum_candidum__OG1…
OG1880_REF_Scer_AF-P29952-F1-model_v2	0.9621809116809117	0.025085602283060313	['Calb_AF-P34948-F1-model_v2', 'REF_Scer_AF-P29952-F1-model_v2', 'Spom_AF-O43014-F1-model_v2', 'alloascoidea_hylecoeti__OG1880__0_2772', 'ascoidea_rubescens__OG1880__6_5095', 'candida_apicola__OG1880__13_3325', 'candida_tropicalis__OG1880__30_1537', 'cyberlindnera_jadinii__OG1880__35_3038', 'debaryomyces_hansenii__OG1880__36_638', 'eremothecium_gossypii__OG1880__40_1021', 'geotrichum_candidum__OG…	0.9621809116809117	0.025085602283060313	['Calb_AF-P34948-F1-model_v2', 'REF_Scer_AF-P29952-F1-model_v2', 'Spom_AF-O43014-F1-model_v2', 'alloascoidea_hylecoeti__OG1880__0_2772', 'ascoidea_rubescens__OG1880__6_5095', 'candida_apicola__OG1880__13_3325', 'candida_tropicalis__OG1880__30_1537', 'cyberlindnera_jadinii__OG1880__35_3038', 'debaryomyces_hansenii__OG1880__36_638', 'eremothecium_gossypii__OG1880__40_1021', 'geotrichum_candidum__OG…
OG1881_REF_Scer_AF-P10963-F1-model_v2	0.9664228333333333	0.013342975504195291	['Calb_AF-A0A1D8PRM7-F1-model_v2', 'REF_Scer_AF-P10963-F1-model_v2', 'alloascoidea_hylecoeti__OG1881__0_2792', 'ascoidea_rubescens__OG1881__6_2960', 'ascoidea_rubescens__OG1881__6_5476', 'candida_apicola__OG1881__13_2085', 'candida_tropicalis__OG1881__30_2108', 'cyberlindnera_jadinii__OG1881__35_5297', 'debaryomyces_hansenii__OG1881__36_2181', 'eremothecium_gossypii__OG1881__40_3318', 'kazachstan…	0.9114813390313389	0.1668822981397219	['Calb_AF-A0A1D8PRM7-F1-model_v2', 'REF_Scer_AF-P10963-F1-model_v2', 'alloascoidea_hylecoeti__OG1881__0_2792', 'ascoidea_rubescens__OG1881__6_2960', 'ascoidea_rubescens__OG1881__6_5476', 'candida_apicola__OG1881__13_2085', 'candida_tropicalis__OG1881__30_2108', 'cyberlindnera_jadinii__OG1881__35_5297', 'debaryomyces_hansenii__OG1881__36_2181', 'eremothecium_gossypii__OG1881__40_3318', 'geotrichum…
OG1883_REF_Scer_AF-P13663-F1-model_v2	0.9327823076923076	0.180278147942128	['Calb_AF-Q5ALM0-F1-model_v2', 'REF_Scer_AF-P13663-F1-model_v2', 'Spom_AF-P78780-F1-model_v2', 'alloascoidea_hylecoeti__OG1883__0_2986', 'ascoidea_rubescens__OG1883__6_462', 'candida_apicola__OG1883__13_2574', 'candida_tropicalis__OG1883__30_5305', 'cyberlindnera_jadinii__OG1883__35_1921', 'debaryomyces_hansenii__OG1883__36_405', 'eremothecium_gossypii__OG1883__40_2755', 'geotrichum_candidum__OG1…	0.9327823076923076	0.180278147942128	['Calb_AF-Q5ALM0-F1-model_v2', 'REF_Scer_AF-P13663-F1-model_v2', 'Spom_AF-P78780-F1-model_v2', 'alloascoidea_hylecoeti__OG1883__0_2986', 'ascoidea_rubescens__OG1883__6_462', 'candida_apicola__OG1883__13_2574', 'candida_tropicalis__OG1883__30_5305', 'cyberlindnera_jadinii__OG1883__35_1921', 'debaryomyces_hansenii__OG1883__36_405', 'eremothecium_gossypii__OG1883__40_2755', 'geotrichum_candidum__OG1…
OG1892_REF_Scer_AF-P07262-F1-model_v2	0.9515285714285715	0.12641894575200796	['Calb_AF-A0A1D8PMH8-F1-model_v2', 'REF_Scer_AF-P07262-F1-model_v2', 'REF_Scer_AF-P39708-F1-model_v2', 'Spom_AF-P78804-F1-model_v2', 'alloascoidea_hylecoeti__OG1892__0_4012', 'alloascoidea_hylecoeti__OG1892__0_4132', 'ascoidea_rubescens__OG1892__6_3260', 'candida_apicola__OG1892__13_481', 'candida_tropicalis__OG1892__30_556', 'cyberlindnera_jadinii__OG1892__35_739', 'debaryomyces_hansenii__OG1892…	0.9515285714285715	0.12641894575200796	['Calb_AF-A0A1D8PMH8-F1-model_v2', 'REF_Scer_AF-P07262-F1-model_v2', 'REF_Scer_AF-P39708-F1-model_v2', 'Spom_AF-P78804-F1-model_v2', 'alloascoidea_hylecoeti__OG1892__0_4012', 'alloascoidea_hylecoeti__OG1892__0_4132', 'ascoidea_rubescens__OG1892__6_3260', 'candida_apicola__OG1892__13_481', 'candida_tropicalis__OG1892__30_556', 'cyberlindnera_jadinii__OG1892__35_739', 'debaryomyces_hansenii__OG1892…
OG1892_REF_Scer_AF-P39708-F1-model_v2				0.9515285714285715	0.12641894575200796	['Calb_AF-A0A1D8PMH8-F1-model_v2', 'REF_Scer_AF-P07262-F1-model_v2', 'REF_Scer_AF-P39708-F1-model_v2', 'Spom_AF-P78804-F1-model_v2', 'alloascoidea_hylecoeti__OG1892__0_4012', 'alloascoidea_hylecoeti__OG1892__0_4132', 'ascoidea_rubescens__OG1892__6_3260', 'candida_apicola__OG1892__13_481', 'candida_tropicalis__OG1892__30_556', 'cyberlindnera_jadinii__OG1892__35_739', 'debaryomyces_hansenii__OG1892…
OG1897_REF_Scer_AF-P41338-F1-model_v2	0.9198652173913044	0.1739875066946541	['Calb_AF-A0A1D8PH52-F1-model_v2', 'REF_Scer_AF-P41338-F1-model_v2', 'Spom_AF-Q9UQW6-F1-model_v2', 'alloascoidea_hylecoeti__OG1897__0_4414', 'ascoidea_rubescens__OG1897__6_4977', 'candida_apicola__OG1897__13_4693', 'candida_tropicalis__OG1897__30_2984', 'cyberlindnera_jadinii__OG1897__35_3911', 'debaryomyces_hansenii__OG1897__36_698', 'eremothecium_gossypii__OG1897__40_1800', 'geotrichum_candidum…	0.9198652173913044	0.1739875066946541	['Calb_AF-A0A1D8PH52-F1-model_v2', 'REF_Scer_AF-P41338-F1-model_v2', 'Spom_AF-Q9UQW6-F1-model_v2', 'alloascoidea_hylecoeti__OG1897__0_4414', 'ascoidea_rubescens__OG1897__6_4977', 'candida_apicola__OG1897__13_4693', 'candida_tropicalis__OG1897__30_2984', 'cyberlindnera_jadinii__OG1897__35_3911', 'debaryomyces_hansenii__OG1897__36_698', 'eremothecium_gossypii__OG1897__40_1800', 'geotrichum_candidum…
OG1899_REF_Scer_AF-P09950-F1-model_v2	0.834995076923077	0.048320112777602627	['REF_Scer_AF-P09950-F1-model_v2', 'Spom_AF-O14092-F1-model_v2', 'alloascoidea_hylecoeti__OG1899__0_4945', 'ascoidea_rubescens__OG1899__6_1308', 'candida_apicola__OG1899__13_3699', 'candida_tropicalis__OG1899__30_3391', 'cyberlindnera_jadinii__OG1899__35_554', 'debaryomyces_hansenii__OG1899__36_5535', 'eremothecium_gossypii__OG1899__40_2234', 'geotrichum_candidum__OG1899__43_4771', 'kazachstania_…	0.834995076923077	0.048320112777602627	['REF_Scer_AF-P09950-F1-model_v2', 'Spom_AF-O14092-F1-model_v2', 'alloascoidea_hylecoeti__OG1899__0_4945', 'ascoidea_rubescens__OG1899__6_1308', 'candida_apicola__OG1899__13_3699', 'candida_tropicalis__OG1899__30_3391', 'cyberlindnera_jadinii__OG1899__35_554', 'debaryomyces_hansenii__OG1899__36_5535', 'eremothecium_gossypii__OG1899__40_2234', 'geotrichum_candidum__OG1899__43_4771', 'kazachstania_…
OG1904_REF_Scer_AF-P54839-F1-model_v2	0.9671011666666668	0.02118661405948472	['Calb_AF-A0A1D8PTW6-F1-model_v2', 'REF_Scer_AF-P54839-F1-model_v2', 'Spom_AF-P54874-F1-model_v2', 'alloascoidea_hylecoeti__OG1904__0_9016', 'ascoidea_rubescens__OG1904__6_4697', 'candida_apicola__OG1904__13_4334', 'candida_tropicalis__OG1904__30_692', 'cyberlindnera_jadinii__OG1904__35_4096', 'debaryomyces_hansenii__OG1904__36_2193', 'eremothecium_gossypii__OG1904__40_2852', 'geotrichum_candidum…	0.9671011666666668	0.02118661405948472	['Calb_AF-A0A1D8PTW6-F1-model_v2', 'REF_Scer_AF-P54839-F1-model_v2', 'Spom_AF-P54874-F1-model_v2', 'alloascoidea_hylecoeti__OG1904__0_9016', 'ascoidea_rubescens__OG1904__6_4697', 'candida_apicola__OG1904__13_4334', 'candida_tropicalis__OG1904__30_692', 'cyberlindnera_jadinii__OG1904__35_4096', 'debaryomyces_hansenii__OG1904__36_2193', 'eremothecium_gossypii__OG1904__40_2852', 'geotrichum_candidum…
OG1924_REF_Scer_AF-P19262-F1-model_v2	0.6928923076923077	0.10054597464718057	['Calb_AF-A0A1D8PTH3-F1-model_v2', 'REF_Scer_AF-P19262-F1-model_v2', 'Spom_AF-O94681-F1-model_v2', 'alloascoidea_hylecoeti__OG1924__0_9328', 'ascoidea_rubescens__OG1924__6_4215', 'candida_apicola__OG1924__13_3672', 'candida_tropicalis__OG1924__30_3192', 'cyberlindnera_jadinii__OG1924__35_999', 'debaryomyces_hansenii__OG1924__36_4482', 'eremothecium_gossypii__OG1924__40_167', 'geotrichum_candidum_…	0.6928923076923077	0.10054597464718057	['Calb_AF-A0A1D8PTH3-F1-model_v2', 'REF_Scer_AF-P19262-F1-model_v2', 'Spom_AF-O94681-F1-model_v2', 'alloascoidea_hylecoeti__OG1924__0_9328', 'ascoidea_rubescens__OG1924__6_4215', 'candida_apicola__OG1924__13_3672', 'candida_tropicalis__OG1924__30_3192', 'cyberlindnera_jadinii__OG1924__35_999', 'debaryomyces_hansenii__OG1924__36_4482', 'eremothecium_gossypii__OG1924__40_167', 'geotrichum_candidum_…
OG1933_REF_Scer_AF-P40545-F1-model_v2	0.9407378333333334	0.04263856922207352	['Calb_AF-A0A1D8PMD0-F1-model_v2', 'REF_Scer_AF-P40545-F1-model_v2', 'Spom_AF-Q10184-F1-model_v2', 'alloascoidea_hylecoeti__OG1933__0_1720', 'candida_apicola__OG1933__13_1979', 'candida_tropicalis__OG1933__30_55', 'cyberlindnera_jadinii__OG1933__35_2947', 'debaryomyces_hansenii__OG1933__36_2515', 'eremothecium_gossypii__OG1933__40_1615', 'geotrichum_candidum__OG1933__43_7051', 'kazachstania_nagan…	0.9147012307692309	0.10670937799617877	['Calb_AF-A0A1D8PMD0-F1-model_v2', 'REF_Scer_AF-P40545-F1-model_v2', 'Spom_AF-Q10184-F1-model_v2', 'alloascoidea_hylecoeti__OG1933__0_1720', 'candida_apicola__OG1933__13_1979', 'candida_tropicalis__OG1933__30_55', 'cyberlindnera_jadinii__OG1933__35_2947', 'debaryomyces_hansenii__OG1933__36_2515', 'eremothecium_gossypii__OG1933__40_1615', 'geotrichum_candidum__OG1933__43_7051', 'kazachstania_nagan…
OG1935_REF_Scer_AF-P38999-F1-model_v2	0.9839579999999999	0.01782773653176852	['Calb_AF-A0A1D8PKJ4-F1-model_v2', 'REF_Scer_AF-P38999-F1-model_v2', 'Spom_AF-O59711-F1-model_v2', 'alloascoidea_hylecoeti__OG1935__0_5940', 'ascoidea_rubescens__OG1935__6_249', 'candida_apicola__OG1935__13_3629', 'candida_tropicalis__OG1935__30_2048', 'cyberlindnera_jadinii__OG1935__35_197', 'debaryomyces_hansenii__OG1935__36_1502', 'eremothecium_gossypii__OG1935__40_1508', 'geotrichum_candidum_…	0.9839579999999999	0.01782773653176852	['Calb_AF-A0A1D8PKJ4-F1-model_v2', 'REF_Scer_AF-P38999-F1-model_v2', 'Spom_AF-O59711-F1-model_v2', 'alloascoidea_hylecoeti__OG1935__0_5940', 'ascoidea_rubescens__OG1935__6_249', 'candida_apicola__OG1935__13_3629', 'candida_tropicalis__OG1935__30_2048', 'cyberlindnera_jadinii__OG1935__35_197', 'debaryomyces_hansenii__OG1935__36_1502', 'eremothecium_gossypii__OG1935__40_1508', 'geotrichum_candidum_…
OG1944_REF_Scer_AF-P06106-F1-model_v2	0.9695251666666669	0.021544995938087855	['Calb_AF-Q59US5-F1-model_v2', 'REF_Scer_AF-P06106-F1-model_v2', 'Spom_AF-O13326-F1-model_v2', 'alloascoidea_hylecoeti__OG1944__0_2707', 'alloascoidea_hylecoeti__OG1944__0_611', 'ascoidea_rubescens__OG1944__6_6042', 'candida_apicola__OG1944__13_1540', 'candida_tropicalis__OG1944__30_4648', 'cyberlindnera_jadinii__OG1944__35_2633', 'debaryomyces_hansenii__OG1944__36_897', 'eremothecium_gossypii__O…	0.9695251666666669	0.021544995938087855	['Calb_AF-Q59US5-F1-model_v2', 'REF_Scer_AF-P06106-F1-model_v2', 'Spom_AF-O13326-F1-model_v2', 'alloascoidea_hylecoeti__OG1944__0_2707', 'alloascoidea_hylecoeti__OG1944__0_611', 'ascoidea_rubescens__OG1944__6_6042', 'candida_apicola__OG1944__13_1540', 'candida_tropicalis__OG1944__30_4648', 'cyberlindnera_jadinii__OG1944__35_2633', 'debaryomyces_hansenii__OG1944__36_897', 'eremothecium_gossypii__O…
OG1955_REF_Scer_AF-P32461-F1-model_v2	0.7929523333333333	0.09042301050003194	['REF_Scer_AF-P32461-F1-model_v2', 'Spom_AF-Q10206-F1-model_v2', 'alloascoidea_hylecoeti__OG1955__0_3329', 'ascoidea_rubescens__OG1955__6_3817', 'candida_apicola__OG1955__13_894', 'candida_tropicalis__OG1955__30_1582', 'cyberlindnera_jadinii__OG1955__35_2976', 'debaryomyces_hansenii__OG1955__36_1386', 'eremothecium_gossypii__OG1955__40_490', 'geotrichum_candidum__OG1955__43_6947', 'kazachstania_n…	0.7929523333333333	0.09042301050003194	['REF_Scer_AF-P32461-F1-model_v2', 'Spom_AF-Q10206-F1-model_v2', 'alloascoidea_hylecoeti__OG1955__0_3329', 'ascoidea_rubescens__OG1955__6_3817', 'candida_apicola__OG1955__13_894', 'candida_tropicalis__OG1955__30_1582', 'cyberlindnera_jadinii__OG1955__35_2976', 'debaryomyces_hansenii__OG1955__36_1386', 'eremothecium_gossypii__OG1955__40_490', 'geotrichum_candidum__OG1955__43_6947', 'kazachstania_n…
OG1959_REF_Scer_AF-P32473-F1-model_v2	0.883609126984127	0.09775427450446311	['Calb_AF-Q5A5V6-F1-model_v2', 'REF_Scer_AF-P32473-F1-model_v2', 'Spom_AF-Q09171-F1-model_v2', 'alloascoidea_hylecoeti__OG1959__0_7791', 'alloascoidea_hylecoeti__OG1959__0_9484', 'ascoidea_rubescens__OG1959__6_3552', 'candida_apicola__OG1959__13_4039', 'candida_tropicalis__OG1959__30_2560', 'cyberlindnera_jadinii__OG1959__35_984', 'debaryomyces_hansenii__OG1959__36_629', 'eremothecium_gossypii__O…	0.883609126984127	0.09775427450446311	['Calb_AF-Q5A5V6-F1-model_v2', 'REF_Scer_AF-P32473-F1-model_v2', 'Spom_AF-Q09171-F1-model_v2', 'alloascoidea_hylecoeti__OG1959__0_7791', 'alloascoidea_hylecoeti__OG1959__0_9484', 'ascoidea_rubescens__OG1959__6_3552', 'candida_apicola__OG1959__13_4039', 'candida_tropicalis__OG1959__30_2560', 'cyberlindnera_jadinii__OG1959__35_984', 'debaryomyces_hansenii__OG1959__36_629', 'eremothecium_gossypii__O…
OG1966_REF_Scer_AF-P36150-F1-model_v2	0.692546923076923	0.19764771830727268	['Calb_AF-A0A1D8PGS2-F1-model_v2', 'REF_Scer_AF-P36150-F1-model_v2', 'Spom_AF-O74468-F1-model_v2', 'alloascoidea_hylecoeti__OG1966__0_4344', 'candida_apicola__OG1966__13_2637', 'candida_tropicalis__OG1966__30_659', 'cyberlindnera_jadinii__OG1966__35_2687', 'debaryomyces_hansenii__OG1966__36_2981', 'debaryomyces_hansenii__OG1966__36_921', 'eremothecium_gossypii__OG1966__40_1311', 'geotrichum_candi…	0.6832358974358974	0.1945073017158374	['Calb_AF-A0A1D8PGS2-F1-model_v2', 'REF_Scer_AF-P36150-F1-model_v2', 'Spom_AF-O74468-F1-model_v2', 'alloascoidea_hylecoeti__OG1966__0_4344', 'ascoidea_rubescens__OG1966__6_34', 'candida_apicola__OG1966__13_2637', 'candida_tropicalis__OG1966__30_659', 'cyberlindnera_jadinii__OG1966__35_2687', 'debaryomyces_hansenii__OG1966__36_2981', 'debaryomyces_hansenii__OG1966__36_921', 'eremothecium_gossypii_…
OG1975_REF_Scer_AF-P15454-F1-model_v2	0.9013116923076923	0.09664012585271402	['Calb_AF-A0A1D8PNS0-F1-model_v2', 'REF_Scer_AF-P15454-F1-model_v2', 'Spom_AF-Q9P6I5-F1-model_v2', 'alloascoidea_hylecoeti__OG1975__0_4858', 'ascoidea_rubescens__OG1975__6_1890', 'candida_apicola__OG1975__13_2273', 'candida_tropicalis__OG1975__30_4200', 'cyberlindnera_jadinii__OG1975__35_3006', 'debaryomyces_hansenii__OG1975__36_4933', 'eremothecium_gossypii__OG1975__40_1969', 'geotrichum_candidu…	0.9013116923076923	0.09664012585271402	['Calb_AF-A0A1D8PNS0-F1-model_v2', 'REF_Scer_AF-P15454-F1-model_v2', 'Spom_AF-Q9P6I5-F1-model_v2', 'alloascoidea_hylecoeti__OG1975__0_4858', 'ascoidea_rubescens__OG1975__6_1890', 'candida_apicola__OG1975__13_2273', 'candida_tropicalis__OG1975__30_4200', 'cyberlindnera_jadinii__OG1975__35_3006', 'debaryomyces_hansenii__OG1975__36_4933', 'eremothecium_gossypii__OG1975__40_1969', 'geotrichum_candidu…
OG1977_REF_Scer_AF-P38066-F1-model_v2	0.7678301538461538	0.12621107746692026	['Calb_AF-Q5A1Y2-F1-model_v2', 'REF_Scer_AF-P38066-F1-model_v2', 'Spom_AF-Q9P7M9-F1-model_v2', 'alloascoidea_hylecoeti__OG1977__0_4905', 'alloascoidea_hylecoeti__OG1977__0_7489', 'ascoidea_rubescens__OG1977__6_5098', 'candida_apicola__OG1977__13_2505', 'candida_tropicalis__OG1977__30_3039', 'cyberlindnera_jadinii__OG1977__35_803', 'debaryomyces_hansenii__OG1977__36_1034', 'eremothecium_gossypii__…	0.7678301538461538	0.12621107746692026	['Calb_AF-Q5A1Y2-F1-model_v2', 'REF_Scer_AF-P38066-F1-model_v2', 'Spom_AF-Q9P7M9-F1-model_v2', 'alloascoidea_hylecoeti__OG1977__0_4905', 'alloascoidea_hylecoeti__OG1977__0_7489', 'ascoidea_rubescens__OG1977__6_5098', 'candida_apicola__OG1977__13_2505', 'candida_tropicalis__OG1977__30_3039', 'cyberlindnera_jadinii__OG1977__35_803', 'debaryomyces_hansenii__OG1977__36_1034', 'eremothecium_gossypii__…
OG1979_REF_Scer_AF-P00445-F1-model_v2	0.9662633597883599	0.10375540283673113	['REF_Scer_AF-P00445-F1-model_v2', 'Spom_AF-P28758-F1-model_v2', 'alloascoidea_hylecoeti__OG1979__0_5113', 'alloascoidea_hylecoeti__OG1979__0_7695', 'ascoidea_rubescens__OG1979__6_5055', 'candida_apicola__OG1979__13_4265', 'candida_tropicalis__OG1979__30_4600', 'cyberlindnera_jadinii__OG1979__35_5306', 'debaryomyces_hansenii__OG1979__36_2610', 'eremothecium_gossypii__OG1979__40_355', 'geotrichum_…	0.9662633597883599	0.10375540283673113	['REF_Scer_AF-P00445-F1-model_v2', 'Spom_AF-P28758-F1-model_v2', 'alloascoidea_hylecoeti__OG1979__0_5113', 'alloascoidea_hylecoeti__OG1979__0_7695', 'ascoidea_rubescens__OG1979__6_5055', 'candida_apicola__OG1979__13_4265', 'candida_tropicalis__OG1979__30_4600', 'cyberlindnera_jadinii__OG1979__35_5306', 'debaryomyces_hansenii__OG1979__36_2610', 'eremothecium_gossypii__OG1979__40_355', 'geotrichum_…
OG2006_REF_Scer_AF-P07257-F1-model_v2	0.8818713675213675	0.08675063679074621	['Calb_AF-P83782-F1-model_v2', 'REF_Scer_AF-P07257-F1-model_v2', 'Spom_AF-P78761-F1-model_v2', 'alloascoidea_hylecoeti__OG2006__0_278', 'ascoidea_rubescens__OG2006__6_2535', 'candida_apicola__OG2006__13_3506', 'candida_tropicalis__OG2006__30_2388', 'cyberlindnera_jadinii__OG2006__35_5432', 'debaryomyces_hansenii__OG2006__36_4265', 'eremothecium_gossypii__OG2006__40_3359', 'geotrichum_candidum__OG…	0.8818713675213675	0.08675063679074621	['Calb_AF-P83782-F1-model_v2', 'REF_Scer_AF-P07257-F1-model_v2', 'Spom_AF-P78761-F1-model_v2', 'alloascoidea_hylecoeti__OG2006__0_278', 'ascoidea_rubescens__OG2006__6_2535', 'candida_apicola__OG2006__13_3506', 'candida_tropicalis__OG2006__30_2388', 'cyberlindnera_jadinii__OG2006__35_5432', 'debaryomyces_hansenii__OG2006__36_4265', 'eremothecium_gossypii__OG2006__40_3359', 'geotrichum_candidum__OG…
OG2007_REF_Scer_AF-Q12265-F1-model_v2	0.7199873188405796	0.1220186162087861	['Calb_AF-Q5A2L2-F1-model_v2', 'REF_Scer_AF-Q12265-F1-model_v2', 'alloascoidea_hylecoeti__OG2007__0_8366', 'ascoidea_rubescens__OG2007__6_228', 'candida_apicola__OG2007__13_1763', 'candida_tropicalis__OG2007__30_1192', 'cyberlindnera_jadinii__OG2007__35_4390', 'debaryomyces_hansenii__OG2007__36_2740', 'eremothecium_gossypii__OG2007__40_821', 'geotrichum_candidum__OG2007__43_7065', 'kazachstania_n…	0.7317859999999999	0.12754812667924456	['Calb_AF-Q5A2L2-F1-model_v2', 'REF_Scer_AF-Q12265-F1-model_v2', 'Spom_AF-P87171-F1-model_v2', 'alloascoidea_hylecoeti__OG2007__0_8366', 'ascoidea_rubescens__OG2007__6_228', 'candida_apicola__OG2007__13_1763', 'candida_tropicalis__OG2007__30_1192', 'cyberlindnera_jadinii__OG2007__35_4390', 'debaryomyces_hansenii__OG2007__36_2740', 'eremothecium_gossypii__OG2007__40_821', 'geotrichum_candidum__OG2…
OG2028_REF_Scer_AF-P00899-F1-model_v2	0.8980534188034189	0.16966997724338406	['Calb_AF-A0A1D8PS03-F1-model_v2', 'REF_Scer_AF-P00899-F1-model_v2', 'Spom_AF-O94582-F1-model_v2', 'alloascoidea_hylecoeti__OG2028__0_2721', 'ascoidea_rubescens__OG2028__6_5105', 'candida_apicola__OG2028__13_2468', 'candida_tropicalis__OG2028__30_2477', 'cyberlindnera_jadinii__OG2028__35_583', 'debaryomyces_hansenii__OG2028__36_5189', 'eremothecium_gossypii__OG2028__40_1262', 'geotrichum_candidum…	0.8980534188034189	0.16966997724338406	['Calb_AF-A0A1D8PS03-F1-model_v2', 'REF_Scer_AF-P00899-F1-model_v2', 'Spom_AF-O94582-F1-model_v2', 'alloascoidea_hylecoeti__OG2028__0_2721', 'ascoidea_rubescens__OG2028__6_5105', 'candida_apicola__OG2028__13_2468', 'candida_tropicalis__OG2028__30_2477', 'cyberlindnera_jadinii__OG2028__35_583', 'debaryomyces_hansenii__OG2028__36_5189', 'eremothecium_gossypii__OG2028__40_1262', 'geotrichum_candidum…
OG2031_REF_Scer_AF-Q08220-F1-model_v2	0.927603	0.11578392990537734	['Calb_AF-Q5A359-F1-model_v2', 'REF_Scer_AF-Q08220-F1-model_v2', 'Spom_AF-P35669-F1-model_v2', 'alloascoidea_hylecoeti__OG2031__0_8654', 'ascoidea_rubescens__OG2031__6_2015', 'candida_apicola__OG2031__13_2549', 'candida_tropicalis__OG2031__30_5510', 'cyberlindnera_jadinii__OG2031__35_3440', 'debaryomyces_hansenii__OG2031__36_1403', 'eremothecium_gossypii__OG2031__40_3338', 'geotrichum_candidum__O…	0.9199207692307692	0.11977892256868893	['Calb_AF-Q5A359-F1-model_v2', 'REF_Scer_AF-Q08220-F1-model_v2', 'Spom_AF-P35669-F1-model_v2', 'alloascoidea_hylecoeti__OG2031__0_8654', 'ascoidea_rubescens__OG2031__6_2015', 'candida_apicola__OG2031__13_2549', 'candida_tropicalis__OG2031__30_5510', 'cyberlindnera_jadinii__OG2031__35_3440', 'debaryomyces_hansenii__OG2031__36_1403', 'eremothecium_gossypii__OG2031__40_3338', 'geotrichum_candidum__O…
OG2032_REF_Scer_AF-P14843-F1-model_v2	0.9562443121693124	0.10562884998488842	['Calb_AF-A0A1D8PGI8-F1-model_v2', 'REF_Scer_AF-P14843-F1-model_v2', 'Spom_AF-Q09755-F1-model_v2', 'alloascoidea_hylecoeti__OG2032__0_3143', 'alloascoidea_hylecoeti__OG2032__0_5771', 'ascoidea_rubescens__OG2032__6_3882', 'candida_apicola__OG2032__13_2944', 'cyberlindnera_jadinii__OG2032__35_4021', 'debaryomyces_hansenii__OG2032__36_4226', 'eremothecium_gossypii__OG2032__40_3040', 'geotrichum_cand…	0.9562443121693124	0.10562884998488842	['Calb_AF-A0A1D8PGI8-F1-model_v2', 'REF_Scer_AF-P14843-F1-model_v2', 'Spom_AF-Q09755-F1-model_v2', 'alloascoidea_hylecoeti__OG2032__0_3143', 'alloascoidea_hylecoeti__OG2032__0_5771', 'ascoidea_rubescens__OG2032__6_3882', 'candida_apicola__OG2032__13_2944', 'cyberlindnera_jadinii__OG2032__35_4021', 'debaryomyces_hansenii__OG2032__36_4226', 'eremothecium_gossypii__OG2032__40_3040', 'geotrichum_cand…
OG2038_REF_Scer_AF-P12709-F1-model_v2	0.9724578347578349	0.08272735685684454	['Calb_AF-P83780-F1-model_v2', 'REF_Scer_AF-P12709-F1-model_v2', 'Spom_AF-P78917-F1-model_v2', 'alloascoidea_hylecoeti__OG2038__0_3669', 'ascoidea_rubescens__OG2038__6_1210', 'candida_apicola__OG2038__13_788', 'candida_tropicalis__OG2038__30_990', 'cyberlindnera_jadinii__OG2038__35_5594', 'debaryomyces_hansenii__OG2038__36_4065', 'eremothecium_gossypii__OG2038__40_3634', 'geotrichum_candidum__OG2…	0.9724578347578349	0.08272735685684454	['Calb_AF-P83780-F1-model_v2', 'REF_Scer_AF-P12709-F1-model_v2', 'Spom_AF-P78917-F1-model_v2', 'alloascoidea_hylecoeti__OG2038__0_3669', 'ascoidea_rubescens__OG2038__6_1210', 'candida_apicola__OG2038__13_788', 'candida_tropicalis__OG2038__30_990', 'cyberlindnera_jadinii__OG2038__35_5594', 'debaryomyces_hansenii__OG2038__36_4065', 'eremothecium_gossypii__OG2038__40_3634', 'geotrichum_candidum__OG2…
OG2044_REF_Scer_AF-P38225-F1-model_v2	0.8589632034632034	0.08264798369461558	['Calb_AF-Q59NN4-F1-model_v2', 'REF_Scer_AF-P38225-F1-model_v2', 'alloascoidea_hylecoeti__OG2044__0_4346', 'ascoidea_rubescens__OG2044__6_3772', 'candida_apicola__OG2044__13_2999', 'candida_tropicalis__OG2044__30_2475', 'cyberlindnera_jadinii__OG2044__35_4254', 'debaryomyces_hansenii__OG2044__36_1837', 'eremothecium_gossypii__OG2044__40_2652', 'geotrichum_candidum__OG2044__43_4389', 'kazachstania…	0.8589632034632034	0.08264798369461558	['Calb_AF-Q59NN4-F1-model_v2', 'REF_Scer_AF-P38225-F1-model_v2', 'alloascoidea_hylecoeti__OG2044__0_4346', 'ascoidea_rubescens__OG2044__6_3772', 'candida_apicola__OG2044__13_2999', 'candida_tropicalis__OG2044__30_2475', 'cyberlindnera_jadinii__OG2044__35_4254', 'debaryomyces_hansenii__OG2044__36_1837', 'eremothecium_gossypii__OG2044__40_2652', 'geotrichum_candidum__OG2044__43_4389', 'kazachstania…
OG2048_REF_Scer_AF-P33412-F1-model_v2	0.7896292490118578	0.15891330128819767	['Calb_AF-A0A1D8PG14-F1-model_v2', 'REF_Scer_AF-P33412-F1-model_v2', 'Spom_AF-Q9UTI6-F1-model_v2', 'alloascoidea_hylecoeti__OG2048__0_8636', 'ascoidea_rubescens__OG2048__6_4446', 'candida_apicola__OG2048__13_3483', 'candida_tropicalis__OG2048__30_1743', 'cyberlindnera_jadinii__OG2048__35_2456', 'debaryomyces_hansenii__OG2048__36_5113', 'eremothecium_gossypii__OG2048__40_1586', 'geotrichum_candidu…	0.7896292490118578	0.15891330128819767	['Calb_AF-A0A1D8PG14-F1-model_v2', 'REF_Scer_AF-P33412-F1-model_v2', 'Spom_AF-Q9UTI6-F1-model_v2', 'alloascoidea_hylecoeti__OG2048__0_8636', 'ascoidea_rubescens__OG2048__6_4446', 'candida_apicola__OG2048__13_3483', 'candida_tropicalis__OG2048__30_1743', 'cyberlindnera_jadinii__OG2048__35_2456', 'debaryomyces_hansenii__OG2048__36_5113', 'eremothecium_gossypii__OG2048__40_1586', 'geotrichum_candidu…
OG2053_REF_Scer_AF-P21264-F1-model_v2	0.8349364672364673	0.0760278928650695	['Calb_AF-Q92210-F1-model_v2', 'REF_Scer_AF-P21264-F1-model_v2', 'Spom_AF-P15567-F1-model_v2', 'alloascoidea_hylecoeti__OG2053__0_5612', 'ascoidea_rubescens__OG2053__6_4128', 'candida_apicola__OG2053__13_4084', 'candida_tropicalis__OG2053__30_3055', 'cyberlindnera_jadinii__OG2053__35_1056', 'debaryomyces_hansenii__OG2053__36_2452', 'eremothecium_gossypii__OG2053__40_2381', 'geotrichum_candidum__O…	0.8349364672364673	0.0760278928650695	['Calb_AF-Q92210-F1-model_v2', 'REF_Scer_AF-P21264-F1-model_v2', 'Spom_AF-P15567-F1-model_v2', 'alloascoidea_hylecoeti__OG2053__0_5612', 'ascoidea_rubescens__OG2053__6_4128', 'candida_apicola__OG2053__13_4084', 'candida_tropicalis__OG2053__30_3055', 'cyberlindnera_jadinii__OG2053__35_1056', 'debaryomyces_hansenii__OG2053__36_2452', 'eremothecium_gossypii__OG2053__40_2381', 'geotrichum_candidum__O…
OG2056_REF_Scer_AF-P20051-F1-model_v2	0.9614292022792024	0.025272057341451732	['Calb_AF-Q5A1L8-F1-model_v2', 'REF_Scer_AF-P20051-F1-model_v2', 'Spom_AF-Q9UTI0-F1-model_v2', 'alloascoidea_hylecoeti__OG2056__0_5857', 'ascoidea_rubescens__OG2056__6_4423', 'candida_apicola__OG2056__13_3066', 'candida_tropicalis__OG2056__30_274', 'cyberlindnera_jadinii__OG2056__35_2561', 'debaryomyces_hansenii__OG2056__36_2466', 'eremothecium_gossypii__OG2056__40_1452', 'geotrichum_candidum__OG…	0.9614292022792024	0.025272057341451732	['Calb_AF-Q5A1L8-F1-model_v2', 'REF_Scer_AF-P20051-F1-model_v2', 'Spom_AF-Q9UTI0-F1-model_v2', 'alloascoidea_hylecoeti__OG2056__0_5857', 'ascoidea_rubescens__OG2056__6_4423', 'candida_apicola__OG2056__13_3066', 'candida_tropicalis__OG2056__30_274', 'cyberlindnera_jadinii__OG2056__35_2561', 'debaryomyces_hansenii__OG2056__36_2466', 'eremothecium_gossypii__OG2056__40_1452', 'geotrichum_candidum__OG…
OG2057_REF_Scer_AF-P28789-F1-model_v2	0.8952944615384616	0.07655896088899304	['Calb_AF-O94048-F1-model_v2', 'REF_Scer_AF-P28789-F1-model_v2', 'Spom_AF-Q09899-F1-model_v2', 'alloascoidea_hylecoeti__OG2057__0_781', 'ascoidea_rubescens__OG2057__6_3410', 'candida_apicola__OG2057__13_1702', 'candida_tropicalis__OG2057__30_5271', 'cyberlindnera_jadinii__OG2057__35_522', 'debaryomyces_hansenii__OG2057__36_3954', 'eremothecium_gossypii__OG2057__40_2222', 'geotrichum_candidum__OG2…	0.8952944615384616	0.07655896088899304	['Calb_AF-O94048-F1-model_v2', 'REF_Scer_AF-P28789-F1-model_v2', 'Spom_AF-Q09899-F1-model_v2', 'alloascoidea_hylecoeti__OG2057__0_781', 'ascoidea_rubescens__OG2057__6_3410', 'candida_apicola__OG2057__13_1702', 'candida_tropicalis__OG2057__30_5271', 'cyberlindnera_jadinii__OG2057__35_522', 'debaryomyces_hansenii__OG2057__36_3954', 'eremothecium_gossypii__OG2057__40_2222', 'geotrichum_candidum__OG2…
OG2061_REF_Scer_AF-Q99258-F1-model_v2	0.9618512987012988	0.023078753474781485	['REF_Scer_AF-Q99258-F1-model_v2', 'Spom_AF-O60181-F1-model_v2', 'alloascoidea_hylecoeti__OG2061__0_8256', 'candida_apicola__OG2061__13_3258', 'candida_tropicalis__OG2061__30_4305', 'cyberlindnera_jadinii__OG2061__35_2830', 'debaryomyces_hansenii__OG2061__36_295', 'eremothecium_gossypii__OG2061__40_1149', 'geotrichum_candidum__OG2061__43_6599', 'kazachstania_naganishii__OG2061__49_3509', 'kluyver…	0.9618512987012988	0.023078753474781485	['REF_Scer_AF-Q99258-F1-model_v2', 'Spom_AF-O60181-F1-model_v2', 'alloascoidea_hylecoeti__OG2061__0_8256', 'candida_apicola__OG2061__13_3258', 'candida_tropicalis__OG2061__30_4305', 'cyberlindnera_jadinii__OG2061__35_2830', 'debaryomyces_hansenii__OG2061__36_295', 'eremothecium_gossypii__OG2061__40_1149', 'geotrichum_candidum__OG2061__43_6599', 'kazachstania_naganishii__OG2061__49_3509', 'kluyver…
OG2062_REF_Scer_AF-P32347-F1-model_v2	0.9404510769230771	0.12104627598406101	['Calb_AF-Q5A5N0-F1-model_v2', 'REF_Scer_AF-P32347-F1-model_v2', 'Spom_AF-Q9USJ5-F1-model_v2', 'alloascoidea_hylecoeti__OG2062__0_8411', 'ascoidea_rubescens__OG2062__6_598', 'candida_apicola__OG2062__13_2101', 'candida_tropicalis__OG2062__30_386', 'cyberlindnera_jadinii__OG2062__35_3818', 'debaryomyces_hansenii__OG2062__36_5546', 'eremothecium_gossypii__OG2062__40_2809', 'geotrichum_candidum__OG2…	0.9404510769230771	0.12104627598406101	['Calb_AF-Q5A5N0-F1-model_v2', 'REF_Scer_AF-P32347-F1-model_v2', 'Spom_AF-Q9USJ5-F1-model_v2', 'alloascoidea_hylecoeti__OG2062__0_8411', 'ascoidea_rubescens__OG2062__6_598', 'candida_apicola__OG2062__13_2101', 'candida_tropicalis__OG2062__30_386', 'cyberlindnera_jadinii__OG2062__35_3818', 'debaryomyces_hansenii__OG2062__36_5546', 'eremothecium_gossypii__OG2062__40_2809', 'geotrichum_candidum__OG2…
OG2071_REF_Scer_AF-P12695-F1-model_v2	0.6920478333333333	0.13227967894568018	['Calb_AF-Q5AGX8-F1-model_v2', 'REF_Scer_AF-P12695-F1-model_v2', 'Spom_AF-O59816-F1-model_v2', 'alloascoidea_hylecoeti__OG2071__0_1244', 'ascoidea_rubescens__OG2071__6_4199', 'candida_apicola__OG2071__13_3047', 'candida_tropicalis__OG2071__30_4450', 'cyberlindnera_jadinii__OG2071__35_1578', 'eremothecium_gossypii__OG2071__40_2602', 'geotrichum_candidum__OG2071__43_2680', 'kazachstania_naganishii_…	0.6920478333333333	0.13227967894568018	['Calb_AF-Q5AGX8-F1-model_v2', 'REF_Scer_AF-P12695-F1-model_v2', 'Spom_AF-O59816-F1-model_v2', 'alloascoidea_hylecoeti__OG2071__0_1244', 'ascoidea_rubescens__OG2071__6_4199', 'candida_apicola__OG2071__13_3047', 'candida_tropicalis__OG2071__30_4450', 'cyberlindnera_jadinii__OG2071__35_1578', 'eremothecium_gossypii__OG2071__40_2602', 'geotrichum_candidum__OG2071__43_2680', 'kazachstania_naganishii_…
OG2074_REF_Scer_AF-Q02046-F1-model_v2	0.9562161666666666	0.033183864381737635	['Calb_AF-A0A1D8PM44-F1-model_v2', 'REF_Scer_AF-Q02046-F1-model_v2', 'Spom_AF-Q9P786-F1-model_v2', 'alloascoidea_hylecoeti__OG2074__0_1347', 'ascoidea_rubescens__OG2074__6_1022', 'candida_apicola__OG2074__13_1492', 'candida_tropicalis__OG2074__30_1825', 'cyberlindnera_jadinii__OG2074__35_4451', 'debaryomyces_hansenii__OG2074__36_2794', 'eremothecium_gossypii__OG2074__40_3915', 'geotrichum_candidu…	0.9466343076923077	0.05873701159128336	['Calb_AF-A0A1D8PM44-F1-model_v2', 'REF_Scer_AF-Q02046-F1-model_v2', 'Spom_AF-Q9P786-F1-model_v2', 'alloascoidea_hylecoeti__OG2074__0_1347', 'ascoidea_rubescens__OG2074__6_1022', 'candida_apicola__OG2074__13_1492', 'candida_tropicalis__OG2074__30_1825', 'cyberlindnera_jadinii__OG2074__35_4451', 'debaryomyces_hansenii__OG2074__36_2794', 'eremothecium_gossypii__OG2074__40_3915', 'geotrichum_candidu…
OG2082_REF_Scer_AF-P28777-F1-model_v2	0.9593475783475783	0.12385115878009634	['Calb_AF-A0A1D8PTK1-F1-model_v2', 'REF_Scer_AF-P28777-F1-model_v2', 'Spom_AF-O74413-F1-model_v2', 'alloascoidea_hylecoeti__OG2082__0_1949', 'ascoidea_rubescens__OG2082__6_1282', 'candida_apicola__OG2082__13_3340', 'candida_tropicalis__OG2082__30_2174', 'cyberlindnera_jadinii__OG2082__35_4232', 'debaryomyces_hansenii__OG2082__36_5238', 'eremothecium_gossypii__OG2082__40_3379', 'geotrichum_candidu…	0.9593475783475783	0.12385115878009634	['Calb_AF-A0A1D8PTK1-F1-model_v2', 'REF_Scer_AF-P28777-F1-model_v2', 'Spom_AF-O74413-F1-model_v2', 'alloascoidea_hylecoeti__OG2082__0_1949', 'ascoidea_rubescens__OG2082__6_1282', 'candida_apicola__OG2082__13_3340', 'candida_tropicalis__OG2082__30_2174', 'cyberlindnera_jadinii__OG2082__35_4232', 'debaryomyces_hansenii__OG2082__36_5238', 'eremothecium_gossypii__OG2082__40_3379', 'geotrichum_candidu…
OG2084_REF_Scer_AF-P36024-F1-model_v2	0.4039128458498024	0.05745827299335928	['Calb_AF-A0A1D8PKD2-F1-model_v2', 'REF_Scer_AF-P36024-F1-model_v2', 'REF_Scer_AF-Q08438-F1-model_v2', 'alloascoidea_hylecoeti__OG2084__0_2095', 'ascoidea_rubescens__OG2084__6_3723', 'candida_tropicalis__OG2084__30_2936', 'cyberlindnera_jadinii__OG2084__35_3510', 'debaryomyces_hansenii__OG2084__36_4321', 'geotrichum_candidum__OG2084__43_3668', 'geotrichum_candidum__OG2084__43_5251', 'kazachstania…	0.4087675724637681	0.06416659800787454	['Calb_AF-A0A1D8PKD2-F1-model_v2', 'REF_Scer_AF-P36024-F1-model_v2', 'REF_Scer_AF-Q08438-F1-model_v2', 'alloascoidea_hylecoeti__OG2084__0_2095', 'ascoidea_rubescens__OG2084__6_3723', 'candida_tropicalis__OG2084__30_2936', 'cyberlindnera_jadinii__OG2084__35_3510', 'debaryomyces_hansenii__OG2084__36_4321', 'geotrichum_candidum__OG2084__43_3668', 'geotrichum_candidum__OG2084__43_5251', 'kazachstania…
OG2084_REF_Scer_AF-Q08438-F1-model_v2				0.4087675724637681	0.06416659800787454	['Calb_AF-A0A1D8PKD2-F1-model_v2', 'REF_Scer_AF-P36024-F1-model_v2', 'REF_Scer_AF-Q08438-F1-model_v2', 'alloascoidea_hylecoeti__OG2084__0_2095', 'ascoidea_rubescens__OG2084__6_3723', 'candida_tropicalis__OG2084__30_2936', 'cyberlindnera_jadinii__OG2084__35_3510', 'debaryomyces_hansenii__OG2084__36_4321', 'geotrichum_candidum__OG2084__43_3668', 'geotrichum_candidum__OG2084__43_5251', 'kazachstania…
OG2086_REF_Scer_AF-P80210-F1-model_v2	0.9146696923076924	0.1623695117882876	['Calb_AF-P0CH96-F1-model_v2', 'REF_Scer_AF-P80210-F1-model_v2', 'Spom_AF-Q02787-F1-model_v2', 'alloascoidea_hylecoeti__OG2086__0_2357', 'ascoidea_rubescens__OG2086__6_4448', 'candida_tropicalis__OG2086__30_3741', 'cyberlindnera_jadinii__OG2086__35_1704', 'debaryomyces_hansenii__OG2086__36_2388', 'eremothecium_gossypii__OG2086__40_897', 'geotrichum_candidum__OG2086__43_564', 'kazachstania_naganis…	0.9146696923076924	0.1623695117882876	['Calb_AF-P0CH96-F1-model_v2', 'REF_Scer_AF-P80210-F1-model_v2', 'Spom_AF-Q02787-F1-model_v2', 'alloascoidea_hylecoeti__OG2086__0_2357', 'ascoidea_rubescens__OG2086__6_4448', 'candida_tropicalis__OG2086__30_3741', 'cyberlindnera_jadinii__OG2086__35_1704', 'debaryomyces_hansenii__OG2086__36_2388', 'eremothecium_gossypii__OG2086__40_897', 'geotrichum_candidum__OG2086__43_564', 'kazachstania_naganis…
OG2098_REF_Scer_AF-P32462-F1-model_v2	0.9341096014492755	0.07237882726373121	['Calb_AF-A0A1D8PIC7-F1-model_v2', 'REF_Scer_AF-P32462-F1-model_v2', 'Spom_AF-Q09195-F1-model_v2', 'alloascoidea_hylecoeti__OG2098__0_3396', 'ascoidea_rubescens__OG2098__6_4025', 'candida_apicola__OG2098__13_4303', 'cyberlindnera_jadinii__OG2098__35_4025', 'eremothecium_gossypii__OG2098__40_4011', 'geotrichum_candidum__OG2098__43_5742', 'kazachstania_naganishii__OG2098__49_3146', 'kluyveromyces_l…	0.9016723076923077	0.13454273294006722	['Calb_AF-A0A1D8PIC7-F1-model_v2', 'REF_Scer_AF-P32462-F1-model_v2', 'Spom_AF-Q09195-F1-model_v2', 'alloascoidea_hylecoeti__OG2098__0_3396', 'ascoidea_rubescens__OG2098__6_4025', 'candida_apicola__OG2098__13_4303', 'candida_tropicalis__OG2098__30_1273', 'cyberlindnera_jadinii__OG2098__35_4025', 'eremothecium_gossypii__OG2098__40_4011', 'geotrichum_candidum__OG2098__43_5742', 'kazachstania_naganis…
OG2099_REF_Scer_AF-P28240-F1-model_v2	0.9347415954415955	0.13393800275952136	['Calb_AF-Q59RB8-F1-model_v2', 'REF_Scer_AF-P28240-F1-model_v2', 'Spom_AF-Q9P6J1-F1-model_v2', 'alloascoidea_hylecoeti__OG2099__0_3406', 'alloascoidea_hylecoeti__OG2099__0_8853', 'ascoidea_rubescens__OG2099__6_1642', 'candida_apicola__OG2099__13_1767', 'candida_tropicalis__OG2099__30_1510', 'cyberlindnera_jadinii__OG2099__35_4351', 'debaryomyces_hansenii__OG2099__36_1', 'eremothecium_gossypii__OG…	0.9347415954415955	0.13393800275952136	['Calb_AF-Q59RB8-F1-model_v2', 'REF_Scer_AF-P28240-F1-model_v2', 'Spom_AF-Q9P6J1-F1-model_v2', 'alloascoidea_hylecoeti__OG2099__0_3406', 'alloascoidea_hylecoeti__OG2099__0_8853', 'ascoidea_rubescens__OG2099__6_1642', 'candida_apicola__OG2099__13_1767', 'candida_tropicalis__OG2099__30_1510', 'cyberlindnera_jadinii__OG2099__35_4351', 'debaryomyces_hansenii__OG2099__36_1', 'eremothecium_gossypii__OG…
OG2112_REF_Scer_AF-P33421-F1-model_v2	0.714515024630542	0.06440413367447	['Calb_AF-Q5ALU6-F1-model_v2', 'REF_Scer_AF-P33421-F1-model_v2', 'REF_Scer_AF-Q04487-F1-model_v2', 'Spom_AF-O74882-F1-model_v2', 'alloascoidea_hylecoeti__OG2112__0_4529', 'alloascoidea_hylecoeti__OG2112__0_7439', 'ascoidea_rubescens__OG2112__6_6013', 'candida_apicola__OG2112__13_954', 'candida_tropicalis__OG2112__30_948', 'cyberlindnera_jadinii__OG2112__35_5088', 'debaryomyces_hansenii__OG2112__3…	0.714515024630542	0.06440413367447	['Calb_AF-Q5ALU6-F1-model_v2', 'REF_Scer_AF-P33421-F1-model_v2', 'REF_Scer_AF-Q04487-F1-model_v2', 'Spom_AF-O74882-F1-model_v2', 'alloascoidea_hylecoeti__OG2112__0_4529', 'alloascoidea_hylecoeti__OG2112__0_7439', 'ascoidea_rubescens__OG2112__6_6013', 'candida_apicola__OG2112__13_954', 'candida_tropicalis__OG2112__30_948', 'cyberlindnera_jadinii__OG2112__35_5088', 'debaryomyces_hansenii__OG2112__3…
OG2112_REF_Scer_AF-Q04487-F1-model_v2				0.714515024630542	0.06440413367447	['Calb_AF-Q5ALU6-F1-model_v2', 'REF_Scer_AF-P33421-F1-model_v2', 'REF_Scer_AF-Q04487-F1-model_v2', 'Spom_AF-O74882-F1-model_v2', 'alloascoidea_hylecoeti__OG2112__0_4529', 'alloascoidea_hylecoeti__OG2112__0_7439', 'ascoidea_rubescens__OG2112__6_6013', 'candida_apicola__OG2112__13_954', 'candida_tropicalis__OG2112__30_948', 'cyberlindnera_jadinii__OG2112__35_5088', 'debaryomyces_hansenii__OG2112__3…
OG2113_REF_Scer_AF-P00815-F1-model_v2	0.5946916666666666	0.08231430412685811	['Calb_AF-A0A1D8PKY7-F1-model_v2', 'REF_Scer_AF-P00815-F1-model_v2', 'alloascoidea_hylecoeti__OG2113__0_4925', 'ascoidea_rubescens__OG2113__6_3510', 'candida_apicola__OG2113__13_456', 'candida_tropicalis__OG2113__30_2969', 'cyberlindnera_jadinii__OG2113__35_1902', 'debaryomyces_hansenii__OG2113__36_4559', 'eremothecium_gossypii__OG2113__40_958', 'geotrichum_candidum__OG2113__43_724', 'kazachstani…	0.5946916666666666	0.08231430412685811	['Calb_AF-A0A1D8PKY7-F1-model_v2', 'REF_Scer_AF-P00815-F1-model_v2', 'alloascoidea_hylecoeti__OG2113__0_4925', 'ascoidea_rubescens__OG2113__6_3510', 'candida_apicola__OG2113__13_456', 'candida_tropicalis__OG2113__30_2969', 'cyberlindnera_jadinii__OG2113__35_1902', 'debaryomyces_hansenii__OG2113__36_4559', 'eremothecium_gossypii__OG2113__40_958', 'geotrichum_candidum__OG2113__43_724', 'kazachstani…
OG2116_REF_Scer_AF-P53199-F1-model_v2	0.9444672364672366	0.11295883768887234	['Calb_AF-Q5A1B0-F1-model_v2', 'REF_Scer_AF-P53199-F1-model_v2', 'Spom_AF-O43050-F1-model_v2', 'alloascoidea_hylecoeti__OG2116__0_5235', 'ascoidea_rubescens__OG2116__6_781', 'candida_apicola__OG2116__13_2566', 'candida_tropicalis__OG2116__30_3761', 'cyberlindnera_jadinii__OG2116__35_5100', 'debaryomyces_hansenii__OG2116__36_315', 'eremothecium_gossypii__OG2116__40_1282', 'geotrichum_candidum__OG2…	0.9444672364672366	0.11295883768887234	['Calb_AF-Q5A1B0-F1-model_v2', 'REF_Scer_AF-P53199-F1-model_v2', 'Spom_AF-O43050-F1-model_v2', 'alloascoidea_hylecoeti__OG2116__0_5235', 'ascoidea_rubescens__OG2116__6_781', 'candida_apicola__OG2116__13_2566', 'candida_tropicalis__OG2116__30_3761', 'cyberlindnera_jadinii__OG2116__35_5100', 'debaryomyces_hansenii__OG2116__36_315', 'eremothecium_gossypii__OG2116__40_1282', 'geotrichum_candidum__OG2…
OG2123_REF_Scer_AF-P32378-F1-model_v2	0.8206529230769231	0.13254741038265488	['Calb_AF-A0A1D8PU83-F1-model_v2', 'REF_Scer_AF-P32378-F1-model_v2', 'Spom_AF-Q10252-F1-model_v2', 'alloascoidea_hylecoeti__OG2123__0_5958', 'ascoidea_rubescens__OG2123__6_990', 'candida_apicola__OG2123__13_2752', 'candida_tropicalis__OG2123__30_4791', 'cyberlindnera_jadinii__OG2123__35_1726', 'debaryomyces_hansenii__OG2123__36_4564', 'eremothecium_gossypii__OG2123__40_200', 'geotrichum_candidum_…	0.8206529230769231	0.13254741038265488	['Calb_AF-A0A1D8PU83-F1-model_v2', 'REF_Scer_AF-P32378-F1-model_v2', 'Spom_AF-Q10252-F1-model_v2', 'alloascoidea_hylecoeti__OG2123__0_5958', 'ascoidea_rubescens__OG2123__6_990', 'candida_apicola__OG2123__13_2752', 'candida_tropicalis__OG2123__30_4791', 'cyberlindnera_jadinii__OG2123__35_1726', 'debaryomyces_hansenii__OG2123__36_4564', 'eremothecium_gossypii__OG2123__40_200', 'geotrichum_candidum_…
OG2126_REF_Scer_AF-Q08645-F1-model_v2	0.916970652173913	0.07981258577975049	['Calb_AF-A0A1D8PH56-F1-model_v2', 'REF_Scer_AF-Q08645-F1-model_v2', 'Spom_AF-O74742-F1-model_v2', 'alloascoidea_hylecoeti__OG2126__0_6153', 'ascoidea_rubescens__OG2126__6_557', 'candida_apicola__OG2126__13_75', 'candida_tropicalis__OG2126__30_3567', 'cyberlindnera_jadinii__OG2126__35_1774', 'debaryomyces_hansenii__OG2126__36_2329', 'eremothecium_gossypii__OG2126__40_2335', 'geotrichum_candidum__…	0.916970652173913	0.07981258577975049	['Calb_AF-A0A1D8PH56-F1-model_v2', 'REF_Scer_AF-Q08645-F1-model_v2', 'Spom_AF-O74742-F1-model_v2', 'alloascoidea_hylecoeti__OG2126__0_6153', 'ascoidea_rubescens__OG2126__6_557', 'candida_apicola__OG2126__13_75', 'candida_tropicalis__OG2126__30_3567', 'cyberlindnera_jadinii__OG2126__35_1774', 'debaryomyces_hansenii__OG2126__36_2329', 'eremothecium_gossypii__OG2126__40_2335', 'geotrichum_candidum__…
OG2129_REF_Scer_AF-P06785-F1-model_v2	0.9669932971014491	0.028909232177129006	['Calb_AF-P12461-F1-model_v2', 'REF_Scer_AF-P06785-F1-model_v2', 'alloascoidea_hylecoeti__OG2129__0_6546', 'ascoidea_rubescens__OG2129__6_185', 'candida_apicola__OG2129__13_1214', 'cyberlindnera_jadinii__OG2129__35_910', 'eremothecium_gossypii__OG2129__40_691', 'geotrichum_candidum__OG2129__43_3099', 'kazachstania_naganishii__OG2129__49_3855', 'kluyveromyces_lactis__OG2129__50_1162', 'kluyveromyc…	0.9669932971014491	0.028909232177129006	['Calb_AF-P12461-F1-model_v2', 'REF_Scer_AF-P06785-F1-model_v2', 'alloascoidea_hylecoeti__OG2129__0_6546', 'ascoidea_rubescens__OG2129__6_185', 'candida_apicola__OG2129__13_1214', 'cyberlindnera_jadinii__OG2129__35_910', 'eremothecium_gossypii__OG2129__40_691', 'geotrichum_candidum__OG2129__43_3099', 'kazachstania_naganishii__OG2129__49_3855', 'kluyveromyces_lactis__OG2129__50_1162', 'kluyveromyc…
OG2147_REF_Scer_AF-P39692-F1-model_v2	0.6182123188405797	0.11685641331888212	['Calb_AF-A0A1D8PIF6-F1-model_v2', 'REF_Scer_AF-P39692-F1-model_v2', 'Spom_AF-Q09878-F1-model_v2', 'alloascoidea_hylecoeti__OG2147__0_3850', 'ascoidea_rubescens__OG2147__6_3635', 'candida_apicola__OG2147__13_1559', 'candida_tropicalis__OG2147__30_4452', 'cyberlindnera_jadinii__OG2147__35_1177', 'debaryomyces_hansenii__OG2147__36_3092', 'eremothecium_gossypii__OG2147__40_2242', 'geotrichum_candidu…	0.6210776923076924	0.14086214027873253	['Calb_AF-A0A1D8PIF6-F1-model_v2', 'REF_Scer_AF-P39692-F1-model_v2', 'Spom_AF-Q09878-F1-model_v2', 'alloascoidea_hylecoeti__OG2147__0_3850', 'ascoidea_rubescens__OG2147__6_3635', 'candida_apicola__OG2147__13_1559', 'candida_tropicalis__OG2147__30_4452', 'cyberlindnera_jadinii__OG2147__35_1177', 'debaryomyces_hansenii__OG2147__36_3092', 'eremothecium_gossypii__OG2147__40_2242', 'geotrichum_candidu…
OG2148_REF_Scer_AF-Q05911-F1-model_v2	0.9972435384615385	0.0018895249144604794	['Calb_AF-A0A1D8PT56-F1-model_v2', 'REF_Scer_AF-Q05911-F1-model_v2', 'Spom_AF-O60105-F1-model_v2', 'alloascoidea_hylecoeti__OG2148__0_4914', 'ascoidea_rubescens__OG2148__6_5378', 'candida_apicola__OG2148__13_1801', 'candida_tropicalis__OG2148__30_1232', 'cyberlindnera_jadinii__OG2148__35_3886', 'debaryomyces_hansenii__OG2148__36_800', 'eremothecium_gossypii__OG2148__40_2735', 'geotrichum_candidum…	0.9972435384615385	0.0018895249144604794	['Calb_AF-A0A1D8PT56-F1-model_v2', 'REF_Scer_AF-Q05911-F1-model_v2', 'Spom_AF-O60105-F1-model_v2', 'alloascoidea_hylecoeti__OG2148__0_4914', 'ascoidea_rubescens__OG2148__6_5378', 'candida_apicola__OG2148__13_1801', 'candida_tropicalis__OG2148__30_1232', 'cyberlindnera_jadinii__OG2148__35_3886', 'debaryomyces_hansenii__OG2148__36_800', 'eremothecium_gossypii__OG2148__40_2735', 'geotrichum_candidum…
OG2156_REF_Scer_AF-P08524-F1-model_v2	0.9509092592592594	0.08918194554740672	['Calb_AF-A0A1D8PH78-F1-model_v2', 'REF_Scer_AF-P08524-F1-model_v2', 'Spom_AF-O14230-F1-model_v2', 'alloascoidea_hylecoeti__OG2156__0_2075', 'alloascoidea_hylecoeti__OG2156__0_3245', 'ascoidea_rubescens__OG2156__6_980', 'candida_apicola__OG2156__13_3263', 'candida_tropicalis__OG2156__30_9', 'cyberlindnera_jadinii__OG2156__35_2284', 'debaryomyces_hansenii__OG2156__36_217', 'eremothecium_gossypii__…	0.9509092592592594	0.08918194554740672	['Calb_AF-A0A1D8PH78-F1-model_v2', 'REF_Scer_AF-P08524-F1-model_v2', 'Spom_AF-O14230-F1-model_v2', 'alloascoidea_hylecoeti__OG2156__0_2075', 'alloascoidea_hylecoeti__OG2156__0_3245', 'ascoidea_rubescens__OG2156__6_980', 'candida_apicola__OG2156__13_3263', 'candida_tropicalis__OG2156__30_9', 'cyberlindnera_jadinii__OG2156__35_2284', 'debaryomyces_hansenii__OG2156__36_217', 'eremothecium_gossypii__…
OG2161_REF_Scer_AF-P46969-F1-model_v2	0.9329079999999998	0.10355173490901379	['Calb_AF-A0A1D8PQI4-F1-model_v2', 'REF_Scer_AF-P46969-F1-model_v2', 'Spom_AF-O14105-F1-model_v2', 'alloascoidea_hylecoeti__OG2161__0_2514', 'ascoidea_rubescens__OG2161__6_2944', 'candida_apicola__OG2161__13_2458', 'candida_tropicalis__OG2161__30_2978', 'cyberlindnera_jadinii__OG2161__35_4979', 'debaryomyces_hansenii__OG2161__36_1215', 'eremothecium_gossypii__OG2161__40_3930', 'geotrichum_candidu…	0.9329079999999998	0.10355173490901379	['Calb_AF-A0A1D8PQI4-F1-model_v2', 'REF_Scer_AF-P46969-F1-model_v2', 'Spom_AF-O14105-F1-model_v2', 'alloascoidea_hylecoeti__OG2161__0_2514', 'ascoidea_rubescens__OG2161__6_2944', 'candida_apicola__OG2161__13_2458', 'candida_tropicalis__OG2161__30_2978', 'cyberlindnera_jadinii__OG2161__35_4979', 'debaryomyces_hansenii__OG2161__36_1215', 'eremothecium_gossypii__OG2161__40_3930', 'geotrichum_candidu…
OG2182_REF_Scer_AF-P20485-F1-model_v2	0.7329472307692307	0.10465664299556235	['Calb_AF-A0A1D8PK80-F1-model_v2', 'REF_Scer_AF-P20485-F1-model_v2', 'Spom_AF-Q10276-F1-model_v2', 'alloascoidea_hylecoeti__OG2182__0_4334', 'ascoidea_rubescens__OG2182__6_5154', 'candida_apicola__OG2182__13_2747', 'candida_tropicalis__OG2182__30_5796', 'cyberlindnera_jadinii__OG2182__35_3010', 'debaryomyces_hansenii__OG2182__36_5660', 'eremothecium_gossypii__OG2182__40_113', 'geotrichum_candidum…	0.7329472307692307	0.10465664299556235	['Calb_AF-A0A1D8PK80-F1-model_v2', 'REF_Scer_AF-P20485-F1-model_v2', 'Spom_AF-Q10276-F1-model_v2', 'alloascoidea_hylecoeti__OG2182__0_4334', 'ascoidea_rubescens__OG2182__6_5154', 'candida_apicola__OG2182__13_2747', 'candida_tropicalis__OG2182__30_5796', 'cyberlindnera_jadinii__OG2182__35_3010', 'debaryomyces_hansenii__OG2182__36_5660', 'eremothecium_gossypii__OG2182__40_113', 'geotrichum_candidum…
OG2183_REF_Scer_AF-P27515-F1-model_v2	0.8515570769230768	0.11112721935100504	['Calb_AF-Q5ANN6-F1-model_v2', 'REF_Scer_AF-P27515-F1-model_v2', 'Spom_AF-O74427-F1-model_v2', 'alloascoidea_hylecoeti__OG2183__0_4693', 'ascoidea_rubescens__OG2183__6_1042', 'candida_apicola__OG2183__13_2246', 'candida_tropicalis__OG2183__30_3263', 'cyberlindnera_jadinii__OG2183__35_5675', 'debaryomyces_hansenii__OG2183__36_4799', 'eremothecium_gossypii__OG2183__40_1560', 'geotrichum_candidum__O…	0.8377602564102563	0.13176640537591228	['Calb_AF-Q5ANN6-F1-model_v2', 'REF_Scer_AF-P27515-F1-model_v2', 'Spom_AF-O74427-F1-model_v2', 'alloascoidea_hylecoeti__OG2183__0_4693', 'ascoidea_rubescens__OG2183__6_1042', 'candida_apicola__OG2183__13_2246', 'candida_tropicalis__OG2183__30_3263', 'cyberlindnera_jadinii__OG2183__35_5675', 'debaryomyces_hansenii__OG2183__36_4799', 'eremothecium_gossypii__OG2183__40_1560', 'geotrichum_candidum__O…
OG2186_REF_Scer_AF-P32477-F1-model_v2	0.9124773550724637	0.05242462302702898	['REF_Scer_AF-P32477-F1-model_v2', 'Spom_AF-Q09768-F1-model_v2', 'alloascoidea_hylecoeti__OG2186__0_5067', 'ascoidea_rubescens__OG2186__6_2540', 'candida_apicola__OG2186__13_3838', 'candida_tropicalis__OG2186__30_1011', 'cyberlindnera_jadinii__OG2186__35_244', 'debaryomyces_hansenii__OG2186__36_4896', 'eremothecium_gossypii__OG2186__40_1786', 'geotrichum_candidum__OG2186__43_1319', 'kazachstania_…	0.9124773550724637	0.05242462302702898	['REF_Scer_AF-P32477-F1-model_v2', 'Spom_AF-Q09768-F1-model_v2', 'alloascoidea_hylecoeti__OG2186__0_5067', 'ascoidea_rubescens__OG2186__6_2540', 'candida_apicola__OG2186__13_3838', 'candida_tropicalis__OG2186__30_1011', 'cyberlindnera_jadinii__OG2186__35_244', 'debaryomyces_hansenii__OG2186__36_4896', 'eremothecium_gossypii__OG2186__40_1786', 'geotrichum_candidum__OG2186__43_1319', 'kazachstania_…
OG2190_REF_Scer_AF-Q04430-F1-model_v2	0.7929880952380952	0.12047400690505036	['Calb_AF-A0A1D8PQ17-F1-model_v2', 'REF_Scer_AF-Q04430-F1-model_v2', 'Spom_AF-O74962-F1-model_v2', 'alloascoidea_hylecoeti__OG2190__0_5441', 'ascoidea_rubescens__OG2190__6_6156', 'candida_apicola__OG2190__13_3613', 'candida_tropicalis__OG2190__30_4144', 'cyberlindnera_jadinii__OG2190__35_2114', 'debaryomyces_hansenii__OG2190__36_1662', 'eremothecium_gossypii__OG2190__40_2180', 'geotrichum_candidu…	0.7929880952380952	0.12047400690505036	['Calb_AF-A0A1D8PQ17-F1-model_v2', 'REF_Scer_AF-Q04430-F1-model_v2', 'Spom_AF-O74962-F1-model_v2', 'alloascoidea_hylecoeti__OG2190__0_5441', 'ascoidea_rubescens__OG2190__6_6156', 'candida_apicola__OG2190__13_3613', 'candida_tropicalis__OG2190__30_4144', 'cyberlindnera_jadinii__OG2190__35_2114', 'debaryomyces_hansenii__OG2190__36_1662', 'eremothecium_gossypii__OG2190__40_2180', 'geotrichum_candidu…
OG2197_REF_Scer_AF-P00942-F1-model_v2	0.960164814814815	0.09474271849525795	['Calb_AF-Q9P940-F1-model_v2', 'REF_Scer_AF-P00942-F1-model_v2', 'Spom_AF-P07669-F1-model_v2', 'alloascoidea_hylecoeti__OG2197__0_8057', 'ascoidea_rubescens__OG2197__6_4895', 'candida_apicola__OG2197__13_218', 'candida_tropicalis__OG2197__30_2948', 'cyberlindnera_jadinii__OG2197__35_4289', 'debaryomyces_hansenii__OG2197__36_4075', 'eremothecium_gossypii__OG2197__40_1063', 'geotrichum_candidum__OG…	0.960164814814815	0.09474271849525795	['Calb_AF-Q9P940-F1-model_v2', 'REF_Scer_AF-P00942-F1-model_v2', 'Spom_AF-P07669-F1-model_v2', 'alloascoidea_hylecoeti__OG2197__0_8057', 'ascoidea_rubescens__OG2197__6_4895', 'candida_apicola__OG2197__13_218', 'candida_tropicalis__OG2197__30_2948', 'cyberlindnera_jadinii__OG2197__35_4289', 'debaryomyces_hansenii__OG2197__36_4075', 'eremothecium_gossypii__OG2197__40_1063', 'geotrichum_candidum__OG…
OG2214_REF_Scer_AF-P13259-F1-model_v2	0.5461818461538461	0.06852895452944988	['Calb_AF-Q59SI6-F1-model_v2', 'REF_Scer_AF-P13259-F1-model_v2', 'Spom_AF-O74975-F1-model_v2', 'alloascoidea_hylecoeti__OG2214__0_1587', 'alloascoidea_hylecoeti__OG2214__0_30', 'ascoidea_rubescens__OG2214__6_640', 'candida_apicola__OG2214__13_2310', 'candida_tropicalis__OG2214__30_3011', 'cyberlindnera_jadinii__OG2214__35_4907', 'debaryomyces_hansenii__OG2214__36_5275', 'eremothecium_gossypii__OG…	0.5461818461538461	0.06852895452944988	['Calb_AF-Q59SI6-F1-model_v2', 'REF_Scer_AF-P13259-F1-model_v2', 'Spom_AF-O74975-F1-model_v2', 'alloascoidea_hylecoeti__OG2214__0_1587', 'alloascoidea_hylecoeti__OG2214__0_30', 'ascoidea_rubescens__OG2214__6_640', 'candida_apicola__OG2214__13_2310', 'candida_tropicalis__OG2214__30_3011', 'cyberlindnera_jadinii__OG2214__35_4907', 'debaryomyces_hansenii__OG2214__36_5275', 'eremothecium_gossypii__OG…
OG2215_REF_Scer_AF-P39525-F1-model_v2	0.9072150362318842	0.09818817176542381	['Calb_AF-Q5ANC6-F1-model_v2', 'REF_Scer_AF-P39525-F1-model_v2', 'Spom_AF-O94297-F1-model_v2', 'alloascoidea_hylecoeti__OG2215__0_1687', 'ascoidea_rubescens__OG2215__6_573', 'candida_apicola__OG2215__13_3079', 'candida_tropicalis__OG2215__30_3985', 'cyberlindnera_jadinii__OG2215__35_2056', 'debaryomyces_hansenii__OG2215__36_2780', 'eremothecium_gossypii__OG2215__40_1542', 'geotrichum_candidum__OG…	0.9072150362318842	0.09818817176542381	['Calb_AF-Q5ANC6-F1-model_v2', 'REF_Scer_AF-P39525-F1-model_v2', 'Spom_AF-O94297-F1-model_v2', 'alloascoidea_hylecoeti__OG2215__0_1687', 'ascoidea_rubescens__OG2215__6_573', 'candida_apicola__OG2215__13_3079', 'candida_tropicalis__OG2215__30_3985', 'cyberlindnera_jadinii__OG2215__35_2056', 'debaryomyces_hansenii__OG2215__36_2780', 'eremothecium_gossypii__OG2215__40_1542', 'geotrichum_candidum__OG…
OG2218_REF_Scer_AF-P20049-F1-model_v2	0.9441401538461539	0.07032525404788388	['Calb_AF-Q5AMP2-F1-model_v2', 'REF_Scer_AF-P20049-F1-model_v2', 'Spom_AF-O60078-F1-model_v2', 'alloascoidea_hylecoeti__OG2218__0_2314', 'ascoidea_rubescens__OG2218__6_4350', 'candida_apicola__OG2218__13_1270', 'candida_tropicalis__OG2218__30_1400', 'cyberlindnera_jadinii__OG2218__35_973', 'debaryomyces_hansenii__OG2218__36_5633', 'eremothecium_gossypii__OG2218__40_2507', 'geotrichum_candidum__OG…	0.9441401538461539	0.07032525404788388	['Calb_AF-Q5AMP2-F1-model_v2', 'REF_Scer_AF-P20049-F1-model_v2', 'Spom_AF-O60078-F1-model_v2', 'alloascoidea_hylecoeti__OG2218__0_2314', 'ascoidea_rubescens__OG2218__6_4350', 'candida_apicola__OG2218__13_1270', 'candida_tropicalis__OG2218__30_1400', 'cyberlindnera_jadinii__OG2218__35_973', 'debaryomyces_hansenii__OG2218__36_5633', 'eremothecium_gossypii__OG2218__40_2507', 'geotrichum_candidum__OG…
OG2227_REF_Scer_AF-P49095-F1-model_v2	0.9270670995670997	0.06403662777490937	['Calb_AF-A0A1D8PE97-F1-model_v2', 'REF_Scer_AF-P49095-F1-model_v2', 'Spom_AF-Q09785-F1-model_v2', 'alloascoidea_hylecoeti__OG2227__0_3577', 'ascoidea_rubescens__OG2227__6_800', 'candida_apicola__OG2227__13_542', 'candida_tropicalis__OG2227__30_4596', 'cyberlindnera_jadinii__OG2227__35_2875', 'debaryomyces_hansenii__OG2227__36_3226', 'geotrichum_candidum__OG2227__43_2436', 'kazachstania_naganishi…	0.9270670995670997	0.06403662777490937	['Calb_AF-A0A1D8PE97-F1-model_v2', 'REF_Scer_AF-P49095-F1-model_v2', 'Spom_AF-Q09785-F1-model_v2', 'alloascoidea_hylecoeti__OG2227__0_3577', 'ascoidea_rubescens__OG2227__6_800', 'candida_apicola__OG2227__13_542', 'candida_tropicalis__OG2227__30_4596', 'cyberlindnera_jadinii__OG2227__35_2875', 'debaryomyces_hansenii__OG2227__36_3226', 'geotrichum_candidum__OG2227__43_2436', 'kazachstania_naganishi…
OG2228_REF_Scer_AF-P53037-F1-model_v2	0.5736045454545454	0.08421800072434342	['REF_Scer_AF-P53037-F1-model_v2', 'candida_apicola__OG2228__13_492', 'cyberlindnera_jadinii__OG2228__35_4909', 'eremothecium_gossypii__OG2228__40_3166', 'kazachstania_naganishii__OG2228__49_850', 'kluyveromyces_lactis__OG2228__50_3412', 'kluyveromyces_marxianus__OG2228__51_895', 'lachancea_thermotolerans__OG2228__64_3685', 'tortispora_caseinolytica__OG2228__134_1007', 'torulaspora_delbrueckii__O…	0.5736045454545454	0.08421800072434342	['REF_Scer_AF-P53037-F1-model_v2', 'candida_apicola__OG2228__13_492', 'cyberlindnera_jadinii__OG2228__35_4909', 'eremothecium_gossypii__OG2228__40_3166', 'kazachstania_naganishii__OG2228__49_850', 'kluyveromyces_lactis__OG2228__50_3412', 'kluyveromyces_marxianus__OG2228__51_895', 'lachancea_thermotolerans__OG2228__64_3685', 'tortispora_caseinolytica__OG2228__134_1007', 'torulaspora_delbrueckii__O…
OG2228_candida_tropicalis__OG2228__30_4758	0.4542333333333333	0.10536650472261247	['alloascoidea_hylecoeti__OG2228__0_7949', 'ascoidea_rubescens__OG2228__6_4153', 'candida_tropicalis__OG2228__30_4758', 'debaryomyces_hansenii__OG2228__36_5792', 'komagataella_pastoris__OG2228__52_1242', 'ogataea_parapolymorpha__OG2228__104_594', 'pachysolen_tannophilus__OG2228__106_5612']
OG2228_geotrichum_candidum__OG2228__43_6293	0.41948809523809516	0.0654606432190946	['Spom_AF-O14111-F1-model_v2', 'alloascoidea_hylecoeti__OG2228__0_337', 'geotrichum_candidum__OG2228__43_6224', 'geotrichum_candidum__OG2228__43_6293', 'lipomyces_starkeyi__OG2228__66_6174', 'yHMPu5000034604_sporopachydermia_lactativora_160519__OG2228__170_1404', 'yarrowia_lipolytica__OG2228__144_883']
OG2238_REF_Scer_AF-P07172-F1-model_v2	0.870456	0.11515951443107078	['Calb_AF-A0A1D8PL37-F1-model_v2', 'REF_Scer_AF-P07172-F1-model_v2', 'Spom_AF-P36605-F1-model_v2', 'alloascoidea_hylecoeti__OG2238__0_97', 'ascoidea_rubescens__OG2238__6_3001', 'candida_apicola__OG2238__13_1930', 'candida_tropicalis__OG2238__30_868', 'cyberlindnera_jadinii__OG2238__35_3102', 'debaryomyces_hansenii__OG2238__36_5322', 'eremothecium_gossypii__OG2238__40_4059', 'geotrichum_candidum__…	0.870456	0.11515951443107078	['Calb_AF-A0A1D8PL37-F1-model_v2', 'REF_Scer_AF-P07172-F1-model_v2', 'Spom_AF-P36605-F1-model_v2', 'alloascoidea_hylecoeti__OG2238__0_97', 'ascoidea_rubescens__OG2238__6_3001', 'candida_apicola__OG2238__13_1930', 'candida_tropicalis__OG2238__30_868', 'cyberlindnera_jadinii__OG2238__35_3102', 'debaryomyces_hansenii__OG2238__36_5322', 'eremothecium_gossypii__OG2238__40_4059', 'geotrichum_candidum__…
OG2246_REF_Scer_AF-P46151-F1-model_v2	0.8704358333333334	0.12157857239650506	['Calb_AF-Q5A5S8-F1-model_v2', 'REF_Scer_AF-P46151-F1-model_v2', 'Spom_AF-O74927-F1-model_v2', 'alloascoidea_hylecoeti__OG2246__0_8963', 'ascoidea_rubescens__OG2246__6_5719', 'candida_apicola__OG2246__13_3548', 'candida_tropicalis__OG2246__30_5741', 'cyberlindnera_jadinii__OG2246__35_1821', 'debaryomyces_hansenii__OG2246__36_51', 'eremothecium_gossypii__OG2246__40_2022', 'geotrichum_candidum__OG2…	0.8704358333333334	0.12157857239650506	['Calb_AF-Q5A5S8-F1-model_v2', 'REF_Scer_AF-P46151-F1-model_v2', 'Spom_AF-O74927-F1-model_v2', 'alloascoidea_hylecoeti__OG2246__0_8963', 'ascoidea_rubescens__OG2246__6_5719', 'candida_apicola__OG2246__13_3548', 'candida_tropicalis__OG2246__30_5741', 'cyberlindnera_jadinii__OG2246__35_1821', 'debaryomyces_hansenii__OG2246__36_51', 'eremothecium_gossypii__OG2246__40_2022', 'geotrichum_candidum__OG2…
OG2248_REF_Scer_AF-P07143-F1-model_v2	0.8762048433048434	0.042094621800410625	['Calb_AF-A0A1D8PHA3-F1-model_v2', 'REF_Scer_AF-P07143-F1-model_v2', 'Spom_AF-O59680-F1-model_v2', 'alloascoidea_hylecoeti__OG2248__0_5791', 'ascoidea_rubescens__OG2248__6_308', 'candida_apicola__OG2248__13_2438', 'cyberlindnera_jadinii__OG2248__35_2933', 'debaryomyces_hansenii__OG2248__36_515', 'eremothecium_gossypii__OG2248__40_3589', 'geotrichum_candidum__OG2248__43_3763', 'geotrichum_candidum…	0.8762048433048434	0.042094621800410625	['Calb_AF-A0A1D8PHA3-F1-model_v2', 'REF_Scer_AF-P07143-F1-model_v2', 'Spom_AF-O59680-F1-model_v2', 'alloascoidea_hylecoeti__OG2248__0_5791', 'ascoidea_rubescens__OG2248__6_308', 'candida_apicola__OG2248__13_2438', 'cyberlindnera_jadinii__OG2248__35_2933', 'debaryomyces_hansenii__OG2248__36_515', 'eremothecium_gossypii__OG2248__40_3589', 'geotrichum_candidum__OG2248__43_3763', 'geotrichum_candidum…
OG2262_REF_Scer_AF-P37254-F1-model_v2	0.8845153679653679	0.07178601319360593	['Calb_AF-A0A1D8PMB0-F1-model_v2', 'REF_Scer_AF-P37254-F1-model_v2', 'Spom_AF-O94277-F1-model_v2', 'alloascoidea_hylecoeti__OG2262__0_8080', 'candida_apicola__OG2262__13_4684', 'candida_tropicalis__OG2262__30_3034', 'cyberlindnera_jadinii__OG2262__35_5020', 'debaryomyces_hansenii__OG2262__36_2661', 'eremothecium_gossypii__OG2262__40_3134', 'geotrichum_candidum__OG2262__43_187', 'kazachstania_naga…	0.8845153679653679	0.07178601319360593	['Calb_AF-A0A1D8PMB0-F1-model_v2', 'REF_Scer_AF-P37254-F1-model_v2', 'Spom_AF-O94277-F1-model_v2', 'alloascoidea_hylecoeti__OG2262__0_8080', 'candida_apicola__OG2262__13_4684', 'candida_tropicalis__OG2262__30_3034', 'cyberlindnera_jadinii__OG2262__35_5020', 'debaryomyces_hansenii__OG2262__36_2661', 'eremothecium_gossypii__OG2262__40_3134', 'geotrichum_candidum__OG2262__43_187', 'kazachstania_naga…
OG2265_REF_Scer_AF-P07286-F1-model_v2	0.9188756923076923	0.04310661658900498	['Calb_AF-A0A1D8PI58-F1-model_v2', 'REF_Scer_AF-P07286-F1-model_v2', 'Spom_AF-P42881-F1-model_v2', 'alloascoidea_hylecoeti__OG2265__0_9007', 'ascoidea_rubescens__OG2265__6_3073', 'candida_apicola__OG2265__13_2121', 'candida_tropicalis__OG2265__30_4329', 'cyberlindnera_jadinii__OG2265__35_1544', 'debaryomyces_hansenii__OG2265__36_4056', 'eremothecium_gossypii__OG2265__40_1361', 'geotrichum_candidu…	0.9188756923076923	0.04310661658900498	['Calb_AF-A0A1D8PI58-F1-model_v2', 'REF_Scer_AF-P07286-F1-model_v2', 'Spom_AF-P42881-F1-model_v2', 'alloascoidea_hylecoeti__OG2265__0_9007', 'ascoidea_rubescens__OG2265__6_3073', 'candida_apicola__OG2265__13_2121', 'candida_tropicalis__OG2265__30_4329', 'cyberlindnera_jadinii__OG2265__35_1544', 'debaryomyces_hansenii__OG2265__36_4056', 'eremothecium_gossypii__OG2265__40_1361', 'geotrichum_candidu…
OG2282_REF_Scer_AF-P49435-F1-model_v2	0.9246968660968661	0.1403944683465677	['Calb_AF-Q5ALX8-F1-model_v2', 'REF_Scer_AF-P49435-F1-model_v2', 'Spom_AF-O42842-F1-model_v2', 'alloascoidea_hylecoeti__OG2282__0_2473', 'ascoidea_rubescens__OG2282__6_5167', 'candida_apicola__OG2282__13_1584', 'candida_tropicalis__OG2282__30_3447', 'cyberlindnera_jadinii__OG2282__35_2872', 'debaryomyces_hansenii__OG2282__36_2164', 'eremothecium_gossypii__OG2282__40_1829', 'geotrichum_candidum__O…	0.9246968660968661	0.1403944683465677	['Calb_AF-Q5ALX8-F1-model_v2', 'REF_Scer_AF-P49435-F1-model_v2', 'Spom_AF-O42842-F1-model_v2', 'alloascoidea_hylecoeti__OG2282__0_2473', 'ascoidea_rubescens__OG2282__6_5167', 'candida_apicola__OG2282__13_1584', 'candida_tropicalis__OG2282__30_3447', 'cyberlindnera_jadinii__OG2282__35_2872', 'debaryomyces_hansenii__OG2282__36_2164', 'eremothecium_gossypii__OG2282__40_1829', 'geotrichum_candidum__O…
OG2283_REF_Scer_AF-Q04212-F1-model_v2	0.915086231884058	0.09177281491169265	['Calb_AF-A0A1D8PL15-F1-model_v2', 'REF_Scer_AF-Q04212-F1-model_v2', 'alloascoidea_hylecoeti__OG2283__0_2541', 'ascoidea_rubescens__OG2283__6_2083', 'candida_apicola__OG2283__13_477', 'cyberlindnera_jadinii__OG2283__35_3286', 'debaryomyces_hansenii__OG2283__36_2005', 'eremothecium_gossypii__OG2283__40_1358', 'geotrichum_candidum__OG2283__43_683', 'kazachstania_naganishii__OG2283__49_3635', 'kluyv…	0.915086231884058	0.09177281491169265	['Calb_AF-A0A1D8PL15-F1-model_v2', 'REF_Scer_AF-Q04212-F1-model_v2', 'alloascoidea_hylecoeti__OG2283__0_2541', 'ascoidea_rubescens__OG2283__6_2083', 'candida_apicola__OG2283__13_477', 'cyberlindnera_jadinii__OG2283__35_3286', 'debaryomyces_hansenii__OG2283__36_2005', 'eremothecium_gossypii__OG2283__40_1358', 'geotrichum_candidum__OG2283__43_683', 'kazachstania_naganishii__OG2283__49_3635', 'kluyv…
OG2290_REF_Scer_AF-P15700-F1-model_v2				0.7153135384615384	0.1488505645107589	['Calb_AF-Q59KZ3-F1-model_v2', 'REF_Scer_AF-P15700-F1-model_v2', 'Spom_AF-O59771-F1-model_v2', 'alloascoidea_hylecoeti__OG2290__0_3048', 'ascoidea_rubescens__OG2290__6_2276', 'candida_apicola__OG2290__13_3658', 'candida_tropicalis__OG2290__30_736', 'debaryomyces_hansenii__OG2290__36_2285', 'eremothecium_gossypii__OG2290__40_2049', 'geotrichum_candidum__OG2290__43_2854', 'geotrichum_candidum__OG22…
OG2290_torulaspora_delbrueckii__OG2290__135_3975	0.665822619047619	0.11119719544167006	['Calb_AF-Q59KZ3-F1-model_v2', 'ascoidea_rubescens__OG2290__6_2276', 'candida_apicola__OG2290__13_3658', 'candida_tropicalis__OG2290__30_736', 'debaryomyces_hansenii__OG2290__36_2285', 'eremothecium_gossypii__OG2290__40_2049', 'geotrichum_candidum__OG2290__43_2854', 'geotrichum_candidum__OG2290__43_3294', 'kazachstania_naganishii__OG2290__49_584', 'kluyveromyces_lactis__OG2290__50_3654', 'kluyver…
OG2308_REF_Scer_AF-Q07938-F1-model_v2	0.9097961538461538	0.06155570610786518	['Calb_AF-Q59ST1-F1-model_v2', 'REF_Scer_AF-Q07938-F1-model_v2', 'Spom_AF-Q09816-F1-model_v2', 'alloascoidea_hylecoeti__OG2308__0_8303', 'ascoidea_rubescens__OG2308__6_1776', 'candida_apicola__OG2308__13_1153', 'candida_tropicalis__OG2308__30_2054', 'cyberlindnera_jadinii__OG2308__35_4404', 'debaryomyces_hansenii__OG2308__36_3377', 'eremothecium_gossypii__OG2308__40_3856', 'geotrichum_candidum__O…	0.9097961538461538	0.06155570610786518	['Calb_AF-Q59ST1-F1-model_v2', 'REF_Scer_AF-Q07938-F1-model_v2', 'Spom_AF-Q09816-F1-model_v2', 'alloascoidea_hylecoeti__OG2308__0_8303', 'ascoidea_rubescens__OG2308__6_1776', 'candida_apicola__OG2308__13_1153', 'candida_tropicalis__OG2308__30_2054', 'cyberlindnera_jadinii__OG2308__35_4404', 'debaryomyces_hansenii__OG2308__36_3377', 'eremothecium_gossypii__OG2308__40_3856', 'geotrichum_candidum__O…
OG2347_REF_Scer_AF-P07283-F1-model_v2	0.980417094017094	0.010328146952647957	['Calb_AF-P31353-F1-model_v2', 'REF_Scer_AF-P07283-F1-model_v2', 'Spom_AF-Q9UTJ2-F1-model_v2', 'alloascoidea_hylecoeti__OG2347__0_7063', 'ascoidea_rubescens__OG2347__6_4226', 'candida_apicola__OG2347__13_2399', 'candida_tropicalis__OG2347__30_4563', 'cyberlindnera_jadinii__OG2347__35_909', 'debaryomyces_hansenii__OG2347__36_1086', 'eremothecium_gossypii__OG2347__40_2337', 'geotrichum_candidum__OG…	0.980417094017094	0.010328146952647957	['Calb_AF-P31353-F1-model_v2', 'REF_Scer_AF-P07283-F1-model_v2', 'Spom_AF-Q9UTJ2-F1-model_v2', 'alloascoidea_hylecoeti__OG2347__0_7063', 'ascoidea_rubescens__OG2347__6_4226', 'candida_apicola__OG2347__13_2399', 'candida_tropicalis__OG2347__30_4563', 'cyberlindnera_jadinii__OG2347__35_909', 'debaryomyces_hansenii__OG2347__36_1086', 'eremothecium_gossypii__OG2347__40_2337', 'geotrichum_candidum__OG…
OG2348_REF_Scer_AF-Q06625-F1-model_v2	0.9510821666666668	0.0414374464139087	['Calb_AF-Q59MN2-F1-model_v2', 'REF_Scer_AF-Q06625-F1-model_v2', 'alloascoidea_hylecoeti__OG2348__0_9255', 'ascoidea_rubescens__OG2348__6_2234', 'candida_apicola__OG2348__13_12', 'candida_tropicalis__OG2348__30_191', 'cyberlindnera_jadinii__OG2348__35_1922', 'debaryomyces_hansenii__OG2348__36_589', 'eremothecium_gossypii__OG2348__40_2373', 'geotrichum_candidum__OG2348__43_3147', 'geotrichum_candi…	0.9510821666666668	0.0414374464139087	['Calb_AF-Q59MN2-F1-model_v2', 'REF_Scer_AF-Q06625-F1-model_v2', 'alloascoidea_hylecoeti__OG2348__0_9255', 'ascoidea_rubescens__OG2348__6_2234', 'candida_apicola__OG2348__13_12', 'candida_tropicalis__OG2348__30_191', 'cyberlindnera_jadinii__OG2348__35_1922', 'debaryomyces_hansenii__OG2348__36_589', 'eremothecium_gossypii__OG2348__40_2373', 'geotrichum_candidum__OG2348__43_3147', 'geotrichum_candi…
OG2353_REF_Scer_AF-P32352-F1-model_v2	0.9171088669950739	0.11029480712176183	['Calb_AF-A0A1D8PCB9-F1-model_v2', 'REF_Scer_AF-P32352-F1-model_v2', 'Spom_AF-P87113-F1-model_v2', 'alloascoidea_hylecoeti__OG2353__0_2652', 'alloascoidea_hylecoeti__OG2353__0_5870', 'ascoidea_rubescens__OG2353__6_5611', 'candida_apicola__OG2353__13_2244', 'candida_tropicalis__OG2353__30_3778', 'candida_tropicalis__OG2353__30_4826', 'cyberlindnera_jadinii__OG2353__35_4610', 'debaryomyces_hansenii…	0.9171088669950739	0.11029480712176183	['Calb_AF-A0A1D8PCB9-F1-model_v2', 'REF_Scer_AF-P32352-F1-model_v2', 'Spom_AF-P87113-F1-model_v2', 'alloascoidea_hylecoeti__OG2353__0_2652', 'alloascoidea_hylecoeti__OG2353__0_5870', 'ascoidea_rubescens__OG2353__6_5611', 'candida_apicola__OG2353__13_2244', 'candida_tropicalis__OG2353__30_3778', 'candida_tropicalis__OG2353__30_4826', 'cyberlindnera_jadinii__OG2353__35_4610', 'debaryomyces_hansenii…
OG2356_REF_Scer_AF-P33312-F1-model_v2	0.8885349637681159	0.061211857322011405	['Calb_AF-A0A1D8PFH0-F1-model_v2', 'REF_Scer_AF-P33312-F1-model_v2', 'Spom_AF-Q9P7L3-F1-model_v2', 'alloascoidea_hylecoeti__OG2356__0_2771', 'ascoidea_rubescens__OG2356__6_3415', 'candida_apicola__OG2356__13_2205', 'candida_tropicalis__OG2356__30_352', 'debaryomyces_hansenii__OG2356__36_2344', 'eremothecium_gossypii__OG2356__40_4178', 'geotrichum_candidum__OG2356__43_3723', 'kazachstania_naganish…	0.8824035	0.06903878019695404	['Calb_AF-A0A1D8PFH0-F1-model_v2', 'REF_Scer_AF-P33312-F1-model_v2', 'Spom_AF-Q9P7L3-F1-model_v2', 'alloascoidea_hylecoeti__OG2356__0_2771', 'ascoidea_rubescens__OG2356__6_3415', 'candida_apicola__OG2356__13_2205', 'candida_tropicalis__OG2356__30_352', 'cyberlindnera_jadinii__OG2356__35_3377', 'debaryomyces_hansenii__OG2356__36_2344', 'eremothecium_gossypii__OG2356__40_4178', 'geotrichum_candidum…
OG2357_REF_Scer_AF-P33734-F1-model_v2	0.8543374269005848	0.15275606400550906	['Calb_AF-A0A1D8PRE9-F1-model_v2', 'REF_Scer_AF-P33734-F1-model_v2', 'Spom_AF-O94303-F1-model_v2', 'alloascoidea_hylecoeti__OG2357__0_3011', 'ascoidea_rubescens__OG2357__6_3424', 'candida_apicola__OG2357__13_3388', 'cyberlindnera_jadinii__OG2357__35_3858', 'debaryomyces_hansenii__OG2357__36_5606', 'eremothecium_gossypii__OG2357__40_3144', 'geotrichum_candidum__OG2357__43_6242', 'kazachstania_naga…	0.8178095238095238	0.19859824486051733	['Calb_AF-A0A1D8PRE9-F1-model_v2', 'REF_Scer_AF-P33734-F1-model_v2', 'Spom_AF-O94303-F1-model_v2', 'alloascoidea_hylecoeti__OG2357__0_3011', 'ascoidea_rubescens__OG2357__6_3424', 'candida_apicola__OG2357__13_3388', 'candida_tropicalis__OG2357__30_4514', 'cyberlindnera_jadinii__OG2357__35_3858', 'debaryomyces_hansenii__OG2357__36_5606', 'eremothecium_gossypii__OG2357__40_3144', 'geotrichum_candidu…
OG2357_kluyveromyces_lactis__OG2357__50_2019	0.9702500000000001	0.00617677100109758	['kluyveromyces_lactis__OG2357__50_2019', 'kluyveromyces_marxianus__OG2357__51_3160', 'lachancea_thermotolerans__OG2357__64_2395', 'wickerhamomyces_anomalus__OG2357__139_5890', 'yHMPu5000034957_hanseniaspora_osmophila_160519__OG2357__247_3186']
OG2365_REF_Scer_AF-P08536-F1-model_v2	0.889664923076923	0.13829731150535599	['Calb_AF-Q9Y872-F1-model_v2', 'REF_Scer_AF-P08536-F1-model_v2', 'Spom_AF-P78937-F1-model_v2', 'alloascoidea_hylecoeti__OG2365__0_3781', 'ascoidea_rubescens__OG2365__6_5492', 'candida_apicola__OG2365__13_2836', 'candida_tropicalis__OG2365__30_5655', 'cyberlindnera_jadinii__OG2365__35_3380', 'debaryomyces_hansenii__OG2365__36_414', 'eremothecium_gossypii__OG2365__40_1660', 'geotrichum_candidum__OG…	0.889664923076923	0.13829731150535599	['Calb_AF-Q9Y872-F1-model_v2', 'REF_Scer_AF-P08536-F1-model_v2', 'Spom_AF-P78937-F1-model_v2', 'alloascoidea_hylecoeti__OG2365__0_3781', 'ascoidea_rubescens__OG2365__6_5492', 'candida_apicola__OG2365__13_2836', 'candida_tropicalis__OG2365__30_5655', 'cyberlindnera_jadinii__OG2365__35_3380', 'debaryomyces_hansenii__OG2365__36_414', 'eremothecium_gossypii__OG2365__40_1660', 'geotrichum_candidum__OG…
OG2369_REF_Scer_AF-P38145-F1-model_v2	0.9363956923076923	0.040021003100073525	['Calb_AF-A0A1D8PP67-F1-model_v2', 'REF_Scer_AF-P38145-F1-model_v2', 'Spom_AF-Q9Y7P0-F1-model_v2', 'alloascoidea_hylecoeti__OG2369__0_8715', 'ascoidea_rubescens__OG2369__6_2399', 'candida_apicola__OG2369__13_3484', 'candida_tropicalis__OG2369__30_2382', 'cyberlindnera_jadinii__OG2369__35_4352', 'debaryomyces_hansenii__OG2369__36_3746', 'eremothecium_gossypii__OG2369__40_3698', 'geotrichum_candidu…	0.9363956923076923	0.040021003100073525	['Calb_AF-A0A1D8PP67-F1-model_v2', 'REF_Scer_AF-P38145-F1-model_v2', 'Spom_AF-Q9Y7P0-F1-model_v2', 'alloascoidea_hylecoeti__OG2369__0_8715', 'ascoidea_rubescens__OG2369__6_2399', 'candida_apicola__OG2369__13_3484', 'candida_tropicalis__OG2369__30_2382', 'cyberlindnera_jadinii__OG2369__35_4352', 'debaryomyces_hansenii__OG2369__36_3746', 'eremothecium_gossypii__OG2369__40_3698', 'geotrichum_candidu…
OG2380_REF_Scer_AF-P53848-F1-model_v2	0.6794547101449275	0.09183094746651121	['Calb_AF-A0A1D8PN03-F1-model_v2', 'REF_Scer_AF-P53848-F1-model_v2', 'Spom_AF-Q4LB35-F1-model_v2', 'alloascoidea_hylecoeti__OG2380__0_633', 'ascoidea_rubescens__OG2380__6_6182', 'candida_apicola__OG2380__13_3758', 'cyberlindnera_jadinii__OG2380__35_4182', 'eremothecium_gossypii__OG2380__40_4033', 'geotrichum_candidum__OG2380__43_7123', 'kazachstania_naganishii__OG2380__49_1394', 'kluyveromyces_la…	0.6794547101449275	0.09183094746651121	['Calb_AF-A0A1D8PN03-F1-model_v2', 'REF_Scer_AF-P53848-F1-model_v2', 'Spom_AF-Q4LB35-F1-model_v2', 'alloascoidea_hylecoeti__OG2380__0_633', 'ascoidea_rubescens__OG2380__6_6182', 'candida_apicola__OG2380__13_3758', 'cyberlindnera_jadinii__OG2380__35_4182', 'eremothecium_gossypii__OG2380__40_4033', 'geotrichum_candidum__OG2380__43_7123', 'kazachstania_naganishii__OG2380__49_1394', 'kluyveromyces_la…
OG2382_REF_Scer_AF-P25045-F1-model_v2	0.7827908333333333	0.10021486067098809	['Calb_AF-Q5A325-F1-model_v2', 'REF_Scer_AF-P25045-F1-model_v2', 'Spom_AF-O59682-F1-model_v2', 'alloascoidea_hylecoeti__OG2382__0_652', 'ascoidea_rubescens__OG2382__6_1868', 'candida_apicola__OG2382__13_2477', 'candida_tropicalis__OG2382__30_474', 'cyberlindnera_jadinii__OG2382__35_1343', 'debaryomyces_hansenii__OG2382__36_1049', 'eremothecium_gossypii__OG2382__40_1051', 'geotrichum_candidum__OG2…	0.7827908333333333	0.10021486067098809	['Calb_AF-Q5A325-F1-model_v2', 'REF_Scer_AF-P25045-F1-model_v2', 'Spom_AF-O59682-F1-model_v2', 'alloascoidea_hylecoeti__OG2382__0_652', 'ascoidea_rubescens__OG2382__6_1868', 'candida_apicola__OG2382__13_2477', 'candida_tropicalis__OG2382__30_474', 'cyberlindnera_jadinii__OG2382__35_1343', 'debaryomyces_hansenii__OG2382__36_1049', 'eremothecium_gossypii__OG2382__40_1051', 'geotrichum_candidum__OG2…
OG2384_REF_Scer_AF-P47143-F1-model_v2	0.9523038461538461	0.04506648016852159	['Calb_AF-A0A1D8PQ26-F1-model_v2', 'REF_Scer_AF-P47143-F1-model_v2', 'Spom_AF-P78825-F1-model_v2', 'alloascoidea_hylecoeti__OG2384__0_681', 'ascoidea_rubescens__OG2384__6_4024', 'candida_apicola__OG2384__13_797', 'candida_tropicalis__OG2384__30_4706', 'cyberlindnera_jadinii__OG2384__35_5317', 'debaryomyces_hansenii__OG2384__36_1095', 'eremothecium_gossypii__OG2384__40_2743', 'geotrichum_candidum_…	0.9523038461538461	0.04506648016852159	['Calb_AF-A0A1D8PQ26-F1-model_v2', 'REF_Scer_AF-P47143-F1-model_v2', 'Spom_AF-P78825-F1-model_v2', 'alloascoidea_hylecoeti__OG2384__0_681', 'ascoidea_rubescens__OG2384__6_4024', 'candida_apicola__OG2384__13_797', 'candida_tropicalis__OG2384__30_4706', 'cyberlindnera_jadinii__OG2384__35_5317', 'debaryomyces_hansenii__OG2384__36_1095', 'eremothecium_gossypii__OG2384__40_2743', 'geotrichum_candidum_…
OG2394_REF_Scer_AF-P39006-F1-model_v2	0.6268739999999999	0.0722159236179944	['Calb_AF-Q5ABC5-F1-model_v2', 'REF_Scer_AF-P39006-F1-model_v2', 'Spom_AF-Q9UTB5-F1-model_v2', 'alloascoidea_hylecoeti__OG2394__0_9312', 'ascoidea_rubescens__OG2394__6_5784', 'candida_tropicalis__OG2394__30_4750', 'cyberlindnera_jadinii__OG2394__35_3428', 'debaryomyces_hansenii__OG2394__36_5129', 'eremothecium_gossypii__OG2394__40_4245', 'kazachstania_naganishii__OG2394__49_528', 'kluyveromyces_l…	0.6301576923076923	0.08025822983478403	['Calb_AF-Q5ABC5-F1-model_v2', 'REF_Scer_AF-P39006-F1-model_v2', 'Spom_AF-Q9UTB5-F1-model_v2', 'alloascoidea_hylecoeti__OG2394__0_9312', 'ascoidea_rubescens__OG2394__6_5784', 'candida_apicola__OG2394__13_1858', 'candida_tropicalis__OG2394__30_4750', 'cyberlindnera_jadinii__OG2394__35_3428', 'debaryomyces_hansenii__OG2394__36_5129', 'eremothecium_gossypii__OG2394__40_4245', 'kazachstania_naganishi…
OG2397_REF_Scer_AF-P32796-F1-model_v2	0.8912733618233618	0.10982841066401282	['Calb_AF-Q5AMQ5-F1-model_v2', 'REF_Scer_AF-P32796-F1-model_v2', 'alloascoidea_hylecoeti__OG2397__0_1026', 'ascoidea_rubescens__OG2397__6_1770', 'candida_apicola__OG2397__13_174', 'candida_tropicalis__OG2397__30_4968', 'cyberlindnera_jadinii__OG2397__35_1547', 'debaryomyces_hansenii__OG2397__36_5367', 'eremothecium_gossypii__OG2397__40_700', 'geotrichum_candidum__OG2397__43_143', 'geotrichum_cand…	0.8912733618233618	0.10982841066401282	['Calb_AF-Q5AMQ5-F1-model_v2', 'REF_Scer_AF-P32796-F1-model_v2', 'alloascoidea_hylecoeti__OG2397__0_1026', 'ascoidea_rubescens__OG2397__6_1770', 'candida_apicola__OG2397__13_174', 'candida_tropicalis__OG2397__30_4968', 'cyberlindnera_jadinii__OG2397__35_1547', 'debaryomyces_hansenii__OG2397__36_5367', 'eremothecium_gossypii__OG2397__40_700', 'geotrichum_candidum__OG2397__43_143', 'geotrichum_cand…
OG2409_REF_Scer_AF-P53312-F1-model_v2	0.940350997150997	0.02687151698232937	['Calb_AF-A0A1D8PTB5-F1-model_v2', 'REF_Scer_AF-P53312-F1-model_v2', 'Spom_AF-O94415-F1-model_v2', 'alloascoidea_hylecoeti__OG2409__0_1934', 'alloascoidea_hylecoeti__OG2409__0_4857', 'ascoidea_rubescens__OG2409__6_569', 'candida_apicola__OG2409__13_2462', 'candida_tropicalis__OG2409__30_336', 'cyberlindnera_jadinii__OG2409__35_648', 'debaryomyces_hansenii__OG2409__36_4455', 'eremothecium_gossypii…	0.940350997150997	0.02687151698232937	['Calb_AF-A0A1D8PTB5-F1-model_v2', 'REF_Scer_AF-P53312-F1-model_v2', 'Spom_AF-O94415-F1-model_v2', 'alloascoidea_hylecoeti__OG2409__0_1934', 'alloascoidea_hylecoeti__OG2409__0_4857', 'ascoidea_rubescens__OG2409__6_569', 'candida_apicola__OG2409__13_2462', 'candida_tropicalis__OG2409__30_336', 'cyberlindnera_jadinii__OG2409__35_648', 'debaryomyces_hansenii__OG2409__36_4455', 'eremothecium_gossypii…
OG2453_REF_Scer_AF-P27616-F1-model_v2	0.937294	0.1031699054828167	['Calb_AF-A0A1D8PRQ1-F1-model_v2', 'REF_Scer_AF-P27616-F1-model_v2', 'Spom_AF-Q9UUB4-F1-model_v2', 'alloascoidea_hylecoeti__OG2453__0_9219', 'ascoidea_rubescens__OG2453__6_4352', 'candida_apicola__OG2453__13_2480', 'candida_tropicalis__OG2453__30_4088', 'cyberlindnera_jadinii__OG2453__35_2580', 'debaryomyces_hansenii__OG2453__36_4891', 'eremothecium_gossypii__OG2453__40_1601', 'geotrichum_candidu…	0.937294	0.1031699054828167	['Calb_AF-A0A1D8PRQ1-F1-model_v2', 'REF_Scer_AF-P27616-F1-model_v2', 'Spom_AF-Q9UUB4-F1-model_v2', 'alloascoidea_hylecoeti__OG2453__0_9219', 'ascoidea_rubescens__OG2453__6_4352', 'candida_apicola__OG2453__13_2480', 'candida_tropicalis__OG2453__30_4088', 'cyberlindnera_jadinii__OG2453__35_2580', 'debaryomyces_hansenii__OG2453__36_4891', 'eremothecium_gossypii__OG2453__40_1601', 'geotrichum_candidu…
OG2455_REF_Scer_AF-P32190-F1-model_v2	0.8588460144927536	0.10426788130134923	['Calb_AF-Q59KQ1-F1-model_v2', 'REF_Scer_AF-P32190-F1-model_v2', 'alloascoidea_hylecoeti__OG2455__0_9477', 'ascoidea_rubescens__OG2455__6_5395', 'candida_apicola__OG2455__13_1997', 'candida_tropicalis__OG2455__30_3486', 'cyberlindnera_jadinii__OG2455__35_5326', 'debaryomyces_hansenii__OG2455__36_5712', 'eremothecium_gossypii__OG2455__40_1900', 'geotrichum_candidum__OG2455__43_2363', 'geotrichum_c…	0.8599006666666665	0.10591368529556928	['Calb_AF-Q59KQ1-F1-model_v2', 'REF_Scer_AF-P32190-F1-model_v2', 'alloascoidea_hylecoeti__OG2455__0_9477', 'ascoidea_rubescens__OG2455__6_5395', 'candida_apicola__OG2455__13_1997', 'candida_tropicalis__OG2455__30_3486', 'cyberlindnera_jadinii__OG2455__35_5326', 'debaryomyces_hansenii__OG2455__36_5712', 'eremothecium_gossypii__OG2455__40_1900', 'geotrichum_candidum__OG2455__43_2363', 'geotrichum_c…
OG2465_REF_Scer_AF-P32353-F1-model_v2	0.8858264957264959	0.0797599436698384	['Calb_AF-Q59VG6-F1-model_v2', 'REF_Scer_AF-P32353-F1-model_v2', 'Spom_AF-O94457-F1-model_v2', 'alloascoidea_hylecoeti__OG2465__0_5766', 'ascoidea_rubescens__OG2465__6_2439', 'candida_apicola__OG2465__13_3063', 'candida_tropicalis__OG2465__30_415', 'cyberlindnera_jadinii__OG2465__35_4661', 'eremothecium_gossypii__OG2465__40_2632', 'geotrichum_candidum__OG2465__43_2846', 'kazachstania_naganishii__…	0.8808794973544974	0.08954291005443808	['Calb_AF-Q59VG6-F1-model_v2', 'REF_Scer_AF-P32353-F1-model_v2', 'Spom_AF-O94457-F1-model_v2', 'alloascoidea_hylecoeti__OG2465__0_5138', 'alloascoidea_hylecoeti__OG2465__0_5766', 'ascoidea_rubescens__OG2465__6_2439', 'candida_apicola__OG2465__13_3063', 'candida_tropicalis__OG2465__30_415', 'cyberlindnera_jadinii__OG2465__35_4661', 'eremothecium_gossypii__OG2465__40_2632', 'geotrichum_candidum__OG…
OG2495_REF_Scer_AF-P53128-F1-model_v2	0.9158309782608695	0.07232343267251465	['Calb_AF-Q5AEI0-F1-model_v2', 'REF_Scer_AF-P53128-F1-model_v2', 'Spom_AF-Q10258-F1-model_v2', 'alloascoidea_hylecoeti__OG2495__0_8152', 'ascoidea_rubescens__OG2495__6_4601', 'candida_apicola__OG2495__13_3531', 'candida_tropicalis__OG2495__30_5100', 'cyberlindnera_jadinii__OG2495__35_649', 'debaryomyces_hansenii__OG2495__36_5049', 'eremothecium_gossypii__OG2495__40_4030', 'geotrichum_candidum__OG…	0.8873284615384616	0.11810847363244935	['Calb_AF-Q5AEI0-F1-model_v2', 'REF_Scer_AF-P53128-F1-model_v2', 'Spom_AF-Q10258-F1-model_v2', 'alloascoidea_hylecoeti__OG2495__0_8152', 'ascoidea_rubescens__OG2495__6_4601', 'candida_apicola__OG2495__13_3531', 'candida_tropicalis__OG2495__30_5100', 'cyberlindnera_jadinii__OG2495__35_649', 'debaryomyces_hansenii__OG2495__36_5049', 'eremothecium_gossypii__OG2495__40_4030', 'geotrichum_candidum__OG…
OG2498_REF_Scer_AF-P29704-F1-model_v2	0.8714732307692307	0.13441561112526146	['Calb_AF-A0A1D8PI71-F1-model_v2', 'REF_Scer_AF-P29704-F1-model_v2', 'Spom_AF-P36596-F1-model_v2', 'alloascoidea_hylecoeti__OG2498__0_7515', 'ascoidea_rubescens__OG2498__6_2679', 'candida_apicola__OG2498__13_2255', 'candida_tropicalis__OG2498__30_4782', 'cyberlindnera_jadinii__OG2498__35_1006', 'debaryomyces_hansenii__OG2498__36_3096', 'eremothecium_gossypii__OG2498__40_2945', 'geotrichum_candidu…	0.8714732307692307	0.13441561112526146	['Calb_AF-A0A1D8PI71-F1-model_v2', 'REF_Scer_AF-P29704-F1-model_v2', 'Spom_AF-P36596-F1-model_v2', 'alloascoidea_hylecoeti__OG2498__0_7515', 'ascoidea_rubescens__OG2498__6_2679', 'candida_apicola__OG2498__13_2255', 'candida_tropicalis__OG2498__30_4782', 'cyberlindnera_jadinii__OG2498__35_1006', 'debaryomyces_hansenii__OG2498__36_3096', 'eremothecium_gossypii__OG2498__40_2945', 'geotrichum_candidu…
OG2506_REF_Scer_AF-P54783-F1-model_v2	0.9265278333333333	0.08856543405098226	['Calb_AF-O93852-F1-model_v2', 'REF_Scer_AF-P54783-F1-model_v2', 'Spom_AF-Q9HDX8-F1-model_v2', 'alloascoidea_hylecoeti__OG2506__0_8931', 'ascoidea_rubescens__OG2506__6_24', 'candida_apicola__OG2506__13_3471', 'candida_tropicalis__OG2506__30_5014', 'cyberlindnera_jadinii__OG2506__35_3200', 'debaryomyces_hansenii__OG2506__36_4364', 'eremothecium_gossypii__OG2506__40_583', 'geotrichum_candidum__OG25…	0.9265278333333333	0.08856543405098226	['Calb_AF-O93852-F1-model_v2', 'REF_Scer_AF-P54783-F1-model_v2', 'Spom_AF-Q9HDX8-F1-model_v2', 'alloascoidea_hylecoeti__OG2506__0_8931', 'ascoidea_rubescens__OG2506__6_24', 'candida_apicola__OG2506__13_3471', 'candida_tropicalis__OG2506__30_5014', 'cyberlindnera_jadinii__OG2506__35_3200', 'debaryomyces_hansenii__OG2506__36_4364', 'eremothecium_gossypii__OG2506__40_583', 'geotrichum_candidum__OG25…
OG2508_REF_Scer_AF-Q12074-F1-model_v2	0.969246	0.07861302587896077	['Calb_AF-Q59Z50-F1-model_v2', 'REF_Scer_AF-Q12074-F1-model_v2', 'Spom_AF-Q09741-F1-model_v2', 'alloascoidea_hylecoeti__OG2508__0_9582', 'ascoidea_rubescens__OG2508__6_4134', 'candida_apicola__OG2508__13_569', 'candida_tropicalis__OG2508__30_4913', 'cyberlindnera_jadinii__OG2508__35_1098', 'debaryomyces_hansenii__OG2508__36_5703', 'eremothecium_gossypii__OG2508__40_2042', 'geotrichum_candidum__OG…	0.969246	0.07861302587896077	['Calb_AF-Q59Z50-F1-model_v2', 'REF_Scer_AF-Q12074-F1-model_v2', 'Spom_AF-Q09741-F1-model_v2', 'alloascoidea_hylecoeti__OG2508__0_9582', 'ascoidea_rubescens__OG2508__6_4134', 'candida_apicola__OG2508__13_569', 'candida_tropicalis__OG2508__30_4913', 'cyberlindnera_jadinii__OG2508__35_1098', 'debaryomyces_hansenii__OG2508__36_5703', 'eremothecium_gossypii__OG2508__40_2042', 'geotrichum_candidum__OG…
OG2537_REF_Scer_AF-P11353-F1-model_v2	0.8935363076923079	0.14633920103196735	['Calb_AF-Q59MR4-F1-model_v2', 'REF_Scer_AF-P11353-F1-model_v2', 'Spom_AF-Q9UTE2-F1-model_v2', 'alloascoidea_hylecoeti__OG2537__0_4380', 'alloascoidea_hylecoeti__OG2537__0_5028', 'ascoidea_rubescens__OG2537__6_5006', 'candida_apicola__OG2537__13_2827', 'cyberlindnera_jadinii__OG2537__35_2204', 'debaryomyces_hansenii__OG2537__36_3997', 'eremothecium_gossypii__OG2537__40_2176', 'geotrichum_candidum…	0.8935363076923079	0.14633920103196735	['Calb_AF-Q59MR4-F1-model_v2', 'REF_Scer_AF-P11353-F1-model_v2', 'Spom_AF-Q9UTE2-F1-model_v2', 'alloascoidea_hylecoeti__OG2537__0_4380', 'alloascoidea_hylecoeti__OG2537__0_5028', 'ascoidea_rubescens__OG2537__6_5006', 'candida_apicola__OG2537__13_2827', 'cyberlindnera_jadinii__OG2537__35_2204', 'debaryomyces_hansenii__OG2537__36_3997', 'eremothecium_gossypii__OG2537__40_2176', 'geotrichum_candidum…
OG2552_REF_Scer_AF-P32263-F1-model_v2	0.8926210826210826	0.12186689137597115	['Calb_AF-A0A1D8PKZ7-F1-model_v2', 'REF_Scer_AF-P32263-F1-model_v2', 'Spom_AF-Q9P7Y7-F1-model_v2', 'alloascoidea_hylecoeti__OG2552__0_7769', 'ascoidea_rubescens__OG2552__6_4371', 'candida_apicola__OG2552__13_294', 'candida_tropicalis__OG2552__30_5038', 'cyberlindnera_jadinii__OG2552__35_1648', 'debaryomyces_hansenii__OG2552__36_4448', 'eremothecium_gossypii__OG2552__40_3859', 'geotrichum_candidum…	0.8926210826210826	0.12186689137597115	['Calb_AF-A0A1D8PKZ7-F1-model_v2', 'REF_Scer_AF-P32263-F1-model_v2', 'Spom_AF-Q9P7Y7-F1-model_v2', 'alloascoidea_hylecoeti__OG2552__0_7769', 'ascoidea_rubescens__OG2552__6_4371', 'candida_apicola__OG2552__13_294', 'candida_tropicalis__OG2552__30_5038', 'cyberlindnera_jadinii__OG2552__35_1648', 'debaryomyces_hansenii__OG2552__36_4448', 'eremothecium_gossypii__OG2552__40_3859', 'geotrichum_candidum…
OG2557_REF_Scer_AF-Q05567-F1-model_v2	0.9076424901185771	0.03915585752833855	['Calb_AF-A0A1D8PJQ9-F1-model_v2', 'REF_Scer_AF-Q05567-F1-model_v2', 'alloascoidea_hylecoeti__OG2557__0_8143', 'ascoidea_rubescens__OG2557__6_2514', 'candida_apicola__OG2557__13_1646', 'candida_tropicalis__OG2557__30_5732', 'cyberlindnera_jadinii__OG2557__35_5445', 'geotrichum_candidum__OG2557__43_2636', 'kazachstania_naganishii__OG2557__49_3105', 'kluyveromyces_lactis__OG2557__50_4396', 'kluyver…	0.9076424901185771	0.03915585752833855	['Calb_AF-A0A1D8PJQ9-F1-model_v2', 'REF_Scer_AF-Q05567-F1-model_v2', 'alloascoidea_hylecoeti__OG2557__0_8143', 'ascoidea_rubescens__OG2557__6_2514', 'candida_apicola__OG2557__13_1646', 'candida_tropicalis__OG2557__30_5732', 'cyberlindnera_jadinii__OG2557__35_5445', 'geotrichum_candidum__OG2557__43_2636', 'kazachstania_naganishii__OG2557__49_3105', 'kluyveromyces_lactis__OG2557__50_4396', 'kluyver…
OG2562_REF_Scer_AF-Q99190-F1-model_v2	0.846384420289855	0.10342583131577715	['Calb_AF-A0A1D8PCD8-F1-model_v2', 'REF_Scer_AF-Q99190-F1-model_v2', 'Spom_AF-O94511-F1-model_v2', 'alloascoidea_hylecoeti__OG2562__0_9217', 'candida_apicola__OG2562__13_253', 'candida_tropicalis__OG2562__30_1474', 'cyberlindnera_jadinii__OG2562__35_4085', 'debaryomyces_hansenii__OG2562__36_3483', 'eremothecium_gossypii__OG2562__40_4025', 'kazachstania_naganishii__OG2562__49_3221', 'kluyveromyces…	0.846384420289855	0.10342583131577715	['Calb_AF-A0A1D8PCD8-F1-model_v2', 'REF_Scer_AF-Q99190-F1-model_v2', 'Spom_AF-O94511-F1-model_v2', 'alloascoidea_hylecoeti__OG2562__0_9217', 'candida_apicola__OG2562__13_253', 'candida_tropicalis__OG2562__30_1474', 'cyberlindnera_jadinii__OG2562__35_4085', 'debaryomyces_hansenii__OG2562__36_3483', 'eremothecium_gossypii__OG2562__40_4025', 'kazachstania_naganishii__OG2562__49_3221', 'kluyveromyces…
OG2567_REF_Scer_AF-P24521-F1-model_v2	0.874693076923077	0.14426280057240704	['Calb_AF-A0A1D8PLH0-F1-model_v2', 'REF_Scer_AF-P24521-F1-model_v2', 'Spom_AF-Q9UT88-F1-model_v2', 'alloascoidea_hylecoeti__OG2567__0_12', 'ascoidea_rubescens__OG2567__6_1329', 'candida_apicola__OG2567__13_3861', 'candida_tropicalis__OG2567__30_80', 'cyberlindnera_jadinii__OG2567__35_430', 'debaryomyces_hansenii__OG2567__36_2814', 'eremothecium_gossypii__OG2567__40_4254', 'geotrichum_candidum__OG…	0.874693076923077	0.14426280057240704	['Calb_AF-A0A1D8PLH0-F1-model_v2', 'REF_Scer_AF-P24521-F1-model_v2', 'Spom_AF-Q9UT88-F1-model_v2', 'alloascoidea_hylecoeti__OG2567__0_12', 'ascoidea_rubescens__OG2567__6_1329', 'candida_apicola__OG2567__13_3861', 'candida_tropicalis__OG2567__30_80', 'cyberlindnera_jadinii__OG2567__35_430', 'debaryomyces_hansenii__OG2567__36_2814', 'eremothecium_gossypii__OG2567__40_4254', 'geotrichum_candidum__OG…
OG2573_REF_Scer_AF-P38075-F1-model_v2	0.9350496923076923	0.04724699591489652	['Calb_AF-A0A1D8PSU2-F1-model_v2', 'REF_Scer_AF-P38075-F1-model_v2', 'Spom_AF-Q9UTQ1-F1-model_v2', 'alloascoidea_hylecoeti__OG2573__0_1718', 'ascoidea_rubescens__OG2573__6_3266', 'candida_apicola__OG2573__13_175', 'candida_tropicalis__OG2573__30_2273', 'cyberlindnera_jadinii__OG2573__35_4320', 'debaryomyces_hansenii__OG2573__36_5000', 'eremothecium_gossypii__OG2573__40_4288', 'geotrichum_candidum…	0.9350496923076923	0.04724699591489652	['Calb_AF-A0A1D8PSU2-F1-model_v2', 'REF_Scer_AF-P38075-F1-model_v2', 'Spom_AF-Q9UTQ1-F1-model_v2', 'alloascoidea_hylecoeti__OG2573__0_1718', 'ascoidea_rubescens__OG2573__6_3266', 'candida_apicola__OG2573__13_175', 'candida_tropicalis__OG2573__30_2273', 'cyberlindnera_jadinii__OG2573__35_4320', 'debaryomyces_hansenii__OG2573__36_5000', 'eremothecium_gossypii__OG2573__40_4288', 'geotrichum_candidum…
OG2577_REF_Scer_AF-P25605-F1-model_v2	0.6880021739130434	0.09690427030822611	['REF_Scer_AF-P25605-F1-model_v2', 'Spom_AF-O60086-F1-model_v2', 'alloascoidea_hylecoeti__OG2577__0_2278', 'ascoidea_rubescens__OG2577__6_49', 'candida_apicola__OG2577__13_3533', 'candida_tropicalis__OG2577__30_440', 'cyberlindnera_jadinii__OG2577__35_1418', 'debaryomyces_hansenii__OG2577__36_1567', 'eremothecium_gossypii__OG2577__40_4299', 'geotrichum_candidum__OG2577__43_6182', 'kazachstania_na…	0.6880021739130434	0.09690427030822611	['REF_Scer_AF-P25605-F1-model_v2', 'Spom_AF-O60086-F1-model_v2', 'alloascoidea_hylecoeti__OG2577__0_2278', 'ascoidea_rubescens__OG2577__6_49', 'candida_apicola__OG2577__13_3533', 'candida_tropicalis__OG2577__30_440', 'cyberlindnera_jadinii__OG2577__35_1418', 'debaryomyces_hansenii__OG2577__36_1567', 'eremothecium_gossypii__OG2577__40_4299', 'geotrichum_candidum__OG2577__43_6182', 'kazachstania_na…
OG2578_REF_Scer_AF-Q03941-F1-model_v2	0.9049798418972332	0.06343390937403297	['Calb_AF-Q5AK15-F1-model_v2', 'REF_Scer_AF-Q03941-F1-model_v2', 'Spom_AF-O74414-F1-model_v2', 'alloascoidea_hylecoeti__OG2578__0_2280', 'ascoidea_rubescens__OG2578__6_1949', 'candida_apicola__OG2578__13_1054', 'candida_tropicalis__OG2578__30_5799', 'cyberlindnera_jadinii__OG2578__35_2611', 'debaryomyces_hansenii__OG2578__36_3142', 'eremothecium_gossypii__OG2578__40_985', 'geotrichum_candidum__OG…	0.9049798418972332	0.06343390937403297	['Calb_AF-Q5AK15-F1-model_v2', 'REF_Scer_AF-Q03941-F1-model_v2', 'Spom_AF-O74414-F1-model_v2', 'alloascoidea_hylecoeti__OG2578__0_2280', 'ascoidea_rubescens__OG2578__6_1949', 'candida_apicola__OG2578__13_1054', 'candida_tropicalis__OG2578__30_5799', 'cyberlindnera_jadinii__OG2578__35_2611', 'debaryomyces_hansenii__OG2578__36_3142', 'eremothecium_gossypii__OG2578__40_985', 'geotrichum_candidum__OG…
OG2588_REF_Scer_AF-P38063-F1-model_v2	0.9706444664031622	0.024114361485505154	['Calb_AF-Q5AMN5-F1-model_v2', 'REF_Scer_AF-P38063-F1-model_v2', 'REF_Scer_AF-P38620-F1-model_v2', 'Spom_AF-O94413-F1-model_v2', 'alloascoidea_hylecoeti__OG2588__0_5893', 'ascoidea_rubescens__OG2588__6_2787', 'cyberlindnera_jadinii__OG2588__35_1337', 'debaryomyces_hansenii__OG2588__36_5795', 'eremothecium_gossypii__OG2588__40_4139', 'geotrichum_candidum__OG2588__43_1657', 'kazachstania_naganishii…	0.9706444664031622	0.024114361485505154	['Calb_AF-Q5AMN5-F1-model_v2', 'REF_Scer_AF-P38063-F1-model_v2', 'REF_Scer_AF-P38620-F1-model_v2', 'Spom_AF-O94413-F1-model_v2', 'alloascoidea_hylecoeti__OG2588__0_5893', 'ascoidea_rubescens__OG2588__6_2787', 'cyberlindnera_jadinii__OG2588__35_1337', 'debaryomyces_hansenii__OG2588__36_5795', 'eremothecium_gossypii__OG2588__40_4139', 'geotrichum_candidum__OG2588__43_1657', 'kazachstania_naganishii…
OG2588_REF_Scer_AF-P38620-F1-model_v2				0.9706444664031622	0.024114361485505154	['Calb_AF-Q5AMN5-F1-model_v2', 'REF_Scer_AF-P38063-F1-model_v2', 'REF_Scer_AF-P38620-F1-model_v2', 'Spom_AF-O94413-F1-model_v2', 'alloascoidea_hylecoeti__OG2588__0_5893', 'ascoidea_rubescens__OG2588__6_2787', 'cyberlindnera_jadinii__OG2588__35_1337', 'debaryomyces_hansenii__OG2588__36_5795', 'eremothecium_gossypii__OG2588__40_4139', 'geotrichum_candidum__OG2588__43_1657', 'kazachstania_naganishii…
OG2603_REF_Scer_AF-P50076-F1-model_v2	0.8409463768115942	0.14825934663178608	['REF_Scer_AF-P50076-F1-model_v2', 'Spom_AF-Q10254-F1-model_v2', 'alloascoidea_hylecoeti__OG2603__0_6029', 'ascoidea_rubescens__OG2603__6_5993', 'candida_tropicalis__OG2603__30_3993', 'cyberlindnera_jadinii__OG2603__35_385', 'debaryomyces_hansenii__OG2603__36_1501', 'eremothecium_gossypii__OG2603__40_3879', 'geotrichum_candidum__OG2603__43_254', 'kazachstania_naganishii__OG2603__49_1061', 'kluyve…	0.8409463768115942	0.14825934663178608	['REF_Scer_AF-P50076-F1-model_v2', 'Spom_AF-Q10254-F1-model_v2', 'alloascoidea_hylecoeti__OG2603__0_6029', 'ascoidea_rubescens__OG2603__6_5993', 'candida_tropicalis__OG2603__30_3993', 'cyberlindnera_jadinii__OG2603__35_385', 'debaryomyces_hansenii__OG2603__36_1501', 'eremothecium_gossypii__OG2603__40_3879', 'geotrichum_candidum__OG2603__43_254', 'kazachstania_naganishii__OG2603__49_1061', 'kluyve…
OG2629_REF_Scer_AF-P09368-F1-model_v2	0.8179384057971013	0.05118255416723266	['Calb_AF-A0A1D8PNH4-F1-model_v2', 'REF_Scer_AF-P09368-F1-model_v2', 'Spom_AF-O74524-F1-model_v2', 'alloascoidea_hylecoeti__OG2629__0_6508', 'ascoidea_rubescens__OG2629__6_4267', 'candida_apicola__OG2629__13_2875', 'candida_tropicalis__OG2629__30_4699', 'cyberlindnera_jadinii__OG2629__35_1093', 'debaryomyces_hansenii__OG2629__36_4645', 'geotrichum_candidum__OG2629__43_3277', 'kluyveromyces_lactis…	0.8179384057971013	0.05118255416723266	['Calb_AF-A0A1D8PNH4-F1-model_v2', 'REF_Scer_AF-P09368-F1-model_v2', 'Spom_AF-O74524-F1-model_v2', 'alloascoidea_hylecoeti__OG2629__0_6508', 'ascoidea_rubescens__OG2629__6_4267', 'candida_apicola__OG2629__13_2875', 'candida_tropicalis__OG2629__30_4699', 'cyberlindnera_jadinii__OG2629__35_1093', 'debaryomyces_hansenii__OG2629__36_4645', 'geotrichum_candidum__OG2629__43_3277', 'kluyveromyces_lactis…
OG2637_REF_Scer_AF-P80235-F1-model_v2	0.8620710144927536	0.06524209508771597	['Calb_AF-Q59T80-F1-model_v2', 'REF_Scer_AF-P80235-F1-model_v2', 'alloascoidea_hylecoeti__OG2637__0_3322', 'ascoidea_rubescens__OG2637__6_5695', 'candida_tropicalis__OG2637__30_5495', 'cyberlindnera_jadinii__OG2637__35_1764', 'debaryomyces_hansenii__OG2637__36_5458', 'eremothecium_gossypii__OG2637__40_1218', 'geotrichum_candidum__OG2637__43_129', 'geotrichum_candidum__OG2637__43_6427', 'kazachsta…	0.8620710144927536	0.06524209508771597	['Calb_AF-Q59T80-F1-model_v2', 'REF_Scer_AF-P80235-F1-model_v2', 'alloascoidea_hylecoeti__OG2637__0_3322', 'ascoidea_rubescens__OG2637__6_5695', 'candida_tropicalis__OG2637__30_5495', 'cyberlindnera_jadinii__OG2637__35_1764', 'debaryomyces_hansenii__OG2637__36_5458', 'eremothecium_gossypii__OG2637__40_1218', 'geotrichum_candidum__OG2637__43_129', 'geotrichum_candidum__OG2637__43_6427', 'kazachsta…
OG2645_REF_Scer_AF-P05375-F1-model_v2	0.9069914529914529	0.08342464372420116	['Calb_AF-A0A1D8PKM5-F1-model_v2', 'REF_Scer_AF-P05375-F1-model_v2', 'Spom_AF-O74827-F1-model_v2', 'alloascoidea_hylecoeti__OG2645__0_4987', 'ascoidea_rubescens__OG2645__6_4396', 'candida_apicola__OG2645__13_663', 'candida_tropicalis__OG2645__30_5327', 'cyberlindnera_jadinii__OG2645__35_4400', 'debaryomyces_hansenii__OG2645__36_4456', 'eremothecium_gossypii__OG2645__40_1907', 'geotrichum_candidum…	0.9069914529914529	0.08342464372420116	['Calb_AF-A0A1D8PKM5-F1-model_v2', 'REF_Scer_AF-P05375-F1-model_v2', 'Spom_AF-O74827-F1-model_v2', 'alloascoidea_hylecoeti__OG2645__0_4987', 'ascoidea_rubescens__OG2645__6_4396', 'candida_apicola__OG2645__13_663', 'candida_tropicalis__OG2645__30_5327', 'cyberlindnera_jadinii__OG2645__35_4400', 'debaryomyces_hansenii__OG2645__36_4456', 'eremothecium_gossypii__OG2645__40_1907', 'geotrichum_candidum…
OG2646_REF_Scer_AF-P53730-F1-model_v2	0.8379079051383399	0.13455077379198763	['Calb_AF-Q5A5B6-F1-model_v2', 'REF_Scer_AF-P53730-F1-model_v2', 'Spom_AF-Q9USD4-F1-model_v2', 'alloascoidea_hylecoeti__OG2646__0_5041', 'ascoidea_rubescens__OG2646__6_2970', 'candida_tropicalis__OG2646__30_2130', 'cyberlindnera_jadinii__OG2646__35_5129', 'debaryomyces_hansenii__OG2646__36_1538', 'eremothecium_gossypii__OG2646__40_3168', 'geotrichum_candidum__OG2646__43_1971', 'kazachstania_nagan…	0.8379079051383399	0.13455077379198763	['Calb_AF-Q5A5B6-F1-model_v2', 'REF_Scer_AF-P53730-F1-model_v2', 'Spom_AF-Q9USD4-F1-model_v2', 'alloascoidea_hylecoeti__OG2646__0_5041', 'ascoidea_rubescens__OG2646__6_2970', 'candida_tropicalis__OG2646__30_2130', 'cyberlindnera_jadinii__OG2646__35_5129', 'debaryomyces_hansenii__OG2646__36_1538', 'eremothecium_gossypii__OG2646__40_3168', 'geotrichum_candidum__OG2646__43_1971', 'kazachstania_nagan…
OG2647_REF_Scer_AF-P38787-F1-model_v2	0.8354725	0.09599946784791744	['Calb_AF-A0A1D8PP61-F1-model_v2', 'REF_Scer_AF-P38787-F1-model_v2', 'Spom_AF-Q9HDU6-F1-model_v2', 'alloascoidea_hylecoeti__OG2647__0_8670', 'ascoidea_rubescens__OG2647__6_2898', 'candida_tropicalis__OG2647__30_2163', 'cyberlindnera_jadinii__OG2647__35_3391', 'debaryomyces_hansenii__OG2647__36_2699', 'eremothecium_gossypii__OG2647__40_866', 'geotrichum_candidum__OG2647__43_301', 'geotrichum_candi…	0.8295653846153845	0.10224971236486793	['Calb_AF-A0A1D8PP61-F1-model_v2', 'REF_Scer_AF-P38787-F1-model_v2', 'Spom_AF-Q9HDU6-F1-model_v2', 'alloascoidea_hylecoeti__OG2647__0_8670', 'ascoidea_rubescens__OG2647__6_2898', 'candida_apicola__OG2647__13_2112', 'candida_tropicalis__OG2647__30_2163', 'cyberlindnera_jadinii__OG2647__35_3391', 'debaryomyces_hansenii__OG2647__36_2699', 'eremothecium_gossypii__OG2647__40_866', 'geotrichum_candidum…
OG2654_REF_Scer_AF-P00572-F1-model_v2	0.910618115942029	0.04488665917410923	['Calb_AF-Q59TV7-F1-model_v2', 'REF_Scer_AF-P00572-F1-model_v2', 'Spom_AF-P36590-F1-model_v2', 'alloascoidea_hylecoeti__OG2654__0_7298', 'ascoidea_rubescens__OG2654__6_1484', 'candida_apicola__OG2654__13_2256', 'candida_tropicalis__OG2654__30_3606', 'cyberlindnera_jadinii__OG2654__35_1550', 'debaryomyces_hansenii__OG2654__36_2286', 'eremothecium_gossypii__OG2654__40_2058', 'geotrichum_candidum__O…	0.910618115942029	0.04488665917410923	['Calb_AF-Q59TV7-F1-model_v2', 'REF_Scer_AF-P00572-F1-model_v2', 'Spom_AF-P36590-F1-model_v2', 'alloascoidea_hylecoeti__OG2654__0_7298', 'ascoidea_rubescens__OG2654__6_1484', 'candida_apicola__OG2654__13_2256', 'candida_tropicalis__OG2654__30_3606', 'cyberlindnera_jadinii__OG2654__35_1550', 'debaryomyces_hansenii__OG2654__36_2286', 'eremothecium_gossypii__OG2654__40_2058', 'geotrichum_candidum__O…
OG2655_REF_Scer_AF-P06633-F1-model_v2	0.9371214999999999	0.12581613776095393	['Calb_AF-Q59LL5-F1-model_v2', 'REF_Scer_AF-P06633-F1-model_v2', 'Spom_AF-P40374-F1-model_v2', 'alloascoidea_hylecoeti__OG2655__0_7866', 'ascoidea_rubescens__OG2655__6_1865', 'candida_apicola__OG2655__13_1721', 'candida_tropicalis__OG2655__30_5874', 'cyberlindnera_jadinii__OG2655__35_4606', 'debaryomyces_hansenii__OG2655__36_1281', 'eremothecium_gossypii__OG2655__40_604', 'geotrichum_candidum__OG…	0.9371214999999999	0.12581613776095393	['Calb_AF-Q59LL5-F1-model_v2', 'REF_Scer_AF-P06633-F1-model_v2', 'Spom_AF-P40374-F1-model_v2', 'alloascoidea_hylecoeti__OG2655__0_7866', 'ascoidea_rubescens__OG2655__6_1865', 'candida_apicola__OG2655__13_1721', 'candida_tropicalis__OG2655__30_5874', 'cyberlindnera_jadinii__OG2655__35_4606', 'debaryomyces_hansenii__OG2655__36_1281', 'eremothecium_gossypii__OG2655__40_604', 'geotrichum_candidum__OG…
OG2677_REF_Scer_AF-P28834-F1-model_v2	0.8416687692307693	0.21624548804902757	['Calb_AF-A0A1D8PEM5-F1-model_v2', 'REF_Scer_AF-P28834-F1-model_v2', 'Spom_AF-O13696-F1-model_v2', 'alloascoidea_hylecoeti__OG2677__0_2446', 'ascoidea_rubescens__OG2677__6_180', 'ascoidea_rubescens__OG2677__6_3627', 'candida_apicola__OG2677__13_94', 'candida_tropicalis__OG2677__30_0', 'cyberlindnera_jadinii__OG2677__35_3768', 'debaryomyces_hansenii__OG2677__36_3751', 'eremothecium_gossypii__OG267…	0.8416687692307693	0.21624548804902757	['Calb_AF-A0A1D8PEM5-F1-model_v2', 'REF_Scer_AF-P28834-F1-model_v2', 'Spom_AF-O13696-F1-model_v2', 'alloascoidea_hylecoeti__OG2677__0_2446', 'ascoidea_rubescens__OG2677__6_180', 'ascoidea_rubescens__OG2677__6_3627', 'candida_apicola__OG2677__13_94', 'candida_tropicalis__OG2677__30_0', 'cyberlindnera_jadinii__OG2677__35_3768', 'debaryomyces_hansenii__OG2677__36_3751', 'eremothecium_gossypii__OG267…
OG2678_REF_Scer_AF-P07277-F1-model_v2	0.8767656084656085	0.12097069699521483	['Calb_AF-A0A1D8PEL1-F1-model_v2', 'REF_Scer_AF-P07277-F1-model_v2', 'Spom_AF-Q09780-F1-model_v2', 'alloascoidea_hylecoeti__OG2678__0_2675', 'alloascoidea_hylecoeti__OG2678__0_7458', 'ascoidea_rubescens__OG2678__6_1837', 'ascoidea_rubescens__OG2678__6_618', 'candida_apicola__OG2678__13_4619', 'candida_tropicalis__OG2678__30_1330', 'cyberlindnera_jadinii__OG2678__35_2689', 'eremothecium_gossypii__…	0.8767656084656085	0.12097069699521483	['Calb_AF-A0A1D8PEL1-F1-model_v2', 'REF_Scer_AF-P07277-F1-model_v2', 'Spom_AF-Q09780-F1-model_v2', 'alloascoidea_hylecoeti__OG2678__0_2675', 'alloascoidea_hylecoeti__OG2678__0_7458', 'ascoidea_rubescens__OG2678__6_1837', 'ascoidea_rubescens__OG2678__6_618', 'candida_apicola__OG2678__13_4619', 'candida_tropicalis__OG2678__30_1330', 'cyberlindnera_jadinii__OG2678__35_2689', 'eremothecium_gossypii__…
OG2684_REF_Scer_AF-P41735-F1-model_v2	0.8211740000000001	0.05995434171656517	['Calb_AF-A0A1D8PN46-F1-model_v2', 'REF_Scer_AF-P41735-F1-model_v2', 'Spom_AF-O74826-F1-model_v2', 'alloascoidea_hylecoeti__OG2684__0_5254', 'ascoidea_rubescens__OG2684__6_83', 'candida_apicola__OG2684__13_2526', 'candida_tropicalis__OG2684__30_1516', 'cyberlindnera_jadinii__OG2684__35_1305', 'debaryomyces_hansenii__OG2684__36_5169', 'eremothecium_gossypii__OG2684__40_1964', 'geotrichum_candidum_…	0.8237961538461538	0.06962284992271536	['Calb_AF-A0A1D8PN46-F1-model_v2', 'REF_Scer_AF-P41735-F1-model_v2', 'Spom_AF-O74826-F1-model_v2', 'alloascoidea_hylecoeti__OG2684__0_5254', 'ascoidea_rubescens__OG2684__6_83', 'candida_apicola__OG2684__13_2526', 'candida_tropicalis__OG2684__30_1516', 'cyberlindnera_jadinii__OG2684__35_1305', 'debaryomyces_hansenii__OG2684__36_5169', 'eremothecium_gossypii__OG2684__40_1964', 'geotrichum_candidum_…
OG2704_REF_Scer_AF-P21801-F1-model_v2	0.8997056650246305	0.12405088089832873	['Calb_AF-Q59QN7-F1-model_v2', 'REF_Scer_AF-P21801-F1-model_v2', 'Spom_AF-P21911-F1-model_v2', 'alloascoidea_hylecoeti__OG2704__0_7156', 'alloascoidea_hylecoeti__OG2704__0_8615', 'ascoidea_rubescens__OG2704__6_3148', 'candida_apicola__OG2704__13_4430', 'candida_tropicalis__OG2704__30_5770', 'cyberlindnera_jadinii__OG2704__35_5567', 'debaryomyces_hansenii__OG2704__36_4101', 'eremothecium_gossypii_…	0.8997056650246305	0.12405088089832873	['Calb_AF-Q59QN7-F1-model_v2', 'REF_Scer_AF-P21801-F1-model_v2', 'Spom_AF-P21911-F1-model_v2', 'alloascoidea_hylecoeti__OG2704__0_7156', 'alloascoidea_hylecoeti__OG2704__0_8615', 'ascoidea_rubescens__OG2704__6_3148', 'candida_apicola__OG2704__13_4430', 'candida_tropicalis__OG2704__30_5770', 'cyberlindnera_jadinii__OG2704__35_5567', 'debaryomyces_hansenii__OG2704__36_4101', 'eremothecium_gossypii_…
OG2714_REF_Scer_AF-P00427-F1-model_v2	0.7081057312252963	0.10819863753662295	['Calb_AF-A0A1D8PH08-F1-model_v2', 'REF_Scer_AF-P00427-F1-model_v2', 'Spom_AF-Q9UTF6-F1-model_v2', 'alloascoidea_hylecoeti__OG2714__0_8970', 'ascoidea_rubescens__OG2714__6_757', 'candida_apicola__OG2714__13_1144', 'candida_tropicalis__OG2714__30_59', 'cyberlindnera_jadinii__OG2714__35_4520', 'debaryomyces_hansenii__OG2714__36_1874', 'eremothecium_gossypii__OG2714__40_3247', 'geotrichum_candidum__…	0.7081057312252963	0.10819863753662295	['Calb_AF-A0A1D8PH08-F1-model_v2', 'REF_Scer_AF-P00427-F1-model_v2', 'Spom_AF-Q9UTF6-F1-model_v2', 'alloascoidea_hylecoeti__OG2714__0_8970', 'ascoidea_rubescens__OG2714__6_757', 'candida_apicola__OG2714__13_1144', 'candida_tropicalis__OG2714__30_59', 'cyberlindnera_jadinii__OG2714__35_4520', 'debaryomyces_hansenii__OG2714__36_1874', 'eremothecium_gossypii__OG2714__40_3247', 'geotrichum_candidum__…
OG2721_REF_Scer_AF-P07258-F1-model_v2	0.8695253846153846	0.1538860204134808	['Calb_AF-Q5AML6-F1-model_v2', 'REF_Scer_AF-P07258-F1-model_v2', 'Spom_AF-O60060-F1-model_v2', 'alloascoidea_hylecoeti__OG2721__0_1141', 'ascoidea_rubescens__OG2721__6_766', 'candida_apicola__OG2721__13_69', 'candida_tropicalis__OG2721__30_2850', 'cyberlindnera_jadinii__OG2721__35_3999', 'debaryomyces_hansenii__OG2721__36_555', 'eremothecium_gossypii__OG2721__40_3779', 'geotrichum_candidum__OG272…	0.8695253846153846	0.1538860204134808	['Calb_AF-Q5AML6-F1-model_v2', 'REF_Scer_AF-P07258-F1-model_v2', 'Spom_AF-O60060-F1-model_v2', 'alloascoidea_hylecoeti__OG2721__0_1141', 'ascoidea_rubescens__OG2721__6_766', 'candida_apicola__OG2721__13_69', 'candida_tropicalis__OG2721__30_2850', 'cyberlindnera_jadinii__OG2721__35_3999', 'debaryomyces_hansenii__OG2721__36_555', 'eremothecium_gossypii__OG2721__40_3779', 'geotrichum_candidum__OG272…
OG2738_REF_Scer_AF-P40351-F1-model_v2	0.9089135384615386	0.04370259983221449	['REF_Scer_AF-P40351-F1-model_v2', 'Spom_AF-Q10479-F1-model_v2', 'alloascoidea_hylecoeti__OG2738__0_2400', 'ascoidea_rubescens__OG2738__6_4869', 'candida_apicola__OG2738__13_948', 'candida_tropicalis__OG2738__30_3558', 'cyberlindnera_jadinii__OG2738__35_977', 'debaryomyces_hansenii__OG2738__36_238', 'eremothecium_gossypii__OG2738__40_3777', 'geotrichum_candidum__OG2738__43_1239', 'kazachstania_na…	0.9089135384615386	0.04370259983221449	['REF_Scer_AF-P40351-F1-model_v2', 'Spom_AF-Q10479-F1-model_v2', 'alloascoidea_hylecoeti__OG2738__0_2400', 'ascoidea_rubescens__OG2738__6_4869', 'candida_apicola__OG2738__13_948', 'candida_tropicalis__OG2738__30_3558', 'cyberlindnera_jadinii__OG2738__35_977', 'debaryomyces_hansenii__OG2738__36_238', 'eremothecium_gossypii__OG2738__40_3777', 'geotrichum_candidum__OG2738__43_1239', 'kazachstania_na…
OG2740_REF_Scer_AF-P07170-F1-model_v2	0.8987372307692308	0.10399693042079053	['Calb_AF-Q5A4Q1-F1-model_v2', 'REF_Scer_AF-P07170-F1-model_v2', 'Spom_AF-P33075-F1-model_v2', 'alloascoidea_hylecoeti__OG2740__0_2468', 'ascoidea_rubescens__OG2740__6_5764', 'candida_apicola__OG2740__13_3643', 'candida_tropicalis__OG2740__30_349', 'cyberlindnera_jadinii__OG2740__35_2030', 'debaryomyces_hansenii__OG2740__36_1624', 'eremothecium_gossypii__OG2740__40_1084', 'geotrichum_candidum__OG…	0.8987372307692308	0.10399693042079053	['Calb_AF-Q5A4Q1-F1-model_v2', 'REF_Scer_AF-P07170-F1-model_v2', 'Spom_AF-P33075-F1-model_v2', 'alloascoidea_hylecoeti__OG2740__0_2468', 'ascoidea_rubescens__OG2740__6_5764', 'candida_apicola__OG2740__13_3643', 'candida_tropicalis__OG2740__30_349', 'cyberlindnera_jadinii__OG2740__35_2030', 'debaryomyces_hansenii__OG2740__36_1624', 'eremothecium_gossypii__OG2740__40_1084', 'geotrichum_candidum__OG…
OG2741_REF_Scer_AF-Q05584-F1-model_v2	0.9234784615384615	0.04784324208305444	['Calb_AF-A0A1D8PID4-F1-model_v2', 'REF_Scer_AF-Q05584-F1-model_v2', 'REF_Scer_AF-Q12320-F1-model_v2', 'Spom_AF-Q9UT36-F1-model_v2', 'alloascoidea_hylecoeti__OG2741__0_2517', 'ascoidea_rubescens__OG2741__6_3646', 'candida_apicola__OG2741__13_4610', 'candida_tropicalis__OG2741__30_586', 'cyberlindnera_jadinii__OG2741__35_775', 'debaryomyces_hansenii__OG2741__36_3291', 'eremothecium_gossypii__OG274…	0.9234784615384615	0.04784324208305444	['Calb_AF-A0A1D8PID4-F1-model_v2', 'REF_Scer_AF-Q05584-F1-model_v2', 'REF_Scer_AF-Q12320-F1-model_v2', 'Spom_AF-Q9UT36-F1-model_v2', 'alloascoidea_hylecoeti__OG2741__0_2517', 'ascoidea_rubescens__OG2741__6_3646', 'candida_apicola__OG2741__13_4610', 'candida_tropicalis__OG2741__30_586', 'cyberlindnera_jadinii__OG2741__35_775', 'debaryomyces_hansenii__OG2741__36_3291', 'eremothecium_gossypii__OG274…
OG2741_REF_Scer_AF-Q12320-F1-model_v2				0.9234784615384615	0.04784324208305444	['Calb_AF-A0A1D8PID4-F1-model_v2', 'REF_Scer_AF-Q05584-F1-model_v2', 'REF_Scer_AF-Q12320-F1-model_v2', 'Spom_AF-Q9UT36-F1-model_v2', 'alloascoidea_hylecoeti__OG2741__0_2517', 'ascoidea_rubescens__OG2741__6_3646', 'candida_apicola__OG2741__13_4610', 'candida_tropicalis__OG2741__30_586', 'cyberlindnera_jadinii__OG2741__35_775', 'debaryomyces_hansenii__OG2741__36_3291', 'eremothecium_gossypii__OG274…
OG2746_REF_Scer_AF-P40495-F1-model_v2	0.9142538461538462	0.09646137089504114	['Calb_AF-Q5A9D9-F1-model_v2', 'REF_Scer_AF-P40495-F1-model_v2', 'Spom_AF-O14104-F1-model_v2', 'alloascoidea_hylecoeti__OG2746__0_8006', 'ascoidea_rubescens__OG2746__6_6065', 'candida_apicola__OG2746__13_1783', 'candida_tropicalis__OG2746__30_3228', 'cyberlindnera_jadinii__OG2746__35_1768', 'debaryomyces_hansenii__OG2746__36_3492', 'eremothecium_gossypii__OG2746__40_875', 'geotrichum_candidum__OG…	0.9142538461538462	0.09646137089504114	['Calb_AF-Q5A9D9-F1-model_v2', 'REF_Scer_AF-P40495-F1-model_v2', 'Spom_AF-O14104-F1-model_v2', 'alloascoidea_hylecoeti__OG2746__0_8006', 'ascoidea_rubescens__OG2746__6_6065', 'candida_apicola__OG2746__13_1783', 'candida_tropicalis__OG2746__30_3228', 'cyberlindnera_jadinii__OG2746__35_1768', 'debaryomyces_hansenii__OG2746__36_3492', 'eremothecium_gossypii__OG2746__40_875', 'geotrichum_candidum__OG…
OG2752_REF_Scer_AF-P54885-F1-model_v2	0.9716993333333335	0.01560480800551192	['Calb_AF-Q5ADR2-F1-model_v2', 'REF_Scer_AF-P54885-F1-model_v2', 'Spom_AF-Q9UT44-F1-model_v2', 'alloascoidea_hylecoeti__OG2752__0_3976', 'ascoidea_rubescens__OG2752__6_864', 'candida_apicola__OG2752__13_1056', 'candida_tropicalis__OG2752__30_2576', 'cyberlindnera_jadinii__OG2752__35_1520', 'debaryomyces_hansenii__OG2752__36_4470', 'eremothecium_gossypii__OG2752__40_1610', 'geotrichum_candidum__OG…	0.9716993333333335	0.01560480800551192	['Calb_AF-Q5ADR2-F1-model_v2', 'REF_Scer_AF-P54885-F1-model_v2', 'Spom_AF-Q9UT44-F1-model_v2', 'alloascoidea_hylecoeti__OG2752__0_3976', 'ascoidea_rubescens__OG2752__6_864', 'candida_apicola__OG2752__13_1056', 'candida_tropicalis__OG2752__30_2576', 'cyberlindnera_jadinii__OG2752__35_1520', 'debaryomyces_hansenii__OG2752__36_4470', 'eremothecium_gossypii__OG2752__40_1610', 'geotrichum_candidum__OG…
OG2765_REF_Scer_AF-Q3E840-F1-model_v2	0.8623445	0.1016915003154967	['Calb_AF-A0A1D8PHF7-F1-model_v2', 'REF_Scer_AF-Q3E840-F1-model_v2', 'Spom_AF-Q9UT33-F1-model_v2', 'alloascoidea_hylecoeti__OG2765__0_6988', 'ascoidea_rubescens__OG2765__6_2164', 'candida_apicola__OG2765__13_1131', 'candida_tropicalis__OG2765__30_2565', 'cyberlindnera_jadinii__OG2765__35_1104', 'debaryomyces_hansenii__OG2765__36_3332', 'geotrichum_candidum__OG2765__43_1202', 'geotrichum_candidum_…	0.8623445	0.1016915003154967	['Calb_AF-A0A1D8PHF7-F1-model_v2', 'REF_Scer_AF-Q3E840-F1-model_v2', 'Spom_AF-Q9UT33-F1-model_v2', 'alloascoidea_hylecoeti__OG2765__0_6988', 'ascoidea_rubescens__OG2765__6_2164', 'candida_apicola__OG2765__13_1131', 'candida_tropicalis__OG2765__30_2565', 'cyberlindnera_jadinii__OG2765__35_1104', 'debaryomyces_hansenii__OG2765__36_3332', 'geotrichum_candidum__OG2765__43_1202', 'geotrichum_candidum_…
OG2774_REF_Scer_AF-P51601-F1-model_v2	0.7831212307692308	0.16790712967413945	['Calb_AF-A0A1D8PP19-F1-model_v2', 'REF_Scer_AF-P51601-F1-model_v2', 'Spom_AF-O13774-F1-model_v2', 'alloascoidea_hylecoeti__OG2774__0_9607', 'ascoidea_rubescens__OG2774__6_1163', 'candida_apicola__OG2774__13_3016', 'candida_tropicalis__OG2774__30_5787', 'cyberlindnera_jadinii__OG2774__35_1270', 'debaryomyces_hansenii__OG2774__36_5051', 'eremothecium_gossypii__OG2774__40_3986', 'geotrichum_candidu…	0.7831212307692308	0.16790712967413945	['Calb_AF-A0A1D8PP19-F1-model_v2', 'REF_Scer_AF-P51601-F1-model_v2', 'Spom_AF-O13774-F1-model_v2', 'alloascoidea_hylecoeti__OG2774__0_9607', 'ascoidea_rubescens__OG2774__6_1163', 'candida_apicola__OG2774__13_3016', 'candida_tropicalis__OG2774__30_5787', 'cyberlindnera_jadinii__OG2774__35_1270', 'debaryomyces_hansenii__OG2774__36_5051', 'eremothecium_gossypii__OG2774__40_3986', 'geotrichum_candidu…
OG2783_REF_Scer_AF-P53318-F1-model_v2	0.8941631054131054	0.0806810306702544	['Calb_AF-Q5AHZ4-F1-model_v2', 'REF_Scer_AF-P53318-F1-model_v2', 'Spom_AF-Q9Y7Z9-F1-model_v2', 'alloascoidea_hylecoeti__OG2783__0_7932', 'ascoidea_rubescens__OG2783__6_2109', 'candida_apicola__OG2783__13_2139', 'candida_tropicalis__OG2783__30_5248', 'cyberlindnera_jadinii__OG2783__35_4757', 'debaryomyces_hansenii__OG2783__36_134', 'eremothecium_gossypii__OG2783__40_2410', 'geotrichum_candidum__OG…	0.8941631054131054	0.0806810306702544	['Calb_AF-Q5AHZ4-F1-model_v2', 'REF_Scer_AF-P53318-F1-model_v2', 'Spom_AF-Q9Y7Z9-F1-model_v2', 'alloascoidea_hylecoeti__OG2783__0_7932', 'ascoidea_rubescens__OG2783__6_2109', 'candida_apicola__OG2783__13_2139', 'candida_tropicalis__OG2783__30_5248', 'cyberlindnera_jadinii__OG2783__35_4757', 'debaryomyces_hansenii__OG2783__36_134', 'eremothecium_gossypii__OG2783__40_2410', 'geotrichum_candidum__OG…
OG2794_REF_Scer_AF-P00950-F1-model_v2	0.9511823361823362	0.14972725498242043	['Calb_AF-P82612-F1-model_v2', 'REF_Scer_AF-P00950-F1-model_v2', 'Spom_AF-P36623-F1-model_v2', 'alloascoidea_hylecoeti__OG2794__0_4536', 'alloascoidea_hylecoeti__OG2794__0_5356', 'alloascoidea_hylecoeti__OG2794__0_9626', 'ascoidea_rubescens__OG2794__6_3018', 'ascoidea_rubescens__OG2794__6_3134', 'candida_apicola__OG2794__13_1235', 'candida_tropicalis__OG2794__30_5438', 'cyberlindnera_jadinii__OG2…	0.9511823361823362	0.14972725498242043	['Calb_AF-P82612-F1-model_v2', 'REF_Scer_AF-P00950-F1-model_v2', 'Spom_AF-P36623-F1-model_v2', 'alloascoidea_hylecoeti__OG2794__0_4536', 'alloascoidea_hylecoeti__OG2794__0_5356', 'alloascoidea_hylecoeti__OG2794__0_9626', 'ascoidea_rubescens__OG2794__6_3018', 'ascoidea_rubescens__OG2794__6_3134', 'candida_apicola__OG2794__13_1235', 'candida_tropicalis__OG2794__30_5438', 'cyberlindnera_jadinii__OG2…
OG2807_REF_Scer_AF-P16387-F1-model_v2	0.8887854497354497	0.11402746756689097	['Calb_AF-Q5A0Z9-F1-model_v2', 'REF_Scer_AF-P16387-F1-model_v2', 'Spom_AF-Q10489-F1-model_v2', 'alloascoidea_hylecoeti__OG2807__0_7315', 'alloascoidea_hylecoeti__OG2807__0_8556', 'ascoidea_rubescens__OG2807__6_1066', 'candida_apicola__OG2807__13_693', 'candida_tropicalis__OG2807__30_2537', 'cyberlindnera_jadinii__OG2807__35_1794', 'debaryomyces_hansenii__OG2807__36_2151', 'eremothecium_gossypii__…	0.8887854497354497	0.11402746756689097	['Calb_AF-Q5A0Z9-F1-model_v2', 'REF_Scer_AF-P16387-F1-model_v2', 'Spom_AF-Q10489-F1-model_v2', 'alloascoidea_hylecoeti__OG2807__0_7315', 'alloascoidea_hylecoeti__OG2807__0_8556', 'ascoidea_rubescens__OG2807__6_1066', 'candida_apicola__OG2807__13_693', 'candida_tropicalis__OG2807__30_2537', 'cyberlindnera_jadinii__OG2807__35_1794', 'debaryomyces_hansenii__OG2807__36_2151', 'eremothecium_gossypii__…
OG2808_REF_Scer_AF-P40471-F1-model_v2	0.9104749999999999	0.06878554470754945	['Calb_AF-A0A1D8PJ12-F1-model_v2', 'REF_Scer_AF-P40471-F1-model_v2', 'Spom_AF-Q09851-F1-model_v2', 'alloascoidea_hylecoeti__OG2808__0_7524', 'ascoidea_rubescens__OG2808__6_255', 'candida_tropicalis__OG2808__30_3996', 'cyberlindnera_jadinii__OG2808__35_3560', 'debaryomyces_hansenii__OG2808__36_2630', 'eremothecium_gossypii__OG2808__40_2168', 'geotrichum_candidum__OG2808__43_6863', 'kazachstania_na…	0.9104749999999999	0.06878554470754945	['Calb_AF-A0A1D8PJ12-F1-model_v2', 'REF_Scer_AF-P40471-F1-model_v2', 'Spom_AF-Q09851-F1-model_v2', 'alloascoidea_hylecoeti__OG2808__0_7524', 'ascoidea_rubescens__OG2808__6_255', 'candida_tropicalis__OG2808__30_3996', 'cyberlindnera_jadinii__OG2808__35_3560', 'debaryomyces_hansenii__OG2808__36_2630', 'eremothecium_gossypii__OG2808__40_2168', 'geotrichum_candidum__OG2808__43_6863', 'kazachstania_na…
OG2837_REF_Scer_AF-Q02196-F1-model_v2	0.9839250769230768	0.015904842090293126	['Calb_AF-Q5A500-F1-model_v2', 'REF_Scer_AF-Q02196-F1-model_v2', 'Spom_AF-Q9P7G9-F1-model_v2', 'alloascoidea_hylecoeti__OG2837__0_2977', 'ascoidea_rubescens__OG2837__6_1922', 'candida_apicola__OG2837__13_2044', 'candida_tropicalis__OG2837__30_3230', 'cyberlindnera_jadinii__OG2837__35_2324', 'debaryomyces_hansenii__OG2837__36_5384', 'eremothecium_gossypii__OG2837__40_378', 'geotrichum_candidum__OG…	0.9839250769230768	0.015904842090293126	['Calb_AF-Q5A500-F1-model_v2', 'REF_Scer_AF-Q02196-F1-model_v2', 'Spom_AF-Q9P7G9-F1-model_v2', 'alloascoidea_hylecoeti__OG2837__0_2977', 'ascoidea_rubescens__OG2837__6_1922', 'candida_apicola__OG2837__13_2044', 'candida_tropicalis__OG2837__30_3230', 'cyberlindnera_jadinii__OG2837__35_2324', 'debaryomyces_hansenii__OG2837__36_5384', 'eremothecium_gossypii__OG2837__40_378', 'geotrichum_candidum__OG…
OG2841_REF_Scer_AF-P06738-F1-model_v2	0.9204835968379447	0.1364612129364041	['Calb_AF-A0A1D8PQQ3-F1-model_v2', 'REF_Scer_AF-P06738-F1-model_v2', 'alloascoidea_hylecoeti__OG2841__0_4479', 'ascoidea_rubescens__OG2841__6_5600', 'candida_tropicalis__OG2841__30_894', 'cyberlindnera_jadinii__OG2841__35_5268', 'debaryomyces_hansenii__OG2841__36_3720', 'eremothecium_gossypii__OG2841__40_3175', 'geotrichum_candidum__OG2841__43_6883', 'kazachstania_naganishii__OG2841__49_2174', 'k…	0.9204835968379447	0.1364612129364041	['Calb_AF-A0A1D8PQQ3-F1-model_v2', 'REF_Scer_AF-P06738-F1-model_v2', 'alloascoidea_hylecoeti__OG2841__0_4479', 'ascoidea_rubescens__OG2841__6_5600', 'candida_tropicalis__OG2841__30_894', 'cyberlindnera_jadinii__OG2841__35_5268', 'debaryomyces_hansenii__OG2841__36_3720', 'eremothecium_gossypii__OG2841__40_3175', 'geotrichum_candidum__OG2841__43_6883', 'kazachstania_naganishii__OG2841__49_2174', 'k…
OG2845_REF_Scer_AF-P43577-F1-model_v2	0.914888932806324	0.05278149412982274	['Calb_AF-Q5AHF9-F1-model_v2', 'REF_Scer_AF-P43577-F1-model_v2', 'ascoidea_rubescens__OG2845__6_4207', 'candida_apicola__OG2845__13_3305', 'candida_tropicalis__OG2845__30_2062', 'cyberlindnera_jadinii__OG2845__35_2603', 'debaryomyces_hansenii__OG2845__36_5449', 'eremothecium_gossypii__OG2845__40_1689', 'geotrichum_candidum__OG2845__43_1471', 'kazachstania_naganishii__OG2845__49_2475', 'kluyveromy…	0.9017775362318841	0.07736966484906978	['Calb_AF-Q5AHF9-F1-model_v2', 'REF_Scer_AF-P43577-F1-model_v2', 'Spom_AF-O13738-F1-model_v2', 'ascoidea_rubescens__OG2845__6_4207', 'candida_apicola__OG2845__13_3305', 'candida_tropicalis__OG2845__30_2062', 'cyberlindnera_jadinii__OG2845__35_2603', 'debaryomyces_hansenii__OG2845__36_5449', 'eremothecium_gossypii__OG2845__40_1689', 'geotrichum_candidum__OG2845__43_1471', 'kazachstania_naganishii_…
OG2852_REF_Scer_AF-P43123-F1-model_v2	0.9427486666666666	0.03600654706515963	['Calb_AF-A0A1D8PNG6-F1-model_v2', 'REF_Scer_AF-P43123-F1-model_v2', 'Spom_AF-O94617-F1-model_v2', 'alloascoidea_hylecoeti__OG2852__0_556', 'ascoidea_rubescens__OG2852__6_3305', 'candida_apicola__OG2852__13_3338', 'candida_tropicalis__OG2852__30_4621', 'cyberlindnera_jadinii__OG2852__35_3622', 'eremothecium_gossypii__OG2852__40_3835', 'geotrichum_candidum__OG2852__43_3292', 'kazachstania_naganish…	0.9427486666666666	0.03600654706515963	['Calb_AF-A0A1D8PNG6-F1-model_v2', 'REF_Scer_AF-P43123-F1-model_v2', 'Spom_AF-O94617-F1-model_v2', 'alloascoidea_hylecoeti__OG2852__0_556', 'ascoidea_rubescens__OG2852__6_3305', 'candida_apicola__OG2852__13_3338', 'candida_tropicalis__OG2852__30_4621', 'cyberlindnera_jadinii__OG2852__35_3622', 'eremothecium_gossypii__OG2852__40_3835', 'geotrichum_candidum__OG2852__43_3292', 'kazachstania_naganish…
OG2868_REF_Scer_AF-P50107-F1-model_v2	0.8939838333333334	0.04118570085971047	['Calb_AF-Q5ABB2-F1-model_v2', 'REF_Scer_AF-P50107-F1-model_v2', 'Spom_AF-Q09751-F1-model_v2', 'alloascoidea_hylecoeti__OG2868__0_1063', 'alloascoidea_hylecoeti__OG2868__0_9159', 'ascoidea_rubescens__OG2868__6_1895', 'candida_apicola__OG2868__13_3071', 'candida_tropicalis__OG2868__30_4404', 'cyberlindnera_jadinii__OG2868__35_2220', 'debaryomyces_hansenii__OG2868__36_5084', 'eremothecium_gossypii_…	0.8939838333333334	0.04118570085971047	['Calb_AF-Q5ABB2-F1-model_v2', 'REF_Scer_AF-P50107-F1-model_v2', 'Spom_AF-Q09751-F1-model_v2', 'alloascoidea_hylecoeti__OG2868__0_1063', 'alloascoidea_hylecoeti__OG2868__0_9159', 'ascoidea_rubescens__OG2868__6_1895', 'candida_apicola__OG2868__13_3071', 'candida_tropicalis__OG2868__30_4404', 'cyberlindnera_jadinii__OG2868__35_2220', 'debaryomyces_hansenii__OG2868__36_5084', 'eremothecium_gossypii_…
OG2871_REF_Scer_AF-P18408-F1-model_v2	0.9306887681159419	0.041430043848215636	['Calb_AF-Q5A0Z0-F1-model_v2', 'REF_Scer_AF-P18408-F1-model_v2', 'Spom_AF-Q10270-F1-model_v2', 'ascoidea_rubescens__OG2871__6_4095', 'candida_apicola__OG2871__13_2543', 'candida_tropicalis__OG2871__30_2146', 'cyberlindnera_jadinii__OG2871__35_5285', 'debaryomyces_hansenii__OG2871__36_5447', 'eremothecium_gossypii__OG2871__40_1172', 'geotrichum_candidum__OG2871__43_4551', 'kluyveromyces_lactis__OG…	0.9306887681159419	0.041430043848215636	['Calb_AF-Q5A0Z0-F1-model_v2', 'REF_Scer_AF-P18408-F1-model_v2', 'Spom_AF-Q10270-F1-model_v2', 'ascoidea_rubescens__OG2871__6_4095', 'candida_apicola__OG2871__13_2543', 'candida_tropicalis__OG2871__30_2146', 'cyberlindnera_jadinii__OG2871__35_5285', 'debaryomyces_hansenii__OG2871__36_5447', 'eremothecium_gossypii__OG2871__40_1172', 'geotrichum_candidum__OG2871__43_4551', 'kluyveromyces_lactis__OG…
OG2882_REF_Scer_AF-P38122-F1-model_v2	0.8342018333333333	0.12683430981654328	['Calb_AF-Q5ABB3-F1-model_v2', 'REF_Scer_AF-P38122-F1-model_v2', 'Spom_AF-Q09672-F1-model_v2', 'alloascoidea_hylecoeti__OG2882__0_8744', 'ascoidea_rubescens__OG2882__6_731', 'candida_apicola__OG2882__13_4785', 'candida_tropicalis__OG2882__30_5338', 'cyberlindnera_jadinii__OG2882__35_3756', 'debaryomyces_hansenii__OG2882__36_3799', 'eremothecium_gossypii__OG2882__40_194', 'geotrichum_candidum__OG2…	0.8342018333333333	0.12683430981654328	['Calb_AF-Q5ABB3-F1-model_v2', 'REF_Scer_AF-P38122-F1-model_v2', 'Spom_AF-Q09672-F1-model_v2', 'alloascoidea_hylecoeti__OG2882__0_8744', 'ascoidea_rubescens__OG2882__6_731', 'candida_apicola__OG2882__13_4785', 'candida_tropicalis__OG2882__30_5338', 'cyberlindnera_jadinii__OG2882__35_3756', 'debaryomyces_hansenii__OG2882__36_3799', 'eremothecium_gossypii__OG2882__40_194', 'geotrichum_candidum__OG2…
OG2901_REF_Scer_AF-Q12001-F1-model_v2	0.8431567028985507	0.14355513758669497	['Calb_AF-A0A1D8PTC1-F1-model_v2', 'REF_Scer_AF-Q12001-F1-model_v2', 'Spom_AF-O43053-F1-model_v2', 'alloascoidea_hylecoeti__OG2901__0_8588', 'ascoidea_rubescens__OG2901__6_5264', 'candida_apicola__OG2901__13_2960', 'candida_tropicalis__OG2901__30_2343', 'cyberlindnera_jadinii__OG2901__35_2756', 'debaryomyces_hansenii__OG2901__36_4096', 'eremothecium_gossypii__OG2901__40_1073', 'geotrichum_candidu…	0.8431567028985507	0.14355513758669497	['Calb_AF-A0A1D8PTC1-F1-model_v2', 'REF_Scer_AF-Q12001-F1-model_v2', 'Spom_AF-O43053-F1-model_v2', 'alloascoidea_hylecoeti__OG2901__0_8588', 'ascoidea_rubescens__OG2901__6_5264', 'candida_apicola__OG2901__13_2960', 'candida_tropicalis__OG2901__30_2343', 'cyberlindnera_jadinii__OG2901__35_2756', 'debaryomyces_hansenii__OG2901__36_4096', 'eremothecium_gossypii__OG2901__40_1073', 'geotrichum_candidu…
OG2903_REF_Scer_AF-P27680-F1-model_v2	0.823808152173913	0.0797573386441651	['Calb_AF-Q5A4P2-F1-model_v2', 'REF_Scer_AF-P27680-F1-model_v2', 'Spom_AF-O94628-F1-model_v2', 'alloascoidea_hylecoeti__OG2903__0_1041', 'ascoidea_rubescens__OG2903__6_1385', 'candida_apicola__OG2903__13_796', 'candida_tropicalis__OG2903__30_2050', 'cyberlindnera_jadinii__OG2903__35_4737', 'debaryomyces_hansenii__OG2903__36_4105', 'eremothecium_gossypii__OG2903__40_886', 'geotrichum_candidum__OG2…	0.8178944615384616	0.08859892133447865	['Calb_AF-Q5A4P2-F1-model_v2', 'REF_Scer_AF-P27680-F1-model_v2', 'Spom_AF-O94628-F1-model_v2', 'alloascoidea_hylecoeti__OG2903__0_1041', 'ascoidea_rubescens__OG2903__6_1385', 'candida_apicola__OG2903__13_796', 'candida_tropicalis__OG2903__30_2050', 'cyberlindnera_jadinii__OG2903__35_4737', 'debaryomyces_hansenii__OG2903__36_4105', 'eremothecium_gossypii__OG2903__40_886', 'geotrichum_candidum__OG2…
OG2906_REF_Scer_AF-P32178-F1-model_v2	0.9368360398860397	0.08709437555797254	['Calb_AF-Q59TS4-F1-model_v2', 'REF_Scer_AF-P32178-F1-model_v2', 'Spom_AF-O13739-F1-model_v2', 'alloascoidea_hylecoeti__OG2906__0_1412', 'ascoidea_rubescens__OG2906__6_4340', 'candida_apicola__OG2906__13_191', 'candida_tropicalis__OG2906__30_2813', 'cyberlindnera_jadinii__OG2906__35_5506', 'debaryomyces_hansenii__OG2906__36_288', 'eremothecium_gossypii__OG2906__40_2643', 'geotrichum_candidum__OG2…	0.9368360398860397	0.08709437555797254	['Calb_AF-Q59TS4-F1-model_v2', 'REF_Scer_AF-P32178-F1-model_v2', 'Spom_AF-O13739-F1-model_v2', 'alloascoidea_hylecoeti__OG2906__0_1412', 'ascoidea_rubescens__OG2906__6_4340', 'candida_apicola__OG2906__13_191', 'candida_tropicalis__OG2906__30_2813', 'cyberlindnera_jadinii__OG2906__35_5506', 'debaryomyces_hansenii__OG2906__36_288', 'eremothecium_gossypii__OG2906__40_2643', 'geotrichum_candidum__OG2…
OG2912_REF_Scer_AF-P21182-F1-model_v2	0.8427684782608696	0.10292580847318238	['REF_Scer_AF-P21182-F1-model_v2', 'Spom_AF-Q9P7E3-F1-model_v2', 'alloascoidea_hylecoeti__OG2912__0_1869', 'ascoidea_rubescens__OG2912__6_3845', 'candida_apicola__OG2912__13_4438', 'cyberlindnera_jadinii__OG2912__35_886', 'debaryomyces_hansenii__OG2912__36_4116', 'eremothecium_gossypii__OG2912__40_457', 'geotrichum_candidum__OG2912__43_6346', 'kazachstania_naganishii__OG2912__49_4226', 'kluyverom…	0.8427684782608696	0.10292580847318238	['REF_Scer_AF-P21182-F1-model_v2', 'Spom_AF-Q9P7E3-F1-model_v2', 'alloascoidea_hylecoeti__OG2912__0_1869', 'ascoidea_rubescens__OG2912__6_3845', 'candida_apicola__OG2912__13_4438', 'cyberlindnera_jadinii__OG2912__35_886', 'debaryomyces_hansenii__OG2912__36_4116', 'eremothecium_gossypii__OG2912__40_457', 'geotrichum_candidum__OG2912__43_6346', 'kazachstania_naganishii__OG2912__49_4226', 'kluyverom…
OG2913_REF_Scer_AF-P53178-F1-model_v2	0.7913073593073592	0.11536525146048913	['REF_Scer_AF-P53178-F1-model_v2', 'Spom_AF-O14190-F1-model_v2', 'ascoidea_rubescens__OG2913__6_3979', 'candida_apicola__OG2913__13_154', 'candida_tropicalis__OG2913__30_3546', 'cyberlindnera_jadinii__OG2913__35_2992', 'debaryomyces_hansenii__OG2913__36_3722', 'eremothecium_gossypii__OG2913__40_3226', 'kazachstania_naganishii__OG2913__49_4255', 'kluyveromyces_lactis__OG2913__50_4063', 'kluyveromy…	0.7600155797101449	0.14745784589245717	['REF_Scer_AF-P53178-F1-model_v2', 'Spom_AF-O14190-F1-model_v2', 'alloascoidea_hylecoeti__OG2913__0_2002', 'ascoidea_rubescens__OG2913__6_3979', 'candida_apicola__OG2913__13_154', 'candida_tropicalis__OG2913__30_3546', 'cyberlindnera_jadinii__OG2913__35_2992', 'debaryomyces_hansenii__OG2913__36_3722', 'eremothecium_gossypii__OG2913__40_3226', 'geotrichum_candidum__OG2913__43_4586', 'kazachstania_…
OG2924_REF_Scer_AF-P53915-F1-model_v2	0.8427907692307691	0.14500609973703432	['Calb_AF-A0A1D8PSP6-F1-model_v2', 'REF_Scer_AF-P53915-F1-model_v2', 'Spom_AF-Q9C0W1-F1-model_v2', 'alloascoidea_hylecoeti__OG2924__0_3677', 'ascoidea_rubescens__OG2924__6_4455', 'candida_apicola__OG2924__13_3175', 'candida_tropicalis__OG2924__30_4188', 'cyberlindnera_jadinii__OG2924__35_3328', 'debaryomyces_hansenii__OG2924__36_1506', 'eremothecium_gossypii__OG2924__40_2729', 'geotrichum_candidu…	0.8427907692307691	0.14500609973703432	['Calb_AF-A0A1D8PSP6-F1-model_v2', 'REF_Scer_AF-P53915-F1-model_v2', 'Spom_AF-Q9C0W1-F1-model_v2', 'alloascoidea_hylecoeti__OG2924__0_3677', 'ascoidea_rubescens__OG2924__6_4455', 'candida_apicola__OG2924__13_3175', 'candida_tropicalis__OG2924__30_4188', 'cyberlindnera_jadinii__OG2924__35_3328', 'debaryomyces_hansenii__OG2924__36_1506', 'eremothecium_gossypii__OG2924__40_2729', 'geotrichum_candidu…
OG2930_REF_Scer_AF-P04173-F1-model_v2	0.9114882246376811	0.17481003568190517	['Calb_AF-A0A1D8PQK5-F1-model_v2', 'REF_Scer_AF-P04173-F1-model_v2', 'Spom_AF-P18869-F1-model_v2', 'alloascoidea_hylecoeti__OG2930__0_4856', 'ascoidea_rubescens__OG2930__6_1975', 'candida_apicola__OG2930__13_2880', 'candida_tropicalis__OG2930__30_264', 'cyberlindnera_jadinii__OG2930__35_1992', 'eremothecium_gossypii__OG2930__40_2985', 'geotrichum_candidum__OG2930__43_7088', 'kazachstania_naganish…	0.8818066666666667	0.20626122188999937	['Calb_AF-A0A1D8PQK5-F1-model_v2', 'REF_Scer_AF-P04173-F1-model_v2', 'Spom_AF-P18869-F1-model_v2', 'alloascoidea_hylecoeti__OG2930__0_4856', 'ascoidea_rubescens__OG2930__6_1975', 'candida_apicola__OG2930__13_2880', 'candida_tropicalis__OG2930__30_264', 'cyberlindnera_jadinii__OG2930__35_1992', 'eremothecium_gossypii__OG2930__40_2985', 'geotrichum_candidum__OG2930__43_7088', 'kazachstania_naganish…
OG2936_REF_Scer_AF-P00812-F1-model_v2	0.9573759259259259	0.020845303335552786	['Calb_AF-A0A1D8PP00-F1-model_v2', 'REF_Scer_AF-P00812-F1-model_v2', 'Spom_AF-P37818-F1-model_v2', 'alloascoidea_hylecoeti__OG2936__0_6420', 'ascoidea_rubescens__OG2936__6_542', 'candida_apicola__OG2936__13_2714', 'candida_tropicalis__OG2936__30_777', 'cyberlindnera_jadinii__OG2936__35_4147', 'debaryomyces_hansenii__OG2936__36_4558', 'eremothecium_gossypii__OG2936__40_2682', 'geotrichum_candidum_…	0.9573759259259259	0.020845303335552786	['Calb_AF-A0A1D8PP00-F1-model_v2', 'REF_Scer_AF-P00812-F1-model_v2', 'Spom_AF-P37818-F1-model_v2', 'alloascoidea_hylecoeti__OG2936__0_6420', 'ascoidea_rubescens__OG2936__6_542', 'candida_apicola__OG2936__13_2714', 'candida_tropicalis__OG2936__30_777', 'cyberlindnera_jadinii__OG2936__35_4147', 'debaryomyces_hansenii__OG2936__36_4558', 'eremothecium_gossypii__OG2936__40_2682', 'geotrichum_candidum_…
OG2956_REF_Scer_AF-P08456-F1-model_v2	0.7831800865800866	0.12976908426571152	['Calb_AF-A0A1D8PF32-F1-model_v2', 'REF_Scer_AF-P08456-F1-model_v2', 'Spom_AF-O94584-F1-model_v2', 'alloascoidea_hylecoeti__OG2956__0_913', 'ascoidea_rubescens__OG2956__6_3778', 'candida_apicola__OG2956__13_4235', 'candida_tropicalis__OG2956__30_2996', 'cyberlindnera_jadinii__OG2956__35_600', 'debaryomyces_hansenii__OG2956__36_974', 'geotrichum_candidum__OG2956__43_2665', 'kazachstania_naganishii…	0.7831800865800866	0.12976908426571152	['Calb_AF-A0A1D8PF32-F1-model_v2', 'REF_Scer_AF-P08456-F1-model_v2', 'Spom_AF-O94584-F1-model_v2', 'alloascoidea_hylecoeti__OG2956__0_913', 'ascoidea_rubescens__OG2956__6_3778', 'candida_apicola__OG2956__13_4235', 'candida_tropicalis__OG2956__30_2996', 'cyberlindnera_jadinii__OG2956__35_600', 'debaryomyces_hansenii__OG2956__36_974', 'geotrichum_candidum__OG2956__43_2665', 'kazachstania_naganishii…
OG2960_REF_Scer_AF-P16622-F1-model_v2	0.8686133903133902	0.10369669374495014	['Calb_AF-Q59U72-F1-model_v2', 'REF_Scer_AF-P16622-F1-model_v2', 'Spom_AF-O59786-F1-model_v2', 'alloascoidea_hylecoeti__OG2960__0_3253', 'ascoidea_rubescens__OG2960__6_4863', 'candida_apicola__OG2960__13_565', 'candida_tropicalis__OG2960__30_4072', 'cyberlindnera_jadinii__OG2960__35_4803', 'debaryomyces_hansenii__OG2960__36_2727', 'eremothecium_gossypii__OG2960__40_1421', 'geotrichum_candidum__OG…	0.8686133903133902	0.10369669374495014	['Calb_AF-Q59U72-F1-model_v2', 'REF_Scer_AF-P16622-F1-model_v2', 'Spom_AF-O59786-F1-model_v2', 'alloascoidea_hylecoeti__OG2960__0_3253', 'ascoidea_rubescens__OG2960__6_4863', 'candida_apicola__OG2960__13_565', 'candida_tropicalis__OG2960__30_4072', 'cyberlindnera_jadinii__OG2960__35_4803', 'debaryomyces_hansenii__OG2960__36_2727', 'eremothecium_gossypii__OG2960__40_1421', 'geotrichum_candidum__OG…
OG2968_REF_Scer_AF-P38689-F1-model_v2	0.919496866096866	0.18508095477179298	['Calb_AF-Q5ALK3-F1-model_v2', 'REF_Scer_AF-P38689-F1-model_v2', 'Spom_AF-O94413-F1-model_v2', 'alloascoidea_hylecoeti__OG2968__0_6884', 'ascoidea_rubescens__OG2968__6_826', 'candida_apicola__OG2968__13_312', 'candida_tropicalis__OG2968__30_3609', 'cyberlindnera_jadinii__OG2968__35_2989', 'debaryomyces_hansenii__OG2968__36_1615', 'eremothecium_gossypii__OG2968__40_2011', 'geotrichum_candidum__OG2…	0.919496866096866	0.18508095477179298	['Calb_AF-Q5ALK3-F1-model_v2', 'REF_Scer_AF-P38689-F1-model_v2', 'Spom_AF-O94413-F1-model_v2', 'alloascoidea_hylecoeti__OG2968__0_6884', 'ascoidea_rubescens__OG2968__6_826', 'candida_apicola__OG2968__13_312', 'candida_tropicalis__OG2968__30_3609', 'cyberlindnera_jadinii__OG2968__35_2989', 'debaryomyces_hansenii__OG2968__36_1615', 'eremothecium_gossypii__OG2968__40_2011', 'geotrichum_candidum__OG2…
OG2999_REF_Scer_AF-P43636-F1-model_v2	0.8467505	0.09978340877328588	['REF_Scer_AF-P43636-F1-model_v2', 'Spom_AF-Q96WW6-F1-model_v2', 'alloascoidea_hylecoeti__OG2999__0_7343', 'ascoidea_rubescens__OG2999__6_4507', 'candida_apicola__OG2999__13_3135', 'candida_tropicalis__OG2999__30_2355', 'cyberlindnera_jadinii__OG2999__35_2634', 'debaryomyces_hansenii__OG2999__36_2915', 'eremothecium_gossypii__OG2999__40_3258', 'geotrichum_candidum__OG2999__43_48', 'kazachstania_n…	0.8467505	0.09978340877328588	['REF_Scer_AF-P43636-F1-model_v2', 'Spom_AF-Q96WW6-F1-model_v2', 'alloascoidea_hylecoeti__OG2999__0_7343', 'ascoidea_rubescens__OG2999__6_4507', 'candida_apicola__OG2999__13_3135', 'candida_tropicalis__OG2999__30_2355', 'cyberlindnera_jadinii__OG2999__35_2634', 'debaryomyces_hansenii__OG2999__36_2915', 'eremothecium_gossypii__OG2999__40_3258', 'geotrichum_candidum__OG2999__43_48', 'kazachstania_n…
OG3000_REF_Scer_AF-P40350-F1-model_v2	0.833443675889328	0.18869930586286787	['Calb_AF-A0A1D8PSA5-F1-model_v2', 'REF_Scer_AF-P40350-F1-model_v2', 'Spom_AF-O60061-F1-model_v2', 'alloascoidea_hylecoeti__OG3000__0_5631', 'ascoidea_rubescens__OG3000__6_1034', 'candida_apicola__OG3000__13_944', 'candida_tropicalis__OG3000__30_4960', 'cyberlindnera_jadinii__OG3000__35_4650', 'eremothecium_gossypii__OG3000__40_653', 'geotrichum_candidum__OG3000__43_1054', 'kluyveromyces_lactis__…	0.833443675889328	0.18869930586286787	['Calb_AF-A0A1D8PSA5-F1-model_v2', 'REF_Scer_AF-P40350-F1-model_v2', 'Spom_AF-O60061-F1-model_v2', 'alloascoidea_hylecoeti__OG3000__0_5631', 'ascoidea_rubescens__OG3000__6_1034', 'candida_apicola__OG3000__13_944', 'candida_tropicalis__OG3000__30_4960', 'cyberlindnera_jadinii__OG3000__35_4650', 'eremothecium_gossypii__OG3000__40_653', 'geotrichum_candidum__OG3000__43_1054', 'kluyveromyces_lactis__…
OG3001_REF_Scer_AF-P15807-F1-model_v2	0.7684750769230769	0.10760950198426612	['Calb_AF-Q5ADR1-F1-model_v2', 'REF_Scer_AF-P15807-F1-model_v2', 'Spom_AF-O14172-F1-model_v2', 'alloascoidea_hylecoeti__OG3001__0_5166', 'ascoidea_rubescens__OG3001__6_1048', 'candida_apicola__OG3001__13_1288', 'candida_tropicalis__OG3001__30_197', 'cyberlindnera_jadinii__OG3001__35_453', 'debaryomyces_hansenii__OG3001__36_1839', 'eremothecium_gossypii__OG3001__40_476', 'geotrichum_candidum__OG30…	0.7684750769230769	0.10760950198426612	['Calb_AF-Q5ADR1-F1-model_v2', 'REF_Scer_AF-P15807-F1-model_v2', 'Spom_AF-O14172-F1-model_v2', 'alloascoidea_hylecoeti__OG3001__0_5166', 'ascoidea_rubescens__OG3001__6_1048', 'candida_apicola__OG3001__13_1288', 'candida_tropicalis__OG3001__30_197', 'cyberlindnera_jadinii__OG3001__35_453', 'debaryomyces_hansenii__OG3001__36_1839', 'eremothecium_gossypii__OG3001__40_476', 'geotrichum_candidum__OG30…
OG3006_REF_Scer_AF-P08465-F1-model_v2	0.8508041666666668	0.08577105008473948	['Calb_AF-Q5A948-F1-model_v2', 'REF_Scer_AF-P08465-F1-model_v2', 'Spom_AF-O60062-F1-model_v2', 'alloascoidea_hylecoeti__OG3006__0_7586', 'ascoidea_rubescens__OG3006__6_989', 'candida_apicola__OG3006__13_2804', 'candida_tropicalis__OG3006__30_2797', 'cyberlindnera_jadinii__OG3006__35_334', 'debaryomyces_hansenii__OG3006__36_2249', 'eremothecium_gossypii__OG3006__40_1291', 'geotrichum_candidum__OG3…	0.8508041666666668	0.08577105008473948	['Calb_AF-Q5A948-F1-model_v2', 'REF_Scer_AF-P08465-F1-model_v2', 'Spom_AF-O60062-F1-model_v2', 'alloascoidea_hylecoeti__OG3006__0_7586', 'ascoidea_rubescens__OG3006__6_989', 'candida_apicola__OG3006__13_2804', 'candida_tropicalis__OG3006__30_2797', 'cyberlindnera_jadinii__OG3006__35_334', 'debaryomyces_hansenii__OG3006__36_2249', 'eremothecium_gossypii__OG3006__40_1291', 'geotrichum_candidum__OG3…
OG3008_REF_Scer_AF-P36076-F1-model_v2	0.4339300865800866	0.056074686817886965	['Calb_AF-Q5A868-F1-model_v2', 'REF_Scer_AF-P36076-F1-model_v2', 'candida_apicola__OG3008__13_2860', 'candida_tropicalis__OG3008__30_4023', 'cyberlindnera_jadinii__OG3008__35_4664', 'debaryomyces_hansenii__OG3008__36_1642', 'eremothecium_gossypii__OG3008__40_1791', 'geotrichum_candidum__OG3008__43_319', 'kazachstania_naganishii__OG3008__49_2179', 'kluyveromyces_lactis__OG3008__50_1947', 'kluyvero…	0.4734169515669515	0.1263760132914328	['Calb_AF-Q5A868-F1-model_v2', 'REF_Scer_AF-P36076-F1-model_v2', 'alloascoidea_hylecoeti__OG3008__0_7810', 'ascoidea_rubescens__OG3008__6_5063', 'candida_apicola__OG3008__13_2860', 'candida_tropicalis__OG3008__30_4023', 'cyberlindnera_jadinii__OG3008__35_4664', 'debaryomyces_hansenii__OG3008__36_1642', 'eremothecium_gossypii__OG3008__40_1791', 'geotrichum_candidum__OG3008__43_319', 'kazachstania_…
OG3018_REF_Scer_AF-P38635-F1-model_v2	0.9010429230769232	0.12607222723774808	['Calb_AF-Q59R21-F1-model_v2', 'REF_Scer_AF-P38635-F1-model_v2', 'Spom_AF-O14059-F1-model_v2', 'alloascoidea_hylecoeti__OG3018__0_1576', 'ascoidea_rubescens__OG3018__6_3865', 'candida_apicola__OG3018__13_4503', 'candida_tropicalis__OG3018__30_2137', 'cyberlindnera_jadinii__OG3018__35_4215', 'debaryomyces_hansenii__OG3018__36_2394', 'eremothecium_gossypii__OG3018__40_910', 'geotrichum_candidum__OG…	0.9010429230769232	0.12607222723774808	['Calb_AF-Q59R21-F1-model_v2', 'REF_Scer_AF-P38635-F1-model_v2', 'Spom_AF-O14059-F1-model_v2', 'alloascoidea_hylecoeti__OG3018__0_1576', 'ascoidea_rubescens__OG3018__6_3865', 'candida_apicola__OG3018__13_4503', 'candida_tropicalis__OG3018__30_2137', 'cyberlindnera_jadinii__OG3018__35_4215', 'debaryomyces_hansenii__OG3018__36_2394', 'eremothecium_gossypii__OG3018__40_910', 'geotrichum_candidum__OG…
OG3021_REF_Scer_AF-P25358-F1-model_v2	0.8529646666666666	0.05168041168136681	['Calb_AF-Q59PF0-F1-model_v2', 'REF_Scer_AF-P25358-F1-model_v2', 'Spom_AF-Q7LKX0-F1-model_v2', 'alloascoidea_hylecoeti__OG3021__0_2388', 'ascoidea_rubescens__OG3021__6_5818', 'candida_tropicalis__OG3021__30_2227', 'cyberlindnera_jadinii__OG3021__35_1166', 'debaryomyces_hansenii__OG3021__36_3958', 'eremothecium_gossypii__OG3021__40_2', 'geotrichum_candidum__OG3021__43_5281', 'kazachstania_naganish…	0.8529646666666666	0.05168041168136681	['Calb_AF-Q59PF0-F1-model_v2', 'REF_Scer_AF-P25358-F1-model_v2', 'Spom_AF-Q7LKX0-F1-model_v2', 'alloascoidea_hylecoeti__OG3021__0_2388', 'ascoidea_rubescens__OG3021__6_5818', 'candida_tropicalis__OG3021__30_2227', 'cyberlindnera_jadinii__OG3021__35_1166', 'debaryomyces_hansenii__OG3021__36_3958', 'eremothecium_gossypii__OG3021__40_2', 'geotrichum_candidum__OG3021__43_5281', 'kazachstania_naganish…
OG3025_REF_Scer_AF-P53332-F1-model_v2	0.7637403333333332	0.1467255382447862	['Calb_AF-A0A1D8PII4-F1-model_v2', 'REF_Scer_AF-P53332-F1-model_v2', 'Spom_AF-Q10350-F1-model_v2', 'alloascoidea_hylecoeti__OG3025__0_3096', 'ascoidea_rubescens__OG3025__6_2767', 'ascoidea_rubescens__OG3025__6_6309', 'candida_tropicalis__OG3025__30_1342', 'cyberlindnera_jadinii__OG3025__35_3717', 'eremothecium_gossypii__OG3025__40_2474', 'geotrichum_candidum__OG3025__43_6230', 'kazachstania_nagan…	0.7535384615384615	0.14764017224038856	['Calb_AF-A0A1D8PII4-F1-model_v2', 'REF_Scer_AF-P53332-F1-model_v2', 'Spom_AF-Q10350-F1-model_v2', 'alloascoidea_hylecoeti__OG3025__0_3096', 'ascoidea_rubescens__OG3025__6_2767', 'ascoidea_rubescens__OG3025__6_6309', 'candida_apicola__OG3025__13_4109', 'candida_tropicalis__OG3025__30_1342', 'cyberlindnera_jadinii__OG3025__35_3717', 'eremothecium_gossypii__OG3025__40_2474', 'geotrichum_candidum__O…
OG3030_REF_Scer_AF-P47095-F1-model_v2	0.8373554347826087	0.11460103323395138	['Calb_AF-Q5AG73-F1-model_v2', 'REF_Scer_AF-P47095-F1-model_v2', 'Spom_AF-Q9HE08-F1-model_v2', 'alloascoidea_hylecoeti__OG3030__0_3685', 'ascoidea_rubescens__OG3030__6_3831', 'candida_apicola__OG3030__13_3872', 'candida_tropicalis__OG3030__30_5499', 'cyberlindnera_jadinii__OG3030__35_1315', 'debaryomyces_hansenii__OG3030__36_3678', 'eremothecium_gossypii__OG3030__40_4284', 'geotrichum_candidum__O…	0.8373554347826087	0.11460103323395138	['Calb_AF-Q5AG73-F1-model_v2', 'REF_Scer_AF-P47095-F1-model_v2', 'Spom_AF-Q9HE08-F1-model_v2', 'alloascoidea_hylecoeti__OG3030__0_3685', 'ascoidea_rubescens__OG3030__6_3831', 'candida_apicola__OG3030__13_3872', 'candida_tropicalis__OG3030__30_5499', 'cyberlindnera_jadinii__OG3030__35_1315', 'debaryomyces_hansenii__OG3030__36_3678', 'eremothecium_gossypii__OG3030__40_4284', 'geotrichum_candidum__O…
OG3043_REF_Scer_AF-P04161-F1-model_v2	0.9399666153846153	0.041443087306177566	['Calb_AF-A0A1D8PGS7-F1-model_v2', 'REF_Scer_AF-P04161-F1-model_v2', 'Spom_AF-Q9UUK7-F1-model_v2', 'alloascoidea_hylecoeti__OG3043__0_6803', 'ascoidea_rubescens__OG3043__6_1264', 'candida_apicola__OG3043__13_3055', 'candida_tropicalis__OG3043__30_27', 'cyberlindnera_jadinii__OG3043__35_4161', 'debaryomyces_hansenii__OG3043__36_1810', 'eremothecium_gossypii__OG3043__40_4061', 'geotrichum_candidum_…	0.9399666153846153	0.041443087306177566	['Calb_AF-A0A1D8PGS7-F1-model_v2', 'REF_Scer_AF-P04161-F1-model_v2', 'Spom_AF-Q9UUK7-F1-model_v2', 'alloascoidea_hylecoeti__OG3043__0_6803', 'ascoidea_rubescens__OG3043__6_1264', 'candida_apicola__OG3043__13_3055', 'candida_tropicalis__OG3043__30_27', 'cyberlindnera_jadinii__OG3043__35_4161', 'debaryomyces_hansenii__OG3043__36_1810', 'eremothecium_gossypii__OG3043__40_4061', 'geotrichum_candidum_…
OG3048_REF_Scer_AF-Q02784-F1-model_v2	0.8001158461538461	0.05544434863043531	['Calb_AF-Q59PW1-F1-model_v2', 'REF_Scer_AF-Q02784-F1-model_v2', 'Spom_AF-Q9HDW8-F1-model_v2', 'alloascoidea_hylecoeti__OG3048__0_7993', 'candida_apicola__OG3048__13_2594', 'candida_tropicalis__OG3048__30_595', 'cyberlindnera_jadinii__OG3048__35_4947', 'debaryomyces_hansenii__OG3048__36_1490', 'eremothecium_gossypii__OG3048__40_3529', 'geotrichum_candidum__OG3048__43_6329', 'kazachstania_naganish…	0.8001158461538461	0.05544434863043531	['Calb_AF-Q59PW1-F1-model_v2', 'REF_Scer_AF-Q02784-F1-model_v2', 'Spom_AF-Q9HDW8-F1-model_v2', 'alloascoidea_hylecoeti__OG3048__0_7993', 'candida_apicola__OG3048__13_2594', 'candida_tropicalis__OG3048__30_595', 'cyberlindnera_jadinii__OG3048__35_4947', 'debaryomyces_hansenii__OG3048__36_1490', 'eremothecium_gossypii__OG3048__40_3529', 'geotrichum_candidum__OG3048__43_6329', 'kazachstania_naganish…
OG3062_REF_Scer_AF-P18900-F1-model_v2	0.796562	0.07342253742655483	['Calb_AF-A0A1D8PRR4-F1-model_v2', 'REF_Scer_AF-P18900-F1-model_v2', 'alloascoidea_hylecoeti__OG3062__0_3133', 'ascoidea_rubescens__OG3062__6_1384', 'candida_apicola__OG3062__13_1515', 'candida_tropicalis__OG3062__30_2859', 'cyberlindnera_jadinii__OG3062__35_5092', 'debaryomyces_hansenii__OG3062__36_833', 'eremothecium_gossypii__OG3062__40_1216', 'geotrichum_candidum__OG3062__43_2524', 'kazachsta…	0.7724783068783069	0.1244748613845786	['Calb_AF-A0A1D8PRR4-F1-model_v2', 'REF_Scer_AF-P18900-F1-model_v2', 'Spom_AF-O13851-F1-model_v2', 'alloascoidea_hylecoeti__OG3062__0_3133', 'ascoidea_rubescens__OG3062__6_1384', 'candida_apicola__OG3062__13_1515', 'candida_tropicalis__OG3062__30_2859', 'cyberlindnera_jadinii__OG3062__35_5092', 'debaryomyces_hansenii__OG3062__36_833', 'eremothecium_gossypii__OG3062__40_1216', 'geotrichum_candidum…
OG3063_REF_Scer_AF-P36010-F1-model_v2	0.9638861823361823	0.13855704069812144	['Calb_AF-Q5AG68-F1-model_v2', 'REF_Scer_AF-P36010-F1-model_v2', 'Spom_AF-P49740-F1-model_v2', 'alloascoidea_hylecoeti__OG3063__0_4139', 'ascoidea_rubescens__OG3063__6_1963', 'candida_apicola__OG3063__13_1242', 'candida_tropicalis__OG3063__30_5091', 'cyberlindnera_jadinii__OG3063__35_705', 'debaryomyces_hansenii__OG3063__36_1861', 'eremothecium_gossypii__OG3063__40_784', 'geotrichum_candidum__OG3…	0.9638861823361823	0.13855704069812144	['Calb_AF-Q5AG68-F1-model_v2', 'REF_Scer_AF-P36010-F1-model_v2', 'Spom_AF-P49740-F1-model_v2', 'alloascoidea_hylecoeti__OG3063__0_4139', 'ascoidea_rubescens__OG3063__6_1963', 'candida_apicola__OG3063__13_1242', 'candida_tropicalis__OG3063__30_5091', 'cyberlindnera_jadinii__OG3063__35_705', 'debaryomyces_hansenii__OG3063__36_1861', 'eremothecium_gossypii__OG3063__40_784', 'geotrichum_candidum__OG3…
OG3065_REF_Scer_AF-P07285-F1-model_v2	0.9026112307692309	0.14049292962234727	['Calb_AF-A0A1D8PMR2-F1-model_v2', 'REF_Scer_AF-P07285-F1-model_v2', 'Spom_AF-O60122-F1-model_v2', 'alloascoidea_hylecoeti__OG3065__0_4219', 'ascoidea_rubescens__OG3065__6_1381', 'candida_apicola__OG3065__13_431', 'cyberlindnera_jadinii__OG3065__35_2411', 'debaryomyces_hansenii__OG3065__36_1020', 'eremothecium_gossypii__OG3065__40_3626', 'geotrichum_candidum__OG3065__43_6458', 'kazachstania_nagan…	0.9026112307692309	0.14049292962234727	['Calb_AF-A0A1D8PMR2-F1-model_v2', 'REF_Scer_AF-P07285-F1-model_v2', 'Spom_AF-O60122-F1-model_v2', 'alloascoidea_hylecoeti__OG3065__0_4219', 'ascoidea_rubescens__OG3065__6_1381', 'candida_apicola__OG3065__13_431', 'cyberlindnera_jadinii__OG3065__35_2411', 'debaryomyces_hansenii__OG3065__36_1020', 'eremothecium_gossypii__OG3065__40_3626', 'geotrichum_candidum__OG3065__43_6458', 'kazachstania_nagan…
OG3069_REF_Scer_AF-P49017-F1-model_v2	0.8586847578347578	0.08512548510857278	['Calb_AF-Q59ZE2-F1-model_v2', 'REF_Scer_AF-P49017-F1-model_v2', 'Spom_AF-P87230-F1-model_v2', 'alloascoidea_hylecoeti__OG3069__0_5167', 'ascoidea_rubescens__OG3069__6_4097', 'candida_apicola__OG3069__13_3145', 'candida_tropicalis__OG3069__30_4248', 'cyberlindnera_jadinii__OG3069__35_747', 'debaryomyces_hansenii__OG3069__36_595', 'eremothecium_gossypii__OG3069__40_399', 'geotrichum_candidum__OG30…	0.8586847578347578	0.08512548510857278	['Calb_AF-Q59ZE2-F1-model_v2', 'REF_Scer_AF-P49017-F1-model_v2', 'Spom_AF-P87230-F1-model_v2', 'alloascoidea_hylecoeti__OG3069__0_5167', 'ascoidea_rubescens__OG3069__6_4097', 'candida_apicola__OG3069__13_3145', 'candida_tropicalis__OG3069__30_4248', 'cyberlindnera_jadinii__OG3069__35_747', 'debaryomyces_hansenii__OG3069__36_595', 'eremothecium_gossypii__OG3069__40_399', 'geotrichum_candidum__OG30…
OG3074_REF_Scer_AF-P38913-F1-model_v2	0.843961842105263	0.0858079565797725	['Calb_AF-A0A1D8PED9-F1-model_v2', 'REF_Scer_AF-P38913-F1-model_v2', 'Spom_AF-O74841-F1-model_v2', 'alloascoidea_hylecoeti__OG3074__0_6142', 'eremothecium_gossypii__OG3074__40_1353', 'geotrichum_candidum__OG3074__43_2666', 'kazachstania_naganishii__OG3074__49_1791', 'kluyveromyces_lactis__OG3074__50_880', 'kluyveromyces_marxianus__OG3074__51_3839', 'komagataella_pastoris__OG3074__52_4293', 'lacha…	0.8446542857142858	0.0876321155291189	['Calb_AF-A0A1D8PED9-F1-model_v2', 'REF_Scer_AF-P38913-F1-model_v2', 'Spom_AF-O74841-F1-model_v2', 'alloascoidea_hylecoeti__OG3074__0_6142', 'candida_apicola__OG3074__13_2411', 'eremothecium_gossypii__OG3074__40_1353', 'geotrichum_candidum__OG3074__43_2666', 'kazachstania_naganishii__OG3074__49_1791', 'kluyveromyces_lactis__OG3074__50_880', 'kluyveromyces_marxianus__OG3074__51_3839', 'komagataell…
OG3095_REF_Scer_AF-Q06489-F1-model_v2	0.8984561594202898	0.0550694015202696	['REF_Scer_AF-Q06489-F1-model_v2', 'Spom_AF-O60185-F1-model_v2', 'alloascoidea_hylecoeti__OG3095__0_2797', 'ascoidea_rubescens__OG3095__6_6112', 'candida_apicola__OG3095__13_2889', 'candida_tropicalis__OG3095__30_2503', 'cyberlindnera_jadinii__OG3095__35_3782', 'debaryomyces_hansenii__OG3095__36_3451', 'eremothecium_gossypii__OG3095__40_1663', 'geotrichum_candidum__OG3095__43_3534', 'kazachstania…	0.8984561594202898	0.0550694015202696	['REF_Scer_AF-Q06489-F1-model_v2', 'Spom_AF-O60185-F1-model_v2', 'alloascoidea_hylecoeti__OG3095__0_2797', 'ascoidea_rubescens__OG3095__6_6112', 'candida_apicola__OG3095__13_2889', 'candida_tropicalis__OG3095__30_2503', 'cyberlindnera_jadinii__OG3095__35_3782', 'debaryomyces_hansenii__OG3095__36_3451', 'eremothecium_gossypii__OG3095__40_1663', 'geotrichum_candidum__OG3095__43_3534', 'kazachstania…
OG3100_REF_Scer_AF-P32191-F1-model_v2	0.8645400000000001	0.10525408057136348	['Calb_AF-A0A1D8PMP1-F1-model_v2', 'REF_Scer_AF-P32191-F1-model_v2', 'Spom_AF-O14400-F1-model_v2', 'alloascoidea_hylecoeti__OG3100__0_3920', 'ascoidea_rubescens__OG3100__6_4751', 'candida_apicola__OG3100__13_4802', 'cyberlindnera_jadinii__OG3100__35_3965', 'debaryomyces_hansenii__OG3100__36_3329', 'eremothecium_gossypii__OG3100__40_2155', 'geotrichum_candidum__OG3100__43_2096', 'geotrichum_candid…	0.8496732193732195	0.12661497751317288	['Calb_AF-A0A1D8PMP1-F1-model_v2', 'REF_Scer_AF-P32191-F1-model_v2', 'Spom_AF-O14400-F1-model_v2', 'alloascoidea_hylecoeti__OG3100__0_3920', 'ascoidea_rubescens__OG3100__6_4751', 'candida_apicola__OG3100__13_4802', 'candida_tropicalis__OG3100__30_5167', 'cyberlindnera_jadinii__OG3100__35_3965', 'debaryomyces_hansenii__OG3100__36_3329', 'eremothecium_gossypii__OG3100__40_2155', 'geotrichum_candidu…
OG3104_REF_Scer_AF-P53954-F1-model_v2	0.8191195238095238	0.09724430109271874	['REF_Scer_AF-P53954-F1-model_v2', 'Spom_AF-O74878-F1-model_v2', 'alloascoidea_hylecoeti__OG3104__0_4391', 'ascoidea_rubescens__OG3104__6_3409', 'candida_apicola__OG3104__13_2207', 'cyberlindnera_jadinii__OG3104__35_682', 'eremothecium_gossypii__OG3104__40_1833', 'geotrichum_candidum__OG3104__43_4501', 'kazachstania_naganishii__OG3104__49_4336', 'kluyveromyces_lactis__OG3104__50_1857', 'komagatae…	0.8191195238095238	0.09724430109271874	['REF_Scer_AF-P53954-F1-model_v2', 'Spom_AF-O74878-F1-model_v2', 'alloascoidea_hylecoeti__OG3104__0_4391', 'ascoidea_rubescens__OG3104__6_3409', 'candida_apicola__OG3104__13_2207', 'cyberlindnera_jadinii__OG3104__35_682', 'eremothecium_gossypii__OG3104__40_1833', 'geotrichum_candidum__OG3104__43_4501', 'kazachstania_naganishii__OG3104__49_4336', 'kluyveromyces_lactis__OG3104__50_1857', 'komagatae…
OG3108_REF_Scer_AF-P00937-F1-model_v2	0.6010260683760684	0.13074517620572682	['Calb_AF-A0A1D8PFC8-F1-model_v2', 'REF_Scer_AF-P00937-F1-model_v2', 'Spom_AF-Q92370-F1-model_v2', 'alloascoidea_hylecoeti__OG3108__0_4638', 'ascoidea_rubescens__OG3108__6_5525', 'candida_apicola__OG3108__13_2679', 'candida_tropicalis__OG3108__30_4955', 'cyberlindnera_jadinii__OG3108__35_3785', 'debaryomyces_hansenii__OG3108__36_1084', 'eremothecium_gossypii__OG3108__40_432', 'geotrichum_candidum…	0.6010260683760684	0.13074517620572682	['Calb_AF-A0A1D8PFC8-F1-model_v2', 'REF_Scer_AF-P00937-F1-model_v2', 'Spom_AF-Q92370-F1-model_v2', 'alloascoidea_hylecoeti__OG3108__0_4638', 'ascoidea_rubescens__OG3108__6_5525', 'candida_apicola__OG3108__13_2679', 'candida_tropicalis__OG3108__30_4955', 'cyberlindnera_jadinii__OG3108__35_3785', 'debaryomyces_hansenii__OG3108__36_1084', 'eremothecium_gossypii__OG3108__40_432', 'geotrichum_candidum…
OG3112_REF_Scer_AF-Q05521-F1-model_v2	0.8434022792022792	0.08180289628710638	['Calb_AF-Q5AH74-F1-model_v2', 'REF_Scer_AF-Q05521-F1-model_v2', 'Spom_AF-Q9UUA6-F1-model_v2', 'alloascoidea_hylecoeti__OG3112__0_5128', 'alloascoidea_hylecoeti__OG3112__0_853', 'ascoidea_rubescens__OG3112__6_474', 'candida_apicola__OG3112__13_778', 'candida_tropicalis__OG3112__30_4454', 'cyberlindnera_jadinii__OG3112__35_5006', 'geotrichum_candidum__OG3112__43_7110', 'kazachstania_naganishii__OG…	0.8434022792022792	0.08180289628710638	['Calb_AF-Q5AH74-F1-model_v2', 'REF_Scer_AF-Q05521-F1-model_v2', 'Spom_AF-Q9UUA6-F1-model_v2', 'alloascoidea_hylecoeti__OG3112__0_5128', 'alloascoidea_hylecoeti__OG3112__0_853', 'ascoidea_rubescens__OG3112__6_474', 'candida_apicola__OG3112__13_778', 'candida_tropicalis__OG3112__30_4454', 'cyberlindnera_jadinii__OG3112__35_5006', 'geotrichum_candidum__OG3112__43_7110', 'kazachstania_naganishii__OG…
OG3114_REF_Scer_AF-P35202-F1-model_v2	0.8451419913419913	0.08058049678325037	['REF_Scer_AF-P35202-F1-model_v2', 'alloascoidea_hylecoeti__OG3114__0_5753', 'ascoidea_rubescens__OG3114__6_1594', 'candida_tropicalis__OG3114__30_4707', 'cyberlindnera_jadinii__OG3114__35_1890', 'debaryomyces_hansenii__OG3114__36_2141', 'eremothecium_gossypii__OG3114__40_776', 'geotrichum_candidum__OG3114__43_1440', 'kazachstania_naganishii__OG3114__49_4682', 'kluyveromyces_lactis__OG3114__50_70…	0.843739328063241	0.08326386040384431	['REF_Scer_AF-P35202-F1-model_v2', 'alloascoidea_hylecoeti__OG3114__0_5753', 'ascoidea_rubescens__OG3114__6_1594', 'candida_apicola__OG3114__13_3794', 'candida_tropicalis__OG3114__30_4707', 'cyberlindnera_jadinii__OG3114__35_1890', 'debaryomyces_hansenii__OG3114__36_2141', 'eremothecium_gossypii__OG3114__40_776', 'geotrichum_candidum__OG3114__43_1440', 'kazachstania_naganishii__OG3114__49_4682', …
OG3115_REF_Scer_AF-P38628-F1-model_v2	0.952655138339921	0.01743591493796483	['Calb_AF-Q5AKW4-F1-model_v2', 'REF_Scer_AF-P38628-F1-model_v2', 'Spom_AF-Q09770-F1-model_v2', 'alloascoidea_hylecoeti__OG3115__0_6196', 'ascoidea_rubescens__OG3115__6_399', 'candida_apicola__OG3115__13_3059', 'candida_tropicalis__OG3115__30_3414', 'cyberlindnera_jadinii__OG3115__35_1790', 'debaryomyces_hansenii__OG3115__36_3168', 'eremothecium_gossypii__OG3115__40_2815', 'kazachstania_naganishii…	0.952655138339921	0.01743591493796483	['Calb_AF-Q5AKW4-F1-model_v2', 'REF_Scer_AF-P38628-F1-model_v2', 'Spom_AF-Q09770-F1-model_v2', 'alloascoidea_hylecoeti__OG3115__0_6196', 'ascoidea_rubescens__OG3115__6_399', 'candida_apicola__OG3115__13_3059', 'candida_tropicalis__OG3115__30_3414', 'cyberlindnera_jadinii__OG3115__35_1790', 'debaryomyces_hansenii__OG3115__36_3168', 'eremothecium_gossypii__OG3115__40_2815', 'kazachstania_naganishii…
OG3120_REF_Scer_AF-P17423-F1-model_v2	0.9663646666666666	0.016155712660095054	['REF_Scer_AF-P17423-F1-model_v2', 'Spom_AF-O43056-F1-model_v2', 'alloascoidea_hylecoeti__OG3120__0_816', 'ascoidea_rubescens__OG3120__6_5897', 'candida_apicola__OG3120__13_1452', 'candida_tropicalis__OG3120__30_218', 'cyberlindnera_jadinii__OG3120__35_2173', 'debaryomyces_hansenii__OG3120__36_421', 'eremothecium_gossypii__OG3120__40_275', 'geotrichum_candidum__OG3120__43_1306', 'kazachstania_nag…	0.9663646666666666	0.016155712660095054	['REF_Scer_AF-P17423-F1-model_v2', 'Spom_AF-O43056-F1-model_v2', 'alloascoidea_hylecoeti__OG3120__0_816', 'ascoidea_rubescens__OG3120__6_5897', 'candida_apicola__OG3120__13_1452', 'candida_tropicalis__OG3120__30_218', 'cyberlindnera_jadinii__OG3120__35_2173', 'debaryomyces_hansenii__OG3120__36_421', 'eremothecium_gossypii__OG3120__40_275', 'geotrichum_candidum__OG3120__43_1306', 'kazachstania_nag…
OG3151_REF_Scer_AF-P42826-F1-model_v2	0.8650277056277056	0.12031797630809116	['Calb_AF-A0A1D8PMB3-F1-model_v2', 'REF_Scer_AF-P42826-F1-model_v2', 'Spom_AF-Q9C0U6-F1-model_v2', 'alloascoidea_hylecoeti__OG3151__0_527', 'ascoidea_rubescens__OG3151__6_1913', 'candida_tropicalis__OG3151__30_3253', 'cyberlindnera_jadinii__OG3151__35_4944', 'eremothecium_gossypii__OG3151__40_2151', 'geotrichum_candidum__OG3151__43_1894', 'kazachstania_naganishii__OG3151__49_2387', 'kluyveromyces…	0.8650277056277056	0.12031797630809116	['Calb_AF-A0A1D8PMB3-F1-model_v2', 'REF_Scer_AF-P42826-F1-model_v2', 'Spom_AF-Q9C0U6-F1-model_v2', 'alloascoidea_hylecoeti__OG3151__0_527', 'ascoidea_rubescens__OG3151__6_1913', 'candida_tropicalis__OG3151__30_3253', 'cyberlindnera_jadinii__OG3151__35_4944', 'eremothecium_gossypii__OG3151__40_2151', 'geotrichum_candidum__OG3151__43_1894', 'kazachstania_naganishii__OG3151__49_2387', 'kluyveromyces…
OG3185_REF_Scer_AF-P00447-F1-model_v2	0.8878529644268774	0.028108230285616497	['Calb_AF-Q5A8Z4-F1-model_v2', 'REF_Scer_AF-P00447-F1-model_v2', 'Spom_AF-Q9UQX0-F1-model_v2', 'alloascoidea_hylecoeti__OG3185__0_417', 'ascoidea_rubescens__OG3185__6_5045', 'candida_apicola__OG3185__13_2186', 'candida_tropicalis__OG3185__30_2875', 'debaryomyces_hansenii__OG3185__36_710', 'eremothecium_gossypii__OG3185__40_906', 'geotrichum_candidum__OG3185__43_1277', 'kluyveromyces_marxianus__OG…	0.8878529644268774	0.028108230285616497	['Calb_AF-Q5A8Z4-F1-model_v2', 'REF_Scer_AF-P00447-F1-model_v2', 'Spom_AF-Q9UQX0-F1-model_v2', 'alloascoidea_hylecoeti__OG3185__0_417', 'ascoidea_rubescens__OG3185__6_5045', 'candida_apicola__OG3185__13_2186', 'candida_tropicalis__OG3185__30_2875', 'debaryomyces_hansenii__OG3185__36_710', 'eremothecium_gossypii__OG3185__40_906', 'geotrichum_candidum__OG3185__43_1277', 'kluyveromyces_marxianus__OG…
OG3196_REF_Scer_AF-P06197-F1-model_v2	0.89421341991342	0.10923592261524089	['Calb_AF-Q59RA2-F1-model_v2', 'REF_Scer_AF-P06197-F1-model_v2', 'Spom_AF-Q10153-F1-model_v2', 'ascoidea_rubescens__OG3196__6_4394', 'candida_apicola__OG3196__13_3256', 'candida_tropicalis__OG3196__30_1217', 'cyberlindnera_jadinii__OG3196__35_1818', 'debaryomyces_hansenii__OG3196__36_2144', 'eremothecium_gossypii__OG3196__40_1241', 'geotrichum_candidum__OG3196__43_6194', 'kluyveromyces_lactis__OG…	0.8621316205533597	0.1540349355558086	['Calb_AF-Q59RA2-F1-model_v2', 'REF_Scer_AF-P06197-F1-model_v2', 'Spom_AF-Q10153-F1-model_v2', 'alloascoidea_hylecoeti__OG3196__0_7205', 'ascoidea_rubescens__OG3196__6_4394', 'candida_apicola__OG3196__13_3256', 'candida_tropicalis__OG3196__30_1217', 'cyberlindnera_jadinii__OG3196__35_1818', 'debaryomyces_hansenii__OG3196__36_2144', 'eremothecium_gossypii__OG3196__40_1241', 'geotrichum_candidum__O…
OG3207_REF_Scer_AF-Q05788-F1-model_v2	0.9217876923076923	0.13973926193251412	['Calb_AF-A0A1D8PJL8-F1-model_v2', 'REF_Scer_AF-Q05788-F1-model_v2', 'Spom_AF-Q9UTG1-F1-model_v2', 'alloascoidea_hylecoeti__OG3207__0_2655', 'ascoidea_rubescens__OG3207__6_3544', 'candida_apicola__OG3207__13_433', 'candida_tropicalis__OG3207__30_370', 'cyberlindnera_jadinii__OG3207__35_1148', 'debaryomyces_hansenii__OG3207__36_4156', 'eremothecium_gossypii__OG3207__40_3234', 'geotrichum_candidum_…	0.9217876923076923	0.13973926193251412	['Calb_AF-A0A1D8PJL8-F1-model_v2', 'REF_Scer_AF-Q05788-F1-model_v2', 'Spom_AF-Q9UTG1-F1-model_v2', 'alloascoidea_hylecoeti__OG3207__0_2655', 'ascoidea_rubescens__OG3207__6_3544', 'candida_apicola__OG3207__13_433', 'candida_tropicalis__OG3207__30_370', 'cyberlindnera_jadinii__OG3207__35_1148', 'debaryomyces_hansenii__OG3207__36_4156', 'eremothecium_gossypii__OG3207__40_3234', 'geotrichum_candidum_…
OG3208_REF_Scer_AF-P00128-F1-model_v2	0.9696683760683762	0.038069257585961955	['Calb_AF-Q5ABS1-F1-model_v2', 'REF_Scer_AF-P00128-F1-model_v2', 'Spom_AF-O74533-F1-model_v2', 'alloascoidea_hylecoeti__OG3208__0_2782', 'ascoidea_rubescens__OG3208__6_810', 'candida_apicola__OG3208__13_1349', 'candida_tropicalis__OG3208__30_4297', 'cyberlindnera_jadinii__OG3208__35_4718', 'debaryomyces_hansenii__OG3208__36_2121', 'eremothecium_gossypii__OG3208__40_4097', 'geotrichum_candidum__OG…	0.9696683760683762	0.038069257585961955	['Calb_AF-Q5ABS1-F1-model_v2', 'REF_Scer_AF-P00128-F1-model_v2', 'Spom_AF-O74533-F1-model_v2', 'alloascoidea_hylecoeti__OG3208__0_2782', 'ascoidea_rubescens__OG3208__6_810', 'candida_apicola__OG3208__13_1349', 'candida_tropicalis__OG3208__30_4297', 'cyberlindnera_jadinii__OG3208__35_4718', 'debaryomyces_hansenii__OG3208__36_2121', 'eremothecium_gossypii__OG3208__40_4097', 'geotrichum_candidum__OG…
OG3214_REF_Scer_AF-P11986-F1-model_v2	0.9697800724637681	0.01580192503391146	['Calb_AF-P42800-F1-model_v2', 'REF_Scer_AF-P11986-F1-model_v2', 'alloascoidea_hylecoeti__OG3214__0_8746', 'ascoidea_rubescens__OG3214__6_4168', 'candida_apicola__OG3214__13_485', 'candida_tropicalis__OG3214__30_3729', 'cyberlindnera_jadinii__OG3214__35_3942', 'debaryomyces_hansenii__OG3214__36_3845', 'geotrichum_candidum__OG3214__43_505', 'kazachstania_naganishii__OG3214__49_2911', 'kluyveromyce…	0.9697800724637681	0.01580192503391146	['Calb_AF-P42800-F1-model_v2', 'REF_Scer_AF-P11986-F1-model_v2', 'alloascoidea_hylecoeti__OG3214__0_8746', 'ascoidea_rubescens__OG3214__6_4168', 'candida_apicola__OG3214__13_485', 'candida_tropicalis__OG3214__30_3729', 'cyberlindnera_jadinii__OG3214__35_3942', 'debaryomyces_hansenii__OG3214__36_3845', 'geotrichum_candidum__OG3214__43_505', 'kazachstania_naganishii__OG3214__49_2911', 'kluyveromyce…
OG3221_REF_Scer_AF-P25335-F1-model_v2	0.8748697628458498	0.15852831112955196	['Calb_AF-Q5AD02-F1-model_v2', 'REF_Scer_AF-P25335-F1-model_v2', 'Spom_AF-Q09913-F1-model_v2', 'alloascoidea_hylecoeti__OG3221__0_477', 'ascoidea_rubescens__OG3221__6_6300', 'candida_apicola__OG3221__13_4331', 'candida_tropicalis__OG3221__30_1096', 'cyberlindnera_jadinii__OG3221__35_24', 'debaryomyces_hansenii__OG3221__36_2024', 'eremothecium_gossypii__OG3221__40_1114', 'geotrichum_candidum__OG32…	0.8649954710144928	0.1648890635994567	['Calb_AF-Q5AD02-F1-model_v2', 'REF_Scer_AF-P25335-F1-model_v2', 'Spom_AF-Q09913-F1-model_v2', 'alloascoidea_hylecoeti__OG3221__0_477', 'ascoidea_rubescens__OG3221__6_6300', 'candida_apicola__OG3221__13_4331', 'candida_tropicalis__OG3221__30_1096', 'cyberlindnera_jadinii__OG3221__35_24', 'debaryomyces_hansenii__OG3221__36_2024', 'eremothecium_gossypii__OG3221__40_1114', 'geotrichum_candidum__OG32…
OG3241_REF_Scer_AF-P40363-F1-model_v2	0.9259722826086957	0.12344219827546637	['Calb_AF-A0A1D8PU04-F1-model_v2', 'REF_Scer_AF-P40363-F1-model_v2', 'alloascoidea_hylecoeti__OG3241__0_2773', 'alloascoidea_hylecoeti__OG3241__0_2869', 'ascoidea_rubescens__OG3241__6_4533', 'candida_apicola__OG3241__13_2662', 'candida_tropicalis__OG3241__30_1053', 'cyberlindnera_jadinii__OG3241__35_1739', 'debaryomyces_hansenii__OG3241__36_3679', 'eremothecium_gossypii__OG3241__40_1394', 'geotri…	0.9259722826086957	0.12344219827546637	['Calb_AF-A0A1D8PU04-F1-model_v2', 'REF_Scer_AF-P40363-F1-model_v2', 'alloascoidea_hylecoeti__OG3241__0_2773', 'alloascoidea_hylecoeti__OG3241__0_2869', 'ascoidea_rubescens__OG3241__6_4533', 'candida_apicola__OG3241__13_2662', 'candida_tropicalis__OG3241__30_1053', 'cyberlindnera_jadinii__OG3241__35_1739', 'debaryomyces_hansenii__OG3241__36_3679', 'eremothecium_gossypii__OG3241__40_1394', 'geotri…
OG3242_REF_Scer_AF-P38179-F1-model_v2	0.8677685714285714	0.05023085101008422	['REF_Scer_AF-P38179-F1-model_v2', 'Spom_AF-Q9Y7I4-F1-model_v2', 'alloascoidea_hylecoeti__OG3242__0_3016', 'ascoidea_rubescens__OG3242__6_3230', 'candida_tropicalis__OG3242__30_4375', 'debaryomyces_hansenii__OG3242__36_2212', 'eremothecium_gossypii__OG3242__40_3627', 'geotrichum_candidum__OG3242__43_3409', 'kazachstania_naganishii__OG3242__49_3983', 'kluyveromyces_lactis__OG3242__50_4808', 'kluyv…	0.8505248917748918	0.0857936281519892	['REF_Scer_AF-P38179-F1-model_v2', 'Spom_AF-Q9Y7I4-F1-model_v2', 'alloascoidea_hylecoeti__OG3242__0_3016', 'ascoidea_rubescens__OG3242__6_3230', 'candida_tropicalis__OG3242__30_4375', 'debaryomyces_hansenii__OG3242__36_2212', 'eremothecium_gossypii__OG3242__40_3627', 'geotrichum_candidum__OG3242__43_3409', 'kazachstania_naganishii__OG3242__49_3983', 'kluyveromyces_lactis__OG3242__50_4808', 'kluyv…
OG3304_REF_Scer_AF-P32375-F1-model_v2	0.8726498677248675	0.08810437390414114	['Calb_AF-Q5A7L5-F1-model_v2', 'REF_Scer_AF-P32375-F1-model_v2', 'alloascoidea_hylecoeti__OG3304__0_3091', 'alloascoidea_hylecoeti__OG3304__0_6657', 'ascoidea_rubescens__OG3304__6_2343', 'candida_apicola__OG3304__13_4240', 'candida_apicola__OG3304__13_963', 'candida_tropicalis__OG3304__30_812', 'cyberlindnera_jadinii__OG3304__35_1668', 'debaryomyces_hansenii__OG3304__36_2627', 'eremothecium_gossy…	0.8726498677248675	0.08810437390414114	['Calb_AF-Q5A7L5-F1-model_v2', 'REF_Scer_AF-P32375-F1-model_v2', 'alloascoidea_hylecoeti__OG3304__0_3091', 'alloascoidea_hylecoeti__OG3304__0_6657', 'ascoidea_rubescens__OG3304__6_2343', 'candida_apicola__OG3304__13_4240', 'candida_apicola__OG3304__13_963', 'candida_tropicalis__OG3304__30_812', 'cyberlindnera_jadinii__OG3304__35_1668', 'debaryomyces_hansenii__OG3304__36_2627', 'eremothecium_gossy…
OG3313_REF_Scer_AF-P38342-F1-model_v2	0.9055455882352942	0.05240119746000291	['REF_Scer_AF-P38342-F1-model_v2', 'ascoidea_rubescens__OG3313__6_5156', 'candida_apicola__OG3313__13_2007', 'candida_tropicalis__OG3313__30_511', 'cyberlindnera_jadinii__OG3313__35_1197', 'eremothecium_gossypii__OG3313__40_1390', 'geotrichum_candidum__OG3313__43_4384', 'komagataella_pastoris__OG3313__52_1011', 'lipomyces_starkeyi__OG3313__66_2163', 'ogataea_parapolymorpha__OG3313__104_2200', 'pa…	0.9055455882352942	0.05240119746000291	['REF_Scer_AF-P38342-F1-model_v2', 'ascoidea_rubescens__OG3313__6_5156', 'candida_apicola__OG3313__13_2007', 'candida_tropicalis__OG3313__30_511', 'cyberlindnera_jadinii__OG3313__35_1197', 'eremothecium_gossypii__OG3313__40_1390', 'geotrichum_candidum__OG3313__43_4384', 'komagataella_pastoris__OG3313__52_1011', 'lipomyces_starkeyi__OG3313__66_2163', 'ogataea_parapolymorpha__OG3313__104_2200', 'pa…
OG3319_REF_Scer_AF-P32626-F1-model_v2	0.8765018115942029	0.111392841356228	['Calb_AF-Q5AM80-F1-model_v2', 'REF_Scer_AF-P32626-F1-model_v2', 'Spom_AF-Q9P6Q2-F1-model_v2', 'alloascoidea_hylecoeti__OG3319__0_6796', 'ascoidea_rubescens__OG3319__6_981', 'candida_apicola__OG3319__13_2488', 'candida_tropicalis__OG3319__30_31', 'debaryomyces_hansenii__OG3319__36_850', 'eremothecium_gossypii__OG3319__40_823', 'geotrichum_candidum__OG3319__43_3561', 'kazachstania_naganishii__OG33…	0.8765018115942029	0.111392841356228	['Calb_AF-Q5AM80-F1-model_v2', 'REF_Scer_AF-P32626-F1-model_v2', 'Spom_AF-Q9P6Q2-F1-model_v2', 'alloascoidea_hylecoeti__OG3319__0_6796', 'ascoidea_rubescens__OG3319__6_981', 'candida_apicola__OG3319__13_2488', 'candida_tropicalis__OG3319__30_31', 'debaryomyces_hansenii__OG3319__36_850', 'eremothecium_gossypii__OG3319__40_823', 'geotrichum_candidum__OG3319__43_3561', 'kazachstania_naganishii__OG33…
OG3336_REF_Scer_AF-P43567-F1-model_v2	0.8929333333333334	0.14742611942559192	['REF_Scer_AF-P43567-F1-model_v2', 'alloascoidea_hylecoeti__OG3336__0_3479', 'alloascoidea_hylecoeti__OG3336__0_4110', 'ascoidea_rubescens__OG3336__6_167', 'candida_apicola__OG3336__13_1619', 'candida_tropicalis__OG3336__30_3695', 'cyberlindnera_jadinii__OG3336__35_307', 'debaryomyces_hansenii__OG3336__36_3297', 'geotrichum_candidum__OG3336__43_3527', 'geotrichum_candidum__OG3336__43_6246', 'kaza…	0.8929333333333334	0.14742611942559192	['REF_Scer_AF-P43567-F1-model_v2', 'alloascoidea_hylecoeti__OG3336__0_3479', 'alloascoidea_hylecoeti__OG3336__0_4110', 'ascoidea_rubescens__OG3336__6_167', 'candida_apicola__OG3336__13_1619', 'candida_tropicalis__OG3336__30_3695', 'cyberlindnera_jadinii__OG3336__35_307', 'debaryomyces_hansenii__OG3336__36_3297', 'geotrichum_candidum__OG3336__43_3527', 'geotrichum_candidum__OG3336__43_6246', 'kaza…
OG3350_REF_Scer_AF-P38332-F1-model_v2	0.8836707792207792	0.05137350529775988	['Calb_AF-A0A1D8PI03-F1-model_v2', 'REF_Scer_AF-P38332-F1-model_v2', 'Spom_AF-O74865-F1-model_v2', 'alloascoidea_hylecoeti__OG3350__0_6865', 'ascoidea_rubescens__OG3350__6_6189', 'candida_apicola__OG3350__13_342', 'candida_tropicalis__OG3350__30_3396', 'cyberlindnera_jadinii__OG3350__35_5051', 'debaryomyces_hansenii__OG3350__36_1666', 'eremothecium_gossypii__OG3350__40_2271', 'geotrichum_candidum…	0.8836707792207792	0.05137350529775988	['Calb_AF-A0A1D8PI03-F1-model_v2', 'REF_Scer_AF-P38332-F1-model_v2', 'Spom_AF-O74865-F1-model_v2', 'alloascoidea_hylecoeti__OG3350__0_6865', 'ascoidea_rubescens__OG3350__6_6189', 'candida_apicola__OG3350__13_342', 'candida_tropicalis__OG3350__30_3396', 'cyberlindnera_jadinii__OG3350__35_5051', 'debaryomyces_hansenii__OG3350__36_1666', 'eremothecium_gossypii__OG3350__40_2271', 'geotrichum_candidum…
OG3394_REF_Scer_AF-Q03266-F1-model_v2	0.7451472826086957	0.09178005525897455	['Calb_AF-Q5A0H4-F1-model_v2', 'REF_Scer_AF-Q03266-F1-model_v2', 'alloascoidea_hylecoeti__OG3394__0_3650', 'ascoidea_rubescens__OG3394__6_4867', 'candida_apicola__OG3394__13_3341', 'candida_tropicalis__OG3394__30_5107', 'debaryomyces_hansenii__OG3394__36_2071', 'eremothecium_gossypii__OG3394__40_511', 'geotrichum_candidum__OG3394__43_2936', 'kazachstania_naganishii__OG3394__49_4441', 'kluyveromyc…	0.7437081538461539	0.09715114510417906	['Calb_AF-Q5A0H4-F1-model_v2', 'REF_Scer_AF-Q03266-F1-model_v2', 'Spom_AF-O42951-F1-model_v2', 'alloascoidea_hylecoeti__OG3394__0_3650', 'ascoidea_rubescens__OG3394__6_4867', 'candida_apicola__OG3394__13_3341', 'candida_tropicalis__OG3394__30_5107', 'debaryomyces_hansenii__OG3394__36_2071', 'eremothecium_gossypii__OG3394__40_511', 'geotrichum_candidum__OG3394__43_2936', 'kazachstania_naganishii__…
OG3413_REF_Scer_AF-P32452-F1-model_v2	0.8513795238095238	0.06339132740564306	['Calb_AF-A0A1D8PJH8-F1-model_v2', 'REF_Scer_AF-P32452-F1-model_v2', 'Spom_AF-O14361-F1-model_v2', 'alloascoidea_hylecoeti__OG3413__0_6718', 'candida_apicola__OG3413__13_630', 'candida_tropicalis__OG3413__30_2248', 'cyberlindnera_jadinii__OG3413__35_4839', 'debaryomyces_hansenii__OG3413__36_937', 'eremothecium_gossypii__OG3413__40_76', 'geotrichum_candidum__OG3413__43_1918', 'kazachstania_naganis…	0.8399199134199135	0.08075484863140839	['Calb_AF-A0A1D8PJH8-F1-model_v2', 'REF_Scer_AF-P32452-F1-model_v2', 'Spom_AF-O14361-F1-model_v2', 'alloascoidea_hylecoeti__OG3413__0_6718', 'candida_apicola__OG3413__13_630', 'candida_tropicalis__OG3413__30_2248', 'cyberlindnera_jadinii__OG3413__35_4839', 'debaryomyces_hansenii__OG3413__36_937', 'eremothecium_gossypii__OG3413__40_76', 'geotrichum_candidum__OG3413__43_1918', 'kazachstania_naganis…
OG3416_REF_Scer_AF-P40099-F1-model_v2	0.8760982905982906	0.06459674118279435	['Calb_AF-Q59TA8-F1-model_v2', 'REF_Scer_AF-P40099-F1-model_v2', 'Spom_AF-Q9P7W2-F1-model_v2', 'alloascoidea_hylecoeti__OG3416__0_7308', 'ascoidea_rubescens__OG3416__6_4333', 'candida_apicola__OG3416__13_1221', 'candida_tropicalis__OG3416__30_3131', 'cyberlindnera_jadinii__OG3416__35_5264', 'debaryomyces_hansenii__OG3416__36_2739', 'eremothecium_gossypii__OG3416__40_620', 'geotrichum_candidum__OG…	0.8760982905982906	0.06459674118279435	['Calb_AF-Q59TA8-F1-model_v2', 'REF_Scer_AF-P40099-F1-model_v2', 'Spom_AF-Q9P7W2-F1-model_v2', 'alloascoidea_hylecoeti__OG3416__0_7308', 'ascoidea_rubescens__OG3416__6_4333', 'candida_apicola__OG3416__13_1221', 'candida_tropicalis__OG3416__30_3131', 'cyberlindnera_jadinii__OG3416__35_5264', 'debaryomyces_hansenii__OG3416__36_2739', 'eremothecium_gossypii__OG3416__40_620', 'geotrichum_candidum__OG…
OG3429_REF_Scer_AF-P39726-F1-model_v2	0.7815934782608697	0.05521966766105491	['Calb_AF-Q5AKX1-F1-model_v2', 'REF_Scer_AF-P39726-F1-model_v2', 'Spom_AF-Q9HDV9-F1-model_v2', 'alloascoidea_hylecoeti__OG3429__0_189', 'ascoidea_rubescens__OG3429__6_4790', 'candida_apicola__OG3429__13_4741', 'candida_tropicalis__OG3429__30_4437', 'cyberlindnera_jadinii__OG3429__35_1718', 'debaryomyces_hansenii__OG3429__36_1385', 'eremothecium_gossypii__OG3429__40_4165', 'geotrichum_candidum__OG…	0.7815934782608697	0.05521966766105491	['Calb_AF-Q5AKX1-F1-model_v2', 'REF_Scer_AF-P39726-F1-model_v2', 'Spom_AF-Q9HDV9-F1-model_v2', 'alloascoidea_hylecoeti__OG3429__0_189', 'ascoidea_rubescens__OG3429__6_4790', 'candida_apicola__OG3429__13_4741', 'candida_tropicalis__OG3429__30_4437', 'cyberlindnera_jadinii__OG3429__35_1718', 'debaryomyces_hansenii__OG3429__36_1385', 'eremothecium_gossypii__OG3429__40_4165', 'geotrichum_candidum__OG…
OG3443_REF_Scer_AF-P42941-F1-model_v2	0.9142947293447294	0.043998344155882836	['Calb_AF-Q5A0H3-F1-model_v2', 'REF_Scer_AF-P42941-F1-model_v2', 'Spom_AF-O74382-F1-model_v2', 'alloascoidea_hylecoeti__OG3443__0_6489', 'ascoidea_rubescens__OG3443__6_5843', 'candida_apicola__OG3443__13_3324', 'candida_tropicalis__OG3443__30_4853', 'cyberlindnera_jadinii__OG3443__35_1123', 'debaryomyces_hansenii__OG3443__36_4714', 'eremothecium_gossypii__OG3443__40_1673', 'geotrichum_candidum__O…	0.9142947293447294	0.043998344155882836	['Calb_AF-Q5A0H3-F1-model_v2', 'REF_Scer_AF-P42941-F1-model_v2', 'Spom_AF-O74382-F1-model_v2', 'alloascoidea_hylecoeti__OG3443__0_6489', 'ascoidea_rubescens__OG3443__6_5843', 'candida_apicola__OG3443__13_3324', 'candida_tropicalis__OG3443__30_4853', 'cyberlindnera_jadinii__OG3443__35_1123', 'debaryomyces_hansenii__OG3443__36_4714', 'eremothecium_gossypii__OG3443__40_1673', 'geotrichum_candidum__O…
OG3445_REF_Scer_AF-P08432-F1-model_v2	0.8668694805194805	0.04426226686123868	['REF_Scer_AF-P08432-F1-model_v2', 'Spom_AF-Q9UQW9-F1-model_v2', 'alloascoidea_hylecoeti__OG3445__0_7657', 'ascoidea_rubescens__OG3445__6_3904', 'candida_apicola__OG3445__13_625', 'candida_tropicalis__OG3445__30_2011', 'cyberlindnera_jadinii__OG3445__35_576', 'eremothecium_gossypii__OG3445__40_3666', 'geotrichum_candidum__OG3445__43_7098', 'kazachstania_naganishii__OG3445__49_2579', 'kluyveromyce…	0.8668694805194805	0.04426226686123868	['REF_Scer_AF-P08432-F1-model_v2', 'Spom_AF-Q9UQW9-F1-model_v2', 'alloascoidea_hylecoeti__OG3445__0_7657', 'ascoidea_rubescens__OG3445__6_3904', 'candida_apicola__OG3445__13_625', 'candida_tropicalis__OG3445__30_2011', 'cyberlindnera_jadinii__OG3445__35_576', 'eremothecium_gossypii__OG3445__40_3666', 'geotrichum_candidum__OG3445__43_7098', 'kazachstania_naganishii__OG3445__49_2579', 'kluyveromyce…
OG3458_REF_Scer_AF-P53164-F1-model_v2	0.8229738095238095	0.07531887756988923	['Calb_AF-A0A1D8PPW7-F1-model_v2', 'REF_Scer_AF-P53164-F1-model_v2', 'Spom_AF-Q9Y7J0-F1-model_v2', 'alloascoidea_hylecoeti__OG3458__0_3213', 'candida_apicola__OG3458__13_4689', 'candida_tropicalis__OG3458__30_312', 'cyberlindnera_jadinii__OG3458__35_37', 'debaryomyces_hansenii__OG3458__36_1740', 'geotrichum_candidum__OG3458__43_2618', 'geotrichum_candidum__OG3458__43_813', 'kazachstania_naganishi…	0.8229738095238095	0.07531887756988923	['Calb_AF-A0A1D8PPW7-F1-model_v2', 'REF_Scer_AF-P53164-F1-model_v2', 'Spom_AF-Q9Y7J0-F1-model_v2', 'alloascoidea_hylecoeti__OG3458__0_3213', 'candida_apicola__OG3458__13_4689', 'candida_tropicalis__OG3458__30_312', 'cyberlindnera_jadinii__OG3458__35_37', 'debaryomyces_hansenii__OG3458__36_1740', 'geotrichum_candidum__OG3458__43_2618', 'geotrichum_candidum__OG3458__43_813', 'kazachstania_naganishi…
OG3488_REF_Scer_AF-P53184-F1-model_v2	0.8849313852813853	0.16151124882027132	['Calb_AF-A0A1D8PRE2-F1-model_v2', 'REF_Scer_AF-P53184-F1-model_v2', 'Spom_AF-Q9USS0-F1-model_v2', 'ascoidea_rubescens__OG3488__6_5876', 'candida_apicola__OG3488__13_21', 'candida_tropicalis__OG3488__30_1605', 'cyberlindnera_jadinii__OG3488__35_2963', 'debaryomyces_hansenii__OG3488__36_5398', 'geotrichum_candidum__OG3488__43_7087', 'kazachstania_naganishii__OG3488__49_3945', 'kluyveromyces_lactis…	0.8849313852813853	0.16151124882027132	['Calb_AF-A0A1D8PRE2-F1-model_v2', 'REF_Scer_AF-P53184-F1-model_v2', 'Spom_AF-Q9USS0-F1-model_v2', 'ascoidea_rubescens__OG3488__6_5876', 'candida_apicola__OG3488__13_21', 'candida_tropicalis__OG3488__30_1605', 'cyberlindnera_jadinii__OG3488__35_2963', 'debaryomyces_hansenii__OG3488__36_5398', 'geotrichum_candidum__OG3488__43_7087', 'kazachstania_naganishii__OG3488__49_3945', 'kluyveromyces_lactis…
OG3499_REF_Scer_AF-P48016-F1-model_v2	0.8509305263157896	0.06076571414467591	['REF_Scer_AF-P48016-F1-model_v2', 'alloascoidea_hylecoeti__OG3499__0_6063', 'ascoidea_rubescens__OG3499__6_2430', 'candida_tropicalis__OG3499__30_4984', 'debaryomyces_hansenii__OG3499__36_2575', 'eremothecium_gossypii__OG3499__40_4258', 'kazachstania_naganishii__OG3499__49_445', 'kluyveromyces_lactis__OG3499__50_4028', 'kluyveromyces_marxianus__OG3499__51_460', 'komagataella_pastoris__OG3499__52…	0.8509305263157896	0.06076571414467591	['REF_Scer_AF-P48016-F1-model_v2', 'alloascoidea_hylecoeti__OG3499__0_6063', 'ascoidea_rubescens__OG3499__6_2430', 'candida_tropicalis__OG3499__30_4984', 'debaryomyces_hansenii__OG3499__36_2575', 'eremothecium_gossypii__OG3499__40_4258', 'kazachstania_naganishii__OG3499__49_445', 'kluyveromyces_lactis__OG3499__50_4028', 'kluyveromyces_marxianus__OG3499__51_460', 'komagataella_pastoris__OG3499__52…
OG3505_REF_Scer_AF-P04037-F1-model_v2	0.7052265789473685	0.1017580264718921	['Calb_AF-Q5ALV5-F1-model_v2', 'REF_Scer_AF-P04037-F1-model_v2', 'Spom_AF-P79010-F1-model_v2', 'alloascoidea_hylecoeti__OG3505__0_8302', 'ascoidea_rubescens__OG3505__6_2933', 'candida_apicola__OG3505__13_1532', 'candida_tropicalis__OG3505__30_5308', 'cyberlindnera_jadinii__OG3505__35_2318', 'debaryomyces_hansenii__OG3505__36_1875', 'geotrichum_candidum__OG3505__43_4919', 'kluyveromyces_lactis__OG…	0.7052265789473685	0.1017580264718921	['Calb_AF-Q5ALV5-F1-model_v2', 'REF_Scer_AF-P04037-F1-model_v2', 'Spom_AF-P79010-F1-model_v2', 'alloascoidea_hylecoeti__OG3505__0_8302', 'ascoidea_rubescens__OG3505__6_2933', 'candida_apicola__OG3505__13_1532', 'candida_tropicalis__OG3505__30_5308', 'cyberlindnera_jadinii__OG3505__35_2318', 'debaryomyces_hansenii__OG3505__36_1875', 'geotrichum_candidum__OG3505__43_4919', 'kluyveromyces_lactis__OG…
OG3509_REF_Scer_AF-P43619-F1-model_v2	0.9514018421052631	0.07498828520281871	['Calb_AF-A0A1D8PE45-F1-model_v2', 'REF_Scer_AF-P43619-F1-model_v2', 'alloascoidea_hylecoeti__OG3509__0_117', 'ascoidea_rubescens__OG3509__6_3534', 'candida_apicola__OG3509__13_437', 'candida_tropicalis__OG3509__30_2318', 'cyberlindnera_jadinii__OG3509__35_3397', 'debaryomyces_hansenii__OG3509__36_5304', 'eremothecium_gossypii__OG3509__40_1641', 'geotrichum_candidum__OG3509__43_4368', 'komagatael…	0.9249519047619047	0.1371896585065135	['Calb_AF-A0A1D8PE45-F1-model_v2', 'REF_Scer_AF-P43619-F1-model_v2', 'alloascoidea_hylecoeti__OG3509__0_117', 'ascoidea_rubescens__OG3509__6_3534', 'candida_apicola__OG3509__13_437', 'candida_tropicalis__OG3509__30_2318', 'cyberlindnera_jadinii__OG3509__35_3397', 'debaryomyces_hansenii__OG3509__36_5304', 'eremothecium_gossypii__OG3509__40_1641', 'geotrichum_candidum__OG3509__43_4368', 'komagatael…
OG3525_REF_Scer_AF-Q01802-F1-model_v2	0.8829853754940711	0.08488558507144923	['Calb_AF-A0A1D8PHC9-F1-model_v2', 'REF_Scer_AF-Q01802-F1-model_v2', 'Spom_AF-O94320-F1-model_v2', 'alloascoidea_hylecoeti__OG3525__0_5339', 'candida_apicola__OG3525__13_4616', 'candida_tropicalis__OG3525__30_902', 'cyberlindnera_jadinii__OG3525__35_582', 'debaryomyces_hansenii__OG3525__36_3880', 'eremothecium_gossypii__OG3525__40_2511', 'geotrichum_candidum__OG3525__43_2341', 'kazachstania_nagan…	0.8829853754940711	0.08488558507144923	['Calb_AF-A0A1D8PHC9-F1-model_v2', 'REF_Scer_AF-Q01802-F1-model_v2', 'Spom_AF-O94320-F1-model_v2', 'alloascoidea_hylecoeti__OG3525__0_5339', 'candida_apicola__OG3525__13_4616', 'candida_tropicalis__OG3525__30_902', 'cyberlindnera_jadinii__OG3525__35_582', 'debaryomyces_hansenii__OG3525__36_3880', 'eremothecium_gossypii__OG3525__40_2511', 'geotrichum_candidum__OG3525__43_2341', 'kazachstania_nagan…
OG3531_REF_Scer_AF-Q99312-F1-model_v2	0.8885481666666666	0.0750116963988876	['Calb_AF-Q5A8X9-F1-model_v2', 'REF_Scer_AF-Q99312-F1-model_v2', 'Spom_AF-O14349-F1-model_v2', 'alloascoidea_hylecoeti__OG3531__0_8066', 'ascoidea_rubescens__OG3531__6_5382', 'candida_apicola__OG3531__13_1465', 'candida_tropicalis__OG3531__30_5629', 'cyberlindnera_jadinii__OG3531__35_2236', 'debaryomyces_hansenii__OG3531__36_5119', 'eremothecium_gossypii__OG3531__40_2856', 'geotrichum_candidum__O…	0.8885481666666666	0.0750116963988876	['Calb_AF-Q5A8X9-F1-model_v2', 'REF_Scer_AF-Q99312-F1-model_v2', 'Spom_AF-O14349-F1-model_v2', 'alloascoidea_hylecoeti__OG3531__0_8066', 'ascoidea_rubescens__OG3531__6_5382', 'candida_apicola__OG3531__13_1465', 'candida_tropicalis__OG3531__30_5629', 'cyberlindnera_jadinii__OG3531__35_2236', 'debaryomyces_hansenii__OG3531__36_5119', 'eremothecium_gossypii__OG3531__40_2856', 'geotrichum_candidum__O…
OG3551_REF_Scer_AF-Q12452-F1-model_v2	0.9210699999999999	0.09904310940723049	['Calb_AF-Q5A888-F1-model_v2', 'REF_Scer_AF-Q12452-F1-model_v2', 'Spom_AF-O74732-F1-model_v2', 'ascoidea_rubescens__OG3551__6_4788', 'candida_apicola__OG3551__13_598', 'candida_tropicalis__OG3551__30_5055', 'cyberlindnera_jadinii__OG3551__35_5201', 'debaryomyces_hansenii__OG3551__36_916', 'geotrichum_candidum__OG3551__43_6972', 'kazachstania_naganishii__OG3551__49_756', 'komagataella_pastoris__OG…	0.9210699999999999	0.09904310940723049	['Calb_AF-Q5A888-F1-model_v2', 'REF_Scer_AF-Q12452-F1-model_v2', 'Spom_AF-O74732-F1-model_v2', 'ascoidea_rubescens__OG3551__6_4788', 'candida_apicola__OG3551__13_598', 'candida_tropicalis__OG3551__30_5055', 'cyberlindnera_jadinii__OG3551__35_5201', 'debaryomyces_hansenii__OG3551__36_916', 'geotrichum_candidum__OG3551__43_6972', 'kazachstania_naganishii__OG3551__49_756', 'komagataella_pastoris__OG…
OG3557_REF_Scer_AF-P53101-F1-model_v2	0.8954021739130434	0.12475546209028708	['Calb_AF-Q5ACX5-F1-model_v2', 'REF_Scer_AF-P53101-F1-model_v2', 'Spom_AF-O94350-F1-model_v2', 'alloascoidea_hylecoeti__OG3557__0_6686', 'ascoidea_rubescens__OG3557__6_783', 'candida_apicola__OG3557__13_1103', 'candida_tropicalis__OG3557__30_2959', 'cyberlindnera_jadinii__OG3557__35_1832', 'debaryomyces_hansenii__OG3557__36_5375', 'eremothecium_gossypii__OG3557__40_321', 'geotrichum_candidum__OG3…	0.8954021739130434	0.12475546209028708	['Calb_AF-Q5ACX5-F1-model_v2', 'REF_Scer_AF-P53101-F1-model_v2', 'Spom_AF-O94350-F1-model_v2', 'alloascoidea_hylecoeti__OG3557__0_6686', 'ascoidea_rubescens__OG3557__6_783', 'candida_apicola__OG3557__13_1103', 'candida_tropicalis__OG3557__30_2959', 'cyberlindnera_jadinii__OG3557__35_1832', 'debaryomyces_hansenii__OG3557__36_5375', 'eremothecium_gossypii__OG3557__40_321', 'geotrichum_candidum__OG3…
OG3575_REF_Scer_AF-P08067-F1-model_v2	0.8117074275362319	0.11423110235639128	['Calb_AF-A0A1D8PJX3-F1-model_v2', 'REF_Scer_AF-P08067-F1-model_v2', 'Spom_AF-Q09154-F1-model_v2', 'alloascoidea_hylecoeti__OG3575__0_6282', 'ascoidea_rubescens__OG3575__6_1185', 'candida_apicola__OG3575__13_4453', 'candida_tropicalis__OG3575__30_193', 'cyberlindnera_jadinii__OG3575__35_3650', 'debaryomyces_hansenii__OG3575__36_1515', 'geotrichum_candidum__OG3575__43_6715', 'kazachstania_naganish…	0.8117074275362319	0.11423110235639128	['Calb_AF-A0A1D8PJX3-F1-model_v2', 'REF_Scer_AF-P08067-F1-model_v2', 'Spom_AF-Q09154-F1-model_v2', 'alloascoidea_hylecoeti__OG3575__0_6282', 'ascoidea_rubescens__OG3575__6_1185', 'candida_apicola__OG3575__13_4453', 'candida_tropicalis__OG3575__30_193', 'cyberlindnera_jadinii__OG3575__35_3650', 'debaryomyces_hansenii__OG3575__36_1515', 'geotrichum_candidum__OG3575__43_6715', 'kazachstania_naganish…
OG3581_REF_Scer_AF-P41835-F1-model_v2	0.8432066666666667	0.14912253719144097	['Calb_AF-Q5AEJ1-F1-model_v2', 'REF_Scer_AF-P41835-F1-model_v2', 'Spom_AF-P40386-F1-model_v2', 'alloascoidea_hylecoeti__OG3581__0_8534', 'ascoidea_rubescens__OG3581__6_4721', 'candida_tropicalis__OG3581__30_3349', 'debaryomyces_hansenii__OG3581__36_5340', 'eremothecium_gossypii__OG3581__40_748', 'geotrichum_candidum__OG3581__43_4446', 'kazachstania_naganishii__OG3581__49_3380', 'kluyveromyces_lac…	0.8432066666666667	0.14912253719144097	['Calb_AF-Q5AEJ1-F1-model_v2', 'REF_Scer_AF-P41835-F1-model_v2', 'Spom_AF-P40386-F1-model_v2', 'alloascoidea_hylecoeti__OG3581__0_8534', 'ascoidea_rubescens__OG3581__6_4721', 'candida_tropicalis__OG3581__30_3349', 'debaryomyces_hansenii__OG3581__36_5340', 'eremothecium_gossypii__OG3581__40_748', 'geotrichum_candidum__OG3581__43_4446', 'kazachstania_naganishii__OG3581__49_3380', 'kluyveromyces_lac…
OG3612_REF_Scer_AF-P18562-F1-model_v2	0.9564887681159421	0.04322364846803494	['Calb_AF-Q59QT3-F1-model_v2', 'REF_Scer_AF-P18562-F1-model_v2', 'Spom_AF-Q9US43-F1-model_v2', 'alloascoidea_hylecoeti__OG3612__0_9262', 'ascoidea_rubescens__OG3612__6_4372', 'candida_apicola__OG3612__13_1283', 'candida_tropicalis__OG3612__30_741', 'cyberlindnera_jadinii__OG3612__35_2844', 'debaryomyces_hansenii__OG3612__36_810', 'eremothecium_gossypii__OG3612__40_3863', 'geotrichum_candidum__OG3…	0.9564887681159421	0.04322364846803494	['Calb_AF-Q59QT3-F1-model_v2', 'REF_Scer_AF-P18562-F1-model_v2', 'Spom_AF-Q9US43-F1-model_v2', 'alloascoidea_hylecoeti__OG3612__0_9262', 'ascoidea_rubescens__OG3612__6_4372', 'candida_apicola__OG3612__13_1283', 'candida_tropicalis__OG3612__30_741', 'cyberlindnera_jadinii__OG3612__35_2844', 'debaryomyces_hansenii__OG3612__36_810', 'eremothecium_gossypii__OG3612__40_3863', 'geotrichum_candidum__OG3…
OG3624_REF_Scer_AF-P40857-F1-model_v2	0.9033663157894737	0.04738382160172908	['Calb_AF-G1UB68-F1-model_v2', 'REF_Scer_AF-P40857-F1-model_v2', 'Spom_AF-O14346-F1-model_v2', 'alloascoidea_hylecoeti__OG3624__0_7572', 'ascoidea_rubescens__OG3624__6_5102', 'candida_apicola__OG3624__13_1025', 'candida_tropicalis__OG3624__30_3121', 'eremothecium_gossypii__OG3624__40_3477', 'geotrichum_candidum__OG3624__43_489', 'kazachstania_naganishii__OG3624__49_1316', 'kluyveromyces_lactis__O…	0.8892742857142856	0.06944071919005917	['Calb_AF-G1UB68-F1-model_v2', 'REF_Scer_AF-P40857-F1-model_v2', 'Spom_AF-O14346-F1-model_v2', 'alloascoidea_hylecoeti__OG3624__0_7572', 'ascoidea_rubescens__OG3624__6_5102', 'candida_apicola__OG3624__13_1025', 'candida_tropicalis__OG3624__30_3121', 'eremothecium_gossypii__OG3624__40_3477', 'geotrichum_candidum__OG3624__43_489', 'kazachstania_naganishii__OG3624__49_1316', 'kluyveromyces_lactis__O…
OG3630_REF_Scer_AF-P40582-F1-model_v2	0.8615933823529411	0.11989857122867367	['REF_Scer_AF-P40582-F1-model_v2', 'Spom_AF-Q9P6M1-F1-model_v2', 'candida_apicola__OG3630__13_516', 'candida_tropicalis__OG3630__30_4339', 'candida_tropicalis__OG3630__30_796', 'cyberlindnera_jadinii__OG3630__35_49', 'cyberlindnera_jadinii__OG3630__35_5406', 'debaryomyces_hansenii__OG3630__36_4563', 'kluyveromyces_lactis__OG3630__50_689', 'kluyveromyces_marxianus__OG3630__51_860', 'komagataella_p…	0.8615933823529411	0.11989857122867367	['REF_Scer_AF-P40582-F1-model_v2', 'Spom_AF-Q9P6M1-F1-model_v2', 'candida_apicola__OG3630__13_516', 'candida_tropicalis__OG3630__30_4339', 'candida_tropicalis__OG3630__30_796', 'cyberlindnera_jadinii__OG3630__35_49', 'cyberlindnera_jadinii__OG3630__35_5406', 'debaryomyces_hansenii__OG3630__36_4563', 'kluyveromyces_lactis__OG3630__50_689', 'kluyveromyces_marxianus__OG3630__51_860', 'komagataella_p…
OG3638_REF_Scer_AF-P53868-F1-model_v2	0.7997802371541503	0.16343586733627222	['Calb_AF-A0A1D8PE04-F1-model_v2', 'REF_Scer_AF-P53868-F1-model_v2', 'Spom_AF-Q9P7Q9-F1-model_v2', 'alloascoidea_hylecoeti__OG3638__0_2889', 'ascoidea_rubescens__OG3638__6_4299', 'candida_tropicalis__OG3638__30_661', 'cyberlindnera_jadinii__OG3638__35_4469', 'eremothecium_gossypii__OG3638__40_2232', 'geotrichum_candidum__OG3638__43_7009', 'kazachstania_naganishii__OG3638__49_2362', 'kluyveromyces…	0.7997802371541503	0.16343586733627222	['Calb_AF-A0A1D8PE04-F1-model_v2', 'REF_Scer_AF-P53868-F1-model_v2', 'Spom_AF-Q9P7Q9-F1-model_v2', 'alloascoidea_hylecoeti__OG3638__0_2889', 'ascoidea_rubescens__OG3638__6_4299', 'candida_tropicalis__OG3638__30_661', 'cyberlindnera_jadinii__OG3638__35_4469', 'eremothecium_gossypii__OG3638__40_2232', 'geotrichum_candidum__OG3638__43_7009', 'kazachstania_naganishii__OG3638__49_2362', 'kluyveromyces…
OG3639_REF_Scer_AF-P38840-F1-model_v2	0.8942982213438735	0.052723331651117186	['Calb_AF-A0A1D8PMC5-F1-model_v2', 'REF_Scer_AF-P38840-F1-model_v2', 'Spom_AF-O14192-F1-model_v2', 'alloascoidea_hylecoeti__OG3639__0_2924', 'ascoidea_rubescens__OG3639__6_326', 'ascoidea_rubescens__OG3639__6_5407', 'candida_tropicalis__OG3639__30_2724', 'cyberlindnera_jadinii__OG3639__35_5353', 'cyberlindnera_jadinii__OG3639__35_5427', 'kazachstania_naganishii__OG3639__49_4799', 'kluyveromyces_l…	0.8942982213438735	0.052723331651117186	['Calb_AF-A0A1D8PMC5-F1-model_v2', 'REF_Scer_AF-P38840-F1-model_v2', 'Spom_AF-O14192-F1-model_v2', 'alloascoidea_hylecoeti__OG3639__0_2924', 'ascoidea_rubescens__OG3639__6_326', 'ascoidea_rubescens__OG3639__6_5407', 'candida_tropicalis__OG3639__30_2724', 'cyberlindnera_jadinii__OG3639__35_5353', 'cyberlindnera_jadinii__OG3639__35_5427', 'kazachstania_naganishii__OG3639__49_4799', 'kluyveromyces_l…
OG3676_REF_Scer_AF-P15496-F1-model_v2	0.9004670769230768	0.11060105407375126	['Calb_AF-A0A1D8PLI2-F1-model_v2', 'REF_Scer_AF-P15496-F1-model_v2', 'Spom_AF-Q10132-F1-model_v2', 'alloascoidea_hylecoeti__OG3676__0_6813', 'ascoidea_rubescens__OG3676__6_2909', 'candida_apicola__OG3676__13_3927', 'candida_tropicalis__OG3676__30_3078', 'cyberlindnera_jadinii__OG3676__35_4283', 'debaryomyces_hansenii__OG3676__36_1160', 'eremothecium_gossypii__OG3676__40_3164', 'geotrichum_candidu…	0.9004670769230768	0.11060105407375126	['Calb_AF-A0A1D8PLI2-F1-model_v2', 'REF_Scer_AF-P15496-F1-model_v2', 'Spom_AF-Q10132-F1-model_v2', 'alloascoidea_hylecoeti__OG3676__0_6813', 'ascoidea_rubescens__OG3676__6_2909', 'candida_apicola__OG3676__13_3927', 'candida_tropicalis__OG3676__30_3078', 'cyberlindnera_jadinii__OG3676__35_4283', 'debaryomyces_hansenii__OG3676__36_1160', 'eremothecium_gossypii__OG3676__40_3164', 'geotrichum_candidu…
OG3677_REF_Scer_AF-P47125-F1-model_v2	0.8744623376623376	0.04198661260241624	['Calb_AF-A0A1D8PN08-F1-model_v2', 'REF_Scer_AF-P47125-F1-model_v2', 'alloascoidea_hylecoeti__OG3677__0_7433', 'ascoidea_rubescens__OG3677__6_4217', 'candida_apicola__OG3677__13_145', 'candida_tropicalis__OG3677__30_389', 'cyberlindnera_jadinii__OG3677__35_5844', 'debaryomyces_hansenii__OG3677__36_3302', 'eremothecium_gossypii__OG3677__40_92', 'geotrichum_candidum__OG3677__43_1385', 'komagataella…	0.8744623376623376	0.04198661260241624	['Calb_AF-A0A1D8PN08-F1-model_v2', 'REF_Scer_AF-P47125-F1-model_v2', 'alloascoidea_hylecoeti__OG3677__0_7433', 'ascoidea_rubescens__OG3677__6_4217', 'candida_apicola__OG3677__13_145', 'candida_tropicalis__OG3677__30_389', 'cyberlindnera_jadinii__OG3677__35_5844', 'debaryomyces_hansenii__OG3677__36_3302', 'eremothecium_gossypii__OG3677__40_92', 'geotrichum_candidum__OG3677__43_1385', 'komagataella…
OG3679_REF_Scer_AF-Q12051-F1-model_v2	0.9058926315789475	0.03817092787947465	['Calb_AF-A0A1D8PNS6-F1-model_v2', 'REF_Scer_AF-Q12051-F1-model_v2', 'ascoidea_rubescens__OG3679__6_565', 'cyberlindnera_jadinii__OG3679__35_2896', 'debaryomyces_hansenii__OG3679__36_4155', 'eremothecium_gossypii__OG3679__40_2819', 'geotrichum_candidum__OG3679__43_927', 'kazachstania_naganishii__OG3679__49_4743', 'kluyveromyces_lactis__OG3679__50_1838', 'kluyveromyces_marxianus__OG3679__51_4168',…	0.8725857142857143	0.12688241495372712	['Calb_AF-A0A1D8PNS6-F1-model_v2', 'REF_Scer_AF-Q12051-F1-model_v2', 'ascoidea_rubescens__OG3679__6_565', 'candida_tropicalis__OG3679__30_1894', 'cyberlindnera_jadinii__OG3679__35_2896', 'debaryomyces_hansenii__OG3679__36_4155', 'eremothecium_gossypii__OG3679__40_2819', 'geotrichum_candidum__OG3679__43_927', 'kazachstania_naganishii__OG3679__49_4743', 'kluyveromyces_lactis__OG3679__50_1838', 'klu…
OG3681_REF_Scer_AF-Q07560-F1-model_v2	0.7156437908496732	0.07803072532940714	['Calb_AF-Q5AB72-F1-model_v2', 'REF_Scer_AF-Q07560-F1-model_v2', 'alloascoidea_hylecoeti__OG3681__0_9246', 'ascoidea_rubescens__OG3681__6_1312', 'candida_tropicalis__OG3681__30_4089', 'cyberlindnera_jadinii__OG3681__35_3217', 'geotrichum_candidum__OG3681__43_4954', 'kazachstania_naganishii__OG3681__49_2344', 'kluyveromyces_lactis__OG3681__50_2839', 'kluyveromyces_marxianus__OG3681__51_197', 'koma…	0.7289335497835497	0.10546495725000488	['Calb_AF-Q5AB72-F1-model_v2', 'REF_Scer_AF-Q07560-F1-model_v2', 'alloascoidea_hylecoeti__OG3681__0_9246', 'ascoidea_rubescens__OG3681__6_1312', 'candida_apicola__OG3681__13_2791', 'candida_tropicalis__OG3681__30_4089', 'cyberlindnera_jadinii__OG3681__35_3217', 'eremothecium_gossypii__OG3681__40_2534', 'geotrichum_candidum__OG3681__43_4954', 'kazachstania_naganishii__OG3681__49_2344', 'kluyveromy…
OG3683_REF_Scer_AF-P32459-F1-model_v2	0.8247012307692307	0.13830639775521472	['Calb_AF-Q59P95-F1-model_v2', 'REF_Scer_AF-P32459-F1-model_v2', 'Spom_AF-O13843-F1-model_v2', 'alloascoidea_hylecoeti__OG3683__0_1307', 'ascoidea_rubescens__OG3683__6_1622', 'candida_apicola__OG3683__13_47', 'candida_tropicalis__OG3683__30_2909', 'cyberlindnera_jadinii__OG3683__35_2525', 'debaryomyces_hansenii__OG3683__36_2715', 'eremothecium_gossypii__OG3683__40_179', 'geotrichum_candidum__OG36…	0.8247012307692307	0.13830639775521472	['Calb_AF-Q59P95-F1-model_v2', 'REF_Scer_AF-P32459-F1-model_v2', 'Spom_AF-O13843-F1-model_v2', 'alloascoidea_hylecoeti__OG3683__0_1307', 'ascoidea_rubescens__OG3683__6_1622', 'candida_apicola__OG3683__13_47', 'candida_tropicalis__OG3683__30_2909', 'cyberlindnera_jadinii__OG3683__35_2525', 'debaryomyces_hansenii__OG3683__36_2715', 'eremothecium_gossypii__OG3683__40_179', 'geotrichum_candidum__OG36…
OG3702_REF_Scer_AF-P03962-F1-model_v2	0.9299579051383399	0.14180344196430425	['REF_Scer_AF-P03962-F1-model_v2', 'Spom_AF-P14965-F1-model_v2', 'alloascoidea_hylecoeti__OG3702__0_6518', 'candida_apicola__OG3702__13_132', 'candida_tropicalis__OG3702__30_1206', 'cyberlindnera_jadinii__OG3702__35_2279', 'debaryomyces_hansenii__OG3702__36_3347', 'eremothecium_gossypii__OG3702__40_4057', 'geotrichum_candidum__OG3702__43_1855', 'kluyveromyces_lactis__OG3702__50_992', 'kluyveromyc…	0.9299579051383399	0.14180344196430425	['REF_Scer_AF-P03962-F1-model_v2', 'Spom_AF-P14965-F1-model_v2', 'alloascoidea_hylecoeti__OG3702__0_6518', 'candida_apicola__OG3702__13_132', 'candida_tropicalis__OG3702__30_1206', 'cyberlindnera_jadinii__OG3702__35_2279', 'debaryomyces_hansenii__OG3702__36_3347', 'eremothecium_gossypii__OG3702__40_4057', 'geotrichum_candidum__OG3702__43_1855', 'kluyveromyces_lactis__OG3702__50_992', 'kluyveromyc…
OG3714_REF_Scer_AF-Q03677-F1-model_v2	0.9510900432900432	0.018067958185283114	['Calb_AF-Q59WJ5-F1-model_v2', 'REF_Scer_AF-Q03677-F1-model_v2', 'Spom_AF-O94286-F1-model_v2', 'alloascoidea_hylecoeti__OG3714__0_2639', 'candida_apicola__OG3714__13_2161', 'candida_tropicalis__OG3714__30_2143', 'cyberlindnera_jadinii__OG3714__35_1750', 'debaryomyces_hansenii__OG3714__36_2845', 'eremothecium_gossypii__OG3714__40_4249', 'geotrichum_candidum__OG3714__43_7102', 'kazachstania_naganis…	0.9510900432900432	0.018067958185283114	['Calb_AF-Q59WJ5-F1-model_v2', 'REF_Scer_AF-Q03677-F1-model_v2', 'Spom_AF-O94286-F1-model_v2', 'alloascoidea_hylecoeti__OG3714__0_2639', 'candida_apicola__OG3714__13_2161', 'candida_tropicalis__OG3714__30_2143', 'cyberlindnera_jadinii__OG3714__35_1750', 'debaryomyces_hansenii__OG3714__36_2845', 'eremothecium_gossypii__OG3714__40_4249', 'geotrichum_candidum__OG3714__43_7102', 'kazachstania_naganis…
OG3740_REF_Scer_AF-Q05979-F1-model_v2	0.9074626315789474	0.12733851455004347	['Calb_AF-Q59QC4-F1-model_v2', 'REF_Scer_AF-Q05979-F1-model_v2', 'alloascoidea_hylecoeti__OG3740__0_3794', 'ascoidea_rubescens__OG3740__6_2093', 'candida_apicola__OG3740__13_2238', 'candida_tropicalis__OG3740__30_2266', 'cyberlindnera_jadinii__OG3740__35_5357', 'debaryomyces_hansenii__OG3740__36_3886', 'eremothecium_gossypii__OG3740__40_518', 'geotrichum_candidum__OG3740__43_6435', 'lachancea_the…	0.9074626315789474	0.12733851455004347	['Calb_AF-Q59QC4-F1-model_v2', 'REF_Scer_AF-Q05979-F1-model_v2', 'alloascoidea_hylecoeti__OG3740__0_3794', 'ascoidea_rubescens__OG3740__6_2093', 'candida_apicola__OG3740__13_2238', 'candida_tropicalis__OG3740__30_2266', 'cyberlindnera_jadinii__OG3740__35_5357', 'debaryomyces_hansenii__OG3740__36_3886', 'eremothecium_gossypii__OG3740__40_518', 'geotrichum_candidum__OG3740__43_6435', 'lachancea_the…
OG3767_REF_Scer_AF-P39683-F1-model_v2	0.9066837944664032	0.18792796643240783	['Calb_AF-A0A1D8PRI0-F1-model_v2', 'REF_Scer_AF-P39683-F1-model_v2', 'Spom_AF-Q9UTK3-F1-model_v2', 'alloascoidea_hylecoeti__OG3767__0_4169', 'ascoidea_rubescens__OG3767__6_4622', 'candida_apicola__OG3767__13_3301', 'candida_tropicalis__OG3767__30_2745', 'cyberlindnera_jadinii__OG3767__35_5811', 'debaryomyces_hansenii__OG3767__36_2573', 'eremothecium_gossypii__OG3767__40_461', 'geotrichum_candidum…	0.9066837944664032	0.18792796643240783	['Calb_AF-A0A1D8PRI0-F1-model_v2', 'REF_Scer_AF-P39683-F1-model_v2', 'Spom_AF-Q9UTK3-F1-model_v2', 'alloascoidea_hylecoeti__OG3767__0_4169', 'ascoidea_rubescens__OG3767__6_4622', 'candida_apicola__OG3767__13_3301', 'candida_tropicalis__OG3767__30_2745', 'cyberlindnera_jadinii__OG3767__35_5811', 'debaryomyces_hansenii__OG3767__36_2573', 'eremothecium_gossypii__OG3767__40_461', 'geotrichum_candidum…
OG3774_REF_Scer_AF-P32377-F1-model_v2	0.9675677865612647	0.02257557202847675	['Calb_AF-A0A1D8PC43-F1-model_v2', 'REF_Scer_AF-P32377-F1-model_v2', 'Spom_AF-O13963-F1-model_v2', 'alloascoidea_hylecoeti__OG3774__0_1487', 'ascoidea_rubescens__OG3774__6_1064', 'candida_apicola__OG3774__13_1964', 'cyberlindnera_jadinii__OG3774__35_4925', 'debaryomyces_hansenii__OG3774__36_2767', 'eremothecium_gossypii__OG3774__40_3512', 'geotrichum_candidum__OG3774__43_3201', 'kazachstania_naga…	0.9675677865612647	0.02257557202847675	['Calb_AF-A0A1D8PC43-F1-model_v2', 'REF_Scer_AF-P32377-F1-model_v2', 'Spom_AF-O13963-F1-model_v2', 'alloascoidea_hylecoeti__OG3774__0_1487', 'ascoidea_rubescens__OG3774__6_1064', 'candida_apicola__OG3774__13_1964', 'cyberlindnera_jadinii__OG3774__35_4925', 'debaryomyces_hansenii__OG3774__36_2767', 'eremothecium_gossypii__OG3774__40_3512', 'geotrichum_candidum__OG3774__43_3201', 'kazachstania_naga…
OG3782_REF_Scer_AF-P35497-F1-model_v2	0.9564581666666667	0.021613515061311882	['Calb_AF-A0A1D8PUB4-F1-model_v2', 'REF_Scer_AF-P35497-F1-model_v2', 'REF_Scer_AF-Q07786-F1-model_v2', 'REF_Scer_AF-Q07993-F1-model_v2', 'Spom_AF-P36624-F1-model_v2', 'alloascoidea_hylecoeti__OG3782__0_5832', 'alloascoidea_hylecoeti__OG3782__0_7087', 'ascoidea_rubescens__OG3782__6_2175', 'candida_tropicalis__OG3782__30_830', 'debaryomyces_hansenii__OG3782__36_2358', 'eremothecium_gossypii__OG3782…	0.9564581666666667	0.021613515061311882	['Calb_AF-A0A1D8PUB4-F1-model_v2', 'REF_Scer_AF-P35497-F1-model_v2', 'REF_Scer_AF-Q07786-F1-model_v2', 'REF_Scer_AF-Q07993-F1-model_v2', 'Spom_AF-P36624-F1-model_v2', 'alloascoidea_hylecoeti__OG3782__0_5832', 'alloascoidea_hylecoeti__OG3782__0_7087', 'ascoidea_rubescens__OG3782__6_2175', 'candida_tropicalis__OG3782__30_830', 'debaryomyces_hansenii__OG3782__36_2358', 'eremothecium_gossypii__OG3782…
OG3782_REF_Scer_AF-Q07786-F1-model_v2				0.9564581666666667	0.021613515061311882	['Calb_AF-A0A1D8PUB4-F1-model_v2', 'REF_Scer_AF-P35497-F1-model_v2', 'REF_Scer_AF-Q07786-F1-model_v2', 'REF_Scer_AF-Q07993-F1-model_v2', 'Spom_AF-P36624-F1-model_v2', 'alloascoidea_hylecoeti__OG3782__0_5832', 'alloascoidea_hylecoeti__OG3782__0_7087', 'ascoidea_rubescens__OG3782__6_2175', 'candida_tropicalis__OG3782__30_830', 'debaryomyces_hansenii__OG3782__36_2358', 'eremothecium_gossypii__OG3782…
OG3782_REF_Scer_AF-Q07993-F1-model_v2				0.9564581666666667	0.021613515061311882	['Calb_AF-A0A1D8PUB4-F1-model_v2', 'REF_Scer_AF-P35497-F1-model_v2', 'REF_Scer_AF-Q07786-F1-model_v2', 'REF_Scer_AF-Q07993-F1-model_v2', 'Spom_AF-P36624-F1-model_v2', 'alloascoidea_hylecoeti__OG3782__0_5832', 'alloascoidea_hylecoeti__OG3782__0_7087', 'ascoidea_rubescens__OG3782__6_2175', 'candida_tropicalis__OG3782__30_830', 'debaryomyces_hansenii__OG3782__36_2358', 'eremothecium_gossypii__OG3782…
OG3801_REF_Scer_AF-Q12455-F1-model_v2	0.9526836842105264	0.03538999110818084	['Calb_AF-Q5AL17-F1-model_v2', 'REF_Scer_AF-Q12455-F1-model_v2', 'Spom_AF-Q09741-F1-model_v2', 'alloascoidea_hylecoeti__OG3801__0_6764', 'ascoidea_rubescens__OG3801__6_3343', 'candida_apicola__OG3801__13_153', 'candida_tropicalis__OG3801__30_3061', 'cyberlindnera_jadinii__OG3801__35_825', 'debaryomyces_hansenii__OG3801__36_2701', 'kluyveromyces_lactis__OG3801__50_3489', 'kluyveromyces_marxianus__…	0.9526836842105264	0.03538999110818084	['Calb_AF-Q5AL17-F1-model_v2', 'REF_Scer_AF-Q12455-F1-model_v2', 'Spom_AF-Q09741-F1-model_v2', 'alloascoidea_hylecoeti__OG3801__0_6764', 'ascoidea_rubescens__OG3801__6_3343', 'candida_apicola__OG3801__13_153', 'candida_tropicalis__OG3801__30_3061', 'cyberlindnera_jadinii__OG3801__35_825', 'debaryomyces_hansenii__OG3801__36_2701', 'kluyveromyces_lactis__OG3801__50_3489', 'kluyveromyces_marxianus__…
OG3811_REF_Scer_AF-Q06490-F1-model_v2	0.6623527173913043	0.15728465457596158	['Calb_AF-A0A1D8PH02-F1-model_v2', 'REF_Scer_AF-Q06490-F1-model_v2', 'REF_Scer_AF-Q08224-F1-model_v2', 'REF_Scer_AF-Q08975-F1-model_v2', 'Spom_AF-O94265-F1-model_v2', 'alloascoidea_hylecoeti__OG3811__0_276', 'ascoidea_rubescens__OG3811__6_2494', 'cyberlindnera_jadinii__OG3811__35_5464', 'debaryomyces_hansenii__OG3811__36_3507', 'geotrichum_candidum__OG3811__43_6236', 'kazachstania_naganishii__OG3…	0.6694683760683761	0.1697463555992976	['Calb_AF-A0A1D8PH02-F1-model_v2', 'REF_Scer_AF-Q06490-F1-model_v2', 'REF_Scer_AF-Q08224-F1-model_v2', 'REF_Scer_AF-Q08975-F1-model_v2', 'Spom_AF-O94265-F1-model_v2', 'alloascoidea_hylecoeti__OG3811__0_276', 'ascoidea_rubescens__OG3811__6_2494', 'candida_apicola__OG3811__13_2693', 'cyberlindnera_jadinii__OG3811__35_5464', 'debaryomyces_hansenii__OG3811__36_3507', 'eremothecium_gossypii__OG3811__4…
OG3811_REF_Scer_AF-Q08224-F1-model_v2				0.6694683760683761	0.1697463555992976	['Calb_AF-A0A1D8PH02-F1-model_v2', 'REF_Scer_AF-Q06490-F1-model_v2', 'REF_Scer_AF-Q08224-F1-model_v2', 'REF_Scer_AF-Q08975-F1-model_v2', 'Spom_AF-O94265-F1-model_v2', 'alloascoidea_hylecoeti__OG3811__0_276', 'ascoidea_rubescens__OG3811__6_2494', 'candida_apicola__OG3811__13_2693', 'cyberlindnera_jadinii__OG3811__35_5464', 'debaryomyces_hansenii__OG3811__36_3507', 'eremothecium_gossypii__OG3811__4…
OG3811_REF_Scer_AF-Q08975-F1-model_v2				0.6694683760683761	0.1697463555992976	['Calb_AF-A0A1D8PH02-F1-model_v2', 'REF_Scer_AF-Q06490-F1-model_v2', 'REF_Scer_AF-Q08224-F1-model_v2', 'REF_Scer_AF-Q08975-F1-model_v2', 'Spom_AF-O94265-F1-model_v2', 'alloascoidea_hylecoeti__OG3811__0_276', 'ascoidea_rubescens__OG3811__6_2494', 'candida_apicola__OG3811__13_2693', 'cyberlindnera_jadinii__OG3811__35_5464', 'debaryomyces_hansenii__OG3811__36_3507', 'eremothecium_gossypii__OG3811__4…
OG3837_REF_Scer_AF-P00498-F1-model_v2	0.9311385869565216	0.12369818874473443	['Calb_AF-P46586-F1-model_v2', 'REF_Scer_AF-P00498-F1-model_v2', 'Spom_AF-P40373-F1-model_v2', 'alloascoidea_hylecoeti__OG3837__0_4561', 'ascoidea_rubescens__OG3837__6_2591', 'candida_apicola__OG3837__13_682', 'candida_tropicalis__OG3837__30_1559', 'cyberlindnera_jadinii__OG3837__35_2657', 'debaryomyces_hansenii__OG3837__36_4186', 'eremothecium_gossypii__OG3837__40_3682', 'geotrichum_candidum__OG…	0.9311385869565216	0.12369818874473443	['Calb_AF-P46586-F1-model_v2', 'REF_Scer_AF-P00498-F1-model_v2', 'Spom_AF-P40373-F1-model_v2', 'alloascoidea_hylecoeti__OG3837__0_4561', 'ascoidea_rubescens__OG3837__6_2591', 'candida_apicola__OG3837__13_682', 'candida_tropicalis__OG3837__30_1559', 'cyberlindnera_jadinii__OG3837__35_2657', 'debaryomyces_hansenii__OG3837__36_4186', 'eremothecium_gossypii__OG3837__40_3682', 'geotrichum_candidum__OG…
OG3856_REF_Scer_AF-P06174-F1-model_v2	0.815586923076923	0.12555361183326705	['Calb_AF-A0A1D8PIS5-F1-model_v2', 'REF_Scer_AF-P06174-F1-model_v2', 'Spom_AF-P87214-F1-model_v2', 'alloascoidea_hylecoeti__OG3856__0_102', 'ascoidea_rubescens__OG3856__6_4495', 'candida_apicola__OG3856__13_621', 'candida_tropicalis__OG3856__30_880', 'cyberlindnera_jadinii__OG3856__35_669', 'eremothecium_gossypii__OG3856__40_780', 'geotrichum_candidum__OG3856__43_1268', 'kazachstania_naganishii__…	0.815586923076923	0.12555361183326705	['Calb_AF-A0A1D8PIS5-F1-model_v2', 'REF_Scer_AF-P06174-F1-model_v2', 'Spom_AF-P87214-F1-model_v2', 'alloascoidea_hylecoeti__OG3856__0_102', 'ascoidea_rubescens__OG3856__6_4495', 'candida_apicola__OG3856__13_621', 'candida_tropicalis__OG3856__30_880', 'cyberlindnera_jadinii__OG3856__35_669', 'eremothecium_gossypii__OG3856__40_780', 'geotrichum_candidum__OG3856__43_1268', 'kazachstania_naganishii__…
OG3874_REF_Scer_AF-P00912-F1-model_v2	0.810348023715415	0.12304887700608216	['Calb_AF-P43073-F1-model_v2', 'REF_Scer_AF-P00912-F1-model_v2', 'alloascoidea_hylecoeti__OG3874__0_5787', 'ascoidea_rubescens__OG3874__6_4133', 'candida_apicola__OG3874__13_208', 'cyberlindnera_jadinii__OG3874__35_1852', 'debaryomyces_hansenii__OG3874__36_4337', 'eremothecium_gossypii__OG3874__40_2033', 'geotrichum_candidum__OG3874__43_367', 'kazachstania_naganishii__OG3874__49_588', 'kluyveromy…	0.810348023715415	0.12304887700608216	['Calb_AF-P43073-F1-model_v2', 'REF_Scer_AF-P00912-F1-model_v2', 'alloascoidea_hylecoeti__OG3874__0_5787', 'ascoidea_rubescens__OG3874__6_4133', 'candida_apicola__OG3874__13_208', 'cyberlindnera_jadinii__OG3874__35_1852', 'debaryomyces_hansenii__OG3874__36_4337', 'eremothecium_gossypii__OG3874__40_2033', 'geotrichum_candidum__OG3874__43_367', 'kazachstania_naganishii__OG3874__49_588', 'kluyveromy…
OG3877_REF_Scer_AF-P05374-F1-model_v2	0.7722090579710146	0.10073126857474693	['Calb_AF-Q59LV5-F1-model_v2', 'REF_Scer_AF-P05374-F1-model_v2', 'Spom_AF-O74787-F1-model_v2', 'alloascoidea_hylecoeti__OG3877__0_8417', 'ascoidea_rubescens__OG3877__6_278', 'candida_tropicalis__OG3877__30_3510', 'cyberlindnera_jadinii__OG3877__35_5362', 'debaryomyces_hansenii__OG3877__36_1534', 'eremothecium_gossypii__OG3877__40_521', 'geotrichum_candidum__OG3877__43_6125', 'kazachstania_naganis…	0.7513803333333333	0.13194511098643338	['Calb_AF-Q59LV5-F1-model_v2', 'REF_Scer_AF-P05374-F1-model_v2', 'Spom_AF-O74787-F1-model_v2', 'alloascoidea_hylecoeti__OG3877__0_8417', 'ascoidea_rubescens__OG3877__6_278', 'candida_tropicalis__OG3877__30_3510', 'cyberlindnera_jadinii__OG3877__35_5362', 'debaryomyces_hansenii__OG3877__36_1534', 'eremothecium_gossypii__OG3877__40_521', 'geotrichum_candidum__OG3877__43_6125', 'kazachstania_naganis…
OG3902_REF_Scer_AF-P14020-F1-model_v2	0.8780879446640316	0.07375460080058636	['Calb_AF-A0A1D8PEA2-F1-model_v2', 'REF_Scer_AF-P14020-F1-model_v2', 'Spom_AF-O14466-F1-model_v2', 'alloascoidea_hylecoeti__OG3902__0_3137', 'ascoidea_rubescens__OG3902__6_4431', 'candida_apicola__OG3902__13_3075', 'candida_tropicalis__OG3902__30_205', 'cyberlindnera_jadinii__OG3902__35_538', 'eremothecium_gossypii__OG3902__40_1313', 'geotrichum_candidum__OG3902__43_3159', 'kluyveromyces_lactis__…	0.8780879446640316	0.07375460080058636	['Calb_AF-A0A1D8PEA2-F1-model_v2', 'REF_Scer_AF-P14020-F1-model_v2', 'Spom_AF-O14466-F1-model_v2', 'alloascoidea_hylecoeti__OG3902__0_3137', 'ascoidea_rubescens__OG3902__6_4431', 'candida_apicola__OG3902__13_3075', 'candida_tropicalis__OG3902__30_205', 'cyberlindnera_jadinii__OG3902__35_538', 'eremothecium_gossypii__OG3902__40_1313', 'geotrichum_candidum__OG3902__43_3159', 'kluyveromyces_lactis__…
OG3909_REF_Scer_AF-P40319-F1-model_v2	0.8634699134199134	0.054727324700040596	['Calb_AF-A0A1D8PGU2-F1-model_v2', 'REF_Scer_AF-P40319-F1-model_v2', 'Spom_AF-Q7LKX0-F1-model_v2', 'alloascoidea_hylecoeti__OG3909__0_3347', 'ascoidea_rubescens__OG3909__6_3378', 'candida_apicola__OG3909__13_25', 'cyberlindnera_jadinii__OG3909__35_3878', 'debaryomyces_hansenii__OG3909__36_621', 'kazachstania_naganishii__OG3909__49_4236', 'kluyveromyces_lactis__OG3909__50_4186', 'kluyveromyces_mar…	0.8634699134199134	0.054727324700040596	['Calb_AF-A0A1D8PGU2-F1-model_v2', 'REF_Scer_AF-P40319-F1-model_v2', 'Spom_AF-Q7LKX0-F1-model_v2', 'alloascoidea_hylecoeti__OG3909__0_3347', 'ascoidea_rubescens__OG3909__6_3378', 'candida_apicola__OG3909__13_25', 'cyberlindnera_jadinii__OG3909__35_3878', 'debaryomyces_hansenii__OG3909__36_621', 'kazachstania_naganishii__OG3909__49_4236', 'kluyveromyces_lactis__OG3909__50_4186', 'kluyveromyces_mar…
OG3917_REF_Scer_AF-Q04179-F1-model_v2	0.8923335714285714	0.09079007388374748	['Calb_AF-A0A1D8PI06-F1-model_v2', 'REF_Scer_AF-Q04179-F1-model_v2', 'Spom_AF-Q10314-F1-model_v2', 'alloascoidea_hylecoeti__OG3917__0_934', 'ascoidea_rubescens__OG3917__6_4277', 'candida_apicola__OG3917__13_4572', 'candida_tropicalis__OG3917__30_1546', 'cyberlindnera_jadinii__OG3917__35_2016', 'debaryomyces_hansenii__OG3917__36_1684', 'eremothecium_gossypii__OG3917__40_3433', 'geotrichum_candidum…	0.8923335714285714	0.09079007388374748	['Calb_AF-A0A1D8PI06-F1-model_v2', 'REF_Scer_AF-Q04179-F1-model_v2', 'Spom_AF-Q10314-F1-model_v2', 'alloascoidea_hylecoeti__OG3917__0_934', 'ascoidea_rubescens__OG3917__6_4277', 'candida_apicola__OG3917__13_4572', 'candida_tropicalis__OG3917__30_1546', 'cyberlindnera_jadinii__OG3917__35_2016', 'debaryomyces_hansenii__OG3917__36_1684', 'eremothecium_gossypii__OG3917__40_3433', 'geotrichum_candidum…
OG3935_REF_Scer_AF-P38169-F1-model_v2	0.8814629870129871	0.17332635519427092	['Calb_AF-Q5A7M3-F1-model_v2', 'REF_Scer_AF-P38169-F1-model_v2', 'alloascoidea_hylecoeti__OG3935__0_310', 'ascoidea_rubescens__OG3935__6_1559', 'ascoidea_rubescens__OG3935__6_3126', 'candida_apicola__OG3935__13_474', 'candida_tropicalis__OG3935__30_1062', 'cyberlindnera_jadinii__OG3935__35_384', 'debaryomyces_hansenii__OG3935__36_5647', 'eremothecium_gossypii__OG3935__40_3327', 'geotrichum_candid…	0.8814629870129871	0.17332635519427092	['Calb_AF-Q5A7M3-F1-model_v2', 'REF_Scer_AF-P38169-F1-model_v2', 'alloascoidea_hylecoeti__OG3935__0_310', 'ascoidea_rubescens__OG3935__6_1559', 'ascoidea_rubescens__OG3935__6_3126', 'candida_apicola__OG3935__13_474', 'candida_tropicalis__OG3935__30_1062', 'cyberlindnera_jadinii__OG3935__35_384', 'debaryomyces_hansenii__OG3935__36_5647', 'eremothecium_gossypii__OG3935__40_3327', 'geotrichum_candid…
OG3978_REF_Scer_AF-P31373-F1-model_v2	0.9742324675324675	0.022908954608855264	['Calb_AF-Q5A362-F1-model_v2', 'REF_Scer_AF-P31373-F1-model_v2', 'alloascoidea_hylecoeti__OG3978__0_1303', 'ascoidea_rubescens__OG3978__6_3190', 'candida_tropicalis__OG3978__30_2154', 'cyberlindnera_jadinii__OG3978__35_2981', 'debaryomyces_hansenii__OG3978__36_3301', 'eremothecium_gossypii__OG3978__40_1518', 'geotrichum_candidum__OG3978__43_4110', 'kazachstania_naganishii__OG3978__49_628', 'kluyv…	0.9742324675324675	0.022908954608855264	['Calb_AF-Q5A362-F1-model_v2', 'REF_Scer_AF-P31373-F1-model_v2', 'alloascoidea_hylecoeti__OG3978__0_1303', 'ascoidea_rubescens__OG3978__6_3190', 'candida_tropicalis__OG3978__30_2154', 'cyberlindnera_jadinii__OG3978__35_2981', 'debaryomyces_hansenii__OG3978__36_3301', 'eremothecium_gossypii__OG3978__40_1518', 'geotrichum_candidum__OG3978__43_4110', 'kazachstania_naganishii__OG3978__49_628', 'kluyv…
OG3991_REF_Scer_AF-P38858-F1-model_v2	0.9281363636363635	0.028153169071495333	['Calb_AF-Q59PZ6-F1-model_v2', 'REF_Scer_AF-P38858-F1-model_v2', 'REF_Scer_AF-P53315-F1-model_v2', 'Spom_AF-O74455-F1-model_v2', 'alloascoidea_hylecoeti__OG3991__0_7845', 'ascoidea_rubescens__OG3991__6_1287', 'candida_apicola__OG3991__13_1918', 'candida_tropicalis__OG3991__30_5307', 'debaryomyces_hansenii__OG3991__36_890', 'geotrichum_candidum__OG3991__43_2546', 'kazachstania_naganishii__OG3991__…	0.9281363636363635	0.028153169071495333	['Calb_AF-Q59PZ6-F1-model_v2', 'REF_Scer_AF-P38858-F1-model_v2', 'REF_Scer_AF-P53315-F1-model_v2', 'Spom_AF-O74455-F1-model_v2', 'alloascoidea_hylecoeti__OG3991__0_7845', 'ascoidea_rubescens__OG3991__6_1287', 'candida_apicola__OG3991__13_1918', 'candida_tropicalis__OG3991__30_5307', 'debaryomyces_hansenii__OG3991__36_890', 'geotrichum_candidum__OG3991__43_2546', 'kazachstania_naganishii__OG3991__…
OG3991_REF_Scer_AF-P53315-F1-model_v2				0.9281363636363635	0.028153169071495333	['Calb_AF-Q59PZ6-F1-model_v2', 'REF_Scer_AF-P38858-F1-model_v2', 'REF_Scer_AF-P53315-F1-model_v2', 'Spom_AF-O74455-F1-model_v2', 'alloascoidea_hylecoeti__OG3991__0_7845', 'ascoidea_rubescens__OG3991__6_1287', 'candida_apicola__OG3991__13_1918', 'candida_tropicalis__OG3991__30_5307', 'debaryomyces_hansenii__OG3991__36_890', 'geotrichum_candidum__OG3991__43_2546', 'kazachstania_naganishii__OG3991__…
OG3994_REF_Scer_AF-P04397-F1-model_v2	0.9331458333333333	0.06760655280842892	['Calb_AF-A0A1D8PCN0-F1-model_v2', 'REF_Scer_AF-P04397-F1-model_v2', 'alloascoidea_hylecoeti__OG3994__0_9271', 'candida_tropicalis__OG3994__30_4080', 'debaryomyces_hansenii__OG3994__36_3805', 'kazachstania_naganishii__OG3994__49_4240', 'kluyveromyces_lactis__OG3994__50_216', 'kluyveromyces_marxianus__OG3994__51_2386', 'lachancea_thermotolerans__OG3994__64_41', 'pachysolen_tannophilus__OG3994__106…	0.8284898333333333	0.1920469390886133	['Calb_AF-A0A1D8PCN0-F1-model_v2', 'REF_Scer_AF-P04397-F1-model_v2', 'Spom_AF-Q9Y7X5-F1-model_v2', 'alloascoidea_hylecoeti__OG3994__0_9271', 'candida_apicola__OG3994__13_322', 'candida_tropicalis__OG3994__30_4080', 'cyberlindnera_jadinii__OG3994__35_5032', 'debaryomyces_hansenii__OG3994__36_3805', 'geotrichum_candidum__OG3994__43_7097', 'kazachstania_naganishii__OG3994__49_4240', 'kluyveromyces_l…
OG4004_REF_Scer_AF-Q12178-F1-model_v2	0.9494713768115942	0.06087494260559779	['Calb_AF-P78594-F1-model_v2', 'REF_Scer_AF-Q12178-F1-model_v2', 'Spom_AF-O59834-F1-model_v2', 'alloascoidea_hylecoeti__OG4004__0_8203', 'ascoidea_rubescens__OG4004__6_570', 'candida_apicola__OG4004__13_1637', 'candida_tropicalis__OG4004__30_528', 'cyberlindnera_jadinii__OG4004__35_5553', 'eremothecium_gossypii__OG4004__40_2940', 'geotrichum_candidum__OG4004__43_2135', 'kazachstania_naganishii__O…	0.9494713768115942	0.06087494260559779	['Calb_AF-P78594-F1-model_v2', 'REF_Scer_AF-Q12178-F1-model_v2', 'Spom_AF-O59834-F1-model_v2', 'alloascoidea_hylecoeti__OG4004__0_8203', 'ascoidea_rubescens__OG4004__6_570', 'candida_apicola__OG4004__13_1637', 'candida_tropicalis__OG4004__30_528', 'cyberlindnera_jadinii__OG4004__35_5553', 'eremothecium_gossypii__OG4004__40_2940', 'geotrichum_candidum__OG4004__43_2135', 'kazachstania_naganishii__O…
OG4008_REF_Scer_AF-Q12676-F1-model_v2	0.9247978354978353	0.03191341362720235	['Calb_AF-A0A1D8PQV5-F1-model_v2', 'REF_Scer_AF-Q12676-F1-model_v2', 'Spom_AF-Q9UTD0-F1-model_v2', 'candida_apicola__OG4008__13_824', 'cyberlindnera_jadinii__OG4008__35_5484', 'eremothecium_gossypii__OG4008__40_894', 'geotrichum_candidum__OG4008__43_4030', 'kazachstania_naganishii__OG4008__49_4889', 'kluyveromyces_lactis__OG4008__50_353', 'kluyveromyces_marxianus__OG4008__51_1348', 'komagataella_…	0.9247978354978353	0.03191341362720235	['Calb_AF-A0A1D8PQV5-F1-model_v2', 'REF_Scer_AF-Q12676-F1-model_v2', 'Spom_AF-Q9UTD0-F1-model_v2', 'candida_apicola__OG4008__13_824', 'cyberlindnera_jadinii__OG4008__35_5484', 'eremothecium_gossypii__OG4008__40_894', 'geotrichum_candidum__OG4008__43_4030', 'kazachstania_naganishii__OG4008__49_4889', 'kluyveromyces_lactis__OG4008__50_353', 'kluyveromyces_marxianus__OG4008__51_1348', 'komagataella_…
OG4010_REF_Scer_AF-P50861-F1-model_v2	0.8913841897233201	0.12490458012974115	['Calb_AF-A0A1D8PDK6-F1-model_v2', 'REF_Scer_AF-P50861-F1-model_v2', 'Spom_AF-Q9UUB1-F1-model_v2', 'alloascoidea_hylecoeti__OG4010__0_1390', 'ascoidea_rubescens__OG4010__6_3802', 'candida_apicola__OG4010__13_668', 'candida_tropicalis__OG4010__30_2172', 'cyberlindnera_jadinii__OG4010__35_3452', 'eremothecium_gossypii__OG4010__40_2183', 'geotrichum_candidum__OG4010__43_6516', 'kazachstania_naganish…	0.8913841897233201	0.12490458012974115	['Calb_AF-A0A1D8PDK6-F1-model_v2', 'REF_Scer_AF-P50861-F1-model_v2', 'Spom_AF-Q9UUB1-F1-model_v2', 'alloascoidea_hylecoeti__OG4010__0_1390', 'ascoidea_rubescens__OG4010__6_3802', 'candida_apicola__OG4010__13_668', 'candida_tropicalis__OG4010__30_2172', 'cyberlindnera_jadinii__OG4010__35_3452', 'eremothecium_gossypii__OG4010__40_2183', 'geotrichum_candidum__OG4010__43_6516', 'kazachstania_naganish…
OG4016_REF_Scer_AF-P32582-F1-model_v2	0.7238363636363636	0.07024917539056182	['Calb_AF-Q59T95-F1-model_v2', 'REF_Scer_AF-P32582-F1-model_v2', 'alloascoidea_hylecoeti__OG4016__0_3565', 'ascoidea_rubescens__OG4016__6_38', 'candida_tropicalis__OG4016__30_2862', 'cyberlindnera_jadinii__OG4016__35_3718', 'debaryomyces_hansenii__OG4016__36_3052', 'eremothecium_gossypii__OG4016__40_1529', 'geotrichum_candidum__OG4016__43_808', 'kluyveromyces_lactis__OG4016__50_4457', 'kluyveromy…	0.7238363636363636	0.07024917539056182	['Calb_AF-Q59T95-F1-model_v2', 'REF_Scer_AF-P32582-F1-model_v2', 'alloascoidea_hylecoeti__OG4016__0_3565', 'ascoidea_rubescens__OG4016__6_38', 'candida_tropicalis__OG4016__30_2862', 'cyberlindnera_jadinii__OG4016__35_3718', 'debaryomyces_hansenii__OG4016__36_3052', 'eremothecium_gossypii__OG4016__40_1529', 'geotrichum_candidum__OG4016__43_808', 'kluyveromyces_lactis__OG4016__50_4457', 'kluyveromy…
OG4021_REF_Scer_AF-P38242-F1-model_v2	0.8005071428571429	0.07178927898151102	['Calb_AF-Q5A5N6-F1-model_v2', 'REF_Scer_AF-P38242-F1-model_v2', 'Spom_AF-O14199-F1-model_v2', 'alloascoidea_hylecoeti__OG4021__0_4070', 'candida_apicola__OG4021__13_487', 'candida_tropicalis__OG4021__30_4201', 'cyberlindnera_jadinii__OG4021__35_683', 'eremothecium_gossypii__OG4021__40_779', 'geotrichum_candidum__OG4021__43_1309', 'kazachstania_naganishii__OG4021__49_4150', 'kluyveromyces_lactis_…	0.8003510869565218	0.0795054427923091	['Calb_AF-Q5A5N6-F1-model_v2', 'REF_Scer_AF-P38242-F1-model_v2', 'Spom_AF-O14199-F1-model_v2', 'alloascoidea_hylecoeti__OG4021__0_4070', 'candida_apicola__OG4021__13_487', 'candida_tropicalis__OG4021__30_4201', 'cyberlindnera_jadinii__OG4021__35_683', 'eremothecium_gossypii__OG4021__40_779', 'geotrichum_candidum__OG4021__43_1309', 'kazachstania_naganishii__OG4021__49_4150', 'kluyveromyces_lactis_…
[truncated: 63 more rows]
