# Supplementary material for: The role of metabolism in shaping enzyme structures over 400 million years
Source: Nature. 2025 Jul 9;644(8075):280–9. doi: 10.1038/s41586-025-09205-6 (PMC12328220; doi:10.1038/s41586-025-09205-6)
Supplement: Supplementary file 3 — Supplementary Tables 1–10 (see Supplementary Information file for legends). [file 41586_2025_9205_MOESM3_ESM.zip › SI_Tables/Table_S7_1.xlsx]

## Sheet: Table S7.1
Data set	Source
Yeast Knockout Library proteomics	(Messner et al., 2023)
Diverse S. cer. Collection proteomics	(Muenzner et al., 2024)
Metal perturbation in S. cer. proteomics	(Aulakh et al., 2024)
Copy number in S. cer. In log-Phase	(Ghaemmaghami et al., 2003)
Growth rates in S. cer. For different environment	(Aulakh et al., 2024; Messner et al., 2023)
Enzyme class in S. cer.	UniProt, https://www.uniprot.org/, (The UniProt Consortium, 2023). Data for 468 structures assigned, 238 with at least one PubMed evidence code.
Protein complexes	ComplexEbi, https://www.ebi.ac.uk/complexportal/home, (Meldal et al., 2019),
	ComplexomeDB, https://complexome.holstegelab.nl/, (Benschop et al., 2010)
Physical protein-protein interactions	BioGRID, https://thebiogrid.org/, (Oughtred et al., 2021) via
	Yeastmine, http://yeastmine.yeastgenome.org/, (Wong et al., 2023)
Intracellular amino acid concentration in S. cer.	(Mülleder et al., 2016)
Chromosome locus in S. cer.	Based on Systematic Gene Name
Coenzymes	(Lu et al., 2021)
Pathways	YeastPathways, https://pathway.yeastgenome.org/ (“YeastPathways Database Website Home,” 2023)
GO slim terms	Saccharomyces Genome Database, https://www.yeastgenome.org/, (Wong et al., 2023)
Inhibitory network in S. cer.	(Alam et al., 2017)
Metal related annotations	MetalPDB, https://metalpdb.cerm.unifi.it/, (Putignano et al., 2018)
	GO-Molecular Function database, filtered for metal related annotations as described in Aulakh et al. 2024)
Protein turnover	(Martin-Perez and Villén, 2017)
Protein localization	(Weill et al., 2019)
Protein Domains	The Encyclopedia of Domains (TED) database (Lau et al., 2024)

## Sheet: References
Alam, M.T., Olin-Sandoval, V., Stincone, A., Keller, M.A., Zelezniak, A., Luisi, B.F., Ralser, M., 2017. The self-inhibitory nature of metabolic networks and its alleviation through compartmentalization. Nat. Commun. 8, 16018. https://doi.org/10.1038/ncomms16018
Aulakh, S.K., Lemke, O., Szyrwiel, L., Kamrad, S., Chen, Y., Hartl, J., Muelleder, M., Nielsen, J., Ralser, M., 2024. The molecular landscape of cellular metal ion biology. https://doi.org/10.1101/2024.02.29.582718
Benschop, J.J., Brabers, N., van Leenen, D., Bakker, L.V., van Deutekom, H.W.M., van Berkum, N.L., Apweiler, E., Lijnzaad, P., Holstege, F.C.P., Kemmeren, P., 2010. A Consensus of Core Protein Complex Compositions for Saccharomyces cerevisiae. Mol. Cell 38, 916–928. https://doi.org/10.1016/j.molcel.2010.06.002
Ghaemmaghami, S., Huh, W.-K., Bower, K., Howson, R.W., Belle, A., Dephoure, N., O’Shea, E.K., Weissman, J.S., 2003. Global analysis of protein expression in yeast. Nature 425, 737–741. https://doi.org/10.1038/nature02046
Lau, A.M., Bordin, N., Kandathil, S.M., Sillitoe, I., Waman, V.P., Wells, J., Orengo, C.A., Jones, D.T., 2024. Exploring structural diversity across the protein universe with The Encyclopedia of Domains. Science 386, eadq4946. https://doi.org/10.1126/science.adq4946
Lu, H., Li, F., Yuan, L., Domenzain, I., Yu, R., Wang, H., Li, G., Chen, Y., Ji, B., Kerkhoven, E.J., Nielsen, J., 2021. Yeast metabolic innovations emerged via expanded metabolic network and gene positive selection. Mol. Syst. Biol. 17, e10427. https://doi.org/10.15252/msb.202110427
Martin-Perez, M., Villén, J., 2017. Determinants and Regulation of Protein Turnover in Yeast. Cell Syst. 5, 283-294.e5. https://doi.org/10.1016/j.cels.2017.08.008
Meldal, B.H.M., Bye-A-Jee, H., Gajdoš, L., Hammerová, Z., Horácková, A., Melicher, F., Perfetto, L., Pokorný, D., Lopez, M.R., Türková, A., Wong, E.D., Xie, Z., Casanova, E.B., Del-Toro, N., Koch, M., Porras, P., Hermjakob, H., Orchard, S., 2019. Complex Portal 2018: extended content and enhanced visualization tools for macromolecular complexes. Nucleic Acids Res. 47, D550–D558. https://doi.org/1…
Messner, C.B., Demichev, V., Muenzner, J., Aulakh, S.K., Barthel, N., Röhl, A., Herrera-Domínguez, L., Egger, A.-S., Kamrad, S., Hou, J., Tan, G., Lemke, O., Calvani, E., Szyrwiel, L., Mülleder, M., Lilley, K.S., Boone, C., Kustatscher, G., Ralser, M., 2023. The proteomic landscape of genome-wide genetic perturbations. Cell 186, 2018-2034.e21. https://doi.org/10.1016/j.cell.2023.03.026
Muenzner, J., Trébulle, P., Agostini, F., Zauber, H., Messner, C.B., Steger, M., Kilian, C., Lau, K., Barthel, N., Lehmann, A., Textoris-Taube, K., Caudal, E., Egger, A.-S., Amari, F., De Chiara, M., Demichev, V., Gossmann, T.I., Mülleder, M., Liti, G., Schacherer, J., Selbach, M., Berman, J., Ralser, M., 2024. Natural proteome diversity links aneuploidy tolerance to protein turnover. Nature 1–9.…
Mülleder, M., Calvani, E., Alam, M.T., Wang, R.K., Eckerstorfer, F., Zelezniak, A., Ralser, M., 2016. Functional Metabolomics Describes the Yeast Biosynthetic Regulome. Cell 167, 553-565.e12. https://doi.org/10.1016/j.cell.2016.09.007
Oughtred, R., Rust, J., Chang, C., Breitkreutz, B.-J., Stark, C., Willems, A., Boucher, L., Leung, G., Kolas, N., Zhang, F., Dolma, S., Coulombe-Huntington, J., Chatr-Aryamontri, A., Dolinski, K., Tyers, M., 2021. The BioGRID database: A comprehensive biomedical resource of curated protein, genetic, and chemical interactions. Protein Sci. Publ. Protein Soc. 30, 187–200. https://doi.org/10.1002/pr…
Putignano, V., Rosato, A., Banci, L., Andreini, C., 2018. MetalPDB in 2018: a database of metal sites in biological macromolecular structures. Nucleic Acids Res. 46, D459–D464. https://doi.org/10.1093/nar/gkx989
The UniProt Consortium, 2023. UniProt: the Universal Protein Knowledgebase in 2023. Nucleic Acids Res. 51, D523–D531. https://doi.org/10.1093/nar/gkac1052
Weill, U., Cohen, N., Fadel, A., Ben-Dor, S., Schuldiner, M., 2019. Protein topology prediction algorithms systematically investigated in the yeast Saccharomyces cerevisiae. BioEssays News Rev. Mol. Cell. Dev. Biol. 41, e1800252. https://doi.org/10.1002/bies.201800252
Wong, E.D., Miyasato, S.R., Aleksander, S., Karra, K., Nash, R.S., Skrzypek, M.S., Weng, S., Engel, S.R., Cherry, J.M., 2023. Saccharomyces genome database update: server architecture, pan-genome nomenclature, and external resources. Genetics 224, iyac191. https://doi.org/10.1093/genetics/iyac191
YeastPathways Database Website Home [WWW Document], 2023. URL https://pathway.yeastgenome.org/ (accessed 5.23.23).
