# Supplementary material for: The role of metabolism in shaping enzyme structures over 400 million years
Source: Nature. 2025 Jul 9;644(8075):280–9. doi: 10.1038/s41586-025-09205-6 (PMC12328220; doi:10.1038/s41586-025-09205-6)
Supplement: Supplementary file 5 — Source Data Fig. 1 [file 41586_2025_9205_MOESM5_ESM.xlsx]

## Sheet: C
Mapping:
S. cerevisiae (P40099)	0 1 2 3 4 5 6 7 8 9 10 11 12 13 14 15 16 17 18 19 20 21 22 23 24 25 26 27 28 29 30 31 32 33 34 35 36 37 38 39 40 41 42 43 44 45 46 47 48 49 50 51 52 53 54 55 56 57 58 59 60 61 62 63 64 65 66 67 68 69 70 71 72 73 74 75 76 77 78 79 80 81 82 83 84 85 86 87 88 89 90 91 92 93 94 95 96 97 98 99 100 101 102 103 104 105 106 107 108 109 110 111 112 113 114 115 116 117 118 119 120 121 122 123 124 125 126 1…
C.albicans	6 7 8 9 10 11 12 13 14 15 16 17 18 19 20 21 22 23 24 25 26 27 28 29 30 31 32 33 34 35 36 37 38 39 40 41 42 45 46 47 48 49 50 51 52 53 54 55 56 57 58 59 60 61 62 63 64 65 66 67 68 69 70 71 72 73 74 75 76 77 78 79 80 81 82 83 84 88 90 93 94 95 96 97 98 99 100 101 102 103 104 105 106 107 108 109 110 111 112 113 117 118 119 120 121 122 124 125 126 127 132 133 134 135 136 137 138 139 140 141 142 143 1…
K. lactis	2 3 4 5 6 7 8 9 10 11 12 13 14 15 16 17 18 19 20 21 22 23 24 25 26 27 28 29 30 31 32 33 34 35 36 37 38 39 40 41 42 43 44 45 46 47 48 49 50 51 52 56 57 58 59 60 61 62 63 64 65 66 67 68 69 70 71 72 73 74 75 76 77 78 79 80 81 82 83 84 86 87 88 95 97 98 99 100 101 102 103 104 105 107 108 109 110 111 112 113 114 115 116 117 118 121 122 123 124 125 126 127 135 137 138 139 140 141 142 143 144 145 146 14…
K. pastoris	1 2 3 4 5 6 7 8 9 10 11 12 13 14 15 16 17 18 19 20 21 22 23 24 25 26 27 28 29 30 31 32 33 34 35 38 39 36 37 40 41 42 43 44 45 46 47 48 49 50 51 52 53 54 55 56 57 58 59 60 61 62 63 64 65 66 67 68 69 70 71 72 73 74 75 76 77 78 80 92 93 94 95 96 97 98 99 100 101 102 103 104 105 106 107 108 109 110 111 115 116 117 118 119 120 121 122 123 126 127 129 131 132 133 134 135 136 137 138 139 140 141 142 143…
S. pombe	1 2 3 4 5 6 7 8 9 10 11 12 13 14 15 16 17 18 19 20 21 22 23 24 25 26 27 28 29 30 31 32 33 34 35 36 37 40 41 42 43 44 45 46 47 48 49 50 51 52 53 54 55 56 57 58 59 60 61 62 63 64 65 66 67 68 69 70 71 72 73 74 75 76 77 78 79 83 84 85 86 87 88 89 90 91 92 93 94 96 98 100 104 105 106 107 108 109 110 111 112 113 119 120 121 122 123 124 125 126 127 128 129 130 131 132 133 134 135 136 137 138 139 140 141…
Conserved:
C.albicans	9 12 13 15 17 26 32 33 35 37 52 55 57 61 62 64 66 67 68 72 75 78 80 81 82 83 101 103 104 110 111 112 113 117 118 120 121 132 133 134 138 139 140 141 142 143 144 149 150 151 152 153 154 155 157 158 160 171 172 174 176 179 181 182 187 188 190 192 193 197 199

## Sheet: D
	Conservation ratio	Mapping ratio
OG4352_REF_Scer_AF-P00127-F1-model_v2	0.487109	0.440287
OG3208_REF_Scer_AF-P00128-F1-model_v2	0.600053	0.982435
OG1016_REF_Scer_AF-P00330-F1-model_v2	0.748469	0.954158
OG1016_REF_Scer_AF-P00331-F1-model_v2	0.748866	0.93732
OG1145_REF_Scer_AF-P00358-F1-model_v2	0.78802	0.994191
OG1145_REF_Scer_AF-P00359-F1-model_v2	0.793993	0.993761
OG1145_REF_Scer_AF-P00360-F1-model_v2	0.776403	0.992685
OG4316_REF_Scer_AF-P00424-F1-model_v2	0.534953	0.711796
OG4316_REF_Scer_AF-P00425-F1-model_v2	0.552747	0.741722
OG2714_REF_Scer_AF-P00427-F1-model_v2	0.790822	0.692875
OG1979_REF_Scer_AF-P00445-F1-model_v2	0.717187	0.991101
OG3185_REF_Scer_AF-P00447-F1-model_v2	0.675036	0.844128
OG3837_REF_Scer_AF-P00498-F1-model_v2	0.695484	0.971014
OG1299_REF_Scer_AF-P00549-F1-model_v2	0.758158	0.973758
OG1424_REF_Scer_AF-P00560-F1-model_v2	0.772236	0.985148
OG2654_REF_Scer_AF-P00572-F1-model_v2	0.533459	0.893921
OG5441_REF_Scer_AF-P00724-F1-model_v2	0.526139	0.844455
OG2936_REF_Scer_AF-P00812-F1-model_v2	0.60505	0.882883
OG2113_REF_Scer_AF-P00815-F1-model_v2	0.664788	0.520547
OG1416_REF_Scer_AF-P00890-F1-model_v2	0.813692	0.899791
OG2028_REF_Scer_AF-P00899-F1-model_v2	0.716369	0.942801
OG3874_REF_Scer_AF-P00912-F1-model_v2	0.523857	0.812297
OG1193_REF_Scer_AF-P00924-F1-model_v2	0.785798	0.981384
OG1193_REF_Scer_AF-P00925-F1-model_v2	0.780491	0.981446
OG1788_REF_Scer_AF-P00927-F1-model_v2	0.711247	0.899653
OG1724_REF_Scer_AF-P00931-F1-model_v2	0.764288	0.936658
OG3108_REF_Scer_AF-P00937-F1-model_v2	0.627299	0.550461
OG2197_REF_Scer_AF-P00942-F1-model_v2	0.718194	0.990385
OG2794_REF_Scer_AF-P00950-F1-model_v2	0.773329	0.990657
OG3702_REF_Scer_AF-P03962-F1-model_v2	0.728239	0.977528
OG1032_REF_Scer_AF-P03965-F1-model_v2	0.74802	0.939624
OG3505_REF_Scer_AF-P04037-F1-model_v2	0.660736	0.695416
OG4751_REF_Scer_AF-P04039-F1-model_v2	0.57485	0.574009
OG1819_REF_Scer_AF-P04046-F1-model_v2	0.733471	0.923686
OG3043_REF_Scer_AF-P04161-F1-model_v2	0.607512	0.931589
OG2930_REF_Scer_AF-P04173-F1-model_v2	0.796151	0.955128
OG4231_REF_Scer_AF-P04385-F1-model_v2	0.579764	0.821884
OG3994_REF_Scer_AF-P04397-F1-model_v2	0.614917	0.715486
OG1208_REF_Scer_AF-P04806-F1-model_v2	0.659072	0.958468
OG1208_REF_Scer_AF-P04807-F1-model_v2	0.673189	0.959509
OG1617_REF_Scer_AF-P05150-F1-model_v2	0.650927	0.912494
OG1767_REF_Scer_AF-P05373-F1-model_v2	0.748962	0.952025
OG3877_REF_Scer_AF-P05374-F1-model_v2	0.446828	0.505035
OG2645_REF_Scer_AF-P05375-F1-model_v2	0.573514	0.952203
OG1813_REF_Scer_AF-P05694-F1-model_v2	0.756699	0.986914
OG1944_REF_Scer_AF-P06106-F1-model_v2	0.744286	0.958427
OG5404_REF_Scer_AF-P06115-F1-model_v2	0.624438	0.861621
OG1569_REF_Scer_AF-P06168-F1-model_v2	0.871913	0.887576
OG1060_REF_Scer_AF-P06169-F1-model_v2	0.67357	0.957101
OG3856_REF_Scer_AF-P06174-F1-model_v2	0.459675	0.686982
OG3196_REF_Scer_AF-P06197-F1-model_v2	0.542008	0.877273
OG1115_REF_Scer_AF-P06208-F1-model_v2	0.719437	0.810893
OG2655_REF_Scer_AF-P06633-F1-model_v2	0.768682	0.960985
OG1414_REF_Scer_AF-P06700-F1-model_v2	0.608546	0.589032
OG2841_REF_Scer_AF-P06738-F1-model_v2	0.723009	0.924461
OG2129_REF_Scer_AF-P06785-F1-model_v2	0.761001	0.965389
OG2248_REF_Scer_AF-P07143-F1-model_v2	0.820567	0.798233
OG1463_REF_Scer_AF-P07149-F1-model_v2	0.620155	0.699701
OG2740_REF_Scer_AF-P07170-F1-model_v2	0.781307	0.97982
OG2238_REF_Scer_AF-P07172-F1-model_v2	0.570601	0.897294
OG1825_REF_Scer_AF-P07244-F1-model_v2	0.589589	0.57202
OG1052_REF_Scer_AF-P07245-F1-model_v2	0.664825	0.800932
OG1016_REF_Scer_AF-P07246-F1-model_v2	0.747567	0.868917
OG4118_REF_Scer_AF-P07255-F1-model_v2	0.530788	0.879742
OG4150_REF_Scer_AF-P07256-F1-model_v2	0.518819	0.848578
OG2006_REF_Scer_AF-P07257-F1-model_v2	0.489216	0.854097
OG2721_REF_Scer_AF-P07258-F1-model_v2	0.707601	0.884088
OG1032_REF_Scer_AF-P07259-F1-model_v2	0.610044	0.471052
OG1892_REF_Scer_AF-P07262-F1-model_v2	0.738943	0.955213
OG1422_REF_Scer_AF-P07264-F1-model_v2	0.781466	0.883077
OG1595_REF_Scer_AF-P07275-F1-model_v2	0.662288	0.929252
OG2678_REF_Scer_AF-P07277-F1-model_v2	0.500982	0.807708
OG2347_REF_Scer_AF-P07283-F1-model_v2	0.769196	0.985312
OG3065_REF_Scer_AF-P07285-F1-model_v2	0.546272	0.858421
OG2265_REF_Scer_AF-P07286-F1-model_v2	0.629179	0.899286
OG1388_REF_Scer_AF-P07342-F1-model_v2	0.74628	0.851852
OG1714_REF_Scer_AF-P07702-F1-model_v2	0.624319	0.514727
OG4379_REF_Scer_AF-P07807-F1-model_v2	0.478956	0.804739
OG1685_REF_Scer_AF-P07991-F1-model_v2	0.689065	0.946344
OG1012_REF_Scer_AF-P08004-F1-model_v2	0.522475	0.583444
OG1564_REF_Scer_AF-P08019-F1-model_v2	0.429767	0.711924
OG3575_REF_Scer_AF-P08067-F1-model_v2	0.780641	0.788069
OG1218_REF_Scer_AF-P08417-F1-model_v2	0.741974	0.855896
OG4707_REF_Scer_AF-P08431-F1-model_v2	0.645691	0.941712
OG3445_REF_Scer_AF-P08432-F1-model_v2	0.598228	0.817597
OG2956_REF_Scer_AF-P08456-F1-model_v2	0.665126	0.730159
OG3006_REF_Scer_AF-P08465-F1-model_v2	0.670221	0.815501
OG2156_REF_Scer_AF-P08524-F1-model_v2	0.711497	0.971486
OG4360_REF_Scer_AF-P08525-F1-model_v2	0.616483	0.857979
OG2365_REF_Scer_AF-P08536-F1-model_v2	0.701874	0.880391
OG1621_REF_Scer_AF-P08566-F1-model_v2	0.639883	0.509682
OG1416_REF_Scer_AF-P08679-F1-model_v2	0.737667	0.940295
OG1815_REF_Scer_AF-P09201-F1-model_v2	0.703115	0.914586
OG2629_REF_Scer_AF-P09368-F1-model_v2	0.527842	0.735934
OG1052_REF_Scer_AF-P09440-F1-model_v2	0.663482	0.771981
OG1629_REF_Scer_AF-P09624-F1-model_v2	0.736258	0.934619
OG1487_REF_Scer_AF-P09938-F1-model_v2	0.782803	0.802453
OG1899_REF_Scer_AF-P09950-F1-model_v2	0.709513	0.842628
OG1357_REF_Scer_AF-P0CF18-F1-model_v2	0.604139	0.914441
OG1193_REF_Scer_AF-P0CX10-F1-model_v2	0.686709	0.981322
OG1193_REF_Scer_AF-P0CX11-F1-model_v2	0.686942	0.980828
OG4185_REF_Scer_AF-P0CX77-F1-model_v2	0.622035	0.861162
OG4185_REF_Scer_AF-P0CX78-F1-model_v2	0.623818	0.855126
OG4185_REF_Scer_AF-P0CX79-F1-model_v2	0.621876	0.860037
OG4185_REF_Scer_AF-P0CZ17-F1-model_v2	0.624778	0.857172
OG4346_REF_Scer_AF-P10174-F1-model_v2	0.555262	0.837121
OG1355_REF_Scer_AF-P10614-F1-model_v2	0.689592	0.911386
OG1516_REF_Scer_AF-P10659-F1-model_v2	0.819615	0.990498
OG1665_REF_Scer_AF-P10869-F1-model_v2	0.68191	0.810111
OG1881_REF_Scer_AF-P10963-F1-model_v2	0.754558	0.900518
OG1313_REF_Scer_AF-P11154-F1-model_v2	0.787702	0.806106
OG2537_REF_Scer_AF-P11353-F1-model_v2	0.705511	0.898415
OG1333_REF_Scer_AF-P11412-F1-model_v2	0.667376	0.918548
OG3214_REF_Scer_AF-P11986-F1-model_v2	0.698937	0.950485
OG1360_REF_Scer_AF-P12683-F1-model_v2	0.584842	0.393994
OG1360_REF_Scer_AF-P12684-F1-model_v2	0.525223	0.355907
OG2071_REF_Scer_AF-P12695-F1-model_v2	0.663773	0.561981
OG2038_REF_Scer_AF-P12709-F1-model_v2	0.814224	0.981394
OG4231_REF_Scer_AF-P13045-F1-model_v2	0.551238	0.785577
OG2214_REF_Scer_AF-P13259-F1-model_v2	0.756402	0.49434
OG1674_REF_Scer_AF-P13298-F1-model_v2	0.688735	0.949455
OG1883_REF_Scer_AF-P13663-F1-model_v2	0.757327	0.976767
OG1122_REF_Scer_AF-P13711-F1-model_v2	0.523352	0.808784
OG3902_REF_Scer_AF-P14020-F1-model_v2	0.592979	0.779877
OG1012_REF_Scer_AF-P14180-F1-model_v2	0.536062	0.656802
OG1432_REF_Scer_AF-P14540-F1-model_v2	0.755142	0.972888
OG1357_REF_Scer_AF-P14742-F1-model_v2	0.766471	0.900976
OG2032_REF_Scer_AF-P14843-F1-model_v2	0.735854	0.98028
OG1667_REF_Scer_AF-P15019-F1-model_v2	0.727305	0.951919
OG1310_REF_Scer_AF-P15202-F1-model_v2	0.651071	0.908215
OG1622_REF_Scer_AF-P15274-F1-model_v2	0.719986	0.747111
OG1975_REF_Scer_AF-P15454-F1-model_v2	0.705839	0.727059
OG3676_REF_Scer_AF-P15496-F1-model_v2	0.64323	0.871389
OG2290_REF_Scer_AF-P15700-F1-model_v2	0.660503	0.958039
OG3001_REF_Scer_AF-P15807-F1-model_v2	0.393074	0.557956
OG1004_REF_Scer_AF-P15938-F1-model_v2	0.493276	0.508187
OG1603_REF_Scer_AF-P16120-F1-model_v2	0.699328	0.951212
OG2807_REF_Scer_AF-P16387-F1-model_v2	0.783615	0.85
OG1060_REF_Scer_AF-P16467-F1-model_v2	0.656848	0.959302
OG2960_REF_Scer_AF-P16622-F1-model_v2	0.674875	0.864944
OG1673_REF_Scer_AF-P16661-F1-model_v2	0.518042	0.800544
OG1054_REF_Scer_AF-P16861-F1-model_v2	0.637665	0.773671
OG1054_REF_Scer_AF-P16862-F1-model_v2	0.646904	0.782942
OG3120_REF_Scer_AF-P17423-F1-model_v2	0.737436	0.940126
OG1835_REF_Scer_AF-P17505-F1-model_v2	0.725024	0.939344
OG1157_REF_Scer_AF-P17649-F1-model_v2	0.6469	0.983465
OG1567_REF_Scer_AF-P17695-F1-model_v2	0.55442	0.693755
OG1329_REF_Scer_AF-P17709-F1-model_v2	0.615073	0.837533
OG1468_REF_Scer_AF-P17898-F1-model_v2	0.522262	0.902976
OG2871_REF_Scer_AF-P18408-F1-model_v2	0.642127	0.925537
OG3612_REF_Scer_AF-P18562-F1-model_v2	0.749468	0.956522
OG3062_REF_Scer_AF-P18900-F1-model_v2	0.676101	0.721478
OG1316_REF_Scer_AF-P19097-F1-model_v2	0.675985	0.687992
OG1924_REF_Scer_AF-P19262-F1-model_v2	0.769331	0.49676
OG1516_REF_Scer_AF-P19358-F1-model_v2	0.818646	0.991802
OG1039_REF_Scer_AF-P19414-F1-model_v2	0.702999	0.912416
OG2218_REF_Scer_AF-P20049-F1-model_v2	0.669619	0.929823
OG2056_REF_Scer_AF-P20051-F1-model_v2	0.632391	0.944527
OG1004_REF_Scer_AF-P20095-F1-model_v2	0.498909	0.618345
OG2182_REF_Scer_AF-P20485-F1-model_v2	0.494589	0.614983
OG1585_REF_Scer_AF-P20967-F1-model_v2	0.755318	0.874336
OG1470_REF_Scer_AF-P21147-F1-model_v2	0.640349	0.746986
OG2912_REF_Scer_AF-P21182-F1-model_v2	0.531809	0.812253
OG2053_REF_Scer_AF-P21264-F1-model_v2	0.651585	0.706655
OG1070_REF_Scer_AF-P21524-F1-model_v2	0.740618	0.847469
OG1070_REF_Scer_AF-P21672-F1-model_v2	0.719865	0.863061
OG2704_REF_Scer_AF-P21801-F1-model_v2	0.812978	0.891112
OG1170_REF_Scer_AF-P21826-F1-model_v2	0.665112	0.953997
OG1056_REF_Scer_AF-P21954-F1-model_v2	0.754088	0.935544
OG1468_REF_Scer_AF-P22140-F1-model_v2	0.522301	0.906372
OG1631_REF_Scer_AF-P22217-F1-model_v2	0.617062	0.993398
OG4744_REF_Scer_AF-P22289-F1-model_v2	0.57499	0.790909
OG1631_REF_Scer_AF-P22803-F1-model_v2	0.602122	0.981923
OG1112_REF_Scer_AF-P23254-F1-model_v2	0.638663	0.962858
OG1266_REF_Scer_AF-P23337-F1-model_v2	0.748817	0.865683
OG1640_REF_Scer_AF-P23501-F1-model_v2	0.456115	0.76901
OG1650_REF_Scer_AF-P23542-F1-model_v2	0.614939	0.935499
OG1004_REF_Scer_AF-P24384-F1-model_v2	0.527397	0.496979
OG2567_REF_Scer_AF-P24521-F1-model_v2	0.476887	0.824656
OG2382_REF_Scer_AF-P25045-F1-model_v2	0.487407	0.730212
OG1730_REF_Scer_AF-P25087-F1-model_v2	0.685642	0.932502
OG3221_REF_Scer_AF-P25335-F1-model_v2	0.617774	0.826214
OG1434_REF_Scer_AF-P25340-F1-model_v2	0.673426	0.928457
OG3021_REF_Scer_AF-P25358-F1-model_v2	0.678508	0.821926
OG4758_REF_Scer_AF-P25372-F1-model_v2	0.477232	0.772117
OG1567_REF_Scer_AF-P25373-F1-model_v2	0.540205	0.90721
OG1785_REF_Scer_AF-P25578-F1-model_v2	0.550508	0.78119
OG2577_REF_Scer_AF-P25605-F1-model_v2	0.719832	0.549279
OG1603_REF_Scer_AF-P25632-F1-model_v2	0.245098	0.21118
OG1060_REF_Scer_AF-P26263-F1-model_v2	0.653601	0.959495
OG5118_REF_Scer_AF-P26364-F1-model_v2	0.600282	0.910741
OG1266_REF_Scer_AF-P27472-F1-model_v2	0.745137	0.873576
OG2183_REF_Scer_AF-P27515-F1-model_v2	0.580577	0.782589
OG2453_REF_Scer_AF-P27616-F1-model_v2	0.697104	0.934777
OG2903_REF_Scer_AF-P27680-F1-model_v2	0.527958	0.76641
OG1364_REF_Scer_AF-P27796-F1-model_v2	0.650851	0.871392
OG2099_REF_Scer_AF-P28240-F1-model_v2	0.675582	0.930396
OG1786_REF_Scer_AF-P28241-F1-model_v2	0.73216	0.932852
OG1500_REF_Scer_AF-P28274-F1-model_v2	0.746794	0.957628
OG1303_REF_Scer_AF-P28496-F1-model_v2	0.602624	0.785844
OG2082_REF_Scer_AF-P28777-F1-model_v2	0.766873	0.982917
OG2057_REF_Scer_AF-P28789-F1-model_v2	0.606384	0.950948
OG2677_REF_Scer_AF-P28834-F1-model_v2	0.701842	0.909
OG1230_REF_Scer_AF-P29465-F1-model_v2	0.675546	0.641164
OG1365_REF_Scer_AF-P29509-F1-model_v2	0.811914	0.996757
OG2498_REF_Scer_AF-P29704-F1-model_v2	0.599435	0.902523
OG1880_REF_Scer_AF-P29952-F1-model_v2	0.64989	0.959476
OG1674_REF_Scer_AF-P30402-F1-model_v2	0.628036	0.927313
OG1240_REF_Scer_AF-P30624-F1-model_v2	0.587139	0.929066
OG1170_REF_Scer_AF-P30952-F1-model_v2	0.680425	0.954358
OG1810_REF_Scer_AF-P31116-F1-model_v2	0.661348	0.958217
OG3978_REF_Scer_AF-P31373-F1-model_v2	0.740914	0.959391
OG1634_REF_Scer_AF-P31688-F1-model_v2	0.581873	0.699464
OG2906_REF_Scer_AF-P32178-F1-model_v2	0.645487	0.963642
OG2455_REF_Scer_AF-P32190-F1-model_v2	0.600317	0.703456
OG3100_REF_Scer_AF-P32191-F1-model_v2	0.610437	0.814922
OG2552_REF_Scer_AF-P32263-F1-model_v2	0.554162	0.871436
OG1744_REF_Scer_AF-P32264-F1-model_v2	0.670516	0.852804
OG1537_REF_Scer_AF-P32288-F1-model_v2	0.800083	0.982239
OG1313_REF_Scer_AF-P32327-F1-model_v2	0.790749	0.821814
OG5490_REF_Scer_AF-P32340-F1-model_v2	0.716977	0.876484
OG2062_REF_Scer_AF-P32347-F1-model_v2	0.730081	0.970829
OG2353_REF_Scer_AF-P32352-F1-model_v2	0.62284	0.920849
OG2465_REF_Scer_AF-P32353-F1-model_v2	0.620357	0.861593
OG1337_REF_Scer_AF-P32356-F1-model_v2	0.682813	0.8484
OG3304_REF_Scer_AF-P32375-F1-model_v2	0.571078	0.936795
OG3774_REF_Scer_AF-P32377-F1-model_v2	0.667632	0.948806
OG2123_REF_Scer_AF-P32378-F1-model_v2	0.629246	0.827097
OG4605_REF_Scer_AF-P32419-F1-model_v2	0.540916	0.894595
OG4665_REF_Scer_AF-P32449-F1-model_v2	0.727034	0.93902
OG4275_REF_Scer_AF-P32451-F1-model_v2	0.71538	0.873185
OG3413_REF_Scer_AF-P32452-F1-model_v2	0.457584	0.717137
OG3683_REF_Scer_AF-P32459-F1-model_v2	0.522796	0.827077
OG1955_REF_Scer_AF-P32461-F1-model_v2	0.519192	0.699672
OG2098_REF_Scer_AF-P32462-F1-model_v2	0.61856	0.897443
OG1697_REF_Scer_AF-P32469-F1-model_v2	0.763096	0.953733
OG1959_REF_Scer_AF-P32473-F1-model_v2	0.774985	0.909229
OG4061_REF_Scer_AF-P32476-F1-model_v2	0.590198	0.910968
OG2186_REF_Scer_AF-P32477-F1-model_v2	0.562457	0.871168
OG1168_REF_Scer_AF-P32528-F1-model_v2	0.413832	0.457584
OG4016_REF_Scer_AF-P32582-F1-model_v2	0.703841	0.634921
OG3319_REF_Scer_AF-P32626-F1-model_v2	0.527158	0.863245
OG1746_REF_Scer_AF-P32642-F1-model_v2	0.598096	0.537049
OG1521_REF_Scer_AF-P32771-F1-model_v2	0.708808	0.962343
OG1659_REF_Scer_AF-P32775-F1-model_v2	0.708529	0.949536
OG1081_REF_Scer_AF-P32784-F1-model_v2	0.534219	0.670916
OG2397_REF_Scer_AF-P32796-F1-model_v2	0.505906	0.849885
OG4555_REF_Scer_AF-P32799-F1-model_v2	0.536322	0.681259
OG1671_REF_Scer_AF-P32861-F1-model_v2	0.782334	0.970479
OG1556_REF_Scer_AF-P32895-F1-model_v2	0.780882	0.796657
OG1502_REF_Scer_AF-P33300-F1-model_v2	0.631723	0.666073
OG2356_REF_Scer_AF-P33312-F1-model_v2	0.521993	0.871072
OG1112_REF_Scer_AF-P33315-F1-model_v2	0.601878	0.960955
OG4581_REF_Scer_AF-P33330-F1-model_v2	0.615362	0.920368
OG1471_REF_Scer_AF-P33333-F1-model_v2	0.51438	0.8011
OG1302_REF_Scer_AF-P33401-F1-model_v2	0.686994	0.967043
OG2048_REF_Scer_AF-P33412-F1-model_v2	0.480236	0.818041
OG2112_REF_Scer_AF-P33421-F1-model_v2	0.510521	0.564574
OG2357_REF_Scer_AF-P33734-F1-model_v2	0.676215	0.863768
OG1337_REF_Scer_AF-P35172-F1-model_v2	0.666088	0.859829
OG3114_REF_Scer_AF-P35202-F1-model_v2	0.43212	0.786691
OG3782_REF_Scer_AF-P35497-F1-model_v2	0.609032	0.947362
OG4250_REF_Scer_AF-P35731-F1-model_v2	0.38438	0.679107
OG3063_REF_Scer_AF-P36010-F1-model_v2	0.714424	0.98542
OG1276_REF_Scer_AF-P36013-F1-model_v2	0.677435	0.849883
OG2084_REF_Scer_AF-P36024-F1-model_v2	0.676332	0.359663
OG3008_REF_Scer_AF-P36076-F1-model_v2	0.630016	0.354102
OG1242_REF_Scer_AF-P36107-F1-model_v2	0.596392	0.782318
OG4524_REF_Scer_AF-P36143-F1-model_v2	0.380647	0.334725
OG1081_REF_Scer_AF-P36148-F1-model_v2	0.486745	0.666083
OG1966_REF_Scer_AF-P36150-F1-model_v2	0.530174	0.598002
OG1302_REF_Scer_AF-P37012-F1-model_v2	0.705195	0.970876
OG2262_REF_Scer_AF-P37254-F1-model_v2	0.512004	0.762752
OG1030_REF_Scer_AF-P37291-F1-model_v2	0.701546	0.957396
OG1030_REF_Scer_AF-P37292-F1-model_v2	0.636864	0.912591
OG1287_REF_Scer_AF-P37298-F1-model_v2	0.469603	0.641734
OG4552_REF_Scer_AF-P37299-F1-model_v2	0.483461	0.405032
OG1129_REF_Scer_AF-P37303-F1-model_v2	0.631592	0.882668
OG1322_REF_Scer_AF-P38009-F1-model_v2	0.821329	0.988583
OG2588_REF_Scer_AF-P38063-F1-model_v2	0.786341	0.954964
OG1977_REF_Scer_AF-P38066-F1-model_v2	0.720899	0.733101
OG1126_REF_Scer_AF-P38067-F1-model_v2	0.598197	0.957355
OG2573_REF_Scer_AF-P38075-F1-model_v2	0.647605	0.93386
OG1016_REF_Scer_AF-P38113-F1-model_v2	0.663825	0.978187
OG4312_REF_Scer_AF-P38115-F1-model_v2	0.52563	0.834095
OG2882_REF_Scer_AF-P38122-F1-model_v2	0.466571	0.854834
OG1497_REF_Scer_AF-P38143-F1-model_v2	0.698712	0.97982
OG2369_REF_Scer_AF-P38145-F1-model_v2	0.618034	0.914622
OG3935_REF_Scer_AF-P38169-F1-model_v2	0.531186	0.889337
OG3242_REF_Scer_AF-P38179-F1-model_v2	0.455616	0.801934
OG1695_REF_Scer_AF-P38221-F1-model_v2	0.63876	0.729675
OG2044_REF_Scer_AF-P38225-F1-model_v2	0.539838	0.785892
OG4021_REF_Scer_AF-P38242-F1-model_v2	0.425424	0.711429
OG4959_REF_Scer_AF-P38286-F1-model_v2	0.605666	0.915706
OG1502_REF_Scer_AF-P38287-F1-model_v2	0.624078	0.686489
OG1306_REF_Scer_AF-P38298-F1-model_v2	0.492561	0.838734
OG3350_REF_Scer_AF-P38332-F1-model_v2	0.476721	0.772364
OG3313_REF_Scer_AF-P38342-F1-model_v2	0.411345	0.821875
OG1565_REF_Scer_AF-P38604-F1-model_v2	0.637795	0.961323
OG2588_REF_Scer_AF-P38620-F1-model_v2	0.787694	0.974557
OG1779_REF_Scer_AF-P38625-F1-model_v2	0.828145	0.962751
OG1500_REF_Scer_AF-P38627-F1-model_v2	0.730825	0.95842
OG3115_REF_Scer_AF-P38628-F1-model_v2	0.541317	0.860127
OG3018_REF_Scer_AF-P38635-F1-model_v2	0.429788	0.872119
OG2968_REF_Scer_AF-P38689-F1-model_v2	0.845347	0.970913
OG1744_REF_Scer_AF-P38690-F1-model_v2	0.599325	0.837061
OG1354_REF_Scer_AF-P38697-F1-model_v2	0.731849	0.989023
OG1303_REF_Scer_AF-P38703-F1-model_v2	0.622274	0.773303
OG4583_REF_Scer_AF-P38710-F1-model_v2	0.55242	0.873149
OG1022_REF_Scer_AF-P38715-F1-model_v2	0.591848	0.961009
OG1488_REF_Scer_AF-P38720-F1-model_v2	0.809407	0.9872
OG2647_REF_Scer_AF-P38787-F1-model_v2	0.361302	0.592507
OG1857_REF_Scer_AF-P38795-F1-model_v2	0.754953	0.96267
OG1365_REF_Scer_AF-P38816-F1-model_v2	0.772693	0.929825
OG3639_REF_Scer_AF-P38840-F1-model_v2	0.443729	0.826777
OG3991_REF_Scer_AF-P38858-F1-model_v2	0.500426	0.917193
OG1210_REF_Scer_AF-P38891-F1-model_v2	0.713182	0.926972
OG3074_REF_Scer_AF-P38913-F1-model_v2	0.468732	0.803922
OG4624_REF_Scer_AF-P38954-F1-model_v2	0.517422	0.599321
OG1774_REF_Scer_AF-P38972-F1-model_v2	0.6957	0.944833
OG4185_REF_Scer_AF-P38986-F1-model_v2	0.595823	0.77457
OG1615_REF_Scer_AF-P38992-F1-model_v2	0.590735	0.839101
OG1451_REF_Scer_AF-P38998-F1-model_v2	0.726309	0.968126
OG1935_REF_Scer_AF-P38999-F1-model_v2	0.72928	0.984933
OG1240_REF_Scer_AF-P39002-F1-model_v2	0.568539	0.933828
OG2394_REF_Scer_AF-P39006-F1-model_v2	0.641584	0.60728
OG1087_REF_Scer_AF-P39518-F1-model_v2	0.460435	0.757234
OG1445_REF_Scer_AF-P39522-F1-model_v2	0.756085	0.958291
OG2215_REF_Scer_AF-P39525-F1-model_v2	0.525507	0.860909
OG1039_REF_Scer_AF-P39533-F1-model_v2	0.662471	0.89384
OG3767_REF_Scer_AF-P39683-F1-model_v2	0.603914	0.946811
OG2147_REF_Scer_AF-P39692-F1-model_v2	0.46155	0.433971
OG1892_REF_Scer_AF-P39708-F1-model_v2	0.728364	0.964908
OG1694_REF_Scer_AF-P39713-F1-model_v2	0.509015	0.847082
OG1694_REF_Scer_AF-P39714-F1-model_v2	0.509253	0.917016
OG3429_REF_Scer_AF-P39726-F1-model_v2	0.523732	0.763939
OG4110_REF_Scer_AF-P39988-F1-model_v2	0.522062	0.872352
OG1273_REF_Scer_AF-P40012-F1-model_v2	0.41281	0.802876
OG4391_REF_Scer_AF-P40017-F1-model_v2	0.50452	0.611186
OG1021_REF_Scer_AF-P40047-F1-model_v2	0.634979	0.918966
OG1433_REF_Scer_AF-P40054-F1-model_v2	0.780311	0.86057
OG3416_REF_Scer_AF-P40099-F1-model_v2	0.396225	0.868392
OG3909_REF_Scer_AF-P40319-F1-model_v2	0.66981	0.810766
OG3000_REF_Scer_AF-P40350-F1-model_v2	0.58554	0.849211
OG2738_REF_Scer_AF-P40351-F1-model_v2	0.609338	0.848596
OG3241_REF_Scer_AF-P40363-F1-model_v2	0.573971	0.90839
OG1254_REF_Scer_AF-P40395-F1-model_v2	0.354468	0.566856
OG1004_REF_Scer_AF-P40459-F1-model_v2	0.549115	0.891797
OG2808_REF_Scer_AF-P40471-F1-model_v2	0.544221	0.87862
OG1854_REF_Scer_AF-P40487-F1-model_v2	0.732067	0.859576
OG2746_REF_Scer_AF-P40495-F1-model_v2	0.746087	0.875492
OG1491_REF_Scer_AF-P40506-F1-model_v2	0.621112	0.817453
OG1433_REF_Scer_AF-P40510-F1-model_v2	0.773788	0.870469
OG1933_REF_Scer_AF-P40545-F1-model_v2	0.640099	0.916935
OG1497_REF_Scer_AF-P40581-F1-model_v2	0.729203	0.980887
OG3630_REF_Scer_AF-P40582-F1-model_v2	0.478254	0.870726
OG3624_REF_Scer_AF-P40857-F1-model_v2	0.495714	0.875115
OG1683_REF_Scer_AF-P40970-F1-model_v2	0.646248	0.921089
OG1897_REF_Scer_AF-P41338-F1-model_v2	0.703604	0.971269
OG2684_REF_Scer_AF-P41735-F1-model_v2	0.657728	0.775451
OG3581_REF_Scer_AF-P41835-F1-model_v2	0.508013	0.736296
OG1180_REF_Scer_AF-P41903-F1-model_v2	0.391174	0.700353
OG1137_REF_Scer_AF-P41911-F1-model_v2	0.660104	0.790014
OG1684_REF_Scer_AF-P41921-F1-model_v2	0.700355	0.920131
OG1056_REF_Scer_AF-P41939-F1-model_v2	0.750871	0.949082
OG1446_REF_Scer_AF-P41940-F1-model_v2	0.831715	0.981994
OG1193_REF_Scer_AF-P42222-F1-model_v2	0.686224	0.981199
OG3151_REF_Scer_AF-P42826-F1-model_v2	0.526953	0.830397
OG5096_REF_Scer_AF-P42883-F1-model_v2	0.804829	0.989037
OG3443_REF_Scer_AF-P42941-F1-model_v2	0.530005	0.838312
OG2852_REF_Scer_AF-P43123-F1-model_v2	0.589931	0.898148
OG5096_REF_Scer_AF-P43534-F1-model_v2	0.80603	0.989037
OG3336_REF_Scer_AF-P43567-F1-model_v2	0.504999	0.919156
OG2845_REF_Scer_AF-P43577-F1-model_v2	0.509339	0.893082
OG1822_REF_Scer_AF-P43616-F1-model_v2	0.654148	0.962911
OG3509_REF_Scer_AF-P43619-F1-model_v2	0.693667	0.943559
OG5327_REF_Scer_AF-P43635-F1-model_v2	0.607924	0.881246
OG2999_REF_Scer_AF-P43636-F1-model_v2	0.540045	0.786531
OG2246_REF_Scer_AF-P46151-F1-model_v2	0.610371	0.802511
OG1021_REF_Scer_AF-P46367-F1-model_v2	0.642925	0.921866
OG2161_REF_Scer_AF-P46969-F1-model_v2	0.696352	0.942927
OG4524_REF_Scer_AF-P47011-F1-model_v2	0.426063	0.569925
OG1640_REF_Scer_AF-P47013-F1-model_v2	0.465652	0.767335
OG1759_REF_Scer_AF-P47039-F1-model_v2	0.635679	0.928829
OG1275_REF_Scer_AF-P47052-F1-model_v2	0.814962	0.93674
OG3030_REF_Scer_AF-P47095-F1-model_v2	0.587728	0.872238
OG4102_REF_Scer_AF-P47096-F1-model_v2	0.672929	0.904308
OG3677_REF_Scer_AF-P47125-F1-model_v2	0.517711	0.812783
OG2384_REF_Scer_AF-P47143-F1-model_v2	0.621557	0.936538
OG1390_REF_Scer_AF-P47164-F1-model_v2	0.556859	0.777621
OG4317_REF_Scer_AF-P47165-F1-model_v2	0.688212	0.901284
OG1597_REF_Scer_AF-P47169-F1-model_v2	0.548141	0.412795
OG1210_REF_Scer_AF-P47176-F1-model_v2	0.704478	0.970479
OG5096_REF_Scer_AF-P47183-F1-model_v2	0.804126	0.988235
OG1103_REF_Scer_AF-P47771-F1-model_v2	0.548045	0.943817
OG1240_REF_Scer_AF-P47912-F1-model_v2	0.583937	0.9274
OG4171_REF_Scer_AF-P48015-F1-model_v2	0.586553	0.894881
OG3499_REF_Scer_AF-P48016-F1-model_v2	0.532471	0.69664
OG1096_REF_Scer_AF-P48570-F1-model_v2	0.886293	0.899474
OG3069_REF_Scer_AF-P49017-F1-model_v2	0.702776	0.827487
OG2227_REF_Scer_AF-P49095-F1-model_v2	0.663599	0.905499
OG1111_REF_Scer_AF-P49367-F1-model_v2	0.719425	0.703492
OG2282_REF_Scer_AF-P49435-F1-model_v2	0.684041	0.946113
OG1022_REF_Scer_AF-P49954-F1-model_v2	0.620501	0.944874
OG2603_REF_Scer_AF-P50076-F1-model_v2	0.487959	0.798095
OG1354_REF_Scer_AF-P50094-F1-model_v2	0.758377	0.988267
OG1354_REF_Scer_AF-P50095-F1-model_v2	0.757274	0.98874
OG2868_REF_Scer_AF-P50107-F1-model_v2	0.582132	0.838957
OG1630_REF_Scer_AF-P50264-F1-model_v2	0.447118	0.772766
OG4010_REF_Scer_AF-P50861-F1-model_v2	0.685483	0.905594
OG1060_REF_Scer_AF-P50873-F1-model_v2	0.531148	0.608782
OG2774_REF_Scer_AF-P51601-F1-model_v2	0.788307	0.885103
OG1299_REF_Scer_AF-P52489-F1-model_v2	0.656619	0.970775
OG1264_REF_Scer_AF-P52892-F1-model_v2	0.593479	0.918792
OG1264_REF_Scer_AF-P52893-F1-model_v2	0.634941	0.791007
OG1055_REF_Scer_AF-P52910-F1-model_v2	0.668424	0.799597
OG2228_REF_Scer_AF-P53037-F1-model_v2	0.560504	0.403259
OG1121_REF_Scer_AF-P53045-F1-model_v2	0.712152	0.930932
OG1377_REF_Scer_AF-P53090-F1-model_v2	0.569067	0.906828
OG3557_REF_Scer_AF-P53101-F1-model_v2	0.566044	0.810472
OG2495_REF_Scer_AF-P53128-F1-model_v2	0.614195	0.766533
OG1004_REF_Scer_AF-P53131-F1-model_v2	0.568291	0.680762
OG3458_REF_Scer_AF-P53164-F1-model_v2	0.4446	0.761409
OG2913_REF_Scer_AF-P53178-F1-model_v2	0.402205	0.706199
OG3488_REF_Scer_AF-P53184-F1-model_v2	0.438007	0.897266
OG2116_REF_Scer_AF-P53199-F1-model_v2	0.686683	0.96242
OG1473_REF_Scer_AF-P53204-F1-model_v2	0.794164	0.723689
OG1667_REF_Scer_AF-P53228-F1-model_v2	0.65888	0.953561
OG2409_REF_Scer_AF-P53312-F1-model_v2	0.648683	0.907044
OG3991_REF_Scer_AF-P53315-F1-model_v2	0.441882	0.894865
OG2783_REF_Scer_AF-P53318-F1-model_v2	0.540633	0.876746
OG1488_REF_Scer_AF-P53319-F1-model_v2	0.788211	0.984116
OG3025_REF_Scer_AF-P53332-F1-model_v2	0.428277	0.695738
OG1696_REF_Scer_AF-P53598-F1-model_v2	0.715525	0.895571
OG1414_REF_Scer_AF-P53685-F1-model_v2	0.61353	0.601534
OG2646_REF_Scer_AF-P53730-F1-model_v2	0.455719	0.81117
OG2380_REF_Scer_AF-P53848-F1-model_v2	0.444191	0.528176
OG3638_REF_Scer_AF-P53868-F1-model_v2	0.476802	0.848976
OG4226_REF_Scer_AF-P53909-F1-model_v2	0.610652	0.978132
OG2924_REF_Scer_AF-P53915-F1-model_v2	0.458103	0.799667
OG3104_REF_Scer_AF-P53954-F1-model_v2	0.488195	0.72354
OG1056_REF_Scer_AF-P53982-F1-model_v2	0.714515	0.92764
OG1322_REF_Scer_AF-P54113-F1-model_v2	0.809695	0.984246
OG1103_REF_Scer_AF-P54114-F1-model_v2	0.531521	0.9425
OG1021_REF_Scer_AF-P54115-F1-model_v2	0.558251	0.945448
OG1596_REF_Scer_AF-P54781-F1-model_v2	0.733847	0.868107
OG2506_REF_Scer_AF-P54783-F1-model_v2	0.590089	0.92538
OG1904_REF_Scer_AF-P54839-F1-model_v2	0.709617	0.885777
OG2752_REF_Scer_AF-P54885-F1-model_v2	0.654151	0.946729
OG2086_REF_Scer_AF-P80210-F1-model_v2	0.783362	0.968868
OG2637_REF_Scer_AF-P80235-F1-model_v2	0.57929	0.857351
OG1137_REF_Scer_AF-Q00055-F1-model_v2	0.668833	0.88522
OG1275_REF_Scer_AF-Q00711-F1-model_v2	0.829251	0.931529
OG1753_REF_Scer_AF-Q00764-F1-model_v2	0.767133	0.91575
OG1254_REF_Scer_AF-Q01519-F1-model_v2	0.738687	0.895737
OG1055_REF_Scer_AF-Q01574-F1-model_v2	0.608502	0.756954
OG3525_REF_Scer_AF-Q01802-F1-model_v2	0.509232	0.806289
OG2074_REF_Scer_AF-Q02046-F1-model_v2	0.69321	0.93475
OG2837_REF_Scer_AF-Q02196-F1-model_v2	0.768788	0.980594
OG3048_REF_Scer_AF-Q02784-F1-model_v2	0.751075	0.7768
OG1306_REF_Scer_AF-Q02896-F1-model_v2	0.498543	0.845174
OG3394_REF_Scer_AF-Q03266-F1-model_v2	0.407306	0.58246
OG1758_REF_Scer_AF-Q03529-F1-model_v2	0.646734	0.685597
OG5735_REF_Scer_AF-Q03579-F1-model_v2	0.576547	0.651111
OG3714_REF_Scer_AF-Q03677-F1-model_v2	0.536802	0.929236
OG4645_REF_Scer_AF-Q03778-F1-model_v2	0.47529	0.687462
OG1746_REF_Scer_AF-Q03835-F1-model_v2	0.605805	0.5272
OG2578_REF_Scer_AF-Q03941-F1-model_v2	0.515488	0.922671
OG4463_REF_Scer_AF-Q04066-F1-model_v2	0.373544	0.732607
OG4398_REF_Scer_AF-Q04178-F1-model_v2	0.73484	0.876497
OG3917_REF_Scer_AF-Q04179-F1-model_v2	0.466407	0.888824
OG2283_REF_Scer_AF-Q04212-F1-model_v2	0.510779	0.930435
OG1329_REF_Scer_AF-Q04409-F1-model_v2	0.602678	0.8362
OG2190_REF_Scer_AF-Q04430-F1-model_v2	0.62832	0.81542
OG2112_REF_Scer_AF-Q04487-F1-model_v2	0.470424	0.523688
OG1390_REF_Scer_AF-Q04533-F1-model_v2	0.513942	0.767386
OG3112_REF_Scer_AF-Q05521-F1-model_v2	0.510524	0.8391
OG4583_REF_Scer_AF-Q05533-F1-model_v2	0.55852	0.866619
OG2557_REF_Scer_AF-Q05567-F1-model_v2	0.59934	0.842028
OG2741_REF_Scer_AF-Q05584-F1-model_v2	0.562343	0.881898
OG3207_REF_Scer_AF-Q05788-F1-model_v2	0.584526	0.922058
OG1807_REF_Scer_AF-Q05871-F1-model_v2	0.441153	0.877286
OG4043_REF_Scer_AF-Q05902-F1-model_v2	0.502068	0.777362
OG2148_REF_Scer_AF-Q05911-F1-model_v2	0.82889	0.998091
OG3740_REF_Scer_AF-Q05979-F1-model_v2	0.58848	0.911119
OG1318_REF_Scer_AF-Q06147-F1-model_v2	0.533361	0.592015
OG1473_REF_Scer_AF-Q06178-F1-model_v2	0.819992	0.707072
OG1287_REF_Scer_AF-Q06236-F1-model_v2	0.482795	0.706731
OG3095_REF_Scer_AF-Q06489-F1-model_v2	0.58662	0.852005
OG3811_REF_Scer_AF-Q06490-F1-model_v2	0.45229	0.563878
OG4396_REF_Scer_AF-Q06549-F1-model_v2	0.467728	0.905856
OG2348_REF_Scer_AF-Q06625-F1-model_v2	0.629813	0.876682
OG1498_REF_Scer_AF-Q06702-F1-model_v2	0.55325	0.826012
OG1498_REF_Scer_AF-Q06703-F1-model_v2	0.581185	0.800214
OG1060_REF_Scer_AF-Q07471-F1-model_v2	0.517281	0.85493
OG3681_REF_Scer_AF-Q07560-F1-model_v2	0.488641	0.600875
OG1380_REF_Scer_AF-Q07729-F1-model_v2	0.524554	0.867403
OG5096_REF_Scer_AF-Q07748-F1-model_v2	0.80635	0.989037
OG3782_REF_Scer_AF-Q07786-F1-model_v2	0.608497	0.947246
OG2308_REF_Scer_AF-Q07938-F1-model_v2	0.621414	0.845816
OG3782_REF_Scer_AF-Q07993-F1-model_v2	0.520113	0.929307
OG2031_REF_Scer_AF-Q08220-F1-model_v2	0.510072	0.888473
OG3811_REF_Scer_AF-Q08224-F1-model_v2	0.467989	0.533087
OG2084_REF_Scer_AF-Q08438-F1-model_v2	0.658642	0.282286
OG1807_REF_Scer_AF-Q08558-F1-model_v2	0.408603	0.901845
OG2126_REF_Scer_AF-Q08645-F1-model_v2	0.583237	0.82331
OG1458_REF_Scer_AF-Q08911-F1-model_v2	0.683422	0.937869
OG3811_REF_Scer_AF-Q08975-F1-model_v2	0.479975	0.604216
OG2901_REF_Scer_AF-Q12001-F1-model_v2	0.577757	0.880675
OG3679_REF_Scer_AF-Q12051-F1-model_v2	0.472401	0.806866
OG1394_REF_Scer_AF-Q12069-F1-model_v2	0.607351	0.733963
OG2508_REF_Scer_AF-Q12074-F1-model_v2	0.782981	0.987031
OG1096_REF_Scer_AF-Q12122-F1-model_v2	0.891796	0.873523
OG1115_REF_Scer_AF-Q12166-F1-model_v2	0.704928	0.83141
OG4004_REF_Scer_AF-Q12178-F1-model_v2	0.646765	0.919373
OG1764_REF_Scer_AF-Q12189-F1-model_v2	0.644215	0.913387
OG1390_REF_Scer_AF-Q12198-F1-model_v2	0.460017	0.796406
OG1318_REF_Scer_AF-Q12246-F1-model_v2	0.526523	0.655735
OG2007_REF_Scer_AF-Q12265-F1-model_v2	0.704082	0.641532
OG2741_REF_Scer_AF-Q12320-F1-model_v2	0.548677	0.848702
OG1394_REF_Scer_AF-Q12362-F1-model_v2	0.616624	0.756884
OG3551_REF_Scer_AF-Q12452-F1-model_v2	0.562552	0.930381
OG3801_REF_Scer_AF-Q12455-F1-model_v2	0.580276	0.941228
OG4008_REF_Scer_AF-Q12676-F1-model_v2	0.482659	0.861158
OG1589_REF_Scer_AF-Q12680-F1-model_v2	0.725745	0.926133
OG2765_REF_Scer_AF-Q3E840-F1-model_v2	0.659594	0.853659
OG2562_REF_Scer_AF-Q99190-F1-model_v2	0.494506	0.743478
OG2061_REF_Scer_AF-Q99258-F1-model_v2	0.637089	0.945284
OG3531_REF_Scer_AF-Q99312-F1-model_v2	0.565187	0.824352

## Sheet: D Histogram
x	Conservation ratio	y	Mapping ratio
0.025	0	0.025	0
0.075	0	0.075	0
0.125	0	0.125	0
0.175	0	0.175	0
0.225	0.0378072	0.225	0.0378072
0.275	0	0.275	0.0378072
0.325	0	0.325	0.0378072
0.375	0.302457	0.375	0.151229
0.425	0.756144	0.425	0.189036
0.475	1.70132	0.475	0.189036
0.525	2.79773	0.525	0.415879
0.575	2.30624	0.575	0.604915
0.625	3.36484	0.625	0.453686
0.675	2.87335	0.675	0.831758
0.725	2.91115	0.725	1.0586
0.775	2.00378	0.775	1.5879
0.825	0.831758	0.825	2.6465
0.875	0.113422	0.875	3.51607
0.925	0	0.925	4.1966
0.975	0	0.975	4.04537
