# Supplementary material for: The role of metabolism in shaping enzyme structures over 400 million years
Source: Nature. 2025 Jul 9;644(8075):280–9. doi: 10.1038/s41586-025-09205-6 (PMC12328220; doi:10.1038/s41586-025-09205-6)
Supplement: Supplementary file 6 — Source Data Fig. 2 [file 41586_2025_9205_MOESM6_ESM.xlsx]

## Sheet: A Scatter
Orthogroup	CR Non-fermentative	CR Fermentative	Kgd2p	Met10p	Cox7p	Ath1p	Erg1p	Ilv6p	Ndi1p	Ald5p	Idp1p
OG4352_REF_Scer_AF-P00127-F1-model_v2	0.484655	0.51159
OG3208_REF_Scer_AF-P00128-F1-model_v2	0.545924	0.640674
OG1016_REF_Scer_AF-P00330-F1-model_v2	0.709656	0.776411
OG1016_REF_Scer_AF-P00331-F1-model_v2	0.709891	0.774093
OG1145_REF_Scer_AF-P00358-F1-model_v2	0.737647	0.827594
OG1145_REF_Scer_AF-P00359-F1-model_v2	0.747115	0.831663
OG1145_REF_Scer_AF-P00360-F1-model_v2	0.734231	0.806608
OG4316_REF_Scer_AF-P00424-F1-model_v2	0.476507	0.607917
OG4316_REF_Scer_AF-P00425-F1-model_v2	0.490361	0.617552
OG2714_REF_Scer_AF-P00427-F1-model_v2	0.7691	0.833766
OG1979_REF_Scer_AF-P00445-F1-model_v2	0.701237	0.735079
OG3185_REF_Scer_AF-P00447-F1-model_v2	0.655836	0.695257
OG3837_REF_Scer_AF-P00498-F1-model_v2	0.669838	0.724915
OG1299_REF_Scer_AF-P00549-F1-model_v2	0.719741	0.793871
OG1424_REF_Scer_AF-P00560-F1-model_v2	0.732634	0.805519
OG2654_REF_Scer_AF-P00572-F1-model_v2	0.492321	0.563768
OG5441_REF_Scer_AF-P00724-F1-model_v2	0.509442	0.537243
OG2936_REF_Scer_AF-P00812-F1-model_v2	0.581076	0.635219
OG2113_REF_Scer_AF-P00815-F1-model_v2	0.610863	0.710153
OG1416_REF_Scer_AF-P00890-F1-model_v2	0.798078	0.834392
OG2028_REF_Scer_AF-P00899-F1-model_v2	0.672162	0.747934
OG3874_REF_Scer_AF-P00912-F1-model_v2	0.499171	0.537246
OG1193_REF_Scer_AF-P00924-F1-model_v2	0.780071	0.796697
OG1193_REF_Scer_AF-P00925-F1-model_v2	0.777378	0.789823
OG1788_REF_Scer_AF-P00927-F1-model_v2	0.65083	0.761734
OG1724_REF_Scer_AF-P00931-F1-model_v2	0.720708	0.797889
OG3108_REF_Scer_AF-P00937-F1-model_v2	0.601726	0.652263
OG2197_REF_Scer_AF-P00942-F1-model_v2	0.688109	0.75041
OG2794_REF_Scer_AF-P00950-F1-model_v2	0.757985	0.811598
OG3702_REF_Scer_AF-P03962-F1-model_v2	0.678294	0.767749
OG1032_REF_Scer_AF-P03965-F1-model_v2	0.753488	0.762448
OG3505_REF_Scer_AF-P04037-F1-model_v2	0.629739	0.705587
OG4751_REF_Scer_AF-P04039-F1-model_v2	0.523141	0.626344
OG1819_REF_Scer_AF-P04046-F1-model_v2	0.697348	0.774052
OG3043_REF_Scer_AF-P04161-F1-model_v2	0.572358	0.641405
OG2930_REF_Scer_AF-P04173-F1-model_v2	0.745102	0.833219
OG4231_REF_Scer_AF-P04385-F1-model_v2	0.491986	0.63189
OG3994_REF_Scer_AF-P04397-F1-model_v2	0.589572	0.621934
OG1208_REF_Scer_AF-P04806-F1-model_v2	0.626775	0.693077
OG1208_REF_Scer_AF-P04807-F1-model_v2	0.646335	0.704031
OG1617_REF_Scer_AF-P05150-F1-model_v2	0.594575	0.698082
OG1767_REF_Scer_AF-P05373-F1-model_v2	0.720155	0.777953
OG3877_REF_Scer_AF-P05374-F1-model_v2	0.414055	0.488754
OG2645_REF_Scer_AF-P05375-F1-model_v2	0.586975	0.574261
OG1813_REF_Scer_AF-P05694-F1-model_v2	0.722203	0.785011
OG1944_REF_Scer_AF-P06106-F1-model_v2	0.726737	0.769267
OG5404_REF_Scer_AF-P06115-F1-model_v2	0.567173	0.683447
OG1569_REF_Scer_AF-P06168-F1-model_v2	0.852675	0.890673
OG1060_REF_Scer_AF-P06169-F1-model_v2	0.636797	0.703845
OG3856_REF_Scer_AF-P06174-F1-model_v2	0.407273	0.498292
OG3196_REF_Scer_AF-P06197-F1-model_v2	0.506634	0.577532
OG1115_REF_Scer_AF-P06208-F1-model_v2	0.676558	0.748154
OG2655_REF_Scer_AF-P06633-F1-model_v2	0.705649	0.8092
OG1414_REF_Scer_AF-P06700-F1-model_v2	0.547432	0.665428
OG2841_REF_Scer_AF-P06738-F1-model_v2	0.682765	0.755665
OG2129_REF_Scer_AF-P06785-F1-model_v2	0.731387	0.786295
OG2248_REF_Scer_AF-P07143-F1-model_v2	0.796708	0.849973
OG1463_REF_Scer_AF-P07149-F1-model_v2	0.565438	0.660843
OG2740_REF_Scer_AF-P07170-F1-model_v2	0.752775	0.799193
OG2238_REF_Scer_AF-P07172-F1-model_v2	0.526603	0.604479
OG1825_REF_Scer_AF-P07244-F1-model_v2	0.564988	0.605028
OG1052_REF_Scer_AF-P07245-F1-model_v2	0.667025	0.668682
OG1016_REF_Scer_AF-P07246-F1-model_v2	0.712126	0.772398
OG4118_REF_Scer_AF-P07255-F1-model_v2	0.486922	0.571924
OG4150_REF_Scer_AF-P07256-F1-model_v2	0.481085	0.556423
OG2006_REF_Scer_AF-P07257-F1-model_v2	0.437931	0.548473
OG2721_REF_Scer_AF-P07258-F1-model_v2	0.681509	0.727009
OG1032_REF_Scer_AF-P07259-F1-model_v2	0.597102	0.60969
OG1892_REF_Scer_AF-P07262-F1-model_v2	0.7115	0.762084
OG1422_REF_Scer_AF-P07264-F1-model_v2	0.745958	0.804991
OG1595_REF_Scer_AF-P07275-F1-model_v2	0.611612	0.702703
OG2678_REF_Scer_AF-P07277-F1-model_v2	0.475773	0.526263
OG2347_REF_Scer_AF-P07283-F1-model_v2	0.730465	0.795955
OG3065_REF_Scer_AF-P07285-F1-model_v2	0.488957	0.598733
OG2265_REF_Scer_AF-P07286-F1-model_v2	0.593269	0.663629
OG1388_REF_Scer_AF-P07342-F1-model_v2	0.720645	0.769762
OG4379_REF_Scer_AF-P07807-F1-model_v2	0.444892	0.499076
OG1685_REF_Scer_AF-P07991-F1-model_v2	0.665985	0.713062
OG1012_REF_Scer_AF-P08004-F1-model_v2	0.494013	0.552818
OG1564_REF_Scer_AF-P08019-F1-model_v2	0.407813	0.449988
OG3575_REF_Scer_AF-P08067-F1-model_v2	0.72589	0.812719
OG1218_REF_Scer_AF-P08417-F1-model_v2	0.728098	0.757417
OG4707_REF_Scer_AF-P08431-F1-model_v2	0.569156	0.680525
OG3445_REF_Scer_AF-P08432-F1-model_v2	0.560785	0.633775
OG2956_REF_Scer_AF-P08456-F1-model_v2	0.598957	0.718161
OG3006_REF_Scer_AF-P08465-F1-model_v2	0.631418	0.705445
OG2156_REF_Scer_AF-P08524-F1-model_v2	0.687269	0.732531
OG4360_REF_Scer_AF-P08525-F1-model_v2	0.569793	0.658644
OG2365_REF_Scer_AF-P08536-F1-model_v2	0.664919	0.73153
OG1621_REF_Scer_AF-P08566-F1-model_v2	0.59135	0.670896
OG1416_REF_Scer_AF-P08679-F1-model_v2	0.716386	0.758935
OG1815_REF_Scer_AF-P09201-F1-model_v2	0.692276	0.719724
OG2629_REF_Scer_AF-P09368-F1-model_v2	0.439638	0.58239
OG1052_REF_Scer_AF-P09440-F1-model_v2	0.65534	0.671457
OG1629_REF_Scer_AF-P09624-F1-model_v2	0.71296	0.761367
OG1487_REF_Scer_AF-P09938-F1-model_v2	0.75799	0.812351
OG1899_REF_Scer_AF-P09950-F1-model_v2	0.670451	0.74282
OG1357_REF_Scer_AF-P0CF18-F1-model_v2	0.592613	0.621069
OG1193_REF_Scer_AF-P0CX10-F1-model_v2	0.664881	0.702322
OG1193_REF_Scer_AF-P0CX11-F1-model_v2	0.665216	0.702602
OG4185_REF_Scer_AF-P0CX77-F1-model_v2	0.565402	0.643871
OG4185_REF_Scer_AF-P0CX78-F1-model_v2	0.568623	0.64556
OG4185_REF_Scer_AF-P0CX79-F1-model_v2	0.565022	0.643646
OG4185_REF_Scer_AF-P0CZ17-F1-model_v2	0.565119	0.647502
OG4346_REF_Scer_AF-P10174-F1-model_v2	0.434446	0.637902			1
OG1355_REF_Scer_AF-P10614-F1-model_v2	0.649702	0.733314
OG1516_REF_Scer_AF-P10659-F1-model_v2	0.79194	0.843844
OG1665_REF_Scer_AF-P10869-F1-model_v2	0.649248	0.717365
OG1881_REF_Scer_AF-P10963-F1-model_v2	0.717603	0.791644
OG1313_REF_Scer_AF-P11154-F1-model_v2	0.741519	0.827836
OG2537_REF_Scer_AF-P11353-F1-model_v2	0.643462	0.759849
OG1333_REF_Scer_AF-P11412-F1-model_v2	0.626671	0.705589
OG3214_REF_Scer_AF-P11986-F1-model_v2	0.696357	0.696636
OG1360_REF_Scer_AF-P12683-F1-model_v2	0.509271	0.626479
OG1360_REF_Scer_AF-P12684-F1-model_v2	0.507636	0.54478
OG2071_REF_Scer_AF-P12695-F1-model_v2	0.622474	0.699534
OG2038_REF_Scer_AF-P12709-F1-model_v2	0.788449	0.838499
OG4231_REF_Scer_AF-P13045-F1-model_v2	0.470871	0.598597
OG2214_REF_Scer_AF-P13259-F1-model_v2	0.71641	0.790256
OG1674_REF_Scer_AF-P13298-F1-model_v2	0.613806	0.749242
OG1883_REF_Scer_AF-P13663-F1-model_v2	0.728585	0.79087
OG1122_REF_Scer_AF-P13711-F1-model_v2	0.46	0.584617
OG3902_REF_Scer_AF-P14020-F1-model_v2	0.576996	0.665556
OG1012_REF_Scer_AF-P14180-F1-model_v2	0.527056	0.551995
OG1432_REF_Scer_AF-P14540-F1-model_v2	0.733238	0.773507
OG1357_REF_Scer_AF-P14742-F1-model_v2	0.749413	0.799051
OG2032_REF_Scer_AF-P14843-F1-model_v2	0.698657	0.76961
OG1667_REF_Scer_AF-P15019-F1-model_v2	0.715625	0.737892
OG1310_REF_Scer_AF-P15202-F1-model_v2	0.62697	0.678307
OG1622_REF_Scer_AF-P15274-F1-model_v2	0.666478	0.768554
OG1975_REF_Scer_AF-P15454-F1-model_v2	0.68185	0.727322
OG3676_REF_Scer_AF-P15496-F1-model_v2	0.62143	0.663644
OG2290_REF_Scer_AF-P15700-F1-model_v2	0.640939	0.681991
OG3001_REF_Scer_AF-P15807-F1-model_v2	0.359734	0.419577
OG1004_REF_Scer_AF-P15938-F1-model_v2	0.505904	0.499728
OG1603_REF_Scer_AF-P16120-F1-model_v2	0.658018	0.734074
OG2807_REF_Scer_AF-P16387-F1-model_v2	0.747364	0.821179
OG1060_REF_Scer_AF-P16467-F1-model_v2	0.626476	0.682509
OG2960_REF_Scer_AF-P16622-F1-model_v2	0.630173	0.712092
OG1673_REF_Scer_AF-P16661-F1-model_v2	0.448093	0.56295
OG1054_REF_Scer_AF-P16861-F1-model_v2	0.624643	0.650106
OG1054_REF_Scer_AF-P16862-F1-model_v2	0.614223	0.662395
OG3120_REF_Scer_AF-P17423-F1-model_v2	0.702192	0.778408
OG1835_REF_Scer_AF-P17505-F1-model_v2	0.703355	0.751706
OG1157_REF_Scer_AF-P17649-F1-model_v2	0.606757	0.698856
OG1567_REF_Scer_AF-P17695-F1-model_v2	0.521377	0.584418
OG1329_REF_Scer_AF-P17709-F1-model_v2	0.544318	0.667584
OG1468_REF_Scer_AF-P17898-F1-model_v2	0.499195	0.547764
OG2871_REF_Scer_AF-P18408-F1-model_v2	0.611624	0.662651
OG3612_REF_Scer_AF-P18562-F1-model_v2	0.7355	0.797992
OG3062_REF_Scer_AF-P18900-F1-model_v2	0.644662	0.715116
OG1316_REF_Scer_AF-P19097-F1-model_v2	0.64638	0.69977
OG1924_REF_Scer_AF-P19262-F1-model_v2	0.613689	0.846128	1
OG1516_REF_Scer_AF-P19358-F1-model_v2	0.79484	0.840756
OG1039_REF_Scer_AF-P19414-F1-model_v2	0.692164	0.704394
OG2218_REF_Scer_AF-P20049-F1-model_v2	0.624532	0.701717
OG2056_REF_Scer_AF-P20051-F1-model_v2	0.583021	0.664087
OG1004_REF_Scer_AF-P20095-F1-model_v2	0.479826	0.507138
OG2182_REF_Scer_AF-P20485-F1-model_v2	0.452763	0.535442
OG1585_REF_Scer_AF-P20967-F1-model_v2	0.726955	0.783468
OG1470_REF_Scer_AF-P21147-F1-model_v2	0.596251	0.681353
OG2912_REF_Scer_AF-P21182-F1-model_v2	0.494808	0.564014
OG2053_REF_Scer_AF-P21264-F1-model_v2	0.606363	0.68229
OG1070_REF_Scer_AF-P21524-F1-model_v2	0.730261	0.751739
OG1070_REF_Scer_AF-P21672-F1-model_v2	0.704516	0.7334
OG2704_REF_Scer_AF-P21801-F1-model_v2	0.793764	0.831734
OG1170_REF_Scer_AF-P21826-F1-model_v2	0.631803	0.6929
OG1056_REF_Scer_AF-P21954-F1-model_v2	0.770163	0.750394									1
OG1468_REF_Scer_AF-P22140-F1-model_v2	0.48984	0.5499
OG1631_REF_Scer_AF-P22217-F1-model_v2	0.559082	0.653446
OG4744_REF_Scer_AF-P22289-F1-model_v2	0.549912	0.609184
OG1631_REF_Scer_AF-P22803-F1-model_v2	0.541201	0.638402
OG1112_REF_Scer_AF-P23254-F1-model_v2	0.610288	0.688045
OG1266_REF_Scer_AF-P23337-F1-model_v2	0.723038	0.764305
OG1640_REF_Scer_AF-P23501-F1-model_v2	0.3901	0.495442
OG1650_REF_Scer_AF-P23542-F1-model_v2	0.568616	0.659561
OG1004_REF_Scer_AF-P24384-F1-model_v2	0.528856	0.527121
OG2567_REF_Scer_AF-P24521-F1-model_v2	0.442498	0.501132
OG2382_REF_Scer_AF-P25045-F1-model_v2	0.441997	0.52304
OG1730_REF_Scer_AF-P25087-F1-model_v2	0.642755	0.741881
OG3221_REF_Scer_AF-P25335-F1-model_v2	0.590113	0.6372
OG1434_REF_Scer_AF-P25340-F1-model_v2	0.60325	0.728238
OG3021_REF_Scer_AF-P25358-F1-model_v2	0.630613	0.720478
OG4758_REF_Scer_AF-P25372-F1-model_v2	0.433183	0.518673
OG1567_REF_Scer_AF-P25373-F1-model_v2	0.514224	0.566449
OG1785_REF_Scer_AF-P25578-F1-model_v2	0.5292	0.57324
OG2577_REF_Scer_AF-P25605-F1-model_v2	0.762595	0.709771						1
OG1060_REF_Scer_AF-P26263-F1-model_v2	0.624005	0.677375
OG5118_REF_Scer_AF-P26364-F1-model_v2	0.612296	0.625225
OG1266_REF_Scer_AF-P27472-F1-model_v2	0.719866	0.761481
OG2183_REF_Scer_AF-P27515-F1-model_v2	0.551409	0.619852
OG2453_REF_Scer_AF-P27616-F1-model_v2	0.657676	0.725447
OG2903_REF_Scer_AF-P27680-F1-model_v2	0.500409	0.561916
OG1364_REF_Scer_AF-P27796-F1-model_v2	0.628446	0.669331
OG2099_REF_Scer_AF-P28240-F1-model_v2	0.652846	0.713748
OG1786_REF_Scer_AF-P28241-F1-model_v2	0.705713	0.759049
OG1500_REF_Scer_AF-P28274-F1-model_v2	0.725284	0.76727
OG1303_REF_Scer_AF-P28496-F1-model_v2	0.547109	0.644907
OG2082_REF_Scer_AF-P28777-F1-model_v2	0.727171	0.795289
OG2057_REF_Scer_AF-P28789-F1-model_v2	0.571811	0.649837
OG2677_REF_Scer_AF-P28834-F1-model_v2	0.667236	0.735793
OG1230_REF_Scer_AF-P29465-F1-model_v2	0.653755	0.716071
OG1365_REF_Scer_AF-P29509-F1-model_v2	0.780569	0.835799
OG2498_REF_Scer_AF-P29704-F1-model_v2	0.569198	0.631767
OG1880_REF_Scer_AF-P29952-F1-model_v2	0.597099	0.692087
OG1674_REF_Scer_AF-P30402-F1-model_v2	0.577784	0.67132
OG1240_REF_Scer_AF-P30624-F1-model_v2	0.544478	0.615958
OG1170_REF_Scer_AF-P30952-F1-model_v2	0.640765	0.712412
OG1810_REF_Scer_AF-P31116-F1-model_v2	0.637631	0.684895
OG3978_REF_Scer_AF-P31373-F1-model_v2	0.710738	0.762621
OG1634_REF_Scer_AF-P31688-F1-model_v2	0.539546	0.634458
OG2906_REF_Scer_AF-P32178-F1-model_v2	0.582227	0.696246
OG2455_REF_Scer_AF-P32190-F1-model_v2	0.538557	0.649725
OG3100_REF_Scer_AF-P32191-F1-model_v2	0.551625	0.654608
OG2552_REF_Scer_AF-P32263-F1-model_v2	0.475894	0.614558
OG1744_REF_Scer_AF-P32264-F1-model_v2	0.636315	0.703685
OG1537_REF_Scer_AF-P32288-F1-model_v2	0.783119	0.828761
OG1313_REF_Scer_AF-P32327-F1-model_v2	0.758561	0.824829
OG5490_REF_Scer_AF-P32340-F1-model_v2	0.766234	0.739759							1
OG2062_REF_Scer_AF-P32347-F1-model_v2	0.702923	0.754501
OG2353_REF_Scer_AF-P32352-F1-model_v2	0.583374	0.660501
OG2465_REF_Scer_AF-P32353-F1-model_v2	0.589742	0.644588
OG1337_REF_Scer_AF-P32356-F1-model_v2	0.659099	0.707392
OG3304_REF_Scer_AF-P32375-F1-model_v2	0.536521	0.59273
OG3774_REF_Scer_AF-P32377-F1-model_v2	0.634971	0.69651
OG2123_REF_Scer_AF-P32378-F1-model_v2	0.603634	0.659222
OG4605_REF_Scer_AF-P32419-F1-model_v2	0.525952	0.560456
OG4665_REF_Scer_AF-P32449-F1-model_v2	0.718742	0.760947
OG4275_REF_Scer_AF-P32451-F1-model_v2	0.652241	0.763409
OG3413_REF_Scer_AF-P32452-F1-model_v2	0.426424	0.488003
OG3683_REF_Scer_AF-P32459-F1-model_v2	0.499296	0.547848
OG1955_REF_Scer_AF-P32461-F1-model_v2	0.464967	0.564172
OG2098_REF_Scer_AF-P32462-F1-model_v2	0.562239	0.663112
OG1697_REF_Scer_AF-P32469-F1-model_v2	0.720314	0.802383
OG1959_REF_Scer_AF-P32473-F1-model_v2	0.741179	0.807716
OG4061_REF_Scer_AF-P32476-F1-model_v2	0.504675	0.670027					1
OG2186_REF_Scer_AF-P32477-F1-model_v2	0.526513	0.594695
OG1168_REF_Scer_AF-P32528-F1-model_v2	0.363359	0.524626
OG4016_REF_Scer_AF-P32582-F1-model_v2	0.638026	0.741445
OG3319_REF_Scer_AF-P32626-F1-model_v2	0.494557	0.556249
OG1746_REF_Scer_AF-P32642-F1-model_v2	0.582003	0.61672
OG1521_REF_Scer_AF-P32771-F1-model_v2	0.69801	0.748502
OG1659_REF_Scer_AF-P32775-F1-model_v2	0.679475	0.728937
OG1081_REF_Scer_AF-P32784-F1-model_v2	0.522494	0.542324
OG2397_REF_Scer_AF-P32796-F1-model_v2	0.461493	0.546443
OG4555_REF_Scer_AF-P32799-F1-model_v2	0.519974	0.59296
OG1671_REF_Scer_AF-P32861-F1-model_v2	0.737567	0.827532
OG1556_REF_Scer_AF-P32895-F1-model_v2	0.737263	0.820392
OG1502_REF_Scer_AF-P33300-F1-model_v2	0.598011	0.654136
OG2356_REF_Scer_AF-P33312-F1-model_v2	0.49921	0.545863
OG1112_REF_Scer_AF-P33315-F1-model_v2	0.575443	0.643105
OG4581_REF_Scer_AF-P33330-F1-model_v2	0.54825	0.676117
OG1471_REF_Scer_AF-P33333-F1-model_v2	0.464211	0.55617
OG1302_REF_Scer_AF-P33401-F1-model_v2	0.657468	0.710246
OG2048_REF_Scer_AF-P33412-F1-model_v2	0.467839	0.501447
OG2112_REF_Scer_AF-P33421-F1-model_v2	0.459689	0.545716
OG2357_REF_Scer_AF-P33734-F1-model_v2	0.673791	0.689082
OG1337_REF_Scer_AF-P35172-F1-model_v2	0.640629	0.693028
OG3114_REF_Scer_AF-P35202-F1-model_v2	0.373568	0.471922
OG3782_REF_Scer_AF-P35497-F1-model_v2	0.572496	0.648769
OG4250_REF_Scer_AF-P35731-F1-model_v2	0.374233	0.393264
OG3063_REF_Scer_AF-P36010-F1-model_v2	0.693863	0.734402
OG1276_REF_Scer_AF-P36013-F1-model_v2	0.622569	0.728528
OG2084_REF_Scer_AF-P36024-F1-model_v2	0.647026	0.722154
OG3008_REF_Scer_AF-P36076-F1-model_v2	0.596334	0.646908
OG1242_REF_Scer_AF-P36107-F1-model_v2	0.510959	0.66912
OG4524_REF_Scer_AF-P36143-F1-model_v2	0.389775	0.374603
OG1081_REF_Scer_AF-P36148-F1-model_v2	0.469504	0.499104
OG1966_REF_Scer_AF-P36150-F1-model_v2	0.489578	0.5657
OG1302_REF_Scer_AF-P37012-F1-model_v2	0.668013	0.732326
OG2262_REF_Scer_AF-P37254-F1-model_v2	0.472603	0.554413
OG1030_REF_Scer_AF-P37291-F1-model_v2	0.718545	0.712877
OG1030_REF_Scer_AF-P37292-F1-model_v2	0.626535	0.65662
OG1287_REF_Scer_AF-P37298-F1-model_v2	0.439446	0.506442
OG4552_REF_Scer_AF-P37299-F1-model_v2	0.477919	0.503403
OG1129_REF_Scer_AF-P37303-F1-model_v2	0.575375	0.692919
OG1322_REF_Scer_AF-P38009-F1-model_v2	0.799427	0.839247
OG2588_REF_Scer_AF-P38063-F1-model_v2	0.762823	0.818918
OG1977_REF_Scer_AF-P38066-F1-model_v2	0.705125	0.749333
OG1126_REF_Scer_AF-P38067-F1-model_v2	0.57355	0.619049
OG2573_REF_Scer_AF-P38075-F1-model_v2	0.600005	0.679436
OG1016_REF_Scer_AF-P38113-F1-model_v2	0.6393	0.681658
OG4312_REF_Scer_AF-P38115-F1-model_v2	0.450484	0.55595
OG2882_REF_Scer_AF-P38122-F1-model_v2	0.445689	0.490745
OG1497_REF_Scer_AF-P38143-F1-model_v2	0.708253	0.700578
OG2369_REF_Scer_AF-P38145-F1-model_v2	0.575967	0.64775
OG3935_REF_Scer_AF-P38169-F1-model_v2	0.515303	0.546348
OG3242_REF_Scer_AF-P38179-F1-model_v2	0.419036	0.491653
OG1695_REF_Scer_AF-P38221-F1-model_v2	0.574646	0.705164
OG2044_REF_Scer_AF-P38225-F1-model_v2	0.49031	0.581273
OG4021_REF_Scer_AF-P38242-F1-model_v2	0.372424	0.457811
OG4959_REF_Scer_AF-P38286-F1-model_v2	0.573309	0.660667
OG1502_REF_Scer_AF-P38287-F1-model_v2	0.57756	0.648686
OG1306_REF_Scer_AF-P38298-F1-model_v2	0.462753	0.513296
OG3350_REF_Scer_AF-P38332-F1-model_v2	0.454236	0.512395
OG3313_REF_Scer_AF-P38342-F1-model_v2	0.398135	0.429751
OG1565_REF_Scer_AF-P38604-F1-model_v2	0.584917	0.692168
OG2588_REF_Scer_AF-P38620-F1-model_v2	0.757106	0.825831
OG1779_REF_Scer_AF-P38625-F1-model_v2	0.803927	0.852847
OG1500_REF_Scer_AF-P38627-F1-model_v2	0.708644	0.75058
OG3115_REF_Scer_AF-P38628-F1-model_v2	0.527947	0.554795
OG3018_REF_Scer_AF-P38635-F1-model_v2	0.414188	0.450726
OG2968_REF_Scer_AF-P38689-F1-model_v2	0.798084	0.877422
OG1744_REF_Scer_AF-P38690-F1-model_v2	0.573805	0.625492
OG1354_REF_Scer_AF-P38697-F1-model_v2	0.705274	0.761555
OG1303_REF_Scer_AF-P38703-F1-model_v2	0.565331	0.666937
OG4583_REF_Scer_AF-P38710-F1-model_v2	0.509443	0.574856
OG1022_REF_Scer_AF-P38715-F1-model_v2	0.545522	0.648365
OG1488_REF_Scer_AF-P38720-F1-model_v2	0.805267	0.817091
OG2647_REF_Scer_AF-P38787-F1-model_v2	0.274275	0.424951
OG1857_REF_Scer_AF-P38795-F1-model_v2	0.737507	0.782435
OG1365_REF_Scer_AF-P38816-F1-model_v2	0.748584	0.792763
OG3639_REF_Scer_AF-P38840-F1-model_v2	0.391431	0.467074
OG3991_REF_Scer_AF-P38858-F1-model_v2	0.482717	0.513077
OG1210_REF_Scer_AF-P38891-F1-model_v2	0.677072	0.737685
OG3074_REF_Scer_AF-P38913-F1-model_v2	0.406546	0.516751
OG4624_REF_Scer_AF-P38954-F1-model_v2	0.492075	0.548712
OG1774_REF_Scer_AF-P38972-F1-model_v2	0.662663	0.72517
OG4185_REF_Scer_AF-P38986-F1-model_v2	0.551765	0.616518
OG1615_REF_Scer_AF-P38992-F1-model_v2	0.552718	0.623732
OG1451_REF_Scer_AF-P38998-F1-model_v2	0.690192	0.754406
OG1935_REF_Scer_AF-P38999-F1-model_v2	0.696766	0.755836
OG1240_REF_Scer_AF-P39002-F1-model_v2	0.525819	0.59504
OG2394_REF_Scer_AF-P39006-F1-model_v2	0.601227	0.672945
OG1087_REF_Scer_AF-P39518-F1-model_v2	0.424879	0.488184
OG1445_REF_Scer_AF-P39522-F1-model_v2	0.707627	0.79977
OG2215_REF_Scer_AF-P39525-F1-model_v2	0.514853	0.537246
OG1039_REF_Scer_AF-P39533-F1-model_v2	0.647697	0.677285
OG3767_REF_Scer_AF-P39683-F1-model_v2	0.561181	0.646724
OG2147_REF_Scer_AF-P39692-F1-model_v2	0.328941	0.559791		1
OG1892_REF_Scer_AF-P39708-F1-model_v2	0.702641	0.749538
OG1694_REF_Scer_AF-P39713-F1-model_v2	0.477727	0.533724
OG1694_REF_Scer_AF-P39714-F1-model_v2	0.491836	0.523855
OG3429_REF_Scer_AF-P39726-F1-model_v2	0.502882	0.561146
OG4110_REF_Scer_AF-P39988-F1-model_v2	0.467434	0.563695
OG1273_REF_Scer_AF-P40012-F1-model_v2	0.36429	0.450357
OG4391_REF_Scer_AF-P40017-F1-model_v2	0.452504	0.535012
OG1021_REF_Scer_AF-P40047-F1-model_v2	0.653591	0.632397								1
OG1433_REF_Scer_AF-P40054-F1-model_v2	0.746942	0.804501
OG3416_REF_Scer_AF-P40099-F1-model_v2	0.34732	0.438313
OG3909_REF_Scer_AF-P40319-F1-model_v2	0.596379	0.693304
OG3000_REF_Scer_AF-P40350-F1-model_v2	0.55409	0.615803
OG2738_REF_Scer_AF-P40351-F1-model_v2	0.549855	0.656673
OG3241_REF_Scer_AF-P40363-F1-model_v2	0.54491	0.598313
OG1254_REF_Scer_AF-P40395-F1-model_v2	0.38806	0.374644
OG1004_REF_Scer_AF-P40459-F1-model_v2	0.520554	0.58105
OG2808_REF_Scer_AF-P40471-F1-model_v2	0.470779	0.60015
OG1854_REF_Scer_AF-P40487-F1-model_v2	0.673475	0.777983
OG2746_REF_Scer_AF-P40495-F1-model_v2	0.709787	0.772287
OG1491_REF_Scer_AF-P40506-F1-model_v2	0.599988	0.653609
OG1433_REF_Scer_AF-P40510-F1-model_v2	0.739212	0.797895
OG1933_REF_Scer_AF-P40545-F1-model_v2	0.616521	0.655046
OG1497_REF_Scer_AF-P40581-F1-model_v2	0.725689	0.738118
OG3630_REF_Scer_AF-P40582-F1-model_v2	0.357143	0.510797
OG3624_REF_Scer_AF-P40857-F1-model_v2	0.442594	0.537948
OG1683_REF_Scer_AF-P40970-F1-model_v2	0.622665	0.680134
OG1897_REF_Scer_AF-P41338-F1-model_v2	0.680679	0.728219
OG2684_REF_Scer_AF-P41735-F1-model_v2	0.56306	0.710188
OG3581_REF_Scer_AF-P41835-F1-model_v2	0.444304	0.567261
OG1180_REF_Scer_AF-P41903-F1-model_v2	0.337985	0.443294
OG1137_REF_Scer_AF-P41911-F1-model_v2	0.623381	0.700494
OG1684_REF_Scer_AF-P41921-F1-model_v2	0.66836	0.722207
OG1056_REF_Scer_AF-P41939-F1-model_v2	0.756451	0.752865
OG1446_REF_Scer_AF-P41940-F1-model_v2	0.789874	0.871654
OG1193_REF_Scer_AF-P42222-F1-model_v2	0.66437	0.701882
OG3151_REF_Scer_AF-P42826-F1-model_v2	0.487882	0.56798
OG5096_REF_Scer_AF-P42883-F1-model_v2	0.721529	0.856508
OG3443_REF_Scer_AF-P42941-F1-model_v2	0.512277	0.554037
OG2852_REF_Scer_AF-P43123-F1-model_v2	0.53775	0.627092
OG5096_REF_Scer_AF-P43534-F1-model_v2	0.721328	0.858027
OG3336_REF_Scer_AF-P43567-F1-model_v2	0.474086	0.525307
OG2845_REF_Scer_AF-P43577-F1-model_v2	0.480415	0.529363
OG1822_REF_Scer_AF-P43616-F1-model_v2	0.628355	0.688237
OG3509_REF_Scer_AF-P43619-F1-model_v2	0.690916	0.703268
OG5327_REF_Scer_AF-P43635-F1-model_v2	0.560411	0.656505
OG2999_REF_Scer_AF-P43636-F1-model_v2	0.515152	0.563006
OG2246_REF_Scer_AF-P46151-F1-model_v2	0.579014	0.640647
OG1021_REF_Scer_AF-P46367-F1-model_v2	0.655775	0.64227
OG2161_REF_Scer_AF-P46969-F1-model_v2	0.651855	0.737649
OG4524_REF_Scer_AF-P47011-F1-model_v2	0.406815	0.438039
OG1640_REF_Scer_AF-P47013-F1-model_v2	0.387931	0.508668
OG1759_REF_Scer_AF-P47039-F1-model_v2	0.601233	0.687364
OG1275_REF_Scer_AF-P47052-F1-model_v2	0.810608	0.823993
OG3030_REF_Scer_AF-P47095-F1-model_v2	0.582994	0.597364
OG4102_REF_Scer_AF-P47096-F1-model_v2	0.654569	0.692854
OG3677_REF_Scer_AF-P47125-F1-model_v2	0.510802	0.527084
OG2384_REF_Scer_AF-P47143-F1-model_v2	0.57615	0.658214
OG1390_REF_Scer_AF-P47164-F1-model_v2	0.523913	0.578941
OG4317_REF_Scer_AF-P47165-F1-model_v2	0.668496	0.711799
OG1597_REF_Scer_AF-P47169-F1-model_v2	0.572211	0.578748
OG1210_REF_Scer_AF-P47176-F1-model_v2	0.677185	0.724096
OG5096_REF_Scer_AF-P47183-F1-model_v2	0.721624	0.855252
OG1103_REF_Scer_AF-P47771-F1-model_v2	0.519526	0.570265
OG1240_REF_Scer_AF-P47912-F1-model_v2	0.53574	0.612562
OG4171_REF_Scer_AF-P48015-F1-model_v2	0.540799	0.623217
OG3499_REF_Scer_AF-P48016-F1-model_v2	0.437887	0.614944				1
OG1096_REF_Scer_AF-P48570-F1-model_v2	0.861163	0.902741
OG3069_REF_Scer_AF-P49017-F1-model_v2	0.638937	0.753142
OG2227_REF_Scer_AF-P49095-F1-model_v2	0.637167	0.691692
OG1111_REF_Scer_AF-P49367-F1-model_v2	0.692582	0.737771
OG2282_REF_Scer_AF-P49435-F1-model_v2	0.638403	0.718274
OG1022_REF_Scer_AF-P49954-F1-model_v2	0.595784	0.653339
OG2603_REF_Scer_AF-P50076-F1-model_v2	0.422171	0.555986
OG1354_REF_Scer_AF-P50094-F1-model_v2	0.733676	0.787763
OG1354_REF_Scer_AF-P50095-F1-model_v2	0.726074	0.789643
OG2868_REF_Scer_AF-P50107-F1-model_v2	0.553019	0.619129
OG1630_REF_Scer_AF-P50264-F1-model_v2	0.399473	0.485421
OG4010_REF_Scer_AF-P50861-F1-model_v2	0.619599	0.731344
OG2774_REF_Scer_AF-P51601-F1-model_v2	0.747869	0.8203
OG1299_REF_Scer_AF-P52489-F1-model_v2	0.638821	0.675581
OG1264_REF_Scer_AF-P52892-F1-model_v2	0.569526	0.61728
OG1264_REF_Scer_AF-P52893-F1-model_v2	0.59589	0.671901
OG1055_REF_Scer_AF-P52910-F1-model_v2	0.635057	0.68512
OG2228_REF_Scer_AF-P53037-F1-model_v2	0.531833	0.566875
OG1121_REF_Scer_AF-P53045-F1-model_v2	0.666866	0.752567
OG1377_REF_Scer_AF-P53090-F1-model_v2	0.502826	0.620953
OG3557_REF_Scer_AF-P53101-F1-model_v2	0.543273	0.592886
OG2495_REF_Scer_AF-P53128-F1-model_v2	0.59636	0.635366
OG1004_REF_Scer_AF-P53131-F1-model_v2	0.56524	0.572189
OG3458_REF_Scer_AF-P53164-F1-model_v2	0.408731	0.473329
OG2913_REF_Scer_AF-P53178-F1-model_v2	0.359541	0.425716
OG3488_REF_Scer_AF-P53184-F1-model_v2	0.396969	0.462049
OG2116_REF_Scer_AF-P53199-F1-model_v2	0.622902	0.734385
OG1473_REF_Scer_AF-P53204-F1-model_v2	0.774095	0.809474
OG1667_REF_Scer_AF-P53228-F1-model_v2	0.648086	0.668757
OG2409_REF_Scer_AF-P53312-F1-model_v2	0.631278	0.672851
OG3991_REF_Scer_AF-P53315-F1-model_v2	0.407202	0.457418
OG2783_REF_Scer_AF-P53318-F1-model_v2	0.503926	0.573634
OG1488_REF_Scer_AF-P53319-F1-model_v2	0.785318	0.794303
OG3025_REF_Scer_AF-P53332-F1-model_v2	0.391964	0.460668
OG1696_REF_Scer_AF-P53598-F1-model_v2	0.689382	0.746546
OG1414_REF_Scer_AF-P53685-F1-model_v2	0.547458	0.672117
OG2646_REF_Scer_AF-P53730-F1-model_v2	0.412639	0.49
OG2380_REF_Scer_AF-P53848-F1-model_v2	0.430407	0.455171
OG3638_REF_Scer_AF-P53868-F1-model_v2	0.430165	0.515298
OG4226_REF_Scer_AF-P53909-F1-model_v2	0.514995	0.656599
OG2924_REF_Scer_AF-P53915-F1-model_v2	0.412373	0.497698
OG3104_REF_Scer_AF-P53954-F1-model_v2	0.464583	0.517335
OG1056_REF_Scer_AF-P53982-F1-model_v2	0.719477	0.717606
OG1322_REF_Scer_AF-P54113-F1-model_v2	0.78757	0.827353
OG1103_REF_Scer_AF-P54114-F1-model_v2	0.501424	0.554752
OG1021_REF_Scer_AF-P54115-F1-model_v2	0.546598	0.567065
OG1596_REF_Scer_AF-P54781-F1-model_v2	0.688948	0.77764
OG2506_REF_Scer_AF-P54783-F1-model_v2	0.560473	0.629954
OG1904_REF_Scer_AF-P54839-F1-model_v2	0.673674	0.738308
OG2752_REF_Scer_AF-P54885-F1-model_v2	0.616547	0.692972
OG2086_REF_Scer_AF-P80210-F1-model_v2	0.740099	0.824329
OG2637_REF_Scer_AF-P80235-F1-model_v2	0.543819	0.623881
OG1137_REF_Scer_AF-Q00055-F1-model_v2	0.626332	0.708907
OG1275_REF_Scer_AF-Q00711-F1-model_v2	0.819297	0.843479
OG1753_REF_Scer_AF-Q00764-F1-model_v2	0.731515	0.799738
OG1254_REF_Scer_AF-Q01519-F1-model_v2	0.716909	0.774466
OG1055_REF_Scer_AF-Q01574-F1-model_v2	0.598235	0.612062
OG3525_REF_Scer_AF-Q01802-F1-model_v2	0.477819	0.546097
OG2074_REF_Scer_AF-Q02046-F1-model_v2	0.668367	0.719079
OG2837_REF_Scer_AF-Q02196-F1-model_v2	0.716643	0.806696
OG3048_REF_Scer_AF-Q02784-F1-model_v2	0.718643	0.77879
OG1306_REF_Scer_AF-Q02896-F1-model_v2	0.466381	0.52246
OG3394_REF_Scer_AF-Q03266-F1-model_v2	0.383533	0.425217
OG1758_REF_Scer_AF-Q03529-F1-model_v2	0.615473	0.67962
OG5735_REF_Scer_AF-Q03579-F1-model_v2	0.46875	0.598106
OG3714_REF_Scer_AF-Q03677-F1-model_v2	0.531885	0.549735
OG4645_REF_Scer_AF-Q03778-F1-model_v2	0.475265	0.473225
OG1746_REF_Scer_AF-Q03835-F1-model_v2	0.56524	0.62638
OG2578_REF_Scer_AF-Q03941-F1-model_v2	0.473218	0.541619
OG4463_REF_Scer_AF-Q04066-F1-model_v2	0.356392	0.400146
OG4398_REF_Scer_AF-Q04178-F1-model_v2	0.665672	0.766158
OG3917_REF_Scer_AF-Q04179-F1-model_v2	0.460422	0.492808
OG2283_REF_Scer_AF-Q04212-F1-model_v2	0.470028	0.53832
OG1329_REF_Scer_AF-Q04409-F1-model_v2	0.539171	0.651876
OG2190_REF_Scer_AF-Q04430-F1-model_v2	0.617356	0.647669
OG2112_REF_Scer_AF-Q04487-F1-model_v2	0.427935	0.49889
OG1390_REF_Scer_AF-Q04533-F1-model_v2	0.484508	0.532971
OG3112_REF_Scer_AF-Q05521-F1-model_v2	0.42787	0.560997
OG4583_REF_Scer_AF-Q05533-F1-model_v2	0.5368	0.569519
OG2557_REF_Scer_AF-Q05567-F1-model_v2	0.57074	0.616173
OG2741_REF_Scer_AF-Q05584-F1-model_v2	0.532814	0.581964
OG3207_REF_Scer_AF-Q05788-F1-model_v2	0.547435	0.611648
OG1807_REF_Scer_AF-Q05871-F1-model_v2	0.383992	0.464102
OG4043_REF_Scer_AF-Q05902-F1-model_v2	0.451732	0.533811
OG2148_REF_Scer_AF-Q05911-F1-model_v2	0.787961	0.858865
OG3740_REF_Scer_AF-Q05979-F1-model_v2	0.550043	0.611576
OG1318_REF_Scer_AF-Q06147-F1-model_v2	0.468614	0.589736
OG1473_REF_Scer_AF-Q06178-F1-model_v2	0.799689	0.83861
OG1287_REF_Scer_AF-Q06236-F1-model_v2	0.463065	0.510658
OG3095_REF_Scer_AF-Q06489-F1-model_v2	0.53611	0.633577
OG3811_REF_Scer_AF-Q06490-F1-model_v2	0.422719	0.485722
OG4396_REF_Scer_AF-Q06549-F1-model_v2	0.439311	0.482711
OG2348_REF_Scer_AF-Q06625-F1-model_v2	0.60116	0.654232
OG1498_REF_Scer_AF-Q06702-F1-model_v2	0.535082	0.593343
OG1498_REF_Scer_AF-Q06703-F1-model_v2	0.548294	0.637413
OG1060_REF_Scer_AF-Q07471-F1-model_v2	0.493421	0.536264
OG3681_REF_Scer_AF-Q07560-F1-model_v2	0.471114	0.502634
OG1380_REF_Scer_AF-Q07729-F1-model_v2	0.522952	0.536584
OG5096_REF_Scer_AF-Q07748-F1-model_v2	0.723415	0.85768
OG3782_REF_Scer_AF-Q07786-F1-model_v2	0.57187	0.648521
OG2308_REF_Scer_AF-Q07938-F1-model_v2	0.589097	0.656719
OG3782_REF_Scer_AF-Q07993-F1-model_v2	0.512244	0.535284
OG2031_REF_Scer_AF-Q08220-F1-model_v2	0.485312	0.529572
OG3811_REF_Scer_AF-Q08224-F1-model_v2	0.44078	0.500281
OG2084_REF_Scer_AF-Q08438-F1-model_v2	0.61723	0.695948
OG1807_REF_Scer_AF-Q08558-F1-model_v2	0.345392	0.439224
OG2126_REF_Scer_AF-Q08645-F1-model_v2	0.563987	0.609442
OG1458_REF_Scer_AF-Q08911-F1-model_v2	0.659667	0.702403
OG3811_REF_Scer_AF-Q08975-F1-model_v2	0.447504	0.515315
OG2901_REF_Scer_AF-Q12001-F1-model_v2	0.531028	0.620176
OG3679_REF_Scer_AF-Q12051-F1-model_v2	0.451158	0.488421
OG1394_REF_Scer_AF-Q12069-F1-model_v2	0.588747	0.624587
OG2508_REF_Scer_AF-Q12074-F1-model_v2	0.755387	0.818639
OG1096_REF_Scer_AF-Q12122-F1-model_v2	0.866067	0.906991
OG1115_REF_Scer_AF-Q12166-F1-model_v2	0.664897	0.732079
OG4004_REF_Scer_AF-Q12178-F1-model_v2	0.56839	0.722801
OG1764_REF_Scer_AF-Q12189-F1-model_v2	0.613414	0.672067
OG1390_REF_Scer_AF-Q12198-F1-model_v2	0.431617	0.477349
OG1318_REF_Scer_AF-Q12246-F1-model_v2	0.459372	0.583031
OG2007_REF_Scer_AF-Q12265-F1-model_v2	0.682787	0.732883
OG2741_REF_Scer_AF-Q12320-F1-model_v2	0.530156	0.568399
OG1394_REF_Scer_AF-Q12362-F1-model_v2	0.599632	0.634015
OG3551_REF_Scer_AF-Q12452-F1-model_v2	0.473593	0.628098
OG3801_REF_Scer_AF-Q12455-F1-model_v2	0.540047	0.599242
OG4008_REF_Scer_AF-Q12676-F1-model_v2	0.43003	0.513514
OG1589_REF_Scer_AF-Q12680-F1-model_v2	0.683356	0.770015
OG2765_REF_Scer_AF-Q3E840-F1-model_v2	0.630979	0.70014
OG2562_REF_Scer_AF-Q99190-F1-model_v2	0.43234	0.536906
OG2061_REF_Scer_AF-Q99258-F1-model_v2	0.613632	0.660216
OG3531_REF_Scer_AF-Q99312-F1-model_v2	0.540177	0.592434

## Sheet: A Histogram
x	CR Non-fermentative	y	CR Fermentative
0.025	0	0.025	0
0.075	0	0.075	0
0.125	0	0.125	0
0.175	0	0.175	0
0.225	0	0.225	0
0.275	0.0380228	0.275	0
0.325	0.152091	0.325	0
0.375	0.760456	0.375	0.114068
0.425	1.44487	0.425	0.418251
0.475	2.39544	0.475	1.17871
0.525	2.69962	0.525	2.20532
0.575	3.0038	0.575	2.31939
0.625	2.77567	0.625	2.77567
0.675	2.39544	0.675	3.26996
0.725	2.88973	0.725	3.11787
0.775	1.17871	0.775	2.62357
0.825	0.152091	0.825	1.55894
0.875	0.114068	0.875	0.342205
0.925	0	0.925	0.0760456
0.975	0	0.975	0

## Sheet: B Scatter
Orthogroup	CR No Xylose utilization	CR Xylose utilization	Acetyl-coenzyme A synthetase	Aerobic respiration, ETC	Thiamine biosynthesis	Transketolase
OG4352_REF_Scer_AF-P00127-F1-model_v2	0.527935	0.503561		1
OG3208_REF_Scer_AF-P00128-F1-model_v2	0.710407	0.537721		1
OG1016_REF_Scer_AF-P00330-F1-model_v2	0.807082	0.71338
OG1016_REF_Scer_AF-P00331-F1-model_v2	0.803092	0.717664
OG1145_REF_Scer_AF-P00358-F1-model_v2	0.846766	0.741934
OG1145_REF_Scer_AF-P00359-F1-model_v2	0.850133	0.749903
OG1145_REF_Scer_AF-P00360-F1-model_v2	0.814087	0.745391
OG4316_REF_Scer_AF-P00424-F1-model_v2	0.617207	0.49933		1
OG4316_REF_Scer_AF-P00425-F1-model_v2	0.610671	0.517821
OG2714_REF_Scer_AF-P00427-F1-model_v2	0.866955	0.76279		1
OG1979_REF_Scer_AF-P00445-F1-model_v2	0.74182	0.704239
OG3185_REF_Scer_AF-P00447-F1-model_v2	0.70852	0.664105
OG3837_REF_Scer_AF-P00498-F1-model_v2	0.750866	0.653796
OG1299_REF_Scer_AF-P00549-F1-model_v2	0.810852	0.720487
OG1424_REF_Scer_AF-P00560-F1-model_v2	0.827447	0.736552
OG2654_REF_Scer_AF-P00572-F1-model_v2	0.54097	0.521319
OG5441_REF_Scer_AF-P00724-F1-model_v2	0.575602	0.481978
OG2936_REF_Scer_AF-P00812-F1-model_v2	0.657616	0.567499
OG2113_REF_Scer_AF-P00815-F1-model_v2	0.766786	0.573655
OG1416_REF_Scer_AF-P00890-F1-model_v2	0.835957	0.80173
OG2028_REF_Scer_AF-P00899-F1-model_v2	0.761258	0.692488
OG3874_REF_Scer_AF-P00912-F1-model_v2	0.546351	0.503081
OG1193_REF_Scer_AF-P00924-F1-model_v2	0.811612	0.76875
OG1193_REF_Scer_AF-P00925-F1-model_v2	0.810409	0.761685
OG1788_REF_Scer_AF-P00927-F1-model_v2	0.798633	0.660886
OG1724_REF_Scer_AF-P00931-F1-model_v2	0.799148	0.751523
OG3108_REF_Scer_AF-P00937-F1-model_v2	0.650036	0.608367
OG2197_REF_Scer_AF-P00942-F1-model_v2	0.789401	0.674781
OG2794_REF_Scer_AF-P00950-F1-model_v2	0.838741	0.756602
OG3702_REF_Scer_AF-P03962-F1-model_v2	0.798241	0.692447
OG1032_REF_Scer_AF-P03965-F1-model_v2	0.754289	0.744786
OG3505_REF_Scer_AF-P04037-F1-model_v2	0.69351	0.630682		1
OG4751_REF_Scer_AF-P04039-F1-model_v2	0.626551	0.549883		1
OG1819_REF_Scer_AF-P04046-F1-model_v2	0.807192	0.698559
OG3043_REF_Scer_AF-P04161-F1-model_v2	0.67658	0.568296
OG2930_REF_Scer_AF-P04173-F1-model_v2	0.816352	0.786107
OG4231_REF_Scer_AF-P04385-F1-model_v2	0.650866	0.508403
OG3994_REF_Scer_AF-P04397-F1-model_v2	0.667008	0.567122
OG1208_REF_Scer_AF-P04806-F1-model_v2	0.72217	0.631176
OG1208_REF_Scer_AF-P04807-F1-model_v2	0.738634	0.645224
OG1617_REF_Scer_AF-P05150-F1-model_v2	0.716434	0.608625
OG1767_REF_Scer_AF-P05373-F1-model_v2	0.799318	0.729279
OG3877_REF_Scer_AF-P05374-F1-model_v2	0.561395	0.375829
OG2645_REF_Scer_AF-P05375-F1-model_v2	0.557105	0.58153
OG1813_REF_Scer_AF-P05694-F1-model_v2	0.784356	0.744441
OG1944_REF_Scer_AF-P06106-F1-model_v2	0.796149	0.722887
OG5404_REF_Scer_AF-P06115-F1-model_v2	0.709055	0.574463
OG1569_REF_Scer_AF-P06168-F1-model_v2	0.897271	0.861789
OG1060_REF_Scer_AF-P06169-F1-model_v2	0.707444	0.641025
OG3856_REF_Scer_AF-P06174-F1-model_v2	0.52247	0.415943
OG3196_REF_Scer_AF-P06197-F1-model_v2	0.592769	0.512999
OG1115_REF_Scer_AF-P06208-F1-model_v2	0.755624	0.693826
OG2655_REF_Scer_AF-P06633-F1-model_v2	0.793463	0.735263
OG1414_REF_Scer_AF-P06700-F1-model_v2	0.68087	0.553331
OG2841_REF_Scer_AF-P06738-F1-model_v2	0.774042	0.685459
OG2129_REF_Scer_AF-P06785-F1-model_v2	0.78378	0.733323
OG2248_REF_Scer_AF-P07143-F1-model_v2	0.85332	0.807863		1
OG1463_REF_Scer_AF-P07149-F1-model_v2	0.698852	0.57266
OG2740_REF_Scer_AF-P07170-F1-model_v2	0.805696	0.769778
OG2238_REF_Scer_AF-P07172-F1-model_v2	0.615781	0.537941
OG1825_REF_Scer_AF-P07244-F1-model_v2	0.604876	0.568446
OG1052_REF_Scer_AF-P07245-F1-model_v2	0.684557	0.663331
OG1016_REF_Scer_AF-P07246-F1-model_v2	0.779906	0.723345
OG4118_REF_Scer_AF-P07255-F1-model_v2	0.545532	0.488501		1
OG4150_REF_Scer_AF-P07256-F1-model_v2	0.624591	0.440709		1
OG2006_REF_Scer_AF-P07257-F1-model_v2	0.5996	0.423806		1
OG2721_REF_Scer_AF-P07258-F1-model_v2	0.73991	0.690269
OG1032_REF_Scer_AF-P07259-F1-model_v2	0.589615	0.613398
OG1892_REF_Scer_AF-P07262-F1-model_v2	0.78422	0.720141
OG1422_REF_Scer_AF-P07264-F1-model_v2	0.807257	0.766686
OG1595_REF_Scer_AF-P07275-F1-model_v2	0.717268	0.63029
OG2678_REF_Scer_AF-P07277-F1-model_v2	0.540666	0.479102
OG2347_REF_Scer_AF-P07283-F1-model_v2	0.814579	0.740113
OG3065_REF_Scer_AF-P07285-F1-model_v2	0.633191	0.481313
OG2265_REF_Scer_AF-P07286-F1-model_v2	0.685169	0.593943
OG1388_REF_Scer_AF-P07342-F1-model_v2	0.773927	0.730284
OG4379_REF_Scer_AF-P07807-F1-model_v2	0.531727	0.444222
OG1685_REF_Scer_AF-P07991-F1-model_v2	0.709718	0.673819
OG1012_REF_Scer_AF-P08004-F1-model_v2	0.622523	0.49869
OG1564_REF_Scer_AF-P08019-F1-model_v2	0.45628	0.414097
OG3575_REF_Scer_AF-P08067-F1-model_v2	0.82391	0.745096		1
OG1218_REF_Scer_AF-P08417-F1-model_v2	0.768056	0.730727
OG4707_REF_Scer_AF-P08431-F1-model_v2	0.655647	0.621313
OG3445_REF_Scer_AF-P08432-F1-model_v2	0.672863	0.55092
OG2956_REF_Scer_AF-P08456-F1-model_v2	0.7399	0.632867
OG3006_REF_Scer_AF-P08465-F1-model_v2	0.74282	0.632861
OG2156_REF_Scer_AF-P08524-F1-model_v2	0.741675	0.702999
OG4360_REF_Scer_AF-P08525-F1-model_v2	0.709298	0.607707		1
OG2365_REF_Scer_AF-P08536-F1-model_v2	0.74935	0.663485
OG1621_REF_Scer_AF-P08566-F1-model_v2	0.722505	0.618064
OG1416_REF_Scer_AF-P08679-F1-model_v2	0.765728	0.722826
OG1815_REF_Scer_AF-P09201-F1-model_v2	0.731859	0.68283
OG2629_REF_Scer_AF-P09368-F1-model_v2	0.591664	0.493355
OG1052_REF_Scer_AF-P09440-F1-model_v2	0.683251	0.659555
OG1629_REF_Scer_AF-P09624-F1-model_v2	0.805532	0.711957
OG1487_REF_Scer_AF-P09938-F1-model_v2	0.816245	0.759888
OG1899_REF_Scer_AF-P09950-F1-model_v2	0.751582	0.677169
OG1357_REF_Scer_AF-P0CF18-F1-model_v2	0.625846	0.595622
OG1193_REF_Scer_AF-P0CX10-F1-model_v2	0.735362	0.663445
OG1193_REF_Scer_AF-P0CX11-F1-model_v2	0.735645	0.663698
OG4185_REF_Scer_AF-P0CX77-F1-model_v2	0.711244	0.575633
OG4185_REF_Scer_AF-P0CX78-F1-model_v2	0.712916	0.576589
OG4185_REF_Scer_AF-P0CX79-F1-model_v2	0.712676	0.574837
OG4185_REF_Scer_AF-P0CZ17-F1-model_v2	0.714032	0.577324
OG4346_REF_Scer_AF-P10174-F1-model_v2	0.671506	0.47281		1
OG1355_REF_Scer_AF-P10614-F1-model_v2	0.743705	0.657371
OG1516_REF_Scer_AF-P10659-F1-model_v2	0.879784	0.785358
OG1665_REF_Scer_AF-P10869-F1-model_v2	0.753655	0.644955
OG1881_REF_Scer_AF-P10963-F1-model_v2	0.8123	0.713337
OG1313_REF_Scer_AF-P11154-F1-model_v2	0.869039	0.750223
OG2537_REF_Scer_AF-P11353-F1-model_v2	0.753893	0.667065
OG1333_REF_Scer_AF-P11412-F1-model_v2	0.715232	0.638577
OG3214_REF_Scer_AF-P11986-F1-model_v2	0.709815	0.687595
OG1360_REF_Scer_AF-P12683-F1-model_v2	0.611762	0.539488
OG1360_REF_Scer_AF-P12684-F1-model_v2	0.61104	0.47495
OG2071_REF_Scer_AF-P12695-F1-model_v2	0.710793	0.627105
OG2038_REF_Scer_AF-P12709-F1-model_v2	0.850034	0.79627
OG4231_REF_Scer_AF-P13045-F1-model_v2	0.612904	0.486014
OG2214_REF_Scer_AF-P13259-F1-model_v2	0.785234	0.741502
OG1674_REF_Scer_AF-P13298-F1-model_v2	0.768246	0.629223
OG1883_REF_Scer_AF-P13663-F1-model_v2	0.798245	0.741346
OG1122_REF_Scer_AF-P13711-F1-model_v2	0.55514	0.474743
OG3902_REF_Scer_AF-P14020-F1-model_v2	0.725874	0.518923
OG1012_REF_Scer_AF-P14180-F1-model_v2	0.545182	0.519805
OG1432_REF_Scer_AF-P14540-F1-model_v2	0.796448	0.737814
OG1357_REF_Scer_AF-P14742-F1-model_v2	0.811067	0.740873
OG2032_REF_Scer_AF-P14843-F1-model_v2	0.798216	0.700799
OG1667_REF_Scer_AF-P15019-F1-model_v2	0.735163	0.717855
OG1310_REF_Scer_AF-P15202-F1-model_v2	0.710337	0.632089
OG1622_REF_Scer_AF-P15274-F1-model_v2	0.825853	0.677753
OG1975_REF_Scer_AF-P15454-F1-model_v2	0.730619	0.701768
OG3676_REF_Scer_AF-P15496-F1-model_v2	0.691271	0.609697
OG2290_REF_Scer_AF-P15700-F1-model_v2	0.681832	0.647774
OG3001_REF_Scer_AF-P15807-F1-model_v2	0.418725	0.368335
OG1004_REF_Scer_AF-P15938-F1-model_v2	0.503154	0.491607
OG1603_REF_Scer_AF-P16120-F1-model_v2	0.757104	0.659704
OG2807_REF_Scer_AF-P16387-F1-model_v2	0.830057	0.762735
OG1060_REF_Scer_AF-P16467-F1-model_v2	0.685683	0.630496
OG2960_REF_Scer_AF-P16622-F1-model_v2	0.747811	0.63425
OG1673_REF_Scer_AF-P16661-F1-model_v2	0.604752	0.458993
OG1054_REF_Scer_AF-P16861-F1-model_v2	0.67263	0.610035
OG1054_REF_Scer_AF-P16862-F1-model_v2	0.685651	0.622609
OG3120_REF_Scer_AF-P17423-F1-model_v2	0.82457	0.687502
OG1835_REF_Scer_AF-P17505-F1-model_v2	0.766874	0.701962
OG1157_REF_Scer_AF-P17649-F1-model_v2	0.729583	0.604793
OG1567_REF_Scer_AF-P17695-F1-model_v2	0.611202	0.522735
OG1329_REF_Scer_AF-P17709-F1-model_v2	0.714582	0.549494
OG1468_REF_Scer_AF-P17898-F1-model_v2	0.557687	0.510856
OG2871_REF_Scer_AF-P18408-F1-model_v2	0.648943	0.630846
OG3612_REF_Scer_AF-P18562-F1-model_v2	0.84095	0.727252
OG3062_REF_Scer_AF-P18900-F1-model_v2	0.739821	0.642528
OG1316_REF_Scer_AF-P19097-F1-model_v2	0.670317	0.649455
OG1924_REF_Scer_AF-P19262-F1-model_v2	0.846893	0.697846
OG1516_REF_Scer_AF-P19358-F1-model_v2	0.873159	0.786646
OG1039_REF_Scer_AF-P19414-F1-model_v2	0.688869	0.705226
OG2218_REF_Scer_AF-P20049-F1-model_v2	0.708273	0.645283
OG2056_REF_Scer_AF-P20051-F1-model_v2	0.665041	0.60736
OG1004_REF_Scer_AF-P20095-F1-model_v2	0.496057	0.495018
OG2182_REF_Scer_AF-P20485-F1-model_v2	0.585964	0.446616
OG1585_REF_Scer_AF-P20967-F1-model_v2	0.803601	0.72942
OG1470_REF_Scer_AF-P21147-F1-model_v2	0.692162	0.609651
OG2912_REF_Scer_AF-P21182-F1-model_v2	0.588935	0.507121
OG2053_REF_Scer_AF-P21264-F1-model_v2	0.695329	0.625399
OG1070_REF_Scer_AF-P21524-F1-model_v2	0.815172	0.728411
OG1070_REF_Scer_AF-P21672-F1-model_v2	0.794309	0.703621
OG2704_REF_Scer_AF-P21801-F1-model_v2	0.83467	0.800413		1
OG1170_REF_Scer_AF-P21826-F1-model_v2	0.723677	0.620229
OG1056_REF_Scer_AF-P21954-F1-model_v2	0.735448	0.75959
OG1468_REF_Scer_AF-P22140-F1-model_v2	0.54345	0.515918
OG1631_REF_Scer_AF-P22217-F1-model_v2	0.667129	0.581826
OG4744_REF_Scer_AF-P22289-F1-model_v2	0.626949	0.566525		1
OG1631_REF_Scer_AF-P22803-F1-model_v2	0.651143	0.561662
OG1112_REF_Scer_AF-P23254-F1-model_v2	0.741438	0.593455				1
OG1266_REF_Scer_AF-P23337-F1-model_v2	0.782137	0.722684
OG1640_REF_Scer_AF-P23501-F1-model_v2	0.51544	0.383891
OG1650_REF_Scer_AF-P23542-F1-model_v2	0.667895	0.588896
OG1004_REF_Scer_AF-P24384-F1-model_v2	0.537803	0.526298
OG2567_REF_Scer_AF-P24521-F1-model_v2	0.506349	0.456927
OG2382_REF_Scer_AF-P25045-F1-model_v2	0.565366	0.42045
OG1730_REF_Scer_AF-P25087-F1-model_v2	0.76703	0.638124
OG3221_REF_Scer_AF-P25335-F1-model_v2	0.641297	0.610897
OG1434_REF_Scer_AF-P25340-F1-model_v2	0.74948	0.620824
OG3021_REF_Scer_AF-P25358-F1-model_v2	0.73796	0.643101
OG4758_REF_Scer_AF-P25372-F1-model_v2	0.495127	0.44847
OG1567_REF_Scer_AF-P25373-F1-model_v2	0.596356	0.497819
OG1785_REF_Scer_AF-P25578-F1-model_v2	0.591775	0.530085
OG2577_REF_Scer_AF-P25605-F1-model_v2	0.72781	0.742774
OG1060_REF_Scer_AF-P26263-F1-model_v2	0.678323	0.631028
OG1266_REF_Scer_AF-P27472-F1-model_v2	0.778343	0.716808
OG2183_REF_Scer_AF-P27515-F1-model_v2	0.647611	0.54379
OG2453_REF_Scer_AF-P27616-F1-model_v2	0.731205	0.671289
OG2903_REF_Scer_AF-P27680-F1-model_v2	0.574727	0.511115
OG1364_REF_Scer_AF-P27796-F1-model_v2	0.704785	0.617642
OG2099_REF_Scer_AF-P28240-F1-model_v2	0.730447	0.658742
OG1786_REF_Scer_AF-P28241-F1-model_v2	0.785453	0.692131
OG1500_REF_Scer_AF-P28274-F1-model_v2	0.786428	0.720346
OG1303_REF_Scer_AF-P28496-F1-model_v2	0.675303	0.555997
OG2082_REF_Scer_AF-P28777-F1-model_v2	0.807427	0.736233
OG2057_REF_Scer_AF-P28789-F1-model_v2	0.66426	0.572638
OG2677_REF_Scer_AF-P28834-F1-model_v2	0.759131	0.67444
OG1230_REF_Scer_AF-P29465-F1-model_v2	0.702364	0.650493
OG1365_REF_Scer_AF-P29509-F1-model_v2	0.844649	0.785137
OG2498_REF_Scer_AF-P29704-F1-model_v2	0.652884	0.565863
OG1880_REF_Scer_AF-P29952-F1-model_v2	0.698081	0.612336
OG1674_REF_Scer_AF-P30402-F1-model_v2	0.686931	0.586903
OG1240_REF_Scer_AF-P30624-F1-model_v2	0.634555	0.557921
OG1170_REF_Scer_AF-P30952-F1-model_v2	0.730931	0.634682
OG1810_REF_Scer_AF-P31116-F1-model_v2	0.724605	0.650924
OG3978_REF_Scer_AF-P31373-F1-model_v2	0.792992	0.693507
OG1634_REF_Scer_AF-P31688-F1-model_v2	0.703143	0.536851
OG2906_REF_Scer_AF-P32178-F1-model_v2	0.706453	0.603089
OG2455_REF_Scer_AF-P32190-F1-model_v2	0.659607	0.55714
OG3100_REF_Scer_AF-P32191-F1-model_v2	0.664819	0.570039
OG2552_REF_Scer_AF-P32263-F1-model_v2	0.633549	0.493355
OG1744_REF_Scer_AF-P32264-F1-model_v2	0.724319	0.628493
OG1537_REF_Scer_AF-P32288-F1-model_v2	0.837384	0.779673
OG1313_REF_Scer_AF-P32327-F1-model_v2	0.868736	0.756995
OG5490_REF_Scer_AF-P32340-F1-model_v2	0.767549	0.655333		1
OG2062_REF_Scer_AF-P32347-F1-model_v2	0.775058	0.703573
OG2353_REF_Scer_AF-P32352-F1-model_v2	0.687683	0.573051
OG2465_REF_Scer_AF-P32353-F1-model_v2	0.649617	0.604251
OG1337_REF_Scer_AF-P32356-F1-model_v2	0.7633	0.644718
OG3304_REF_Scer_AF-P32375-F1-model_v2	0.589556	0.554949
OG3774_REF_Scer_AF-P32377-F1-model_v2	0.686988	0.651535
OG2123_REF_Scer_AF-P32378-F1-model_v2	0.708777	0.585515
OG4605_REF_Scer_AF-P32419-F1-model_v2	0.555091	0.512194
OG4665_REF_Scer_AF-P32449-F1-model_v2	0.832373	0.697864
OG4275_REF_Scer_AF-P32451-F1-model_v2	0.741427	0.678917
OG3413_REF_Scer_AF-P32452-F1-model_v2	0.523419	0.423164
OG3683_REF_Scer_AF-P32459-F1-model_v2	0.553663	0.507643
OG1955_REF_Scer_AF-P32461-F1-model_v2	0.569214	0.491273
OG2098_REF_Scer_AF-P32462-F1-model_v2	0.684711	0.566345
OG1697_REF_Scer_AF-P32469-F1-model_v2	0.81372	0.730369
OG1959_REF_Scer_AF-P32473-F1-model_v2	0.837832	0.73772
OG4061_REF_Scer_AF-P32476-F1-model_v2	0.706076	0.513429
OG2186_REF_Scer_AF-P32477-F1-model_v2	0.606718	0.531988
OG4016_REF_Scer_AF-P32582-F1-model_v2	0.773427	0.628803
OG3319_REF_Scer_AF-P32626-F1-model_v2	0.573334	0.484564
OG1746_REF_Scer_AF-P32642-F1-model_v2	0.671661	0.582517
OG1521_REF_Scer_AF-P32771-F1-model_v2	0.767243	0.697293
OG1659_REF_Scer_AF-P32775-F1-model_v2	0.802625	0.651554
OG1081_REF_Scer_AF-P32784-F1-model_v2	0.547386	0.527349
OG2397_REF_Scer_AF-P32796-F1-model_v2	0.584126	0.45838
OG4555_REF_Scer_AF-P32799-F1-model_v2	0.636613	0.484666		1
OG1671_REF_Scer_AF-P32861-F1-model_v2	0.846355	0.740333
OG1556_REF_Scer_AF-P32895-F1-model_v2	0.832072	0.753777
OG1502_REF_Scer_AF-P33300-F1-model_v2	0.714659	0.611492
OG2356_REF_Scer_AF-P33312-F1-model_v2	0.562775	0.500187
OG1112_REF_Scer_AF-P33315-F1-model_v2	0.690915	0.565419				1
OG4581_REF_Scer_AF-P33330-F1-model_v2	0.696536	0.565346
OG1471_REF_Scer_AF-P33333-F1-model_v2	0.562894	0.484368
OG1302_REF_Scer_AF-P33401-F1-model_v2	0.736749	0.652559
OG2048_REF_Scer_AF-P33412-F1-model_v2	0.539157	0.458916
OG2112_REF_Scer_AF-P33421-F1-model_v2	0.564589	0.449976		1
OG2357_REF_Scer_AF-P33734-F1-model_v2	0.736721	0.655663
OG1337_REF_Scer_AF-P35172-F1-model_v2	0.758461	0.624962
OG3114_REF_Scer_AF-P35202-F1-model_v2	0.4864	0.389706			1
OG3782_REF_Scer_AF-P35497-F1-model_v2	0.66746	0.575062
OG4250_REF_Scer_AF-P35731-F1-model_v2	0.43543	0.364106
OG3063_REF_Scer_AF-P36010-F1-model_v2	0.758954	0.688182
OG1276_REF_Scer_AF-P36013-F1-model_v2	0.737452	0.644115
OG2084_REF_Scer_AF-P36024-F1-model_v2	0.755814	0.605573
OG3008_REF_Scer_AF-P36076-F1-model_v2	0.677722	0.615362
OG1242_REF_Scer_AF-P36107-F1-model_v2	0.693214	0.532105
OG4524_REF_Scer_AF-P36143-F1-model_v2	0.398252	0.356205
OG1081_REF_Scer_AF-P36148-F1-model_v2	0.513043	0.461969
OG1966_REF_Scer_AF-P36150-F1-model_v2	0.565349	0.509651
OG1302_REF_Scer_AF-P37012-F1-model_v2	0.752143	0.671043
OG2262_REF_Scer_AF-P37254-F1-model_v2	0.58695	0.466096
OG1030_REF_Scer_AF-P37291-F1-model_v2	0.728453	0.686077
OG1030_REF_Scer_AF-P37292-F1-model_v2	0.654076	0.619766
OG1287_REF_Scer_AF-P37298-F1-model_v2	0.529388	0.429374		1
OG4552_REF_Scer_AF-P37299-F1-model_v2	0.608427	0.43682		1
OG1129_REF_Scer_AF-P37303-F1-model_v2	0.726584	0.582509
OG1322_REF_Scer_AF-P38009-F1-model_v2	0.839445	0.806863
OG2588_REF_Scer_AF-P38063-F1-model_v2	0.833336	0.746269
OG1977_REF_Scer_AF-P38066-F1-model_v2	0.756566	0.702005
OG1126_REF_Scer_AF-P38067-F1-model_v2	0.638846	0.575591
OG2573_REF_Scer_AF-P38075-F1-model_v2	0.704169	0.615015
OG1016_REF_Scer_AF-P38113-F1-model_v2	0.710955	0.640634
OG4312_REF_Scer_AF-P38115-F1-model_v2	0.54216	0.48108
OG2882_REF_Scer_AF-P38122-F1-model_v2	0.521648	0.439829
OG1497_REF_Scer_AF-P38143-F1-model_v2	0.681246	0.696238
OG2369_REF_Scer_AF-P38145-F1-model_v2	0.665955	0.586391
OG3935_REF_Scer_AF-P38169-F1-model_v2	0.566729	0.518162
OG3242_REF_Scer_AF-P38179-F1-model_v2	0.499952	0.400928
OG1695_REF_Scer_AF-P38221-F1-model_v2	0.747969	0.58253
OG2044_REF_Scer_AF-P38225-F1-model_v2	0.620352	0.497715
OG4021_REF_Scer_AF-P38242-F1-model_v2	0.50185	0.363699
OG4959_REF_Scer_AF-P38286-F1-model_v2	0.658942	0.595392
OG1502_REF_Scer_AF-P38287-F1-model_v2	0.710365	0.601913
OG1306_REF_Scer_AF-P38298-F1-model_v2	0.52056	0.46643
OG3350_REF_Scer_AF-P38332-F1-model_v2	0.561326	0.449571
OG3313_REF_Scer_AF-P38342-F1-model_v2	0.467434	0.394543
OG1565_REF_Scer_AF-P38604-F1-model_v2	0.699945	0.601206
OG2588_REF_Scer_AF-P38620-F1-model_v2	0.846098	0.742636
OG1779_REF_Scer_AF-P38625-F1-model_v2	0.870373	0.808139
OG1500_REF_Scer_AF-P38627-F1-model_v2	0.763183	0.709052
OG3115_REF_Scer_AF-P38628-F1-model_v2	0.555834	0.536517
OG3018_REF_Scer_AF-P38635-F1-model_v2	0.483935	0.403923
OG2968_REF_Scer_AF-P38689-F1-model_v2	0.87509	0.82685
OG1744_REF_Scer_AF-P38690-F1-model_v2	0.654776	0.559639
OG1354_REF_Scer_AF-P38697-F1-model_v2	0.781737	0.704356
OG1303_REF_Scer_AF-P38703-F1-model_v2	0.694874	0.573599
OG4583_REF_Scer_AF-P38710-F1-model_v2	0.622379	0.514273
OG1022_REF_Scer_AF-P38715-F1-model_v2	0.632622	0.56417
OG1488_REF_Scer_AF-P38720-F1-model_v2	0.836448	0.798079
OG2647_REF_Scer_AF-P38787-F1-model_v2	0.454972	0.29671
OG1857_REF_Scer_AF-P38795-F1-model_v2	0.815267	0.72372
OG1365_REF_Scer_AF-P38816-F1-model_v2	0.803247	0.750654
OG3639_REF_Scer_AF-P38840-F1-model_v2	0.475363	0.415675
OG3991_REF_Scer_AF-P38858-F1-model_v2	0.531069	0.476922
OG1210_REF_Scer_AF-P38891-F1-model_v2	0.753212	0.683951
OG3074_REF_Scer_AF-P38913-F1-model_v2	0.558299	0.368914
OG4624_REF_Scer_AF-P38954-F1-model_v2	0.594362	0.485612
OG1774_REF_Scer_AF-P38972-F1-model_v2	0.742271	0.672127
OG4185_REF_Scer_AF-P38986-F1-model_v2	0.659581	0.550344
OG1615_REF_Scer_AF-P38992-F1-model_v2	0.625191	0.566768
OG1451_REF_Scer_AF-P38998-F1-model_v2	0.757484	0.711334
OG1935_REF_Scer_AF-P38999-F1-model_v2	0.77166	0.704441
OG1240_REF_Scer_AF-P39002-F1-model_v2	0.630238	0.544686
OG2394_REF_Scer_AF-P39006-F1-model_v2	0.708806	0.597367
OG1087_REF_Scer_AF-P39518-F1-model_v2	0.595617	0.428426
OG1445_REF_Scer_AF-P39522-F1-model_v2	0.811315	0.722794
OG2215_REF_Scer_AF-P39525-F1-model_v2	0.568289	0.514004
OG1039_REF_Scer_AF-P39533-F1-model_v2	0.6766	0.65543
OG3767_REF_Scer_AF-P39683-F1-model_v2	0.665616	0.576391
OG2147_REF_Scer_AF-P39692-F1-model_v2	0.578948	0.340903
OG1892_REF_Scer_AF-P39708-F1-model_v2	0.769843	0.710507
OG1694_REF_Scer_AF-P39713-F1-model_v2	0.579402	0.473603
OG1694_REF_Scer_AF-P39714-F1-model_v2	0.546243	0.48656
OG3429_REF_Scer_AF-P39726-F1-model_v2	0.572831	0.505297
OG4110_REF_Scer_AF-P39988-F1-model_v2	0.593951	0.457656
OG1273_REF_Scer_AF-P40012-F1-model_v2	0.446121	0.382381
OG4391_REF_Scer_AF-P40017-F1-model_v2	0.635748	0.412424
OG1021_REF_Scer_AF-P40047-F1-model_v2	0.635479	0.63658
OG1433_REF_Scer_AF-P40054-F1-model_v2	0.804781	0.763291
OG3416_REF_Scer_AF-P40099-F1-model_v2	0.485617	0.345754
OG3909_REF_Scer_AF-P40319-F1-model_v2	0.72602	0.628976
OG3000_REF_Scer_AF-P40350-F1-model_v2	0.623569	0.564516
OG2738_REF_Scer_AF-P40351-F1-model_v2	0.683508	0.553973
OG3241_REF_Scer_AF-P40363-F1-model_v2	0.634051	0.53796
OG1254_REF_Scer_AF-P40395-F1-model_v2	0.404629	0.19
OG1004_REF_Scer_AF-P40459-F1-model_v2	0.630963	0.512395
OG2808_REF_Scer_AF-P40471-F1-model_v2	0.632512	0.503617
OG1854_REF_Scer_AF-P40487-F1-model_v2	0.790757	0.694243
OG2746_REF_Scer_AF-P40495-F1-model_v2	0.791374	0.719034
OG1491_REF_Scer_AF-P40506-F1-model_v2	0.692983	0.581985
OG1433_REF_Scer_AF-P40510-F1-model_v2	0.803	0.754154
OG1933_REF_Scer_AF-P40545-F1-model_v2	0.665529	0.614087
OG1497_REF_Scer_AF-P40581-F1-model_v2	0.709342	0.715027
OG3630_REF_Scer_AF-P40582-F1-model_v2	0.678922	0.393803
OG3624_REF_Scer_AF-P40857-F1-model_v2	0.550039	0.448871
OG1683_REF_Scer_AF-P40970-F1-model_v2	0.734243	0.605488
OG1897_REF_Scer_AF-P41338-F1-model_v2	0.749044	0.675367
OG2684_REF_Scer_AF-P41735-F1-model_v2	0.709204	0.620621
OG3581_REF_Scer_AF-P41835-F1-model_v2	0.596698	0.43848			1
OG1180_REF_Scer_AF-P41903-F1-model_v2	0.465618	0.321512
OG1137_REF_Scer_AF-P41911-F1-model_v2	0.749156	0.616131
OG1684_REF_Scer_AF-P41921-F1-model_v2	0.716082	0.685961
OG1056_REF_Scer_AF-P41939-F1-model_v2	0.748748	0.747716
OG1446_REF_Scer_AF-P41940-F1-model_v2	0.873556	0.799901
OG1193_REF_Scer_AF-P42222-F1-model_v2	0.734788	0.66319
OG3151_REF_Scer_AF-P42826-F1-model_v2	0.582279	0.487826
OG5096_REF_Scer_AF-P42883-F1-model_v2	0.91303	0.734539			1
OG3443_REF_Scer_AF-P42941-F1-model_v2	0.559822	0.506936
OG2852_REF_Scer_AF-P43123-F1-model_v2	0.643475	0.546034
OG5096_REF_Scer_AF-P43534-F1-model_v2	0.915138	0.735114			1
OG3336_REF_Scer_AF-P43567-F1-model_v2	0.526853	0.489366
OG2845_REF_Scer_AF-P43577-F1-model_v2	0.544953	0.487777
OG1822_REF_Scer_AF-P43616-F1-model_v2	0.688547	0.632109
OG3509_REF_Scer_AF-P43619-F1-model_v2	0.732639	0.682193
OG5327_REF_Scer_AF-P43635-F1-model_v2	0.672897	0.549491
OG2999_REF_Scer_AF-P43636-F1-model_v2	0.591082	0.51755
OG2246_REF_Scer_AF-P46151-F1-model_v2	0.688342	0.570919
OG1021_REF_Scer_AF-P46367-F1-model_v2	0.649169	0.63592
OG2161_REF_Scer_AF-P46969-F1-model_v2	0.760324	0.665056
OG4524_REF_Scer_AF-P47011-F1-model_v2	0.464292	0.413742
OG1640_REF_Scer_AF-P47013-F1-model_v2	0.525921	0.392615
OG1759_REF_Scer_AF-P47039-F1-model_v2	0.711886	0.587422
OG1275_REF_Scer_AF-P47052-F1-model_v2	0.840879	0.797313		1
OG3030_REF_Scer_AF-P47095-F1-model_v2	0.619599	0.585848
OG4102_REF_Scer_AF-P47096-F1-model_v2	0.705426	0.667284
OG3677_REF_Scer_AF-P47125-F1-model_v2	0.517544	0.514886
OG2384_REF_Scer_AF-P47143-F1-model_v2	0.671425	0.591434
OG1390_REF_Scer_AF-P47164-F1-model_v2	0.586974	0.520911
OG4317_REF_Scer_AF-P47165-F1-model_v2	0.733531	0.65212
OG1597_REF_Scer_AF-P47169-F1-model_v2	0.544181	0.533671
OG1210_REF_Scer_AF-P47176-F1-model_v2	0.743875	0.680581
OG5096_REF_Scer_AF-P47183-F1-model_v2	0.912115	0.734533			1
OG1103_REF_Scer_AF-P47771-F1-model_v2	0.580928	0.515775
OG1240_REF_Scer_AF-P47912-F1-model_v2	0.640696	0.558118
OG4171_REF_Scer_AF-P48015-F1-model_v2	0.647144	0.545272
OG3499_REF_Scer_AF-P48016-F1-model_v2	0.61683	0.434518
OG1096_REF_Scer_AF-P48570-F1-model_v2	0.907331	0.871148
OG3069_REF_Scer_AF-P49017-F1-model_v2	0.784748	0.647248
OG2227_REF_Scer_AF-P49095-F1-model_v2	0.699138	0.649321
OG1111_REF_Scer_AF-P49367-F1-model_v2	0.720236	0.708524
OG2282_REF_Scer_AF-P49435-F1-model_v2	0.744972	0.652026
OG1022_REF_Scer_AF-P49954-F1-model_v2	0.662607	0.58565
OG2603_REF_Scer_AF-P50076-F1-model_v2	0.585525	0.419895
OG1354_REF_Scer_AF-P50094-F1-model_v2	0.80104	0.734367
OG1354_REF_Scer_AF-P50095-F1-model_v2	0.807932	0.728054
OG2868_REF_Scer_AF-P50107-F1-model_v2	0.631843	0.556192
OG1630_REF_Scer_AF-P50264-F1-model_v2	0.534274	0.399583
OG4010_REF_Scer_AF-P50861-F1-model_v2	0.75916	0.651202
OG2774_REF_Scer_AF-P51601-F1-model_v2	0.834533	0.764983
OG1299_REF_Scer_AF-P52489-F1-model_v2	0.689872	0.638295
OG1264_REF_Scer_AF-P52892-F1-model_v2	0.633953	0.56509
OG1264_REF_Scer_AF-P52893-F1-model_v2	0.684664	0.595736
OG1055_REF_Scer_AF-P52910-F1-model_v2	0.766828	0.634329	1
OG2228_REF_Scer_AF-P53037-F1-model_v2	0.608473	0.468923
OG1121_REF_Scer_AF-P53045-F1-model_v2	0.794207	0.661004
OG1377_REF_Scer_AF-P53090-F1-model_v2	0.651001	0.518749
OG3557_REF_Scer_AF-P53101-F1-model_v2	0.632653	0.530705
OG2495_REF_Scer_AF-P53128-F1-model_v2	0.666776	0.600693
OG1004_REF_Scer_AF-P53131-F1-model_v2	0.580871	0.559482
OG3458_REF_Scer_AF-P53164-F1-model_v2	0.471118	0.423804
OG2913_REF_Scer_AF-P53178-F1-model_v2	0.448884	0.372855
OG3488_REF_Scer_AF-P53184-F1-model_v2	0.520185	0.386778
OG2116_REF_Scer_AF-P53199-F1-model_v2	0.728392	0.663684
OG1473_REF_Scer_AF-P53204-F1-model_v2	0.824639	0.781333
OG1667_REF_Scer_AF-P53228-F1-model_v2	0.669834	0.65099
OG2409_REF_Scer_AF-P53312-F1-model_v2	0.68638	0.627626
OG3991_REF_Scer_AF-P53315-F1-model_v2	0.468221	0.415835
OG2783_REF_Scer_AF-P53318-F1-model_v2	0.585367	0.506285
OG1488_REF_Scer_AF-P53319-F1-model_v2	0.812542	0.78032
OG3025_REF_Scer_AF-P53332-F1-model_v2	0.502944	0.384124
OG1696_REF_Scer_AF-P53598-F1-model_v2	0.787546	0.677168
OG1414_REF_Scer_AF-P53685-F1-model_v2	0.687453	0.556955
OG2646_REF_Scer_AF-P53730-F1-model_v2	0.519149	0.41174
OG2380_REF_Scer_AF-P53848-F1-model_v2	0.471127	0.443402
OG3638_REF_Scer_AF-P53868-F1-model_v2	0.544503	0.411985
OG4226_REF_Scer_AF-P53909-F1-model_v2	0.670592	0.564637
OG2924_REF_Scer_AF-P53915-F1-model_v2	0.557483	0.399059
OG3104_REF_Scer_AF-P53954-F1-model_v2	0.510721	0.469255
OG1056_REF_Scer_AF-P53982-F1-model_v2	0.720065	0.711224
OG1322_REF_Scer_AF-P54113-F1-model_v2	0.826209	0.797226
OG1103_REF_Scer_AF-P54114-F1-model_v2	0.564748	0.499026
OG1021_REF_Scer_AF-P54115-F1-model_v2	0.572546	0.543046
OG1596_REF_Scer_AF-P54781-F1-model_v2	0.79313	0.701665
OG2506_REF_Scer_AF-P54783-F1-model_v2	0.657437	0.549689
OG1904_REF_Scer_AF-P54839-F1-model_v2	0.750036	0.684471
OG2752_REF_Scer_AF-P54885-F1-model_v2	0.725296	0.611729
OG2086_REF_Scer_AF-P80210-F1-model_v2	0.829217	0.747556
OG2637_REF_Scer_AF-P80235-F1-model_v2	0.66081	0.530439
OG1137_REF_Scer_AF-Q00055-F1-model_v2	0.754158	0.624667
OG1275_REF_Scer_AF-Q00711-F1-model_v2	0.848402	0.81255		1
OG1753_REF_Scer_AF-Q00764-F1-model_v2	0.825711	0.738674
OG1254_REF_Scer_AF-Q01519-F1-model_v2	0.799127	0.687996		1
OG1055_REF_Scer_AF-Q01574-F1-model_v2	0.567637	0.612271	1
OG3525_REF_Scer_AF-Q01802-F1-model_v2	0.584861	0.456426
OG2074_REF_Scer_AF-Q02046-F1-model_v2	0.733393	0.660664
OG2837_REF_Scer_AF-Q02196-F1-model_v2	0.807252	0.733045
OG3048_REF_Scer_AF-Q02784-F1-model_v2	0.787932	0.733828
OG1306_REF_Scer_AF-Q02896-F1-model_v2	0.54229	0.466023
OG3394_REF_Scer_AF-Q03266-F1-model_v2	0.428828	0.397396
OG1758_REF_Scer_AF-Q03529-F1-model_v2	0.699917	0.602046
OG3714_REF_Scer_AF-Q03677-F1-model_v2	0.563475	0.530445
OG4645_REF_Scer_AF-Q03778-F1-model_v2	0.49534	0.474056
OG1746_REF_Scer_AF-Q03835-F1-model_v2	0.690438	0.58689
OG2578_REF_Scer_AF-Q03941-F1-model_v2	0.55629	0.493509
OG4463_REF_Scer_AF-Q04066-F1-model_v2	0.418285	0.349747
OG4398_REF_Scer_AF-Q04178-F1-model_v2	0.841706	0.681994
OG3917_REF_Scer_AF-Q04179-F1-model_v2	0.556542	0.428035
OG2283_REF_Scer_AF-Q04212-F1-model_v2	0.549425	0.483016
OG1329_REF_Scer_AF-Q04409-F1-model_v2	0.693498	0.543288
OG2190_REF_Scer_AF-Q04430-F1-model_v2	0.689622	0.594035
OG2112_REF_Scer_AF-Q04487-F1-model_v2	0.504102	0.423498
OG1390_REF_Scer_AF-Q04533-F1-model_v2	0.559173	0.472801
OG3112_REF_Scer_AF-Q05521-F1-model_v2	0.58999	0.467433
OG4583_REF_Scer_AF-Q05533-F1-model_v2	0.597747	0.542818
OG2557_REF_Scer_AF-Q05567-F1-model_v2	0.636471	0.574536
OG2741_REF_Scer_AF-Q05584-F1-model_v2	0.595681	0.54047
OG3207_REF_Scer_AF-Q05788-F1-model_v2	0.634991	0.552109
OG1807_REF_Scer_AF-Q05871-F1-model_v2	0.462192	0.39797
OG4043_REF_Scer_AF-Q05902-F1-model_v2	0.579514	0.465657
OG2148_REF_Scer_AF-Q05911-F1-model_v2	0.871006	0.801889
OG3740_REF_Scer_AF-Q05979-F1-model_v2	0.602459	0.580151
OG1318_REF_Scer_AF-Q06147-F1-model_v2	0.629396	0.446616
OG1473_REF_Scer_AF-Q06178-F1-model_v2	0.85917	0.80127
OG1287_REF_Scer_AF-Q06236-F1-model_v2	0.510948	0.452604
OG3095_REF_Scer_AF-Q06489-F1-model_v2	0.670718	0.531068
OG3811_REF_Scer_AF-Q06490-F1-model_v2	0.587452	0.402996			1
OG4396_REF_Scer_AF-Q06549-F1-model_v2	0.492475	0.451399
OG2348_REF_Scer_AF-Q06625-F1-model_v2	0.6756	0.600008
OG1498_REF_Scer_AF-Q06702-F1-model_v2	0.601675	0.545221
OG1498_REF_Scer_AF-Q06703-F1-model_v2	0.620776	0.567462
OG1060_REF_Scer_AF-Q07471-F1-model_v2	0.542856	0.497316
OG3681_REF_Scer_AF-Q07560-F1-model_v2	0.530719	0.445419
OG1380_REF_Scer_AF-Q07729-F1-model_v2	0.570471	0.506016
OG5096_REF_Scer_AF-Q07748-F1-model_v2	0.914301	0.736341			1
OG3782_REF_Scer_AF-Q07786-F1-model_v2	0.666001	0.574972
OG2308_REF_Scer_AF-Q07938-F1-model_v2	0.688239	0.575733
OG3782_REF_Scer_AF-Q07993-F1-model_v2	0.54249	0.509331
OG2031_REF_Scer_AF-Q08220-F1-model_v2	0.530331	0.495999
OG3811_REF_Scer_AF-Q08224-F1-model_v2	0.60114	0.426237			1
OG2084_REF_Scer_AF-Q08438-F1-model_v2	0.725943	0.597055
OG1807_REF_Scer_AF-Q08558-F1-model_v2	0.464561	0.345719
OG2126_REF_Scer_AF-Q08645-F1-model_v2	0.634077	0.55498
OG1458_REF_Scer_AF-Q08911-F1-model_v2	0.700194	0.679789
OG3811_REF_Scer_AF-Q08975-F1-model_v2	0.615383	0.434032			1
OG2901_REF_Scer_AF-Q12001-F1-model_v2	0.66149	0.517245
OG3679_REF_Scer_AF-Q12051-F1-model_v2	0.511406	0.450772
OG1394_REF_Scer_AF-Q12069-F1-model_v2	0.656209	0.589557
OG2508_REF_Scer_AF-Q12074-F1-model_v2	0.841215	0.750399
OG1096_REF_Scer_AF-Q12122-F1-model_v2	0.907341	0.88031
OG1115_REF_Scer_AF-Q12166-F1-model_v2	0.745217	0.681131
OG4004_REF_Scer_AF-Q12178-F1-model_v2	0.729585	0.589568
OG1764_REF_Scer_AF-Q12189-F1-model_v2	0.664921	0.62787
OG1390_REF_Scer_AF-Q12198-F1-model_v2	0.48718	0.422501
OG1318_REF_Scer_AF-Q12246-F1-model_v2	0.615893	0.449136
OG2007_REF_Scer_AF-Q12265-F1-model_v2	0.788292	0.663061
OG2741_REF_Scer_AF-Q12320-F1-model_v2	0.597016	0.519525
OG1394_REF_Scer_AF-Q12362-F1-model_v2	0.656893	0.598362
OG3551_REF_Scer_AF-Q12452-F1-model_v2	0.627335	0.555754
OG3801_REF_Scer_AF-Q12455-F1-model_v2	0.597584	0.562642
OG4008_REF_Scer_AF-Q12676-F1-model_v2	0.50602	0.440197
OG1589_REF_Scer_AF-Q12680-F1-model_v2	0.827586	0.683763
OG2765_REF_Scer_AF-Q3E840-F1-model_v2	0.73656	0.62519
OG2562_REF_Scer_AF-Q99190-F1-model_v2	0.577335	0.420122
OG2061_REF_Scer_AF-Q99258-F1-model_v2	0.688219	0.606002
OG3531_REF_Scer_AF-Q99312-F1-model_v2	0.639971	0.524774

## Sheet: B Histogram
x	CR No Xylose utilization	y	CR Xylose utilization
0.025	0	0.025	0
0.075	0	0.075	0
0.125	0	0.125	0
0.175	0	0.175	0.0382409
0.225	0	0.225	0
0.275	0	0.275	0.0382409
0.325	0	0.325	0.191205
0.375	0.0382409	0.375	0.726577
0.425	0.267686	0.425	1.52964
0.475	0.764818	0.475	1.98853
0.525	1.72084	0.525	2.48566
0.575	2.48566	0.575	2.98279
0.625	2.21797	0.625	2.98279
0.675	3.32696	0.675	2.67686
0.725	3.51816	0.725	2.75335
0.775	2.60038	0.775	1.14723
0.825	2.29446	0.825	0.344168
0.875	0.535373	0.875	0.114723
0.925	0.229446	0.925	0
0.975	0	0.975	0

## Sheet: C
#iPath_ID, color, and width columns uploaded (without headers and with single space delimiters) to iPath3 using the menu tools->direct submission
# Parameters:
# default settings:
# default_opacity
# default_width 3
# default_radius 7
# default_color #aaaaaa
# background_color #ffffff
# whole_pathways unchecked
# whole_modules unchecked
# query_reactions unchecked
# export_type svg
# keep_colors
#Non_default parameters:
# tax_filter sce
# map metabolic
# Click Export map to graphical format
iPath_ID	Uniprot_ids	mean_conservation	color	width
INT_G1000	['P10614']	0.666605	#2c738e	W10
INT_G1001	['P32462']	0.594769	#1f948c	W9
INT_G1004	['P32353']	0.598202	#20938c	W9
INT_G1014	['Q12189']	0.620356	#23898e	W9
INT_G1015	['P33315', 'P23254']	0.622696	#23888e	W9
INT_G1017	['P14540']	0.730782	#3a538b	W11
INT_G1018	['P33315', 'P23254']	0.622696	#23888e	W9
INT_G1019	['P09201']	0.679678	#2e6e8e	W10
INT_G1020	['P14540']	0.730782	#3a538b	W11
INT_G1021	['P00358', 'P00359', 'P00360']	0.769694	#433e85	W12
INT_G1022	['P00560']	0.745608	#3e4c8a	W11
INT_G1024	['P46969']	0.668498	#2c728e	W10
INT_G1030	['P52893', 'P52892']	0.573696	#1f9f88	W8
INT_G1031	['P32419', 'P17505']	0.600705	#20928c	W9
INT_G1035	['Q08911']	0.664951	#2b748e	W10
INT_G1036	['Q08911']	0.664951	#2b748e	W10
INT_G1046	['P07143', 'P07256', 'P07257', 'P08067', 'P08525', 'P37299', 'P22289', 'P00128', 'P00127']	0.573266	#1f9f88	W8
INT_G1047	['P00127', 'P00128', 'P07143', 'P07257', 'P07256', 'P08067', 'P08525', 'P37299', 'P22289']	0.573266	#1f9f88	W8
INT_G1048	['P00127', 'P00128', 'P07143', 'P07256', 'P07257', 'P08067', 'P08525', 'P37299', 'P22289']	0.573266	#1f9f88	W8
INT_G1049	['P07255', 'P10174', 'Q01519', 'P00425', 'P00427', 'P00424', 'P04039', 'P04037', 'P32799']	0.559674	#21a585	W8
INT_G1050	['P10174', 'Q01519', 'P00424', 'P00425', 'P00427', 'P04039', 'P04037', 'P32799', 'P07255']	0.559674	#21a585	W8
INT_G1051	['P00424', 'P00425', 'P00427', 'P04039', 'P04037', 'P32799', 'P07255', 'P10174', 'Q01519']	0.559674	#21a585	W8
INT_G1054	['Q04487', 'P47052', 'Q06236', 'P33421', 'P21801', 'P37298', 'Q00711']	0.606988	#218f8d	W9
INT_G1055	['P23542', 'Q01802']	0.539628	#27ad81	W8
INT_G1056	['P10963']	0.726611	#39558c	W11
INT_G1058	['Q99312']	0.542579	#26ad81	W8
INT_G1059	['Q05788']	0.562044	#20a386	W8
INT_G1060	['Q04178']	0.694015	#31668e	W11
INT_G1061	['P80210']	0.753233	#3f4788	W12
INT_G1062	['Q05911']	0.79701	#472e7c	W12
INT_G1063	['P47143']	0.598537	#20928c	W9
INT_G1064	['P49435']	0.658706	#2a778e	W10
INT_G1065	['P07170', 'P26364']	0.652681	#297a8e	W10
INT_G1066	['P36010', 'P52489', 'P00549']	0.719894	#375a8c	W11
INT_G1067	['P53909']	0.576727	#1e9d89	W9
INT_G1068	['P50095', 'P50094', 'P38697']	0.705265	#34618d	W11
INT_G1070	['Q05788']	0.562044	#20a386	W8
INT_G1072	['P38625']	0.798569	#472d7b	W12
INT_G1073	['Q07729']	0.504379	#40bd72	W7
INT_G1074	['P15454']	0.678691	#2e6e8e	W10
INT_G1075	['P36010', 'P52489', 'P00549']	0.719894	#375a8c	W11
INT_G1076	['P21524', 'P21672', 'P09938']	0.733022	#3b528b	W11
INT_G1077	['P00549', 'P36010', 'P52489']	0.719894	#375a8c	W11
INT_G1082	['P32375']	0.550683	#23a983	W8
INT_G1083	['P20051']	0.608969	#218e8d	W9
INT_G1085	['P13298', 'P30402']	0.663226	#2b758e	W10
INT_G1086	['P30402', 'P13298']	0.663226	#2b758e	W10
INT_G1088	['P36010']	0.687963	#30698e	W10
INT_G1089	['P38627', 'P28274']	0.722704	#38588c	W11
INT_G1090	['P36010']	0.687963	#30698e	W10
INT_G1092	['P27515']	0.559074	#21a585	W8
INT_G1093	['P27515']	0.559074	#21a585	W8
INT_G1094	['Q06549']	0.444342	#7fd34e	W6
INT_G1096	['Q12178']	0.619817	#23898e	W9
INT_G1101	['P09938', 'P21672', 'P21524']	0.733022	#3b528b	W11
INT_G1103	['P06785']	0.729292	#3a548c	W11
INT_G1104	['P36010']	0.687963	#30698e	W10
INT_G1105	['P36010']	0.687963	#30698e	W10
INT_G111	['P14020']	0.567198	#1fa187	W8
INT_G1110	['P03962']	0.696577	#32658e	W11
INT_G112	['P14020']	0.567198	#1fa187	W8
INT_G1121	['Q05902']	0.474175	#5ec962	W7
INT_G113	['P16661']	0.499541	#44bf70	W7
INT_G1131	['P33412']	0.459357	#6ece58	W6
INT_G1133	['P22140']	0.500501	#44bf70	W7
INT_G114	['P16661']	0.499541	#44bf70	W7
INT_G1145	['P25578']	0.529334	#2db27d	W8
INT_G1146	['Q07560']	0.46643	#65cb5e	W7
INT_G1147	['Q07560']	0.46643	#65cb5e	W7
INT_G1148	['P38221']	0.615102	#228b8d	W9
INT_G1149	['P33333']	0.497787	#46c06f	W7
INT_G1150	['P32784', 'P36148']	0.521189	#32b67a	W8
INT_G1151	['P08456']	0.634893	#26828e	W10
INT_G1152	['P53037', 'P39006']	0.570979	#1fa088	W8
INT_G1153	['P22140']	0.500501	#44bf70	W7
INT_G1154	['P22140']	0.500501	#44bf70	W7
INT_G1155	['P17898']	0.500501	#44bf70	W7
INT_G1156	['P17898']	0.500501	#44bf70	W7
INT_G1158	['P13259']	0.72731	#39558c	W11
INT_G1159	['P20485']	0.475567	#5cc863	W7
INT_G1160	['P05375']	0.552273	#22a884	W8
INT_G1162	['P05374']	0.428955	#93d741	W6
INT_G1168	['P40471']	0.518305	#35b779	W8
INT_G1172	['P17898']	0.500501	#44bf70	W7
INT_G1177	['P22140']	0.500501	#44bf70	W7
INT_G1180	['P22140']	0.500501	#44bf70	W7
INT_G1182	['P38342']	0.387148	#c8e020	W5
INT_G1183	['P38703', 'P28496']	0.582537	#1f9a8a	W9
INT_G1189	['Q05567']	0.573282	#1f9f88	W8
INT_G1190	['P40970', 'P25045']	0.545112	#25ac82	W8
INT_G1191	['P25045', 'P40970']	0.545112	#25ac82	W8
INT_G1239	['P13711']	0.508399	#3dbc74	W7
INT_G1241	['P27796']	0.627606	#25858e	W9
INT_G1242	['P13711']	0.508399	#3dbc74	W7
INT_G1245	['P27796']	0.627606	#25858e	W9
INT_G1247	['P33412']	0.459357	#6ece58	W6
INT_G1248	['P43619']	0.660635	#2a768e	W10
INT_G1249	['P53164']	0.424391	#98d83e	W6
INT_G1250	['P38795']	0.726992	#39558c	W11
INT_G1251	['P53685', 'P06700']	0.587562	#1f988b	W9
INT_G1252	['P53184']	0.418098	#a0da39	W6
INT_G1253	['P39683']	0.577657	#1e9d89	W9
INT_G1260	['P05375']	0.552273	#22a884	W8
INT_G1266	['P15496']	0.61849	#238a8d	W9
INT_G1267	['P08524', 'Q12051']	0.567996	#1fa188	W8
INT_G1268	['Q12051', 'P08524']	0.567996	#1fa188	W8
INT_G1286	['Q12051', 'P08524']	0.567996	#1fa188	W8
INT_G1287	['P08524', 'Q12051']	0.567996	#1fa188	W8
INT_G13	['P07259']	0.715497	#365c8d	W11
INT_G133	['Q12198', 'Q04533', 'P47164']	0.538896	#28ae80	W8
INT_G134	['P32477']	0.539021	#28ae80	W8
INT_G135	['Q08220']	0.490454	#4ec36b	W7
INT_G1350	['Q12001']	0.553684	#22a785	W8
INT_G1351	['Q12001']	0.553684	#22a785	W8
INT_G1352	['P40351']	0.585902	#1f998a	W9
INT_G1353	['P50076']	0.467627	#65cb5e	W7
INT_G139	['Q04409', 'P17709', 'P04807', 'P04806']	0.615789	#228b8d	W9
INT_G142	['Q06702', 'Q06703']	0.533491	#2ab07f	W8
INT_G146	['P38628']	0.517782	#35b779	W8
INT_G1487	['P53178', 'P38242']	0.396572	#bddf26	W5
INT_G1488	['P43636']	0.518443	#35b779	W8
INT_G1489	['P43636']	0.518443	#35b779	W8
INT_G1490	['P53954']	0.464948	#67cc5c	W7
INT_G1491	['P07286']	0.60498	#21908d	W9
INT_G1492	['P40350']	0.560081	#20a486	W8
INT_G153	['P09624', 'P39726', 'P48015', 'P49095']	0.603458	#21918c	W9
INT_G1550	['P07246', 'P38113', 'P00330', 'P00331', 'P32771']	0.726437	#39568c	W11
INT_G1551	['P54115', 'P40047', 'P46367']	0.624216	#24878e	W9
INT_G1554	['P00331', 'P00330', 'P32771', 'P07246', 'P38113']	0.726437	#39568c	W11
INT_G1555	['P46367', 'P54115', 'P40047']	0.624216	#24878e	W9
INT_G156	['Q12074', 'Q12455']	0.652064	#297a8e	W10
INT_G1567	['P46367', 'P54115', 'P40047']	0.624216	#24878e	W9
INT_G1578	['P47771', 'P54114']	0.5353	#2ab07f	W8
INT_G161	['P46367', 'P54115', 'P40047']	0.624216	#24878e	W9
INT_G1670	['P32528']	0.390285	#c5e021	W5
INT_G1690	['P53848']	0.441878	#81d34d	W6
INT_G1691	['P53848']	0.441878	#81d34d	W6
INT_G1695	['P38145']	0.594263	#1f958b	W9
INT_G1696	['Q03778']	0.445585	#7fd34e	W6
INT_G1697	['P38913']	0.446412	#7cd250	W6
INT_G1699	['P38075']	0.622697	#23888e	W9
INT_G1700	['P38075']	0.622697	#23888e	W9
INT_G1701	['P39988']	0.500309	#44bf70	W7
INT_G1702	['P38075']	0.622697	#23888e	W9
INT_G1703	['P38075']	0.622697	#23888e	W9
INT_G1704	['P39988']	0.500309	#44bf70	W7
INT_G1705	['P39988']	0.500309	#44bf70	W7
INT_G1707	['P38122']	0.447908	#7cd250	W6
INT_G1708	['P38787']	0.347406	#fbe723	W5
INT_G1709	['Q04430']	0.60588	#21908d	W9
INT_G1710	['P40506']	0.59893	#20928c	W9
INT_G1711	['Q03941']	0.493075	#4ac16d	W7
INT_G1712	['P36076']	0.621655	#23888e	W9
INT_G1717	['P51601']	0.757988	#404588	W12
INT_G1718	['P51601']	0.757988	#404588	W12
INT_G1719	['P51601']	0.757988	#404588	W12
INT_G1721	['P53848']	0.441878	#81d34d	W6
INT_G1722	['P53848']	0.441878	#81d34d	W6
INT_G1723	['Q12676', 'Q08645']	0.509828	#3bbb75	W7
INT_G1724	['P07807']	0.456149	#70cf57	W6
INT_G1725	['P07807']	0.456149	#70cf57	W6
INT_G1726	['P07807']	0.456149	#70cf57	W6
INT_G1727	['P53848']	0.441878	#81d34d	W6
INT_G1728	['P53848']	0.441878	#81d34d	W6
INT_G1729	['P46151', 'P53128']	0.588264	#1f978b	W9
INT_G1733	['P40099']	0.38155	#d0e11c	W5
INT_G1734	['P37292', 'P37291', 'P48015']	0.653243	#297a8e	W10
INT_G1735	['P04161', 'P07245', 'P09440', 'P38009', 'P54113']	0.69443	#31668e	W11
INT_G1736	['P07245', 'P09440']	0.650051	#297b8e	W10
INT_G1737	['P09440', 'Q02046', 'P07245']	0.65555	#2a788e	W10
INT_G1738	['P32347']	0.702001	#33638d	W11
INT_G1739	['P11353']	0.678376	#2e6e8e	W10
INT_G1740	['P40012']	0.396297	#bddf26	W5
INT_G1741	['P16622']	0.64988	#297b8e	W10
INT_G1748	['P36150']	0.510538	#3bbb75	W7
INT_G1755	['P53332']	0.411804	#a8db34	W6
INT_G1772	['P33330']	0.588608	#1f978b	W9
INT_G1781	['Q12246', 'Q06147']	0.51497	#38b977	W7
INT_G1784	['P40471']	0.518305	#35b779	W8
INT_G1786	['P09624', 'P12695', 'P16387', 'P32473']	0.711741	#355e8d	W11
INT_G1788	['P07991']	0.661502	#2b758e	W10
INT_G1789	['P41338']	0.674287	#2d708e	W10
INT_G1790	['P28240']	0.650561	#297b8e	W10
INT_G1792	['P00950']	0.744687	#3d4d8a	W11
INT_G1793	['P43567']	0.484799	#52c569	W7
INT_G1794	['P37303']	0.609036	#218e8d	W9
INT_G1796	['P49095']	0.633435	#26828e	W10
INT_G1801	['P38998']	0.700369	#33638d	W11
INT_G1804	['P14540']	0.730782	#3a538b	W11
INT_G1805	['P11412']	0.645847	#287d8e	W10
INT_G1823	['P0CX10', 'P0CX11', 'P42222', 'P00925', 'P00924']	0.765119	#424086	W12
INT_G1826	['P03965', 'P07258', 'P07259']	0.703793	#33628d	W11
INT_G1827	['P39522']	0.727005	#39558c	W11
INT_G1833	['P54114', 'P47771']	0.5353	#2ab07f	W8
INT_G1834	['P32190']	0.576304	#1e9d89	W9
INT_G1845	['P25340']	0.647525	#287c8e	W10
INT_G1847	['P08679', 'P43635', 'P00890']	0.712888	#365d8d	W11
INT_G1848	['P00890', 'P43635', 'P08679']	0.712888	#365d8d	W11
INT_G185	['P07149']	0.594315	#1f958b	W9
INT_G1850	['P10963']	0.726611	#39558c	W11
INT_G1851	['P11154', 'P32327']	0.759569	#414487	W12
INT_G1856	['P17709', 'Q04409', 'P04806', 'P04807']	0.615789	#228b8d	W9
INT_G1857	['P53228', 'P15019']	0.702226	#33628d	W11
INT_G1858	['P53228', 'P15019']	0.702226	#33628d	W11
INT_G1859	['P23254', 'P33315']	0.622696	#23888e	W9
INT_G1860	['P33315', 'P23254']	0.622696	#23888e	W9
INT_G1861	['P33315', 'P23254']	0.622696	#23888e	W9
INT_G1862	['P23254', 'P33315']	0.622696	#23888e	W9
INT_G1863	['Q12189']	0.620356	#23898e	W9
INT_G1864	['P46969']	0.668498	#2c728e	W10
INT_G1871	['P30952', 'P21826']	0.646637	#287d8e	W10
INT_G1873	['P07170', 'P26364']	0.652681	#297a8e	W10
INT_G1875	['P53909']	0.576727	#1e9d89	W9
INT_G1876	['Q05788']	0.562044	#20a386	W8
INT_G1878	['P15454']	0.678691	#2e6e8e	W10
INT_G1880	['Q05788']	0.562044	#20a386	W8
INT_G1893	['P38009', 'P54113']	0.793951	#472f7d	W12
INT_G1894	['P18562']	0.71824	#375b8d	W11
INT_G1903	['P38840', 'P23542', 'P53090', 'Q01802', 'P07172']	0.520313	#34b679	W8
INT_G1913	['P32353']	0.598202	#20938c	W9
INT_G1914	['P54781']	0.704494	#34618d	W11
INT_G1915	['P32352']	0.601363	#20928c	W9
INT_G1916	['P32528']	0.390285	#c5e021	W5
INT_G1917	['P32528']	0.390285	#c5e021	W5
INT_G1919	['P36010']	0.687963	#30698e	W10
INT_G1921	['P00572']	0.511231	#3aba76	W7
INT_G1922	['P06168']	0.840773	#471164	W13
INT_G1927	['Q02196', 'P08536']	0.707049	#34608d	W11
INT_G1929	['P26263', 'P16467', 'Q07471', 'P06169']	0.659239	#2a778e	W10
INT_G1930	['P40047', 'P46367', 'P47771', 'P54115', 'P54114']	0.58865	#1f978b	W9
INT_G1931	['P32771', 'P07246', 'P38113', 'P00331', 'P00330']	0.726437	#39568c	W11
INT_G1944	['Q12265', 'P32895', 'P38063', 'P38620', 'P38689']	0.75004	#3e4989	W12
INT_G1945	['P00549', 'P52489']	0.735859	#3b518b	W11
INT_G1946	['P12709']	0.784067	#453581	W12
INT_G1947	['P12709']	0.784067	#453581	W12
INT_G2102	['P38179']	0.434906	#8bd646	W6
INT_G2103	['P38179']	0.434906	#8bd646	W6
INT_G2104	['P53868']	0.456071	#73d056	W6
INT_G2105	['P53730']	0.435905	#89d548	W6
INT_G2106	['P53868']	0.456071	#73d056	W6
INT_G22	['P00724']	0.49519	#48c16e	W7
INT_G229	['Q08224', 'Q08975']	0.435539	#8bd646	W6
INT_G23	['P00724']	0.49519	#48c16e	W7
INT_G230	['P41835']	0.478114	#5ac864	W7
INT_G231	['P41835']	0.478114	#5ac864	W7
INT_G233	['P07170', 'P26364']	0.652681	#297a8e	W10
INT_G235	['Q08224', 'Q08975']	0.435539	#8bd646	W6
INT_G236	['Q08224', 'Q08975']	0.435539	#8bd646	W6
INT_G237	['Q08224', 'Q08975']	0.435539	#8bd646	W6
INT_G238	['P41835']	0.478114	#5ac864	W7
INT_G239	['P35202']	0.413332	#a8db34	W6
INT_G240	['Q07748', 'P42883', 'P43534', 'P47183']	0.769837	#433e85	W12
INT_G242	['P41835']	0.478114	#5ac864	W7
INT_G243	['P41835']	0.478114	#5ac864	W7
INT_G259	['Q07993']	0.584671	#1f998a	W9
INT_G275	['P32459']	0.502689	#42be71	W7
INT_G281	['P17649']	0.627874	#25858e	W9
INT_G292	['P35731']	0.369005	#dfe318	W5
INT_G298	['Q06625', 'P06738']	0.648097	#287c8e	W10
INT_G299	['P41940']	0.800911	#472c7a	W12
INT_G310	['P16862', 'P16861']	0.623495	#24878e	W9
INT_G312	['P00815']	0.657242	#2a788e	W10
INT_G3196	['P37012', 'P33401']	0.663305	#2b758e	W10
INT_G3199	['P32288']	0.772494	#433d84	W12
INT_G3204	['P04161']	0.584146	#1f9a8a	W9
INT_G3209	['Q01802', 'P23542']	0.539628	#27ad81	W8
INT_G3210	['P23542', 'Q01802']	0.539628	#27ad81	W8
INT_G3211	['Q12680', 'P07262', 'P39708']	0.692758	#31678e	W11
INT_G3226	['Q05533', 'P38710']	0.524799	#31b57b	W8
INT_G3227	['Q05533', 'P38710']	0.524799	#31b57b	W8
INT_G3229	['P11986']	0.669815	#2c718e	W10
INT_G326	['P17649']	0.627874	#25858e	W9
INT_G3277	['P28777']	0.738471	#3c508b	W11
INT_G3278	['Q05979']	0.559056	#21a585	W8
INT_G3279	['P47169', 'P39692']	0.492218	#4cc26c	W7
INT_G3288	['P31373', 'P53101']	0.624847	#24868e	W9
INT_G3293	['P00942']	0.691594	#31688e	W11
INT_G3328	['P29704']	0.57638	#1e9d89	W9
INT_G3331	['P32378']	0.605044	#21908d	W9
INT_G3335	['P27680']	0.507652	#3dbc74	W7
INT_G3338	['P53318']	0.52061	#34b679	W8
INT_G3339	['P49017']	0.676747	#2e6f8e	W10
INT_G3340	['P41735']	0.651574	#297a8e	W10
INT_G3341	['P27680']	0.507652	#3dbc74	W7
INT_G3363	['Q07786', 'P35497']	0.584671	#1f998a	W9
INT_G3367	['P29952']	0.62582	#24868e	W9
INT_G3378	['P38286']	0.559077	#21a585	W8
INT_G3384	['P38298', 'P38703', 'P28496']	0.54623	#25ab82	W8
INT_G3385	['P38992']	0.568856	#1fa188	W8
INT_G3386	['P38992']	0.568856	#1fa188	W8
INT_G3397	['P12709']	0.784067	#453581	W12
INT_G3399	['P04161']	0.584146	#1f9a8a	W9
INT_G3400	['P38972']	0.667872	#2c728e	W10
INT_G3401	['P07244']	0.566912	#1fa187	W8
INT_G3402	['P21264']	0.627452	#25858e	W9
INT_G3403	['P27616']	0.66922	#2c728e	W10
INT_G3404	['Q05911']	0.79701	#472e7c	W12
INT_G3405	['P38009', 'P54113']	0.793951	#472f7d	W12
INT_G3406	['P07244']	0.566912	#1fa187	W8
INT_G3433	['Q01574', 'P52910']	0.641687	#277f8e	W10
INT_G3460	['P15807']	0.377956	#d5e21a	W5
INT_G3461	['P15807']	0.377956	#d5e21a	W5
INT_G3507	['P47039']	0.611229	#228d8d	W9
INT_G3511	['P38169']	0.507041	#3dbc74	W7
INT_G3512	['Q04066']	0.354867	#f1e51d	W5
INT_G3518	['P32582', 'P53101']	0.607154	#218f8d	W9
INT_G352	['P50861']	0.65568	#2a788e	W10
INT_G353	['P50861']	0.65568	#2a788e	W10
INT_G354	['Q99258']	0.60813	#218f8d	W9
INT_G355	['P53954']	0.464948	#67cc5c	W7
INT_G356	['P54839']	0.681232	#2e6d8e	W10
INT_G357	['P54839']	0.681232	#2e6d8e	W10
INT_G3576	['P27796']	0.627606	#25858e	W9
INT_G3577	['P13711']	0.508399	#3dbc74	W7
INT_G358	['Q12074']	0.752866	#3f4889	W12
INT_G359	['Q12074']	0.752866	#3f4889	W12
INT_G3598	['P06106']	0.714514	#365c8d	W11
INT_G3599	['P06106']	0.714514	#365c8d	W11
INT_G36	['P40012']	0.396297	#bddf26	W5
INT_G360	['Q12074']	0.752866	#3f4889	W12
INT_G3601	['P06106']	0.714514	#365c8d	W11
INT_G3628	['P19414']	0.689214	#30698e	W10
INT_G3629	['P21954', 'P53982', 'P41939']	0.738043	#3c508b	W11
INT_G3630	['P17505', 'P32419']	0.600705	#20928c	W9
INT_G3631	['P41939', 'P21954', 'P53982', 'P28241', 'P28834']	0.718998	#375a8c	W11
INT_G3632	['P19414']	0.689214	#30698e	W10
INT_G3634	['P41939', 'P21954', 'P53982']	0.738043	#3c508b	W11
INT_G3639	['P53312', 'P53598']	0.657755	#2a778e	W10
INT_G3640	['P19262', 'P20967', 'P09624']	0.741141	#3d4e8a	W11
INT_G3641	['P21801', 'P37298', 'Q00711', 'Q04487', 'P47052', 'Q06236', 'P33421']	0.606988	#218f8d	W9
INT_G3642	['P08417']	0.718788	#375a8c	W11
INT_G3657	['P41903', 'P16861', 'P16862', 'P09201']	0.575839	#1f9e89	W9
INT_G3671	['P00331', 'P00330', 'P32771', 'P07246', 'P38113']	0.726437	#39568c	W11
INT_G37	['P16622']	0.64988	#297b8e	W10
INT_G371	['Q02196']	0.739219	#3c4f8a	W11
INT_G372	['P18408']	0.615372	#228b8d	W9
INT_G373	['P32288']	0.772494	#433d84	W12
INT_G3761	['Q03677']	0.512402	#3aba76	W7
INT_G3766	['P33312']	0.501113	#42be71	W7
INT_G3767	['Q12362']	0.581415	#1e9b8a	W9
INT_G3776	['P49367']	0.691755	#31688e	W11
INT_G3791	['P04173']	0.764305	#424186	W12
INT_G3792	['P00927']	0.683891	#2f6b8e	W10
INT_G3794	['P43567', 'P52893', 'P52892']	0.544064	#25ac82	W8
INT_G3819	['Q00764', 'P31688']	0.649615	#297b8e	W10
INT_G3820	['P31688']	0.559494	#21a585	W8
INT_G3823	['P32356', 'P48016', 'P35172']	0.607567	#218f8d	W9
INT_G3867	['P39525']	0.50361	#40bd72	W7
INT_G3868	['P39525']	0.50361	#40bd72	W7
INT_G3872	['P35731']	0.369005	#dfe318	W5
INT_G3873	['P39525']	0.50361	#40bd72	W7
INT_G3874	['P39525']	0.50361	#40bd72	W7
INT_G3924	['P04397']	0.582588	#1f9a8a	W9
INT_G393	['Q08220']	0.490454	#4ec36b	W7
INT_G394	['Q08220']	0.490454	#4ec36b	W7
INT_G3964	['P37303']	0.609036	#218e8d	W9
INT_G3967	['P52910', 'Q01574']	0.641687	#277f8e	W10
INT_G398	['P32582']	0.671848	#2d718e	W10
INT_G399	['P32582']	0.671848	#2d718e	W10
INT_G3994	['P00572']	0.511231	#3aba76	W7
INT_G3999	['P32626']	0.505193	#3fbc73	W7
INT_G40	['P32347']	0.702001	#33638d	W11
INT_G401	['P05373']	0.722213	#38598c	W11
INT_G4045	['P06174']	0.441995	#81d34d	W6
INT_G4046	['P28789']	0.583061	#1f9a8a	W9
INT_G4095	['Q05788']	0.562044	#20a386	W8
INT_G4096	['P53915']	0.440484	#84d44b	W6
INT_G4097	['Q06178', 'P53204', 'P53164']	0.65265	#297a8e	W10
INT_G4099	['Q05788']	0.562044	#20a386	W8
INT_G4100	['P53915']	0.440484	#84d44b	W6
INT_G4122	['P54115', 'P40047', 'P46367']	0.624216	#24878e	W9
INT_G4155	['P07275']	0.636815	#26828e	W10
INT_G424	['Q06625']	0.60462	#21908d	W9
INT_G43	['P13259']	0.72731	#39558c	W11
INT_G4322	['P08432']	0.571035	#1fa088	W8
INT_G433	['P12683', 'P12684']	0.591592	#1f968b	W9
INT_G434	['P08019']	0.41385	#a5db36	W6
INT_G435	['P08019']	0.41385	#a5db36	W6
INT_G4350	['P47176', 'P38891']	0.690176	#31688e	W10
INT_G437	['P32861', 'P08431']	0.682533	#2f6c8e	W10
INT_G44	['P17898']	0.500501	#44bf70	W7
INT_G445	['P09950']	0.682224	#2f6c8e	W10
INT_G446	['P00931']	0.732442	#3a538b	W11
INT_G447	['P00931']	0.732442	#3a538b	W11
INT_G456	['Q12178']	0.619817	#23898e	W9
INT_G458	['P06197']	0.518442	#35b779	W8
INT_G459	['P06197']	0.518442	#35b779	W8
INT_G464	['P19414']	0.689214	#30698e	W10
INT_G467	['P42826']	0.503001	#40bd72	W7
INT_G470	['P54114', 'P47771']	0.5353	#2ab07f	W8
INT_G481	['P53090']	0.550098	#23a983	W8
INT_G482	['P47125']	0.494179	#4ac16d	W7
INT_G487	['Q05788']	0.562044	#20a386	W8
INT_G488	['Q04178', 'P49435']	0.676361	#2e6f8e	W10
INT_G489	['P00549', 'P36010', 'P52489']	0.719894	#375a8c	W11
INT_G491	['P25335']	0.592033	#1f968b	W9
INT_G492	['P25335']	0.592033	#1f968b	W9
INT_G495	['P51601']	0.757988	#404588	W12
INT_G496	['P38066']	0.693172	#31678e	W11
INT_G501	['Q05788']	0.562044	#20a386	W8
INT_G507	['Q04178']	0.694015	#31668e	W11
INT_G508	['Q05788']	0.562044	#20a386	W8
INT_G510	['P15274']	0.692295	#31678e	W11
INT_G511	['P07245', 'P09440']	0.650051	#297b8e	W10
INT_G512	['P07245', 'P09440']	0.650051	#297b8e	W10
INT_G513	['P07245', 'P09440']	0.650051	#297b8e	W10
INT_G515	['P21524', 'P21672', 'P09938']	0.733022	#3b528b	W11
INT_G516	['P29704']	0.57638	#1e9d89	W9
INT_G522	['P21524', 'P21672', 'P09938']	0.733022	#3b528b	W11
INT_G525	['P43123']	0.566334	#1fa187	W8
INT_G526	['P04046']	0.700926	#33638d	W11
INT_G527	['P48570', 'Q12122']	0.864676	#440154	W14
INT_G528	['P48570', 'Q12122']	0.864676	#440154	W14
INT_G542	['P40459']	0.344284	#fde725	W5
INT_G543	['P40459']	0.344284	#fde725	W5
INT_G548	['P32451']	0.677729	#2e6e8e	W10
INT_G553	['P32477']	0.539021	#28ae80	W8
INT_G554	['P32477']	0.539021	#28ae80	W8
INT_G556	['P43616']	0.628988	#25848e	W9
INT_G557	['P43616']	0.628988	#25848e	W9
INT_G568	['Q12051']	0.449906	#7ad151	W6
INT_G569	['Q12051']	0.449906	#7ad151	W6
INT_G570	['P07149']	0.594315	#1f958b	W9
INT_G571	['P07149']	0.594315	#1f958b	W9
INT_G576	['P14540']	0.730782	#3a538b	W11
INT_G577	['P14540']	0.730782	#3a538b	W11
INT_G578	['P00359', 'P00360', 'P00358']	0.769694	#433e85	W12
INT_G579	['P00560']	0.745608	#3e4c8a	W11
INT_G580	['P38720', 'P53319']	0.7805	#453882	W12
INT_G581	['P38858', 'P53315']	0.477679	#5ac864	W7
INT_G598	['P04385', 'P13045']	0.554557	#22a785	W8
INT_G599	['P08431']	0.611707	#228d8d	W9
INT_G601	['P32775']	0.673103	#2d718e	W10
INT_G607	['P38715']	0.534052	#2ab07f	W8
INT_G608	['P14742']	0.738084	#3c508b	W11
INT_G615	['P17709', 'Q04409', 'P04807', 'P04806']	0.615789	#228b8d	W9
INT_G618	['P17709', 'Q04409', 'P04807', 'P04806']	0.615789	#228b8d	W9
INT_G619	['P07283']	0.740708	#3d4e8a	W11
INT_G656	['P38067']	0.58203	#1e9b8a	W9
INT_G657	['P40054', 'P40510']	0.753404	#3f4788	W12
INT_G658	['P33330']	0.588608	#1f978b	W9
INT_G659	['P10869']	0.658396	#2a778e	W10
INT_G660	['P13663']	0.728199	#39558c	W11
INT_G661	['P31116']	0.632704	#25838e	W9
INT_G662	['P17423']	0.707939	#34608d	W11
INT_G663	['P16120']	0.673427	#2d718e	W10
INT_G664	['P37292', 'P37291']	0.699919	#32648e	W11
INT_G665	['P37291', 'P37292']	0.699919	#32648e	W11
INT_G666	['P48015']	0.559892	#20a486	W8
INT_G670	['P08465']	0.643412	#277e8e	W10
INT_G671	['Q12198', 'Q04533', 'P47164']	0.538896	#28ae80	W8
INT_G672	['Q12198', 'Q04533', 'P47164']	0.538896	#28ae80	W8
INT_G674	['P31373']	0.707236	#34608d	W11
INT_G675	['P31373']	0.707236	#34608d	W11
INT_G676	['Q04533', 'P47164', 'Q12198']	0.538896	#28ae80	W8
INT_G677	['P10659', 'P19358']	0.790343	#46327e	W12
INT_G679	['Q03677']	0.512402	#3aba76	W7
INT_G682	['P47095']	0.56324	#20a386	W8
INT_G683	['Q06489']	0.562177	#20a386	W8
INT_G685	['P21182']	0.50965	#3bbb75	W7
INT_G688	['P23542', 'Q01802']	0.539628	#27ad81	W8
INT_G689	['P39533']	0.689214	#30698e	W10
INT_G690	['P40495']	0.718454	#375a8c	W11
INT_G697	['P38999']	0.701231	#33638d	W11
INT_G703	['P19262']	0.789271	#46337f	W12
INT_G704	['P20967']	0.727344	#39558c	W11
INT_G706	['P23542', 'Q01802']	0.539628	#27ad81	W8
INT_G707	['P32263']	0.533638	#2ab07f	W8
INT_G710	['P07275']	0.636815	#26828e	W10
INT_G711	['P05150']	0.626819	#24868e	W9
INT_G712	['P05150']	0.626819	#24868e	W9
INT_G715	['P00812']	0.582641	#1f9a8a	W9
INT_G716	['P00812']	0.582641	#1f9a8a	W9
INT_G721	['P00498']	0.666505	#2c738e	W10
INT_G722	['P00815']	0.657242	#2a788e	W10
INT_G723	['P00815']	0.657242	#2a788e	W10
INT_G724	['P40545']	0.61548	#228b8d	W9
INT_G725	['P33734']	0.644015	#277e8e	W10
INT_G726	['P06633']	0.737935	#3c508b	W11
INT_G727	['P07172']	0.547777	#24aa83	W8
INT_G728	['P38635']	0.413258	#a8db34	W6
INT_G729	['P00815']	0.657242	#2a788e	W10
INT_G731	['P14843', 'P32449']	0.69692	#32658e	W11
INT_G732	['P32449', 'P14843']	0.69692	#32658e	W11
INT_G733	['P08566']	0.602243	#20928c	W9
INT_G734	['P08566']	0.602243	#20928c	W9
INT_G735	['P42941']	0.510376	#3bbb75	W7
INT_G736	['P08566']	0.602243	#20928c	W9
INT_G737	['P08566']	0.602243	#20928c	W9
INT_G738	['P00899', 'P00937']	0.646951	#287d8e	W10
INT_G739	['P07285']	0.525262	#2fb47c	W8
INT_G740	['P00912']	0.501081	#42be71	W7
INT_G741	['P00937']	0.604066	#21918c	W9
INT_G742	['P32178']	0.62158	#23888e	W9
INT_G743	['Q01802', 'P07172', 'P38840', 'P23542', 'P53090']	0.520313	#34b679	W8
INT_G744	['P20049']	0.643864	#277e8e	W10
INT_G753	['P54114', 'P47771']	0.5353	#2ab07f	W8
INT_G754	['P00331', 'P00330', 'P32771', 'P07246', 'P38113']	0.726437	#39568c	W11
INT_G764	['P47771', 'P54114']	0.5353	#2ab07f	W8
INT_G765	['Q05979']	0.559056	#21a585	W8
INT_G766	['P47096']	0.633345	#26828e	W9
INT_G770	['P54115', 'P40047', 'P46367']	0.624216	#24878e	W9
INT_G776	['P54115', 'P40047', 'P46367']	0.624216	#24878e	W9
INT_G777	['P0CZ17', 'P0CX77', 'P0CX78', 'P0CX79', 'P38986']	0.599819	#20928c	W9
INT_G778	['P54885']	0.627985	#25858e	W9
INT_G779	['P38690', 'P32264']	0.645682	#287d8e	W10
INT_G786	['P54115', 'P40047', 'P46367']	0.624216	#24878e	W9
INT_G791	['Q07938']	0.597513	#20938c	W9
INT_G793	['P53090']	0.550098	#23a983	W8
INT_G799	['P05694']	0.729674	#3a548c	W11
INT_G800	['P00927']	0.683891	#2f6b8e	W10
INT_G801	['P53090']	0.550098	#23a983	W8
INT_G802	['P07342', 'P25605']	0.719904	#375a8c	W11
INT_G803	['P25605', 'P07342']	0.719904	#375a8c	W11
INT_G804	['P39522']	0.727005	#39558c	W11
INT_G805	['P38891', 'P47176']	0.690176	#31688e	W10
INT_G806	['P25605', 'P07342']	0.719904	#375a8c	W11
INT_G807	['P06208', 'Q12166']	0.699453	#32648e	W11
INT_G808	['P07264']	0.750208	#3e4989	W12
INT_G809	['P04173']	0.764305	#424186	W12
INT_G810	['P47176', 'P38891']	0.690176	#31688e	W10
INT_G811	['P38891', 'P47176']	0.690176	#31688e	W10
INT_G813	['P08566']	0.602243	#20928c	W9
INT_G815	['P27796']	0.627606	#25858e	W9
INT_G825	['P06168']	0.840773	#471164	W13
INT_G827	['P32263', 'P09368']	0.519743	#34b679	W8
INT_G829	['P32452']	0.436785	#89d548	W6
INT_G83	['Q08224', 'Q08975']	0.435539	#8bd646	W6
INT_G830	['Q04533', 'P47164', 'Q12198']	0.538896	#28ae80	W8
INT_G831	['P43567']	0.484799	#52c569	W7
INT_G834	['P23542', 'Q01802']	0.539628	#27ad81	W8
INT_G836	['P13711']	0.508399	#3dbc74	W7
INT_G839	['P27796']	0.627606	#25858e	W9
INT_G840	['P27796']	0.627606	#25858e	W9
INT_G841	['P13711']	0.508399	#3dbc74	W7
INT_G844	['P27796']	0.627606	#25858e	W9
INT_G845	['P27796']	0.627606	#25858e	W9
INT_G846	['P13711']	0.508399	#3dbc74	W7
INT_G849	['P27796']	0.627606	#25858e	W9
INT_G850	['P27796']	0.627606	#25858e	W9
INT_G851	['P13711']	0.508399	#3dbc74	W7
INT_G854	['P27796']	0.627606	#25858e	W9
INT_G855	['P27796']	0.627606	#25858e	W9
INT_G856	['P13711']	0.508399	#3dbc74	W7
INT_G859	['P27796']	0.627606	#25858e	W9
INT_G86	['P08431']	0.611707	#228d8d	W9
INT_G860	['P27796']	0.627606	#25858e	W9
INT_G861	['P13711']	0.508399	#3dbc74	W7
INT_G864	['P27796', 'P41338']	0.650947	#297b8e	W10
INT_G865	['P41338', 'P27796']	0.650947	#297b8e	W10
INT_G866	['P13711']	0.508399	#3dbc74	W7
INT_G869	['P07149']	0.594315	#1f958b	W9
INT_G87	['P08431']	0.611707	#228d8d	W9
INT_G870	['P07149']	0.594315	#1f958b	W9
INT_G871	['P19097', 'P35731']	0.509495	#3bbb75	W7
INT_G872	['P39525', 'P19097']	0.576798	#1e9d89	W9
INT_G873	['P39525', 'P19097']	0.576798	#1e9d89	W9
INT_G874	['P07149']	0.594315	#1f958b	W9
INT_G875	['P07149']	0.594315	#1f958b	W9
INT_G876	['P19097', 'P35731']	0.509495	#3bbb75	W7
INT_G877	['P19097', 'P39525']	0.576798	#1e9d89	W9
INT_G878	['P39525', 'P19097']	0.576798	#1e9d89	W9
INT_G879	['P07149']	0.594315	#1f958b	W9
INT_G88	['P36143', 'P23337', 'P27472', 'P47011']	0.556233	#21a685	W8
INT_G880	['P07149']	0.594315	#1f958b	W9
INT_G881	['P35731', 'P19097']	0.509495	#3bbb75	W7
INT_G882	['P19097', 'P39525']	0.576798	#1e9d89	W9
INT_G883	['P19097', 'P39525']	0.576798	#1e9d89	W9
INT_G884	['P07149']	0.594315	#1f958b	W9
INT_G885	['P07149']	0.594315	#1f958b	W9
INT_G886	['P19097', 'P35731']	0.509495	#3bbb75	W7
INT_G887	['P39525', 'P19097']	0.576798	#1e9d89	W9
INT_G888	['P19097', 'P39525']	0.576798	#1e9d89	W9
INT_G889	['P07149']	0.594315	#1f958b	W9
INT_G89	['P04397']	0.582588	#1f9a8a	W9
INT_G890	['P07149']	0.594315	#1f958b	W9
INT_G891	['P19097', 'P35731']	0.509495	#3bbb75	W7
INT_G892	['P19097', 'P39525']	0.576798	#1e9d89	W9
INT_G893	['P39525', 'P19097']	0.576798	#1e9d89	W9
INT_G894	['P07149']	0.594315	#1f958b	W9
INT_G895	['P07149']	0.594315	#1f958b	W9
INT_G896	['P19097', 'P35731']	0.509495	#3bbb75	W7
INT_G897	['P19097', 'P39525']	0.576798	#1e9d89	W9
INT_G898	['P19097', 'P39525']	0.576798	#1e9d89	W9
INT_G899	['P07149']	0.594315	#1f958b	W9
INT_G900	['P07149']	0.594315	#1f958b	W9
INT_G901	['P35731', 'P19097']	0.509495	#3bbb75	W7
INT_G902	['P39525', 'P19097']	0.576798	#1e9d89	W9
INT_G903	['P19097', 'P39525']	0.576798	#1e9d89	W9
INT_G905	['P39002', 'P39518', 'P30624', 'P47912']	0.535865	#29af7f	W8
INT_G916	['P32377']	0.638605	#26818e	W10
INT_G917	['P24521']	0.458545	#6ece58	W6
INT_G918	['P07277']	0.48309	#54c568	W7
INT_G919	['P29704']	0.57638	#1e9d89	W9
INT_G920	['P32476']	0.567498	#1fa187	W8
INT_G921	['P38604']	0.610065	#218e8d	W9
INT_G922	['P10614']	0.666605	#2c738e	W10
INT_G923	['P32462']	0.594769	#1f948c	W9
INT_G924	['P53045']	0.693891	#31678e	W11
INT_G925	['P53199']	0.661251	#2a768e	W10
INT_G926	['Q12452']	0.534424	#2ab07f	W8
INT_G944	['P32353']	0.598202	#20938c	W9
INT_G947	['P25087']	0.661154	#2a768e	W10
INT_G993	['P38286']	0.559077	#21a585	W8
INT_G997	['P25087']	0.661154	#2a768e	W10

## Sheet: D
FPR Gluconeogenesis I	TPR Gluconeogenesis I	FPR Glycolysis I	TPR Glycolysis I	FPR TCA cycle	TPR TCA cycle	FPR TCA & glyoxyl. cycle	TPR TCA & glyoxyl. cycle
0	0	0	0	0	0	0	0
0.00194175	0	0.00194553	0	0.0019685	0	0.00198807	0
0.0271845	0	0.0272374	0	0.00984252	0	0.00994036	0
0.0271845	0.0714286	0.0272374	0.0666667	0.00984252	0.047619	0.00994036	0.0384615
0.0504854	0.0714286	0.0505837	0.0666667	0.023622	0.047619	0.0238569	0.0384615
0.0504854	0.142857	0.0505837	0.133333	0.023622	0.0952381	0.0238569	0.0769231
0.0524272	0.142857	0.0583658	0.133333	0.0255906	0.0952381	0.0258449	0.0769231
0.0524272	0.214286	0.0583658	0.2	0.0255906	0.190476	0.0258449	0.153846
0.0563107	0.214286	0.0642023	0.2	0.0492126	0.190476	0.0497018	0.153846
0.0563107	0.357143	0.0642023	0.266667	0.0492126	0.238095	0.0497018	0.192308
0.0601942	0.357143	0.0817121	0.266667	0.0551181	0.238095	0.055666	0.192308
0.0601942	0.428571	0.0817121	0.333333	0.0551181	0.285714	0.055666	0.230769
0.0776699	0.428571	0.0836576	0.333333	0.0944882	0.285714	0.0954274	0.230769
0.0776699	0.5	0.0836576	0.4	0.0944882	0.333333	0.0954274	0.269231
0.0796117	0.5	0.0875486	0.4	0.125984	0.333333	0.127237	0.269231
0.0796117	0.571429	0.0875486	0.466667	0.125984	0.380952	0.127237	0.307692
0.0834951	0.571429	0.0894942	0.466667	0.161417	0.380952	0.163022	0.307692
0.0834951	0.642857	0.0894942	0.533333	0.161417	0.428571	0.163022	0.346154
0.0854369	0.642857	0.110895	0.533333	0.173228	0.428571	0.170974	0.346154
0.0854369	0.714286	0.110895	0.6	0.173228	0.47619	0.170974	0.384615
0.120388	0.714286	0.122568	0.6	0.181102	0.47619	0.172962	0.384615
0.120388	0.785714	0.122568	0.666667	0.181102	0.52381	0.172962	0.423077
0.12233	0.785714	0.219844	0.666667	0.204724	0.52381	0.180915	0.423077
0.12233	0.857143	0.219844	0.733333	0.204724	0.571429	0.180915	0.461538
0.264078	0.857143	0.266537	0.733333	0.226378	0.571429	0.204771	0.461538
0.264078	0.928571	0.266537	0.8	0.226378	0.619048	0.204771	0.5
0.326214	0.928571	0.410506	0.8	0.267717	0.619048	0.22664	0.5
0.326214	1	0.410506	0.866667	0.267717	0.666667	0.22664	0.538462
1	1	0.429961	0.866667	0.271654	0.666667	0.26839	0.538462
		0.429961	0.933333	0.271654	0.714286	0.26839	0.576923
		0.463035	0.933333	0.326772	0.714286	0.272366	0.576923
		0.463035	1	0.326772	0.761905	0.272366	0.615385
		1	1	0.383858	0.761905	0.324056	0.615385
				0.383858	0.809524	0.324056	0.653846
				0.423228	0.809524	0.326044	0.653846
				0.423228	0.857143	0.326044	0.692308
				0.562992	0.857143	0.333996	0.692308
				0.562992	0.904762	0.333996	0.730769
				0.832677	0.904762	0.367793	0.730769
				0.832677	0.952381	0.367793	0.769231
				0.911417	0.952381	0.379722	0.769231
				0.911417	1	0.379722	0.807692
				1	1	0.419483	0.807692
						0.419483	0.846154
						0.560636	0.846154
						0.560636	0.884615
						0.727634	0.884615
						0.727634	0.923077
						0.831014	0.923077
						0.831014	0.961538
						0.910537	0.961538
						0.910537	1
						1	1

## Sheet: E
x	Complete	Oxidoreductase	Hydrolase
0.025	0	0	0
0.075	0	0	0
0.125	0	0	0
0.175	0	0	0
0.225	0.0378072	0	0
0.275	0	0	0
0.325	0	0	0
0.375	0.302457	0.336134	0.727273
0.425	0.756144	0.504202	1.81818
0.475	1.70132	0.504202	3.27273
0.525	2.79773	3.02521	3.63636
0.575	2.30624	1.68067	4.36364
0.625	3.36484	2.52101	3.63636
0.675	2.87335	3.36134	1.09091
0.725	2.91115	4.20168	1.09091
0.775	2.00378	2.85714	0.363636
0.825	0.831758	0.840336	0
0.875	0.113422	0.168067	0
0.925	0	0	0
0.975	0	0	0

## Sheet: E raw data
	Complete	Oxidoreductase	Hydrolase
OG4352_REF_Scer_AF-P00127-F1-model_v2	0.487109
OG3208_REF_Scer_AF-P00128-F1-model_v2	0.600053
OG1016_REF_Scer_AF-P00330-F1-model_v2	0.748469	0.748469
OG1016_REF_Scer_AF-P00331-F1-model_v2	0.748866	0.748866
OG1145_REF_Scer_AF-P00358-F1-model_v2	0.78802	0.78802
OG1145_REF_Scer_AF-P00359-F1-model_v2	0.793993	0.793993
OG1145_REF_Scer_AF-P00360-F1-model_v2	0.776403	0.776403
OG4316_REF_Scer_AF-P00424-F1-model_v2	0.534953
OG4316_REF_Scer_AF-P00425-F1-model_v2	0.552747
OG2714_REF_Scer_AF-P00427-F1-model_v2	0.790822
OG1979_REF_Scer_AF-P00445-F1-model_v2	0.717187	0.717187
OG3185_REF_Scer_AF-P00447-F1-model_v2	0.675036	0.675036
OG3837_REF_Scer_AF-P00498-F1-model_v2	0.695484
OG1299_REF_Scer_AF-P00549-F1-model_v2	0.758158
OG1424_REF_Scer_AF-P00560-F1-model_v2	0.772236
OG2654_REF_Scer_AF-P00572-F1-model_v2	0.533459
OG5441_REF_Scer_AF-P00724-F1-model_v2	0.526139		0.526139
OG2936_REF_Scer_AF-P00812-F1-model_v2	0.60505		0.60505
OG2113_REF_Scer_AF-P00815-F1-model_v2	0.664788
OG1416_REF_Scer_AF-P00890-F1-model_v2	0.813692
OG2028_REF_Scer_AF-P00899-F1-model_v2	0.716369
OG3874_REF_Scer_AF-P00912-F1-model_v2	0.523857
OG1193_REF_Scer_AF-P00924-F1-model_v2	0.785798
OG1193_REF_Scer_AF-P00925-F1-model_v2	0.780491
OG1788_REF_Scer_AF-P00927-F1-model_v2	0.711247
OG1724_REF_Scer_AF-P00931-F1-model_v2	0.764288
OG3108_REF_Scer_AF-P00937-F1-model_v2	0.627299
OG2197_REF_Scer_AF-P00942-F1-model_v2	0.718194
OG2794_REF_Scer_AF-P00950-F1-model_v2	0.773329
OG3702_REF_Scer_AF-P03962-F1-model_v2	0.728239
OG1032_REF_Scer_AF-P03965-F1-model_v2	0.74802
OG3505_REF_Scer_AF-P04037-F1-model_v2	0.660736
OG4751_REF_Scer_AF-P04039-F1-model_v2	0.57485
OG1819_REF_Scer_AF-P04046-F1-model_v2	0.733471
OG3043_REF_Scer_AF-P04161-F1-model_v2	0.607512
OG2930_REF_Scer_AF-P04173-F1-model_v2	0.796151	0.796151
OG4231_REF_Scer_AF-P04385-F1-model_v2	0.579764
OG3994_REF_Scer_AF-P04397-F1-model_v2	0.614917
OG1208_REF_Scer_AF-P04806-F1-model_v2	0.659072
OG1208_REF_Scer_AF-P04807-F1-model_v2	0.673189
OG1617_REF_Scer_AF-P05150-F1-model_v2	0.650927
OG1767_REF_Scer_AF-P05373-F1-model_v2	0.748962
OG3877_REF_Scer_AF-P05374-F1-model_v2	0.446828
OG2645_REF_Scer_AF-P05375-F1-model_v2	0.573514
OG1813_REF_Scer_AF-P05694-F1-model_v2	0.756699
OG1944_REF_Scer_AF-P06106-F1-model_v2	0.744286
OG5404_REF_Scer_AF-P06115-F1-model_v2	0.624438	0.624438
OG1569_REF_Scer_AF-P06168-F1-model_v2	0.871913	0.871913
OG1060_REF_Scer_AF-P06169-F1-model_v2	0.67357
OG3856_REF_Scer_AF-P06174-F1-model_v2	0.459675
OG3196_REF_Scer_AF-P06197-F1-model_v2	0.542008
OG1115_REF_Scer_AF-P06208-F1-model_v2	0.719437
OG2655_REF_Scer_AF-P06633-F1-model_v2	0.768682
OG1414_REF_Scer_AF-P06700-F1-model_v2	0.608546
OG2841_REF_Scer_AF-P06738-F1-model_v2	0.723009
OG2129_REF_Scer_AF-P06785-F1-model_v2	0.761001
OG2248_REF_Scer_AF-P07143-F1-model_v2	0.820567
OG1463_REF_Scer_AF-P07149-F1-model_v2	0.620155
OG2740_REF_Scer_AF-P07170-F1-model_v2	0.781307
OG2238_REF_Scer_AF-P07172-F1-model_v2	0.570601
OG1825_REF_Scer_AF-P07244-F1-model_v2	0.589589
OG1052_REF_Scer_AF-P07245-F1-model_v2	0.664825
OG1016_REF_Scer_AF-P07246-F1-model_v2	0.747567	0.747567
OG4118_REF_Scer_AF-P07255-F1-model_v2	0.530788
OG4150_REF_Scer_AF-P07256-F1-model_v2	0.518819
OG2006_REF_Scer_AF-P07257-F1-model_v2	0.489216
OG2721_REF_Scer_AF-P07258-F1-model_v2	0.707601
OG1032_REF_Scer_AF-P07259-F1-model_v2	0.610044
OG1892_REF_Scer_AF-P07262-F1-model_v2	0.738943	0.738943
OG1422_REF_Scer_AF-P07264-F1-model_v2	0.781466
OG1595_REF_Scer_AF-P07275-F1-model_v2	0.662288	0.662288
OG2678_REF_Scer_AF-P07277-F1-model_v2	0.500982
OG2347_REF_Scer_AF-P07283-F1-model_v2	0.769196
OG3065_REF_Scer_AF-P07285-F1-model_v2	0.546272
OG2265_REF_Scer_AF-P07286-F1-model_v2	0.629179
OG1388_REF_Scer_AF-P07342-F1-model_v2	0.74628
OG1714_REF_Scer_AF-P07702-F1-model_v2	0.624319	0.624319
OG4379_REF_Scer_AF-P07807-F1-model_v2	0.478956	0.478956
OG1685_REF_Scer_AF-P07991-F1-model_v2	0.689065
OG1012_REF_Scer_AF-P08004-F1-model_v2	0.522475
OG1564_REF_Scer_AF-P08019-F1-model_v2	0.429767		0.429767
OG3575_REF_Scer_AF-P08067-F1-model_v2	0.780641
OG1218_REF_Scer_AF-P08417-F1-model_v2	0.741974
OG4707_REF_Scer_AF-P08431-F1-model_v2	0.645691
OG3445_REF_Scer_AF-P08432-F1-model_v2	0.598228
OG2956_REF_Scer_AF-P08456-F1-model_v2	0.665126
OG3006_REF_Scer_AF-P08465-F1-model_v2	0.670221
OG2156_REF_Scer_AF-P08524-F1-model_v2	0.711497
OG4360_REF_Scer_AF-P08525-F1-model_v2	0.616483
OG2365_REF_Scer_AF-P08536-F1-model_v2	0.701874
OG1621_REF_Scer_AF-P08566-F1-model_v2	0.639883
OG1416_REF_Scer_AF-P08679-F1-model_v2	0.737667
OG1815_REF_Scer_AF-P09201-F1-model_v2	0.703115		0.703115
OG2629_REF_Scer_AF-P09368-F1-model_v2	0.527842	0.527842
OG1052_REF_Scer_AF-P09440-F1-model_v2	0.663482
OG1629_REF_Scer_AF-P09624-F1-model_v2	0.736258	0.736258
OG1487_REF_Scer_AF-P09938-F1-model_v2	0.782803	0.782803
OG1899_REF_Scer_AF-P09950-F1-model_v2	0.709513
OG1357_REF_Scer_AF-P0CF18-F1-model_v2	0.604139
OG1193_REF_Scer_AF-P0CX10-F1-model_v2	0.686709
OG1193_REF_Scer_AF-P0CX11-F1-model_v2	0.686942
OG4185_REF_Scer_AF-P0CX77-F1-model_v2	0.622035		0.622035
OG4185_REF_Scer_AF-P0CX78-F1-model_v2	0.623818		0.623818
OG4185_REF_Scer_AF-P0CX79-F1-model_v2	0.621876		0.621876
OG4185_REF_Scer_AF-P0CZ17-F1-model_v2	0.624778		0.624778
OG4346_REF_Scer_AF-P10174-F1-model_v2	0.555262
OG1355_REF_Scer_AF-P10614-F1-model_v2	0.689592	0.689592
OG1516_REF_Scer_AF-P10659-F1-model_v2	0.819615
OG1665_REF_Scer_AF-P10869-F1-model_v2	0.68191
OG1881_REF_Scer_AF-P10963-F1-model_v2	0.754558
OG1313_REF_Scer_AF-P11154-F1-model_v2	0.787702
OG2537_REF_Scer_AF-P11353-F1-model_v2	0.705511	0.705511
OG1333_REF_Scer_AF-P11412-F1-model_v2	0.667376	0.667376
OG3214_REF_Scer_AF-P11986-F1-model_v2	0.698937
OG1360_REF_Scer_AF-P12683-F1-model_v2	0.584842	0.584842
OG1360_REF_Scer_AF-P12684-F1-model_v2	0.525223	0.525223
OG2071_REF_Scer_AF-P12695-F1-model_v2	0.663773
OG2038_REF_Scer_AF-P12709-F1-model_v2	0.814224
OG4231_REF_Scer_AF-P13045-F1-model_v2	0.551238
OG2214_REF_Scer_AF-P13259-F1-model_v2	0.756402
OG1674_REF_Scer_AF-P13298-F1-model_v2	0.688735
OG1883_REF_Scer_AF-P13663-F1-model_v2	0.757327	0.757327
OG1122_REF_Scer_AF-P13711-F1-model_v2	0.523352	0.523352
OG3902_REF_Scer_AF-P14020-F1-model_v2	0.592979
OG1012_REF_Scer_AF-P14180-F1-model_v2	0.536062
OG1432_REF_Scer_AF-P14540-F1-model_v2	0.755142
OG1357_REF_Scer_AF-P14742-F1-model_v2	0.766471
OG2032_REF_Scer_AF-P14843-F1-model_v2	0.735854
OG1667_REF_Scer_AF-P15019-F1-model_v2	0.727305
OG1310_REF_Scer_AF-P15202-F1-model_v2	0.651071	0.651071
OG1622_REF_Scer_AF-P15274-F1-model_v2	0.719986		0.719986
OG1975_REF_Scer_AF-P15454-F1-model_v2	0.705839
OG3676_REF_Scer_AF-P15496-F1-model_v2	0.64323
OG2290_REF_Scer_AF-P15700-F1-model_v2	0.660503
OG3001_REF_Scer_AF-P15807-F1-model_v2	0.393074
OG1004_REF_Scer_AF-P15938-F1-model_v2	0.493276		0.493276
OG1603_REF_Scer_AF-P16120-F1-model_v2	0.699328
OG2807_REF_Scer_AF-P16387-F1-model_v2	0.783615	0.783615
OG1060_REF_Scer_AF-P16467-F1-model_v2	0.656848
OG2960_REF_Scer_AF-P16622-F1-model_v2	0.674875
OG1673_REF_Scer_AF-P16661-F1-model_v2	0.518042
OG1054_REF_Scer_AF-P16861-F1-model_v2	0.637665
OG1054_REF_Scer_AF-P16862-F1-model_v2	0.646904
OG3120_REF_Scer_AF-P17423-F1-model_v2	0.737436
OG1835_REF_Scer_AF-P17505-F1-model_v2	0.725024	0.725024
OG1157_REF_Scer_AF-P17649-F1-model_v2	0.6469
OG1567_REF_Scer_AF-P17695-F1-model_v2	0.55442	0.55442
OG1329_REF_Scer_AF-P17709-F1-model_v2	0.615073
OG1468_REF_Scer_AF-P17898-F1-model_v2	0.522262
OG2871_REF_Scer_AF-P18408-F1-model_v2	0.642127	0.642127
OG3612_REF_Scer_AF-P18562-F1-model_v2	0.749468
OG3062_REF_Scer_AF-P18900-F1-model_v2	0.676101
OG1316_REF_Scer_AF-P19097-F1-model_v2	0.675985
OG1924_REF_Scer_AF-P19262-F1-model_v2	0.769331
OG1516_REF_Scer_AF-P19358-F1-model_v2	0.818646
OG1039_REF_Scer_AF-P19414-F1-model_v2	0.702999
OG2218_REF_Scer_AF-P20049-F1-model_v2	0.669619	0.669619
OG2056_REF_Scer_AF-P20051-F1-model_v2	0.632391		0.632391
OG1004_REF_Scer_AF-P20095-F1-model_v2	0.498909		0.498909
OG2182_REF_Scer_AF-P20485-F1-model_v2	0.494589
OG1585_REF_Scer_AF-P20967-F1-model_v2	0.755318	0.755318
OG1470_REF_Scer_AF-P21147-F1-model_v2	0.640349	0.640349
OG2912_REF_Scer_AF-P21182-F1-model_v2	0.531809
OG2053_REF_Scer_AF-P21264-F1-model_v2	0.651585
OG1070_REF_Scer_AF-P21524-F1-model_v2	0.740618	0.740618
OG1070_REF_Scer_AF-P21672-F1-model_v2	0.719865	0.719865
OG2704_REF_Scer_AF-P21801-F1-model_v2	0.812978	0.812978
OG1170_REF_Scer_AF-P21826-F1-model_v2	0.665112
OG1056_REF_Scer_AF-P21954-F1-model_v2	0.754088	0.754088
OG1468_REF_Scer_AF-P22140-F1-model_v2	0.522301
OG1631_REF_Scer_AF-P22217-F1-model_v2	0.617062
OG4744_REF_Scer_AF-P22289-F1-model_v2	0.57499
OG1631_REF_Scer_AF-P22803-F1-model_v2	0.602122
OG1112_REF_Scer_AF-P23254-F1-model_v2	0.638663
OG1266_REF_Scer_AF-P23337-F1-model_v2	0.748817
OG1640_REF_Scer_AF-P23501-F1-model_v2	0.456115		0.456115
OG1650_REF_Scer_AF-P23542-F1-model_v2	0.614939
OG1004_REF_Scer_AF-P24384-F1-model_v2	0.527397		0.527397
OG2567_REF_Scer_AF-P24521-F1-model_v2	0.476887
OG2382_REF_Scer_AF-P25045-F1-model_v2	0.487407
OG1730_REF_Scer_AF-P25087-F1-model_v2	0.685642
OG3221_REF_Scer_AF-P25335-F1-model_v2	0.617774		0.617774
OG1434_REF_Scer_AF-P25340-F1-model_v2	0.673426	0.673426
OG3021_REF_Scer_AF-P25358-F1-model_v2	0.678508
OG4758_REF_Scer_AF-P25372-F1-model_v2	0.477232
OG1567_REF_Scer_AF-P25373-F1-model_v2	0.540205	0.540205
OG1785_REF_Scer_AF-P25578-F1-model_v2	0.550508
OG2577_REF_Scer_AF-P25605-F1-model_v2	0.719832
OG1603_REF_Scer_AF-P25632-F1-model_v2	0.245098
OG1060_REF_Scer_AF-P26263-F1-model_v2	0.653601
OG5118_REF_Scer_AF-P26364-F1-model_v2	0.600282
OG1266_REF_Scer_AF-P27472-F1-model_v2	0.745137
OG2183_REF_Scer_AF-P27515-F1-model_v2	0.580577
OG2453_REF_Scer_AF-P27616-F1-model_v2	0.697104
OG2903_REF_Scer_AF-P27680-F1-model_v2	0.527958
OG1364_REF_Scer_AF-P27796-F1-model_v2	0.650851
OG2099_REF_Scer_AF-P28240-F1-model_v2	0.675582
OG1786_REF_Scer_AF-P28241-F1-model_v2	0.73216	0.73216
OG1500_REF_Scer_AF-P28274-F1-model_v2	0.746794
OG1303_REF_Scer_AF-P28496-F1-model_v2	0.602624
OG2082_REF_Scer_AF-P28777-F1-model_v2	0.766873
OG2057_REF_Scer_AF-P28789-F1-model_v2	0.606384
OG2677_REF_Scer_AF-P28834-F1-model_v2	0.701842	0.701842
OG1230_REF_Scer_AF-P29465-F1-model_v2	0.675546
OG1365_REF_Scer_AF-P29509-F1-model_v2	0.811914	0.811914
OG2498_REF_Scer_AF-P29704-F1-model_v2	0.599435
OG1880_REF_Scer_AF-P29952-F1-model_v2	0.64989
OG1674_REF_Scer_AF-P30402-F1-model_v2	0.628036
OG1240_REF_Scer_AF-P30624-F1-model_v2	0.587139
OG1170_REF_Scer_AF-P30952-F1-model_v2	0.680425
OG1810_REF_Scer_AF-P31116-F1-model_v2	0.661348	0.661348
OG3978_REF_Scer_AF-P31373-F1-model_v2	0.740914
OG1634_REF_Scer_AF-P31688-F1-model_v2	0.581873		0.581873
OG2906_REF_Scer_AF-P32178-F1-model_v2	0.645487
OG2455_REF_Scer_AF-P32190-F1-model_v2	0.600317
OG3100_REF_Scer_AF-P32191-F1-model_v2	0.610437	0.610437
OG2552_REF_Scer_AF-P32263-F1-model_v2	0.554162	0.554162
OG1744_REF_Scer_AF-P32264-F1-model_v2	0.670516
OG1537_REF_Scer_AF-P32288-F1-model_v2	0.800083
OG1313_REF_Scer_AF-P32327-F1-model_v2	0.790749
OG5490_REF_Scer_AF-P32340-F1-model_v2	0.716977	0.716977
OG2062_REF_Scer_AF-P32347-F1-model_v2	0.730081
OG2353_REF_Scer_AF-P32352-F1-model_v2	0.62284
OG2465_REF_Scer_AF-P32353-F1-model_v2	0.620357	0.620357
OG1337_REF_Scer_AF-P32356-F1-model_v2	0.682813		0.682813
OG3304_REF_Scer_AF-P32375-F1-model_v2	0.571078		0.571078
OG3774_REF_Scer_AF-P32377-F1-model_v2	0.667632
OG2123_REF_Scer_AF-P32378-F1-model_v2	0.629246
OG4605_REF_Scer_AF-P32419-F1-model_v2	0.540916	0.540916
OG4665_REF_Scer_AF-P32449-F1-model_v2	0.727034
OG4275_REF_Scer_AF-P32451-F1-model_v2	0.71538
OG3413_REF_Scer_AF-P32452-F1-model_v2	0.457584
OG3683_REF_Scer_AF-P32459-F1-model_v2	0.522796
OG1955_REF_Scer_AF-P32461-F1-model_v2	0.519192
OG2098_REF_Scer_AF-P32462-F1-model_v2	0.61856	0.61856
OG1697_REF_Scer_AF-P32469-F1-model_v2	0.763096
OG1959_REF_Scer_AF-P32473-F1-model_v2	0.774985	0.774985
OG4061_REF_Scer_AF-P32476-F1-model_v2	0.590198	0.590198
OG2186_REF_Scer_AF-P32477-F1-model_v2	0.562457
OG1168_REF_Scer_AF-P32528-F1-model_v2	0.413832
OG4016_REF_Scer_AF-P32582-F1-model_v2	0.703841
OG3319_REF_Scer_AF-P32626-F1-model_v2	0.527158		0.527158
OG1746_REF_Scer_AF-P32642-F1-model_v2	0.598096
OG1521_REF_Scer_AF-P32771-F1-model_v2	0.708808	0.708808
OG1659_REF_Scer_AF-P32775-F1-model_v2	0.708529
OG1081_REF_Scer_AF-P32784-F1-model_v2	0.534219
OG2397_REF_Scer_AF-P32796-F1-model_v2	0.505906
OG4555_REF_Scer_AF-P32799-F1-model_v2	0.536322
OG1671_REF_Scer_AF-P32861-F1-model_v2	0.782334
OG1556_REF_Scer_AF-P32895-F1-model_v2	0.780882
OG1502_REF_Scer_AF-P33300-F1-model_v2	0.631723
OG2356_REF_Scer_AF-P33312-F1-model_v2	0.521993	0.521993
OG1112_REF_Scer_AF-P33315-F1-model_v2	0.601878
OG4581_REF_Scer_AF-P33330-F1-model_v2	0.615362
OG1471_REF_Scer_AF-P33333-F1-model_v2	0.51438
OG1302_REF_Scer_AF-P33401-F1-model_v2	0.686994
OG2048_REF_Scer_AF-P33412-F1-model_v2	0.480236
OG2112_REF_Scer_AF-P33421-F1-model_v2	0.510521
OG2357_REF_Scer_AF-P33734-F1-model_v2	0.676215
OG1337_REF_Scer_AF-P35172-F1-model_v2	0.666088		0.666088
OG3114_REF_Scer_AF-P35202-F1-model_v2	0.43212
OG3782_REF_Scer_AF-P35497-F1-model_v2	0.609032	0.609032
OG4250_REF_Scer_AF-P35731-F1-model_v2	0.38438	0.38438
OG3063_REF_Scer_AF-P36010-F1-model_v2	0.714424
OG1276_REF_Scer_AF-P36013-F1-model_v2	0.677435	0.677435
OG2084_REF_Scer_AF-P36024-F1-model_v2	0.676332
OG3008_REF_Scer_AF-P36076-F1-model_v2	0.630016
OG1242_REF_Scer_AF-P36107-F1-model_v2	0.596392
OG4524_REF_Scer_AF-P36143-F1-model_v2	0.380647
OG1081_REF_Scer_AF-P36148-F1-model_v2	0.486745
OG1966_REF_Scer_AF-P36150-F1-model_v2	0.530174
OG1302_REF_Scer_AF-P37012-F1-model_v2	0.705195
OG2262_REF_Scer_AF-P37254-F1-model_v2	0.512004
OG1030_REF_Scer_AF-P37291-F1-model_v2	0.701546
OG1030_REF_Scer_AF-P37292-F1-model_v2	0.636864
OG1287_REF_Scer_AF-P37298-F1-model_v2	0.469603
OG4552_REF_Scer_AF-P37299-F1-model_v2	0.483461
OG1129_REF_Scer_AF-P37303-F1-model_v2	0.631592
OG1322_REF_Scer_AF-P38009-F1-model_v2	0.821329
OG2588_REF_Scer_AF-P38063-F1-model_v2	0.786341
OG1977_REF_Scer_AF-P38066-F1-model_v2	0.720899		0.720899
OG1126_REF_Scer_AF-P38067-F1-model_v2	0.598197	0.598197
OG2573_REF_Scer_AF-P38075-F1-model_v2	0.647605	0.647605
OG1016_REF_Scer_AF-P38113-F1-model_v2	0.663825	0.663825
OG4312_REF_Scer_AF-P38115-F1-model_v2	0.52563	0.52563
OG2882_REF_Scer_AF-P38122-F1-model_v2	0.466571
OG1497_REF_Scer_AF-P38143-F1-model_v2	0.698712	0.698712
OG2369_REF_Scer_AF-P38145-F1-model_v2	0.618034
OG3935_REF_Scer_AF-P38169-F1-model_v2	0.531186	0.531186
OG3242_REF_Scer_AF-P38179-F1-model_v2	0.455616
OG1695_REF_Scer_AF-P38221-F1-model_v2	0.63876
OG2044_REF_Scer_AF-P38225-F1-model_v2	0.539838
OG4021_REF_Scer_AF-P38242-F1-model_v2	0.425424
OG4959_REF_Scer_AF-P38286-F1-model_v2	0.605666	0.605666
OG1502_REF_Scer_AF-P38287-F1-model_v2	0.624078
OG1306_REF_Scer_AF-P38298-F1-model_v2	0.492561		0.492561
OG3350_REF_Scer_AF-P38332-F1-model_v2	0.476721		0.476721
OG3313_REF_Scer_AF-P38342-F1-model_v2	0.411345	0.411345
OG1565_REF_Scer_AF-P38604-F1-model_v2	0.637795
OG2588_REF_Scer_AF-P38620-F1-model_v2	0.787694
OG1779_REF_Scer_AF-P38625-F1-model_v2	0.828145
OG1500_REF_Scer_AF-P38627-F1-model_v2	0.730825
OG3115_REF_Scer_AF-P38628-F1-model_v2	0.541317
OG3018_REF_Scer_AF-P38635-F1-model_v2	0.429788		0.429788
OG2968_REF_Scer_AF-P38689-F1-model_v2	0.845347
OG1744_REF_Scer_AF-P38690-F1-model_v2	0.599325
OG1354_REF_Scer_AF-P38697-F1-model_v2	0.731849	0.731849
OG1303_REF_Scer_AF-P38703-F1-model_v2	0.622274
OG4583_REF_Scer_AF-P38710-F1-model_v2	0.55242		0.55242
OG1022_REF_Scer_AF-P38715-F1-model_v2	0.591848	0.591848
OG1488_REF_Scer_AF-P38720-F1-model_v2	0.809407	0.809407
OG2647_REF_Scer_AF-P38787-F1-model_v2	0.361302	0.361302
OG1857_REF_Scer_AF-P38795-F1-model_v2	0.754953
OG1365_REF_Scer_AF-P38816-F1-model_v2	0.772693	0.772693
OG3639_REF_Scer_AF-P38840-F1-model_v2	0.443729
OG3991_REF_Scer_AF-P38858-F1-model_v2	0.500426		0.500426
OG1210_REF_Scer_AF-P38891-F1-model_v2	0.713182
OG3074_REF_Scer_AF-P38913-F1-model_v2	0.468732
OG4624_REF_Scer_AF-P38954-F1-model_v2	0.517422
OG1774_REF_Scer_AF-P38972-F1-model_v2	0.6957
OG4185_REF_Scer_AF-P38986-F1-model_v2	0.595823		0.595823
OG1615_REF_Scer_AF-P38992-F1-model_v2	0.590735	0.590735
OG1451_REF_Scer_AF-P38998-F1-model_v2	0.726309	0.726309
OG1935_REF_Scer_AF-P38999-F1-model_v2	0.72928	0.72928
OG1240_REF_Scer_AF-P39002-F1-model_v2	0.568539
OG2394_REF_Scer_AF-P39006-F1-model_v2	0.641584
OG1087_REF_Scer_AF-P39518-F1-model_v2	0.460435
OG1445_REF_Scer_AF-P39522-F1-model_v2	0.756085
OG2215_REF_Scer_AF-P39525-F1-model_v2	0.525507
OG1039_REF_Scer_AF-P39533-F1-model_v2	0.662471
OG3767_REF_Scer_AF-P39683-F1-model_v2	0.603914
OG2147_REF_Scer_AF-P39692-F1-model_v2	0.46155	0.46155
OG1892_REF_Scer_AF-P39708-F1-model_v2	0.728364	0.728364
OG1694_REF_Scer_AF-P39713-F1-model_v2	0.509015	0.509015
OG1694_REF_Scer_AF-P39714-F1-model_v2	0.509253	0.509253
OG3429_REF_Scer_AF-P39726-F1-model_v2	0.523732
OG4110_REF_Scer_AF-P39988-F1-model_v2	0.522062
OG1273_REF_Scer_AF-P40012-F1-model_v2	0.41281	0.41281
OG4391_REF_Scer_AF-P40017-F1-model_v2	0.50452
OG1021_REF_Scer_AF-P40047-F1-model_v2	0.634979	0.634979
OG1433_REF_Scer_AF-P40054-F1-model_v2	0.780311	0.780311
OG3416_REF_Scer_AF-P40099-F1-model_v2	0.396225
OG3909_REF_Scer_AF-P40319-F1-model_v2	0.66981
OG3000_REF_Scer_AF-P40350-F1-model_v2	0.58554
OG2738_REF_Scer_AF-P40351-F1-model_v2	0.609338
OG3241_REF_Scer_AF-P40363-F1-model_v2	0.573971		0.573971
OG1254_REF_Scer_AF-P40395-F1-model_v2	0.354468
OG1004_REF_Scer_AF-P40459-F1-model_v2	0.549115
OG2808_REF_Scer_AF-P40471-F1-model_v2	0.544221	0.544221
OG1854_REF_Scer_AF-P40487-F1-model_v2	0.732067
OG2746_REF_Scer_AF-P40495-F1-model_v2	0.746087	0.746087
OG1491_REF_Scer_AF-P40506-F1-model_v2	0.621112
OG1433_REF_Scer_AF-P40510-F1-model_v2	0.773788	0.773788
OG1933_REF_Scer_AF-P40545-F1-model_v2	0.640099
OG1497_REF_Scer_AF-P40581-F1-model_v2	0.729203	0.729203
OG3630_REF_Scer_AF-P40582-F1-model_v2	0.478254
OG3624_REF_Scer_AF-P40857-F1-model_v2	0.495714
OG1683_REF_Scer_AF-P40970-F1-model_v2	0.646248
OG1897_REF_Scer_AF-P41338-F1-model_v2	0.703604
OG2684_REF_Scer_AF-P41735-F1-model_v2	0.657728	0.657728
OG3581_REF_Scer_AF-P41835-F1-model_v2	0.508013
OG1180_REF_Scer_AF-P41903-F1-model_v2	0.391174		0.391174
OG1137_REF_Scer_AF-P41911-F1-model_v2	0.660104	0.660104
OG1684_REF_Scer_AF-P41921-F1-model_v2	0.700355	0.700355
OG1056_REF_Scer_AF-P41939-F1-model_v2	0.750871	0.750871
OG1446_REF_Scer_AF-P41940-F1-model_v2	0.831715
OG1193_REF_Scer_AF-P42222-F1-model_v2	0.686224
OG3151_REF_Scer_AF-P42826-F1-model_v2	0.526953
OG5096_REF_Scer_AF-P42883-F1-model_v2	0.804829
OG3443_REF_Scer_AF-P42941-F1-model_v2	0.530005		0.530005
OG2852_REF_Scer_AF-P43123-F1-model_v2	0.589931
OG5096_REF_Scer_AF-P43534-F1-model_v2	0.80603
OG3336_REF_Scer_AF-P43567-F1-model_v2	0.504999
OG2845_REF_Scer_AF-P43577-F1-model_v2	0.509339
OG1822_REF_Scer_AF-P43616-F1-model_v2	0.654148		0.654148
OG3509_REF_Scer_AF-P43619-F1-model_v2	0.693667
OG5327_REF_Scer_AF-P43635-F1-model_v2	0.607924
OG2999_REF_Scer_AF-P43636-F1-model_v2	0.540045
OG2246_REF_Scer_AF-P46151-F1-model_v2	0.610371	0.610371
OG1021_REF_Scer_AF-P46367-F1-model_v2	0.642925	0.642925
OG2161_REF_Scer_AF-P46969-F1-model_v2	0.696352
OG4524_REF_Scer_AF-P47011-F1-model_v2	0.426063
OG1640_REF_Scer_AF-P47013-F1-model_v2	0.465652		0.465652
OG1759_REF_Scer_AF-P47039-F1-model_v2	0.635679
OG1275_REF_Scer_AF-P47052-F1-model_v2	0.814962	0.814962
OG3030_REF_Scer_AF-P47095-F1-model_v2	0.587728
OG4102_REF_Scer_AF-P47096-F1-model_v2	0.672929	0.672929
OG3677_REF_Scer_AF-P47125-F1-model_v2	0.517711	0.517711
OG2384_REF_Scer_AF-P47143-F1-model_v2	0.621557
OG1390_REF_Scer_AF-P47164-F1-model_v2	0.556859
OG4317_REF_Scer_AF-P47165-F1-model_v2	0.688212
OG1597_REF_Scer_AF-P47169-F1-model_v2	0.548141	0.548141
OG1210_REF_Scer_AF-P47176-F1-model_v2	0.704478
OG5096_REF_Scer_AF-P47183-F1-model_v2	0.804126
OG1103_REF_Scer_AF-P47771-F1-model_v2	0.548045	0.548045
OG1240_REF_Scer_AF-P47912-F1-model_v2	0.583937
OG4171_REF_Scer_AF-P48015-F1-model_v2	0.586553
OG3499_REF_Scer_AF-P48016-F1-model_v2	0.532471		0.532471
OG1096_REF_Scer_AF-P48570-F1-model_v2	0.886293
OG3069_REF_Scer_AF-P49017-F1-model_v2	0.702776
OG2227_REF_Scer_AF-P49095-F1-model_v2	0.663599	0.663599
OG1111_REF_Scer_AF-P49367-F1-model_v2	0.719425
OG2282_REF_Scer_AF-P49435-F1-model_v2	0.684041
OG1022_REF_Scer_AF-P49954-F1-model_v2	0.620501		0.620501
OG2603_REF_Scer_AF-P50076-F1-model_v2	0.487959
OG1354_REF_Scer_AF-P50094-F1-model_v2	0.758377	0.758377
OG1354_REF_Scer_AF-P50095-F1-model_v2	0.757274	0.757274
OG2868_REF_Scer_AF-P50107-F1-model_v2	0.582132
OG1630_REF_Scer_AF-P50264-F1-model_v2	0.447118	0.447118
OG4010_REF_Scer_AF-P50861-F1-model_v2	0.685483
OG1060_REF_Scer_AF-P50873-F1-model_v2	0.531148
OG2774_REF_Scer_AF-P51601-F1-model_v2	0.788307		0.788307
OG1299_REF_Scer_AF-P52489-F1-model_v2	0.656619
OG1264_REF_Scer_AF-P52892-F1-model_v2	0.593479
OG1264_REF_Scer_AF-P52893-F1-model_v2	0.634941
OG1055_REF_Scer_AF-P52910-F1-model_v2	0.668424
OG2228_REF_Scer_AF-P53037-F1-model_v2	0.560504
OG1121_REF_Scer_AF-P53045-F1-model_v2	0.712152	0.712152
OG1377_REF_Scer_AF-P53090-F1-model_v2	0.569067
OG3557_REF_Scer_AF-P53101-F1-model_v2	0.566044
OG2495_REF_Scer_AF-P53128-F1-model_v2	0.614195	0.614195
OG1004_REF_Scer_AF-P53131-F1-model_v2	0.568291		0.568291
OG3458_REF_Scer_AF-P53164-F1-model_v2	0.4446		0.4446
OG2913_REF_Scer_AF-P53178-F1-model_v2	0.402205
OG3488_REF_Scer_AF-P53184-F1-model_v2	0.438007		0.438007
OG2116_REF_Scer_AF-P53199-F1-model_v2	0.686683	0.686683
OG1473_REF_Scer_AF-P53204-F1-model_v2	0.794164
OG1667_REF_Scer_AF-P53228-F1-model_v2	0.65888
OG2409_REF_Scer_AF-P53312-F1-model_v2	0.648683
OG3991_REF_Scer_AF-P53315-F1-model_v2	0.441882		0.441882
OG2783_REF_Scer_AF-P53318-F1-model_v2	0.540633	0.540633
OG1488_REF_Scer_AF-P53319-F1-model_v2	0.788211	0.788211
OG3025_REF_Scer_AF-P53332-F1-model_v2	0.428277
OG1696_REF_Scer_AF-P53598-F1-model_v2	0.715525
OG1414_REF_Scer_AF-P53685-F1-model_v2	0.61353
OG2646_REF_Scer_AF-P53730-F1-model_v2	0.455719
OG2380_REF_Scer_AF-P53848-F1-model_v2	0.444191
OG3638_REF_Scer_AF-P53868-F1-model_v2	0.476802
OG4226_REF_Scer_AF-P53909-F1-model_v2	0.610652		0.610652
OG2924_REF_Scer_AF-P53915-F1-model_v2	0.458103
OG3104_REF_Scer_AF-P53954-F1-model_v2	0.488195
OG1056_REF_Scer_AF-P53982-F1-model_v2	0.714515	0.714515
OG1322_REF_Scer_AF-P54113-F1-model_v2	0.809695
OG1103_REF_Scer_AF-P54114-F1-model_v2	0.531521	0.531521
OG1021_REF_Scer_AF-P54115-F1-model_v2	0.558251	0.558251
OG1596_REF_Scer_AF-P54781-F1-model_v2	0.733847	0.733847
OG2506_REF_Scer_AF-P54783-F1-model_v2	0.590089	0.590089
OG1904_REF_Scer_AF-P54839-F1-model_v2	0.709617
OG2752_REF_Scer_AF-P54885-F1-model_v2	0.654151	0.654151
OG2086_REF_Scer_AF-P80210-F1-model_v2	0.783362
OG2637_REF_Scer_AF-P80235-F1-model_v2	0.57929
OG1137_REF_Scer_AF-Q00055-F1-model_v2	0.668833	0.668833
OG1275_REF_Scer_AF-Q00711-F1-model_v2	0.829251	0.829251
OG1753_REF_Scer_AF-Q00764-F1-model_v2	0.767133
OG1254_REF_Scer_AF-Q01519-F1-model_v2	0.738687
OG1055_REF_Scer_AF-Q01574-F1-model_v2	0.608502
OG3525_REF_Scer_AF-Q01802-F1-model_v2	0.509232
OG2074_REF_Scer_AF-Q02046-F1-model_v2	0.69321	0.69321
OG2837_REF_Scer_AF-Q02196-F1-model_v2	0.768788
OG3048_REF_Scer_AF-Q02784-F1-model_v2	0.751075
OG1306_REF_Scer_AF-Q02896-F1-model_v2	0.498543		0.498543
OG3394_REF_Scer_AF-Q03266-F1-model_v2	0.407306
OG1758_REF_Scer_AF-Q03529-F1-model_v2	0.646734
OG5735_REF_Scer_AF-Q03579-F1-model_v2	0.576547
OG3714_REF_Scer_AF-Q03677-F1-model_v2	0.536802
OG4645_REF_Scer_AF-Q03778-F1-model_v2	0.47529
OG1746_REF_Scer_AF-Q03835-F1-model_v2	0.605805
OG2578_REF_Scer_AF-Q03941-F1-model_v2	0.515488
OG4463_REF_Scer_AF-Q04066-F1-model_v2	0.373544		0.373544
OG4398_REF_Scer_AF-Q04178-F1-model_v2	0.73484
OG3917_REF_Scer_AF-Q04179-F1-model_v2	0.466407		0.466407
OG2283_REF_Scer_AF-Q04212-F1-model_v2	0.510779	0.510779
OG1329_REF_Scer_AF-Q04409-F1-model_v2	0.602678
OG2190_REF_Scer_AF-Q04430-F1-model_v2	0.62832
OG2112_REF_Scer_AF-Q04487-F1-model_v2	0.470424
OG1390_REF_Scer_AF-Q04533-F1-model_v2	0.513942
OG3112_REF_Scer_AF-Q05521-F1-model_v2	0.510524		0.510524
OG4583_REF_Scer_AF-Q05533-F1-model_v2	0.55852		0.55852
OG2557_REF_Scer_AF-Q05567-F1-model_v2	0.59934
OG2741_REF_Scer_AF-Q05584-F1-model_v2	0.562343		0.562343
OG3207_REF_Scer_AF-Q05788-F1-model_v2	0.584526
OG1807_REF_Scer_AF-Q05871-F1-model_v2	0.441153
OG4043_REF_Scer_AF-Q05902-F1-model_v2	0.502068		0.502068
OG2148_REF_Scer_AF-Q05911-F1-model_v2	0.82889
OG3740_REF_Scer_AF-Q05979-F1-model_v2	0.58848		0.58848
OG1318_REF_Scer_AF-Q06147-F1-model_v2	0.533361
OG1473_REF_Scer_AF-Q06178-F1-model_v2	0.819992
OG1287_REF_Scer_AF-Q06236-F1-model_v2	0.482795
OG3095_REF_Scer_AF-Q06489-F1-model_v2	0.58662
OG3811_REF_Scer_AF-Q06490-F1-model_v2	0.45229
OG4396_REF_Scer_AF-Q06549-F1-model_v2	0.467728		0.467728
OG2348_REF_Scer_AF-Q06625-F1-model_v2	0.629813
OG1498_REF_Scer_AF-Q06702-F1-model_v2	0.55325		0.55325
OG1498_REF_Scer_AF-Q06703-F1-model_v2	0.581185		0.581185
OG1060_REF_Scer_AF-Q07471-F1-model_v2	0.517281
OG3681_REF_Scer_AF-Q07560-F1-model_v2	0.488641
OG1380_REF_Scer_AF-Q07729-F1-model_v2	0.524554		0.524554
OG5096_REF_Scer_AF-Q07748-F1-model_v2	0.80635
OG3782_REF_Scer_AF-Q07786-F1-model_v2	0.608497	0.608497
OG2308_REF_Scer_AF-Q07938-F1-model_v2	0.621414
OG3782_REF_Scer_AF-Q07993-F1-model_v2	0.520113	0.520113
OG2031_REF_Scer_AF-Q08220-F1-model_v2	0.510072
OG3811_REF_Scer_AF-Q08224-F1-model_v2	0.467989
OG2084_REF_Scer_AF-Q08438-F1-model_v2	0.658642
OG1807_REF_Scer_AF-Q08558-F1-model_v2	0.408603
OG2126_REF_Scer_AF-Q08645-F1-model_v2	0.583237
OG1458_REF_Scer_AF-Q08911-F1-model_v2	0.683422	0.683422
OG3811_REF_Scer_AF-Q08975-F1-model_v2	0.479975
OG2901_REF_Scer_AF-Q12001-F1-model_v2	0.577757
OG3679_REF_Scer_AF-Q12051-F1-model_v2	0.472401
OG1394_REF_Scer_AF-Q12069-F1-model_v2	0.607351
OG2508_REF_Scer_AF-Q12074-F1-model_v2	0.782981
OG1096_REF_Scer_AF-Q12122-F1-model_v2	0.891796
OG1115_REF_Scer_AF-Q12166-F1-model_v2	0.704928
OG4004_REF_Scer_AF-Q12178-F1-model_v2	0.646765		0.646765
OG1764_REF_Scer_AF-Q12189-F1-model_v2	0.644215
OG1390_REF_Scer_AF-Q12198-F1-model_v2	0.460017
OG1318_REF_Scer_AF-Q12246-F1-model_v2	0.526523
OG2007_REF_Scer_AF-Q12265-F1-model_v2	0.704082
OG2741_REF_Scer_AF-Q12320-F1-model_v2	0.548677		0.548677
OG1394_REF_Scer_AF-Q12362-F1-model_v2	0.616624
OG3551_REF_Scer_AF-Q12452-F1-model_v2	0.562552	0.562552
OG3801_REF_Scer_AF-Q12455-F1-model_v2	0.580276
OG4008_REF_Scer_AF-Q12676-F1-model_v2	0.482659
OG1589_REF_Scer_AF-Q12680-F1-model_v2	0.725745	0.725745
OG2765_REF_Scer_AF-Q3E840-F1-model_v2	0.659594
OG2562_REF_Scer_AF-Q99190-F1-model_v2	0.494506	0.494506
OG2061_REF_Scer_AF-Q99258-F1-model_v2	0.637089
OG3531_REF_Scer_AF-Q99312-F1-model_v2	0.565187		0.565187

## Sheet: F
Yes	No
0.786341	0.487109
0.796151	0.600053
0.754088	0.78802
0.517281	0.793993
0.527158	0.776403
0.541317	0.534953
0.695484	0.552747
0.787694	0.772236
0.653601	0.533459
0.785798	0.526139
0.845347	0.813692
0.780491	0.523857
0.746087	0.711247
0.686994	0.764288
0.780882	0.627299
0.67357	0.718194
0.656848	0.773329
0.750871	0.728239
0.705195	0.57485
0.74628	0.607512
0.686224	0.579764
0.714515	0.614917
0.701842	0.659072
0.704082	0.673189
0.73216	0.650927
0.565187	0.446828
0.686709	0.573514
0.675985	0.744286
0.686942	0.459675
0.659594	0.542008
0.725745	0.719437
0.590735	0.768682
0.811914	0.723009
0.712152	0.761001
0.689592	0.620155
0.672929	0.781307
0.620357	0.570601
0.733847	0.664825
0.646734	0.530788
0.717187	0.707601
0.666088	0.738943
0.682813	0.662288
0.509253	0.500982
0.509015	0.769196
0.518819	0.546272
0.645691	0.629179
0.663825	0.624319
0.664788	0.478956
0.608546	0.689065
0.708808	0.522475
0.524554	0.429767
0.608497	0.741974
0.64989	0.598228
0.756699	0.665126
0.748962	0.670221
0.660736	0.616483
0.788307	0.701874
0.571078	0.737667
0.609032	0.527842
0.755142	0.663482
0.520113	0.736258
0.467728	0.709513
0.747567	0.604139
0.748866	0.622035
0.61353	0.623818
0.748469	0.621876
0.60505	0.624778
0.489216	0.555262
0.605805	0.68191
0.719425	0.754558
0.780641	0.705511
0.598096	0.667376
0.781466	0.698937
0.71538	0.584842
0.662471	0.525223
0.756085	0.663773
0.548141	0.814224
0.812978	0.551238
0.702999	0.756402
0.751075	0.688735
0.758158	0.757327
0.720899	0.523352
0.676101	0.592979
0.601878	0.536062
0.413832	0.766471
0.790749	0.735854
0.639883	0.727305
0.469603	0.705839
0.47529	0.660503
0.651071	0.393074
0.562343	0.493276
0.55852	0.699328
0.73484	0.783615
0.637089	0.674875
0.818646	0.518042
0.522062	0.737436
0.675582	0.725024
0.716369	0.6469
0.654148	0.55442
0.438007	0.615073
0.640349	0.642127
0.787702	0.749468
0.4446	0.769331
0.589589	0.669619
0.6957	0.498909
0.624438	0.494589
0.530005	0.755318
0.637665	0.531809
0.648683	0.740618
0.675036	0.719865
0.55242	0.665112
0.790822	0.522301
0.731849	0.617062
0.782803	0.57499
0.696352	0.602122
0.610044	0.748817
0.711497	0.456115
0.587728	0.614939
0.517711	0.527397
0.74802	0.476887
0.677435	0.487407
0.782334	0.685642
0.714424	0.617774
0.510521	0.673426
0.482795	0.678508
0.819615	0.477232
0.871913	0.540205
0.703115	0.550508
0.632391	0.719832
0.757274	0.245098
0.582132	0.600282
0.684041	0.745137
0.719986	0.580577
0.758377	0.697104
0.536802	0.527958
0.482659	0.650851
0.470424	0.746794
0.646904	0.602624
0.733471	0.766873
0.458103	0.606384
0.522262	0.675546
0.610652	0.599435
0.783362	0.628036
0.444191	0.587139
0.510072	0.680425
0.616624	0.661348
0.548677	0.740914
0.820567	0.581873
0.657728	0.645487
0.651585	0.600317
0.583237	0.610437
0.656619	0.554162
0.703604	0.670516
0.472401	0.800083
0.64323	0.716977
0.508013	0.730081
0.646765	0.62284
0.638663	0.667632
	0.629246
	0.540916
	0.727034
	0.457584
	0.522796
	0.519192
	0.61856
	0.763096
	0.774985
	0.590198
	0.562457
	0.703841
	0.708529
	0.534219
	0.505906
	0.536322
	0.631723
	0.521993
	0.615362
	0.51438
	0.480236
	0.676215
	0.43212
	0.38438
	0.676332
	0.630016
	0.596392
	0.380647
	0.486745
	0.530174
	0.512004
	0.701546
	0.636864
	0.483461
	0.631592
	0.821329
	0.598197
	0.647605
	0.52563
	0.466571
	0.698712
	0.618034
	0.531186
	0.455616
	0.63876
	0.539838
	0.425424
	0.605666
	0.624078
	0.492561
	0.476721
	0.411345
	0.637795
	0.828145
	0.730825
	0.429788
	0.599325
	0.622274
	0.591848
	0.809407
	0.361302
	0.754953
	0.772693
	0.443729
	0.500426
	0.713182
	0.468732
	0.517422
	0.595823
	0.726309
	0.72928
	0.568539
	0.641584
	0.460435
	0.525507
	0.603914
	0.46155
	0.728364
	0.523732
	0.41281
	0.50452
	0.634979
	0.780311
	0.396225
	0.66981
	0.58554
	0.609338
	0.573971
	0.354468
	0.549115
	0.544221
	0.732067
	0.621112
	0.773788
	0.640099
	0.729203
	0.478254
	0.495714
	0.646248
	0.391174
	0.660104
	0.700355
	0.831715
	0.526953
	0.804829
	0.589931
	0.80603
	0.504999
	0.509339
	0.693667
	0.607924
	0.540045
	0.610371
	0.642925
	0.426063
	0.465652
	0.635679
	0.814962
	0.621557
	0.556859
	0.688212
	0.704478
	0.804126
	0.548045
	0.583937
	0.586553
	0.532471
	0.886293
	0.702776
	0.663599
	0.620501
	0.487959
	0.447118
	0.685483
	0.531148
	0.593479
	0.634941
	0.668424
	0.560504
	0.569067
	0.566044
	0.614195
	0.568291
	0.402205
	0.686683
	0.794164
	0.65888
	0.441882
	0.540633
	0.788211
	0.428277
	0.715525
	0.455719
	0.476802
	0.488195
	0.809695
	0.531521
	0.558251
	0.590089
	0.709617
	0.654151
	0.57929
	0.668833
	0.829251
	0.767133
	0.738687
	0.608502
	0.509232
	0.69321
	0.768788
	0.498543
	0.407306
	0.576547
	0.515488
	0.373544
	0.466407
	0.510779
	0.602678
	0.62832
	0.513942
	0.510524
	0.59934
	0.584526
	0.441153
	0.502068
	0.82889
	0.58848
	0.533361
	0.819992
	0.58662
	0.45229
	0.629813
	0.55325
	0.581185
	0.488641
	0.80635
	0.621414
	0.467989
	0.658642
	0.408603
	0.683422
	0.479975
	0.577757
	0.607351
	0.782981
	0.891796
	0.704928
	0.644215
	0.460017
	0.526523
	0.562552
	0.580276
	0.494506
