# Supplementary material for: The role of metabolism in shaping enzyme structures over 400 million years
Source: Nature. 2025 Jul 9;644(8075):280–9. doi: 10.1038/s41586-025-09205-6 (PMC12328220; doi:10.1038/s41586-025-09205-6)
Supplement: Supplementary file 7 — Source Data Fig. 3 [file 41586_2025_9205_MOESM7_ESM.xlsx]

## Sheet: B Scatter
	Mean(log2(Protein abundance))	Conservation ratio	THI5	thiamine biosynthesis not THI5
OG4352_REF_Scer_AF-P00127-F1-model_v2	12.9738	0.487109
OG3208_REF_Scer_AF-P00128-F1-model_v2	15.6852	0.600053
OG1016_REF_Scer_AF-P00330-F1-model_v2	17.3743	0.748469
OG1016_REF_Scer_AF-P00331-F1-model_v2	17.3743	0.748866
OG1145_REF_Scer_AF-P00358-F1-model_v2	19.8897	0.78802
OG1145_REF_Scer_AF-P00359-F1-model_v2	19.8897	0.793993
OG1145_REF_Scer_AF-P00360-F1-model_v2	19.8897	0.776403
OG4316_REF_Scer_AF-P00424-F1-model_v2	14.9256	0.534953
OG4316_REF_Scer_AF-P00425-F1-model_v2	14.9256	0.552747
OG2714_REF_Scer_AF-P00427-F1-model_v2	16.374	0.790822
OG1979_REF_Scer_AF-P00445-F1-model_v2	19.0978	0.717187
OG3185_REF_Scer_AF-P00447-F1-model_v2	15.514	0.675036
OG3837_REF_Scer_AF-P00498-F1-model_v2	14.9519	0.695484
OG1299_REF_Scer_AF-P00549-F1-model_v2	18.5427	0.758158
OG1424_REF_Scer_AF-P00560-F1-model_v2	20.544	0.772236
OG2654_REF_Scer_AF-P00572-F1-model_v2	13.9293	0.533459
OG5441_REF_Scer_AF-P00724-F1-model_v2	14.7784	0.526139
OG2936_REF_Scer_AF-P00812-F1-model_v2	14.2829	0.60505
OG2113_REF_Scer_AF-P00815-F1-model_v2	15.714	0.664788
OG1416_REF_Scer_AF-P00890-F1-model_v2	17.5242	0.813692
OG2028_REF_Scer_AF-P00899-F1-model_v2	14.4185	0.716369
OG3874_REF_Scer_AF-P00912-F1-model_v2	13.0142	0.523857
OG1193_REF_Scer_AF-P00924-F1-model_v2	19.7864	0.785798
OG1193_REF_Scer_AF-P00925-F1-model_v2	19.7864	0.780491
OG1788_REF_Scer_AF-P00927-F1-model_v2	14.4814	0.711247
OG1724_REF_Scer_AF-P00931-F1-model_v2	15.9002	0.764288
OG3108_REF_Scer_AF-P00937-F1-model_v2	14.423	0.627299
OG2197_REF_Scer_AF-P00942-F1-model_v2	18.2607	0.718194
OG2794_REF_Scer_AF-P00950-F1-model_v2	20.5067	0.773329
OG3702_REF_Scer_AF-P03962-F1-model_v2	14.0576	0.728239
OG1032_REF_Scer_AF-P03965-F1-model_v2	16.0549	0.74802
OG3505_REF_Scer_AF-P04037-F1-model_v2	16.6115	0.660736
OG1819_REF_Scer_AF-P04046-F1-model_v2	14.5367	0.733471
OG3043_REF_Scer_AF-P04161-F1-model_v2	12.9386	0.607512
OG2930_REF_Scer_AF-P04173-F1-model_v2	17.1924	0.796151
OG4231_REF_Scer_AF-P04385-F1-model_v2	12.7423	0.579764
OG3994_REF_Scer_AF-P04397-F1-model_v2	12.9451	0.614917
OG1208_REF_Scer_AF-P04806-F1-model_v2	18.2193	0.659072
OG1208_REF_Scer_AF-P04807-F1-model_v2	18.2193	0.673189
OG1617_REF_Scer_AF-P05150-F1-model_v2	14.2402	0.650927
OG1767_REF_Scer_AF-P05373-F1-model_v2	13.7812	0.748962
OG3877_REF_Scer_AF-P05374-F1-model_v2	13.0008	0.446828
OG2645_REF_Scer_AF-P05375-F1-model_v2	14.3186	0.573514
OG1813_REF_Scer_AF-P05694-F1-model_v2	19.4561	0.756699
OG1944_REF_Scer_AF-P06106-F1-model_v2	18.2967	0.744286
OG5404_REF_Scer_AF-P06115-F1-model_v2	13.509	0.624438
OG1569_REF_Scer_AF-P06168-F1-model_v2	18.3559	0.871913
OG1060_REF_Scer_AF-P06169-F1-model_v2	18.9256	0.67357
OG3856_REF_Scer_AF-P06174-F1-model_v2	11.6766	0.459675
OG1115_REF_Scer_AF-P06208-F1-model_v2	14.9293	0.719437
OG1414_REF_Scer_AF-P06700-F1-model_v2	12.3774	0.608546
OG2841_REF_Scer_AF-P06738-F1-model_v2	16.492	0.723009
OG2129_REF_Scer_AF-P06785-F1-model_v2	13.7943	0.761001
OG2248_REF_Scer_AF-P07143-F1-model_v2	15.6609	0.820567
OG1463_REF_Scer_AF-P07149-F1-model_v2	16.5108	0.620155
OG2740_REF_Scer_AF-P07170-F1-model_v2	18.0287	0.781307
OG2238_REF_Scer_AF-P07172-F1-model_v2	14.741	0.570601
OG1825_REF_Scer_AF-P07244-F1-model_v2	16.4576	0.589589
OG1052_REF_Scer_AF-P07245-F1-model_v2	15.7378	0.664825
OG1016_REF_Scer_AF-P07246-F1-model_v2	17.3743	0.747567
OG4118_REF_Scer_AF-P07255-F1-model_v2	15.4267	0.530788
OG4150_REF_Scer_AF-P07256-F1-model_v2	16.0543	0.518819
OG2006_REF_Scer_AF-P07257-F1-model_v2	16.39	0.489216
OG2721_REF_Scer_AF-P07258-F1-model_v2	14.4697	0.707601
OG1032_REF_Scer_AF-P07259-F1-model_v2	16.0549	0.610044
OG1892_REF_Scer_AF-P07262-F1-model_v2	17.9331	0.738943
OG1422_REF_Scer_AF-P07264-F1-model_v2	15.1594	0.781466
OG1595_REF_Scer_AF-P07275-F1-model_v2	14.2865	0.662288
OG2678_REF_Scer_AF-P07277-F1-model_v2	13.2196	0.500982
OG2347_REF_Scer_AF-P07283-F1-model_v2	16.9644	0.769196
OG3065_REF_Scer_AF-P07285-F1-model_v2	12.9938	0.546272
OG1388_REF_Scer_AF-P07342-F1-model_v2	16.0545	0.74628
OG1714_REF_Scer_AF-P07702-F1-model_v2	15.0744	0.624319
OG4379_REF_Scer_AF-P07807-F1-model_v2	12.1498	0.478956
OG1685_REF_Scer_AF-P07991-F1-model_v2	15.1929	0.689065
OG1012_REF_Scer_AF-P08004-F1-model_v2	11.4641	0.522475
OG1564_REF_Scer_AF-P08019-F1-model_v2	12.4236	0.429767
OG3575_REF_Scer_AF-P08067-F1-model_v2	15.0687	0.780641
OG1218_REF_Scer_AF-P08417-F1-model_v2	16.4498	0.741974
OG4707_REF_Scer_AF-P08431-F1-model_v2	13.4661	0.645691
OG2956_REF_Scer_AF-P08456-F1-model_v2	12.1793	0.665126
OG3006_REF_Scer_AF-P08465-F1-model_v2	13.5108	0.670221
OG2156_REF_Scer_AF-P08524-F1-model_v2	15.7534	0.711497
OG4360_REF_Scer_AF-P08525-F1-model_v2	13.9554	0.616483
OG2365_REF_Scer_AF-P08536-F1-model_v2	16.484	0.701874
OG1621_REF_Scer_AF-P08566-F1-model_v2	15.1164	0.639883
OG1416_REF_Scer_AF-P08679-F1-model_v2	17.5242	0.737667
OG1815_REF_Scer_AF-P09201-F1-model_v2	14.2587	0.703115
OG2629_REF_Scer_AF-P09368-F1-model_v2	12.6154	0.527842
OG1052_REF_Scer_AF-P09440-F1-model_v2	15.7378	0.663482
OG1629_REF_Scer_AF-P09624-F1-model_v2	17.1338	0.736258
OG1487_REF_Scer_AF-P09938-F1-model_v2	15.0847	0.782803
OG1899_REF_Scer_AF-P09950-F1-model_v2	12.1494	0.709513
OG1357_REF_Scer_AF-P0CF18-F1-model_v2	15.3849	0.604139
OG1193_REF_Scer_AF-P0CX10-F1-model_v2	19.7864	0.686709
OG1193_REF_Scer_AF-P0CX11-F1-model_v2	19.7864	0.686942
OG4185_REF_Scer_AF-P0CX77-F1-model_v2	12.6313	0.622035
OG4185_REF_Scer_AF-P0CX78-F1-model_v2	12.6313	0.623818
OG4185_REF_Scer_AF-P0CX79-F1-model_v2	12.6313	0.621876
OG4185_REF_Scer_AF-P0CZ17-F1-model_v2	12.6313	0.624778
OG1355_REF_Scer_AF-P10614-F1-model_v2	13.2869	0.689592
OG1516_REF_Scer_AF-P10659-F1-model_v2	18.2364	0.819615
OG1665_REF_Scer_AF-P10869-F1-model_v2	14.6112	0.68191
OG1881_REF_Scer_AF-P10963-F1-model_v2	14.3418	0.754558
OG1313_REF_Scer_AF-P11154-F1-model_v2	15.7069	0.787702
OG2537_REF_Scer_AF-P11353-F1-model_v2	14.2752	0.705511
OG1333_REF_Scer_AF-P11412-F1-model_v2	16.9555	0.667376
OG3214_REF_Scer_AF-P11986-F1-model_v2	19.1726	0.698937
OG1360_REF_Scer_AF-P12683-F1-model_v2	13.7282	0.584842
OG1360_REF_Scer_AF-P12684-F1-model_v2	13.7282	0.525223
OG2071_REF_Scer_AF-P12695-F1-model_v2	16.5851	0.663773
OG2038_REF_Scer_AF-P12709-F1-model_v2	18.1807	0.814224
OG4231_REF_Scer_AF-P13045-F1-model_v2	12.7423	0.551238
OG2214_REF_Scer_AF-P13259-F1-model_v2	13.5856	0.756402
OG1674_REF_Scer_AF-P13298-F1-model_v2	14.8677	0.688735
OG1883_REF_Scer_AF-P13663-F1-model_v2	16.5377	0.757327
OG1122_REF_Scer_AF-P13711-F1-model_v2	13.2549	0.523352
OG3902_REF_Scer_AF-P14020-F1-model_v2	16.1269	0.592979
OG1012_REF_Scer_AF-P14180-F1-model_v2	11.4641	0.536062
OG1432_REF_Scer_AF-P14540-F1-model_v2	20.0358	0.755142
OG1357_REF_Scer_AF-P14742-F1-model_v2	15.3849	0.766471
OG2032_REF_Scer_AF-P14843-F1-model_v2	14.1869	0.735854
OG1667_REF_Scer_AF-P15019-F1-model_v2	17.8092	0.727305
OG1310_REF_Scer_AF-P15202-F1-model_v2	10.9243	0.651071
OG1622_REF_Scer_AF-P15274-F1-model_v2	13.2667	0.719986
OG1975_REF_Scer_AF-P15454-F1-model_v2	16.6015	0.705839
OG3676_REF_Scer_AF-P15496-F1-model_v2	14.7493	0.64323
OG2290_REF_Scer_AF-P15700-F1-model_v2	15.4094	0.660503
OG3001_REF_Scer_AF-P15807-F1-model_v2	11.8002	0.393074
OG1004_REF_Scer_AF-P15938-F1-model_v2	13.2247	0.493276
OG1603_REF_Scer_AF-P16120-F1-model_v2	15.641	0.699328
OG2807_REF_Scer_AF-P16387-F1-model_v2	16.6791	0.783615
OG1060_REF_Scer_AF-P16467-F1-model_v2	18.9256	0.656848
OG2960_REF_Scer_AF-P16622-F1-model_v2	13.6127	0.674875
OG1673_REF_Scer_AF-P16661-F1-model_v2	11.5611	0.518042
OG1054_REF_Scer_AF-P16861-F1-model_v2	16.1786	0.637665
OG1054_REF_Scer_AF-P16862-F1-model_v2	16.1786	0.646904
OG3120_REF_Scer_AF-P17423-F1-model_v2	16.1108	0.737436
OG1835_REF_Scer_AF-P17505-F1-model_v2	18.3696	0.725024
OG1157_REF_Scer_AF-P17649-F1-model_v2	14.0755	0.6469
OG1567_REF_Scer_AF-P17695-F1-model_v2	16.56	0.55442
OG1329_REF_Scer_AF-P17709-F1-model_v2	15.897	0.615073
OG1468_REF_Scer_AF-P17898-F1-model_v2	11.4341	0.522262
OG2871_REF_Scer_AF-P18408-F1-model_v2	13.5561	0.642127
OG3612_REF_Scer_AF-P18562-F1-model_v2	14.8252	0.749468
OG3062_REF_Scer_AF-P18900-F1-model_v2	13.2418	0.676101
OG1316_REF_Scer_AF-P19097-F1-model_v2	16.6291	0.675985
OG1924_REF_Scer_AF-P19262-F1-model_v2	15.1383	0.769331
OG1516_REF_Scer_AF-P19358-F1-model_v2	18.2364	0.818646
OG1039_REF_Scer_AF-P19414-F1-model_v2	15.3682	0.702999
OG2218_REF_Scer_AF-P20049-F1-model_v2	12.7282	0.669619
OG2056_REF_Scer_AF-P20051-F1-model_v2	14.1126	0.632391
OG1004_REF_Scer_AF-P20095-F1-model_v2	13.2247	0.498909
OG2182_REF_Scer_AF-P20485-F1-model_v2	13.8619	0.494589
OG1585_REF_Scer_AF-P20967-F1-model_v2	15.3439	0.755318
OG1470_REF_Scer_AF-P21147-F1-model_v2	12.7271	0.640349
OG2912_REF_Scer_AF-P21182-F1-model_v2	12.8729	0.531809
OG2053_REF_Scer_AF-P21264-F1-model_v2	15.5177	0.651585
OG1070_REF_Scer_AF-P21524-F1-model_v2	14.6622	0.740618
OG1070_REF_Scer_AF-P21672-F1-model_v2	14.6622	0.719865
OG2704_REF_Scer_AF-P21801-F1-model_v2	13.206	0.812978
OG1170_REF_Scer_AF-P21826-F1-model_v2	15.5957	0.665112
OG1056_REF_Scer_AF-P21954-F1-model_v2	15.3854	0.754088
OG1468_REF_Scer_AF-P22140-F1-model_v2	11.4341	0.522301
OG1631_REF_Scer_AF-P22217-F1-model_v2	18.4011	0.617062
OG1631_REF_Scer_AF-P22803-F1-model_v2	18.4011	0.602122
OG1112_REF_Scer_AF-P23254-F1-model_v2	17.9941	0.638663
OG1266_REF_Scer_AF-P23337-F1-model_v2	14.6914	0.748817
OG1640_REF_Scer_AF-P23501-F1-model_v2	15.7801	0.456115
OG1650_REF_Scer_AF-P23542-F1-model_v2	15.3283	0.614939
OG1004_REF_Scer_AF-P24384-F1-model_v2	13.2247	0.527397
OG2567_REF_Scer_AF-P24521-F1-model_v2	12.1473	0.476887
OG2382_REF_Scer_AF-P25045-F1-model_v2	13.1178	0.487407
OG1730_REF_Scer_AF-P25087-F1-model_v2	15.5363	0.685642
OG3221_REF_Scer_AF-P25335-F1-model_v2	13.3501	0.617774
OG1434_REF_Scer_AF-P25340-F1-model_v2	13.1861	0.673426
OG3021_REF_Scer_AF-P25358-F1-model_v2	11.7477	0.678508
OG4758_REF_Scer_AF-P25372-F1-model_v2	15.3068	0.477232
OG1567_REF_Scer_AF-P25373-F1-model_v2	16.56	0.540205
OG2577_REF_Scer_AF-P25605-F1-model_v2	15.6447	0.719832
OG1603_REF_Scer_AF-P25632-F1-model_v2	15.641	0.245098
OG1060_REF_Scer_AF-P26263-F1-model_v2	18.9256	0.653601
OG5118_REF_Scer_AF-P26364-F1-model_v2	13.5416	0.600282
OG1266_REF_Scer_AF-P27472-F1-model_v2	14.6914	0.745137
OG2183_REF_Scer_AF-P27515-F1-model_v2	10.8927	0.580577
OG2453_REF_Scer_AF-P27616-F1-model_v2	15.8803	0.697104
OG2903_REF_Scer_AF-P27680-F1-model_v2	12.7499	0.527958
OG1364_REF_Scer_AF-P27796-F1-model_v2	11.8314	0.650851
OG2099_REF_Scer_AF-P28240-F1-model_v2	15.2372	0.675582
OG1786_REF_Scer_AF-P28241-F1-model_v2	16.9342	0.73216
OG1500_REF_Scer_AF-P28274-F1-model_v2	14.6117	0.746794
OG1303_REF_Scer_AF-P28496-F1-model_v2	13.0895	0.602624
OG2082_REF_Scer_AF-P28777-F1-model_v2	15.8499	0.766873
OG2057_REF_Scer_AF-P28789-F1-model_v2	13.4573	0.606384
OG2677_REF_Scer_AF-P28834-F1-model_v2	16.9465	0.701842
OG1230_REF_Scer_AF-P29465-F1-model_v2	12.6497	0.675546
OG1365_REF_Scer_AF-P29509-F1-model_v2	15.5292	0.811914
OG2498_REF_Scer_AF-P29704-F1-model_v2	13.8761	0.599435
OG1880_REF_Scer_AF-P29952-F1-model_v2	15.6824	0.64989
OG1674_REF_Scer_AF-P30402-F1-model_v2	14.8677	0.628036
OG1240_REF_Scer_AF-P30624-F1-model_v2	14.9278	0.587139
OG1170_REF_Scer_AF-P30952-F1-model_v2	15.5957	0.680425
OG1810_REF_Scer_AF-P31116-F1-model_v2	16.6271	0.661348
OG3978_REF_Scer_AF-P31373-F1-model_v2	16.6071	0.740914
OG1634_REF_Scer_AF-P31688-F1-model_v2	14.7252	0.581873
OG2906_REF_Scer_AF-P32178-F1-model_v2	13.0119	0.645487
OG2455_REF_Scer_AF-P32190-F1-model_v2	14.2031	0.600317
OG3100_REF_Scer_AF-P32191-F1-model_v2	15.476	0.610437
OG2552_REF_Scer_AF-P32263-F1-model_v2	14.6018	0.554162
OG1744_REF_Scer_AF-P32264-F1-model_v2	12.2733	0.670516
OG1537_REF_Scer_AF-P32288-F1-model_v2	16.126	0.800083
OG1313_REF_Scer_AF-P32327-F1-model_v2	15.7069	0.790749
OG5490_REF_Scer_AF-P32340-F1-model_v2	15.698	0.716977
OG2062_REF_Scer_AF-P32347-F1-model_v2	14.0347	0.730081
OG2465_REF_Scer_AF-P32353-F1-model_v2	12.6686	0.620357
OG1337_REF_Scer_AF-P32356-F1-model_v2	13.4959	0.682813
OG3774_REF_Scer_AF-P32377-F1-model_v2	15.0769	0.667632
OG4605_REF_Scer_AF-P32419-F1-model_v2	14.757	0.540916
OG4665_REF_Scer_AF-P32449-F1-model_v2	15.475	0.727034
OG4275_REF_Scer_AF-P32451-F1-model_v2	12.258	0.71538
OG3413_REF_Scer_AF-P32452-F1-model_v2	11.815	0.457584
OG3683_REF_Scer_AF-P32459-F1-model_v2	12.7046	0.522796
OG1955_REF_Scer_AF-P32461-F1-model_v2	12.8204	0.519192
OG1697_REF_Scer_AF-P32469-F1-model_v2	13.6655	0.763096
OG1959_REF_Scer_AF-P32473-F1-model_v2	17.6952	0.774985
OG4061_REF_Scer_AF-P32476-F1-model_v2	13.7923	0.590198
OG2186_REF_Scer_AF-P32477-F1-model_v2	14.3672	0.562457
OG1168_REF_Scer_AF-P32528-F1-model_v2	13.2481	0.413832
OG4016_REF_Scer_AF-P32582-F1-model_v2	15.7847	0.703841
OG3319_REF_Scer_AF-P32626-F1-model_v2	13.7846	0.527158
OG1746_REF_Scer_AF-P32642-F1-model_v2	14.6644	0.598096
OG1521_REF_Scer_AF-P32771-F1-model_v2	15.1178	0.708808
OG1659_REF_Scer_AF-P32775-F1-model_v2	15.2146	0.708529
OG1081_REF_Scer_AF-P32784-F1-model_v2	12.9296	0.534219
OG2397_REF_Scer_AF-P32796-F1-model_v2	13.9004	0.505906
OG4555_REF_Scer_AF-P32799-F1-model_v2	16.6024	0.536322
OG1671_REF_Scer_AF-P32861-F1-model_v2	16.5583	0.782334
OG1556_REF_Scer_AF-P32895-F1-model_v2	14.3217	0.780882
OG1502_REF_Scer_AF-P33300-F1-model_v2	14.1243	0.631723
OG2356_REF_Scer_AF-P33312-F1-model_v2	14.0356	0.521993
OG1112_REF_Scer_AF-P33315-F1-model_v2	17.9941	0.601878
OG4581_REF_Scer_AF-P33330-F1-model_v2	15.2879	0.615362
OG1471_REF_Scer_AF-P33333-F1-model_v2	14.1913	0.51438
OG1302_REF_Scer_AF-P33401-F1-model_v2	15.587	0.686994
OG2048_REF_Scer_AF-P33412-F1-model_v2	13.1924	0.480236
OG2357_REF_Scer_AF-P33734-F1-model_v2	15.222	0.676215
OG1337_REF_Scer_AF-P35172-F1-model_v2	13.4959	0.666088
OG3114_REF_Scer_AF-P35202-F1-model_v2	12.7221	0.43212		1
OG3782_REF_Scer_AF-P35497-F1-model_v2	16.2626	0.609032
OG3063_REF_Scer_AF-P36010-F1-model_v2	17.9762	0.714424
OG1276_REF_Scer_AF-P36013-F1-model_v2	14.2055	0.677435
OG2084_REF_Scer_AF-P36024-F1-model_v2	13.2444	0.676332
OG3008_REF_Scer_AF-P36076-F1-model_v2	11.8787	0.630016
OG1242_REF_Scer_AF-P36107-F1-model_v2	12.96	0.596392
OG4524_REF_Scer_AF-P36143-F1-model_v2	12.2921	0.380647
OG1081_REF_Scer_AF-P36148-F1-model_v2	12.9296	0.486745
OG1966_REF_Scer_AF-P36150-F1-model_v2	13.3146	0.530174
OG1302_REF_Scer_AF-P37012-F1-model_v2	15.587	0.705195
OG2262_REF_Scer_AF-P37254-F1-model_v2	12.273	0.512004
OG1030_REF_Scer_AF-P37291-F1-model_v2	16.9933	0.701546
OG1030_REF_Scer_AF-P37292-F1-model_v2	16.9933	0.636864
OG4552_REF_Scer_AF-P37299-F1-model_v2	14.8213	0.483461
OG1129_REF_Scer_AF-P37303-F1-model_v2	12.9785	0.631592
OG1322_REF_Scer_AF-P38009-F1-model_v2	17.1653	0.821329
OG2588_REF_Scer_AF-P38063-F1-model_v2	13.5984	0.786341
OG1977_REF_Scer_AF-P38066-F1-model_v2	13.1465	0.720899
OG1126_REF_Scer_AF-P38067-F1-model_v2	13.2309	0.598197
OG2573_REF_Scer_AF-P38075-F1-model_v2	14.8125	0.647605
OG1016_REF_Scer_AF-P38113-F1-model_v2	17.3743	0.663825
OG4312_REF_Scer_AF-P38115-F1-model_v2	15.1927	0.52563
OG2882_REF_Scer_AF-P38122-F1-model_v2	12.519	0.466571
OG1497_REF_Scer_AF-P38143-F1-model_v2	15.6148	0.698712
OG2369_REF_Scer_AF-P38145-F1-model_v2	14.4395	0.618034
OG3935_REF_Scer_AF-P38169-F1-model_v2	13.1324	0.531186
OG1695_REF_Scer_AF-P38221-F1-model_v2	12.9843	0.63876
OG2044_REF_Scer_AF-P38225-F1-model_v2	12.8595	0.539838
OG4959_REF_Scer_AF-P38286-F1-model_v2	13.9795	0.605666
OG1502_REF_Scer_AF-P38287-F1-model_v2	14.1243	0.624078
OG3350_REF_Scer_AF-P38332-F1-model_v2	13.2935	0.476721
OG3313_REF_Scer_AF-P38342-F1-model_v2	11.2147	0.411345
OG1565_REF_Scer_AF-P38604-F1-model_v2	12.1694	0.637795
OG2588_REF_Scer_AF-P38620-F1-model_v2	13.5984	0.787694
OG1779_REF_Scer_AF-P38625-F1-model_v2	15.8248	0.828145
OG1500_REF_Scer_AF-P38627-F1-model_v2	14.6117	0.730825
OG3115_REF_Scer_AF-P38628-F1-model_v2	13.9165	0.541317
OG3018_REF_Scer_AF-P38635-F1-model_v2	13.0786	0.429788
OG2968_REF_Scer_AF-P38689-F1-model_v2	13.9752	0.845347
OG1744_REF_Scer_AF-P38690-F1-model_v2	12.2733	0.599325
OG1354_REF_Scer_AF-P38697-F1-model_v2	15.4078	0.731849
OG1303_REF_Scer_AF-P38703-F1-model_v2	13.0895	0.622274
OG4583_REF_Scer_AF-P38710-F1-model_v2	14.4606	0.55242
OG1022_REF_Scer_AF-P38715-F1-model_v2	15.8283	0.591848
OG1488_REF_Scer_AF-P38720-F1-model_v2	18.3565	0.809407
OG2647_REF_Scer_AF-P38787-F1-model_v2	13.5425	0.361302
OG1857_REF_Scer_AF-P38795-F1-model_v2	13.2532	0.754953
OG1365_REF_Scer_AF-P38816-F1-model_v2	15.5292	0.772693
OG3639_REF_Scer_AF-P38840-F1-model_v2	14.2855	0.443729
OG3991_REF_Scer_AF-P38858-F1-model_v2	15.8352	0.500426
OG1210_REF_Scer_AF-P38891-F1-model_v2	16.2234	0.713182
OG3074_REF_Scer_AF-P38913-F1-model_v2	14.0774	0.468732
OG1774_REF_Scer_AF-P38972-F1-model_v2	15.8051	0.6957
OG4185_REF_Scer_AF-P38986-F1-model_v2	12.6313	0.595823
OG1615_REF_Scer_AF-P38992-F1-model_v2	11.1717	0.590735
OG1451_REF_Scer_AF-P38998-F1-model_v2	16.8209	0.726309
OG1935_REF_Scer_AF-P38999-F1-model_v2	17.0698	0.72928
OG1240_REF_Scer_AF-P39002-F1-model_v2	14.9278	0.568539
OG2394_REF_Scer_AF-P39006-F1-model_v2	12.5972	0.641584
OG1087_REF_Scer_AF-P39518-F1-model_v2	11.4997	0.460435
OG1445_REF_Scer_AF-P39522-F1-model_v2	15.0584	0.756085
OG2215_REF_Scer_AF-P39525-F1-model_v2	12.5318	0.525507
OG1039_REF_Scer_AF-P39533-F1-model_v2	15.3682	0.662471
OG3767_REF_Scer_AF-P39683-F1-model_v2	14.9247	0.603914
OG2147_REF_Scer_AF-P39692-F1-model_v2	14.5123	0.46155
OG1892_REF_Scer_AF-P39708-F1-model_v2	17.9331	0.728364
OG1694_REF_Scer_AF-P39713-F1-model_v2	14.9923	0.509015
OG1694_REF_Scer_AF-P39714-F1-model_v2	14.9923	0.509253
OG3429_REF_Scer_AF-P39726-F1-model_v2	16.8076	0.523732
OG1273_REF_Scer_AF-P40012-F1-model_v2	13.1256	0.41281
OG4391_REF_Scer_AF-P40017-F1-model_v2	12.8323	0.50452
OG1021_REF_Scer_AF-P40047-F1-model_v2	16.3599	0.634979
OG1433_REF_Scer_AF-P40054-F1-model_v2	16.6167	0.780311
OG3000_REF_Scer_AF-P40350-F1-model_v2	13.5735	0.58554
OG3241_REF_Scer_AF-P40363-F1-model_v2	15.0653	0.573971
OG1254_REF_Scer_AF-P40395-F1-model_v2	16.3716	0.354468
OG1004_REF_Scer_AF-P40459-F1-model_v2	13.2247	0.549115
OG2808_REF_Scer_AF-P40471-F1-model_v2	13.9683	0.544221
OG1854_REF_Scer_AF-P40487-F1-model_v2	11.5761	0.732067
OG2746_REF_Scer_AF-P40495-F1-model_v2	18.0915	0.746087
OG1491_REF_Scer_AF-P40506-F1-model_v2	12.7812	0.621112
OG1433_REF_Scer_AF-P40510-F1-model_v2	16.6167	0.773788
OG1933_REF_Scer_AF-P40545-F1-model_v2	12.8505	0.640099
OG1497_REF_Scer_AF-P40581-F1-model_v2	15.6148	0.729203
OG3630_REF_Scer_AF-P40582-F1-model_v2	15.1395	0.478254
OG1683_REF_Scer_AF-P40970-F1-model_v2	13.676	0.646248
OG1897_REF_Scer_AF-P41338-F1-model_v2	16.102	0.703604
OG2684_REF_Scer_AF-P41735-F1-model_v2	12.8056	0.657728
OG3581_REF_Scer_AF-P41835-F1-model_v2	12.9834	0.508013		1
OG1180_REF_Scer_AF-P41903-F1-model_v2	13.0509	0.391174
OG1137_REF_Scer_AF-P41911-F1-model_v2	16.1682	0.660104
OG1684_REF_Scer_AF-P41921-F1-model_v2	15.6122	0.700355
OG1056_REF_Scer_AF-P41939-F1-model_v2	15.3854	0.750871
OG1446_REF_Scer_AF-P41940-F1-model_v2	18.1882	0.831715
OG1193_REF_Scer_AF-P42222-F1-model_v2	19.7864	0.686224
OG3151_REF_Scer_AF-P42826-F1-model_v2	13.5509	0.526953
OG5096_REF_Scer_AF-P42883-F1-model_v2	11.6724	0.804829	1
OG3443_REF_Scer_AF-P42941-F1-model_v2	13.5118	0.530005
OG2852_REF_Scer_AF-P43123-F1-model_v2	13.8591	0.589931
OG5096_REF_Scer_AF-P43534-F1-model_v2	11.6724	0.80603	1
OG3336_REF_Scer_AF-P43567-F1-model_v2	14.604	0.504999
OG2845_REF_Scer_AF-P43577-F1-model_v2	13.9137	0.509339
OG1822_REF_Scer_AF-P43616-F1-model_v2	15.9508	0.654148
OG3509_REF_Scer_AF-P43619-F1-model_v2	14.1272	0.693667
OG5327_REF_Scer_AF-P43635-F1-model_v2	10.9303	0.607924
OG2999_REF_Scer_AF-P43636-F1-model_v2	12.3606	0.540045
OG2246_REF_Scer_AF-P46151-F1-model_v2	13.0749	0.610371
OG1021_REF_Scer_AF-P46367-F1-model_v2	16.3599	0.642925
OG2161_REF_Scer_AF-P46969-F1-model_v2	14.767	0.696352
OG4524_REF_Scer_AF-P47011-F1-model_v2	12.2921	0.426063
OG1640_REF_Scer_AF-P47013-F1-model_v2	15.7801	0.465652
OG1759_REF_Scer_AF-P47039-F1-model_v2	15.202	0.635679
OG1275_REF_Scer_AF-P47052-F1-model_v2	14.7672	0.814962
OG3030_REF_Scer_AF-P47095-F1-model_v2	12.4706	0.587728
OG4102_REF_Scer_AF-P47096-F1-model_v2	14.4826	0.672929
OG2384_REF_Scer_AF-P47143-F1-model_v2	16.6643	0.621557
OG1390_REF_Scer_AF-P47164-F1-model_v2	13.4984	0.556859
OG4317_REF_Scer_AF-P47165-F1-model_v2	14.9896	0.688212
OG1597_REF_Scer_AF-P47169-F1-model_v2	14.2852	0.548141
OG1210_REF_Scer_AF-P47176-F1-model_v2	16.2234	0.704478
OG5096_REF_Scer_AF-P47183-F1-model_v2	11.6724	0.804126	1
OG1103_REF_Scer_AF-P47771-F1-model_v2	14.4566	0.548045
OG1240_REF_Scer_AF-P47912-F1-model_v2	14.9278	0.583937
OG4171_REF_Scer_AF-P48015-F1-model_v2	15.2034	0.586553
OG3499_REF_Scer_AF-P48016-F1-model_v2	12.0859	0.532471
OG1096_REF_Scer_AF-P48570-F1-model_v2	16.3236	0.886293
OG3069_REF_Scer_AF-P49017-F1-model_v2	13.6802	0.702776
OG2227_REF_Scer_AF-P49095-F1-model_v2	14.7285	0.663599
OG1111_REF_Scer_AF-P49367-F1-model_v2	13.6225	0.719425
OG2282_REF_Scer_AF-P49435-F1-model_v2	14.758	0.684041
OG1022_REF_Scer_AF-P49954-F1-model_v2	15.8283	0.620501
OG1354_REF_Scer_AF-P50094-F1-model_v2	15.4078	0.758377
OG1354_REF_Scer_AF-P50095-F1-model_v2	15.4078	0.757274
OG2868_REF_Scer_AF-P50107-F1-model_v2	14.2889	0.582132
OG1630_REF_Scer_AF-P50264-F1-model_v2	13.1213	0.447118
OG4010_REF_Scer_AF-P50861-F1-model_v2	16.3467	0.685483
OG1060_REF_Scer_AF-P50873-F1-model_v2	18.9256	0.531148
OG2774_REF_Scer_AF-P51601-F1-model_v2	14.2404	0.788307
OG1299_REF_Scer_AF-P52489-F1-model_v2	18.5427	0.656619
OG1264_REF_Scer_AF-P52892-F1-model_v2	14.1949	0.593479
OG1264_REF_Scer_AF-P52893-F1-model_v2	14.1949	0.634941
OG1055_REF_Scer_AF-P52910-F1-model_v2	15.0052	0.668424
OG2228_REF_Scer_AF-P53037-F1-model_v2	10.69	0.560504
OG1377_REF_Scer_AF-P53090-F1-model_v2	15.7149	0.569067
OG3557_REF_Scer_AF-P53101-F1-model_v2	12.731	0.566044
OG2495_REF_Scer_AF-P53128-F1-model_v2	14.7698	0.614195
OG1004_REF_Scer_AF-P53131-F1-model_v2	13.2247	0.568291
OG3458_REF_Scer_AF-P53164-F1-model_v2	13.0172	0.4446
OG3488_REF_Scer_AF-P53184-F1-model_v2	14.5827	0.438007
OG2116_REF_Scer_AF-P53199-F1-model_v2	13.3593	0.686683
OG1473_REF_Scer_AF-P53204-F1-model_v2	13.4317	0.794164
OG1667_REF_Scer_AF-P53228-F1-model_v2	17.8092	0.65888
OG2409_REF_Scer_AF-P53312-F1-model_v2	16.3378	0.648683
OG3991_REF_Scer_AF-P53315-F1-model_v2	15.8352	0.441882
OG2783_REF_Scer_AF-P53318-F1-model_v2	12.5746	0.540633
OG1488_REF_Scer_AF-P53319-F1-model_v2	18.3565	0.788211
OG3025_REF_Scer_AF-P53332-F1-model_v2	12.2924	0.428277
OG1696_REF_Scer_AF-P53598-F1-model_v2	17.2344	0.715525
OG1414_REF_Scer_AF-P53685-F1-model_v2	12.3774	0.61353
OG2646_REF_Scer_AF-P53730-F1-model_v2	13.8912	0.455719
OG2380_REF_Scer_AF-P53848-F1-model_v2	12.7921	0.444191
OG3638_REF_Scer_AF-P53868-F1-model_v2	13.17	0.476802
OG4226_REF_Scer_AF-P53909-F1-model_v2	14.4215	0.610652
OG2924_REF_Scer_AF-P53915-F1-model_v2	14.4213	0.458103
OG1056_REF_Scer_AF-P53982-F1-model_v2	15.3854	0.714515
OG1322_REF_Scer_AF-P54113-F1-model_v2	17.1653	0.809695
OG1103_REF_Scer_AF-P54114-F1-model_v2	14.4566	0.531521
OG1021_REF_Scer_AF-P54115-F1-model_v2	16.3599	0.558251
OG1596_REF_Scer_AF-P54781-F1-model_v2	12.6958	0.733847
OG2506_REF_Scer_AF-P54783-F1-model_v2	13.5593	0.590089
OG1904_REF_Scer_AF-P54839-F1-model_v2	15.6092	0.709617
OG2752_REF_Scer_AF-P54885-F1-model_v2	14.5342	0.654151
OG2086_REF_Scer_AF-P80210-F1-model_v2	16.1539	0.783362
OG2637_REF_Scer_AF-P80235-F1-model_v2	13.013	0.57929
OG1137_REF_Scer_AF-Q00055-F1-model_v2	16.1682	0.668833
OG1275_REF_Scer_AF-Q00711-F1-model_v2	14.7672	0.829251
OG1753_REF_Scer_AF-Q00764-F1-model_v2	14.627	0.767133
OG1254_REF_Scer_AF-Q01519-F1-model_v2	16.3716	0.738687
OG1055_REF_Scer_AF-Q01574-F1-model_v2	15.0052	0.608502
OG3525_REF_Scer_AF-Q01802-F1-model_v2	16.0675	0.509232
OG2074_REF_Scer_AF-Q02046-F1-model_v2	14.6524	0.69321
OG2837_REF_Scer_AF-Q02196-F1-model_v2	15.3236	0.768788
OG3048_REF_Scer_AF-Q02784-F1-model_v2	14.4476	0.751075
OG3394_REF_Scer_AF-Q03266-F1-model_v2	12.8481	0.407306
OG1758_REF_Scer_AF-Q03529-F1-model_v2	11.9072	0.646734
OG5735_REF_Scer_AF-Q03579-F1-model_v2	13.7261	0.576547
OG3714_REF_Scer_AF-Q03677-F1-model_v2	12.6787	0.536802
OG4645_REF_Scer_AF-Q03778-F1-model_v2	12.7342	0.47529
OG1746_REF_Scer_AF-Q03835-F1-model_v2	14.6644	0.605805
OG2578_REF_Scer_AF-Q03941-F1-model_v2	13.3395	0.515488
OG4463_REF_Scer_AF-Q04066-F1-model_v2	11.9683	0.373544
OG4398_REF_Scer_AF-Q04178-F1-model_v2	14.6425	0.73484
OG3917_REF_Scer_AF-Q04179-F1-model_v2	13.0826	0.466407
OG2283_REF_Scer_AF-Q04212-F1-model_v2	13.3888	0.510779
OG1329_REF_Scer_AF-Q04409-F1-model_v2	15.897	0.602678
OG2190_REF_Scer_AF-Q04430-F1-model_v2	12.8462	0.62832
OG1390_REF_Scer_AF-Q04533-F1-model_v2	13.4984	0.513942
OG3112_REF_Scer_AF-Q05521-F1-model_v2	12.501	0.510524
OG4583_REF_Scer_AF-Q05533-F1-model_v2	14.4606	0.55852
OG2557_REF_Scer_AF-Q05567-F1-model_v2	13.7226	0.59934
OG2741_REF_Scer_AF-Q05584-F1-model_v2	12.5626	0.562343
OG3207_REF_Scer_AF-Q05788-F1-model_v2	13.9964	0.584526
OG1807_REF_Scer_AF-Q05871-F1-model_v2	12.8556	0.441153
OG4043_REF_Scer_AF-Q05902-F1-model_v2	12.3933	0.502068
OG2148_REF_Scer_AF-Q05911-F1-model_v2	15.7848	0.82889
OG3740_REF_Scer_AF-Q05979-F1-model_v2	13.8394	0.58848
OG1318_REF_Scer_AF-Q06147-F1-model_v2	13.085	0.533361
OG1473_REF_Scer_AF-Q06178-F1-model_v2	13.4317	0.819992
OG3095_REF_Scer_AF-Q06489-F1-model_v2	13.5382	0.58662
OG3811_REF_Scer_AF-Q06490-F1-model_v2	13.235	0.45229		1
OG4396_REF_Scer_AF-Q06549-F1-model_v2	14.4125	0.467728
OG2348_REF_Scer_AF-Q06625-F1-model_v2	14.5874	0.629813
OG1060_REF_Scer_AF-Q07471-F1-model_v2	18.9256	0.517281
OG1380_REF_Scer_AF-Q07729-F1-model_v2	12.1801	0.524554
OG5096_REF_Scer_AF-Q07748-F1-model_v2	11.6724	0.80635	1
OG3782_REF_Scer_AF-Q07786-F1-model_v2	16.2626	0.608497
OG2308_REF_Scer_AF-Q07938-F1-model_v2	14.9039	0.621414
OG3782_REF_Scer_AF-Q07993-F1-model_v2	16.2626	0.520113
OG2031_REF_Scer_AF-Q08220-F1-model_v2	13.0931	0.510072
OG3811_REF_Scer_AF-Q08224-F1-model_v2	13.235	0.467989		1
OG2084_REF_Scer_AF-Q08438-F1-model_v2	13.2444	0.658642
OG1807_REF_Scer_AF-Q08558-F1-model_v2	12.8556	0.408603
OG2126_REF_Scer_AF-Q08645-F1-model_v2	13.5033	0.583237
OG1458_REF_Scer_AF-Q08911-F1-model_v2	15.547	0.683422
OG3811_REF_Scer_AF-Q08975-F1-model_v2	13.235	0.479975		1
OG1394_REF_Scer_AF-Q12069-F1-model_v2	11.6488	0.607351
OG2508_REF_Scer_AF-Q12074-F1-model_v2	16.2168	0.782981
OG1096_REF_Scer_AF-Q12122-F1-model_v2	16.3236	0.891796
OG1115_REF_Scer_AF-Q12166-F1-model_v2	14.9293	0.704928
OG4004_REF_Scer_AF-Q12178-F1-model_v2	14.2178	0.646765
OG1764_REF_Scer_AF-Q12189-F1-model_v2	15.4252	0.644215
OG1390_REF_Scer_AF-Q12198-F1-model_v2	13.4984	0.460017
OG1318_REF_Scer_AF-Q12246-F1-model_v2	13.085	0.526523
OG2007_REF_Scer_AF-Q12265-F1-model_v2	14.1893	0.704082
OG2741_REF_Scer_AF-Q12320-F1-model_v2	12.5626	0.548677
OG1394_REF_Scer_AF-Q12362-F1-model_v2	11.6488	0.616624
OG3551_REF_Scer_AF-Q12452-F1-model_v2	14.1304	0.562552
OG3801_REF_Scer_AF-Q12455-F1-model_v2	12.1774	0.580276
OG4008_REF_Scer_AF-Q12676-F1-model_v2	13.2192	0.482659
OG1589_REF_Scer_AF-Q12680-F1-model_v2	13.0001	0.725745
OG2562_REF_Scer_AF-Q99190-F1-model_v2	13.5145	0.494506
OG2061_REF_Scer_AF-Q99258-F1-model_v2	14.9222	0.637089
OG3531_REF_Scer_AF-Q99312-F1-model_v2	13.8721	0.565187

## Sheet: B Histogram
x	Mean(log2(Protein abundance))	y	Conservation ratio
9.96051	0	0.218905	0
10.5559	0.00342054	0.255699	0.0553532
11.1513	0.0239438	0.292493	0
11.7468	0.0649903	0.329287	0
12.3422	0.116298	0.366081	0.221413
12.9376	0.239438	0.402875	0.387473
13.533	0.174448	0.439668	0.941005
14.1285	0.174448	0.476462	1.60524
14.7239	0.205232	0.513256	2.71231
15.3193	0.177868	0.55005	1.99272
15.9147	0.150504	0.586844	2.6016
16.5101	0.129981	0.623638	3.32119
17.1056	0.0581492	0.660432	3.48725
17.701	0.0342054	0.697226	2.87837
18.2964	0.0615697	0.734019	2.82301
18.8918	0.0239438	0.770813	2.4909
19.4872	0.00342054	0.807607	1.21777
20.0827	0.0307849	0.844401	0.276766
20.6781	0.00684108	0.881195	0.16606
21.2735	0	0.917989	0

## Sheet: C
	variable	Correlation	adj. p-value
Mean(log2(Protein abundance))	Complete	0.483264	2.96647e-29
Mean(log2(Protein abundance))	EC1	0.559393	2.84282e-10
Mean(log2(Protein abundance))	EC2	0.433031	4.53211e-09
Mean(log2(Protein abundance))	EC3	0.121254	0.401574
Mean(log2(Protein abundance))	EC4	0.531498	0.000168259
Mean(log2(Protein abundance))	EC5	0.82769	1.16908e-05
Mean(log2(Protein abundance))	EC6	0.665389	0.000156405

## Sheet: C raw data
	Conservation ratio Complete	Conservation ratio EC1	Conservation ratio EC2	Conservation ratio EC3	Conservation ratio EC4	Conservation ratio EC5	Conservation ratio EC6	Mean(log2(Protein abundance)) Complete	Mean(log2(Protein abundance)) EC1	Mean(log2(Protein abundance)) EC2	Mean(log2(Protein abundance)) EC3	Mean(log2(Protein abundance)) EC4	Mean(log2(Protein abundance)) EC5	Mean(log2(Protein abundance)) EC6
OG4352_REF_Scer_AF-P00127-F1-model_v2	0.487109							12.9738
OG3208_REF_Scer_AF-P00128-F1-model_v2	0.600053							15.6852
OG1016_REF_Scer_AF-P00330-F1-model_v2	0.748469	0.748469						17.3743	17.3743
OG1016_REF_Scer_AF-P00331-F1-model_v2	0.748866	0.748866						17.3743	17.3743
OG1145_REF_Scer_AF-P00358-F1-model_v2	0.78802	0.78802						19.8897	19.8897
OG1145_REF_Scer_AF-P00359-F1-model_v2	0.793993	0.793993						19.8897	19.8897
OG1145_REF_Scer_AF-P00360-F1-model_v2	0.776403	0.776403						19.8897	19.8897
OG4316_REF_Scer_AF-P00424-F1-model_v2	0.534953							14.9256
OG4316_REF_Scer_AF-P00425-F1-model_v2	0.552747							14.9256
OG2714_REF_Scer_AF-P00427-F1-model_v2	0.790822							16.374
OG1979_REF_Scer_AF-P00445-F1-model_v2	0.717187	0.717187						19.0978	19.0978
OG3185_REF_Scer_AF-P00447-F1-model_v2	0.675036	0.675036						15.514	15.514
OG3837_REF_Scer_AF-P00498-F1-model_v2	0.695484		0.695484					14.9519		14.9519
OG1299_REF_Scer_AF-P00549-F1-model_v2	0.758158		0.758158					18.5427		18.5427
OG1424_REF_Scer_AF-P00560-F1-model_v2	0.772236		0.772236					20.544		20.544
OG2654_REF_Scer_AF-P00572-F1-model_v2	0.533459		0.533459					13.9293		13.9293
OG5441_REF_Scer_AF-P00724-F1-model_v2	0.526139			0.526139				14.7784			14.7784
OG2936_REF_Scer_AF-P00812-F1-model_v2	0.60505			0.60505				14.2829			14.2829
OG2113_REF_Scer_AF-P00815-F1-model_v2	0.664788							15.714
OG1416_REF_Scer_AF-P00890-F1-model_v2	0.813692		0.813692					17.5242		17.5242
OG2028_REF_Scer_AF-P00899-F1-model_v2	0.716369				0.716369			14.4185				14.4185
OG3874_REF_Scer_AF-P00912-F1-model_v2	0.523857					0.523857		13.0142					13.0142
OG1193_REF_Scer_AF-P00924-F1-model_v2	0.785798				0.785798			19.7864				19.7864
OG1193_REF_Scer_AF-P00925-F1-model_v2	0.780491				0.780491			19.7864				19.7864
OG1788_REF_Scer_AF-P00927-F1-model_v2	0.711247				0.711247			14.4814				14.4814
OG1724_REF_Scer_AF-P00931-F1-model_v2	0.764288				0.764288			15.9002				15.9002
OG3108_REF_Scer_AF-P00937-F1-model_v2	0.627299							14.423
OG2197_REF_Scer_AF-P00942-F1-model_v2	0.718194					0.718194		18.2607					18.2607
OG2794_REF_Scer_AF-P00950-F1-model_v2	0.773329					0.773329		20.5067					20.5067
OG3702_REF_Scer_AF-P03962-F1-model_v2	0.728239				0.728239			14.0576				14.0576
OG1032_REF_Scer_AF-P03965-F1-model_v2	0.74802						0.74802	16.0549						16.0549
OG3505_REF_Scer_AF-P04037-F1-model_v2	0.660736							16.6115
OG4751_REF_Scer_AF-P04039-F1-model_v2	0.57485
OG1819_REF_Scer_AF-P04046-F1-model_v2	0.733471		0.733471					14.5367		14.5367
OG3043_REF_Scer_AF-P04161-F1-model_v2	0.607512		0.607512					12.9386		12.9386
OG2930_REF_Scer_AF-P04173-F1-model_v2	0.796151	0.796151						17.1924	17.1924
OG4231_REF_Scer_AF-P04385-F1-model_v2	0.579764		0.579764					12.7423		12.7423
OG3994_REF_Scer_AF-P04397-F1-model_v2	0.614917							12.9451
OG1208_REF_Scer_AF-P04806-F1-model_v2	0.659072		0.659072					18.2193		18.2193
OG1208_REF_Scer_AF-P04807-F1-model_v2	0.673189		0.673189					18.2193		18.2193
OG1617_REF_Scer_AF-P05150-F1-model_v2	0.650927		0.650927					14.2402		14.2402
OG1767_REF_Scer_AF-P05373-F1-model_v2	0.748962				0.748962			13.7812				13.7812
OG3877_REF_Scer_AF-P05374-F1-model_v2	0.446828		0.446828					13.0008		13.0008
OG2645_REF_Scer_AF-P05375-F1-model_v2	0.573514		0.573514					14.3186		14.3186
OG1813_REF_Scer_AF-P05694-F1-model_v2	0.756699		0.756699					19.4561		19.4561
OG1944_REF_Scer_AF-P06106-F1-model_v2	0.744286		0.744286					18.2967		18.2967
OG5404_REF_Scer_AF-P06115-F1-model_v2	0.624438	0.624438						13.509	13.509
OG1569_REF_Scer_AF-P06168-F1-model_v2	0.871913	0.871913						18.3559	18.3559
OG1060_REF_Scer_AF-P06169-F1-model_v2	0.67357				0.67357			18.9256				18.9256
OG3856_REF_Scer_AF-P06174-F1-model_v2	0.459675				0.459675			11.6766				11.6766
OG3196_REF_Scer_AF-P06197-F1-model_v2	0.542008		0.542008
OG1115_REF_Scer_AF-P06208-F1-model_v2	0.719437		0.719437					14.9293		14.9293
OG2655_REF_Scer_AF-P06633-F1-model_v2	0.768682				0.768682
OG1414_REF_Scer_AF-P06700-F1-model_v2	0.608546		0.608546					12.3774		12.3774
OG2841_REF_Scer_AF-P06738-F1-model_v2	0.723009		0.723009					16.492		16.492
OG2129_REF_Scer_AF-P06785-F1-model_v2	0.761001		0.761001					13.7943		13.7943
OG2248_REF_Scer_AF-P07143-F1-model_v2	0.820567							15.6609
OG1463_REF_Scer_AF-P07149-F1-model_v2	0.620155		0.620155					16.5108		16.5108
OG2740_REF_Scer_AF-P07170-F1-model_v2	0.781307		0.781307					18.0287		18.0287
OG2238_REF_Scer_AF-P07172-F1-model_v2	0.570601		0.570601					14.741		14.741
OG1825_REF_Scer_AF-P07244-F1-model_v2	0.589589							16.4576
OG1052_REF_Scer_AF-P07245-F1-model_v2	0.664825							15.7378
OG1016_REF_Scer_AF-P07246-F1-model_v2	0.747567	0.747567						17.3743	17.3743
OG4118_REF_Scer_AF-P07255-F1-model_v2	0.530788							15.4267
OG4150_REF_Scer_AF-P07256-F1-model_v2	0.518819							16.0543
OG2006_REF_Scer_AF-P07257-F1-model_v2	0.489216							16.39
OG2721_REF_Scer_AF-P07258-F1-model_v2	0.707601						0.707601	14.4697						14.4697
OG1032_REF_Scer_AF-P07259-F1-model_v2	0.610044							16.0549
OG1892_REF_Scer_AF-P07262-F1-model_v2	0.738943	0.738943						17.9331	17.9331
OG1422_REF_Scer_AF-P07264-F1-model_v2	0.781466				0.781466			15.1594				15.1594
OG1595_REF_Scer_AF-P07275-F1-model_v2	0.662288	0.662288						14.2865	14.2865
OG2678_REF_Scer_AF-P07277-F1-model_v2	0.500982		0.500982					13.2196		13.2196
OG2347_REF_Scer_AF-P07283-F1-model_v2	0.769196					0.769196		16.9644					16.9644
OG3065_REF_Scer_AF-P07285-F1-model_v2	0.546272		0.546272					12.9938		12.9938
OG2265_REF_Scer_AF-P07286-F1-model_v2	0.629179		0.629179
OG1388_REF_Scer_AF-P07342-F1-model_v2	0.74628		0.74628					16.0545		16.0545
OG1714_REF_Scer_AF-P07702-F1-model_v2	0.624319	0.624319						15.0744	15.0744
OG4379_REF_Scer_AF-P07807-F1-model_v2	0.478956	0.478956						12.1498	12.1498
OG1685_REF_Scer_AF-P07991-F1-model_v2	0.689065		0.689065					15.1929		15.1929
OG1012_REF_Scer_AF-P08004-F1-model_v2	0.522475		0.522475					11.4641		11.4641
OG1564_REF_Scer_AF-P08019-F1-model_v2	0.429767			0.429767				12.4236			12.4236
OG3575_REF_Scer_AF-P08067-F1-model_v2	0.780641							15.0687
OG1218_REF_Scer_AF-P08417-F1-model_v2	0.741974				0.741974			16.4498				16.4498
OG4707_REF_Scer_AF-P08431-F1-model_v2	0.645691		0.645691					13.4661		13.4661
OG3445_REF_Scer_AF-P08432-F1-model_v2	0.598228				0.598228
OG2956_REF_Scer_AF-P08456-F1-model_v2	0.665126		0.665126					12.1793		12.1793
OG3006_REF_Scer_AF-P08465-F1-model_v2	0.670221		0.670221					13.5108		13.5108
OG2156_REF_Scer_AF-P08524-F1-model_v2	0.711497		0.711497					15.7534		15.7534
OG4360_REF_Scer_AF-P08525-F1-model_v2	0.616483							13.9554
OG2365_REF_Scer_AF-P08536-F1-model_v2	0.701874		0.701874					16.484		16.484
OG1621_REF_Scer_AF-P08566-F1-model_v2	0.639883							15.1164
OG1416_REF_Scer_AF-P08679-F1-model_v2	0.737667		0.737667					17.5242		17.5242
OG1815_REF_Scer_AF-P09201-F1-model_v2	0.703115			0.703115				14.2587			14.2587
OG2629_REF_Scer_AF-P09368-F1-model_v2	0.527842	0.527842						12.6154	12.6154
OG1052_REF_Scer_AF-P09440-F1-model_v2	0.663482							15.7378
OG1629_REF_Scer_AF-P09624-F1-model_v2	0.736258	0.736258						17.1338	17.1338
OG1487_REF_Scer_AF-P09938-F1-model_v2	0.782803	0.782803						15.0847	15.0847
OG1899_REF_Scer_AF-P09950-F1-model_v2	0.709513		0.709513					12.1494		12.1494
OG1357_REF_Scer_AF-P0CF18-F1-model_v2	0.604139							15.3849
OG1193_REF_Scer_AF-P0CX10-F1-model_v2	0.686709				0.686709			19.7864				19.7864
OG1193_REF_Scer_AF-P0CX11-F1-model_v2	0.686942				0.686942			19.7864				19.7864
OG4185_REF_Scer_AF-P0CX77-F1-model_v2	0.622035			0.622035				12.6313			12.6313
OG4185_REF_Scer_AF-P0CX78-F1-model_v2	0.623818			0.623818				12.6313			12.6313
OG4185_REF_Scer_AF-P0CX79-F1-model_v2	0.621876			0.621876				12.6313			12.6313
OG4185_REF_Scer_AF-P0CZ17-F1-model_v2	0.624778			0.624778				12.6313			12.6313
OG4346_REF_Scer_AF-P10174-F1-model_v2	0.555262
OG1355_REF_Scer_AF-P10614-F1-model_v2	0.689592	0.689592						13.2869	13.2869
OG1516_REF_Scer_AF-P10659-F1-model_v2	0.819615		0.819615					18.2364		18.2364
OG1665_REF_Scer_AF-P10869-F1-model_v2	0.68191		0.68191					14.6112		14.6112
OG1881_REF_Scer_AF-P10963-F1-model_v2	0.754558				0.754558			14.3418				14.3418
OG1313_REF_Scer_AF-P11154-F1-model_v2	0.787702						0.787702	15.7069						15.7069
OG2537_REF_Scer_AF-P11353-F1-model_v2	0.705511	0.705511						14.2752	14.2752
OG1333_REF_Scer_AF-P11412-F1-model_v2	0.667376	0.667376						16.9555	16.9555
OG3214_REF_Scer_AF-P11986-F1-model_v2	0.698937					0.698937		19.1726					19.1726
OG1360_REF_Scer_AF-P12683-F1-model_v2	0.584842	0.584842						13.7282	13.7282
OG1360_REF_Scer_AF-P12684-F1-model_v2	0.525223	0.525223						13.7282	13.7282
OG2071_REF_Scer_AF-P12695-F1-model_v2	0.663773		0.663773					16.5851		16.5851
OG2038_REF_Scer_AF-P12709-F1-model_v2	0.814224					0.814224		18.1807					18.1807
OG4231_REF_Scer_AF-P13045-F1-model_v2	0.551238							12.7423
OG2214_REF_Scer_AF-P13259-F1-model_v2	0.756402		0.756402					13.5856		13.5856
OG1674_REF_Scer_AF-P13298-F1-model_v2	0.688735		0.688735					14.8677		14.8677
OG1883_REF_Scer_AF-P13663-F1-model_v2	0.757327	0.757327						16.5377	16.5377
OG1122_REF_Scer_AF-P13711-F1-model_v2	0.523352	0.523352						13.2549	13.2549
OG3902_REF_Scer_AF-P14020-F1-model_v2	0.592979		0.592979					16.1269		16.1269
OG1012_REF_Scer_AF-P14180-F1-model_v2	0.536062		0.536062					11.4641		11.4641
OG1432_REF_Scer_AF-P14540-F1-model_v2	0.755142				0.755142			20.0358				20.0358
OG1357_REF_Scer_AF-P14742-F1-model_v2	0.766471		0.766471					15.3849		15.3849
OG2032_REF_Scer_AF-P14843-F1-model_v2	0.735854		0.735854					14.1869		14.1869
OG1667_REF_Scer_AF-P15019-F1-model_v2	0.727305		0.727305					17.8092		17.8092
OG1310_REF_Scer_AF-P15202-F1-model_v2	0.651071	0.651071						10.9243	10.9243
OG1622_REF_Scer_AF-P15274-F1-model_v2	0.719986			0.719986				13.2667			13.2667
OG1975_REF_Scer_AF-P15454-F1-model_v2	0.705839		0.705839					16.6015		16.6015
OG3676_REF_Scer_AF-P15496-F1-model_v2	0.64323					0.64323		14.7493					14.7493
OG2290_REF_Scer_AF-P15700-F1-model_v2	0.660503		0.660503					15.4094		15.4094
OG3001_REF_Scer_AF-P15807-F1-model_v2	0.393074							11.8002
OG1004_REF_Scer_AF-P15938-F1-model_v2	0.493276			0.493276				13.2247			13.2247
OG1603_REF_Scer_AF-P16120-F1-model_v2	0.699328				0.699328			15.641				15.641
OG2807_REF_Scer_AF-P16387-F1-model_v2	0.783615	0.783615						16.6791	16.6791
OG1060_REF_Scer_AF-P16467-F1-model_v2	0.656848				0.656848			18.9256				18.9256
OG2960_REF_Scer_AF-P16622-F1-model_v2	0.674875				0.674875			13.6127				13.6127
OG1673_REF_Scer_AF-P16661-F1-model_v2	0.518042		0.518042					11.5611		11.5611
OG1054_REF_Scer_AF-P16861-F1-model_v2	0.637665		0.637665					16.1786		16.1786
OG1054_REF_Scer_AF-P16862-F1-model_v2	0.646904		0.646904					16.1786		16.1786
OG3120_REF_Scer_AF-P17423-F1-model_v2	0.737436		0.737436					16.1108		16.1108
OG1835_REF_Scer_AF-P17505-F1-model_v2	0.725024	0.725024						18.3696	18.3696
OG1157_REF_Scer_AF-P17649-F1-model_v2	0.6469		0.6469					14.0755		14.0755
OG1567_REF_Scer_AF-P17695-F1-model_v2	0.55442	0.55442						16.56	16.56
OG1329_REF_Scer_AF-P17709-F1-model_v2	0.615073		0.615073					15.897		15.897
OG1468_REF_Scer_AF-P17898-F1-model_v2	0.522262		0.522262					11.4341		11.4341
OG2871_REF_Scer_AF-P18408-F1-model_v2	0.642127	0.642127						13.5561	13.5561
OG3612_REF_Scer_AF-P18562-F1-model_v2	0.749468		0.749468					14.8252		14.8252
OG3062_REF_Scer_AF-P18900-F1-model_v2	0.676101		0.676101					13.2418		13.2418
OG1316_REF_Scer_AF-P19097-F1-model_v2	0.675985		0.675985					16.6291		16.6291
OG1924_REF_Scer_AF-P19262-F1-model_v2	0.769331		0.769331					15.1383		15.1383
OG1516_REF_Scer_AF-P19358-F1-model_v2	0.818646		0.818646					18.2364		18.2364
OG1039_REF_Scer_AF-P19414-F1-model_v2	0.702999				0.702999			15.3682				15.3682
OG2218_REF_Scer_AF-P20049-F1-model_v2	0.669619	0.669619						12.7282	12.7282
OG2056_REF_Scer_AF-P20051-F1-model_v2	0.632391			0.632391				14.1126			14.1126
OG1004_REF_Scer_AF-P20095-F1-model_v2	0.498909			0.498909				13.2247			13.2247
OG2182_REF_Scer_AF-P20485-F1-model_v2	0.494589		0.494589					13.8619		13.8619
OG1585_REF_Scer_AF-P20967-F1-model_v2	0.755318	0.755318						15.3439	15.3439
OG1470_REF_Scer_AF-P21147-F1-model_v2	0.640349	0.640349						12.7271	12.7271
OG2912_REF_Scer_AF-P21182-F1-model_v2	0.531809				0.531809			12.8729				12.8729
OG2053_REF_Scer_AF-P21264-F1-model_v2	0.651585				0.651585			15.5177				15.5177
OG1070_REF_Scer_AF-P21524-F1-model_v2	0.740618	0.740618						14.6622	14.6622
OG1070_REF_Scer_AF-P21672-F1-model_v2	0.719865	0.719865						14.6622	14.6622
OG2704_REF_Scer_AF-P21801-F1-model_v2	0.812978	0.812978						13.206	13.206
OG1170_REF_Scer_AF-P21826-F1-model_v2	0.665112		0.665112					15.5957		15.5957
OG1056_REF_Scer_AF-P21954-F1-model_v2	0.754088	0.754088						15.3854	15.3854
OG1468_REF_Scer_AF-P22140-F1-model_v2	0.522301		0.522301					11.4341		11.4341
OG1631_REF_Scer_AF-P22217-F1-model_v2	0.617062							18.4011
OG4744_REF_Scer_AF-P22289-F1-model_v2	0.57499
OG1631_REF_Scer_AF-P22803-F1-model_v2	0.602122							18.4011
OG1112_REF_Scer_AF-P23254-F1-model_v2	0.638663		0.638663					17.9941		17.9941
OG1266_REF_Scer_AF-P23337-F1-model_v2	0.748817		0.748817					14.6914		14.6914
OG1640_REF_Scer_AF-P23501-F1-model_v2	0.456115			0.456115				15.7801			15.7801
OG1650_REF_Scer_AF-P23542-F1-model_v2	0.614939		0.614939					15.3283		15.3283
OG1004_REF_Scer_AF-P24384-F1-model_v2	0.527397			0.527397				13.2247			13.2247
OG2567_REF_Scer_AF-P24521-F1-model_v2	0.476887		0.476887					12.1473		12.1473
OG2382_REF_Scer_AF-P25045-F1-model_v2	0.487407		0.487407					13.1178		13.1178
OG1730_REF_Scer_AF-P25087-F1-model_v2	0.685642		0.685642					15.5363		15.5363
OG3221_REF_Scer_AF-P25335-F1-model_v2	0.617774			0.617774				13.3501			13.3501
OG1434_REF_Scer_AF-P25340-F1-model_v2	0.673426	0.673426						13.1861	13.1861
OG3021_REF_Scer_AF-P25358-F1-model_v2	0.678508		0.678508					11.7477		11.7477
OG4758_REF_Scer_AF-P25372-F1-model_v2	0.477232							15.3068
OG1567_REF_Scer_AF-P25373-F1-model_v2	0.540205	0.540205						16.56	16.56
OG1785_REF_Scer_AF-P25578-F1-model_v2	0.550508		0.550508
OG2577_REF_Scer_AF-P25605-F1-model_v2	0.719832							15.6447
OG1603_REF_Scer_AF-P25632-F1-model_v2	0.245098							15.641
OG1060_REF_Scer_AF-P26263-F1-model_v2	0.653601				0.653601			18.9256				18.9256
OG5118_REF_Scer_AF-P26364-F1-model_v2	0.600282		0.600282					13.5416		13.5416
OG1266_REF_Scer_AF-P27472-F1-model_v2	0.745137		0.745137					14.6914		14.6914
OG2183_REF_Scer_AF-P27515-F1-model_v2	0.580577		0.580577					10.8927		10.8927
OG2453_REF_Scer_AF-P27616-F1-model_v2	0.697104						0.697104	15.8803						15.8803
OG2903_REF_Scer_AF-P27680-F1-model_v2	0.527958							12.7499
OG1364_REF_Scer_AF-P27796-F1-model_v2	0.650851		0.650851					11.8314		11.8314
OG2099_REF_Scer_AF-P28240-F1-model_v2	0.675582				0.675582			15.2372				15.2372
OG1786_REF_Scer_AF-P28241-F1-model_v2	0.73216	0.73216						16.9342	16.9342
OG1500_REF_Scer_AF-P28274-F1-model_v2	0.746794						0.746794	14.6117						14.6117
OG1303_REF_Scer_AF-P28496-F1-model_v2	0.602624							13.0895
OG2082_REF_Scer_AF-P28777-F1-model_v2	0.766873				0.766873			15.8499				15.8499
OG2057_REF_Scer_AF-P28789-F1-model_v2	0.606384		0.606384					13.4573		13.4573
OG2677_REF_Scer_AF-P28834-F1-model_v2	0.701842	0.701842						16.9465	16.9465
OG1230_REF_Scer_AF-P29465-F1-model_v2	0.675546		0.675546					12.6497		12.6497
OG1365_REF_Scer_AF-P29509-F1-model_v2	0.811914	0.811914						15.5292	15.5292
OG2498_REF_Scer_AF-P29704-F1-model_v2	0.599435		0.599435					13.8761		13.8761
OG1880_REF_Scer_AF-P29952-F1-model_v2	0.64989					0.64989		15.6824					15.6824
OG1674_REF_Scer_AF-P30402-F1-model_v2	0.628036		0.628036					14.8677		14.8677
OG1240_REF_Scer_AF-P30624-F1-model_v2	0.587139						0.587139	14.9278						14.9278
OG1170_REF_Scer_AF-P30952-F1-model_v2	0.680425		0.680425					15.5957		15.5957
OG1810_REF_Scer_AF-P31116-F1-model_v2	0.661348	0.661348						16.6271	16.6271
OG3978_REF_Scer_AF-P31373-F1-model_v2	0.740914				0.740914			16.6071				16.6071
OG1634_REF_Scer_AF-P31688-F1-model_v2	0.581873			0.581873				14.7252			14.7252
OG2906_REF_Scer_AF-P32178-F1-model_v2	0.645487					0.645487		13.0119					13.0119
OG2455_REF_Scer_AF-P32190-F1-model_v2	0.600317		0.600317					14.2031		14.2031
OG3100_REF_Scer_AF-P32191-F1-model_v2	0.610437	0.610437						15.476	15.476
OG2552_REF_Scer_AF-P32263-F1-model_v2	0.554162	0.554162						14.6018	14.6018
OG1744_REF_Scer_AF-P32264-F1-model_v2	0.670516		0.670516					12.2733		12.2733
OG1537_REF_Scer_AF-P32288-F1-model_v2	0.800083						0.800083	16.126						16.126
OG1313_REF_Scer_AF-P32327-F1-model_v2	0.790749						0.790749	15.7069						15.7069
OG5490_REF_Scer_AF-P32340-F1-model_v2	0.716977	0.716977						15.698	15.698
OG2062_REF_Scer_AF-P32347-F1-model_v2	0.730081				0.730081			14.0347				14.0347
OG2353_REF_Scer_AF-P32352-F1-model_v2	0.62284					0.62284
OG2465_REF_Scer_AF-P32353-F1-model_v2	0.620357	0.620357						12.6686	12.6686
OG1337_REF_Scer_AF-P32356-F1-model_v2	0.682813			0.682813				13.4959			13.4959
OG3304_REF_Scer_AF-P32375-F1-model_v2	0.571078			0.571078
OG3774_REF_Scer_AF-P32377-F1-model_v2	0.667632				0.667632			15.0769				15.0769
OG2123_REF_Scer_AF-P32378-F1-model_v2	0.629246		0.629246
OG4605_REF_Scer_AF-P32419-F1-model_v2	0.540916	0.540916						14.757	14.757
OG4665_REF_Scer_AF-P32449-F1-model_v2	0.727034		0.727034					15.475		15.475
OG4275_REF_Scer_AF-P32451-F1-model_v2	0.71538		0.71538					12.258		12.258
OG3413_REF_Scer_AF-P32452-F1-model_v2	0.457584				0.457584			11.815				11.815
OG3683_REF_Scer_AF-P32459-F1-model_v2	0.522796				0.522796			12.7046				12.7046
OG1955_REF_Scer_AF-P32461-F1-model_v2	0.519192							12.8204
OG2098_REF_Scer_AF-P32462-F1-model_v2	0.61856	0.61856
OG1697_REF_Scer_AF-P32469-F1-model_v2	0.763096		0.763096					13.6655		13.6655
OG1959_REF_Scer_AF-P32473-F1-model_v2	0.774985	0.774985						17.6952	17.6952
OG4061_REF_Scer_AF-P32476-F1-model_v2	0.590198	0.590198						13.7923	13.7923
OG2186_REF_Scer_AF-P32477-F1-model_v2	0.562457						0.562457	14.3672						14.3672
OG1168_REF_Scer_AF-P32528-F1-model_v2	0.413832							13.2481
OG4016_REF_Scer_AF-P32582-F1-model_v2	0.703841				0.703841			15.7847				15.7847
OG3319_REF_Scer_AF-P32626-F1-model_v2	0.527158			0.527158				13.7846			13.7846
OG1746_REF_Scer_AF-P32642-F1-model_v2	0.598096							14.6644
OG1521_REF_Scer_AF-P32771-F1-model_v2	0.708808	0.708808						15.1178	15.1178
OG1659_REF_Scer_AF-P32775-F1-model_v2	0.708529		0.708529					15.2146		15.2146
OG1081_REF_Scer_AF-P32784-F1-model_v2	0.534219		0.534219					12.9296		12.9296
OG2397_REF_Scer_AF-P32796-F1-model_v2	0.505906		0.505906					13.9004		13.9004
OG4555_REF_Scer_AF-P32799-F1-model_v2	0.536322							16.6024
OG1671_REF_Scer_AF-P32861-F1-model_v2	0.782334		0.782334					16.5583		16.5583
OG1556_REF_Scer_AF-P32895-F1-model_v2	0.780882		0.780882					14.3217		14.3217
OG1502_REF_Scer_AF-P33300-F1-model_v2	0.631723		0.631723					14.1243		14.1243
OG2356_REF_Scer_AF-P33312-F1-model_v2	0.521993	0.521993						14.0356	14.0356
OG1112_REF_Scer_AF-P33315-F1-model_v2	0.601878		0.601878					17.9941		17.9941
OG4581_REF_Scer_AF-P33330-F1-model_v2	0.615362		0.615362					15.2879		15.2879
OG1471_REF_Scer_AF-P33333-F1-model_v2	0.51438		0.51438					14.1913		14.1913
OG1302_REF_Scer_AF-P33401-F1-model_v2	0.686994					0.686994		15.587					15.587
OG2048_REF_Scer_AF-P33412-F1-model_v2	0.480236		0.480236					13.1924		13.1924
OG2112_REF_Scer_AF-P33421-F1-model_v2	0.510521
OG2357_REF_Scer_AF-P33734-F1-model_v2	0.676215				0.676215			15.222				15.222
OG1337_REF_Scer_AF-P35172-F1-model_v2	0.666088			0.666088				13.4959			13.4959
OG3114_REF_Scer_AF-P35202-F1-model_v2	0.43212		0.43212					12.7221		12.7221
OG3782_REF_Scer_AF-P35497-F1-model_v2	0.609032	0.609032						16.2626	16.2626
OG4250_REF_Scer_AF-P35731-F1-model_v2	0.38438	0.38438
OG3063_REF_Scer_AF-P36010-F1-model_v2	0.714424		0.714424					17.9762		17.9762
OG1276_REF_Scer_AF-P36013-F1-model_v2	0.677435	0.677435						14.2055	14.2055
OG2084_REF_Scer_AF-P36024-F1-model_v2	0.676332							13.2444
OG3008_REF_Scer_AF-P36076-F1-model_v2	0.630016							11.8787
OG1242_REF_Scer_AF-P36107-F1-model_v2	0.596392		0.596392					12.96		12.96
OG4524_REF_Scer_AF-P36143-F1-model_v2	0.380647		0.380647					12.2921		12.2921
OG1081_REF_Scer_AF-P36148-F1-model_v2	0.486745		0.486745					12.9296		12.9296
OG1966_REF_Scer_AF-P36150-F1-model_v2	0.530174		0.530174					13.3146		13.3146
OG1302_REF_Scer_AF-P37012-F1-model_v2	0.705195					0.705195		15.587					15.587
OG2262_REF_Scer_AF-P37254-F1-model_v2	0.512004		0.512004					12.273		12.273
OG1030_REF_Scer_AF-P37291-F1-model_v2	0.701546		0.701546					16.9933		16.9933
OG1030_REF_Scer_AF-P37292-F1-model_v2	0.636864		0.636864					16.9933		16.9933
OG1287_REF_Scer_AF-P37298-F1-model_v2	0.469603
OG4552_REF_Scer_AF-P37299-F1-model_v2	0.483461							14.8213
OG1129_REF_Scer_AF-P37303-F1-model_v2	0.631592				0.631592			12.9785				12.9785
OG1322_REF_Scer_AF-P38009-F1-model_v2	0.821329							17.1653
OG2588_REF_Scer_AF-P38063-F1-model_v2	0.786341		0.786341					13.5984		13.5984
OG1977_REF_Scer_AF-P38066-F1-model_v2	0.720899			0.720899				13.1465			13.1465
OG1126_REF_Scer_AF-P38067-F1-model_v2	0.598197	0.598197						13.2309	13.2309
OG2573_REF_Scer_AF-P38075-F1-model_v2	0.647605	0.647605						14.8125	14.8125
OG1016_REF_Scer_AF-P38113-F1-model_v2	0.663825	0.663825						17.3743	17.3743
OG4312_REF_Scer_AF-P38115-F1-model_v2	0.52563	0.52563						15.1927	15.1927
OG2882_REF_Scer_AF-P38122-F1-model_v2	0.466571		0.466571					12.519		12.519
OG1497_REF_Scer_AF-P38143-F1-model_v2	0.698712	0.698712						15.6148	15.6148
OG2369_REF_Scer_AF-P38145-F1-model_v2	0.618034		0.618034					14.4395		14.4395
OG3935_REF_Scer_AF-P38169-F1-model_v2	0.531186	0.531186						13.1324	13.1324
OG3242_REF_Scer_AF-P38179-F1-model_v2	0.455616		0.455616
OG1695_REF_Scer_AF-P38221-F1-model_v2	0.63876		0.63876					12.9843		12.9843
OG2044_REF_Scer_AF-P38225-F1-model_v2	0.539838						0.539838	12.8595						12.8595
OG4021_REF_Scer_AF-P38242-F1-model_v2	0.425424
OG4959_REF_Scer_AF-P38286-F1-model_v2	0.605666	0.605666						13.9795	13.9795
OG1502_REF_Scer_AF-P38287-F1-model_v2	0.624078		0.624078					14.1243		14.1243
OG1306_REF_Scer_AF-P38298-F1-model_v2	0.492561			0.492561
OG3350_REF_Scer_AF-P38332-F1-model_v2	0.476721			0.476721				13.2935			13.2935
OG3313_REF_Scer_AF-P38342-F1-model_v2	0.411345	0.411345						11.2147	11.2147
OG1565_REF_Scer_AF-P38604-F1-model_v2	0.637795					0.637795		12.1694					12.1694
OG2588_REF_Scer_AF-P38620-F1-model_v2	0.787694		0.787694					13.5984		13.5984
OG1779_REF_Scer_AF-P38625-F1-model_v2	0.828145						0.828145	15.8248						15.8248
OG1500_REF_Scer_AF-P38627-F1-model_v2	0.730825						0.730825	14.6117						14.6117
OG3115_REF_Scer_AF-P38628-F1-model_v2	0.541317					0.541317		13.9165					13.9165
OG3018_REF_Scer_AF-P38635-F1-model_v2	0.429788			0.429788				13.0786			13.0786
OG2968_REF_Scer_AF-P38689-F1-model_v2	0.845347		0.845347					13.9752		13.9752
OG1744_REF_Scer_AF-P38690-F1-model_v2	0.599325							12.2733
OG1354_REF_Scer_AF-P38697-F1-model_v2	0.731849	0.731849						15.4078	15.4078
OG1303_REF_Scer_AF-P38703-F1-model_v2	0.622274							13.0895
OG4583_REF_Scer_AF-P38710-F1-model_v2	0.55242			0.55242				14.4606			14.4606
OG1022_REF_Scer_AF-P38715-F1-model_v2	0.591848	0.591848						15.8283	15.8283
OG1488_REF_Scer_AF-P38720-F1-model_v2	0.809407	0.809407						18.3565	18.3565
OG2647_REF_Scer_AF-P38787-F1-model_v2	0.361302	0.361302						13.5425	13.5425
OG1857_REF_Scer_AF-P38795-F1-model_v2	0.754953						0.754953	13.2532						13.2532
OG1365_REF_Scer_AF-P38816-F1-model_v2	0.772693	0.772693						15.5292	15.5292
OG3639_REF_Scer_AF-P38840-F1-model_v2	0.443729		0.443729					14.2855		14.2855
OG3991_REF_Scer_AF-P38858-F1-model_v2	0.500426			0.500426				15.8352			15.8352
OG1210_REF_Scer_AF-P38891-F1-model_v2	0.713182		0.713182					16.2234		16.2234
OG3074_REF_Scer_AF-P38913-F1-model_v2	0.468732		0.468732					14.0774		14.0774
OG4624_REF_Scer_AF-P38954-F1-model_v2	0.517422		0.517422
OG1774_REF_Scer_AF-P38972-F1-model_v2	0.6957						0.6957	15.8051						15.8051
OG4185_REF_Scer_AF-P38986-F1-model_v2	0.595823			0.595823				12.6313			12.6313
OG1615_REF_Scer_AF-P38992-F1-model_v2	0.590735	0.590735						11.1717	11.1717
OG1451_REF_Scer_AF-P38998-F1-model_v2	0.726309	0.726309						16.8209	16.8209
OG1935_REF_Scer_AF-P38999-F1-model_v2	0.72928	0.72928						17.0698	17.0698
OG1240_REF_Scer_AF-P39002-F1-model_v2	0.568539						0.568539	14.9278						14.9278
OG2394_REF_Scer_AF-P39006-F1-model_v2	0.641584				0.641584			12.5972				12.5972
OG1087_REF_Scer_AF-P39518-F1-model_v2	0.460435						0.460435	11.4997						11.4997
OG1445_REF_Scer_AF-P39522-F1-model_v2	0.756085				0.756085			15.0584				15.0584
OG2215_REF_Scer_AF-P39525-F1-model_v2	0.525507		0.525507					12.5318		12.5318
OG1039_REF_Scer_AF-P39533-F1-model_v2	0.662471				0.662471			15.3682				15.3682
OG3767_REF_Scer_AF-P39683-F1-model_v2	0.603914						0.603914	14.9247						14.9247
OG2147_REF_Scer_AF-P39692-F1-model_v2	0.46155	0.46155						14.5123	14.5123
OG1892_REF_Scer_AF-P39708-F1-model_v2	0.728364	0.728364						17.9331	17.9331
OG1694_REF_Scer_AF-P39713-F1-model_v2	0.509015	0.509015						14.9923	14.9923
OG1694_REF_Scer_AF-P39714-F1-model_v2	0.509253	0.509253						14.9923	14.9923
OG3429_REF_Scer_AF-P39726-F1-model_v2	0.523732							16.8076
OG4110_REF_Scer_AF-P39988-F1-model_v2	0.522062		0.522062
OG1273_REF_Scer_AF-P40012-F1-model_v2	0.41281	0.41281						13.1256	13.1256
OG4391_REF_Scer_AF-P40017-F1-model_v2	0.50452		0.50452					12.8323		12.8323
OG1021_REF_Scer_AF-P40047-F1-model_v2	0.634979	0.634979						16.3599	16.3599
OG1433_REF_Scer_AF-P40054-F1-model_v2	0.780311	0.780311						16.6167	16.6167
OG3416_REF_Scer_AF-P40099-F1-model_v2	0.396225						0.396225
OG3909_REF_Scer_AF-P40319-F1-model_v2	0.66981		0.66981
OG3000_REF_Scer_AF-P40350-F1-model_v2	0.58554		0.58554					13.5735		13.5735
OG2738_REF_Scer_AF-P40351-F1-model_v2	0.609338		0.609338
OG3241_REF_Scer_AF-P40363-F1-model_v2	0.573971			0.573971				15.0653			15.0653
OG1254_REF_Scer_AF-P40395-F1-model_v2	0.354468							16.3716
OG1004_REF_Scer_AF-P40459-F1-model_v2	0.549115						0.549115	13.2247						13.2247
OG2808_REF_Scer_AF-P40471-F1-model_v2	0.544221	0.544221						13.9683	13.9683
OG1854_REF_Scer_AF-P40487-F1-model_v2	0.732067		0.732067					11.5761		11.5761
OG2746_REF_Scer_AF-P40495-F1-model_v2	0.746087	0.746087						18.0915	18.0915
OG1491_REF_Scer_AF-P40506-F1-model_v2	0.621112						0.621112	12.7812						12.7812
OG1433_REF_Scer_AF-P40510-F1-model_v2	0.773788	0.773788						16.6167	16.6167
OG1933_REF_Scer_AF-P40545-F1-model_v2	0.640099					0.640099		12.8505					12.8505
OG1497_REF_Scer_AF-P40581-F1-model_v2	0.729203	0.729203						15.6148	15.6148
OG3630_REF_Scer_AF-P40582-F1-model_v2	0.478254		0.478254					15.1395		15.1395
OG3624_REF_Scer_AF-P40857-F1-model_v2	0.495714				0.495714
OG1683_REF_Scer_AF-P40970-F1-model_v2	0.646248		0.646248					13.676		13.676
OG1897_REF_Scer_AF-P41338-F1-model_v2	0.703604		0.703604					16.102		16.102
OG2684_REF_Scer_AF-P41735-F1-model_v2	0.657728	0.657728						12.8056	12.8056
OG3581_REF_Scer_AF-P41835-F1-model_v2	0.508013							12.9834
OG1180_REF_Scer_AF-P41903-F1-model_v2	0.391174			0.391174				13.0509			13.0509
OG1137_REF_Scer_AF-P41911-F1-model_v2	0.660104	0.660104						16.1682	16.1682
OG1684_REF_Scer_AF-P41921-F1-model_v2	0.700355	0.700355						15.6122	15.6122
OG1056_REF_Scer_AF-P41939-F1-model_v2	0.750871	0.750871						15.3854	15.3854
OG1446_REF_Scer_AF-P41940-F1-model_v2	0.831715		0.831715					18.1882		18.1882
OG1193_REF_Scer_AF-P42222-F1-model_v2	0.686224				0.686224			19.7864				19.7864
OG3151_REF_Scer_AF-P42826-F1-model_v2	0.526953		0.526953					13.5509		13.5509
OG5096_REF_Scer_AF-P42883-F1-model_v2	0.804829		0.804829					11.6724		11.6724
OG3443_REF_Scer_AF-P42941-F1-model_v2	0.530005			0.530005				13.5118			13.5118
OG2852_REF_Scer_AF-P43123-F1-model_v2	0.589931		0.589931					13.8591		13.8591
OG5096_REF_Scer_AF-P43534-F1-model_v2	0.80603		0.80603					11.6724		11.6724
OG3336_REF_Scer_AF-P43567-F1-model_v2	0.504999		0.504999					14.604		14.604
OG2845_REF_Scer_AF-P43577-F1-model_v2	0.509339		0.509339					13.9137		13.9137
OG1822_REF_Scer_AF-P43616-F1-model_v2	0.654148			0.654148				15.9508			15.9508
OG3509_REF_Scer_AF-P43619-F1-model_v2	0.693667		0.693667					14.1272		14.1272
OG5327_REF_Scer_AF-P43635-F1-model_v2	0.607924		0.607924					10.9303		10.9303
OG2999_REF_Scer_AF-P43636-F1-model_v2	0.540045		0.540045					12.3606		12.3606
OG2246_REF_Scer_AF-P46151-F1-model_v2	0.610371	0.610371						13.0749	13.0749
OG1021_REF_Scer_AF-P46367-F1-model_v2	0.642925	0.642925						16.3599	16.3599
OG2161_REF_Scer_AF-P46969-F1-model_v2	0.696352					0.696352		14.767					14.767
OG4524_REF_Scer_AF-P47011-F1-model_v2	0.426063		0.426063					12.2921		12.2921
OG1640_REF_Scer_AF-P47013-F1-model_v2	0.465652			0.465652				15.7801			15.7801
OG1759_REF_Scer_AF-P47039-F1-model_v2	0.635679		0.635679					15.202		15.202
OG1275_REF_Scer_AF-P47052-F1-model_v2	0.814962	0.814962						14.7672	14.7672
OG3030_REF_Scer_AF-P47095-F1-model_v2	0.587728				0.587728			12.4706				12.4706
OG4102_REF_Scer_AF-P47096-F1-model_v2	0.672929	0.672929						14.4826	14.4826
OG3677_REF_Scer_AF-P47125-F1-model_v2	0.517711	0.517711
OG2384_REF_Scer_AF-P47143-F1-model_v2	0.621557		0.621557					16.6643		16.6643
OG1390_REF_Scer_AF-P47164-F1-model_v2	0.556859		0.556859					13.4984		13.4984
OG4317_REF_Scer_AF-P47165-F1-model_v2	0.688212		0.688212					14.9896		14.9896
OG1597_REF_Scer_AF-P47169-F1-model_v2	0.548141	0.548141						14.2852	14.2852
OG1210_REF_Scer_AF-P47176-F1-model_v2	0.704478		0.704478					16.2234		16.2234
OG5096_REF_Scer_AF-P47183-F1-model_v2	0.804126		0.804126					11.6724		11.6724
OG1103_REF_Scer_AF-P47771-F1-model_v2	0.548045	0.548045						14.4566	14.4566
OG1240_REF_Scer_AF-P47912-F1-model_v2	0.583937						0.583937	14.9278						14.9278
OG4171_REF_Scer_AF-P48015-F1-model_v2	0.586553		0.586553					15.2034		15.2034
OG3499_REF_Scer_AF-P48016-F1-model_v2	0.532471			0.532471				12.0859			12.0859
OG1096_REF_Scer_AF-P48570-F1-model_v2	0.886293		0.886293					16.3236		16.3236
OG3069_REF_Scer_AF-P49017-F1-model_v2	0.702776		0.702776					13.6802		13.6802
OG2227_REF_Scer_AF-P49095-F1-model_v2	0.663599	0.663599						14.7285	14.7285
OG1111_REF_Scer_AF-P49367-F1-model_v2	0.719425				0.719425			13.6225				13.6225
OG2282_REF_Scer_AF-P49435-F1-model_v2	0.684041		0.684041					14.758		14.758
OG1022_REF_Scer_AF-P49954-F1-model_v2	0.620501			0.620501				15.8283			15.8283
OG2603_REF_Scer_AF-P50076-F1-model_v2	0.487959		0.487959
OG1354_REF_Scer_AF-P50094-F1-model_v2	0.758377	0.758377						15.4078	15.4078
OG1354_REF_Scer_AF-P50095-F1-model_v2	0.757274	0.757274						15.4078	15.4078
OG2868_REF_Scer_AF-P50107-F1-model_v2	0.582132				0.582132			14.2889				14.2889
OG1630_REF_Scer_AF-P50264-F1-model_v2	0.447118	0.447118						13.1213	13.1213
OG4010_REF_Scer_AF-P50861-F1-model_v2	0.685483		0.685483					16.3467		16.3467
OG1060_REF_Scer_AF-P50873-F1-model_v2	0.531148		0.531148					18.9256		18.9256
OG2774_REF_Scer_AF-P51601-F1-model_v2	0.788307			0.788307				14.2404			14.2404
OG1299_REF_Scer_AF-P52489-F1-model_v2	0.656619		0.656619					18.5427		18.5427
OG1264_REF_Scer_AF-P52892-F1-model_v2	0.593479		0.593479					14.1949		14.1949
OG1264_REF_Scer_AF-P52893-F1-model_v2	0.634941		0.634941					14.1949		14.1949
OG1055_REF_Scer_AF-P52910-F1-model_v2	0.668424						0.668424	15.0052						15.0052
OG2228_REF_Scer_AF-P53037-F1-model_v2	0.560504				0.560504			10.69				10.69
OG1121_REF_Scer_AF-P53045-F1-model_v2	0.712152	0.712152
OG1377_REF_Scer_AF-P53090-F1-model_v2	0.569067							15.7149
OG3557_REF_Scer_AF-P53101-F1-model_v2	0.566044				0.566044			12.731				12.731
OG2495_REF_Scer_AF-P53128-F1-model_v2	0.614195	0.614195						14.7698	14.7698
OG1004_REF_Scer_AF-P53131-F1-model_v2	0.568291			0.568291				13.2247			13.2247
OG3458_REF_Scer_AF-P53164-F1-model_v2	0.4446			0.4446				13.0172			13.0172
OG2913_REF_Scer_AF-P53178-F1-model_v2	0.402205		0.402205
OG3488_REF_Scer_AF-P53184-F1-model_v2	0.438007			0.438007				14.5827			14.5827
OG2116_REF_Scer_AF-P53199-F1-model_v2	0.686683	0.686683						13.3593	13.3593
OG1473_REF_Scer_AF-P53204-F1-model_v2	0.794164		0.794164					13.4317		13.4317
OG1667_REF_Scer_AF-P53228-F1-model_v2	0.65888		0.65888					17.8092		17.8092
OG2409_REF_Scer_AF-P53312-F1-model_v2	0.648683						0.648683	16.3378						16.3378
OG3991_REF_Scer_AF-P53315-F1-model_v2	0.441882			0.441882				15.8352			15.8352
OG2783_REF_Scer_AF-P53318-F1-model_v2	0.540633	0.540633						12.5746	12.5746
OG1488_REF_Scer_AF-P53319-F1-model_v2	0.788211	0.788211						18.3565	18.3565
OG3025_REF_Scer_AF-P53332-F1-model_v2	0.428277		0.428277					12.2924		12.2924
OG1696_REF_Scer_AF-P53598-F1-model_v2	0.715525						0.715525	17.2344						17.2344
OG1414_REF_Scer_AF-P53685-F1-model_v2	0.61353		0.61353					12.3774		12.3774
OG2646_REF_Scer_AF-P53730-F1-model_v2	0.455719		0.455719					13.8912		13.8912
OG2380_REF_Scer_AF-P53848-F1-model_v2	0.444191							12.7921
OG3638_REF_Scer_AF-P53868-F1-model_v2	0.476802		0.476802					13.17		13.17
OG4226_REF_Scer_AF-P53909-F1-model_v2	0.610652			0.610652				14.4215			14.4215
OG2924_REF_Scer_AF-P53915-F1-model_v2	0.458103		0.458103					14.4213		14.4213
OG3104_REF_Scer_AF-P53954-F1-model_v2	0.488195		0.488195
OG1056_REF_Scer_AF-P53982-F1-model_v2	0.714515	0.714515						15.3854	15.3854
OG1322_REF_Scer_AF-P54113-F1-model_v2	0.809695							17.1653
OG1103_REF_Scer_AF-P54114-F1-model_v2	0.531521	0.531521						14.4566	14.4566
OG1021_REF_Scer_AF-P54115-F1-model_v2	0.558251	0.558251						16.3599	16.3599
OG1596_REF_Scer_AF-P54781-F1-model_v2	0.733847	0.733847						12.6958	12.6958
OG2506_REF_Scer_AF-P54783-F1-model_v2	0.590089	0.590089						13.5593	13.5593
OG1904_REF_Scer_AF-P54839-F1-model_v2	0.709617		0.709617					15.6092		15.6092
OG2752_REF_Scer_AF-P54885-F1-model_v2	0.654151	0.654151						14.5342	14.5342
OG2086_REF_Scer_AF-P80210-F1-model_v2	0.783362						0.783362	16.1539						16.1539
OG2637_REF_Scer_AF-P80235-F1-model_v2	0.57929		0.57929					13.013		13.013
OG1137_REF_Scer_AF-Q00055-F1-model_v2	0.668833	0.668833						16.1682	16.1682
OG1275_REF_Scer_AF-Q00711-F1-model_v2	0.829251	0.829251						14.7672	14.7672
OG1753_REF_Scer_AF-Q00764-F1-model_v2	0.767133		0.767133					14.627		14.627
OG1254_REF_Scer_AF-Q01519-F1-model_v2	0.738687							16.3716
OG1055_REF_Scer_AF-Q01574-F1-model_v2	0.608502						0.608502	15.0052						15.0052
OG3525_REF_Scer_AF-Q01802-F1-model_v2	0.509232		0.509232					16.0675		16.0675
OG2074_REF_Scer_AF-Q02046-F1-model_v2	0.69321	0.69321						14.6524	14.6524
OG2837_REF_Scer_AF-Q02196-F1-model_v2	0.768788		0.768788					15.3236		15.3236
OG3048_REF_Scer_AF-Q02784-F1-model_v2	0.751075							14.4476
OG1306_REF_Scer_AF-Q02896-F1-model_v2	0.498543			0.498543
OG3394_REF_Scer_AF-Q03266-F1-model_v2	0.407306				0.407306			12.8481				12.8481
OG1758_REF_Scer_AF-Q03529-F1-model_v2	0.646734							11.9072
OG5735_REF_Scer_AF-Q03579-F1-model_v2	0.576547							13.7261
OG3714_REF_Scer_AF-Q03677-F1-model_v2	0.536802							12.6787
OG4645_REF_Scer_AF-Q03778-F1-model_v2	0.47529		0.47529					12.7342		12.7342
OG1746_REF_Scer_AF-Q03835-F1-model_v2	0.605805							14.6644
OG2578_REF_Scer_AF-Q03941-F1-model_v2	0.515488		0.515488					13.3395		13.3395
OG4463_REF_Scer_AF-Q04066-F1-model_v2	0.373544			0.373544				11.9683			11.9683
OG4398_REF_Scer_AF-Q04178-F1-model_v2	0.73484		0.73484					14.6425		14.6425
OG3917_REF_Scer_AF-Q04179-F1-model_v2	0.466407			0.466407				13.0826			13.0826
OG2283_REF_Scer_AF-Q04212-F1-model_v2	0.510779	0.510779						13.3888	13.3888
OG1329_REF_Scer_AF-Q04409-F1-model_v2	0.602678		0.602678					15.897		15.897
OG2190_REF_Scer_AF-Q04430-F1-model_v2	0.62832		0.62832					12.8462		12.8462
OG2112_REF_Scer_AF-Q04487-F1-model_v2	0.470424
OG1390_REF_Scer_AF-Q04533-F1-model_v2	0.513942		0.513942					13.4984		13.4984
OG3112_REF_Scer_AF-Q05521-F1-model_v2	0.510524			0.510524				12.501			12.501
OG4583_REF_Scer_AF-Q05533-F1-model_v2	0.55852			0.55852				14.4606			14.4606
OG2557_REF_Scer_AF-Q05567-F1-model_v2	0.59934				0.59934			13.7226				13.7226
OG2741_REF_Scer_AF-Q05584-F1-model_v2	0.562343			0.562343				12.5626			12.5626
OG3207_REF_Scer_AF-Q05788-F1-model_v2	0.584526		0.584526					13.9964		13.9964
OG1807_REF_Scer_AF-Q05871-F1-model_v2	0.441153					0.441153		12.8556					12.8556
OG4043_REF_Scer_AF-Q05902-F1-model_v2	0.502068			0.502068				12.3933			12.3933
OG2148_REF_Scer_AF-Q05911-F1-model_v2	0.82889				0.82889			15.7848				15.7848
OG3740_REF_Scer_AF-Q05979-F1-model_v2	0.58848			0.58848				13.8394			13.8394
OG1318_REF_Scer_AF-Q06147-F1-model_v2	0.533361		0.533361					13.085		13.085
OG1473_REF_Scer_AF-Q06178-F1-model_v2	0.819992		0.819992					13.4317		13.4317
OG1287_REF_Scer_AF-Q06236-F1-model_v2	0.482795
OG3095_REF_Scer_AF-Q06489-F1-model_v2	0.58662					0.58662		13.5382					13.5382
OG3811_REF_Scer_AF-Q06490-F1-model_v2	0.45229							13.235
OG4396_REF_Scer_AF-Q06549-F1-model_v2	0.467728			0.467728				14.4125			14.4125
OG2348_REF_Scer_AF-Q06625-F1-model_v2	0.629813							14.5874
OG1498_REF_Scer_AF-Q06702-F1-model_v2	0.55325			0.55325
OG1498_REF_Scer_AF-Q06703-F1-model_v2	0.581185			0.581185
OG1060_REF_Scer_AF-Q07471-F1-model_v2	0.517281				0.517281			18.9256				18.9256
OG3681_REF_Scer_AF-Q07560-F1-model_v2	0.488641		0.488641
OG1380_REF_Scer_AF-Q07729-F1-model_v2	0.524554			0.524554				12.1801			12.1801
OG5096_REF_Scer_AF-Q07748-F1-model_v2	0.80635		0.80635					11.6724		11.6724
OG3782_REF_Scer_AF-Q07786-F1-model_v2	0.608497	0.608497						16.2626	16.2626
OG2308_REF_Scer_AF-Q07938-F1-model_v2	0.621414		0.621414					14.9039		14.9039
OG3782_REF_Scer_AF-Q07993-F1-model_v2	0.520113	0.520113						16.2626	16.2626
OG2031_REF_Scer_AF-Q08220-F1-model_v2	0.510072						0.510072	13.0931						13.0931
OG3811_REF_Scer_AF-Q08224-F1-model_v2	0.467989		0.467989					13.235		13.235
OG2084_REF_Scer_AF-Q08438-F1-model_v2	0.658642							13.2444
OG1807_REF_Scer_AF-Q08558-F1-model_v2	0.408603					0.408603		12.8556					12.8556
OG2126_REF_Scer_AF-Q08645-F1-model_v2	0.583237						0.583237	13.5033						13.5033
OG1458_REF_Scer_AF-Q08911-F1-model_v2	0.683422	0.683422						15.547	15.547
OG3811_REF_Scer_AF-Q08975-F1-model_v2	0.479975		0.479975					13.235		13.235
OG2901_REF_Scer_AF-Q12001-F1-model_v2	0.577757		0.577757
OG3679_REF_Scer_AF-Q12051-F1-model_v2	0.472401		0.472401
OG1394_REF_Scer_AF-Q12069-F1-model_v2	0.607351					0.607351		11.6488					11.6488
OG2508_REF_Scer_AF-Q12074-F1-model_v2	0.782981		0.782981					16.2168		16.2168
OG1096_REF_Scer_AF-Q12122-F1-model_v2	0.891796		0.891796					16.3236		16.3236
OG1115_REF_Scer_AF-Q12166-F1-model_v2	0.704928		0.704928					14.9293		14.9293
OG4004_REF_Scer_AF-Q12178-F1-model_v2	0.646765			0.646765				14.2178			14.2178
OG1764_REF_Scer_AF-Q12189-F1-model_v2	0.644215					0.644215		15.4252					15.4252
OG1390_REF_Scer_AF-Q12198-F1-model_v2	0.460017		0.460017					13.4984		13.4984
OG1318_REF_Scer_AF-Q12246-F1-model_v2	0.526523		0.526523					13.085		13.085
OG2007_REF_Scer_AF-Q12265-F1-model_v2	0.704082		0.704082					14.1893		14.1893
OG2741_REF_Scer_AF-Q12320-F1-model_v2	0.548677			0.548677				12.5626			12.5626
OG1394_REF_Scer_AF-Q12362-F1-model_v2	0.616624							11.6488
OG3551_REF_Scer_AF-Q12452-F1-model_v2	0.562552	0.562552						14.1304	14.1304
OG3801_REF_Scer_AF-Q12455-F1-model_v2	0.580276		0.580276					12.1774		12.1774
OG4008_REF_Scer_AF-Q12676-F1-model_v2	0.482659						0.482659	13.2192						13.2192
OG1589_REF_Scer_AF-Q12680-F1-model_v2	0.725745	0.725745						13.0001	13.0001
OG2765_REF_Scer_AF-Q3E840-F1-model_v2	0.659594
OG2562_REF_Scer_AF-Q99190-F1-model_v2	0.494506	0.494506						13.5145	13.5145
OG2061_REF_Scer_AF-Q99258-F1-model_v2	0.637089				0.637089			14.9222				14.9222
OG3531_REF_Scer_AF-Q99312-F1-model_v2	0.565187			0.565187				13.8721			13.8721

## Sheet: D
	variable	Correlation	adj. p-value
Median(Flux)	Complete	0.192951	5.45393e-05
CV(Flux)	Complete	-0.266088	4.41772e-09
# Flux > 0	Complete	0.331036	1.02194e-27
Median(Flux)	EC1	0.509065	7.12018e-08
CV(Flux)	EC1	-0.460091	5.91051e-07
# Flux > 0	EC1	0.427865	1.30527e-10
Median(Flux)	EC2	0.0969995	0.26408
CV(Flux)	EC2	-0.130611	0.0971352
# Flux > 0	EC2	0.245308	2.5693e-06
Median(Flux)	EC3	-0.105063	0.516995
CV(Flux)	EC3	0.0304007	0.827256
# Flux > 0	EC3	-0.0353506	0.744159
Median(Flux)	EC4	0.309694	0.0450668
CV(Flux)	EC4	-0.327198	0.0326148
# Flux > 0	EC4	0.433476	5.45393e-05
Median(Flux)	EC5	0.716418	0.0013048
CV(Flux)	EC5	-0.606888	0.00618091
# Flux > 0	EC5	0.452015	0.00860076
Median(Flux)	EC6	0.176529	0.419585
CV(Flux)	EC6	-0.526134	0.00618091
# Flux > 0	EC6	0.459477	0.00137541

## Sheet: D raw
	Conservation ratio Complete	Conservation ratio EC1	Conservation ratio EC2	Conservation ratio EC3	Conservation ratio EC4	Conservation ratio EC5	Conservation ratio EC6	CV(Flux) Complete	CV(Flux) EC1	CV(Flux) EC2	CV(Flux) EC3	CV(Flux) EC4	CV(Flux) EC5	CV(Flux) EC6	# Flux > 0 Complete	# Flux > 0 EC1	# Flux > 0 EC2	# Flux > 0 EC3	# Flux > 0 EC4	# Flux > 0 EC5	# Flux > 0 EC6	Median(Flux) Complete	Median(Flux) EC1	Median(Flux) EC2	Median(Flux) EC3	Median(Flux) EC4	Median(Flux) EC5	Median(Flux) EC6
OG4352_REF_Scer_AF-P00127-F1-model_v2	0.487109							0.724469							240							0.888874
OG3208_REF_Scer_AF-P00128-F1-model_v2	0.600053							0.268804							303							1.00469
OG1016_REF_Scer_AF-P00330-F1-model_v2	0.748469	0.748469						1.17968	1.17968						328	328						0.0712276	0.0712276
OG1016_REF_Scer_AF-P00331-F1-model_v2	0.748866	0.748866						1.17968	1.17968						328	328						0.0712276	0.0712276
OG1145_REF_Scer_AF-P00358-F1-model_v2	0.78802	0.78802						0.4875	0.4875						328	328						0.246072	0.246072
OG1145_REF_Scer_AF-P00359-F1-model_v2	0.793993	0.793993						0.4875	0.4875						328	328						0.246072	0.246072
OG1145_REF_Scer_AF-P00360-F1-model_v2	0.776403	0.776403						0.4875	0.4875						328	328						0.246072	0.246072
OG4316_REF_Scer_AF-P00424-F1-model_v2	0.534953							0.736801							226							1.60802
OG4316_REF_Scer_AF-P00425-F1-model_v2	0.552747							0.736801							226							1.60802
OG2714_REF_Scer_AF-P00427-F1-model_v2	0.790822							0.558729							276							1.86008
OG1979_REF_Scer_AF-P00445-F1-model_v2	0.717187	0.717187						3.14663	3.14663						68	68
OG3185_REF_Scer_AF-P00447-F1-model_v2	0.675036	0.675036						4.56648	4.56648						88	88
OG3837_REF_Scer_AF-P00498-F1-model_v2	0.695484		0.695484					2.43693		2.43693					281		281					0.00200643		0.00200643
OG1299_REF_Scer_AF-P00549-F1-model_v2	0.758158		0.758158					0.396935		0.396935					328		328					0.199421		0.199421
OG1424_REF_Scer_AF-P00560-F1-model_v2	0.772236		0.772236					0.333689		0.333689					328		328					0.226391		0.226391
OG2654_REF_Scer_AF-P00572-F1-model_v2	0.533459		0.533459					1.94134		1.94134					281		281					0.0472742		0.0472742
OG5441_REF_Scer_AF-P00724-F1-model_v2	0.526139			0.526139				1.1571			1.1571				96			96				0.0915114			0.0915114
OG2936_REF_Scer_AF-P00812-F1-model_v2	0.60505			0.60505				0.961626			0.961626				280			280				0.00164781			0.00164781
OG2113_REF_Scer_AF-P00815-F1-model_v2	0.664788							1.55799							326							0.00807674
OG1416_REF_Scer_AF-P00890-F1-model_v2	0.813692		0.813692					0.448864		0.448864					329		329					0.131861		0.131861
OG2028_REF_Scer_AF-P00899-F1-model_v2	0.716369				0.716369			4.66069				4.66069			327				327			0.000666012				0.000666012
OG3874_REF_Scer_AF-P00912-F1-model_v2	0.523857					0.523857		1.37478					1.37478		291					291		0.00218902					0.00218902
OG1193_REF_Scer_AF-P00924-F1-model_v2	0.785798				0.785798			0.723516				0.723516			329				329			0.205441				0.205441
OG1193_REF_Scer_AF-P00925-F1-model_v2	0.780491				0.780491			0.723516				0.723516			329				329			0.205441				0.205441
OG1788_REF_Scer_AF-P00927-F1-model_v2	0.711247				0.711247			2.3235				2.3235			278				278			0.00427368				0.00427368
OG1724_REF_Scer_AF-P00931-F1-model_v2	0.764288				0.764288			1.39852				1.39852			329				329			0.00102257				0.00102257
OG3108_REF_Scer_AF-P00937-F1-model_v2	0.627299							3.94008							304							0.00145072
OG2197_REF_Scer_AF-P00942-F1-model_v2	0.718194					0.718194		0.398067					0.398067		327					327		0.115391					0.115391
OG2794_REF_Scer_AF-P00950-F1-model_v2	0.773329					0.773329		0.448063					0.448063		318					318		0.191603					0.191603
OG3702_REF_Scer_AF-P03962-F1-model_v2	0.728239				0.728239			2.39657				2.39657			288				288			0.00235452				0.00235452
OG1032_REF_Scer_AF-P03965-F1-model_v2	0.74802						0.74802	1.40654						1.40654	329						329	0.00338832						0.00338832
OG3505_REF_Scer_AF-P04037-F1-model_v2	0.660736							0.670015							262							1.81418
OG4751_REF_Scer_AF-P04039-F1-model_v2	0.57485							0.623263							207							1.764
OG1819_REF_Scer_AF-P04046-F1-model_v2	0.733471		0.733471					1.28961		1.28961					323		323					0.00686595		0.00686595
OG3043_REF_Scer_AF-P04161-F1-model_v2	0.607512		0.607512					1.33476		1.33476					306		306					0.00330492		0.00330492
OG2930_REF_Scer_AF-P04173-F1-model_v2	0.796151	0.796151						0.389269	0.389269						312	312						0.00491318	0.00491318
OG4231_REF_Scer_AF-P04385-F1-model_v2	0.579764		0.579764					1.02991		1.02991					211		211					0.0612528		0.0612528
OG3994_REF_Scer_AF-P04397-F1-model_v2	0.614917							0.92347							244							0.0431778
OG1208_REF_Scer_AF-P04806-F1-model_v2	0.659072		0.659072					0.639492		0.639492					324		324					0.127222		0.127222
OG1208_REF_Scer_AF-P04807-F1-model_v2	0.673189		0.673189					0.639492		0.639492					324		324					0.127222		0.127222
OG1617_REF_Scer_AF-P05150-F1-model_v2	0.650927		0.650927					1.45594		1.45594					327		327					0.003445		0.003445
OG1767_REF_Scer_AF-P05373-F1-model_v2	0.748962				0.748962			1.89049				1.89049			320				320			0.00615952				0.00615952
OG3877_REF_Scer_AF-P05374-F1-model_v2	0.446828		0.446828					0.814829		0.814829					269		269					0.000197847		0.000197847
OG2645_REF_Scer_AF-P05375-F1-model_v2	0.573514		0.573514					0.653033		0.653033					318		318					0.000201133		0.000201133
OG1813_REF_Scer_AF-P05694-F1-model_v2	0.756699		0.756699					0.650724		0.650724					329		329					0.00429186		0.00429186
OG1944_REF_Scer_AF-P06106-F1-model_v2	0.744286		0.744286					1.1177		1.1177					319		319					0.013023		0.013023
OG5404_REF_Scer_AF-P06115-F1-model_v2	0.624438	0.624438						4.26163	4.26163						88	88
OG1569_REF_Scer_AF-P06168-F1-model_v2	0.871913	0.871913						0.606393	0.606393						329	329						0.00757224	0.00757224
OG1060_REF_Scer_AF-P06169-F1-model_v2	0.67357				0.67357			0.621646				0.621646			326				326			0.0370363				0.0370363
OG3856_REF_Scer_AF-P06174-F1-model_v2	0.459675				0.459675			2.14701				2.14701			230				230			0.000755433				0.000755433
OG3196_REF_Scer_AF-P06197-F1-model_v2	0.542008		0.542008					1.44062		1.44062					300		300					0.000131601		0.000131601
OG1115_REF_Scer_AF-P06208-F1-model_v2	0.719437		0.719437					0.131964		0.131964					329		329					0.00540116		0.00540116
OG2655_REF_Scer_AF-P06633-F1-model_v2	0.768682				0.768682			1.03778				1.03778			318				318			0.00112244				0.00112244
OG1414_REF_Scer_AF-P06700-F1-model_v2	0.608546		0.608546					2.2651		2.2651					261		261					0.00272569		0.00272569
OG2841_REF_Scer_AF-P06738-F1-model_v2	0.723009		0.723009					2.0796		2.0796					285		285					0.00324822		0.00324822
OG2129_REF_Scer_AF-P06785-F1-model_v2	0.761001		0.761001					1.85948		1.85948					328		328					0.00355374		0.00355374
OG2248_REF_Scer_AF-P07143-F1-model_v2	0.820567							0.344246							321							1.00469
OG1463_REF_Scer_AF-P07149-F1-model_v2	0.620155		0.620155					1.74822		1.74822					311		311					0.00157883		0.00157883
OG2740_REF_Scer_AF-P07170-F1-model_v2	0.781307		0.781307					0.421436		0.421436					317		317					0.0703487		0.0703487
OG2238_REF_Scer_AF-P07172-F1-model_v2	0.570601		0.570601					1.01564		1.01564					325		325					0.00158024		0.00158024
OG1825_REF_Scer_AF-P07244-F1-model_v2	0.589589							1.97366							328							0.0132653
OG1052_REF_Scer_AF-P07245-F1-model_v2	0.664825							1.243							329							0.0248616
OG1016_REF_Scer_AF-P07246-F1-model_v2	0.747567	0.747567						1.17968	1.17968						328	328						0.0712276	0.0712276
OG4118_REF_Scer_AF-P07255-F1-model_v2	0.530788							0.500789							268							1.81418
OG4150_REF_Scer_AF-P07256-F1-model_v2	0.518819							0.546159							274							0.976772
OG2006_REF_Scer_AF-P07257-F1-model_v2	0.489216							0.268804							324							1.00469
OG2721_REF_Scer_AF-P07258-F1-model_v2	0.707601						0.707601	1.91926						1.91926	316						316	0.00383388						0.00383388
OG1032_REF_Scer_AF-P07259-F1-model_v2	0.610044							1.40654							329							0.00338832
OG1892_REF_Scer_AF-P07262-F1-model_v2	0.738943	0.738943						0.64658	0.64658						319	319						0.0990507	0.0990507
OG1422_REF_Scer_AF-P07264-F1-model_v2	0.781466				0.781466			0.219378				0.219378			329				329			0.0055342				0.0055342
OG1595_REF_Scer_AF-P07275-F1-model_v2	0.662288	0.662288						1.13456	1.13456						313	313						0.00507306	0.00507306
OG2678_REF_Scer_AF-P07277-F1-model_v2	0.500982		0.500982					0.878341		0.878341					315		315					0.00909364		0.00909364
OG2347_REF_Scer_AF-P07283-F1-model_v2	0.769196					0.769196		0.614856					0.614856		325					325		0.0127437					0.0127437
OG3065_REF_Scer_AF-P07285-F1-model_v2	0.546272		0.546272					0.597933		0.597933					306		306					0.000610298		0.000610298
OG2265_REF_Scer_AF-P07286-F1-model_v2	0.629179		0.629179					3.15366		3.15366					89		89
OG1388_REF_Scer_AF-P07342-F1-model_v2	0.74628		0.74628					0.247713		0.247713					329		329					0.00588892		0.00588892
OG1714_REF_Scer_AF-P07702-F1-model_v2	0.624319	0.624319						0.633713	0.633713						326	326						0.00486856	0.00486856
OG4379_REF_Scer_AF-P07807-F1-model_v2	0.478956	0.478956						3.06721	3.06721						247	247						0.000304644	0.000304644
OG1685_REF_Scer_AF-P07991-F1-model_v2	0.689065		0.689065					1.28198		1.28198					317		317					0.0145592		0.0145592
OG1012_REF_Scer_AF-P08004-F1-model_v2	0.522475		0.522475					2.9093		2.9093					192		192					0.00303146		0.00303146
OG1564_REF_Scer_AF-P08019-F1-model_v2	0.429767			0.429767				0.860543			0.860543				304			304				0.0366282			0.0366282
OG3575_REF_Scer_AF-P08067-F1-model_v2	0.780641							0.471802							293							0.944035
OG1218_REF_Scer_AF-P08417-F1-model_v2	0.741974				0.741974			0.561607				0.561607			329				329			0.100928				0.100928
OG4707_REF_Scer_AF-P08431-F1-model_v2	0.645691		0.645691					1.04851		1.04851					204		204					0.0311533		0.0311533
OG3445_REF_Scer_AF-P08432-F1-model_v2	0.598228				0.598228			1.73491				1.73491			266				266			0.00193255				0.00193255
OG2956_REF_Scer_AF-P08456-F1-model_v2	0.665126		0.665126					0.885662		0.885662					299		299					0.000211905		0.000211905
OG3006_REF_Scer_AF-P08465-F1-model_v2	0.670221		0.670221					2.68738		2.68738					295		295					0.00145791		0.00145791
OG2156_REF_Scer_AF-P08524-F1-model_v2	0.711497		0.711497					1.31658		1.31658					327		327					0.0118275		0.0118275
OG4360_REF_Scer_AF-P08525-F1-model_v2	0.616483							0.647945							247							0.894672
OG2365_REF_Scer_AF-P08536-F1-model_v2	0.701874		0.701874					2.60953		2.60953					305		305					0.00279093		0.00279093
OG1621_REF_Scer_AF-P08566-F1-model_v2	0.639883							0.999793							326							0.00602662
OG1416_REF_Scer_AF-P08679-F1-model_v2	0.737667		0.737667					0.448864		0.448864					329		329					0.131861		0.131861
OG1815_REF_Scer_AF-P09201-F1-model_v2	0.703115			0.703115				1.64577			1.64577				313			313				0.0343605			0.0343605
OG2629_REF_Scer_AF-P09368-F1-model_v2	0.527842	0.527842						1.85195	1.85195						291	291						0.00706656	0.00706656
OG1052_REF_Scer_AF-P09440-F1-model_v2	0.663482							1.243							329							0.0248616
OG1629_REF_Scer_AF-P09624-F1-model_v2	0.736258	0.736258						0.350613	0.350613						329	329						0.0748252	0.0748252
OG1487_REF_Scer_AF-P09938-F1-model_v2	0.782803	0.782803						1.27311	1.27311						329	329						0.00667196	0.00667196
OG1899_REF_Scer_AF-P09950-F1-model_v2	0.709513		0.709513					1.56799		1.56799					238		238					0.0016199		0.0016199
OG1357_REF_Scer_AF-P0CF18-F1-model_v2	0.604139							2.04425							306							0.0261795
OG1193_REF_Scer_AF-P0CX10-F1-model_v2	0.686709				0.686709			0.723516				0.723516			329				329			0.205441				0.205441
OG1193_REF_Scer_AF-P0CX11-F1-model_v2	0.686942				0.686942			0.723516				0.723516			329				329			0.205441				0.205441
OG4185_REF_Scer_AF-P0CX77-F1-model_v2	0.622035			0.622035				2.34812			2.34812				193			193				0.00269803			0.00269803
OG4185_REF_Scer_AF-P0CX78-F1-model_v2	0.623818			0.623818				2.34812			2.34812				193			193				0.00269803			0.00269803
OG4185_REF_Scer_AF-P0CX79-F1-model_v2	0.621876			0.621876				2.34812			2.34812				193			193				0.00269803			0.00269803
OG4185_REF_Scer_AF-P0CZ17-F1-model_v2	0.624778			0.624778				2.34812			2.34812				193			193				0.00269803			0.00269803
OG4346_REF_Scer_AF-P10174-F1-model_v2	0.555262							0.682032							241							1.68557
OG1355_REF_Scer_AF-P10614-F1-model_v2	0.689592	0.689592						1.39245	1.39245						329	329						0.000657676	0.000657676
OG1516_REF_Scer_AF-P10659-F1-model_v2	0.819615		0.819615					2.64289		2.64289					324		324					0.00351808		0.00351808
OG1665_REF_Scer_AF-P10869-F1-model_v2	0.68191		0.68191					1.97432		1.97432					328		328					0.00728281		0.00728281
OG1881_REF_Scer_AF-P10963-F1-model_v2	0.754558				0.754558			0.668289				0.668289			319				319			0.0514258				0.0514258
OG1313_REF_Scer_AF-P11154-F1-model_v2	0.787702						0.787702	0.486295						0.486295	328						328	0.0357105						0.0357105
OG2537_REF_Scer_AF-P11353-F1-model_v2	0.705511	0.705511						2.59121	2.59121						255	255						0.000441632	0.000441632
OG1333_REF_Scer_AF-P11412-F1-model_v2	0.667376	0.667376						1.52929	1.52929						304	304						0.091366	0.091366
OG3214_REF_Scer_AF-P11986-F1-model_v2	0.698937					0.698937		2.76987					2.76987		305					305		0.0004188					0.0004188
OG1360_REF_Scer_AF-P12683-F1-model_v2	0.584842	0.584842						0.748601	0.748601						325	325						0.00413508	0.00413508
OG1360_REF_Scer_AF-P12684-F1-model_v2	0.525223	0.525223						0.748601	0.748601						325	325						0.00413508	0.00413508
OG2071_REF_Scer_AF-P12695-F1-model_v2	0.663773		0.663773					0.452226		0.452226					325		325					0.155689		0.155689
OG2038_REF_Scer_AF-P12709-F1-model_v2	0.814224					0.814224		0.760809					0.760809		328					328		0.0855606					0.0855606
OG4231_REF_Scer_AF-P13045-F1-model_v2	0.551238							1.02991							211							0.0612528
OG2214_REF_Scer_AF-P13259-F1-model_v2	0.756402		0.756402					3.55485		3.55485					196		196					0.00257997		0.00257997
OG1674_REF_Scer_AF-P13298-F1-model_v2	0.688735		0.688735					1.40964		1.40964					325		325					0.00298115		0.00298115
OG1883_REF_Scer_AF-P13663-F1-model_v2	0.757327	0.757327						3.12481	3.12481						329	329						0.00915464	0.00915464
OG1122_REF_Scer_AF-P13711-F1-model_v2	0.523352	0.523352						1.88001	1.88001						319	319						0.00168306	0.00168306
OG3902_REF_Scer_AF-P14020-F1-model_v2	0.592979		0.592979					2.85093		2.85093					276		276					0.0113573		0.0113573
OG1012_REF_Scer_AF-P14180-F1-model_v2	0.536062		0.536062					2.9093		2.9093					192		192					0.00303146		0.00303146
OG1432_REF_Scer_AF-P14540-F1-model_v2	0.755142				0.755142			0.732369				0.732369			329				329			0.0828336				0.0828336
OG1357_REF_Scer_AF-P14742-F1-model_v2	0.766471		0.766471					2.04425		2.04425					306		306					0.0261795		0.0261795
OG2032_REF_Scer_AF-P14843-F1-model_v2	0.735854		0.735854					0.177544		0.177544					328		328					0.00485446		0.00485446
OG1667_REF_Scer_AF-P15019-F1-model_v2	0.727305		0.727305					0.738093		0.738093					323		323					0.0231518		0.0231518
OG1310_REF_Scer_AF-P15202-F1-model_v2	0.651071	0.651071						2.77898	2.77898						273	273						0.000523023	0.000523023
OG1622_REF_Scer_AF-P15274-F1-model_v2	0.719986			0.719986				2.7367			2.7367				323			323				0.0111654			0.0111654
OG1975_REF_Scer_AF-P15454-F1-model_v2	0.705839		0.705839					2.44887		2.44887					328		328					0.00150505		0.00150505
OG3676_REF_Scer_AF-P15496-F1-model_v2	0.64323					0.64323		1.04996					1.04996		290					290		0.00162611					0.00162611
OG2290_REF_Scer_AF-P15700-F1-model_v2	0.660503		0.660503					1.65131		1.65131					315		315					0.00202942		0.00202942
OG3001_REF_Scer_AF-P15807-F1-model_v2	0.393074							1.1857							306							0.0168801
OG1004_REF_Scer_AF-P15938-F1-model_v2	0.493276			0.493276				1.94429			1.94429				303			303				0.0138822			0.0138822
OG1603_REF_Scer_AF-P16120-F1-model_v2	0.699328				0.699328			0.736605				0.736605			328				328			0.00817059				0.00817059
OG2807_REF_Scer_AF-P16387-F1-model_v2	0.783615	0.783615						0.452226	0.452226						312	312						0.155689	0.155689
OG1060_REF_Scer_AF-P16467-F1-model_v2	0.656848				0.656848			0.621646				0.621646			326				326			0.0370363				0.0370363
OG2960_REF_Scer_AF-P16622-F1-model_v2	0.674875				0.674875			1.52833				1.52833			270				270			0.0635181				0.0635181
OG1673_REF_Scer_AF-P16661-F1-model_v2	0.518042		0.518042					2.07791		2.07791					320		320					0.00196252		0.00196252
OG1054_REF_Scer_AF-P16861-F1-model_v2	0.637665		0.637665					0.430127		0.430127					329		329					0.0754535		0.0754535
OG1054_REF_Scer_AF-P16862-F1-model_v2	0.646904		0.646904					0.430127		0.430127					329		329					0.0754535		0.0754535
OG3120_REF_Scer_AF-P17423-F1-model_v2	0.737436		0.737436					1.12335		1.12335					304		304					0.00675688		0.00675688
OG1835_REF_Scer_AF-P17505-F1-model_v2	0.725024	0.725024						0.399525	0.399525						328	328						0.140088	0.140088
OG1157_REF_Scer_AF-P17649-F1-model_v2	0.6469		0.6469					3.00749		3.00749					149		149					3.33996e-05		3.33996e-05
OG1567_REF_Scer_AF-P17695-F1-model_v2	0.55442	0.55442						1.02196	1.02196						275	275						0.0350183	0.0350183
OG1329_REF_Scer_AF-P17709-F1-model_v2	0.615073		0.615073					0.607167		0.607167					321		321					0.06103		0.06103
OG1468_REF_Scer_AF-P17898-F1-model_v2	0.522262		0.522262					1.45914		1.45914					249		249					0.000100162		0.000100162
OG2871_REF_Scer_AF-P18408-F1-model_v2	0.642127	0.642127						1.31438	1.31438						312	312						0.00270594	0.00270594
OG3612_REF_Scer_AF-P18562-F1-model_v2	0.749468		0.749468					2.61574		2.61574					245		245					0.00189594		0.00189594
OG3062_REF_Scer_AF-P18900-F1-model_v2	0.676101		0.676101					4.14093		4.14093					287		287					0.00264218		0.00264218
OG1316_REF_Scer_AF-P19097-F1-model_v2	0.675985		0.675985					1.74822		1.74822					311		311					0.00157883		0.00157883
OG1924_REF_Scer_AF-P19262-F1-model_v2	0.769331		0.769331					0.409486		0.409486					329		329					0.0950613		0.0950613
OG1516_REF_Scer_AF-P19358-F1-model_v2	0.818646		0.818646					2.64289		2.64289					324		324					0.00351808		0.00351808
OG1039_REF_Scer_AF-P19414-F1-model_v2	0.702999				0.702999			0.381072				0.381072			329				329			0.0636802				0.0636802
OG2218_REF_Scer_AF-P20049-F1-model_v2	0.669619	0.669619						1.03737	1.03737						324	324						0.00321349	0.00321349
OG2056_REF_Scer_AF-P20051-F1-model_v2	0.632391			0.632391				3.05577			3.05577				327			327				0.00227243			0.00227243
OG1004_REF_Scer_AF-P20095-F1-model_v2	0.498909			0.498909				1.94429			1.94429				303			303				0.0138822			0.0138822
OG2182_REF_Scer_AF-P20485-F1-model_v2	0.494589		0.494589					1.7756		1.7756					305		305					0.0226713		0.0226713
OG1585_REF_Scer_AF-P20967-F1-model_v2	0.755318	0.755318						0.409486	0.409486						329	329						0.0950613	0.0950613
OG1470_REF_Scer_AF-P21147-F1-model_v2	0.640349	0.640349						0.878324	0.878324						328	328						0.00117877	0.00117877
OG2912_REF_Scer_AF-P21182-F1-model_v2	0.531809				0.531809			2.37814				2.37814			286				286			0.00430929				0.00430929
OG2053_REF_Scer_AF-P21264-F1-model_v2	0.651585				0.651585			1.66066				1.66066			328				328			0.00635425				0.00635425
OG1070_REF_Scer_AF-P21524-F1-model_v2	0.740618	0.740618						1.27311	1.27311						329	329						0.00667196	0.00667196
OG1070_REF_Scer_AF-P21672-F1-model_v2	0.719865	0.719865						1.27311	1.27311						329	329						0.00667196	0.00667196
OG2704_REF_Scer_AF-P21801-F1-model_v2	0.812978	0.812978						0.480209	0.480209						309	309						0.161727	0.161727
OG1170_REF_Scer_AF-P21826-F1-model_v2	0.665112		0.665112					0.665757		0.665757					328		328					0.0210809		0.0210809
OG1056_REF_Scer_AF-P21954-F1-model_v2	0.754088	0.754088						1.13216	1.13216						328	328						0.0226064	0.0226064
OG1468_REF_Scer_AF-P22140-F1-model_v2	0.522301		0.522301					1.45914		1.45914					249		249					0.000100162		0.000100162
OG1631_REF_Scer_AF-P22217-F1-model_v2	0.617062							1.26169							318							0.00682625
OG4744_REF_Scer_AF-P22289-F1-model_v2	0.57499							0.637678							209							0.903765
OG1631_REF_Scer_AF-P22803-F1-model_v2	0.602122							1.26169							318							0.00682625
OG1112_REF_Scer_AF-P23254-F1-model_v2	0.638663		0.638663					0.395022		0.395022					329		329					0.0399996		0.0399996
OG1266_REF_Scer_AF-P23337-F1-model_v2	0.748817		0.748817					1.21529		1.21529					224		224					0.00499547		0.00499547
OG1640_REF_Scer_AF-P23501-F1-model_v2	0.456115			0.456115				3.60827			3.60827				303			303				0.0100437			0.0100437
OG1650_REF_Scer_AF-P23542-F1-model_v2	0.614939		0.614939					0.984471		0.984471					326		326					0.0290156		0.0290156
OG1004_REF_Scer_AF-P24384-F1-model_v2	0.527397			0.527397				1.94429			1.94429				303			303				0.0138822			0.0138822
OG2567_REF_Scer_AF-P24521-F1-model_v2	0.476887		0.476887					1.77529		1.77529					316		316					0.0048479		0.0048479
OG2382_REF_Scer_AF-P25045-F1-model_v2	0.487407		0.487407					2.61482		2.61482					305		305					0.00252773		0.00252773
OG1730_REF_Scer_AF-P25087-F1-model_v2	0.685642		0.685642					2.20395		2.20395					312		312					0.00197334		0.00197334
OG3221_REF_Scer_AF-P25335-F1-model_v2	0.617774			0.617774				3.08186			3.08186				108			108
OG1434_REF_Scer_AF-P25340-F1-model_v2	0.673426	0.673426						2.73014	2.73014						327	327						0.000858338	0.000858338
OG3021_REF_Scer_AF-P25358-F1-model_v2	0.678508		0.678508					0.662361		0.662361					310		310					0.0103885		0.0103885
OG4758_REF_Scer_AF-P25372-F1-model_v2	0.477232							2.5796							209							0.00197751
OG1567_REF_Scer_AF-P25373-F1-model_v2	0.540205	0.540205						1.02196	1.02196						275	275						0.0350183	0.0350183
OG1785_REF_Scer_AF-P25578-F1-model_v2	0.550508		0.550508					1.76824		1.76824					189		189
OG2577_REF_Scer_AF-P25605-F1-model_v2	0.719832							0.392142							317							0.00588892
OG1603_REF_Scer_AF-P25632-F1-model_v2	0.245098							0.736605							328							0.00817059
OG1060_REF_Scer_AF-P26263-F1-model_v2	0.653601				0.653601			0.621646				0.621646			326				326			0.0370363				0.0370363
OG5118_REF_Scer_AF-P26364-F1-model_v2	0.600282		0.600282					1.90508		1.90508					150		150
OG1266_REF_Scer_AF-P27472-F1-model_v2	0.745137		0.745137					1.21529		1.21529					224		224					0.00499547		0.00499547
OG2183_REF_Scer_AF-P27515-F1-model_v2	0.580577		0.580577					1.62579		1.62579					319		319					0.00901226		0.00901226
OG2453_REF_Scer_AF-P27616-F1-model_v2	0.697104						0.697104	1.73945						1.73945	323						323	0.00190383						0.00190383
OG2903_REF_Scer_AF-P27680-F1-model_v2	0.527958							1.20177							311							0.00899552
OG1364_REF_Scer_AF-P27796-F1-model_v2	0.650851		0.650851					1.13312		1.13312					318		318					0.00407859		0.00407859
OG2099_REF_Scer_AF-P28240-F1-model_v2	0.675582				0.675582			0.487033				0.487033			320				320			0.0323805				0.0323805
OG1786_REF_Scer_AF-P28241-F1-model_v2	0.73216	0.73216						0.523804	0.523804						311	311						0.101508	0.101508
OG1500_REF_Scer_AF-P28274-F1-model_v2	0.746794						0.746794	1.56626						1.56626	329						329	0.00143351						0.00143351
OG1303_REF_Scer_AF-P28496-F1-model_v2	0.602624							1.41245							80
OG2082_REF_Scer_AF-P28777-F1-model_v2	0.766873				0.766873			0.246394				0.246394			329				329			0.00412237				0.00412237
OG2057_REF_Scer_AF-P28789-F1-model_v2	0.606384		0.606384					2.22301		2.22301					302		302					0.00227588		0.00227588
OG2677_REF_Scer_AF-P28834-F1-model_v2	0.701842	0.701842						0.523804	0.523804						311	311						0.101508	0.101508
OG1230_REF_Scer_AF-P29465-F1-model_v2	0.675546		0.675546					2.66718		2.66718					192		192					0.00308665		0.00308665
OG1365_REF_Scer_AF-P29509-F1-model_v2	0.811914	0.811914						2.4995	2.4995						329	329						0.0020476	0.0020476
OG2498_REF_Scer_AF-P29704-F1-model_v2	0.599435		0.599435					1.72313		1.72313					320		320					0.00145781		0.00145781
OG1880_REF_Scer_AF-P29952-F1-model_v2	0.64989					0.64989		0.367166					0.367166		328					328		0.0111255					0.0111255
OG1674_REF_Scer_AF-P30402-F1-model_v2	0.628036		0.628036					1.40964		1.40964					325		325					0.00298115		0.00298115
OG1240_REF_Scer_AF-P30624-F1-model_v2	0.587139						0.587139	3.4643						3.4643	329						329	0.000436872						0.000436872
OG1170_REF_Scer_AF-P30952-F1-model_v2	0.680425		0.680425					0.665757		0.665757					328		328					0.0210809		0.0210809
OG1810_REF_Scer_AF-P31116-F1-model_v2	0.661348	0.661348						1.53412	1.53412						328	328						0.00752485	0.00752485
OG3978_REF_Scer_AF-P31373-F1-model_v2	0.740914				0.740914			1.39545				1.39545			272				272			0.00202705				0.00202705
OG1634_REF_Scer_AF-P31688-F1-model_v2	0.581873			0.581873				1.51113			1.51113				328			328				0.00313623			0.00313623
OG2906_REF_Scer_AF-P32178-F1-model_v2	0.645487					0.645487		0.32087					0.32087		314					314		0.00370387					0.00370387
OG2455_REF_Scer_AF-P32190-F1-model_v2	0.600317		0.600317					1.42932		1.42932					310		310					0.0152629		0.0152629
OG3100_REF_Scer_AF-P32191-F1-model_v2	0.610437	0.610437						2.68065	2.68065						280	280						0.027626	0.027626
OG2552_REF_Scer_AF-P32263-F1-model_v2	0.554162	0.554162						1.56021	1.56021						315	315						0.00458455	0.00458455
OG1744_REF_Scer_AF-P32264-F1-model_v2	0.670516		0.670516					2.14597		2.14597					322		322					0.00795982		0.00795982
OG1537_REF_Scer_AF-P32288-F1-model_v2	0.800083						0.800083	2.59939						2.59939	329						329	0.0209489						0.0209489
OG1313_REF_Scer_AF-P32327-F1-model_v2	0.790749						0.790749	0.486295						0.486295	328						328	0.0357105						0.0357105
OG5490_REF_Scer_AF-P32340-F1-model_v2	0.716977	0.716977						1.45124	1.45124						69	69
OG2062_REF_Scer_AF-P32347-F1-model_v2	0.730081				0.730081			1.97156				1.97156			270				270			0.00140192				0.00140192
OG2353_REF_Scer_AF-P32352-F1-model_v2	0.62284					0.62284		2.45175					2.45175		288					288		0.00135282					0.00135282
OG2465_REF_Scer_AF-P32353-F1-model_v2	0.620357	0.620357						2.83098	2.83098						295	295						0.00161952	0.00161952
OG1337_REF_Scer_AF-P32356-F1-model_v2	0.682813			0.682813				1.25206			1.25206				297			297				0.00980814			0.00980814
OG3304_REF_Scer_AF-P32375-F1-model_v2	0.571078			0.571078				1.85527			1.85527				119			119
OG3774_REF_Scer_AF-P32377-F1-model_v2	0.667632				0.667632			0.936489				0.936489			284				284			0.00403551				0.00403551
OG2123_REF_Scer_AF-P32378-F1-model_v2	0.629246		0.629246					1.80466		1.80466					296		296					0.0020781		0.0020781
OG4605_REF_Scer_AF-P32419-F1-model_v2	0.540916	0.540916						2.44036	2.44036						220	220						0.00316864	0.00316864
OG4665_REF_Scer_AF-P32449-F1-model_v2	0.727034		0.727034					0.777546		0.777546					222		222					0.00395728		0.00395728
OG4275_REF_Scer_AF-P32451-F1-model_v2	0.71538		0.71538					1.99567		1.99567					245		245					0.000627113		0.000627113
OG3413_REF_Scer_AF-P32452-F1-model_v2	0.457584				0.457584			0.956202				0.956202			299				299			0.0036673				0.0036673
OG3683_REF_Scer_AF-P32459-F1-model_v2	0.522796				0.522796			2.2544				2.2544			242				242			0.00112712				0.00112712
OG1955_REF_Scer_AF-P32461-F1-model_v2	0.519192
OG2098_REF_Scer_AF-P32462-F1-model_v2	0.61856	0.61856						2.58366	2.58366						323	323						0.000759709	0.000759709
OG1697_REF_Scer_AF-P32469-F1-model_v2	0.763096		0.763096					2.19306		2.19306					298		298					0.00557144		0.00557144
OG1959_REF_Scer_AF-P32473-F1-model_v2	0.774985	0.774985						0.452226	0.452226						327	327						0.155689	0.155689
OG4061_REF_Scer_AF-P32476-F1-model_v2	0.590198	0.590198						2.18336	2.18336						264	264						0.00168512	0.00168512
OG2186_REF_Scer_AF-P32477-F1-model_v2	0.562457						0.562457	1.73421						1.73421	299						299	0.0303784						0.0303784
OG1168_REF_Scer_AF-P32528-F1-model_v2	0.413832							2.46426							303							0.00169856
OG4016_REF_Scer_AF-P32582-F1-model_v2	0.703841				0.703841			2.14145				2.14145			270				270			0.00014616				0.00014616
OG3319_REF_Scer_AF-P32626-F1-model_v2	0.527158			0.527158				1.2587			1.2587				196			196				0.0010472			0.0010472
OG1746_REF_Scer_AF-P32642-F1-model_v2	0.598096							1.55761							308							0.0248281
OG1521_REF_Scer_AF-P32771-F1-model_v2	0.708808	0.708808						1.54932	1.54932						320	320						0.0908035	0.0908035
OG1659_REF_Scer_AF-P32775-F1-model_v2	0.708529		0.708529
OG1081_REF_Scer_AF-P32784-F1-model_v2	0.534219		0.534219					1.1698		1.1698					329		329					0.000893224		0.000893224
OG2397_REF_Scer_AF-P32796-F1-model_v2	0.505906		0.505906					0.965638		0.965638					319		319					0.0569095		0.0569095
OG4555_REF_Scer_AF-P32799-F1-model_v2	0.536322							0.867471							197							1.53796
OG1671_REF_Scer_AF-P32861-F1-model_v2	0.782334		0.782334					0.327602		0.327602					328		328					0.0245864		0.0245864
OG1556_REF_Scer_AF-P32895-F1-model_v2	0.780882		0.780882					1.72878		1.72878					329		329					0.00621621		0.00621621
OG1502_REF_Scer_AF-P33300-F1-model_v2	0.631723		0.631723					2.89839		2.89839					51		51
OG2356_REF_Scer_AF-P33312-F1-model_v2	0.521993	0.521993						1.23371	1.23371						232	232						0.00244361	0.00244361
OG1112_REF_Scer_AF-P33315-F1-model_v2	0.601878		0.601878					0.395022		0.395022					329		329					0.0399996		0.0399996
OG4581_REF_Scer_AF-P33330-F1-model_v2	0.615362		0.615362					1.50741		1.50741					226		226					0.0114828		0.0114828
OG1471_REF_Scer_AF-P33333-F1-model_v2	0.51438		0.51438					1.25793		1.25793					326		326					0.000219852		0.000219852
OG1302_REF_Scer_AF-P33401-F1-model_v2	0.686994					0.686994		0.315224					0.315224		328					328		0.0295531					0.0295531
OG2048_REF_Scer_AF-P33412-F1-model_v2	0.480236		0.480236					2.372		2.372					313		313					0.00780744		0.00780744
OG2112_REF_Scer_AF-P33421-F1-model_v2	0.510521							0.480209							306							0.161727
OG2357_REF_Scer_AF-P33734-F1-model_v2	0.676215				0.676215			1.61465				1.61465			325				325			0.00107976				0.00107976
OG1337_REF_Scer_AF-P35172-F1-model_v2	0.666088			0.666088				1.25206			1.25206				297			297				0.00980814			0.00980814
OG3114_REF_Scer_AF-P35202-F1-model_v2	0.43212		0.43212					1.50816		1.50816					304		304					0.013477		0.013477
OG3782_REF_Scer_AF-P35497-F1-model_v2	0.609032	0.609032						0.851215	0.851215						270	270						0.0370136	0.0370136
OG4250_REF_Scer_AF-P35731-F1-model_v2	0.38438	0.38438						2.81217	2.81217						208	208						0.000323798	0.000323798
OG3063_REF_Scer_AF-P36010-F1-model_v2	0.714424		0.714424					0.459973		0.459973					311		311					0.0179451		0.0179451
OG1276_REF_Scer_AF-P36013-F1-model_v2	0.677435	0.677435						0.820591	0.820591						322	322						0.013893	0.013893
OG2084_REF_Scer_AF-P36024-F1-model_v2	0.676332							1.78404							281							0.00282137
OG3008_REF_Scer_AF-P36076-F1-model_v2	0.630016							2.08971							297							0.00419947
OG1242_REF_Scer_AF-P36107-F1-model_v2	0.596392		0.596392					1.77557		1.77557					254		254					0.00468233		0.00468233
OG4524_REF_Scer_AF-P36143-F1-model_v2	0.380647		0.380647					1.21529		1.21529					224		224					0.00499547		0.00499547
OG1081_REF_Scer_AF-P36148-F1-model_v2	0.486745		0.486745					1.1698		1.1698					329		329					0.000893224		0.000893224
OG1966_REF_Scer_AF-P36150-F1-model_v2	0.530174		0.530174					1.8445		1.8445					274		274					0.00154644		0.00154644
OG1302_REF_Scer_AF-P37012-F1-model_v2	0.705195					0.705195		0.315224					0.315224		328					328		0.0295531					0.0295531
OG2262_REF_Scer_AF-P37254-F1-model_v2	0.512004		0.512004					1.77366		1.77366					223		223					0.00307492		0.00307492
OG1030_REF_Scer_AF-P37291-F1-model_v2	0.701546		0.701546					1.38212		1.38212					329		329					0.0130544		0.0130544
OG1030_REF_Scer_AF-P37292-F1-model_v2	0.636864		0.636864					1.38212		1.38212					329		329					0.0130544		0.0130544
OG1287_REF_Scer_AF-P37298-F1-model_v2	0.469603							0.480209							314							0.161727
OG4552_REF_Scer_AF-P37299-F1-model_v2	0.483461							0.839248							238							0.894672
OG1129_REF_Scer_AF-P37303-F1-model_v2	0.631592				0.631592			1.7232				1.7232			313				313			0.00381769				0.00381769
OG1322_REF_Scer_AF-P38009-F1-model_v2	0.821329							1.49685							329							0.00883173
OG2588_REF_Scer_AF-P38063-F1-model_v2	0.786341		0.786341					1.79597		1.79597					309		309					0.00589474		0.00589474
OG1977_REF_Scer_AF-P38066-F1-model_v2	0.720899			0.720899				1.81056			1.81056				293			293				0.00369411			0.00369411
OG1126_REF_Scer_AF-P38067-F1-model_v2	0.598197	0.598197						2.11003	2.11003						307	307						0.00126518	0.00126518
OG2573_REF_Scer_AF-P38075-F1-model_v2	0.647605	0.647605						1.01519	1.01519						308	308						0.0167382	0.0167382
OG1016_REF_Scer_AF-P38113-F1-model_v2	0.663825	0.663825						1.17968	1.17968						328	328						0.0712276	0.0712276
OG4312_REF_Scer_AF-P38115-F1-model_v2	0.52563	0.52563						4.99557	4.99557						168	168
OG2882_REF_Scer_AF-P38122-F1-model_v2	0.466571		0.466571					4.12798		4.12798					242		242					0.00373713		0.00373713
OG1497_REF_Scer_AF-P38143-F1-model_v2	0.698712	0.698712						1.31958	1.31958						285	285						0.0313635	0.0313635
OG2369_REF_Scer_AF-P38145-F1-model_v2	0.618034		0.618034					2.54957		2.54957					306		306					0.00225577		0.00225577
OG3935_REF_Scer_AF-P38169-F1-model_v2	0.531186	0.531186						2.06275	2.06275						202	202
OG3242_REF_Scer_AF-P38179-F1-model_v2	0.455616		0.455616
OG1695_REF_Scer_AF-P38221-F1-model_v2	0.63876		0.63876					3.53836		3.53836					325		325					0.000224706		0.000224706
OG2044_REF_Scer_AF-P38225-F1-model_v2	0.539838						0.539838	2.68088						2.68088	215						215	8.64861e-05						8.64861e-05
OG4021_REF_Scer_AF-P38242-F1-model_v2	0.425424							4.74567							70
OG4959_REF_Scer_AF-P38286-F1-model_v2	0.605666	0.605666						2.22507	2.22507						162	162
OG1502_REF_Scer_AF-P38287-F1-model_v2	0.624078		0.624078					2.89839		2.89839					51		51
OG1306_REF_Scer_AF-P38298-F1-model_v2	0.492561			0.492561				2.74039			2.74039				312			312				0.00736512			0.00736512
OG3350_REF_Scer_AF-P38332-F1-model_v2	0.476721			0.476721
OG3313_REF_Scer_AF-P38342-F1-model_v2	0.411345	0.411345						1.61196	1.61196						210	210
OG1565_REF_Scer_AF-P38604-F1-model_v2	0.637795					0.637795		1.94856					1.94856		328					328		0.00250368					0.00250368
OG2588_REF_Scer_AF-P38620-F1-model_v2	0.787694		0.787694					1.79597		1.79597					309		309					0.00589474		0.00589474
OG1779_REF_Scer_AF-P38625-F1-model_v2	0.828145						0.828145	1.8226						1.8226	327						327	0.0010309						0.0010309
OG1500_REF_Scer_AF-P38627-F1-model_v2	0.730825						0.730825	1.56626						1.56626	329						329	0.00143351						0.00143351
OG3115_REF_Scer_AF-P38628-F1-model_v2	0.541317					0.541317		1.66016					1.66016		302					302		0.0127606					0.0127606
OG3018_REF_Scer_AF-P38635-F1-model_v2	0.429788			0.429788				4.25216			4.25216				308			308				0.00141404			0.00141404
OG2968_REF_Scer_AF-P38689-F1-model_v2	0.845347		0.845347					1.75594		1.75594					317		317					0.00621621		0.00621621
OG1744_REF_Scer_AF-P38690-F1-model_v2	0.599325							2.14597							322							0.00795982
OG1354_REF_Scer_AF-P38697-F1-model_v2	0.731849	0.731849						1.53601	1.53601						329	329						0.00092659	0.00092659
OG1303_REF_Scer_AF-P38703-F1-model_v2	0.622274							1.41245							80
OG4583_REF_Scer_AF-P38710-F1-model_v2	0.55242			0.55242				2.82822			2.82822				174			174				0.000253321			0.000253321
OG1022_REF_Scer_AF-P38715-F1-model_v2	0.591848	0.591848						1.04937	1.04937						329	329						0.0338561	0.0338561
OG1488_REF_Scer_AF-P38720-F1-model_v2	0.809407	0.809407						0.557156	0.557156						327	327						0.0993648	0.0993648
OG2647_REF_Scer_AF-P38787-F1-model_v2	0.361302	0.361302						0.833008	0.833008						290	290						0.00355151	0.00355151
OG1857_REF_Scer_AF-P38795-F1-model_v2	0.754953						0.754953	1.51628						1.51628	302						302	0.0151479						0.0151479
OG1365_REF_Scer_AF-P38816-F1-model_v2	0.772693	0.772693						2.4995	2.4995						329	329						0.0020476	0.0020476
OG3639_REF_Scer_AF-P38840-F1-model_v2	0.443729		0.443729					1.06872		1.06872					241		241					0.00272475		0.00272475
OG3991_REF_Scer_AF-P38858-F1-model_v2	0.500426			0.500426				0.962901			0.962901				205			205				0.0861678			0.0861678
OG1210_REF_Scer_AF-P38891-F1-model_v2	0.713182		0.713182					0.301195		0.301195					321		321					0.010348		0.010348
OG3074_REF_Scer_AF-P38913-F1-model_v2	0.468732		0.468732					2.0233		2.0233					286		286					0.0620886		0.0620886
OG4624_REF_Scer_AF-P38954-F1-model_v2	0.517422		0.517422					1.55319		1.55319					215		215					0.0121829		0.0121829
OG1774_REF_Scer_AF-P38972-F1-model_v2	0.6957						0.6957	0.333406						0.333406	328						328	0.00158449						0.00158449
OG4185_REF_Scer_AF-P38986-F1-model_v2	0.595823			0.595823				2.34812			2.34812				193			193				0.00269803			0.00269803
OG1615_REF_Scer_AF-P38992-F1-model_v2	0.590735	0.590735						1.34986	1.34986						325	325						0.00571152	0.00571152
OG1451_REF_Scer_AF-P38998-F1-model_v2	0.726309	0.726309						1.40465	1.40465						328	328						0.00653814	0.00653814
OG1935_REF_Scer_AF-P38999-F1-model_v2	0.72928	0.72928						0.926516	0.926516						328	328						0.00589888	0.00589888
OG1240_REF_Scer_AF-P39002-F1-model_v2	0.568539						0.568539	3.4643						3.4643	329						329	0.000436872						0.000436872
OG2394_REF_Scer_AF-P39006-F1-model_v2	0.641584				0.641584			1.73765				1.73765			314				314			0.000179935				0.000179935
OG1087_REF_Scer_AF-P39518-F1-model_v2	0.460435						0.460435	1.28234						1.28234	252						252	0.211036						0.211036
OG1445_REF_Scer_AF-P39522-F1-model_v2	0.756085				0.756085			0.820445				0.820445			323				323			0.00781207				0.00781207
OG2215_REF_Scer_AF-P39525-F1-model_v2	0.525507		0.525507					2.17099		2.17099					259		259					0.000195637		0.000195637
OG1039_REF_Scer_AF-P39533-F1-model_v2	0.662471				0.662471			0.381072				0.381072			329				329			0.0636802				0.0636802
OG3767_REF_Scer_AF-P39683-F1-model_v2	0.603914						0.603914	2.26399						2.26399	257						257	0.0040971						0.0040971
OG2147_REF_Scer_AF-P39692-F1-model_v2	0.46155	0.46155						2.33883	2.33883						320	320						0.00130733	0.00130733
OG1892_REF_Scer_AF-P39708-F1-model_v2	0.728364	0.728364						0.64658	0.64658						319	319						0.0990507	0.0990507
OG1694_REF_Scer_AF-P39713-F1-model_v2	0.509015	0.509015						2.97259	2.97259						170	170						0.00344743	0.00344743
OG1694_REF_Scer_AF-P39714-F1-model_v2	0.509253	0.509253						2.97259	2.97259						170	170						0.00344743	0.00344743
OG3429_REF_Scer_AF-P39726-F1-model_v2	0.523732							0.459288							293							0.0562921
OG4110_REF_Scer_AF-P39988-F1-model_v2	0.522062		0.522062					2.90539		2.90539					196		196					0.000486311		0.000486311
OG1273_REF_Scer_AF-P40012-F1-model_v2	0.41281	0.41281						1.48244	1.48244						281	281						0.00196541	0.00196541
OG4391_REF_Scer_AF-P40017-F1-model_v2	0.50452		0.50452					2.19098		2.19098					246		246					0.0543798		0.0543798
OG1021_REF_Scer_AF-P40047-F1-model_v2	0.634979	0.634979						1.61934	1.61934						317	317						0.00178048	0.00178048
OG1433_REF_Scer_AF-P40054-F1-model_v2	0.780311	0.780311						1.26557	1.26557						325	325						0.0145255	0.0145255
OG3416_REF_Scer_AF-P40099-F1-model_v2	0.396225						0.396225	2.432						2.432	241						241	0.0024188						0.0024188
OG3909_REF_Scer_AF-P40319-F1-model_v2	0.66981		0.66981					2.60003		2.60003					240		240					4.78189e-05		4.78189e-05
OG3000_REF_Scer_AF-P40350-F1-model_v2	0.58554		0.58554					4.61488		4.61488					61		61
OG2738_REF_Scer_AF-P40351-F1-model_v2	0.609338		0.609338					5.03916		5.03916					51		51
OG3241_REF_Scer_AF-P40363-F1-model_v2	0.573971			0.573971				1.52723			1.52723				284			284				0.010792			0.010792
OG1254_REF_Scer_AF-P40395-F1-model_v2	0.354468							0.555242							272							1.81418
OG1004_REF_Scer_AF-P40459-F1-model_v2	0.549115						0.549115	1.94429						1.94429	303						303	0.0138822						0.0138822
OG2808_REF_Scer_AF-P40471-F1-model_v2	0.544221	0.544221						2.46656	2.46656						254	254						0.000140762	0.000140762
OG1854_REF_Scer_AF-P40487-F1-model_v2	0.732067		0.732067
OG2746_REF_Scer_AF-P40495-F1-model_v2	0.746087	0.746087						0.443931	0.443931						314	314						0.00489195	0.00489195
OG1491_REF_Scer_AF-P40506-F1-model_v2	0.621112						0.621112	1.977						1.977	316						316	0.0042853						0.0042853
OG1433_REF_Scer_AF-P40510-F1-model_v2	0.773788	0.773788						1.26557	1.26557						325	325						0.0145255	0.0145255
OG1933_REF_Scer_AF-P40545-F1-model_v2	0.640099					0.640099		1.80867					1.80867		326					326		0.00129752					0.00129752
OG1497_REF_Scer_AF-P40581-F1-model_v2	0.729203	0.729203						1.31958	1.31958						285	285						0.0313635	0.0313635
OG3630_REF_Scer_AF-P40582-F1-model_v2	0.478254		0.478254					5.04344		5.04344					50		50
OG3624_REF_Scer_AF-P40857-F1-model_v2	0.495714				0.495714			2.68246				2.68246			260				260			0.000417231				0.000417231
OG1683_REF_Scer_AF-P40970-F1-model_v2	0.646248		0.646248					2.61482		2.61482					305		305					0.00252773		0.00252773
OG1897_REF_Scer_AF-P41338-F1-model_v2	0.703604		0.703604					0.704494		0.704494					324		324					0.00411415		0.00411415
OG2684_REF_Scer_AF-P41735-F1-model_v2	0.657728	0.657728						1.15669	1.15669						316	316						0.0102396	0.0102396
OG3581_REF_Scer_AF-P41835-F1-model_v2	0.508013							1.322							284							0.00403309
OG1180_REF_Scer_AF-P41903-F1-model_v2	0.391174			0.391174				1.22003			1.22003				278			278				0.0282885			0.0282885
OG1137_REF_Scer_AF-P41911-F1-model_v2	0.660104	0.660104						0.852411	0.852411						326	326						0.0116411	0.0116411
OG1684_REF_Scer_AF-P41921-F1-model_v2	0.700355	0.700355						1.40028	1.40028						323	323						0.0342798	0.0342798
OG1056_REF_Scer_AF-P41939-F1-model_v2	0.750871	0.750871						1.13216	1.13216						328	328						0.0226064	0.0226064
OG1446_REF_Scer_AF-P41940-F1-model_v2	0.831715		0.831715					1.14959		1.14959					325		325					0.00965846		0.00965846
OG1193_REF_Scer_AF-P42222-F1-model_v2	0.686224				0.686224			0.723516				0.723516			329				329			0.205441				0.205441
OG3151_REF_Scer_AF-P42826-F1-model_v2	0.526953		0.526953					0.568434		0.568434					304		304					0.102904		0.102904
OG5096_REF_Scer_AF-P42883-F1-model_v2	0.804829		0.804829					2.62806		2.62806					79		79
OG3443_REF_Scer_AF-P42941-F1-model_v2	0.530005			0.530005				1.33098			1.33098				293			293				0.013611			0.013611
OG2852_REF_Scer_AF-P43123-F1-model_v2	0.589931		0.589931					4.10303		4.10303					273		273					0.00218891		0.00218891
OG5096_REF_Scer_AF-P43534-F1-model_v2	0.80603		0.80603					2.62806		2.62806					79		79
OG3336_REF_Scer_AF-P43567-F1-model_v2	0.504999		0.504999					0.875361		0.875361					300		300					0.0174491		0.0174491
OG2845_REF_Scer_AF-P43577-F1-model_v2	0.509339		0.509339					2.00906		2.00906					287		287					0.00633915		0.00633915
OG1822_REF_Scer_AF-P43616-F1-model_v2	0.654148			0.654148				3.52345			3.52345				127			127
OG3509_REF_Scer_AF-P43619-F1-model_v2	0.693667		0.693667					1.84856		1.84856					261		261					0.0060655		0.0060655
OG5327_REF_Scer_AF-P43635-F1-model_v2	0.607924		0.607924					0.955958		0.955958					134		134					0.0559033		0.0559033
OG2999_REF_Scer_AF-P43636-F1-model_v2	0.540045		0.540045					2.24001		2.24001					105		105
OG2246_REF_Scer_AF-P46151-F1-model_v2	0.610371	0.610371						0.615164	0.615164						327	327						0.00323193	0.00323193
OG1021_REF_Scer_AF-P46367-F1-model_v2	0.642925	0.642925						1.61934	1.61934						317	317						0.00178048	0.00178048
OG2161_REF_Scer_AF-P46969-F1-model_v2	0.696352					0.696352		0.515242					0.515242		326					326		0.0405246					0.0405246
OG4524_REF_Scer_AF-P47011-F1-model_v2	0.426063		0.426063					1.21529		1.21529					224		224					0.00499547		0.00499547
OG1640_REF_Scer_AF-P47013-F1-model_v2	0.465652			0.465652				3.60827			3.60827				303			303				0.0100437			0.0100437
OG1759_REF_Scer_AF-P47039-F1-model_v2	0.635679		0.635679					0.599114		0.599114					323		323					0.00523019		0.00523019
OG1275_REF_Scer_AF-P47052-F1-model_v2	0.814962	0.814962						0.480209	0.480209						322	322						0.161727	0.161727
OG3030_REF_Scer_AF-P47095-F1-model_v2	0.587728				0.587728			3.73804				3.73804			72				72
OG4102_REF_Scer_AF-P47096-F1-model_v2	0.672929	0.672929						1.58635	1.58635						157	157
OG3677_REF_Scer_AF-P47125-F1-model_v2	0.517711	0.517711						2.65851	2.65851						217	217						0.00110539	0.00110539
OG2384_REF_Scer_AF-P47143-F1-model_v2	0.621557		0.621557					0.673177		0.673177					321		321					0.00303344		0.00303344
OG1390_REF_Scer_AF-P47164-F1-model_v2	0.556859		0.556859					0.963574		0.963574					298		298					0.00442589		0.00442589
OG4317_REF_Scer_AF-P47165-F1-model_v2	0.688212		0.688212					4.36696		4.36696					193		193
OG1597_REF_Scer_AF-P47169-F1-model_v2	0.548141	0.548141						2.33883	2.33883						321	321						0.00130733	0.00130733
OG1210_REF_Scer_AF-P47176-F1-model_v2	0.704478		0.704478					0.301195		0.301195					321		321					0.010348		0.010348
OG5096_REF_Scer_AF-P47183-F1-model_v2	0.804126		0.804126					2.62806		2.62806					79		79
OG1103_REF_Scer_AF-P47771-F1-model_v2	0.548045	0.548045						2.02179	2.02179						248	248						0.0009452	0.0009452
OG1240_REF_Scer_AF-P47912-F1-model_v2	0.583937						0.583937	3.4643						3.4643	329						329	0.000436872						0.000436872
OG4171_REF_Scer_AF-P48015-F1-model_v2	0.586553		0.586553					0.58814		0.58814					260		260					0.0557991		0.0557991
OG3499_REF_Scer_AF-P48016-F1-model_v2	0.532471			0.532471				3.20165			3.20165				176			176				0.00015726			0.00015726
OG1096_REF_Scer_AF-P48570-F1-model_v2	0.886293		0.886293					1.44185		1.44185					326		326					0.0044706		0.0044706
OG3069_REF_Scer_AF-P49017-F1-model_v2	0.702776		0.702776					1.15669		1.15669					309		309					0.0102396		0.0102396
OG2227_REF_Scer_AF-P49095-F1-model_v2	0.663599	0.663599						0.459288	0.459288						310	310						0.0562921	0.0562921
OG1111_REF_Scer_AF-P49367-F1-model_v2	0.719425				0.719425			1.60968				1.60968			328				328			0.00520223				0.00520223
OG2282_REF_Scer_AF-P49435-F1-model_v2	0.684041		0.684041					2.74518		2.74518					246		246					0.0016609		0.0016609
OG1022_REF_Scer_AF-P49954-F1-model_v2	0.620501			0.620501				1.04937			1.04937				329			329				0.0338561			0.0338561
OG2603_REF_Scer_AF-P50076-F1-model_v2	0.487959		0.487959					4.79917		4.79917					59		59
OG1354_REF_Scer_AF-P50094-F1-model_v2	0.758377	0.758377						1.53601	1.53601						329	329						0.00092659	0.00092659
OG1354_REF_Scer_AF-P50095-F1-model_v2	0.757274	0.757274						1.53601	1.53601						329	329						0.00092659	0.00092659
OG2868_REF_Scer_AF-P50107-F1-model_v2	0.582132				0.582132			1.42217				1.42217			258				258			0.00423706				0.00423706
OG1630_REF_Scer_AF-P50264-F1-model_v2	0.447118	0.447118						1.76063	1.76063						291	291						0.0181391	0.0181391
OG4010_REF_Scer_AF-P50861-F1-model_v2	0.685483		0.685483					2.42351		2.42351					252		252					0.00215716		0.00215716
OG1060_REF_Scer_AF-P50873-F1-model_v2	0.531148		0.531148					0.621646		0.621646					326		326					0.0370363		0.0370363
OG2774_REF_Scer_AF-P51601-F1-model_v2	0.788307			0.788307				1.94183			1.94183				281			281				0.00209716			0.00209716
OG1299_REF_Scer_AF-P52489-F1-model_v2	0.656619		0.656619					0.396935		0.396935					328		328					0.199421		0.199421
OG1264_REF_Scer_AF-P52892-F1-model_v2	0.593479		0.593479					0.691383		0.691383					328		328					0.0224827		0.0224827
OG1264_REF_Scer_AF-P52893-F1-model_v2	0.634941		0.634941					0.691383		0.691383					328		328					0.0224827		0.0224827
OG1055_REF_Scer_AF-P52910-F1-model_v2	0.668424						0.668424	1.60891						1.60891	326						326	0.00904695						0.00904695
OG2228_REF_Scer_AF-P53037-F1-model_v2	0.560504				0.560504			0.730796				0.730796			314				314			0.00016699				0.00016699
OG1121_REF_Scer_AF-P53045-F1-model_v2	0.712152	0.712152						1.75819	1.75819						328	328						0.00199795	0.00199795
OG1377_REF_Scer_AF-P53090-F1-model_v2	0.569067							0.829841							323							0.00559902
OG3557_REF_Scer_AF-P53101-F1-model_v2	0.566044				0.566044			2.00647				2.00647			240				240			0.000537541				0.000537541
OG2495_REF_Scer_AF-P53128-F1-model_v2	0.614195	0.614195						0.612169	0.612169						320	320						0.00311843	0.00311843
OG1004_REF_Scer_AF-P53131-F1-model_v2	0.568291			0.568291				1.94429			1.94429				303			303				0.0138822			0.0138822
OG3458_REF_Scer_AF-P53164-F1-model_v2	0.4446			0.4446				2.06136			2.06136				250			250				3.34495e-05			3.34495e-05
OG2913_REF_Scer_AF-P53178-F1-model_v2	0.402205		0.402205					4.74567		4.74567					70		70
OG3488_REF_Scer_AF-P53184-F1-model_v2	0.438007			0.438007				2.31515			2.31515				230			230				0.0054718			0.0054718
OG2116_REF_Scer_AF-P53199-F1-model_v2	0.686683	0.686683						2.39436	2.39436						328	328						0.0014401	0.0014401
OG1473_REF_Scer_AF-P53204-F1-model_v2	0.794164		0.794164					2.89821		2.89821					305		305					0.0100073		0.0100073
OG1667_REF_Scer_AF-P53228-F1-model_v2	0.65888		0.65888					0.738093		0.738093					323		323					0.0231518		0.0231518
OG2409_REF_Scer_AF-P53312-F1-model_v2	0.648683						0.648683	0.481152						0.481152	322						322	0.0955457						0.0955457
OG3991_REF_Scer_AF-P53315-F1-model_v2	0.441882			0.441882				0.962901			0.962901				205			205				0.0861678			0.0861678
OG2783_REF_Scer_AF-P53318-F1-model_v2	0.540633	0.540633						1.15669	1.15669						315	315						0.0102396	0.0102396
OG1488_REF_Scer_AF-P53319-F1-model_v2	0.788211	0.788211						0.557156	0.557156						327	327						0.0993648	0.0993648
OG3025_REF_Scer_AF-P53332-F1-model_v2	0.428277		0.428277					1.7481		1.7481					290		290					0.00476362		0.00476362
OG1696_REF_Scer_AF-P53598-F1-model_v2	0.715525						0.715525	0.481152						0.481152	322						322	0.0955457						0.0955457
OG1414_REF_Scer_AF-P53685-F1-model_v2	0.61353		0.61353					2.2651		2.2651					261		261					0.00272569		0.00272569
OG2646_REF_Scer_AF-P53730-F1-model_v2	0.455719		0.455719					2.88883		2.88883					53		53
OG2380_REF_Scer_AF-P53848-F1-model_v2	0.444191							2.08842							320							0.00486223
OG3638_REF_Scer_AF-P53868-F1-model_v2	0.476802		0.476802					2.08049		2.08049					128		128
OG4226_REF_Scer_AF-P53909-F1-model_v2	0.610652			0.610652				2.92574			2.92574				255			255				0.00169098			0.00169098
OG2924_REF_Scer_AF-P53915-F1-model_v2	0.458103		0.458103					1.68793		1.68793					291		291					0.00653398		0.00653398
OG3104_REF_Scer_AF-P53954-F1-model_v2	0.488195		0.488195					3.97651		3.97651					86		86
OG1056_REF_Scer_AF-P53982-F1-model_v2	0.714515	0.714515						1.13216	1.13216						328	328						0.0226064	0.0226064
OG1322_REF_Scer_AF-P54113-F1-model_v2	0.809695							1.49685							329							0.00883173
OG1103_REF_Scer_AF-P54114-F1-model_v2	0.531521	0.531521						2.02179	2.02179						248	248						0.0009452	0.0009452
OG1021_REF_Scer_AF-P54115-F1-model_v2	0.558251	0.558251						1.61934	1.61934						317	317						0.00178048	0.00178048
OG1596_REF_Scer_AF-P54781-F1-model_v2	0.733847	0.733847						2.55838	2.55838						320	320						0.000753909	0.000753909
OG2506_REF_Scer_AF-P54783-F1-model_v2	0.590089	0.590089						3.30168	3.30168						262	262						8.18058e-05	8.18058e-05
OG1904_REF_Scer_AF-P54839-F1-model_v2	0.709617		0.709617					1.39598		1.39598					325		325					0.00664985		0.00664985
OG2752_REF_Scer_AF-P54885-F1-model_v2	0.654151	0.654151						1.51894	1.51894						315	315						0.0121904	0.0121904
OG2086_REF_Scer_AF-P80210-F1-model_v2	0.783362						0.783362	0.889418						0.889418	327						327	0.00662084						0.00662084
OG2637_REF_Scer_AF-P80235-F1-model_v2	0.57929		0.57929					1.57221		1.57221					303		303					0.0848408		0.0848408
OG1137_REF_Scer_AF-Q00055-F1-model_v2	0.668833	0.668833						0.852411	0.852411						326	326						0.0116411	0.0116411
OG1275_REF_Scer_AF-Q00711-F1-model_v2	0.829251	0.829251						0.480209	0.480209						322	322						0.161727	0.161727
OG1753_REF_Scer_AF-Q00764-F1-model_v2	0.767133		0.767133					1.51113		1.51113					328		328					0.00313623		0.00313623
OG1254_REF_Scer_AF-Q01519-F1-model_v2	0.738687							0.555242							272							1.81418
OG1055_REF_Scer_AF-Q01574-F1-model_v2	0.608502						0.608502	1.60891						1.60891	326						326	0.00904695						0.00904695
OG3525_REF_Scer_AF-Q01802-F1-model_v2	0.509232		0.509232					0.923318		0.923318					292		292					0.0335444		0.0335444
OG2074_REF_Scer_AF-Q02046-F1-model_v2	0.69321	0.69321						1.35066	1.35066						312	312						0.00976967	0.00976967
OG2837_REF_Scer_AF-Q02196-F1-model_v2	0.768788		0.768788					1.30858		1.30858					315		315					0.00351616		0.00351616
OG3048_REF_Scer_AF-Q02784-F1-model_v2	0.751075							2.17026							302							0.0277293
OG1306_REF_Scer_AF-Q02896-F1-model_v2	0.498543			0.498543				2.74039			2.74039				312			312				0.00736512			0.00736512
OG3394_REF_Scer_AF-Q03266-F1-model_v2	0.407306				0.407306			1.90355				1.90355			168				168			0.00118824				0.00118824
OG1758_REF_Scer_AF-Q03529-F1-model_v2	0.646734							2.06918							306							0.00340819
OG5735_REF_Scer_AF-Q03579-F1-model_v2	0.576547							1.41245							80
OG3714_REF_Scer_AF-Q03677-F1-model_v2	0.536802							1.2587							196							0.0010472
OG4645_REF_Scer_AF-Q03778-F1-model_v2	0.47529		0.47529					2.94799		2.94799					215		215
OG1746_REF_Scer_AF-Q03835-F1-model_v2	0.605805							1.55761							308							0.0248281
OG2578_REF_Scer_AF-Q03941-F1-model_v2	0.515488		0.515488					3.33575		3.33575					265		265					0.00015193		0.00015193
OG4463_REF_Scer_AF-Q04066-F1-model_v2	0.373544			0.373544				2.53083			2.53083				183			183				8.08037e-05			8.08037e-05
OG4398_REF_Scer_AF-Q04178-F1-model_v2	0.73484		0.73484					2.55299		2.55299					249		249					0.00140417		0.00140417
OG3917_REF_Scer_AF-Q04179-F1-model_v2	0.466407			0.466407				1.43491			1.43491				257			257				0.0037228			0.0037228
OG2283_REF_Scer_AF-Q04212-F1-model_v2	0.510779	0.510779						3.02088	3.02088						262	262						5.59266e-05	5.59266e-05
OG1329_REF_Scer_AF-Q04409-F1-model_v2	0.602678		0.602678					0.607167		0.607167					321		321					0.06103		0.06103
OG2190_REF_Scer_AF-Q04430-F1-model_v2	0.62832		0.62832					1.11707		1.11707					301		301					0.0310406		0.0310406
OG2112_REF_Scer_AF-Q04487-F1-model_v2	0.470424							0.480209							306							0.161727
OG1390_REF_Scer_AF-Q04533-F1-model_v2	0.513942		0.513942					0.963574		0.963574					298		298					0.00442589		0.00442589
OG3112_REF_Scer_AF-Q05521-F1-model_v2	0.510524			0.510524				1.88566			1.88566				277			277				0.000171676			0.000171676
OG4583_REF_Scer_AF-Q05533-F1-model_v2	0.55852			0.55852				2.82822			2.82822				174			174				0.000253321			0.000253321
OG2557_REF_Scer_AF-Q05567-F1-model_v2	0.59934				0.59934			1.31112				1.31112			318				318			0.0178029				0.0178029
OG2741_REF_Scer_AF-Q05584-F1-model_v2	0.562343			0.562343				1.81611			1.81611				302			302				0.00323303			0.00323303
OG3207_REF_Scer_AF-Q05788-F1-model_v2	0.584526		0.584526					1.22575		1.22575					307		307					0.0120806		0.0120806
OG1807_REF_Scer_AF-Q05871-F1-model_v2	0.441153					0.441153		2.54893					2.54893		238					238		0.000126528					0.000126528
OG4043_REF_Scer_AF-Q05902-F1-model_v2	0.502068			0.502068				2.52447			2.52447				241			241				0.0166552			0.0166552
OG2148_REF_Scer_AF-Q05911-F1-model_v2	0.82889				0.82889			0.860149				0.860149			326				326			0.00500251				0.00500251
OG3740_REF_Scer_AF-Q05979-F1-model_v2	0.58848			0.58848				2.86525			2.86525				244			244				0.00315755			0.00315755
OG1318_REF_Scer_AF-Q06147-F1-model_v2	0.533361		0.533361					1.48346		1.48346					307		307					0.0113216		0.0113216
OG1473_REF_Scer_AF-Q06178-F1-model_v2	0.819992		0.819992					2.89821		2.89821					305		305					0.0100073		0.0100073
OG1287_REF_Scer_AF-Q06236-F1-model_v2	0.482795							0.480209							314							0.161727
OG3095_REF_Scer_AF-Q06489-F1-model_v2	0.58662					0.58662		4.81445					4.81445		70					70
OG3811_REF_Scer_AF-Q06490-F1-model_v2	0.45229							1.59759							254							0.00372728
OG4396_REF_Scer_AF-Q06549-F1-model_v2	0.467728			0.467728				2.67678			2.67678				232			232				0.000375627			0.000375627
OG2348_REF_Scer_AF-Q06625-F1-model_v2	0.629813							1.46048							308							0.0214237
OG1498_REF_Scer_AF-Q06702-F1-model_v2	0.55325			0.55325				4.50802			4.50802				189			189				0.000220036			0.000220036
OG1498_REF_Scer_AF-Q06703-F1-model_v2	0.581185			0.581185				4.50802			4.50802				189			189				0.000220036			0.000220036
OG1060_REF_Scer_AF-Q07471-F1-model_v2	0.517281				0.517281			0.621646				0.621646			326				326			0.0370363				0.0370363
OG3681_REF_Scer_AF-Q07560-F1-model_v2	0.488641		0.488641					2.15783		2.15783					123		123
OG1380_REF_Scer_AF-Q07729-F1-model_v2	0.524554			0.524554				2.6866			2.6866				285			285				0.00150165			0.00150165
OG5096_REF_Scer_AF-Q07748-F1-model_v2	0.80635		0.80635					2.62806		2.62806					79		79
OG3782_REF_Scer_AF-Q07786-F1-model_v2	0.608497	0.608497						0.851215	0.851215						270	270						0.0370136	0.0370136
OG2308_REF_Scer_AF-Q07938-F1-model_v2	0.621414		0.621414					1.48241		1.48241					315		315					0.00451784		0.00451784
OG3782_REF_Scer_AF-Q07993-F1-model_v2	0.520113	0.520113						0.851215	0.851215						270	270						0.0370136	0.0370136
OG2031_REF_Scer_AF-Q08220-F1-model_v2	0.510072						0.510072	3.2655						3.2655	300						300	0.0165086						0.0165086
OG3811_REF_Scer_AF-Q08224-F1-model_v2	0.467989		0.467989					1.59759		1.59759					254		254					0.00372728		0.00372728
OG2084_REF_Scer_AF-Q08438-F1-model_v2	0.658642							1.78404							281							0.00282137
OG1807_REF_Scer_AF-Q08558-F1-model_v2	0.408603					0.408603		2.54893					2.54893		238					238		0.000126528					0.000126528
OG2126_REF_Scer_AF-Q08645-F1-model_v2	0.583237						0.583237	3.80596						3.80596	301						301	0.00188642						0.00188642
OG1458_REF_Scer_AF-Q08911-F1-model_v2	0.683422	0.683422						1.40664	1.40664						230	230						0.0165912	0.0165912
OG3811_REF_Scer_AF-Q08975-F1-model_v2	0.479975		0.479975					1.59759		1.59759					254		254					0.00372728		0.00372728
OG2901_REF_Scer_AF-Q12001-F1-model_v2	0.577757		0.577757					2.81463		2.81463					61		61
OG3679_REF_Scer_AF-Q12051-F1-model_v2	0.472401		0.472401					1.7719		1.7719					244		244					0.0488875		0.0488875
OG1394_REF_Scer_AF-Q12069-F1-model_v2	0.607351					0.607351		1.63126					1.63126		188					188
OG2508_REF_Scer_AF-Q12074-F1-model_v2	0.782981		0.782981					1.6318		1.6318					293		293					0.00255549		0.00255549
OG1096_REF_Scer_AF-Q12122-F1-model_v2	0.891796		0.891796					1.44185		1.44185					326		326					0.0044706		0.0044706
OG1115_REF_Scer_AF-Q12166-F1-model_v2	0.704928		0.704928					0.131964		0.131964					329		329					0.00540116		0.00540116
OG4004_REF_Scer_AF-Q12178-F1-model_v2	0.646765			0.646765				3.09441			3.09441				232			232				0.000457554			0.000457554
OG1764_REF_Scer_AF-Q12189-F1-model_v2	0.644215					0.644215		0.398094					0.398094		328					328		0.0482686					0.0482686
OG1390_REF_Scer_AF-Q12198-F1-model_v2	0.460017		0.460017					0.963574		0.963574					298		298					0.00442589		0.00442589
OG1318_REF_Scer_AF-Q12246-F1-model_v2	0.526523		0.526523					1.48346		1.48346					307		307					0.0113216		0.0113216
OG2007_REF_Scer_AF-Q12265-F1-model_v2	0.704082		0.704082					1.79597		1.79597					306		306					0.00589474		0.00589474
OG2741_REF_Scer_AF-Q12320-F1-model_v2	0.548677			0.548677				1.81611			1.81611				302			302				0.00323303			0.00323303
OG1394_REF_Scer_AF-Q12362-F1-model_v2	0.616624							1.63126							188
OG3551_REF_Scer_AF-Q12452-F1-model_v2	0.562552	0.562552						2.63903	2.63903						292	292						0.00159628	0.00159628
OG3801_REF_Scer_AF-Q12455-F1-model_v2	0.580276		0.580276					2.49844		2.49844					272		272					0.00104852		0.00104852
OG4008_REF_Scer_AF-Q12676-F1-model_v2	0.482659						0.482659	2.93522						2.93522	237						237	0.0009331						0.0009331
OG1589_REF_Scer_AF-Q12680-F1-model_v2	0.725745	0.725745						2.02123	2.02123						314	314						0.0360006	0.0360006
OG2765_REF_Scer_AF-Q3E840-F1-model_v2	0.659594
OG2562_REF_Scer_AF-Q99190-F1-model_v2	0.494506	0.494506						2.82365	2.82365						283	283						0.000186886	0.000186886
OG2061_REF_Scer_AF-Q99258-F1-model_v2	0.637089				0.637089			0.732418				0.732418			231				231			0.00348384				0.00348384
OG3531_REF_Scer_AF-Q99312-F1-model_v2	0.565187			0.565187				1.56887			1.56887				179			179

## Sheet: E
	CV(Flux)	Mean(log2(Protein abundance))_flop	Mean(log2(Protein abundance))_top	Conservation ratio_flop	Conservation ratio_top
OG4352_REF_Scer_AF-P00127-F1-model_v2	0.724469	1		1
OG3208_REF_Scer_AF-P00128-F1-model_v2	0.268804
OG1016_REF_Scer_AF-P00330-F1-model_v2	1.17968		1		1
OG1016_REF_Scer_AF-P00331-F1-model_v2	1.17968		1		1
OG1145_REF_Scer_AF-P00358-F1-model_v2	0.4875		1		1
OG1145_REF_Scer_AF-P00359-F1-model_v2	0.4875		1		1
OG1145_REF_Scer_AF-P00360-F1-model_v2	0.4875		1		1
OG4316_REF_Scer_AF-P00424-F1-model_v2	0.736801			1
OG4316_REF_Scer_AF-P00425-F1-model_v2	0.736801
OG2714_REF_Scer_AF-P00427-F1-model_v2	0.558729		1		1
OG1979_REF_Scer_AF-P00445-F1-model_v2	3.14663		1		1
OG3185_REF_Scer_AF-P00447-F1-model_v2	4.56648
OG3837_REF_Scer_AF-P00498-F1-model_v2	2.43693
OG1299_REF_Scer_AF-P00549-F1-model_v2	0.396935		1		1
OG1424_REF_Scer_AF-P00560-F1-model_v2	0.333689		1		1
OG2654_REF_Scer_AF-P00572-F1-model_v2	1.94134			1
OG5441_REF_Scer_AF-P00724-F1-model_v2	1.1571			1
OG2936_REF_Scer_AF-P00812-F1-model_v2	0.961626
OG2113_REF_Scer_AF-P00815-F1-model_v2	1.55799
OG1416_REF_Scer_AF-P00890-F1-model_v2	0.448864		1		1
OG2028_REF_Scer_AF-P00899-F1-model_v2	4.66069				1
OG3874_REF_Scer_AF-P00912-F1-model_v2	1.37478	1		1
OG1193_REF_Scer_AF-P00924-F1-model_v2	0.723516		1		1
OG1193_REF_Scer_AF-P00925-F1-model_v2	0.723516		1		1
OG1788_REF_Scer_AF-P00927-F1-model_v2	2.3235
OG1724_REF_Scer_AF-P00931-F1-model_v2	1.39852				1
OG3108_REF_Scer_AF-P00937-F1-model_v2	3.94008
OG2197_REF_Scer_AF-P00942-F1-model_v2	0.398067		1		1
OG2794_REF_Scer_AF-P00950-F1-model_v2	0.448063		1		1
OG3702_REF_Scer_AF-P03962-F1-model_v2	2.39657				1
OG1032_REF_Scer_AF-P03965-F1-model_v2	1.40654				1
OG3505_REF_Scer_AF-P04037-F1-model_v2	0.670015		1
OG4751_REF_Scer_AF-P04039-F1-model_v2	0.623263		1
OG1819_REF_Scer_AF-P04046-F1-model_v2	1.28961				1
OG3043_REF_Scer_AF-P04161-F1-model_v2	1.33476	1
OG2930_REF_Scer_AF-P04173-F1-model_v2	0.389269		1		1
OG4231_REF_Scer_AF-P04385-F1-model_v2	1.02991	1
OG3994_REF_Scer_AF-P04397-F1-model_v2	0.92347	1
OG1208_REF_Scer_AF-P04806-F1-model_v2	0.639492		1
OG1208_REF_Scer_AF-P04807-F1-model_v2	0.639492		1
OG1617_REF_Scer_AF-P05150-F1-model_v2	1.45594
OG1767_REF_Scer_AF-P05373-F1-model_v2	1.89049				1
OG3877_REF_Scer_AF-P05374-F1-model_v2	0.814829	1		1
OG2645_REF_Scer_AF-P05375-F1-model_v2	0.653033
OG1813_REF_Scer_AF-P05694-F1-model_v2	0.650724		1		1
OG1944_REF_Scer_AF-P06106-F1-model_v2	1.1177		1		1
OG5404_REF_Scer_AF-P06115-F1-model_v2	4.26163
OG1569_REF_Scer_AF-P06168-F1-model_v2	0.606393		1		1
OG1060_REF_Scer_AF-P06169-F1-model_v2	0.621646		1
OG3856_REF_Scer_AF-P06174-F1-model_v2	2.14701	1		1
OG3196_REF_Scer_AF-P06197-F1-model_v2	1.44062		1
OG1115_REF_Scer_AF-P06208-F1-model_v2	0.131964				1
OG2655_REF_Scer_AF-P06633-F1-model_v2	1.03778		1		1
OG1414_REF_Scer_AF-P06700-F1-model_v2	2.2651	1
OG2841_REF_Scer_AF-P06738-F1-model_v2	2.0796		1		1
OG2129_REF_Scer_AF-P06785-F1-model_v2	1.85948				1
OG2248_REF_Scer_AF-P07143-F1-model_v2	0.344246				1
OG1463_REF_Scer_AF-P07149-F1-model_v2	1.74822		1
OG2740_REF_Scer_AF-P07170-F1-model_v2	0.421436		1		1
OG2238_REF_Scer_AF-P07172-F1-model_v2	1.01564
OG1825_REF_Scer_AF-P07244-F1-model_v2	1.97366		1
OG1052_REF_Scer_AF-P07245-F1-model_v2	1.243
OG1016_REF_Scer_AF-P07246-F1-model_v2	1.17968		1		1
OG4118_REF_Scer_AF-P07255-F1-model_v2	0.500789			1
OG4150_REF_Scer_AF-P07256-F1-model_v2	0.546159			1
OG2006_REF_Scer_AF-P07257-F1-model_v2	0.268804		1	1
OG2721_REF_Scer_AF-P07258-F1-model_v2	1.91926
OG1032_REF_Scer_AF-P07259-F1-model_v2	1.40654
OG1892_REF_Scer_AF-P07262-F1-model_v2	0.64658		1		1
OG1422_REF_Scer_AF-P07264-F1-model_v2	0.219378				1
OG1595_REF_Scer_AF-P07275-F1-model_v2	1.13456
OG2678_REF_Scer_AF-P07277-F1-model_v2	0.878341	1		1
OG2347_REF_Scer_AF-P07283-F1-model_v2	0.614856		1		1
OG3065_REF_Scer_AF-P07285-F1-model_v2	0.597933	1
OG2265_REF_Scer_AF-P07286-F1-model_v2	3.15366		1
OG1388_REF_Scer_AF-P07342-F1-model_v2	0.247713				1
OG1714_REF_Scer_AF-P07702-F1-model_v2	0.633713
OG4379_REF_Scer_AF-P07807-F1-model_v2	3.06721	1		1
OG1685_REF_Scer_AF-P07991-F1-model_v2	1.28198
OG1012_REF_Scer_AF-P08004-F1-model_v2	2.9093	1		1
OG1564_REF_Scer_AF-P08019-F1-model_v2	0.860543	1		1
OG3575_REF_Scer_AF-P08067-F1-model_v2	0.471802				1
OG1218_REF_Scer_AF-P08417-F1-model_v2	0.561607		1		1
OG4707_REF_Scer_AF-P08431-F1-model_v2	1.04851
OG3445_REF_Scer_AF-P08432-F1-model_v2	1.73491		1
OG2956_REF_Scer_AF-P08456-F1-model_v2	0.885662	1
OG3006_REF_Scer_AF-P08465-F1-model_v2	2.68738
OG2156_REF_Scer_AF-P08524-F1-model_v2	1.31658
OG4360_REF_Scer_AF-P08525-F1-model_v2	0.647945
OG2365_REF_Scer_AF-P08536-F1-model_v2	2.60953		1
OG1621_REF_Scer_AF-P08566-F1-model_v2	0.999793
OG1416_REF_Scer_AF-P08679-F1-model_v2	0.448864		1		1
OG1815_REF_Scer_AF-P09201-F1-model_v2	1.64577
OG2629_REF_Scer_AF-P09368-F1-model_v2	1.85195	1		1
OG1052_REF_Scer_AF-P09440-F1-model_v2	1.243
OG1629_REF_Scer_AF-P09624-F1-model_v2	0.350613		1		1
OG1487_REF_Scer_AF-P09938-F1-model_v2	1.27311				1
OG1899_REF_Scer_AF-P09950-F1-model_v2	1.56799	1
OG1357_REF_Scer_AF-P0CF18-F1-model_v2	2.04425
OG1193_REF_Scer_AF-P0CX10-F1-model_v2	0.723516		1
OG1193_REF_Scer_AF-P0CX11-F1-model_v2	0.723516		1
OG4185_REF_Scer_AF-P0CX77-F1-model_v2	2.34812	1
OG4185_REF_Scer_AF-P0CX78-F1-model_v2	2.34812	1
OG4185_REF_Scer_AF-P0CX79-F1-model_v2	2.34812	1
OG4185_REF_Scer_AF-P0CZ17-F1-model_v2	2.34812	1
OG4346_REF_Scer_AF-P10174-F1-model_v2	0.682032		1
OG1355_REF_Scer_AF-P10614-F1-model_v2	1.39245
OG1516_REF_Scer_AF-P10659-F1-model_v2	2.64289		1		1
OG1665_REF_Scer_AF-P10869-F1-model_v2	1.97432
OG1881_REF_Scer_AF-P10963-F1-model_v2	0.668289				1
OG1313_REF_Scer_AF-P11154-F1-model_v2	0.486295				1
OG2537_REF_Scer_AF-P11353-F1-model_v2	2.59121
OG1333_REF_Scer_AF-P11412-F1-model_v2	1.52929		1
OG3214_REF_Scer_AF-P11986-F1-model_v2	2.76987		1
OG1360_REF_Scer_AF-P12683-F1-model_v2	0.748601
OG1360_REF_Scer_AF-P12684-F1-model_v2	0.748601			1
OG2071_REF_Scer_AF-P12695-F1-model_v2	0.452226		1
OG2038_REF_Scer_AF-P12709-F1-model_v2	0.760809		1		1
OG4231_REF_Scer_AF-P13045-F1-model_v2	1.02991	1
OG2214_REF_Scer_AF-P13259-F1-model_v2	3.55485				1
OG1674_REF_Scer_AF-P13298-F1-model_v2	1.40964
OG1883_REF_Scer_AF-P13663-F1-model_v2	3.12481		1		1
OG1122_REF_Scer_AF-P13711-F1-model_v2	1.88001			1
OG3902_REF_Scer_AF-P14020-F1-model_v2	2.85093
OG1012_REF_Scer_AF-P14180-F1-model_v2	2.9093	1
OG1432_REF_Scer_AF-P14540-F1-model_v2	0.732369		1		1
OG1357_REF_Scer_AF-P14742-F1-model_v2	2.04425				1
OG2032_REF_Scer_AF-P14843-F1-model_v2	0.177544				1
OG1667_REF_Scer_AF-P15019-F1-model_v2	0.738093		1		1
OG1310_REF_Scer_AF-P15202-F1-model_v2	2.77898	1
OG1622_REF_Scer_AF-P15274-F1-model_v2	2.7367				1
OG1975_REF_Scer_AF-P15454-F1-model_v2	2.44887		1
OG3676_REF_Scer_AF-P15496-F1-model_v2	1.04996
OG2290_REF_Scer_AF-P15700-F1-model_v2	1.65131
OG3001_REF_Scer_AF-P15807-F1-model_v2	1.1857	1		1
OG1004_REF_Scer_AF-P15938-F1-model_v2	1.94429	1		1
OG1603_REF_Scer_AF-P16120-F1-model_v2	0.736605
OG2807_REF_Scer_AF-P16387-F1-model_v2	0.452226		1		1
OG1060_REF_Scer_AF-P16467-F1-model_v2	0.621646		1
OG2960_REF_Scer_AF-P16622-F1-model_v2	1.52833
OG1673_REF_Scer_AF-P16661-F1-model_v2	2.07791	1		1
OG1054_REF_Scer_AF-P16861-F1-model_v2	0.430127
OG1054_REF_Scer_AF-P16862-F1-model_v2	0.430127
OG3120_REF_Scer_AF-P17423-F1-model_v2	1.12335				1
OG1835_REF_Scer_AF-P17505-F1-model_v2	0.399525		1		1
OG1157_REF_Scer_AF-P17649-F1-model_v2	3.00749
OG1567_REF_Scer_AF-P17695-F1-model_v2	1.02196		1
OG1329_REF_Scer_AF-P17709-F1-model_v2	0.607167
OG1468_REF_Scer_AF-P17898-F1-model_v2	1.45914	1		1
OG2871_REF_Scer_AF-P18408-F1-model_v2	1.31438
OG3612_REF_Scer_AF-P18562-F1-model_v2	2.61574				1
OG3062_REF_Scer_AF-P18900-F1-model_v2	4.14093	1
OG1316_REF_Scer_AF-P19097-F1-model_v2	1.74822		1
OG1924_REF_Scer_AF-P19262-F1-model_v2	0.409486				1
OG1516_REF_Scer_AF-P19358-F1-model_v2	2.64289		1		1
OG1039_REF_Scer_AF-P19414-F1-model_v2	0.381072
OG2218_REF_Scer_AF-P20049-F1-model_v2	1.03737	1
OG2056_REF_Scer_AF-P20051-F1-model_v2	3.05577
OG1004_REF_Scer_AF-P20095-F1-model_v2	1.94429	1		1
OG2182_REF_Scer_AF-P20485-F1-model_v2	1.7756			1
OG1585_REF_Scer_AF-P20967-F1-model_v2	0.409486				1
OG1470_REF_Scer_AF-P21147-F1-model_v2	0.878324	1
OG2912_REF_Scer_AF-P21182-F1-model_v2	2.37814	1		1
OG2053_REF_Scer_AF-P21264-F1-model_v2	1.66066
OG1070_REF_Scer_AF-P21524-F1-model_v2	1.27311				1
OG1070_REF_Scer_AF-P21672-F1-model_v2	1.27311				1
OG2704_REF_Scer_AF-P21801-F1-model_v2	0.480209	1			1
OG1170_REF_Scer_AF-P21826-F1-model_v2	0.665757
OG1056_REF_Scer_AF-P21954-F1-model_v2	1.13216				1
OG1468_REF_Scer_AF-P22140-F1-model_v2	1.45914	1		1
OG1631_REF_Scer_AF-P22217-F1-model_v2	1.26169		1
OG4744_REF_Scer_AF-P22289-F1-model_v2	0.637678		1
OG1631_REF_Scer_AF-P22803-F1-model_v2	1.26169		1
OG1112_REF_Scer_AF-P23254-F1-model_v2	0.395022		1
OG1266_REF_Scer_AF-P23337-F1-model_v2	1.21529				1
OG1640_REF_Scer_AF-P23501-F1-model_v2	3.60827			1
OG1650_REF_Scer_AF-P23542-F1-model_v2	0.984471
OG1004_REF_Scer_AF-P24384-F1-model_v2	1.94429	1		1
OG2567_REF_Scer_AF-P24521-F1-model_v2	1.77529	1		1
OG2382_REF_Scer_AF-P25045-F1-model_v2	2.61482	1		1
OG1730_REF_Scer_AF-P25087-F1-model_v2	2.20395
OG3221_REF_Scer_AF-P25335-F1-model_v2	3.08186
OG1434_REF_Scer_AF-P25340-F1-model_v2	2.73014	1
OG3021_REF_Scer_AF-P25358-F1-model_v2	0.662361	1
OG4758_REF_Scer_AF-P25372-F1-model_v2	2.5796			1
OG1567_REF_Scer_AF-P25373-F1-model_v2	1.02196		1
OG1785_REF_Scer_AF-P25578-F1-model_v2	1.76824		1
OG2577_REF_Scer_AF-P25605-F1-model_v2	0.392142				1
OG1603_REF_Scer_AF-P25632-F1-model_v2	0.736605			1
OG1060_REF_Scer_AF-P26263-F1-model_v2	0.621646		1
OG5118_REF_Scer_AF-P26364-F1-model_v2	1.90508
OG1266_REF_Scer_AF-P27472-F1-model_v2	1.21529				1
OG2183_REF_Scer_AF-P27515-F1-model_v2	1.62579	1
OG2453_REF_Scer_AF-P27616-F1-model_v2	1.73945
OG2903_REF_Scer_AF-P27680-F1-model_v2	1.20177	1		1
OG1364_REF_Scer_AF-P27796-F1-model_v2	1.13312	1
OG2099_REF_Scer_AF-P28240-F1-model_v2	0.487033
OG1786_REF_Scer_AF-P28241-F1-model_v2	0.523804		1		1
OG1500_REF_Scer_AF-P28274-F1-model_v2	1.56626				1
OG1303_REF_Scer_AF-P28496-F1-model_v2	1.41245	1
OG2082_REF_Scer_AF-P28777-F1-model_v2	0.246394				1
OG2057_REF_Scer_AF-P28789-F1-model_v2	2.22301
OG2677_REF_Scer_AF-P28834-F1-model_v2	0.523804		1
OG1230_REF_Scer_AF-P29465-F1-model_v2	2.66718	1
OG1365_REF_Scer_AF-P29509-F1-model_v2	2.4995				1
OG2498_REF_Scer_AF-P29704-F1-model_v2	1.72313
OG1880_REF_Scer_AF-P29952-F1-model_v2	0.367166
OG1674_REF_Scer_AF-P30402-F1-model_v2	1.40964
OG1240_REF_Scer_AF-P30624-F1-model_v2	3.4643
OG1170_REF_Scer_AF-P30952-F1-model_v2	0.665757
OG1810_REF_Scer_AF-P31116-F1-model_v2	1.53412		1
OG3978_REF_Scer_AF-P31373-F1-model_v2	1.39545		1		1
OG1634_REF_Scer_AF-P31688-F1-model_v2	1.51113
OG2906_REF_Scer_AF-P32178-F1-model_v2	0.32087	1
OG2455_REF_Scer_AF-P32190-F1-model_v2	1.42932
OG3100_REF_Scer_AF-P32191-F1-model_v2	2.68065
OG2552_REF_Scer_AF-P32263-F1-model_v2	1.56021
OG1744_REF_Scer_AF-P32264-F1-model_v2	2.14597	1
OG1537_REF_Scer_AF-P32288-F1-model_v2	2.59939				1
OG1313_REF_Scer_AF-P32327-F1-model_v2	0.486295				1
OG5490_REF_Scer_AF-P32340-F1-model_v2	1.45124				1
OG2062_REF_Scer_AF-P32347-F1-model_v2	1.97156				1
OG2353_REF_Scer_AF-P32352-F1-model_v2	2.45175		1
OG2465_REF_Scer_AF-P32353-F1-model_v2	2.83098	1
OG1337_REF_Scer_AF-P32356-F1-model_v2	1.25206
OG3304_REF_Scer_AF-P32375-F1-model_v2	1.85527		1
OG3774_REF_Scer_AF-P32377-F1-model_v2	0.936489
OG2123_REF_Scer_AF-P32378-F1-model_v2	1.80466		1
OG4605_REF_Scer_AF-P32419-F1-model_v2	2.44036
OG4665_REF_Scer_AF-P32449-F1-model_v2	0.777546				1
OG4275_REF_Scer_AF-P32451-F1-model_v2	1.99567	1			1
OG3413_REF_Scer_AF-P32452-F1-model_v2	0.956202	1		1
OG3683_REF_Scer_AF-P32459-F1-model_v2	2.2544	1		1
OG1955_REF_Scer_AF-P32461-F1-model_v2		1		1
OG2098_REF_Scer_AF-P32462-F1-model_v2	2.58366		1
OG1697_REF_Scer_AF-P32469-F1-model_v2	2.19306				1
OG1959_REF_Scer_AF-P32473-F1-model_v2	0.452226		1		1
OG4061_REF_Scer_AF-P32476-F1-model_v2	2.18336
OG2186_REF_Scer_AF-P32477-F1-model_v2	1.73421
OG1168_REF_Scer_AF-P32528-F1-model_v2	2.46426			1
OG4016_REF_Scer_AF-P32582-F1-model_v2	2.14145
OG3319_REF_Scer_AF-P32626-F1-model_v2	1.2587			1
OG1746_REF_Scer_AF-P32642-F1-model_v2	1.55761
OG1521_REF_Scer_AF-P32771-F1-model_v2	1.54932
OG1659_REF_Scer_AF-P32775-F1-model_v2
OG1081_REF_Scer_AF-P32784-F1-model_v2	1.1698	1		1
OG2397_REF_Scer_AF-P32796-F1-model_v2	0.965638			1
OG4555_REF_Scer_AF-P32799-F1-model_v2	0.867471		1
OG1671_REF_Scer_AF-P32861-F1-model_v2	0.327602		1		1
OG1556_REF_Scer_AF-P32895-F1-model_v2	1.72878				1
OG1502_REF_Scer_AF-P33300-F1-model_v2	2.89839
OG2356_REF_Scer_AF-P33312-F1-model_v2	1.23371			1
OG1112_REF_Scer_AF-P33315-F1-model_v2	0.395022		1
OG4581_REF_Scer_AF-P33330-F1-model_v2	1.50741
OG1471_REF_Scer_AF-P33333-F1-model_v2	1.25793			1
OG1302_REF_Scer_AF-P33401-F1-model_v2	0.315224
OG2048_REF_Scer_AF-P33412-F1-model_v2	2.372	1		1
OG2112_REF_Scer_AF-P33421-F1-model_v2	0.480209		1	1
OG2357_REF_Scer_AF-P33734-F1-model_v2	1.61465
OG1337_REF_Scer_AF-P35172-F1-model_v2	1.25206
OG3114_REF_Scer_AF-P35202-F1-model_v2	1.50816	1		1
OG3782_REF_Scer_AF-P35497-F1-model_v2	0.851215
OG4250_REF_Scer_AF-P35731-F1-model_v2	2.81217		1	1
OG3063_REF_Scer_AF-P36010-F1-model_v2	0.459973		1		1
OG1276_REF_Scer_AF-P36013-F1-model_v2	0.820591
OG2084_REF_Scer_AF-P36024-F1-model_v2	1.78404
OG3008_REF_Scer_AF-P36076-F1-model_v2	2.08971	1
OG1242_REF_Scer_AF-P36107-F1-model_v2	1.77557	1
OG4524_REF_Scer_AF-P36143-F1-model_v2	1.21529	1		1
OG1081_REF_Scer_AF-P36148-F1-model_v2	1.1698	1		1
OG1966_REF_Scer_AF-P36150-F1-model_v2	1.8445			1
OG1302_REF_Scer_AF-P37012-F1-model_v2	0.315224
OG2262_REF_Scer_AF-P37254-F1-model_v2	1.77366	1		1
OG1030_REF_Scer_AF-P37291-F1-model_v2	1.38212		1
OG1030_REF_Scer_AF-P37292-F1-model_v2	1.38212		1
OG1287_REF_Scer_AF-P37298-F1-model_v2	0.480209		1	1
OG4552_REF_Scer_AF-P37299-F1-model_v2	0.839248			1
OG1129_REF_Scer_AF-P37303-F1-model_v2	1.7232	1
OG1322_REF_Scer_AF-P38009-F1-model_v2	1.49685		1		1
OG2588_REF_Scer_AF-P38063-F1-model_v2	1.79597				1
OG1977_REF_Scer_AF-P38066-F1-model_v2	1.81056	1			1
OG1126_REF_Scer_AF-P38067-F1-model_v2	2.11003	1
OG2573_REF_Scer_AF-P38075-F1-model_v2	1.01519
OG1016_REF_Scer_AF-P38113-F1-model_v2	1.17968		1
OG4312_REF_Scer_AF-P38115-F1-model_v2	4.99557			1
OG2882_REF_Scer_AF-P38122-F1-model_v2	4.12798	1		1
OG1497_REF_Scer_AF-P38143-F1-model_v2	1.31958
OG2369_REF_Scer_AF-P38145-F1-model_v2	2.54957
OG3935_REF_Scer_AF-P38169-F1-model_v2	2.06275	1		1
OG3242_REF_Scer_AF-P38179-F1-model_v2			1	1
OG1695_REF_Scer_AF-P38221-F1-model_v2	3.53836	1
OG2044_REF_Scer_AF-P38225-F1-model_v2	2.68088	1
OG4021_REF_Scer_AF-P38242-F1-model_v2	4.74567		1	1
OG4959_REF_Scer_AF-P38286-F1-model_v2	2.22507
OG1502_REF_Scer_AF-P38287-F1-model_v2	2.89839
OG1306_REF_Scer_AF-P38298-F1-model_v2	2.74039		1	1
OG3350_REF_Scer_AF-P38332-F1-model_v2				1
OG3313_REF_Scer_AF-P38342-F1-model_v2	1.61196	1		1
OG1565_REF_Scer_AF-P38604-F1-model_v2	1.94856	1
OG2588_REF_Scer_AF-P38620-F1-model_v2	1.79597				1
OG1779_REF_Scer_AF-P38625-F1-model_v2	1.8226				1
OG1500_REF_Scer_AF-P38627-F1-model_v2	1.56626				1
OG3115_REF_Scer_AF-P38628-F1-model_v2	1.66016
OG3018_REF_Scer_AF-P38635-F1-model_v2	4.25216	1		1
OG2968_REF_Scer_AF-P38689-F1-model_v2	1.75594				1
OG1744_REF_Scer_AF-P38690-F1-model_v2	2.14597	1
OG1354_REF_Scer_AF-P38697-F1-model_v2	1.53601				1
OG1303_REF_Scer_AF-P38703-F1-model_v2	1.41245	1
OG4583_REF_Scer_AF-P38710-F1-model_v2	2.82822
OG1022_REF_Scer_AF-P38715-F1-model_v2	1.04937
OG1488_REF_Scer_AF-P38720-F1-model_v2	0.557156		1		1
OG2647_REF_Scer_AF-P38787-F1-model_v2	0.833008			1
OG1857_REF_Scer_AF-P38795-F1-model_v2	1.51628				1
OG1365_REF_Scer_AF-P38816-F1-model_v2	2.4995				1
OG3639_REF_Scer_AF-P38840-F1-model_v2	1.06872			1
OG3991_REF_Scer_AF-P38858-F1-model_v2	0.962901			1
OG1210_REF_Scer_AF-P38891-F1-model_v2	0.301195				1
OG3074_REF_Scer_AF-P38913-F1-model_v2	2.0233			1
OG4624_REF_Scer_AF-P38954-F1-model_v2	1.55319		1	1
OG1774_REF_Scer_AF-P38972-F1-model_v2	0.333406
OG4185_REF_Scer_AF-P38986-F1-model_v2	2.34812	1
OG1615_REF_Scer_AF-P38992-F1-model_v2	1.34986	1
OG1451_REF_Scer_AF-P38998-F1-model_v2	1.40465		1		1
OG1935_REF_Scer_AF-P38999-F1-model_v2	0.926516		1		1
OG1240_REF_Scer_AF-P39002-F1-model_v2	3.4643
OG2394_REF_Scer_AF-P39006-F1-model_v2	1.73765	1
OG1087_REF_Scer_AF-P39518-F1-model_v2	1.28234	1		1
OG1445_REF_Scer_AF-P39522-F1-model_v2	0.820445				1
OG2215_REF_Scer_AF-P39525-F1-model_v2	2.17099	1		1
OG1039_REF_Scer_AF-P39533-F1-model_v2	0.381072
OG3767_REF_Scer_AF-P39683-F1-model_v2	2.26399
OG2147_REF_Scer_AF-P39692-F1-model_v2	2.33883			1
OG1892_REF_Scer_AF-P39708-F1-model_v2	0.64658		1		1
OG1694_REF_Scer_AF-P39713-F1-model_v2	2.97259			1
OG1694_REF_Scer_AF-P39714-F1-model_v2	2.97259			1
OG3429_REF_Scer_AF-P39726-F1-model_v2	0.459288		1	1
OG4110_REF_Scer_AF-P39988-F1-model_v2	2.90539		1	1
OG1273_REF_Scer_AF-P40012-F1-model_v2	1.48244	1		1
OG4391_REF_Scer_AF-P40017-F1-model_v2	2.19098	1		1
OG1021_REF_Scer_AF-P40047-F1-model_v2	1.61934		1
OG1433_REF_Scer_AF-P40054-F1-model_v2	1.26557		1		1
OG3416_REF_Scer_AF-P40099-F1-model_v2	2.432		1	1
OG3909_REF_Scer_AF-P40319-F1-model_v2	2.60003		1
OG3000_REF_Scer_AF-P40350-F1-model_v2	4.61488
OG2738_REF_Scer_AF-P40351-F1-model_v2	5.03916		1
OG3241_REF_Scer_AF-P40363-F1-model_v2	1.52723
OG1254_REF_Scer_AF-P40395-F1-model_v2	0.555242		1	1
OG1004_REF_Scer_AF-P40459-F1-model_v2	1.94429	1
OG2808_REF_Scer_AF-P40471-F1-model_v2	2.46656
OG1854_REF_Scer_AF-P40487-F1-model_v2		1			1
OG2746_REF_Scer_AF-P40495-F1-model_v2	0.443931		1		1
OG1491_REF_Scer_AF-P40506-F1-model_v2	1.977	1
OG1433_REF_Scer_AF-P40510-F1-model_v2	1.26557		1		1
OG1933_REF_Scer_AF-P40545-F1-model_v2	1.80867	1
OG1497_REF_Scer_AF-P40581-F1-model_v2	1.31958				1
OG3630_REF_Scer_AF-P40582-F1-model_v2	5.04344			1
OG3624_REF_Scer_AF-P40857-F1-model_v2	2.68246		1	1
OG1683_REF_Scer_AF-P40970-F1-model_v2	2.61482
OG1897_REF_Scer_AF-P41338-F1-model_v2	0.704494
OG2684_REF_Scer_AF-P41735-F1-model_v2	1.15669	1
OG3581_REF_Scer_AF-P41835-F1-model_v2	1.322	1		1
OG1180_REF_Scer_AF-P41903-F1-model_v2	1.22003	1		1
OG1137_REF_Scer_AF-P41911-F1-model_v2	0.852411
OG1684_REF_Scer_AF-P41921-F1-model_v2	1.40028
OG1056_REF_Scer_AF-P41939-F1-model_v2	1.13216				1
OG1446_REF_Scer_AF-P41940-F1-model_v2	1.14959		1		1
OG1193_REF_Scer_AF-P42222-F1-model_v2	0.723516		1
OG3151_REF_Scer_AF-P42826-F1-model_v2	0.568434			1
OG5096_REF_Scer_AF-P42883-F1-model_v2	2.62806	1			1
OG3443_REF_Scer_AF-P42941-F1-model_v2	1.33098			1
OG2852_REF_Scer_AF-P43123-F1-model_v2	4.10303
OG5096_REF_Scer_AF-P43534-F1-model_v2	2.62806	1			1
OG3336_REF_Scer_AF-P43567-F1-model_v2	0.875361			1
OG2845_REF_Scer_AF-P43577-F1-model_v2	2.00906			1
OG1822_REF_Scer_AF-P43616-F1-model_v2	3.52345
OG3509_REF_Scer_AF-P43619-F1-model_v2	1.84856
OG5327_REF_Scer_AF-P43635-F1-model_v2	0.955958	1
OG2999_REF_Scer_AF-P43636-F1-model_v2	2.24001	1
OG2246_REF_Scer_AF-P46151-F1-model_v2	0.615164	1
OG1021_REF_Scer_AF-P46367-F1-model_v2	1.61934		1
OG2161_REF_Scer_AF-P46969-F1-model_v2	0.515242
OG4524_REF_Scer_AF-P47011-F1-model_v2	1.21529	1		1
OG1640_REF_Scer_AF-P47013-F1-model_v2	3.60827			1
OG1759_REF_Scer_AF-P47039-F1-model_v2	0.599114
OG1275_REF_Scer_AF-P47052-F1-model_v2	0.480209				1
OG3030_REF_Scer_AF-P47095-F1-model_v2	3.73804	1
OG4102_REF_Scer_AF-P47096-F1-model_v2	1.58635
OG3677_REF_Scer_AF-P47125-F1-model_v2	2.65851		1	1
OG2384_REF_Scer_AF-P47143-F1-model_v2	0.673177		1
OG1390_REF_Scer_AF-P47164-F1-model_v2	0.963574
OG4317_REF_Scer_AF-P47165-F1-model_v2	4.36696
OG1597_REF_Scer_AF-P47169-F1-model_v2	2.33883
OG1210_REF_Scer_AF-P47176-F1-model_v2	0.301195
OG5096_REF_Scer_AF-P47183-F1-model_v2	2.62806	1			1
OG1103_REF_Scer_AF-P47771-F1-model_v2	2.02179
OG1240_REF_Scer_AF-P47912-F1-model_v2	3.4643
OG4171_REF_Scer_AF-P48015-F1-model_v2	0.58814
OG3499_REF_Scer_AF-P48016-F1-model_v2	3.20165	1		1
OG1096_REF_Scer_AF-P48570-F1-model_v2	1.44185				1
OG3069_REF_Scer_AF-P49017-F1-model_v2	1.15669
OG2227_REF_Scer_AF-P49095-F1-model_v2	0.459288
OG1111_REF_Scer_AF-P49367-F1-model_v2	1.60968				1
OG2282_REF_Scer_AF-P49435-F1-model_v2	2.74518
OG1022_REF_Scer_AF-P49954-F1-model_v2	1.04937
OG2603_REF_Scer_AF-P50076-F1-model_v2	4.79917		1	1
OG1354_REF_Scer_AF-P50094-F1-model_v2	1.53601				1
OG1354_REF_Scer_AF-P50095-F1-model_v2	1.53601				1
OG2868_REF_Scer_AF-P50107-F1-model_v2	1.42217
OG1630_REF_Scer_AF-P50264-F1-model_v2	1.76063	1		1
OG4010_REF_Scer_AF-P50861-F1-model_v2	2.42351		1
OG1060_REF_Scer_AF-P50873-F1-model_v2	0.621646		1	1
OG2774_REF_Scer_AF-P51601-F1-model_v2	1.94183				1
OG1299_REF_Scer_AF-P52489-F1-model_v2	0.396935		1
OG1264_REF_Scer_AF-P52892-F1-model_v2	0.691383
OG1264_REF_Scer_AF-P52893-F1-model_v2	0.691383
OG1055_REF_Scer_AF-P52910-F1-model_v2	1.60891
OG2228_REF_Scer_AF-P53037-F1-model_v2	0.730796	1
OG1121_REF_Scer_AF-P53045-F1-model_v2	1.75819		1
OG1377_REF_Scer_AF-P53090-F1-model_v2	0.829841
OG3557_REF_Scer_AF-P53101-F1-model_v2	2.00647	1
OG2495_REF_Scer_AF-P53128-F1-model_v2	0.612169
OG1004_REF_Scer_AF-P53131-F1-model_v2	1.94429	1
OG3458_REF_Scer_AF-P53164-F1-model_v2	2.06136	1		1
OG2913_REF_Scer_AF-P53178-F1-model_v2	4.74567		1	1
OG3488_REF_Scer_AF-P53184-F1-model_v2	2.31515			1
OG2116_REF_Scer_AF-P53199-F1-model_v2	2.39436
OG1473_REF_Scer_AF-P53204-F1-model_v2	2.89821				1
OG1667_REF_Scer_AF-P53228-F1-model_v2	0.738093		1
OG2409_REF_Scer_AF-P53312-F1-model_v2	0.481152		1
OG3991_REF_Scer_AF-P53315-F1-model_v2	0.962901			1
OG2783_REF_Scer_AF-P53318-F1-model_v2	1.15669	1
OG1488_REF_Scer_AF-P53319-F1-model_v2	0.557156		1		1
OG3025_REF_Scer_AF-P53332-F1-model_v2	1.7481	1		1
OG1696_REF_Scer_AF-P53598-F1-model_v2	0.481152		1		1
OG1414_REF_Scer_AF-P53685-F1-model_v2	2.2651	1
OG2646_REF_Scer_AF-P53730-F1-model_v2	2.88883			1
OG2380_REF_Scer_AF-P53848-F1-model_v2	2.08842	1		1
OG3638_REF_Scer_AF-P53868-F1-model_v2	2.08049	1		1
OG4226_REF_Scer_AF-P53909-F1-model_v2	2.92574
OG2924_REF_Scer_AF-P53915-F1-model_v2	1.68793			1
OG3104_REF_Scer_AF-P53954-F1-model_v2	3.97651		1	1
OG1056_REF_Scer_AF-P53982-F1-model_v2	1.13216				1
OG1322_REF_Scer_AF-P54113-F1-model_v2	1.49685		1		1
OG1103_REF_Scer_AF-P54114-F1-model_v2	2.02179			1
OG1021_REF_Scer_AF-P54115-F1-model_v2	1.61934		1
OG1596_REF_Scer_AF-P54781-F1-model_v2	2.55838	1			1
OG2506_REF_Scer_AF-P54783-F1-model_v2	3.30168
OG1904_REF_Scer_AF-P54839-F1-model_v2	1.39598
OG2752_REF_Scer_AF-P54885-F1-model_v2	1.51894
OG2086_REF_Scer_AF-P80210-F1-model_v2	0.889418				1
OG2637_REF_Scer_AF-P80235-F1-model_v2	1.57221	1
OG1137_REF_Scer_AF-Q00055-F1-model_v2	0.852411
OG1275_REF_Scer_AF-Q00711-F1-model_v2	0.480209				1
OG1753_REF_Scer_AF-Q00764-F1-model_v2	1.51113				1
OG1254_REF_Scer_AF-Q01519-F1-model_v2	0.555242		1		1
OG1055_REF_Scer_AF-Q01574-F1-model_v2	1.60891
OG3525_REF_Scer_AF-Q01802-F1-model_v2	0.923318			1
OG2074_REF_Scer_AF-Q02046-F1-model_v2	1.35066
OG2837_REF_Scer_AF-Q02196-F1-model_v2	1.30858				1
OG3048_REF_Scer_AF-Q02784-F1-model_v2	2.17026				1
OG1306_REF_Scer_AF-Q02896-F1-model_v2	2.74039		1	1
OG3394_REF_Scer_AF-Q03266-F1-model_v2	1.90355	1		1
OG1758_REF_Scer_AF-Q03529-F1-model_v2	2.06918	1
OG5735_REF_Scer_AF-Q03579-F1-model_v2	1.41245
OG3714_REF_Scer_AF-Q03677-F1-model_v2	1.2587	1
OG4645_REF_Scer_AF-Q03778-F1-model_v2	2.94799	1		1
OG1746_REF_Scer_AF-Q03835-F1-model_v2	1.55761
OG2578_REF_Scer_AF-Q03941-F1-model_v2	3.33575			1
OG4463_REF_Scer_AF-Q04066-F1-model_v2	2.53083	1		1
OG4398_REF_Scer_AF-Q04178-F1-model_v2	2.55299				1
OG3917_REF_Scer_AF-Q04179-F1-model_v2	1.43491	1		1
OG2283_REF_Scer_AF-Q04212-F1-model_v2	3.02088			1
OG1329_REF_Scer_AF-Q04409-F1-model_v2	0.607167
OG2190_REF_Scer_AF-Q04430-F1-model_v2	1.11707	1
OG2112_REF_Scer_AF-Q04487-F1-model_v2	0.480209		1	1
OG1390_REF_Scer_AF-Q04533-F1-model_v2	0.963574			1
OG3112_REF_Scer_AF-Q05521-F1-model_v2	1.88566	1		1
OG4583_REF_Scer_AF-Q05533-F1-model_v2	2.82822
OG2557_REF_Scer_AF-Q05567-F1-model_v2	1.31112
OG2741_REF_Scer_AF-Q05584-F1-model_v2	1.81611	1
OG3207_REF_Scer_AF-Q05788-F1-model_v2	1.22575
OG1807_REF_Scer_AF-Q05871-F1-model_v2	2.54893	1		1
OG4043_REF_Scer_AF-Q05902-F1-model_v2	2.52447	1		1
OG2148_REF_Scer_AF-Q05911-F1-model_v2	0.860149				1
OG3740_REF_Scer_AF-Q05979-F1-model_v2	2.86525
OG1318_REF_Scer_AF-Q06147-F1-model_v2	1.48346	1		1
OG1473_REF_Scer_AF-Q06178-F1-model_v2	2.89821				1
OG1287_REF_Scer_AF-Q06236-F1-model_v2	0.480209		1	1
OG3095_REF_Scer_AF-Q06489-F1-model_v2	4.81445
OG3811_REF_Scer_AF-Q06490-F1-model_v2	1.59759	1		1
OG4396_REF_Scer_AF-Q06549-F1-model_v2	2.67678			1
OG2348_REF_Scer_AF-Q06625-F1-model_v2	1.46048
OG1498_REF_Scer_AF-Q06702-F1-model_v2	4.50802		1
OG1498_REF_Scer_AF-Q06703-F1-model_v2	4.50802		1
OG1060_REF_Scer_AF-Q07471-F1-model_v2	0.621646		1	1
OG3681_REF_Scer_AF-Q07560-F1-model_v2	2.15783		1	1
OG1380_REF_Scer_AF-Q07729-F1-model_v2	2.6866	1		1
OG5096_REF_Scer_AF-Q07748-F1-model_v2	2.62806	1			1
OG3782_REF_Scer_AF-Q07786-F1-model_v2	0.851215
OG2308_REF_Scer_AF-Q07938-F1-model_v2	1.48241
OG3782_REF_Scer_AF-Q07993-F1-model_v2	0.851215			1
OG2031_REF_Scer_AF-Q08220-F1-model_v2	3.2655	1		1
OG3811_REF_Scer_AF-Q08224-F1-model_v2	1.59759	1		1
OG2084_REF_Scer_AF-Q08438-F1-model_v2	1.78404
OG1807_REF_Scer_AF-Q08558-F1-model_v2	2.54893	1		1
OG2126_REF_Scer_AF-Q08645-F1-model_v2	3.80596
OG1458_REF_Scer_AF-Q08911-F1-model_v2	1.40664
OG3811_REF_Scer_AF-Q08975-F1-model_v2	1.59759	1		1
OG2901_REF_Scer_AF-Q12001-F1-model_v2	2.81463		1
OG3679_REF_Scer_AF-Q12051-F1-model_v2	1.7719		1	1
OG1394_REF_Scer_AF-Q12069-F1-model_v2	1.63126	1
OG2508_REF_Scer_AF-Q12074-F1-model_v2	1.6318				1
OG1096_REF_Scer_AF-Q12122-F1-model_v2	1.44185				1
OG1115_REF_Scer_AF-Q12166-F1-model_v2	0.131964
OG4004_REF_Scer_AF-Q12178-F1-model_v2	3.09441
OG1764_REF_Scer_AF-Q12189-F1-model_v2	0.398094
OG1390_REF_Scer_AF-Q12198-F1-model_v2	0.963574			1
OG1318_REF_Scer_AF-Q12246-F1-model_v2	1.48346	1		1
OG2007_REF_Scer_AF-Q12265-F1-model_v2	1.79597
OG2741_REF_Scer_AF-Q12320-F1-model_v2	1.81611	1
OG1394_REF_Scer_AF-Q12362-F1-model_v2	1.63126	1
OG3551_REF_Scer_AF-Q12452-F1-model_v2	2.63903
OG3801_REF_Scer_AF-Q12455-F1-model_v2	2.49844	1
OG4008_REF_Scer_AF-Q12676-F1-model_v2	2.93522	1		1
OG1589_REF_Scer_AF-Q12680-F1-model_v2	2.02123	1			1
OG2765_REF_Scer_AF-Q3E840-F1-model_v2			1
OG2562_REF_Scer_AF-Q99190-F1-model_v2	2.82365			1
OG2061_REF_Scer_AF-Q99258-F1-model_v2	0.732418
OG3531_REF_Scer_AF-Q99312-F1-model_v2	1.56887

## Sheet: F
gene_name	gene_id	enzymes	paralogs	og	uniprot_id	cluster_id	pdb_fname	og_ref	Mean(Conservation Rate) [ALL]	Min Max Normalized Conservation Ratio	Z score Conservation Ratio	Mean(log2(Abundances)) 10 Sp [EXP]	Min Max Normalized Abundance	Z score Abundance	Mean(Mean(Costs(mean(normalized)))) [FULL]	Min Max Normalized Cost	Z score Cost
THI13	YDL244W	['hydroxymethylpyrimidine_synthase']	['THI5','THI11','THI12']	OG5096	Q07748	OG5096_C1	REF_Scer_AF-Q07748-F1-model_v2.pdb	OG5096_REF_Scer_AF-P42883-F1-model_v2	0.804829	0.865522	1.61318	11.6724	0.0996965	-1.56741	0.285171	0.599235	0.961097
THI5	YFL058W	[hydroxymethylpyrimidine_synthase]	['THI13','THI11','THI12']	OG5096	P43534	OG5096_C1	REF_Scer_AF-P43534-F1-model_v2.pdb	OG5096_REF_Scer_AF-P42883-F1-model_v2	0.804829	0.865522	1.61318	11.6724	0.0996965	-1.56741	0.285171	0.599235	0.961097
THI11	YJR156C	[hydroxymethylpyrimidine_synthase]	['THI5','THI13','THI12']	OG5096	P47183	OG5096_C1	REF_Scer_AF-P47183-F1-model_v2.pdb	OG5096_REF_Scer_AF-P42883-F1-model_v2	0.804829	0.865522	1.61318	11.6724	0.0996965	-1.56741	0.285171	0.599235	0.961097
THI12	YNL332W	[hydroxymethylpyrimidine_synthase]	['THI5','THI11','THI13']	OG5096	P42883	OG5096_C1	REF_Scer_AF-P42883-F1-model_v2.pdb	OG5096_REF_Scer_AF-P42883-F1-model_v2	0.804829	0.865522	1.61318	11.6724	0.0996965	-1.56741	0.285171	0.599235	0.961097
THI21	YPL258C	['hydroxymethylpyrimidine_kinase','hydroxymethylpyrimidine_phosphate_kinase']	['THI20']	OG3811	Q08975	OG3811_C1	REF_Scer_AF-Q08975-F1-model_v2.pdb	OG3811_REF_Scer_AF-Q06490-F1-model_v2	0.45229	0.320385	-1.57354	13.235	0.258273	-0.763724	0.266681	0.415243	-0.204071
THI20	YOL055C	['hydroxymethylpyrimidine_kinase','hydroxymethylpyrimidine_phosphate_kinase']	['THI21']	OG3811	Q08224	OG3811_C1	REF_Scer_AF-Q08224-F1-model_v2.pdb	OG3811_REF_Scer_AF-Q06490-F1-model_v2	0.45229	0.320385	-1.57354	13.235	0.258273	-0.763724	0.266681	0.415243	-0.204071
THI4	YGR144W	['thiazole_synthase']			P32318
THI6	YPL214C	['TMP_diphosphorylase']		OG3581	P41835	OG3581_C1	REF_Scer_AF-P41835-F1-model_v2.pdb	OG3581_REF_Scer_AF-P41835-F1-model_v2	0.508013	0.40655	-1.06984	12.9834	0.232739	-0.893135	0.251869	0.267851	-1.13746
THI80	YOR143C	['thiamine_pyrophosphokinase']		OG3114	P35202	OG3114_C1	REF_Scer_AF-P35202-F1-model_v2.pdb	OG3114_REF_Scer_AF-P35202-F1-model_v2	0.43212	0.289195	-1.75587	12.7221	0.206218	-1.02755	0.277228	0.520199	0.460585
