# Supplementary material for: The role of metabolism in shaping enzyme structures over 400 million years
Source: Nature. 2025 Jul 9;644(8075):280–9. doi: 10.1038/s41586-025-09205-6 (PMC12328220; doi:10.1038/s41586-025-09205-6)
Supplement: Supplementary file 8 — Source Data Fig. 4 [file 41586_2025_9205_MOESM8_ESM.xlsx]

## Sheet: A
	variable	Correlation	adj. p-value
Chen and Nielsen Protein cost	Mean(log2(Protein abundance))	-0.456205	3.53028e-25
Chen and Nielsen Glucose cost	Mean(log2(Protein abundance))	-0.379705	1.86151e-17
Wagner respiratory costs	Mean(log2(Protein abundance))	-0.312114	3.0845e-12
Wagner fermentative costs	Mean(log2(Protein abundance))	-0.372084	7.76244e-17
Akashi and Gojobori energy	Mean(log2(Protein abundance))	-0.355083	1.88972e-15
Craig and Weber energy	Mean(log2(Protein abundance))	-0.278956	5.68477e-10
Craig and Weber steps	Mean(log2(Protein abundance))	-0.338164	4.01279e-14
Weight	Mean(log2(Protein abundance))	-0.435833	4.73617e-23
Averaged cost	Mean(log2(Protein abundance))	-0.418456	2.78598e-21
Chen and Nielsen Protein cost	Conservation ratio	-0.142174	0.00148076
Chen and Nielsen Glucose cost	Conservation ratio	-0.322891	7.18587e-14
Wagner respiratory costs	Conservation ratio	-0.358042	8.61556e-17
Wagner fermentative costs	Conservation ratio	-0.165664	0.000193993
Akashi and Gojobori energy	Conservation ratio	-0.313682	3.43485e-13
Craig and Weber energy	Conservation ratio	-0.330559	2.00269e-14
Craig and Weber steps	Conservation ratio	-0.262285	1.52222e-09
Weight	Conservation ratio	-0.278814	1.29027e-10
Averaged cost	Conservation ratio	-0.317384	1.8702e-13
Chen and Nielsen Protein cost	Length	-0.0624157	0.157532
Chen and Nielsen Glucose cost	Length	-0.118478	0.00747649
Wagner respiratory costs	Length	-0.124924	0.0049157
Wagner fermentative costs	Length	-0.140774	0.0015782
Akashi and Gojobori energy	Length	-0.110104	0.0126828
Craig and Weber energy	Length	-0.0860048	0.0518732
Craig and Weber steps	Length	-0.166839	0.000183596
Weight	Length	-0.0469549	0.281033
Averaged cost	Length	-0.127701	0.00418965

## Sheet: A raw data
	Mean(log2(Protein abundance))	Conservation ratio	Length	Chen and Nielsen Protein cost	Chen and Nielsen Glucose cost	Wagner respiratory costs	Wagner fermentative costs	Akashi and Gojobori energy	Craig and Weber energy	Craig and Weber steps	Weight	Averaged cost
OG4352_REF_Scer_AF-P00127-F1-model_v2	12.9738	0.487109	149.842	0.0213896	0.961734	21.8312	5.23392	21.4112	16.7523	3.8782	134.153	0.233995
OG3208_REF_Scer_AF-P00128-F1-model_v2	15.6852	0.600053	127.519	0.0156441	1.04833	26.2946	6.46441	23.972	20.3279	5.2847	132.532	0.276477
OG1016_REF_Scer_AF-P00330-F1-model_v2	17.3743	0.748469	366.708	0.0177519	0.949117	25.4342	5.90149	22.6547	19.8149	5.05467	124.073	0.252513
OG1016_REF_Scer_AF-P00331-F1-model_v2	17.3743	0.748866	366.708	0.0177519	0.949117	25.4342	5.90149	22.6547	19.8149	5.05467	124.073	0.252513
OG1145_REF_Scer_AF-P00358-F1-model_v2	19.8897	0.78802	339.163	0.0149685	0.953521	25.6725	6.16361	22.6485	19.0447	5.0852	125.101	0.253095
OG1145_REF_Scer_AF-P00359-F1-model_v2	19.8897	0.793993	339.163	0.0149685	0.953521	25.6725	6.16361	22.6485	19.0447	5.0852	125.101	0.253095
OG1145_REF_Scer_AF-P00360-F1-model_v2	19.8897	0.776403	339.163	0.0149685	0.953521	25.6725	6.16361	22.6485	19.0447	5.0852	125.101	0.253095
OG4316_REF_Scer_AF-P00424-F1-model_v2	14.9256	0.534953	159.545	0.0171795	1.01789	25.7501	6.41545	23.8397	20.3737	5.31267	130.624	0.272451
OG4316_REF_Scer_AF-P00425-F1-model_v2	14.9256	0.552747	159.545	0.0171795	1.01789	25.7501	6.41545	23.8397	20.3737	5.31267	130.624	0.272451
OG2714_REF_Scer_AF-P00427-F1-model_v2	16.374	0.790822	163.435	0.0153444	1.0359	25.6701	6.06469	23.6288	20.7427	4.99264	133.649	0.269904
OG1979_REF_Scer_AF-P00445-F1-model_v2	19.0978	0.717187	161.464	0.0173874	0.876377	23.2051	5.46046	20.9653	17.4948	4.51531	121.095	0.224952
OG3185_REF_Scer_AF-P00447-F1-model_v2	15.514	0.675036	226.348	0.0166856	1.0047	26.6513	6.03701	24.0742	20.8525	5.00995	129.662	0.267842
OG3837_REF_Scer_AF-P00498-F1-model_v2	14.9519	0.695484	322.417	0.0168313	0.973581	25.1612	6.28679	22.4222	18.7721	5.23092	127.118	0.257892
OG1299_REF_Scer_AF-P00549-F1-model_v2	18.5427	0.758158	521.676	0.0175196	0.977714	25.2901	6.6212	22.7774	18.4832	5.21452	127.858	0.261398
OG1424_REF_Scer_AF-P00560-F1-model_v2	20.544	0.772236	437.517	0.0127156	0.957824	25.415	5.81289	22.3125	19.1692	4.97839	125.037	0.247884
OG2654_REF_Scer_AF-P00572-F1-model_v2	13.9293	0.533459	212.958	0.0163577	1.02139	26.5138	6.39232	23.832	20.2537	5.36376	131.747	0.274962
OG5441_REF_Scer_AF-P00724-F1-model_v2	14.7784	0.526139	541.294	0.0171377	1.01096	27.2662	6.14066	24.4344	21.4801	5.02356	130.917	0.273337
OG2936_REF_Scer_AF-P00812-F1-model_v2	14.2829	0.60505	319.037	0.0187175	0.965592	25.157	6.09733	22.7026	19.2015	5.01314	126.241	0.255402
OG2113_REF_Scer_AF-P00815-F1-model_v2	15.714	0.664788	858	0.0154278	0.964157	24.957	5.87323	22.2907	19.0383	4.92534	126.653	0.250069
OG1416_REF_Scer_AF-P00890-F1-model_v2	17.5242	0.813692	470.345	0.0148048	1.00851	26.164	5.88023	23.6263	20.9653	5.13282	129.04	0.265269
OG2028_REF_Scer_AF-P00899-F1-model_v2	14.4185	0.716369	594.481	0.0171786	1.00422	25.6972	6.44742	23.3571	19.4107	5.17598	130.107	0.26709
OG3874_REF_Scer_AF-P00912-F1-model_v2	13.0142	0.523857	250.261	0.0166689	0.965397	24.9503	6.01661	22.4404	18.983	5.03226	127.055	0.253468
OG1193_REF_Scer_AF-P00924-F1-model_v2	19.7864	0.785798	459.553	0.0135216	0.950652	25.075	5.74225	22.287	19.0723	4.86226	125.481	0.245787
OG1193_REF_Scer_AF-P00925-F1-model_v2	19.7864	0.780491	459.553	0.0135216	0.950652	25.075	5.74225	22.287	19.0723	4.86226	125.481	0.245787
OG1788_REF_Scer_AF-P00927-F1-model_v2	14.4814	0.711247	605.538	0.0165956	0.991441	25.6975	6.17953	23.1878	19.9902	5.1212	128.587	0.262982
OG1724_REF_Scer_AF-P00931-F1-model_v2	15.9002	0.764288	717.375	0.0160431	0.959928	24.9562	5.90252	22.5571	19.4568	4.95348	125.863	0.251089
OG3108_REF_Scer_AF-P00937-F1-model_v2	14.423	0.627299	536.296	0.0164905	0.987663	25.5903	6.22482	23.0162	19.4671	5.15558	128.444	0.26179
OG2197_REF_Scer_AF-P00942-F1-model_v2	18.2607	0.718194	258.815	0.0145153	0.960543	25.2792	5.93867	22.5346	19.0828	4.99652	126.385	0.251372
OG2794_REF_Scer_AF-P00950-F1-model_v2	20.5067	0.773329	281.556	0.0150289	1.00283	25.6044	6.01613	23.2063	19.5804	5.07222	129.799	0.261696
OG3702_REF_Scer_AF-P03962-F1-model_v2	14.0576	0.728239	295.478	0.0162679	0.979928	25.6793	6.26184	23.0585	19.499	5.26641	128.08	0.26258
OG1032_REF_Scer_AF-P03965-F1-model_v2	16.0549	0.74802	1287.22	0.0152925	0.985365	25.6261	6.08335	22.9734	19.6934	5.04855	128.24	0.259094
OG3505_REF_Scer_AF-P04037-F1-model_v2	16.6115	0.660736	167.35	0.0198547	0.970453	24.6057	6.15833	22.6634	19.2372	5.08134	127.588	0.257734
OG4751_REF_Scer_AF-P04039-F1-model_v2		0.57485	76.6957	0.0185666	1.08917	29.2756	6.98418	26.6283	24.8311	5.82406	131.734	0.307195
OG1819_REF_Scer_AF-P04046-F1-model_v2	14.5367	0.733471	547	0.0183429	0.983741	25.5553	6.33062	23.0711	19.7362	5.13025	129.007	0.263955
OG3043_REF_Scer_AF-P04161-F1-model_v2	12.9386	0.607512	218.423	0.0164984	0.980024	25.0725	6.20687	22.7154	18.7885	5.15424	127.132	0.257253
OG2930_REF_Scer_AF-P04173-F1-model_v2	17.1924	0.796151	417.2	0.0147418	0.952737	24.5564	5.83184	21.9211	18.6706	4.92234	124.916	0.244908
OG4231_REF_Scer_AF-P04385-F1-model_v2	12.7423	0.579764	563.913	0.0179624	0.989671	26.0222	6.15942	23.2538	20.2049	5.09723	128.506	0.264318
OG3994_REF_Scer_AF-P04397-F1-model_v2	12.9451	0.614917	571.92	0.0172954	0.994924	26.3508	6.22636	23.6148	20.2002	5.16287	129.081	0.267255
OG1208_REF_Scer_AF-P04806-F1-model_v2	18.2193	0.659072	495.862	0.0169144	0.996112	25.848	6.41411	23.3148	19.5542	5.27087	128.639	0.266329
OG1208_REF_Scer_AF-P04807-F1-model_v2	18.2193	0.673189	495.862	0.0169144	0.996112	25.848	6.41411	23.3148	19.5542	5.27087	128.639	0.266329
OG1617_REF_Scer_AF-P05150-F1-model_v2	14.2402	0.650927	348.444	0.0179011	0.991581	25.8987	6.44239	23.2162	19.4761	5.10114	129.003	0.264981
OG1767_REF_Scer_AF-P05373-F1-model_v2	13.7812	0.748962	384.821	0.0192503	0.993197	25.9833	6.3524	23.4708	20.3498	5.23339	128.071	0.268076
OG3877_REF_Scer_AF-P05374-F1-model_v2	13.0008	0.446828	858.12	0.0181723	1.07589	29.3383	6.77071	26.0246	23.2109	5.69916	133.247	0.301306
OG2645_REF_Scer_AF-P05375-F1-model_v2	14.3186	0.573514	219.037	0.0164486	1.0586	29.356	6.7162	25.6428	23.4825	5.72179	130.38	0.29608
OG1813_REF_Scer_AF-P05694-F1-model_v2	19.4561	0.756699	766.464	0.0146678	1.0109	26.0402	6.1442	23.509	20.0683	5.12632	130.122	0.26583
OG1944_REF_Scer_AF-P06106-F1-model_v2	18.2967	0.744286	442.84	0.0141733	0.97822	26.0271	5.69196	23.3372	20.6779	4.88637	126.768	0.255654
OG5404_REF_Scer_AF-P06115-F1-model_v2	13.509	0.624438	552.214	0.0184878	1.02011	26.2478	6.34289	24.2033	20.6929	5.08198	131.724	0.273604
OG1569_REF_Scer_AF-P06168-F1-model_v2	18.3559	0.871913	399	0.0163428	0.992638	25.7303	6.23404	23.3673	20.1803	5.19129	129.397	0.265511
OG1060_REF_Scer_AF-P06169-F1-model_v2	18.9256	0.67357	622.426	0.0167266	0.992176	26.0561	6.19162	23.3587	20.0713	5.10122	128.13	0.263654
OG3856_REF_Scer_AF-P06174-F1-model_v2	11.6766	0.459675	281.154	0.0164804	1.01769	26.237	6.46167	23.6438	19.8023	5.33806	130.419	0.271972
OG3196_REF_Scer_AF-P06197-F1-model_v2		0.542008	235.435	0.0210436	1.06912	29.3896	6.89744	25.8364	23.5852	5.72865	131.36	0.302111
OG1115_REF_Scer_AF-P06208-F1-model_v2	14.9293	0.719437	708.444	0.017514	0.987627	25.4049	6.16895	23.0699	19.5575	5.05667	129.205	0.261608
OG2655_REF_Scer_AF-P06633-F1-model_v2		0.768682	240.12	0.0193231	0.962128	25.0006	6.1227	22.7486	19.2792	4.99027	126.479	0.255574
OG1414_REF_Scer_AF-P06700-F1-model_v2	12.3774	0.608546	575.862	0.0183362	0.992113	25.4546	6.2856	23.0281	19.1302	5.07674	130.013	0.263348
OG2841_REF_Scer_AF-P06738-F1-model_v2	16.492	0.723009	964.435	0.0166694	1.0328	26.9167	6.42104	24.3863	20.7798	5.26136	132.313	0.278128
OG2129_REF_Scer_AF-P06785-F1-model_v2	13.7943	0.761001	305.625	0.0215815	1.04431	27.1357	6.84704	24.8021	21.1058	5.499	132.612	0.28886
OG2248_REF_Scer_AF-P07143-F1-model_v2	15.6609	0.820567	297.519	0.0185776	0.991467	25.69	6.13122	23.5682	20.6239	4.98465	128.127	0.263673
OG1463_REF_Scer_AF-P07149-F1-model_v2	16.5108	0.620155	2075.29	0.0160473	1.0065	26.1988	6.28067	23.6278	20.2165	5.18246	129.358	0.267792
OG2740_REF_Scer_AF-P07170-F1-model_v2	18.0287	0.781307	251.269	0.0178852	0.98366	24.7634	6.51661	22.5403	18.1102	5.17576	128.298	0.259336
OG2238_REF_Scer_AF-P07172-F1-model_v2	14.741	0.570601	416.44	0.0171669	0.991096	25.7196	6.41259	22.8617	19.1112	5.27832	128.595	0.264334
OG1825_REF_Scer_AF-P07244-F1-model_v2	16.4576	0.589589	834.808	0.0144327	0.954695	25.3022	5.98329	22.4361	19.0652	4.98872	124.986	0.24957
OG1052_REF_Scer_AF-P07245-F1-model_v2	15.7378	0.664825	958.844	0.0160014	0.962369	24.8244	6.23986	22.3266	18.5257	5.079	125.917	0.252318
OG1016_REF_Scer_AF-P07246-F1-model_v2	17.3743	0.747567	366.708	0.0177519	0.949117	25.4342	5.90149	22.6547	19.8149	5.05467	124.073	0.252513
OG4118_REF_Scer_AF-P07255-F1-model_v2	15.4267	0.530788	67.0909	0.0189145	1.06323	28.8761	7.33508	26.1244	22.5278	5.93554	130.77	0.302525
OG4150_REF_Scer_AF-P07256-F1-model_v2	16.0543	0.518819	447.095	0.0141666	0.959185	25.1649	5.70304	22.4359	19.4975	4.80515	126.949	0.248423
OG2006_REF_Scer_AF-P07257-F1-model_v2	16.39	0.489216	392.778	0.0111216	0.946198	25.0175	5.32668	21.9352	19.721	4.76435	124.909	0.240385
OG2721_REF_Scer_AF-P07258-F1-model_v2	14.4697	0.707601	486.269	0.0182108	0.985109	25.8989	6.12924	23.3692	20.2552	5.06814	127.878	0.263153
OG1032_REF_Scer_AF-P07259-F1-model_v2	16.0549	0.610044	1287.22	0.0152925	0.985365	25.6261	6.08335	22.9734	19.6934	5.04855	128.24	0.259094
OG1892_REF_Scer_AF-P07262-F1-model_v2	17.9331	0.738943	495.821	0.0158063	0.963863	25.4633	5.9581	22.8699	20.0384	5.04934	126.571	0.255795
OG1422_REF_Scer_AF-P07264-F1-model_v2	15.1594	0.781466	795.88	0.0177158	0.976564	25.1729	6.41525	22.8851	18.8355	5.14352	127.757	0.25998
OG1595_REF_Scer_AF-P07275-F1-model_v2	14.2865	0.662288	593.346	0.0153612	0.993961	26.2319	6.11231	23.5242	20.4987	5.06747	128.7	0.264043
OG2678_REF_Scer_AF-P07277-F1-model_v2	13.2196	0.500982	462.464	0.0176462	0.977682	25.7711	6.03262	22.9908	20.0416	5.09999	126.741	0.259741
OG2347_REF_Scer_AF-P07283-F1-model_v2	16.9644	0.769196	253.185	0.0158461	1.03418	27.1868	6.41308	24.4958	21.1707	5.39895	132.324	0.280617
OG3065_REF_Scer_AF-P07285-F1-model_v2	12.9938	0.546272	414.231	0.0156773	0.962772	25.3568	5.86915	22.5446	19.5283	4.97327	125.386	0.251481
OG2265_REF_Scer_AF-P07286-F1-model_v2		0.629179	462.038	0.0182589	1.07494	29.7068	6.8078	25.9939	24.042	5.84297	129.771	0.301744
OG1388_REF_Scer_AF-P07342-F1-model_v2	16.0545	0.74628	689.679	0.0168199	0.975569	24.8591	6.36494	22.6943	18.8695	5.02042	126.924	0.255984
OG1714_REF_Scer_AF-P07702-F1-model_v2	15.0744	0.624319	1405	0.0158177	0.995643	26.0627	6.15792	23.3231	19.9201	5.14924	128.936	0.264172
OG4379_REF_Scer_AF-P07807-F1-model_v2	12.1498	0.478956	207.762	0.0179166	1.0303	26.3865	6.65774	24.073	20.2674	5.39784	131.45	0.27826
OG1685_REF_Scer_AF-P07991-F1-model_v2	15.1929	0.689065	424.08	0.0177427	0.981137	25.4691	6.03538	23.0057	19.8745	5.05083	126.992	0.258904
OG1012_REF_Scer_AF-P08004-F1-model_v2	11.4641	0.522475	1032.19	0.0182974	1.02879	27.1732	6.51348	24.4546	21.3241	5.28831	131.503	0.28037
OG1564_REF_Scer_AF-P08019-F1-model_v2	12.4236	0.429767	557.037	0.0169682	1.0278	27.3723	6.29073	24.5594	21.5562	5.22547	131.634	0.278678
OG3575_REF_Scer_AF-P08067-F1-model_v2	15.0687	0.780641	232.458	0.0191078	0.967759	25.2209	6.21857	22.8476	19.7142	5.12896	126.639	0.259371
OG1218_REF_Scer_AF-P08417-F1-model_v2	16.4498	0.741974	500.5	0.0161851	0.96183	24.708	6.11594	22.2955	18.7535	4.94606	126.308	0.250674
OG4707_REF_Scer_AF-P08431-F1-model_v2	13.4661	0.645691	366.053	0.0218545	1.05034	26.768	6.54074	24.7111	21.1967	5.18232	133.498	0.284267
OG3445_REF_Scer_AF-P08432-F1-model_v2		0.598228	458.636	0.0196893	0.995783	26.375	6.19843	23.6167	20.6468	5.08994	129.319	0.268756
OG2956_REF_Scer_AF-P08456-F1-model_v2	12.1793	0.665126	299.409	0.0183418	1.02888	27.5981	6.50906	24.5889	22.3201	5.48457	129.211	0.283068
OG3006_REF_Scer_AF-P08465-F1-model_v2	13.5108	0.670221	495.52	0.0186307	0.984686	25.4765	6.11352	23.1942	19.9814	5.06138	129.364	0.263062
OG2156_REF_Scer_AF-P08524-F1-model_v2	15.7534	0.711497	365.393	0.0165371	1.05249	27.9277	6.50362	24.8051	21.4181	5.45141	133.354	0.28669
OG4360_REF_Scer_AF-P08525-F1-model_v2	13.9554	0.616483	93.619	0.0192538	1.07172	29.1125	6.80592	26.5241	24.112	5.61787	132.093	0.301861
OG2365_REF_Scer_AF-P08536-F1-model_v2	16.484	0.701874	584	0.0160329	1.01051	25.7785	6.16315	23.5401	20.0835	5.13222	130.215	0.266471
OG1621_REF_Scer_AF-P08566-F1-model_v2	15.1164	0.639883	1533	0.0168828	0.988027	25.8816	6.29409	23.1796	19.6937	5.22038	127.795	0.263774
OG1416_REF_Scer_AF-P08679-F1-model_v2	17.5242	0.737667	470.345	0.0148048	1.00851	26.164	5.88023	23.6263	20.9653	5.13282	129.04	0.265269
OG1815_REF_Scer_AF-P09201-F1-model_v2	14.2587	0.703115	363.5	0.0156816	0.979932	26.1127	6.24894	23.1515	19.8752	5.23869	127.446	0.262846
OG2629_REF_Scer_AF-P09368-F1-model_v2	12.6154	0.527842	478.167	0.017247	1.00579	26.0791	6.48361	23.3781	19.6127	5.23592	129.918	0.269016
OG1052_REF_Scer_AF-P09440-F1-model_v2	15.7378	0.663482	958.844	0.0160014	0.962369	24.8244	6.23986	22.3266	18.5257	5.079	125.917	0.252318
OG1629_REF_Scer_AF-P09624-F1-model_v2	17.1338	0.736258	508.48	0.0152975	0.959022	25.1252	6.13855	22.5379	18.9522	5.11787	125.555	0.252907
OG1487_REF_Scer_AF-P09938-F1-model_v2	15.0847	0.782803	420.862	0.0173972	1.04033	27.2147	6.54329	24.5426	21.1624	5.1882	132.52	0.280566
OG1899_REF_Scer_AF-P09950-F1-model_v2	12.1494	0.709513	566.654	0.018524	0.972164	25.055	6.14836	22.7846	19.3436	4.90907	127.468	0.256185
OG1357_REF_Scer_AF-P0CF18-F1-model_v2	15.3849	0.604139	715.111	0.0184984	0.995365	25.5828	6.31861	23.1851	19.5999	5.2196	129.377	0.266151
OG1193_REF_Scer_AF-P0CX10-F1-model_v2	19.7864	0.686709	459.553	0.0135216	0.950652	25.075	5.74225	22.287	19.0723	4.86226	125.481	0.245787
OG1193_REF_Scer_AF-P0CX11-F1-model_v2	19.7864	0.686942	459.553	0.0135216	0.950652	25.075	5.74225	22.287	19.0723	4.86226	125.481	0.245787
OG4185_REF_Scer_AF-P0CX77-F1-model_v2	12.6313	0.622035	406	0.0156388	0.960173	25.4912	6.09605	22.6389	19.3492	5.08327	126.256	0.254773
OG4185_REF_Scer_AF-P0CX78-F1-model_v2	12.6313	0.623818	406	0.0156388	0.960173	25.4912	6.09605	22.6389	19.3492	5.08327	126.256	0.254773
OG4185_REF_Scer_AF-P0CX79-F1-model_v2	12.6313	0.621876	406	0.0156388	0.960173	25.4912	6.09605	22.6389	19.3492	5.08327	126.256	0.254773
OG4185_REF_Scer_AF-P0CZ17-F1-model_v2	12.6313	0.624778	406	0.0156388	0.960173	25.4912	6.09605	22.6389	19.3492	5.08327	126.256	0.254773
OG4346_REF_Scer_AF-P10174-F1-model_v2		0.555262	62.913	0.0197784	1.13825	30.5742	7.50246	27.6283	24.9218	6.17548	134.846	0.325445
OG1355_REF_Scer_AF-P10614-F1-model_v2	13.2869	0.689592	571	0.0186376	1.05169	27.5735	6.74924	24.9771	21.7153	5.45978	132.032	0.288194
OG1516_REF_Scer_AF-P10659-F1-model_v2	18.2364	0.819615	417.429	0.0164696	0.978332	25.5252	6.17232	23.0358	19.345	5.1634	127.792	0.260078
OG1665_REF_Scer_AF-P10869-F1-model_v2	14.6112	0.68191	537.69	0.0166023	0.978518	25.3798	6.29159	22.7136	18.9528	5.13841	127.594	0.258791
OG1881_REF_Scer_AF-P10963-F1-model_v2	14.3418	0.754558	524.407	0.0197088	1.00011	26.1159	6.52225	23.7301	20.0765	5.19008	129.133	0.270574
OG1313_REF_Scer_AF-P11154-F1-model_v2	15.7069	0.787702	1185.11	0.0167468	0.982431	25.3119	6.28029	22.9223	19.3109	5.09258	127.842	0.259648
OG2537_REF_Scer_AF-P11353-F1-model_v2	14.2752	0.705511	369	0.0211421	1.03999	26.6511	6.65136	24.7797	21.0872	5.30024	132.759	0.284153
OG1333_REF_Scer_AF-P11412-F1-model_v2	16.9555	0.667376	527.839	0.0158307	1.03671	26.8364	6.47107	24.2995	20.7009	5.35641	132.175	0.278641
OG3214_REF_Scer_AF-P11986-F1-model_v2	19.1726	0.698937	527.958	0.0151459	0.99008	26.1767	6.16775	23.1795	19.618	5.07696	128.947	0.262104
OG1360_REF_Scer_AF-P12683-F1-model_v2	13.7282	0.584842	1080.74	0.0170794	0.986549	26.1998	6.24769	23.2484	20.3907	5.19918	126.96	0.264361
OG1360_REF_Scer_AF-P12684-F1-model_v2	13.7282	0.525223	1080.74	0.0170794	0.986549	26.1998	6.24769	23.2484	20.3907	5.19918	126.96	0.264361
OG2071_REF_Scer_AF-P12695-F1-model_v2	16.5851	0.663773	535.44	0.0135306	0.940291	23.9629	6.03268	21.5645	17.7659	4.88476	124.373	0.240243
OG2038_REF_Scer_AF-P12709-F1-model_v2	18.1807	0.814224	569.815	0.0158421	1.0016	26.705	6.10554	23.9129	20.7764	4.97354	129	0.266119
OG4231_REF_Scer_AF-P13045-F1-model_v2	12.7423	0.551238	563.913	0.0179624	0.989671	26.0222	6.15942	23.2538	20.2049	5.09723	128.506	0.264318
OG2214_REF_Scer_AF-P13259-F1-model_v2	13.5856	0.756402	425.577	0.0176661	0.99878	24.9408	6.42433	22.9918	18.4599	5.11245	132.741	0.265044
OG1674_REF_Scer_AF-P13298-F1-model_v2	14.8677	0.688735	222.63	0.0122282	0.983055	26.2613	6.17983	23.1017	19.8615	5.31455	127.211	0.261402
OG1883_REF_Scer_AF-P13663-F1-model_v2	16.5377	0.757327	438.423	0.0175538	0.961865	24.7859	6.01574	22.3164	18.9437	5.04727	126.159	0.252448
OG1122_REF_Scer_AF-P13711-F1-model_v2	13.2549	0.523352	785.114	0.0173563	1.00939	26.5192	6.40533	23.8391	20.5124	5.28	130.246	0.272907
OG3902_REF_Scer_AF-P14020-F1-model_v2	16.1269	0.592979	254.652	0.0149552	1.03517	27.4778	6.41738	24.4542	21.5692	5.50005	130.089	0.280267
OG1012_REF_Scer_AF-P14180-F1-model_v2	11.4641	0.536062	1032.19	0.0182974	1.02879	27.1732	6.51348	24.4546	21.3241	5.28831	131.503	0.28037
OG1432_REF_Scer_AF-P14540-F1-model_v2	20.0358	0.755142	371.387	0.016262	0.978336	25.8151	6.06921	23.2303	19.8861	4.92807	127.601	0.258346
OG1357_REF_Scer_AF-P14742-F1-model_v2	15.3849	0.766471	715.111	0.0184984	0.995365	25.5828	6.31861	23.1851	19.5999	5.2196	129.377	0.266151
OG2032_REF_Scer_AF-P14843-F1-model_v2	14.1869	0.735854	392.179	0.0185607	0.968795	24.7764	6.34537	22.518	18.4566	5.16146	127.944	0.257903
OG1667_REF_Scer_AF-P15019-F1-model_v2	17.8092	0.727305	349.793	0.012676	0.983679	25.8195	6.07881	22.8291	19.3177	5.14527	127.864	0.257611
OG1310_REF_Scer_AF-P15202-F1-model_v2	10.9243	0.651071	569.667	0.019329	1.0168	26.1072	6.37167	24.1232	20.5261	5.00201	131.437	0.272171
OG1622_REF_Scer_AF-P15274-F1-model_v2	13.2667	0.719986	839.923	0.0181432	1.039	26.8051	6.38401	24.4354	20.8442	5.17025	133.765	0.279558
OG1975_REF_Scer_AF-P15454-F1-model_v2	16.6015	0.705839	190.577	0.0142024	0.994178	25.7776	6.30995	23.1976	19.5773	5.24314	129.458	0.264171
OG3676_REF_Scer_AF-P15496-F1-model_v2	14.7493	0.64323	287.423	0.0215624	1.03234	26.6159	6.58671	24.3246	20.4433	5.21104	132.66	0.280445
OG2290_REF_Scer_AF-P15700-F1-model_v2	15.4094	0.660503	307.885	0.0161939	1.00594	25.7447	6.51431	23.2818	19.6937	5.38628	129.677	0.269345
OG3001_REF_Scer_AF-P15807-F1-model_v2	11.8002	0.393074	282.654	0.0188444	1.01885	26.1398	6.62509	23.6758	19.8244	5.35236	131.254	0.27523
OG1004_REF_Scer_AF-P15938-F1-model_v2	13.2247	0.493276	959.755	0.0174428	1.01282	25.5515	6.53499	23.3385	19.3157	5.26427	131.408	0.270063
OG1603_REF_Scer_AF-P16120-F1-model_v2	15.641	0.699328	561	0.0139624	1.00421	26.396	6.16657	23.5317	20.1563	5.152	130.003	0.266146
OG2807_REF_Scer_AF-P16387-F1-model_v2	16.6791	0.783615	430.821	0.0184168	0.986246	25.7842	6.49233	23.3579	20.0566	5.22512	128.515	0.267162
OG1060_REF_Scer_AF-P16467-F1-model_v2	18.9256	0.656848	622.426	0.0167266	0.992176	26.0561	6.19162	23.3587	20.0713	5.10122	128.13	0.263654
OG2960_REF_Scer_AF-P16622-F1-model_v2	13.6127	0.674875	407.148	0.0174445	1.02661	26.4025	6.50846	24.1316	20.5544	5.3107	131.022	0.27614
OG1673_REF_Scer_AF-P16661-F1-model_v2	11.5611	0.518042	452.179	0.0185855	1.07091	28.6808	6.75653	25.5423	22.5831	5.69609	132.174	0.296866
OG1054_REF_Scer_AF-P16861-F1-model_v2	16.1786	0.637665	983.6	0.0175928	0.968899	25.167	6.21746	22.7559	19.283	5.10077	127.514	0.25808
OG1054_REF_Scer_AF-P16862-F1-model_v2	16.1786	0.646904	983.6	0.0175928	0.968899	25.167	6.21746	22.7559	19.283	5.10077	127.514	0.25808
OG3120_REF_Scer_AF-P17423-F1-model_v2	16.1108	0.737436	354.32	0.0181137	0.976007	25.1854	6.28525	22.6873	19.2507	5.18175	126.284	0.258782
OG1835_REF_Scer_AF-P17505-F1-model_v2	18.3696	0.725024	351.393	0.0129192	0.933867	24.3835	5.73256	21.6207	18.4028	4.84779	123.458	0.238472
OG1157_REF_Scer_AF-P17649-F1-model_v2	14.0755	0.6469	497.324	0.0171354	1.00639	26.2351	6.23815	23.7618	20.5741	5.12407	129.312	0.268408
OG1567_REF_Scer_AF-P17695-F1-model_v2	16.56	0.55442	116.167	0.015816	0.993333	25.9218	6.26998	22.9598	19.2312	5.26025	128.659	0.263524
OG1329_REF_Scer_AF-P17709-F1-model_v2	15.897	0.615073	556	0.016954	0.992169	25.8328	6.25908	23.1945	19.702	5.19717	128.772	0.264521
OG1468_REF_Scer_AF-P17898-F1-model_v2	11.4341	0.522262	472.167	0.0186031	1.08094	30.0612	6.72763	26.4671	24.4655	5.78692	131.186	0.304926
OG2871_REF_Scer_AF-P18408-F1-model_v2	13.5561	0.642127	263.792	0.0176248	1.03575	26.7474	6.29107	24.3777	20.7649	5.21685	132.796	0.277778
OG3612_REF_Scer_AF-P18562-F1-model_v2	14.8252	0.749468	215.458	0.0178605	1.02429	26.5555	6.82774	23.864	20.2304	5.70721	130.241	0.280959
OG3062_REF_Scer_AF-P18900-F1-model_v2	13.2418	0.676101	464.786	0.0162749	0.983076	24.9903	6.20248	22.5515	19.0029	5.0832	128.259	0.257435
OG1316_REF_Scer_AF-P19097-F1-model_v2	16.6291	0.675985	1853.58	0.0153578	0.97438	25.1408	6.05881	22.7089	19.2614	5.00948	127.832	0.255323
OG1924_REF_Scer_AF-P19262-F1-model_v2	15.1383	0.769331	454.885	0.0144518	0.963439	24.0051	6.42056	21.844	17.602	5.05217	126.628	0.248822
OG1516_REF_Scer_AF-P19358-F1-model_v2	18.2364	0.818646	417.429	0.0164696	0.978332	25.5252	6.17232	23.0358	19.345	5.1634	127.792	0.260078
OG1039_REF_Scer_AF-P19414-F1-model_v2	15.3682	0.702999	801.235	0.0173514	0.96953	25.2866	6.28934	22.8191	19.0693	5.08983	127.002	0.257753
OG2218_REF_Scer_AF-P20049-F1-model_v2	12.7282	0.669619	452.731	0.0191898	1.0278	27.0006	6.46485	24.4477	21.1607	5.31534	131.065	0.279854
OG2056_REF_Scer_AF-P20051-F1-model_v2	14.1126	0.632391	359.741	0.0188405	1.00388	26.187	6.30033	23.6597	20.156	5.03865	128.314	0.266697
OG1004_REF_Scer_AF-P20095-F1-model_v2	13.2247	0.498909	959.755	0.0174428	1.01282	25.5515	6.53499	23.3385	19.3157	5.26427	131.408	0.270063
OG2182_REF_Scer_AF-P20485-F1-model_v2	13.8619	0.494589	589.192	0.0180544	1.02285	26.2646	6.35453	23.9511	20.2759	5.20852	132.448	0.274577
OG1585_REF_Scer_AF-P20967-F1-model_v2	15.3439	0.755318	1034.19	0.0180274	1.01327	25.9727	6.20907	23.9017	20.5896	5.10593	130.777	0.270236
OG1470_REF_Scer_AF-P21147-F1-model_v2	12.7271	0.640349	493.929	0.0206945	1.05068	28.0501	6.62466	25.5638	22.5249	5.38657	131.85	0.291052
OG2912_REF_Scer_AF-P21182-F1-model_v2	12.8729	0.531809	418.042	0.0199105	1.03229	27.328	6.40259	24.6184	21.4706	5.22517	132.371	0.28193
OG2053_REF_Scer_AF-P21264-F1-model_v2	15.5177	0.651585	565.481	0.0173732	0.976808	25.1177	6.34459	22.6967	19.0045	5.06938	126.776	0.257407
OG1070_REF_Scer_AF-P21524-F1-model_v2	14.6622	0.740618	939.821	0.0186468	1.01055	26.2152	6.57854	23.7632	19.9799	5.24868	130.724	0.273211
OG1070_REF_Scer_AF-P21672-F1-model_v2	14.6622	0.719865	939.821	0.0186468	1.01055	26.2152	6.57854	23.7632	19.9799	5.24868	130.724	0.273211
OG2704_REF_Scer_AF-P21801-F1-model_v2	13.206	0.812978	287.655	0.0271718	1.03091	26.3766	7.30023	24.1174	20.013	5.71567	132.088	0.291196
OG1170_REF_Scer_AF-P21826-F1-model_v2	15.5957	0.665112	573.972	0.018907	1.02586	26.4606	6.71105	24.1156	20.1581	5.29431	131.007	0.277303
OG1056_REF_Scer_AF-P21954-F1-model_v2	15.3854	0.754088	453.702	0.0161705	1.0147	26.6335	6.75451	23.9498	19.8132	5.46706	130.313	0.275933
OG1468_REF_Scer_AF-P22140-F1-model_v2	11.4341	0.522301	472.167	0.0186031	1.08094	30.0612	6.72763	26.4671	24.4655	5.78692	131.186	0.304926
OG1631_REF_Scer_AF-P22217-F1-model_v2	18.4011	0.617062	122	0.0165648	0.995356	26.5858	6.49583	23.4859	20.1638	5.11173	127.288	0.266123
OG4744_REF_Scer_AF-P22289-F1-model_v2		0.57499	72.7619	0.0154746	1.03489	28.7958	6.43948	25.4774	22.5883	5.26656	132.491	0.286534
OG1631_REF_Scer_AF-P22803-F1-model_v2	18.4011	0.602122	122	0.0165648	0.995356	26.5858	6.49583	23.4859	20.1638	5.11173	127.288	0.266123
OG1112_REF_Scer_AF-P23254-F1-model_v2	17.9941	0.638663	712.825	0.0165284	0.981441	25.8181	5.95797	23.3036	20.3808	4.99372	127.442	0.259638
OG1266_REF_Scer_AF-P23337-F1-model_v2	14.6914	0.748817	697.344	0.0190641	1.02472	26.5496	6.44243	24.1767	20.7281	5.20581	131.821	0.276856
OG1640_REF_Scer_AF-P23501-F1-model_v2	15.7801	0.456115	462.731	0.0207473	1.06389	28.7317	6.79431	25.7298	23.3185	5.7446	131.1	0.299085
OG1650_REF_Scer_AF-P23542-F1-model_v2	15.3283	0.614939	454.444	0.0172347	0.995732	26.0626	6.15878	23.5304	20.3987	5.08894	128.554	0.265157
OG1004_REF_Scer_AF-P24384-F1-model_v2	13.2247	0.527397	959.755	0.0174428	1.01282	25.5515	6.53499	23.3385	19.3157	5.26427	131.408	0.270063
OG2567_REF_Scer_AF-P24521-F1-model_v2	12.1473	0.476887	498.923	0.0163398	0.982463	25.626	6.01185	22.9707	19.7411	5.03563	128.305	0.259135
OG2382_REF_Scer_AF-P25045-F1-model_v2	13.1178	0.487407	593.72	0.0168479	1.01104	26.2127	6.26291	23.6056	20.3273	5.23327	130.247	0.270058
OG1730_REF_Scer_AF-P25087-F1-model_v2	15.5363	0.685642	398.214	0.0172889	1.01475	26.9159	6.31993	24.3081	21.1133	5.14596	130.872	0.274481
OG3221_REF_Scer_AF-P25335-F1-model_v2	13.3501	0.617774	387.625	0.0186757	0.999624	26.0432	6.32529	23.8817	20.2009	5.145	129.65	0.269211
OG1434_REF_Scer_AF-P25340-F1-model_v2	13.1861	0.673426	569.038	0.0223974	1.11972	31.0076	7.18391	27.7751	25.6304	5.95453	134.314	0.323335
OG3021_REF_Scer_AF-P25358-F1-model_v2	11.7477	0.678508	341.84	0.0196019	1.107	30.7083	6.93369	27.1669	25.1719	5.93257	132.787	0.315256
OG4758_REF_Scer_AF-P25372-F1-model_v2	15.3068	0.477232	137.667	0.0180476	1.01668	26.7414	6.73804	23.926	20.5161	5.40457	129.405	0.27679
OG1567_REF_Scer_AF-P25373-F1-model_v2	16.56	0.540205	116.167	0.015816	0.993333	25.9218	6.26998	22.9598	19.2312	5.26025	128.659	0.263524
OG1785_REF_Scer_AF-P25578-F1-model_v2		0.550508	482.923	0.0171434	1.03848	27.1165	6.51115	24.412	21.0111	5.45129	132.156	0.282068
OG2577_REF_Scer_AF-P25605-F1-model_v2	15.6447	0.719832	319.913	0.0178259	0.976814	24.2725	5.9727	22.2607	18.9394	4.92684	128	0.252645
OG1603_REF_Scer_AF-P25632-F1-model_v2	15.641	0.245098	454	0.0159601	1.00527	25.2541	6.33939	23.0252	18.5521	5.04208	132.593	0.263842
OG1060_REF_Scer_AF-P26263-F1-model_v2	18.9256	0.653601	622.426	0.0167266	0.992176	26.0561	6.19162	23.3587	20.0713	5.10122	128.13	0.263654
OG5118_REF_Scer_AF-P26364-F1-model_v2	13.5416	0.600282	287.615	0.0154392	1.01458	25.7376	6.33296	23.2823	19.4619	5.38875	130.55	0.268942
OG1266_REF_Scer_AF-P27472-F1-model_v2	14.6914	0.745137	697.344	0.0190641	1.02472	26.5496	6.44243	24.1767	20.7281	5.20581	131.821	0.276856
OG2183_REF_Scer_AF-P27515-F1-model_v2	10.8927	0.580577	508.889	0.0179552	1.01846	26.465	6.72633	23.8246	19.8137	5.42534	130.601	0.276318
OG2453_REF_Scer_AF-P27616-F1-model_v2	15.8803	0.697104	318.92	0.0148652	1.018	26.4882	6.33488	23.8141	19.9989	5.34654	130.804	0.271942
OG2903_REF_Scer_AF-P27680-F1-model_v2	12.7499	0.527958	308.423	0.0202192	1.03789	26.9245	6.72238	24.5129	20.8055	5.41087	131.891	0.283803
OG1364_REF_Scer_AF-P27796-F1-model_v2	11.8314	0.650851	429.321	0.0159055	0.93745	24.3324	6.12573	21.7477	18.0821	4.98674	124.333	0.244681
OG2099_REF_Scer_AF-P28240-F1-model_v2	15.2372	0.675582	594.778	0.0178736	1.00335	25.9094	6.34301	23.6818	20.0329	5.10496	130.143	0.268163
OG1786_REF_Scer_AF-P28241-F1-model_v2	16.9342	0.73216	378.536	0.0153857	0.968708	25.3319	6.29103	22.5596	18.9038	5.16446	126.173	0.255885
OG1500_REF_Scer_AF-P28274-F1-model_v2	14.6117	0.746794	582.355	0.018875	1.00299	25.9156	6.33413	23.5546	19.9717	5.2191	129.621	0.26914
OG1303_REF_Scer_AF-P28496-F1-model_v2	13.0895	0.602624	408.133	0.0195002	1.11696	30.3292	7.13824	27.126	24.556	5.94727	135.616	0.31805
OG2082_REF_Scer_AF-P28777-F1-model_v2	15.8499	0.766873	406.926	0.0171447	0.944564	24.0025	6.17371	21.9839	18.2601	5.01012	125.934	0.248079
OG2057_REF_Scer_AF-P28789-F1-model_v2	13.4573	0.606384	355.269	0.0178107	0.977979	24.9634	6.3177	22.4781	18.6572	5.27038	128.177	0.259948
OG2677_REF_Scer_AF-P28834-F1-model_v2	16.9465	0.701842	456.346	0.014635	0.970516	25.4103	6.22748	22.6641	18.9715	5.14818	126.874	0.256167
OG1230_REF_Scer_AF-P29465-F1-model_v2	12.6497	0.675546	1273.71	0.0198703	1.02209	26.9083	6.68509	24.2621	20.7784	5.37704	130.765	0.280345
OG1365_REF_Scer_AF-P29509-F1-model_v2	15.5292	0.811914	347	0.0163265	0.955936	24.8186	6.1881	22.3948	18.7451	5.05082	125.88	0.251947
OG2498_REF_Scer_AF-P29704-F1-model_v2	13.8761	0.599435	482.769	0.0188761	1.05344	27.4687	6.67453	24.6602	21.1956	5.46519	132.896	0.28727
OG1880_REF_Scer_AF-P29952-F1-model_v2	15.6824	0.64989	430.037	0.0164454	0.994489	25.7686	6.16929	23.2292	19.8428	5.00819	128.67	0.261805
OG1674_REF_Scer_AF-P30402-F1-model_v2	14.8677	0.628036	222.63	0.0122282	0.983055	26.2613	6.17983	23.1017	19.8615	5.31455	127.211	0.261402
OG1240_REF_Scer_AF-P30624-F1-model_v2	14.9278	0.587139	696.259	0.0174176	1.00911	26.5569	6.50985	23.8136	20.0418	5.36383	129.158	0.272655
OG1170_REF_Scer_AF-P30952-F1-model_v2	15.5957	0.680425	573.972	0.018907	1.02586	26.4606	6.71105	24.1156	20.1581	5.29431	131.007	0.277303
OG1810_REF_Scer_AF-P31116-F1-model_v2	16.6271	0.661348	398.524	0.0115728	0.957389	25.4261	5.78121	22.3074	19.2353	5.00162	125.382	0.247719
OG3978_REF_Scer_AF-P31373-F1-model_v2	16.6071	0.740914	396.364	0.0142213	0.946235	24.6831	5.59811	22.1518	19.1541	4.74693	125.166	0.242645
OG1634_REF_Scer_AF-P31688-F1-model_v2	14.7252	0.581873	927.615	0.0184189	1.02097	26.4325	6.37491	24.0017	20.4281	5.22177	131.441	0.274627
OG2906_REF_Scer_AF-P32178-F1-model_v2	13.0119	0.645487	271.519	0.0163491	1.05249	26.6688	6.74801	24.3093	20.1302	5.43734	133.725	0.282655
OG2455_REF_Scer_AF-P32190-F1-model_v2	14.2031	0.600317	635.48	0.0183048	0.980017	25.7392	6.27564	23.1866	19.7917	5.17997	127.993	0.263651
OG3100_REF_Scer_AF-P32191-F1-model_v2	15.476	0.610437	662.963	0.0166582	0.995205	25.9142	6.27764	23.2973	19.9162	5.1488	128.55	0.264578
OG2552_REF_Scer_AF-P32263-F1-model_v2	14.6018	0.554162	307.333	0.0179338	0.941114	24.61	6.29116	21.8875	18.4785	5.10804	123.671	0.249202
OG1744_REF_Scer_AF-P32264-F1-model_v2	12.2733	0.670516	464.074	0.0166827	0.9727	25.1173	6.29709	22.5532	18.6184	5.12801	127.611	0.257042
OG1537_REF_Scer_AF-P32288-F1-model_v2	16.126	0.800083	399	0.0209648	0.993529	25.8785	6.41779	23.8137	20.3279	5.16407	129.548	0.270569
OG1313_REF_Scer_AF-P32327-F1-model_v2	15.7069	0.790749	1185.11	0.0167468	0.982431	25.3119	6.28029	22.9223	19.3109	5.09258	127.842	0.259648
OG5490_REF_Scer_AF-P32340-F1-model_v2	15.698	0.716977	529.583	0.0147285	1.00831	26.5278	6.32147	23.6718	20.3251	5.29436	128.74	0.268902
OG2062_REF_Scer_AF-P32347-F1-model_v2	14.0347	0.730081	383.808	0.0192556	1.04293	27.0087	6.69718	24.6879	21.3083	5.46921	131.226	0.284749
OG2353_REF_Scer_AF-P32352-F1-model_v2		0.62284	233	0.0178925	1.05186	28.6878	6.5962	25.5894	22.9654	5.37084	130.847	0.29012
OG2465_REF_Scer_AF-P32353-F1-model_v2	12.6686	0.620357	368	0.0214644	1.12067	30.5	6.90996	27.4542	25.0357	5.66972	135.528	0.316728
OG1337_REF_Scer_AF-P32356-F1-model_v2	13.4959	0.682813	766.964	0.0180952	1.02878	26.6511	6.48406	24.312	20.7908	5.29643	132.592	0.279102
OG3304_REF_Scer_AF-P32375-F1-model_v2		0.571078	534.679	0.0193727	0.986636	25.6391	6.30251	23.2494	19.648	5.12111	127.713	0.263615
OG3774_REF_Scer_AF-P32377-F1-model_v2	15.0769	0.667632	392.391	0.0166126	0.97906	25.4783	6.10577	22.8599	19.585	5.02911	128.22	0.258683
OG2123_REF_Scer_AF-P32378-F1-model_v2		0.629246	401.808	0.0204424	1.03933	28.3632	6.80717	25.1436	22.9229	5.75178	128.478	0.292457
OG4605_REF_Scer_AF-P32419-F1-model_v2	14.757	0.540916	371.071	0.0141768	0.959145	25.1519	5.88659	22.2634	19.2325	5.04892	124.868	0.249384
OG4665_REF_Scer_AF-P32449-F1-model_v2	15.475	0.727034	386.059	0.0171537	0.950438	24.5132	6.18746	22.0422	18.1596	5.04717	126.34	0.250267
OG4275_REF_Scer_AF-P32451-F1-model_v2	12.258	0.71538	387.632	0.0225268	0.991589	25.2179	6.9818	23.1031	18.736	5.35747	129.324	0.271185
OG3413_REF_Scer_AF-P32452-F1-model_v2	11.815	0.457584	309.409	0.0186278	1.00467	26.2506	6.2541	23.7164	20.3537	5.09889	130.327	0.269555
OG3683_REF_Scer_AF-P32459-F1-model_v2	12.7046	0.522796	228.308	0.0191165	0.991987	25.6344	6.27321	23.3426	19.7429	4.97379	128.548	0.263106
OG1955_REF_Scer_AF-P32461-F1-model_v2	12.8204	0.519192	581	0.0175273	0.986676	25.5339	6.01369	23.0497	19.5967	4.9651	129.664	0.260384
OG2098_REF_Scer_AF-P32462-F1-model_v2		0.61856	433.308	0.0203068	1.0923	30.2372	6.86719	26.7054	24.5855	5.9294	132.642	0.31145
OG1697_REF_Scer_AF-P32469-F1-model_v2	13.6655	0.763096	317.308	0.0175088	1.01269	25.9097	6.1957	23.5143	20.1787	5.14991	131.019	0.268996
OG1959_REF_Scer_AF-P32473-F1-model_v2	17.6952	0.774985	388.679	0.015387	0.970693	25.1429	6.24113	22.6278	19.3122	5.01965	126.73	0.25507
OG4061_REF_Scer_AF-P32476-F1-model_v2	13.7923	0.590198	483.538	0.0178674	1.01691	26.8625	6.43866	24.0206	21.0092	5.35641	128.858	0.275206
OG2186_REF_Scer_AF-P32477-F1-model_v2	14.3672	0.562457	674.458	0.0185854	1.03091	26.5987	6.60614	24.2517	20.4749	5.22473	132.609	0.278665
OG1168_REF_Scer_AF-P32528-F1-model_v2	13.2481	0.413832	1421.71	0.0176829	0.99297	25.7811	6.2692	23.3256	20.0472	5.18904	128.401	0.26533
OG4016_REF_Scer_AF-P32582-F1-model_v2	15.7847	0.703841	497.909	0.0131989	0.978179	25.7126	6.15894	22.7516	18.8935	5.20145	127.303	0.257065
OG3319_REF_Scer_AF-P32626-F1-model_v2	13.7846	0.527158	249.708	0.0137432	1.00673	26.6098	6.06447	23.5776	20.361	5.20453	129.522	0.266578
OG1746_REF_Scer_AF-P32642-F1-model_v2	14.6644	0.598096	264.885	0.0153134	0.984887	24.9049	5.91325	22.7272	19.3824	4.7955	129.28	0.253925
OG1521_REF_Scer_AF-P32771-F1-model_v2	15.1178	0.708808	383.414	0.0215208	0.94234	25.146	6.26147	22.5681	19.1434	5.14343	124.375	0.255788
OG1659_REF_Scer_AF-P32775-F1-model_v2	15.2146	0.708529	771.95	0.0187195	1.04356	27.6603	6.45935	25.0925	21.9469	5.23282	132.864	0.285149
OG1081_REF_Scer_AF-P32784-F1-model_v2	12.9296	0.534219	736.39	0.0172882	1.02717	26.6292	6.62764	24.0022	20.5284	5.44872	130.558	0.277978
OG2397_REF_Scer_AF-P32796-F1-model_v2	13.9004	0.505906	673.259	0.0175883	1.02993	26.9082	6.3666	24.3577	21.1318	5.19259	131.887	0.277499
OG4555_REF_Scer_AF-P32799-F1-model_v2	16.6024	0.536322	131.556	0.0213522	1.07082	27.4675	6.60154	25.7305	22.1819	5.13347	134.445	0.290903
OG1671_REF_Scer_AF-P32861-F1-model_v2	16.5583	0.782334	532.889	0.0165005	1.00087	26.0049	6.30427	23.3025	19.5929	5.17691	129.704	0.266085
OG1556_REF_Scer_AF-P32895-F1-model_v2	14.3217	0.780882	449.067	0.0190657	0.966518	24.7761	6.39356	22.4881	18.3436	5.03857	128.081	0.256816
OG1502_REF_Scer_AF-P33300-F1-model_v2	14.1243	0.631723	420.154	0.0197765	1.09122	29.2708	7.02037	26.2929	23.0283	5.75104	134.793	0.306788
OG2356_REF_Scer_AF-P33312-F1-model_v2	14.0356	0.521993	251.72	0.0189922	1.00643	26.1321	6.50467	23.6346	19.8436	5.33615	128.911	0.27136
OG1112_REF_Scer_AF-P33315-F1-model_v2	17.9941	0.601878	712.825	0.0165284	0.981441	25.8181	5.95797	23.3036	20.3808	4.99372	127.442	0.259638
OG4581_REF_Scer_AF-P33330-F1-model_v2	15.2879	0.615362	398.957	0.0145777	0.981555	25.928	6.00071	23.0828	19.9608	5.05857	127.321	0.258425
OG1471_REF_Scer_AF-P33333-F1-model_v2	14.1913	0.51438	312.29	0.0168202	1.02637	27.2543	6.66104	24.1833	20.908	5.55734	129.427	0.280126
OG1302_REF_Scer_AF-P33401-F1-model_v2	15.587	0.686994	563.552	0.0145978	0.983137	26.3166	6.13586	23.4343	20.1575	5.21606	127.559	0.263046
OG2048_REF_Scer_AF-P33412-F1-model_v2	13.1924	0.480236	419.043	0.0207426	1.00916	26.0752	6.47825	23.8047	19.9226	5.16356	131.213	0.273059
OG2112_REF_Scer_AF-P33421-F1-model_v2		0.510521	177.897	0.0172416	1.03333	27.9797	6.39178	24.9262	22.9789	5.60203	128.476	0.285138
OG2357_REF_Scer_AF-P33734-F1-model_v2	15.222	0.676215	612.333	0.0159003	0.972746	25.5821	5.99541	22.8929	19.6383	5.0689	127.65	0.257508
OG1337_REF_Scer_AF-P35172-F1-model_v2	13.4959	0.666088	766.964	0.0180952	1.02878	26.6511	6.48406	24.312	20.7908	5.29643	132.592	0.279102
OG3114_REF_Scer_AF-P35202-F1-model_v2	12.7221	0.43212	307.652	0.0190248	1.0171	26.89	6.46187	24.0956	20.5122	5.33235	130.993	0.277228
OG3782_REF_Scer_AF-P35497-F1-model_v2	16.2626	0.609032	357.52	0.0172095	0.96836	25.6496	6.05772	22.949	19.9293	5.05572	125.426	0.256757
OG4250_REF_Scer_AF-P35731-F1-model_v2		0.38438	260.68	0.0178429	0.958065	24.8862	6.32043	22.2026	18.697	5.22884	126.015	0.255525
OG3063_REF_Scer_AF-P36010-F1-model_v2	17.9762	0.714424	167.63	0.0169645	1.01989	26.5945	6.44575	24.1337	20.8975	5.41717	129.73	0.275968
OG1276_REF_Scer_AF-P36013-F1-model_v2	14.2055	0.677435	661.172	0.0181623	0.992186	25.4626	6.41006	23.1058	19.4587	5.19484	128.753	0.264748
OG2084_REF_Scer_AF-P36024-F1-model_v2	13.2444	0.676332	605.75	0.0160504	0.924321	22.9571	5.9074	21.0454	16.2161	4.57166	127.074	0.233671
OG3008_REF_Scer_AF-P36076-F1-model_v2	11.8787	0.630016	515.63	0.0170858	0.953394	23.7285	6.13819	21.861	17.2357	4.77627	128.168	0.245499
OG1242_REF_Scer_AF-P36107-F1-model_v2	12.96	0.596392	420.594	0.0188424	1.07234	29.4415	6.6279	26.1457	24.3444	5.60336	130.883	0.299593
OG4524_REF_Scer_AF-P36143-F1-model_v2	12.2921	0.380647	549.545	0.0165636	1.01835	25.9962	6.00432	23.7596	20.2777	4.93124	131.693	0.266731
OG1081_REF_Scer_AF-P36148-F1-model_v2	12.9296	0.486745	736.39	0.0172882	1.02717	26.6292	6.62764	24.0022	20.5284	5.44872	130.558	0.277978
OG1966_REF_Scer_AF-P36150-F1-model_v2	13.3146	0.530174	577.519	0.0169534	0.984897	25.0547	6.11925	22.6917	19.2277	5.17251	128.495	0.259511
OG1302_REF_Scer_AF-P37012-F1-model_v2	15.587	0.705195	563.552	0.0145978	0.983137	26.3166	6.13586	23.4343	20.1575	5.21606	127.559	0.263046
OG2262_REF_Scer_AF-P37254-F1-model_v2	12.273	0.512004	768.773	0.0196288	1.01526	26.5722	6.41066	24.0369	20.6039	5.28063	130.531	0.275588
OG1030_REF_Scer_AF-P37291-F1-model_v2	16.9933	0.701546	482.259	0.016479	0.99022	25.5575	6.28329	23.1776	19.6676	5.13185	128.596	0.262723
OG1030_REF_Scer_AF-P37292-F1-model_v2	16.9933	0.636864	482.259	0.016479	0.99022	25.5575	6.28329	23.1776	19.6676	5.13185	128.596	0.262723
OG1287_REF_Scer_AF-P37298-F1-model_v2		0.469603	169.185	0.0190278	1.02219	27.4273	6.53386	24.5782	21.9711	5.55784	127.277	0.281242
OG4552_REF_Scer_AF-P37299-F1-model_v2	14.8213	0.483461	83.7059	0.0177561	1.07831	29.2959	6.88429	26.3936	23.5271	5.63177	130.297	0.299372
OG1129_REF_Scer_AF-P37303-F1-model_v2	12.9785	0.631592	422.75	0.0192341	0.990297	25.9217	6.38908	23.3835	19.789	5.1444	128.451	0.266245
OG1322_REF_Scer_AF-P38009-F1-model_v2	17.1653	0.821329	603.4	0.015178	0.981986	25.4422	5.96031	22.8884	19.6729	4.98562	127.878	0.256527
OG2588_REF_Scer_AF-P38063-F1-model_v2	13.5984	0.786341	323.913	0.018444	0.968086	25.0403	6.4444	22.4041	18.3313	5.11305	127.173	0.2571
OG1977_REF_Scer_AF-P38066-F1-model_v2	13.1465	0.720899	354.731	0.0192059	0.977112	24.37	6.32121	22.4955	18.3537	5.10621	129.084	0.258178
OG1126_REF_Scer_AF-P38067-F1-model_v2	13.2309	0.598197	538.054	0.0166443	0.974901	25.7844	6.25131	22.9988	19.7425	5.16183	126.527	0.26021
OG2573_REF_Scer_AF-P38075-F1-model_v2	14.8125	0.647605	231.654	0.0181937	1.04756	26.0178	6.55292	24.5004	20.6597	5.34238	134.65	0.282201
OG1016_REF_Scer_AF-P38113-F1-model_v2	17.3743	0.663825	366.708	0.0177519	0.949117	25.4342	5.90149	22.6547	19.8149	5.05467	124.073	0.252513
OG4312_REF_Scer_AF-P38115-F1-model_v2	15.1927	0.52563	337.067	0.0172497	1.02564	26.61	6.27698	24.1042	20.4155	5.24113	131.058	0.274062
OG2882_REF_Scer_AF-P38122-F1-model_v2	12.519	0.466571	345.8	0.017161	0.983782	25.662	6.27544	23.1042	19.8014	5.20181	127.545	0.262724
OG1497_REF_Scer_AF-P38143-F1-model_v2	15.6148	0.698712	163.296	0.0156352	1.03644	27.6022	6.32488	24.5082	21.5646	5.46197	130.95	0.280986
OG2369_REF_Scer_AF-P38145-F1-model_v2	14.4395	0.618034	233.269	0.0156857	0.966971	25.5563	6.27705	22.6971	18.668	5.16771	127.139	0.25717
OG3935_REF_Scer_AF-P38169-F1-model_v2	13.1324	0.531186	541	0.018423	1.02571	26.9488	6.60871	24.2377	20.8916	5.35384	131.283	0.279744
OG3242_REF_Scer_AF-P38179-F1-model_v2		0.455616	453.182	0.019893	1.10463	30.3361	6.89307	26.8181	24.8027	5.85469	132.808	0.312197
OG1695_REF_Scer_AF-P38221-F1-model_v2	12.9843	0.63876	453.63	0.0193867	1.08434	30.0097	7.05834	26.4175	23.9215	5.90437	131.514	0.307983
OG2044_REF_Scer_AF-P38225-F1-model_v2	12.8595	0.539838	652.682	0.0190332	1.04462	27.7456	6.63988	24.9575	21.7527	5.4654	131.854	0.287628
OG4021_REF_Scer_AF-P38242-F1-model_v2		0.425424	225.125	0.0180579	1.04333	28.0992	6.61998	24.8171	22.4331	5.7866	129.618	0.289829
OG4959_REF_Scer_AF-P38286-F1-model_v2	13.9795	0.605666	347	0.0155273	1.00674	26.9132	6.45221	23.73	20.6922	5.46986	127.989	0.272695
OG1502_REF_Scer_AF-P38287-F1-model_v2	14.1243	0.624078	420.154	0.0197765	1.09122	29.2708	7.02037	26.2929	23.0283	5.75104	134.793	0.306788
OG1306_REF_Scer_AF-P38298-F1-model_v2		0.492561	324.731	0.0221453	1.11703	30.9616	7.04369	27.677	25.6377	5.96466	134.002	0.321794
OG3350_REF_Scer_AF-P38332-F1-model_v2	13.2935	0.476721	360.545	0.0207866	0.98747	26.195	6.26996	23.5361	20.1031	5.19028	129.34	0.269055
OG3313_REF_Scer_AF-P38342-F1-model_v2	11.2147	0.411345	316.235	0.0176513	1.00706	26.8069	6.40877	23.9001	21.0347	5.43416	128.484	0.274509
OG1565_REF_Scer_AF-P38604-F1-model_v2	12.1694	0.637795	727.696	0.0213496	1.05371	27.9789	6.63921	25.4005	22.5372	5.4892	132.48	0.293048
OG2588_REF_Scer_AF-P38620-F1-model_v2	13.5984	0.787694	323.913	0.018444	0.968086	25.0403	6.4444	22.4041	18.3313	5.11305	127.173	0.2571
OG1779_REF_Scer_AF-P38625-F1-model_v2	15.8248	0.828145	526.286	0.01761	1.01299	26.277	6.45768	23.9017	20.2081	5.27083	129.307	0.271732
OG1500_REF_Scer_AF-P38627-F1-model_v2	14.6117	0.730825	582.355	0.018875	1.00299	25.9156	6.33413	23.5546	19.9717	5.2191	129.621	0.26914
OG3115_REF_Scer_AF-P38628-F1-model_v2	13.9165	0.541317	538.304	0.0159088	0.976455	25.6219	5.88577	22.8185	19.6446	4.93783	127.944	0.255885
OG3018_REF_Scer_AF-P38635-F1-model_v2	13.0786	0.429788	343.385	0.0197904	1.04233	27.2098	6.41557	24.7702	21.2944	5.23856	133.119	0.283234
OG2968_REF_Scer_AF-P38689-F1-model_v2	13.9752	0.845347	373.852	0.0183935	0.971372	25.1054	6.58451	22.4113	18.2494	5.19554	127.495	0.259295
OG1744_REF_Scer_AF-P38690-F1-model_v2	12.2733	0.599325	464.074	0.0166827	0.9727	25.1173	6.29709	22.5532	18.6184	5.12801	127.611	0.257042
OG1354_REF_Scer_AF-P38697-F1-model_v2	15.4078	0.731849	559.929	0.0163517	0.954005	25.0264	6.22987	22.3001	18.7912	5.10888	125.94	0.253064
OG1303_REF_Scer_AF-P38703-F1-model_v2	13.0895	0.622274	408.133	0.0195002	1.11696	30.3292	7.13824	27.126	24.556	5.94727	135.616	0.31805
OG4583_REF_Scer_AF-P38710-F1-model_v2	14.4606	0.55242	290.1	0.0188821	0.987952	26.5433	6.23722	23.7654	20.6436	5.20531	128.056	0.268689
OG1022_REF_Scer_AF-P38715-F1-model_v2	15.8283	0.591848	371.667	0.0170446	1.03442	27.0598	6.3425	24.423	21.0542	5.28298	131.177	0.27796
OG1488_REF_Scer_AF-P38720-F1-model_v2	18.3565	0.809407	492.071	0.0172032	0.987084	26.2463	6.30586	23.5643	20.3203	5.24145	127.514	0.266407
OG2647_REF_Scer_AF-P38787-F1-model_v2	13.5425	0.361302	377.462	0.0177195	1.00906	26.1977	6.55977	23.398	19.5406	5.27961	129.91	0.270555
OG1857_REF_Scer_AF-P38795-F1-model_v2	13.2532	0.754953	722.852	0.0209444	1.02193	26.5571	6.63683	24.1478	20.7338	5.39097	131.046	0.280177
OG1365_REF_Scer_AF-P38816-F1-model_v2	15.5292	0.772693	347	0.0163265	0.955936	24.8186	6.1881	22.3948	18.7451	5.05082	125.88	0.251947
OG3639_REF_Scer_AF-P38840-F1-model_v2	14.2855	0.443729	512.087	0.0164978	1.02894	27.0871	6.54514	24.3057	20.6835	5.35227	131.024	0.278248
OG3991_REF_Scer_AF-P38858-F1-model_v2	15.8352	0.500426	255.545	0.0164605	0.991695	25.9797	5.92584	23.2403	20.18	4.99938	128.058	0.260588
OG1210_REF_Scer_AF-P38891-F1-model_v2	16.2234	0.713182	407.839	0.0173701	1.01334	26.4084	6.46353	23.9287	20.5317	5.36847	129.248	0.27352
OG3074_REF_Scer_AF-P38913-F1-model_v2	14.0774	0.468732	290.667	0.0196484	1.04373	27.2355	6.45822	24.7245	21.5877	5.38923	132.839	0.285342
OG4624_REF_Scer_AF-P38954-F1-model_v2		0.517422	482.25	0.0202421	1.08385	29.691	6.82063	26.5074	24.1876	5.62767	132.567	0.305051
OG1774_REF_Scer_AF-P38972-F1-model_v2	15.8051	0.6957	1371.6	0.0173468	0.970124	25.1686	6.04396	22.7371	19.591	4.9682	127.136	0.255657
OG4185_REF_Scer_AF-P38986-F1-model_v2	12.6313	0.595823	406	0.0156388	0.960173	25.4912	6.09605	22.6389	19.3492	5.08327	126.256	0.254773
OG1615_REF_Scer_AF-P38992-F1-model_v2	11.1717	0.590735	352.481	0.0201722	1.10972	29.629	6.95322	26.9634	24.0164	5.64102	135.244	0.310625
OG1451_REF_Scer_AF-P38998-F1-model_v2	16.8209	0.726309	406.25	0.0172184	1.00896	25.8794	6.22513	23.5836	20.1347	5.16963	129.151	0.267172
OG1935_REF_Scer_AF-P38999-F1-model_v2	17.0698	0.72928	445.808	0.0154429	0.992165	26.2312	6.15946	23.3098	20.066	5.23795	127.683	0.26406
OG1240_REF_Scer_AF-P39002-F1-model_v2	14.9278	0.568539	696.259	0.0174176	1.00911	26.5569	6.50985	23.8136	20.0418	5.36383	129.158	0.272655
OG2394_REF_Scer_AF-P39006-F1-model_v2	12.5972	0.641584	548.385	0.0177708	1.02663	26.8546	6.45172	24.3537	21.2363	5.33727	131.237	0.278936
OG1087_REF_Scer_AF-P39518-F1-model_v2	11.4997	0.460435	770.829	0.0164928	1.01907	26.7373	6.47022	23.9204	20.4187	5.37972	130.328	0.274993
OG1445_REF_Scer_AF-P39522-F1-model_v2	15.0584	0.756085	661.962	0.0179459	0.954407	25.0312	6.47644	22.506	18.7571	5.18492	125.466	0.25615
OG2215_REF_Scer_AF-P39525-F1-model_v2	12.5318	0.525507	456.458	0.0165953	0.938194	24.812	5.92283	22.2072	19.1428	4.90964	124.576	0.246933
OG1039_REF_Scer_AF-P39533-F1-model_v2	15.3682	0.662471	801.235	0.0173514	0.96953	25.2866	6.28934	22.8191	19.0693	5.08983	127.002	0.257753
OG3767_REF_Scer_AF-P39683-F1-model_v2	14.9247	0.603914	502.913	0.0167077	1.0336	27.4602	6.54924	24.5707	20.9885	5.35388	131.765	0.281154
OG2147_REF_Scer_AF-P39692-F1-model_v2	14.5123	0.46155	1049.31	0.0134378	0.994908	25.9319	5.84621	23.1908	20.228	5.00454	128.803	0.259224
OG1892_REF_Scer_AF-P39708-F1-model_v2	17.9331	0.728364	495.821	0.0158063	0.963863	25.4633	5.9581	22.8699	20.0384	5.04934	126.571	0.255795
OG1694_REF_Scer_AF-P39713-F1-model_v2	14.9923	0.509015	408.806	0.021403	0.976211	25.6281	6.38651	23.2044	19.6147	5.20136	126.762	0.264451
OG1694_REF_Scer_AF-P39714-F1-model_v2	14.9923	0.509253	408.806	0.021403	0.976211	25.6281	6.38651	23.2044	19.6147	5.20136	126.762	0.264451
OG3429_REF_Scer_AF-P39726-F1-model_v2	16.8076	0.523732	173.958	0.0139972	0.95747	24.6144	5.62133	22.2611	19.0885	4.70555	127.268	0.244896
OG4110_REF_Scer_AF-P39988-F1-model_v2		0.522062	321.125	0.0179137	1.01325	26.8973	6.35517	23.9553	20.6898	5.25205	130.263	0.274144
OG1273_REF_Scer_AF-P40012-F1-model_v2	13.1256	0.41281	620.2	0.0157169	1.00473	26.4063	6.37281	23.4872	20.0578	5.31543	129.202	0.269201
OG4391_REF_Scer_AF-P40017-F1-model_v2	12.8323	0.50452	831.059	0.0172697	1.00471	25.9897	6.26836	23.4155	19.8382	5.15679	130.981	0.268191
OG1021_REF_Scer_AF-P40047-F1-model_v2	16.3599	0.634979	521.475	0.0156221	0.974115	25.7972	6.21013	23.0313	19.6056	5.13939	126.813	0.259218
OG1433_REF_Scer_AF-P40054-F1-model_v2	16.6167	0.780311	529.414	0.0154814	0.968001	25.3173	6.07968	22.5765	19.1077	5.01213	127.013	0.254166
OG3416_REF_Scer_AF-P40099-F1-model_v2		0.396225	218.222	0.0188995	1.02663	25.9988	6.56365	23.8165	20.0371	5.31758	131.302	0.275429
OG3909_REF_Scer_AF-P40319-F1-model_v2		0.66981	337.227	0.0182428	1.11043	30.9739	6.79778	27.3051	25.5243	5.92245	132.92	0.315285
OG3000_REF_Scer_AF-P40350-F1-model_v2	13.5735	0.58554	397.435	0.017528	1.0318	27.2152	6.68334	24.3942	20.9429	5.49743	130.579	0.28185
OG2738_REF_Scer_AF-P40351-F1-model_v2		0.609338	555.269	0.0187045	1.12578	31.3523	6.83465	27.5484	26.2501	6.02016	133.383	0.320662
OG3241_REF_Scer_AF-P40363-F1-model_v2	15.0653	0.573971	316.292	0.0173736	1.01603	27.5731	6.14614	24.6372	21.9143	5.16589	129.512	0.275771
OG1254_REF_Scer_AF-P40395-F1-model_v2	16.3716	0.354468	1032.18	0.0178523	1.04567	27.7378	6.62672	24.6211	20.935	5.42661	132.783	0.285372
OG1004_REF_Scer_AF-P40459-F1-model_v2	13.2247	0.549115	319.958	0.0161071	1.00022	25.5681	6.28578	23.0635	19.4987	5.13774	129.637	0.263741
OG2808_REF_Scer_AF-P40471-F1-model_v2	13.9683	0.544221	300.952	0.0168751	1.01514	26.5734	6.59134	23.8313	20.5755	5.39183	129.293	0.274531
OG1854_REF_Scer_AF-P40487-F1-model_v2	11.5761	0.732067	424.038	0.019692	1.02971	26.6573	6.89467	24.1829	20.096	5.47653	131.295	0.281768
OG2746_REF_Scer_AF-P40495-F1-model_v2	18.0915	0.746087	385.074	0.0144122	0.958436	24.6906	6.09754	22.1385	18.5148	5.07659	126.182	0.249931
OG1491_REF_Scer_AF-P40506-F1-model_v2	12.7812	0.621112	363.357	0.0165592	1.03467	26.5789	6.36063	24.1385	20.6214	5.18414	132.285	0.275557
OG1433_REF_Scer_AF-P40510-F1-model_v2	16.6167	0.773788	529.414	0.0154814	0.968001	25.3173	6.07968	22.5765	19.1077	5.01213	127.013	0.254166
OG1933_REF_Scer_AF-P40545-F1-model_v2	12.8505	0.640099	263.808	0.0199783	0.989241	26.4936	6.06641	23.5808	20.4204	5.18995	129.034	0.268445
OG1497_REF_Scer_AF-P40581-F1-model_v2	15.6148	0.729203	163.296	0.0156352	1.03644	27.6022	6.32488	24.5082	21.5646	5.46197	130.95	0.280986
OG3630_REF_Scer_AF-P40582-F1-model_v2	15.1395	0.478254	256.765	0.0160199	1.05553	27.4958	6.50597	24.7983	21.4657	5.42343	132.552	0.284738
OG3624_REF_Scer_AF-P40857-F1-model_v2		0.495714	213.667	0.0169473	1.09829	30.3008	6.80478	26.6453	24.906	5.94581	131.747	0.309323
OG1683_REF_Scer_AF-P40970-F1-model_v2	13.676	0.646248	567.556	0.0187664	1.01828	26.7984	6.61606	24.1	20.8991	5.5135	130.015	0.279558
OG1897_REF_Scer_AF-P41338-F1-model_v2	16.102	0.703604	458.042	0.014731	0.918366	24.1192	5.67467	21.4303	18.3679	4.76959	122.599	0.2356
OG2684_REF_Scer_AF-P41735-F1-model_v2	12.8056	0.657728	229.769	0.0197646	1.0147	25.6824	6.37174	23.7034	20.0253	5.11904	130.754	0.270517
OG3581_REF_Scer_AF-P41835-F1-model_v2	12.9834	0.508013	602.429	0.0163223	0.954971	25.1328	6.14084	22.3103	18.7841	5.04645	125.676	0.251869
OG1180_REF_Scer_AF-P41903-F1-model_v2	13.0509	0.391174	341.852	0.0184831	1.03567	26.7681	6.35546	24.475	21.3614	5.21826	132.15	0.279221
OG1137_REF_Scer_AF-P41911-F1-model_v2	16.1682	0.660104	422.324	0.0179748	0.986738	25.694	6.19303	23.1927	19.7806	5.05719	127.88	0.261834
OG1684_REF_Scer_AF-P41921-F1-model_v2	15.6122	0.700355	527.667	0.0156818	0.983147	26.1741	6.16861	23.3657	20.0555	5.20653	127.498	0.263132
OG1056_REF_Scer_AF-P41939-F1-model_v2	15.3854	0.750871	453.702	0.0161705	1.0147	26.6335	6.75451	23.9498	19.8132	5.46706	130.313	0.275933
OG1446_REF_Scer_AF-P41940-F1-model_v2	18.1882	0.831715	362.296	0.0154707	0.998822	26.2395	6.29634	23.4088	19.8402	5.27013	127.488	0.265267
OG1193_REF_Scer_AF-P42222-F1-model_v2	19.7864	0.686224	459.553	0.0135216	0.950652	25.075	5.74225	22.287	19.0723	4.86226	125.481	0.245787
OG3151_REF_Scer_AF-P42826-F1-model_v2	13.5509	0.526953	637.364	0.0186953	0.995343	26.0795	6.21064	23.4577	20.1652	5.12698	129.556	0.267197
OG5096_REF_Scer_AF-P42883-F1-model_v2	11.6724	0.804829	342.174	0.0206412	1.0317	27.1166	6.80709	24.4374	20.804	5.54841	131.14	0.285171
OG3443_REF_Scer_AF-P42941-F1-model_v2	13.5118	0.530005	308.815	0.0149673	0.980268	25.5838	6.1494	22.6557	19.0818	5.08802	128.022	0.257475
OG2852_REF_Scer_AF-P43123-F1-model_v2	13.8591	0.589931	472.52	0.016142	0.990511	25.7477	6.02999	23.1438	19.9249	5.08642	128.888	0.261638
OG5096_REF_Scer_AF-P43534-F1-model_v2	11.6724	0.80603	342.174	0.0206412	1.0317	27.1166	6.80709	24.4374	20.804	5.54841	131.14	0.285171
OG3336_REF_Scer_AF-P43567-F1-model_v2	14.604	0.504999	437.36	0.0149986	0.97663	25.8064	5.9486	22.9347	19.9579	5.06914	126.415	0.256793
OG2845_REF_Scer_AF-P43577-F1-model_v2	13.9137	0.509339	158.708	0.0196679	1.01394	26.8091	6.61004	24.0252	20.3228	5.47038	130.061	0.278285
OG1822_REF_Scer_AF-P43616-F1-model_v2	15.9508	0.654148	515.808	0.0166473	0.994811	26.1236	6.16893	23.4391	20.0497	5.14455	128.384	0.264641
OG3509_REF_Scer_AF-P43619-F1-model_v2	14.1272	0.693667	297.143	0.0182702	0.971392	25.7711	6.23644	22.9995	19.6515	5.21076	127.345	0.262055
OG5327_REF_Scer_AF-P43635-F1-model_v2	10.9303	0.607924	480.933	0.0176124	1.00667	26.1631	6.30498	23.6226	20.4032	5.22376	129.172	0.26938
OG2999_REF_Scer_AF-P43636-F1-model_v2	12.3606	0.540045	507.24	0.0179559	1.05579	28.0578	6.62575	24.9992	22.0154	5.55506	131.872	0.289749
OG2246_REF_Scer_AF-P46151-F1-model_v2	13.0749	0.610371	691.28	0.0173648	1.01222	26.4702	6.34659	23.9128	20.417	5.23528	130.554	0.272462
OG1021_REF_Scer_AF-P46367-F1-model_v2	16.3599	0.642925	521.475	0.0156221	0.974115	25.7972	6.21013	23.0313	19.6056	5.13939	126.813	0.259218
OG2161_REF_Scer_AF-P46969-F1-model_v2	14.767	0.696352	243.24	0.0205024	0.994098	25.8274	6.72868	23.4078	19.5365	5.10309	127.168	0.266837
OG4524_REF_Scer_AF-P47011-F1-model_v2	12.2921	0.426063	549.545	0.0165636	1.01835	25.9962	6.00432	23.7596	20.2777	4.93124	131.693	0.266731
OG1640_REF_Scer_AF-P47013-F1-model_v2	15.7801	0.465652	462.731	0.0207473	1.06389	28.7317	6.79431	25.7298	23.3185	5.7446	131.1	0.299085
OG1759_REF_Scer_AF-P47039-F1-model_v2	15.202	0.635679	466.962	0.0161707	1.03073	27.0637	6.40661	24.3552	21.1238	5.29551	130.58	0.277103
OG1275_REF_Scer_AF-P47052-F1-model_v2	14.7672	0.814962	672.897	0.0206808	0.969352	24.9671	6.20483	22.9756	19.5772	4.99408	127.775	0.259455
OG3030_REF_Scer_AF-P47095-F1-model_v2	12.4706	0.587728	259.25	0.0219465	1.0167	26.3463	6.76824	24.0266	20.0437	5.32972	130.125	0.277817
OG4102_REF_Scer_AF-P47096-F1-model_v2	14.4826	0.672929	188.765	0.0246254	1.03037	26.5113	6.93142	24.4123	20.0882	5.33309	132.146	0.284314
OG3677_REF_Scer_AF-P47125-F1-model_v2		0.517711	475.591	0.0185834	1.00983	26.1273	6.38845	23.7144	20.3054	5.28208	130.182	0.272211
OG2384_REF_Scer_AF-P47143-F1-model_v2	16.6643	0.621557	347.741	0.0146883	0.96991	25.6676	5.69155	22.8297	19.9838	4.78775	126.283	0.25103
OG1390_REF_Scer_AF-P47164-F1-model_v2	13.4984	0.556859	617.129	0.0177873	1.01492	26.3377	6.23645	23.8135	20.7262	5.18885	130.923	0.272165
OG4317_REF_Scer_AF-P47165-F1-model_v2	14.9896	0.688212	209.75	0.0173685	1.02317	26.3208	6.71537	23.9463	19.355	5.36344	131.562	0.275664
OG1597_REF_Scer_AF-P47169-F1-model_v2	14.2852	0.548141	1460.86	0.0153852	0.993551	25.9466	6.0192	23.2284	19.9471	5.05961	129.437	0.262129
OG1210_REF_Scer_AF-P47176-F1-model_v2	16.2234	0.704478	407.839	0.0173701	1.01334	26.4084	6.46353	23.9287	20.5317	5.36847	129.248	0.27352
OG5096_REF_Scer_AF-P47183-F1-model_v2	11.6724	0.804126	342.174	0.0206412	1.0317	27.1166	6.80709	24.4374	20.804	5.54841	131.14	0.285171
OG1103_REF_Scer_AF-P47771-F1-model_v2	14.4566	0.548045	507.372	0.0160914	0.978788	26.1178	6.18743	23.2637	19.9895	5.12129	126.931	0.261269
OG1240_REF_Scer_AF-P47912-F1-model_v2	14.9278	0.583937	696.259	0.0174176	1.00911	26.5569	6.50985	23.8136	20.0418	5.36383	129.158	0.272655
OG4171_REF_Scer_AF-P48015-F1-model_v2	15.2034	0.586553	408.818	0.0162593	0.985865	25.7158	6.15532	23.1717	19.89	5.16453	128.081	0.262141
OG3499_REF_Scer_AF-P48016-F1-model_v2	12.0859	0.532471	1098.8	0.0163016	0.992557	26.3955	6.10564	23.6093	20.3843	5.01182	129.44	0.264858
OG1096_REF_Scer_AF-P48570-F1-model_v2	16.3236	0.886293	485.902	0.0179894	0.979916	25.5134	6.36821	22.9182	18.9664	5.11633	128.588	0.261518
OG3069_REF_Scer_AF-P49017-F1-model_v2	13.6802	0.702776	307.037	0.0168514	1.00286	26.4909	6.46184	23.7787	20.4025	5.22251	129.828	0.271091
OG2227_REF_Scer_AF-P49095-F1-model_v2	14.7285	0.663599	1049.32	0.0176601	0.985053	25.534	6.20863	23.0157	19.6447	5.072	127.956	0.26099
OG1111_REF_Scer_AF-P49367-F1-model_v2	13.6225	0.719425	692.077	0.0166829	0.956729	25.0565	6.04094	22.4753	19.0316	5.00307	126.117	0.25217
OG2282_REF_Scer_AF-P49435-F1-model_v2	14.758	0.684041	211.444	0.0124269	1.01525	26.6685	6.06005	23.6731	21.0078	5.24599	128.179	0.266825
OG1022_REF_Scer_AF-P49954-F1-model_v2	15.8283	0.620501	307.56	0.0164376	0.989932	25.9574	6.26142	23.3154	20.0208	5.16212	127.775	0.263713
OG2603_REF_Scer_AF-P50076-F1-model_v2		0.487959	551.458	0.0200866	1.1329	31.2464	7.20777	27.7743	25.6596	6.08484	134.387	0.324969
OG1354_REF_Scer_AF-P50094-F1-model_v2	15.4078	0.758377	559.929	0.0163517	0.954005	25.0264	6.22987	22.3001	18.7912	5.10888	125.94	0.253064
OG1354_REF_Scer_AF-P50095-F1-model_v2	15.4078	0.757274	559.929	0.0163517	0.954005	25.0264	6.22987	22.3001	18.7912	5.10888	125.94	0.253064
OG2868_REF_Scer_AF-P50107-F1-model_v2	14.2889	0.582132	324.32	0.0185833	1.02924	27.2166	6.41972	24.5703	21.0755	5.18555	132.252	0.279529
OG1630_REF_Scer_AF-P50264-F1-model_v2	13.1213	0.447118	547.25	0.0182792	1.01221	26.4554	6.34663	23.9378	20.5336	5.25115	130.454	0.273301
OG4010_REF_Scer_AF-P50861-F1-model_v2	16.3467	0.685483	179.826	0.0180787	0.988731	25.9333	6.51892	23.4198	19.6019	5.23977	127.22	0.265847
OG1060_REF_Scer_AF-P50873-F1-model_v2	18.9256	0.531148	444	0.0196723	1.04552	26.7069	6.89925	24.3504	20.1855	5.46674	132.748	0.284648
OG2774_REF_Scer_AF-P51601-F1-model_v2	14.2404	0.788307	343.923	0.0199052	1.00476	24.8071	6.63103	23.1009	19.0945	5.22616	130.598	0.268086
OG1299_REF_Scer_AF-P52489-F1-model_v2	18.5427	0.656619	521.676	0.0175196	0.977714	25.2901	6.6212	22.7774	18.4832	5.21452	127.858	0.261398
OG1264_REF_Scer_AF-P52892-F1-model_v2	14.1949	0.593479	530.2	0.0168993	1.00247	25.7331	6.24005	23.3443	19.9871	5.18474	129.324	0.266
OG1264_REF_Scer_AF-P52893-F1-model_v2	14.1949	0.634941	530.2	0.0168993	1.00247	25.7331	6.24005	23.3443	19.9871	5.18474	129.324	0.266
OG1055_REF_Scer_AF-P52910-F1-model_v2	15.0052	0.668424	680.16	0.0175964	0.997704	26.1657	6.16402	23.767	20.5741	5.1566	128.439	0.267134
OG2228_REF_Scer_AF-P53037-F1-model_v2	10.69	0.560504	1117.75	0.0179419	1.01817	26.3834	6.50003	23.8465	20.2399	5.32357	131.664	0.275511
OG1121_REF_Scer_AF-P53045-F1-model_v2		0.712152	331.308	0.0245378	1.13067	30.7275	6.94086	28.1504	26.0155	5.65386	135.618	0.322668
OG1377_REF_Scer_AF-P53090-F1-model_v2	15.7149	0.569067	493.567	0.0170437	1.02208	26.5811	6.32924	24.1614	20.8904	5.263	130.214	0.274255
OG3557_REF_Scer_AF-P53101-F1-model_v2	12.731	0.566044	448.792	0.0184038	0.98677	25.7445	6.29703	23.0714	19.6524	5.14629	128.374	0.263794
OG2495_REF_Scer_AF-P53128-F1-model_v2	14.7698	0.614195	590.038	0.0197272	1.02448	26.7326	6.55501	24.2606	20.5984	5.28359	131.545	0.27877
OG1004_REF_Scer_AF-P53131-F1-model_v2	13.2247	0.568291	959.755	0.0174428	1.01282	25.5515	6.53499	23.3385	19.3157	5.26427	131.408	0.270063
OG3458_REF_Scer_AF-P53164-F1-model_v2	13.0172	0.4446	406.227	0.0197442	1.00274	26.2013	6.39666	23.7047	20.4264	5.20539	129.733	0.27151
OG2913_REF_Scer_AF-P53178-F1-model_v2		0.402205	196.667	0.0169865	0.995259	25.881	6.18335	23.1075	19.7698	5.14244	129.246	0.264189
OG3488_REF_Scer_AF-P53184-F1-model_v2	14.5827	0.438007	260.909	0.0197431	1.01459	26.6658	6.22902	24.132	20.4466	5.05165	130.739	0.272339
OG2116_REF_Scer_AF-P53199-F1-model_v2	13.3593	0.686683	370.407	0.0165343	1.00239	26.4807	6.20673	23.7594	20.5776	5.12556	128.435	0.26726
OG1473_REF_Scer_AF-P53204-F1-model_v2	13.4317	0.794164	457.483	0.0196866	1.00763	25.3254	6.5003	23.4328	19.4987	5.13166	131.048	0.269085
OG1667_REF_Scer_AF-P53228-F1-model_v2	17.8092	0.65888	349.793	0.012676	0.983679	25.8195	6.07881	22.8291	19.3177	5.14527	127.864	0.257611
OG2409_REF_Scer_AF-P53312-F1-model_v2	16.3378	0.648683	425.074	0.0150062	0.956994	24.8813	6.10176	22.2115	18.6471	5.00934	126.074	0.250069
OG3991_REF_Scer_AF-P53315-F1-model_v2	15.8352	0.441882	255.545	0.0164605	0.991695	25.9797	5.92584	23.2403	20.18	4.99938	128.058	0.260588
OG2783_REF_Scer_AF-P53318-F1-model_v2	12.5746	0.540633	495.111	0.0165696	0.998961	25.9754	6.22449	23.3474	20.0231	5.14225	129.039	0.265261
OG1488_REF_Scer_AF-P53319-F1-model_v2	18.3565	0.788211	492.071	0.0172032	0.987084	26.2463	6.30586	23.5643	20.3203	5.24145	127.514	0.266407
OG3025_REF_Scer_AF-P53332-F1-model_v2	12.2924	0.428277	317.615	0.0163185	1.01259	26.3592	6.21434	23.568	20.0016	5.23437	130.852	0.269853
OG1696_REF_Scer_AF-P53598-F1-model_v2	17.2344	0.715525	387.828	0.0148899	0.940913	24.3413	6.24991	21.9757	18.2405	5.14148	123.4	0.246551
OG1414_REF_Scer_AF-P53685-F1-model_v2	12.3774	0.61353	575.862	0.0183362	0.992113	25.4546	6.2856	23.0281	19.1302	5.07674	130.013	0.263348
OG2646_REF_Scer_AF-P53730-F1-model_v2	13.8912	0.455719	605.957	0.0166059	1.06481	29.1382	6.66765	25.695	23.2798	5.64733	130.882	0.295308
OG2380_REF_Scer_AF-P53848-F1-model_v2	12.7921	0.444191	790.708	0.0167483	0.997856	25.7683	6.41175	23.1497	19.2228	5.21898	129.604	0.265657
OG3638_REF_Scer_AF-P53868-F1-model_v2	13.17	0.476802	692.826	0.0183566	1.08659	29.7209	6.65256	26.3361	24.3762	5.72842	132.379	0.304168
OG4226_REF_Scer_AF-P53909-F1-model_v2	14.4215	0.610652	407.278	0.0197848	1.03419	26.7992	6.2413	24.3148	21.1821	5.1835	132.158	0.278345
OG2924_REF_Scer_AF-P53915-F1-model_v2	14.4213	0.458103	273.731	0.0174069	1.03341	27.1414	6.40588	24.3774	20.7919	5.2604	132.405	0.27903
OG3104_REF_Scer_AF-P53954-F1-model_v2		0.488195	591.81	0.0186078	1.04982	27.7932	6.66256	25.0298	21.8953	5.50819	131.781	0.288705
OG1056_REF_Scer_AF-P53982-F1-model_v2	15.3854	0.714515	453.702	0.0161705	1.0147	26.6335	6.75451	23.9498	19.8132	5.46706	130.313	0.275933
OG1322_REF_Scer_AF-P54113-F1-model_v2	17.1653	0.809695	603.4	0.015178	0.981986	25.4422	5.96031	22.8884	19.6729	4.98562	127.878	0.256527
OG1103_REF_Scer_AF-P54114-F1-model_v2	14.4566	0.531521	507.372	0.0160914	0.978788	26.1178	6.18743	23.2637	19.9895	5.12129	126.931	0.261269
OG1021_REF_Scer_AF-P54115-F1-model_v2	16.3599	0.558251	521.475	0.0156221	0.974115	25.7972	6.21013	23.0313	19.6056	5.13939	126.813	0.259218
OG1596_REF_Scer_AF-P54781-F1-model_v2	12.6958	0.733847	573.16	0.0202134	1.05947	27.885	7.02146	25.1756	21.5812	5.56454	132.244	0.293271
OG2506_REF_Scer_AF-P54783-F1-model_v2	13.5593	0.590089	543.24	0.0193712	1.03008	27.1197	6.4989	24.6311	21.4089	5.36875	131.24	0.28206
OG1904_REF_Scer_AF-P54839-F1-model_v2	15.6092	0.709617	453.28	0.0154161	0.986389	26.4645	6.11464	23.37	20.26	5.18498	128.552	0.26455
OG2752_REF_Scer_AF-P54885-F1-model_v2	14.5342	0.654151	445.4	0.014715	0.956622	25.089	5.91636	22.2111	18.6002	4.95932	126.569	0.249092
OG2086_REF_Scer_AF-P80210-F1-model_v2	16.1539	0.783362	474.846	0.0171696	1.00667	26.6484	6.27997	23.8648	20.5519	5.35063	129.492	0.272375
OG2637_REF_Scer_AF-P80235-F1-model_v2	13.013	0.57929	748	0.019128	1.00814	26.0834	6.42494	23.6397	20.084	5.2388	131.345	0.272672
OG1137_REF_Scer_AF-Q00055-F1-model_v2	16.1682	0.668833	422.324	0.0179748	0.986738	25.694	6.19303	23.1927	19.7806	5.05719	127.88	0.261834
OG1275_REF_Scer_AF-Q00711-F1-model_v2	14.7672	0.829251	672.897	0.0206808	0.969352	24.9671	6.20483	22.9756	19.5772	4.99408	127.775	0.259455
OG1753_REF_Scer_AF-Q00764-F1-model_v2	14.627	0.767133	509.107	0.0182178	1.03953	27.3732	6.35572	24.7304	21.6968	5.28662	131.722	0.281867
OG1254_REF_Scer_AF-Q01519-F1-model_v2	16.3716	0.738687	85.0741	0.0284347	1.05799	27.3855	6.76431	25.658	22.1317	5.19932	135.168	0.296267
OG1055_REF_Scer_AF-Q01574-F1-model_v2	15.0052	0.608502	680.16	0.0175964	0.997704	26.1657	6.16402	23.767	20.5741	5.1566	128.439	0.267134
OG3525_REF_Scer_AF-Q01802-F1-model_v2	16.0675	0.509232	452.043	0.0178538	1.00464	26.2611	6.32744	23.6468	20.3811	5.22696	129.715	0.270279
OG2074_REF_Scer_AF-Q02046-F1-model_v2	14.6524	0.69321	319.692	0.016172	1.00629	26.2892	6.35572	23.3908	19.8213	5.22149	129.98	0.268368
OG2837_REF_Scer_AF-Q02196-F1-model_v2	15.3236	0.768788	200.115	0.0166957	1.00468	25.6101	6.27988	23.3301	19.5859	5.26372	130.846	0.267696
OG3048_REF_Scer_AF-Q02784-F1-model_v2	14.4476	0.751075	148.885	0.0168091	0.994939	24.9689	6.32273	22.8997	19.5108	5.08366	129.017	0.26137
OG1306_REF_Scer_AF-Q02896-F1-model_v2		0.498543	324.731	0.0221453	1.11703	30.9616	7.04369	27.677	25.6377	5.96466	134.002	0.321794
OG3394_REF_Scer_AF-Q03266-F1-model_v2	12.8481	0.407306	320.192	0.0174686	1.02367	26.477	6.48468	23.8932	20.3295	5.3114	131.466	0.275578
OG1758_REF_Scer_AF-Q03529-F1-model_v2	11.9072	0.646734	387.37	0.0218164	1.10826	29.9478	6.5975	27.0586	24.712	5.47008	134.826	0.309148
OG5735_REF_Scer_AF-Q03579-F1-model_v2	13.7261	0.576547	150.571	0.0218793	1.03905	27.2118	6.63369	24.8825	21.6192	5.4	131.8	0.286767
OG3714_REF_Scer_AF-Q03677-F1-model_v2	12.6787	0.536802	175.773	0.018034	1.04819	26.7869	6.42302	24.6547	20.7085	5.16993	135.455	0.282104
OG4645_REF_Scer_AF-Q03778-F1-model_v2	12.7342	0.47529	189.562	0.0162126	1.02816	26.8856	6.61907	24.3506	20.4654	5.34147	130.822	0.277469
OG1746_REF_Scer_AF-Q03835-F1-model_v2	14.6644	0.605805	264.885	0.0153134	0.984887	24.9049	5.91325	22.7272	19.3824	4.7955	129.28	0.253925
OG2578_REF_Scer_AF-Q03941-F1-model_v2	13.3395	0.515488	248.565	0.0171374	1.03016	26.5786	6.61073	23.8701	20.2581	5.49814	130.887	0.278069
OG4463_REF_Scer_AF-Q04066-F1-model_v2	11.9683	0.373544	257.65	0.0173107	1.03609	27.3698	6.20685	24.5999	21.4424	5.22138	132.013	0.279164
OG4398_REF_Scer_AF-Q04178-F1-model_v2	14.6425	0.73484	240.611	0.0175817	1.03016	26.4668	6.70175	24.1113	19.6923	5.34654	131.94	0.277482
OG3917_REF_Scer_AF-Q04179-F1-model_v2	13.0826	0.466407	348.095	0.0180944	1.00014	26.4629	6.32423	23.6396	20.1999	5.15322	128.428	0.268112
OG2283_REF_Scer_AF-Q04212-F1-model_v2	13.3888	0.510779	348.25	0.017395	1.00991	26.2722	6.07977	23.647	20.5994	5.16218	130.464	0.269355
OG1329_REF_Scer_AF-Q04409-F1-model_v2	15.897	0.602678	556	0.016954	0.992169	25.8328	6.25908	23.1945	19.702	5.19717	128.772	0.264521
OG2190_REF_Scer_AF-Q04430-F1-model_v2	12.8462	0.62832	433.179	0.0161798	0.988175	26.389	6.37622	23.5527	20.0825	5.25235	128.921	0.267597
OG2112_REF_Scer_AF-Q04487-F1-model_v2		0.470424	177.897	0.0172416	1.03333	27.9797	6.39178	24.9262	22.9789	5.60203	128.476	0.285138
OG1390_REF_Scer_AF-Q04533-F1-model_v2	13.4984	0.513942	617.129	0.0177873	1.01492	26.3377	6.23645	23.8135	20.7262	5.18885	130.923	0.272165
OG3112_REF_Scer_AF-Q05521-F1-model_v2	12.501	0.510524	302.556	0.019341	1.0629	28.65	6.56871	25.6349	23.3622	5.62511	131.491	0.295704
OG4583_REF_Scer_AF-Q05533-F1-model_v2	14.4606	0.55852	290.1	0.0188821	0.987952	26.5433	6.23722	23.7654	20.6436	5.20531	128.056	0.268689
OG2557_REF_Scer_AF-Q05567-F1-model_v2	13.7226	0.59934	570.826	0.0181729	1.00688	26.8237	6.32656	23.9481	21.0092	5.34244	128.358	0.273284
OG2741_REF_Scer_AF-Q05584-F1-model_v2	12.5626	0.562343	268.308	0.0210101	1.00886	26.407	6.66869	23.9583	19.7792	5.18135	130.561	0.27451
OG3207_REF_Scer_AF-Q05788-F1-model_v2	13.9964	0.584526	340.962	0.0176055	0.978172	25.4185	6.12239	23	19.9609	5.04335	126.604	0.25868
OG1807_REF_Scer_AF-Q05871-F1-model_v2	12.8556	0.441153	276.5	0.0164775	1.01875	26.9831	6.41236	23.8664	20.7585	5.30361	130.121	0.27449
OG4043_REF_Scer_AF-Q05902-F1-model_v2	12.3933	0.502068	616.611	0.017556	0.992944	26.2249	6.27526	23.6034	20.3613	5.1442	128.468	0.266743
OG2148_REF_Scer_AF-Q05911-F1-model_v2	15.7848	0.82889	481.846	0.0178176	1.01218	25.9584	6.37691	23.5674	20.0627	5.18479	130.406	0.269946
OG3740_REF_Scer_AF-Q05979-F1-model_v2	13.8394	0.58848	493.2	0.0186115	1.01856	26.5601	6.33148	24.0723	20.8822	5.19256	130.384	0.274113
OG1318_REF_Scer_AF-Q06147-F1-model_v2	13.085	0.533361	612.621	0.0183811	0.988512	25.781	6.3858	23.1826	19.5021	5.18108	128.913	0.265339
OG1473_REF_Scer_AF-Q06178-F1-model_v2	13.4317	0.819992	457.483	0.0196866	1.00763	25.3254	6.5003	23.4328	19.4987	5.13166	131.048	0.269085
OG1287_REF_Scer_AF-Q06236-F1-model_v2		0.482795	169.185	0.0190278	1.02219	27.4273	6.53386	24.5782	21.9711	5.55784	127.277	0.281242
OG3095_REF_Scer_AF-Q06489-F1-model_v2	13.5382	0.58662	396.417	0.0149933	0.97752	25.6386	6.23854	22.7652	18.961	5.13142	127.719	0.258128
OG3811_REF_Scer_AF-Q06490-F1-model_v2	13.235	0.45229	522.778	0.0190335	0.993754	26.2272	6.26584	23.4835	20.074	5.12745	128.412	0.266681
OG4396_REF_Scer_AF-Q06549-F1-model_v2	14.4125	0.467728	145.8	0.021957	0.976858	25.5087	6.54206	23.0084	19.7675	5.30239	127.545	0.267202
OG2348_REF_Scer_AF-Q06625-F1-model_v2	14.5874	0.629813	1538.08	0.0187359	1.02549	26.8291	6.36094	24.3339	21.0556	5.24334	131.642	0.277891
OG1498_REF_Scer_AF-Q06702-F1-model_v2		0.55325	349.714	0.0223626	1.02201	26.6528	6.54963	24.4833	20.8678	5.24783	130.909	0.279863
OG1498_REF_Scer_AF-Q06703-F1-model_v2		0.581185	349.714	0.0223626	1.02201	26.6528	6.54963	24.4833	20.8678	5.24783	130.909	0.279863
OG1060_REF_Scer_AF-Q07471-F1-model_v2	18.9256	0.517281	622.426	0.0167266	0.992176	26.0561	6.19162	23.3587	20.0713	5.10122	128.13	0.263654
OG3681_REF_Scer_AF-Q07560-F1-model_v2		0.488641	261.455	0.0180443	1.05404	28.6173	7.11921	25.2242	22.231	5.92829	129.831	0.296494
OG1380_REF_Scer_AF-Q07729-F1-model_v2	12.1801	0.524554	537.538	0.0196313	0.999732	26.4087	6.27824	23.6868	20.1716	5.16528	129.819	0.270182
OG5096_REF_Scer_AF-Q07748-F1-model_v2	11.6724	0.80635	342.174	0.0206412	1.0317	27.1166	6.80709	24.4374	20.804	5.54841	131.14	0.285171
OG3782_REF_Scer_AF-Q07786-F1-model_v2	16.2626	0.608497	357.52	0.0172095	0.96836	25.6496	6.05772	22.949	19.9293	5.05572	125.426	0.256757
OG2308_REF_Scer_AF-Q07938-F1-model_v2	14.9039	0.621414	331.808	0.0189837	0.996927	25.8035	6.4489	23.5159	20.0248	5.15997	128.284	0.267275
OG3782_REF_Scer_AF-Q07993-F1-model_v2	16.2626	0.520113	357.52	0.0172095	0.96836	25.6496	6.05772	22.949	19.9293	5.05572	125.426	0.256757
OG2031_REF_Scer_AF-Q08220-F1-model_v2	13.0931	0.510072	512.231	0.0147794	1.01204	26.5068	6.06363	23.7293	20.5946	5.18232	130.529	0.268735
OG3811_REF_Scer_AF-Q08224-F1-model_v2	13.235	0.467989	522.778	0.0190335	0.993754	26.2272	6.26584	23.4835	20.074	5.12745	128.412	0.266681
OG2084_REF_Scer_AF-Q08438-F1-model_v2	13.2444	0.658642	605.75	0.0160504	0.924321	22.9571	5.9074	21.0454	16.2161	4.57166	127.074	0.233671
OG1807_REF_Scer_AF-Q08558-F1-model_v2	12.8556	0.408603	276.5	0.0164775	1.01875	26.9831	6.41236	23.8664	20.7585	5.30361	130.121	0.27449
OG2126_REF_Scer_AF-Q08645-F1-model_v2	13.5033	0.583237	512.917	0.0173149	1.0005	26.228	6.32728	23.6044	20.0957	5.24719	129.467	0.269077
OG1458_REF_Scer_AF-Q08911-F1-model_v2	15.547	0.683422	377.162	0.0176838	0.981479	25.5478	6.24046	23.0811	19.2874	5.07748	128.29	0.260918
OG3811_REF_Scer_AF-Q08975-F1-model_v2	13.235	0.479975	522.778	0.0190335	0.993754	26.2272	6.26584	23.4835	20.074	5.12745	128.412	0.266681
OG2901_REF_Scer_AF-Q12001-F1-model_v2		0.577757	618.333	0.019843	1.10895	30.5494	6.95737	27.0604	25.185	5.93003	132.858	0.315198
OG3679_REF_Scer_AF-Q12051-F1-model_v2		0.472401	316.571	0.0177481	1.0326	26.9201	6.64981	24.0828	20.1844	5.35021	132.288	0.279428
OG1394_REF_Scer_AF-Q12069-F1-model_v2	11.6488	0.607351	590.783	0.0202824	1.01323	25.7582	6.56157	23.7289	19.6977	5.30069	131.268	0.273992
OG2508_REF_Scer_AF-Q12074-F1-model_v2	16.2168	0.782981	302.269	0.0190918	1.03248	26.8711	6.52879	24.4328	20.7267	5.25148	131.402	0.279064
OG1096_REF_Scer_AF-Q12122-F1-model_v2	16.3236	0.891796	485.902	0.0179894	0.979916	25.5134	6.36821	22.9182	18.9664	5.11633	128.588	0.261518
OG1115_REF_Scer_AF-Q12166-F1-model_v2	14.9293	0.704928	708.444	0.017514	0.987627	25.4049	6.16895	23.0699	19.5575	5.05667	129.205	0.261608
OG4004_REF_Scer_AF-Q12178-F1-model_v2	14.2178	0.646765	152.583	0.022505	0.967431	25.1115	6.59933	22.8785	18.949	5.24319	127.943	0.264625
OG1764_REF_Scer_AF-Q12189-F1-model_v2	15.4252	0.644215	270.926	0.014616	0.967074	25.543	5.97795	22.6203	19.4436	5.09012	126.133	0.254129
OG1390_REF_Scer_AF-Q12198-F1-model_v2	13.4984	0.460017	617.129	0.0177873	1.01492	26.3377	6.23645	23.8135	20.7262	5.18885	130.923	0.272165
OG1318_REF_Scer_AF-Q12246-F1-model_v2	13.085	0.526523	612.621	0.0183811	0.988512	25.781	6.3858	23.1826	19.5021	5.18108	128.913	0.265339
OG2007_REF_Scer_AF-Q12265-F1-model_v2	14.1893	0.704082	500.654	0.0173823	0.961627	24.8933	6.19649	22.437	18.7031	5.01822	126.754	0.253615
OG2741_REF_Scer_AF-Q12320-F1-model_v2	12.5626	0.548677	268.308	0.0210101	1.00886	26.407	6.66869	23.9583	19.7792	5.18135	130.561	0.27451
OG1394_REF_Scer_AF-Q12362-F1-model_v2	11.6488	0.616624	590.783	0.0202824	1.01323	25.7582	6.56157	23.7289	19.6977	5.30069	131.268	0.273992
OG3551_REF_Scer_AF-Q12452-F1-model_v2	14.1304	0.562552	366.4	0.0166883	1.04003	27.8735	6.50916	24.7719	21.7111	5.48751	131.478	0.284921
OG3801_REF_Scer_AF-Q12455-F1-model_v2	12.1774	0.580276	303.1	0.0180682	1.02825	27.0293	6.35178	24.3058	20.9774	5.22794	131.221	0.277232
OG4008_REF_Scer_AF-Q12676-F1-model_v2	13.2192	0.482659	422.364	0.0181631	0.981849	25.5592	6.12591	22.9087	19.551	5.13827	127.736	0.260861
OG1589_REF_Scer_AF-Q12680-F1-model_v2	13.0001	0.725745	2134.1	0.018988	0.985559	25.4596	6.34994	23.1172	19.5428	5.17976	128.59	0.264318
OG2765_REF_Scer_AF-Q3E840-F1-model_v2		0.659594	78.92	0.0238163	1.01079	26.0192	6.77955	23.7279	19.6042	5.1223	132.029	0.27618
OG2562_REF_Scer_AF-Q99190-F1-model_v2	13.5145	0.494506	310.25	0.0177747	1.11502	30.6367	6.9148	27.1659	25.0307	5.90078	134.426	0.31543
OG2061_REF_Scer_AF-Q99258-F1-model_v2	14.9222	0.637089	209.091	0.0208332	0.964593	24.5861	6.47255	22.3639	18.2749	5.03523	127.761	0.257111
OG3531_REF_Scer_AF-Q99312-F1-model_v2	13.8721	0.565187	440.24	0.0174558	1.02015	26.2842	6.31845	23.8059	20.5176	5.31101	131.404	0.274145

## Sheet: B
	variable	Correlation	adj. p-value
Chen and Nielsen Protein cost	CR All	-0.142174	0.00187563
Chen and Nielsen Glucose cost	CR All	-0.322891	1.99607e-13
Wagner respiratory costs	CR All	-0.358042	4.30778e-16
Wagner fermentative costs	CR All	-0.165664	0.000264536
Akashi and Gojobori energy	CR All	-0.313682	6.86971e-13
Craig and Weber energy	CR All	-0.330559	7.57914e-14
Craig and Weber steps	CR All	-0.262285	2.70616e-09
Weight	CR All	-0.278814	2.31587e-10
Averaged cost	CR All	-0.317384	3.80968e-13
Chen and Nielsen Protein cost	CR Surface	-0.161445	0.000376226
Chen and Nielsen Glucose cost	CR Surface	-0.327635	9.51231e-14
Wagner respiratory costs	CR Surface	-0.358898	4.30778e-16
Wagner fermentative costs	CR Surface	-0.145368	0.00149676
Akashi and Gojobori energy	CR Surface	-0.321365	2.29492e-13
Craig and Weber energy	CR Surface	-0.329918	7.57914e-14
Craig and Weber steps	CR Surface	-0.242221	4.72347e-08
Weight	CR Surface	-0.306156	2.49063e-12
Averaged cost	CR Surface	-0.320148	2.53477e-13
Chen and Nielsen Protein cost	CR Core	-0.108302	0.0190331
Chen and Nielsen Glucose cost	CR Core	-0.234809	1.1068e-07
Wagner respiratory costs	CR Core	-0.29248	2.551e-11
Wagner fermentative costs	CR Core	-0.101612	0.0276216
Akashi and Gojobori energy	CR Core	-0.236521	9.74925e-08
Craig and Weber energy	CR Core	-0.266961	1.41412e-09
Craig and Weber steps	CR Core	-0.185819	3.63935e-05
Weight	CR Core	-0.195854	1.27774e-05
Averaged cost	CR Core	-0.234763	1.1068e-07
Chen and Nielsen Protein cost	CR Binding site (CSb)	-0.0448142	0.620939
Chen and Nielsen Glucose cost	CR Binding site (CSb)	-0.218294	0.017797
Wagner respiratory costs	CR Binding site (CSb)	-0.134454	0.143776
Wagner fermentative costs	CR Binding site (CSb)	-0.0643924	0.481184
Akashi and Gojobori energy	CR Binding site (CSb)	-0.116851	0.206262
Craig and Weber energy	CR Binding site (CSb)	-0.0917337	0.320274
Craig and Weber steps	CR Binding site (CSb)	-0.0858728	0.346991
Weight	CR Binding site (CSb)	-0.23607	0.0100535
Averaged cost	CR Binding site (CSb)	-0.142934	0.120945
Chen and Nielsen Protein cost	CR Binding site (UPb)	0.0106021	0.850857
Chen and Nielsen Glucose cost	CR Binding site (UPb)	-0.130993	0.0276216
Wagner respiratory costs	CR Binding site (UPb)	-0.141832	0.017797
Wagner fermentative costs	CR Binding site (UPb)	-0.0738111	0.213679
Akashi and Gojobori energy	CR Binding site (UPb)	-0.124322	0.0361222
Craig and Weber energy	CR Binding site (UPb)	-0.123986	0.0361222
Craig and Weber steps	CR Binding site (UPb)	-0.159563	0.00761502
Weight	CR Binding site (UPb)	-0.0988156	0.0987084
Averaged cost	CR Binding site (UPb)	-0.12188	0.0386252

## Sheet: B raw data
	CR All	CR Surface	CR Core	CR Binding site (CSb)	CR Binding site (UPb)	Chen and Nielsen Protein cost	Chen and Nielsen Glucose cost	Wagner respiratory costs	Wagner fermentative costs	Akashi and Gojobori energy	Craig and Weber energy	Craig and Weber steps	Weight	Averaged cost
OG4352_REF_Scer_AF-P00127-F1-model_v2	0.487109	0.509113	0.526316	0.111111		0.0213896	0.961734	21.8312	5.23392	21.4112	16.7523	3.8782	134.153	0.233995
OG3208_REF_Scer_AF-P00128-F1-model_v2	0.600053	0.563399	0.685294	0.474359		0.0156441	1.04833	26.2946	6.46441	23.972	20.3279	5.2847	132.532	0.276477
OG1016_REF_Scer_AF-P00330-F1-model_v2	0.748469	0.616886	0.833244		0.955414	0.0177519	0.949117	25.4342	5.90149	22.6547	19.8149	5.05467	124.073	0.252513
OG1016_REF_Scer_AF-P00331-F1-model_v2	0.748866	0.626306	0.826928		0.951241	0.0177519	0.949117	25.4342	5.90149	22.6547	19.8149	5.05467	124.073	0.252513
OG1145_REF_Scer_AF-P00358-F1-model_v2	0.78802	0.733558	0.825179	0.930789	0.97619	0.0149685	0.953521	25.6725	6.16361	22.6485	19.0447	5.0852	125.101	0.253095
OG1145_REF_Scer_AF-P00359-F1-model_v2	0.793993	0.741189	0.829955	0.923313	0.97619	0.0149685	0.953521	25.6725	6.16361	22.6485	19.0447	5.0852	125.101	0.253095
OG1145_REF_Scer_AF-P00360-F1-model_v2	0.776403	0.728505	0.809131	0.930789	0.97619	0.0149685	0.953521	25.6725	6.16361	22.6485	19.0447	5.0852	125.101	0.253095
OG4316_REF_Scer_AF-P00424-F1-model_v2	0.534953	0.49281	0.730689			0.0171795	1.01789	25.7501	6.41545	23.8397	20.3737	5.31267	130.624	0.272451
OG4316_REF_Scer_AF-P00425-F1-model_v2	0.552747	0.500536	0.786008			0.0171795	1.01789	25.7501	6.41545	23.8397	20.3737	5.31267	130.624	0.272451
OG2714_REF_Scer_AF-P00427-F1-model_v2	0.790822	0.734326	0.865306			0.0153444	1.0359	25.6701	6.06469	23.6288	20.7427	4.99264	133.649	0.269904
OG1979_REF_Scer_AF-P00445-F1-model_v2	0.717187	0.601072	0.832689	0.905093	0.921811	0.0173874	0.876377	23.2051	5.46046	20.9653	17.4948	4.51531	121.095	0.224952
OG3185_REF_Scer_AF-P00447-F1-model_v2	0.675036	0.567877	0.770294	0.914141	1	0.0166856	1.0047	26.6513	6.03701	24.0742	20.8525	5.00995	129.662	0.267842
OG3837_REF_Scer_AF-P00498-F1-model_v2	0.695484	0.592954	0.790967			0.0168313	0.973581	25.1612	6.28679	22.4222	18.7721	5.23092	127.118	0.257892
OG1299_REF_Scer_AF-P00549-F1-model_v2	0.758158	0.640967	0.829527	0.860518	0.96087	0.0175196	0.977714	25.2901	6.6212	22.7774	18.4832	5.21452	127.858	0.261398
OG1424_REF_Scer_AF-P00560-F1-model_v2	0.772236	0.652422	0.852431	0.892927	1	0.0127156	0.957824	25.415	5.81289	22.3125	19.1692	4.97839	125.037	0.247884
OG2654_REF_Scer_AF-P00572-F1-model_v2	0.533459	0.362766	0.658727	0.855728	0.906832	0.0163577	1.02139	26.5138	6.39232	23.832	20.2537	5.36376	131.747	0.274962
OG5441_REF_Scer_AF-P00724-F1-model_v2	0.526139	0.340396	0.611521		0.929688	0.0171377	1.01096	27.2662	6.14066	24.4344	21.4801	5.02356	130.917	0.273337
OG2936_REF_Scer_AF-P00812-F1-model_v2	0.60505	0.44187	0.688505		0.982249	0.0187175	0.965592	25.157	6.09733	22.7026	19.2015	5.01314	126.241	0.255402
OG2113_REF_Scer_AF-P00815-F1-model_v2	0.664788	0.579609	0.777348			0.0154278	0.964157	24.957	5.87323	22.2907	19.0383	4.92534	126.653	0.250069
OG1416_REF_Scer_AF-P00890-F1-model_v2	0.813692	0.744019	0.865598			0.0148048	1.00851	26.164	5.88023	23.6263	20.9653	5.13282	129.04	0.265269
OG2028_REF_Scer_AF-P00899-F1-model_v2	0.716369	0.551157	0.806364		0.996503	0.0171786	1.00422	25.6972	6.44742	23.3571	19.4107	5.17598	130.107	0.26709
OG3874_REF_Scer_AF-P00912-F1-model_v2	0.523857	0.334932	0.635077			0.0166689	0.965397	24.9503	6.01661	22.4404	18.983	5.03226	127.055	0.253468
OG1193_REF_Scer_AF-P00924-F1-model_v2	0.785798	0.667645	0.846242	0.866228	1	0.0135216	0.950652	25.075	5.74225	22.287	19.0723	4.86226	125.481	0.245787
OG1193_REF_Scer_AF-P00925-F1-model_v2	0.780491	0.644812	0.849866	0.873699	1	0.0135216	0.950652	25.075	5.74225	22.287	19.0723	4.86226	125.481	0.245787
OG1788_REF_Scer_AF-P00927-F1-model_v2	0.711247	0.573687	0.805414			0.0165956	0.991441	25.6975	6.17953	23.1878	19.9902	5.1212	128.587	0.262982
OG1724_REF_Scer_AF-P00931-F1-model_v2	0.764288	0.570994	0.849793			0.0160431	0.959928	24.9562	5.90252	22.5571	19.4568	4.95348	125.863	0.251089
OG3108_REF_Scer_AF-P00937-F1-model_v2	0.627299	0.408886	0.763287			0.0164905	0.987663	25.5903	6.22482	23.0162	19.4671	5.15558	128.444	0.26179
OG2197_REF_Scer_AF-P00942-F1-model_v2	0.718194	0.585917	0.811026	0.753448	1	0.0145153	0.960543	25.2792	5.93867	22.5346	19.0828	4.99652	126.385	0.251372
OG2794_REF_Scer_AF-P00950-F1-model_v2	0.773329	0.608187	0.888596	0.990775	0.971795	0.0150289	1.00283	25.6044	6.01613	23.2063	19.5804	5.07222	129.799	0.261696
OG3702_REF_Scer_AF-P03962-F1-model_v2	0.728239	0.588465	0.824214	0.95768	0.980519	0.0162679	0.979928	25.6793	6.26184	23.0585	19.499	5.26641	128.08	0.26258
OG1032_REF_Scer_AF-P03965-F1-model_v2	0.74802	0.527814	0.83128		0.840298	0.0152925	0.985365	25.6261	6.08335	22.9734	19.6934	5.04855	128.24	0.259094
OG3505_REF_Scer_AF-P04037-F1-model_v2	0.660736	0.634201	0.733997	0.867133		0.0198547	0.970453	24.6057	6.15833	22.6634	19.2372	5.08134	127.588	0.257734
OG4751_REF_Scer_AF-P04039-F1-model_v2	0.57485	0.591102	0.707317			0.0185666	1.08917	29.2756	6.98418	26.6283	24.8311	5.82406	131.734	0.307195
OG1819_REF_Scer_AF-P04046-F1-model_v2	0.733471	0.604623	0.804226		1	0.0183429	0.983741	25.5553	6.33062	23.0711	19.7362	5.13025	129.007	0.263955
OG3043_REF_Scer_AF-P04161-F1-model_v2	0.607512	0.466545	0.723		0.865	0.0164984	0.980024	25.0725	6.20687	22.7154	18.7885	5.15424	127.132	0.257253
OG2930_REF_Scer_AF-P04173-F1-model_v2	0.796151	0.697898	0.867571		0.906498	0.0147418	0.952737	24.5564	5.83184	21.9211	18.6706	4.92234	124.916	0.244908
OG4231_REF_Scer_AF-P04385-F1-model_v2	0.579764	0.373533	0.688223	0.866978	0.843602	0.0179624	0.989671	26.0222	6.15942	23.2538	20.2049	5.09723	128.506	0.264318
OG3994_REF_Scer_AF-P04397-F1-model_v2	0.614917	0.457741	0.706957	0.871127		0.0172954	0.994924	26.3508	6.22636	23.6148	20.2002	5.16287	129.081	0.267255
OG1208_REF_Scer_AF-P04806-F1-model_v2	0.659072	0.539328	0.739442	0.961631	0.874355	0.0169144	0.996112	25.848	6.41411	23.3148	19.5542	5.27087	128.639	0.266329
OG1208_REF_Scer_AF-P04807-F1-model_v2	0.673189	0.562476	0.748585	0.945107	0.875648	0.0169144	0.996112	25.848	6.41411	23.3148	19.5542	5.27087	128.639	0.266329
OG1617_REF_Scer_AF-P05150-F1-model_v2	0.650927	0.543218	0.717422		1	0.0179011	0.991581	25.8987	6.44239	23.2162	19.4761	5.10114	129.003	0.264981
OG1767_REF_Scer_AF-P05373-F1-model_v2	0.748962	0.631788	0.827645	0.956345	0.994652	0.0192503	0.993197	25.9833	6.3524	23.4708	20.3498	5.23339	128.071	0.268076
OG3877_REF_Scer_AF-P05374-F1-model_v2	0.446828	0.344688	0.583594			0.0181723	1.07589	29.3383	6.77071	26.0246	23.2109	5.69916	133.247	0.301306
OG2645_REF_Scer_AF-P05375-F1-model_v2	0.573514	0.397904	0.752377		0.487179	0.0164486	1.0586	29.356	6.7162	25.6428	23.4825	5.72179	130.38	0.29608
OG1813_REF_Scer_AF-P05694-F1-model_v2	0.756699	0.576387	0.848878		0.997354	0.0146678	1.0109	26.0402	6.1442	23.509	20.0683	5.12632	130.122	0.26583
OG1944_REF_Scer_AF-P06106-F1-model_v2	0.744286	0.684116	0.783548			0.0141733	0.97822	26.0271	5.69196	23.3372	20.6779	4.88637	126.768	0.255654
OG5404_REF_Scer_AF-P06115-F1-model_v2	0.624438	0.509342	0.712351		1	0.0184878	1.02011	26.2478	6.34289	24.2033	20.6929	5.08198	131.724	0.273604
OG1569_REF_Scer_AF-P06168-F1-model_v2	0.871913	0.828604	0.925412		0.957861	0.0163428	0.992638	25.7303	6.23404	23.3673	20.1803	5.19129	129.397	0.265511
OG1060_REF_Scer_AF-P06169-F1-model_v2	0.67357	0.552387	0.74031	0.843529	0.916667	0.0167266	0.992176	26.0561	6.19162	23.3587	20.0713	5.10122	128.13	0.263654
OG3856_REF_Scer_AF-P06174-F1-model_v2	0.459675	0.366841	0.551067			0.0164804	1.01769	26.237	6.46167	23.6438	19.8023	5.33806	130.419	0.271972
OG3196_REF_Scer_AF-P06197-F1-model_v2	0.542008	0.428755	0.689457		0.952381	0.0210436	1.06912	29.3896	6.89744	25.8364	23.5852	5.72865	131.36	0.302111
OG1115_REF_Scer_AF-P06208-F1-model_v2	0.719437	0.624586	0.787955		1	0.017514	0.987627	25.4049	6.16895	23.0699	19.5575	5.05667	129.205	0.261608
OG2655_REF_Scer_AF-P06633-F1-model_v2	0.768682	0.684004	0.826746		0.936728	0.0193231	0.962128	25.0006	6.1227	22.7486	19.2792	4.99027	126.479	0.255574
OG1414_REF_Scer_AF-P06700-F1-model_v2	0.608546	0.459409	0.730222	0.874715	0.904157	0.0183362	0.992113	25.4546	6.2856	23.0281	19.1302	5.07674	130.013	0.263348
OG2841_REF_Scer_AF-P06738-F1-model_v2	0.723009	0.546675	0.814864	1		0.0166694	1.0328	26.9167	6.42104	24.3863	20.7798	5.26136	132.313	0.278128
OG2129_REF_Scer_AF-P06785-F1-model_v2	0.761001	0.606395	0.865724		0.985507	0.0215815	1.04431	27.1357	6.84704	24.8021	21.1058	5.499	132.612	0.28886
OG2248_REF_Scer_AF-P07143-F1-model_v2	0.820567	0.769752	0.906843	0.859323	1	0.0185776	0.991467	25.69	6.13122	23.5682	20.6239	4.98465	128.127	0.263673
OG1463_REF_Scer_AF-P07149-F1-model_v2	0.620155	0.485351	0.704477	0.930801		0.0160473	1.0065	26.1988	6.28067	23.6278	20.2165	5.18246	129.358	0.267792
OG2740_REF_Scer_AF-P07170-F1-model_v2	0.781307	0.658017	0.893207	0.948602	0.986637	0.0178852	0.98366	24.7634	6.51661	22.5403	18.1102	5.17576	128.298	0.259336
OG2238_REF_Scer_AF-P07172-F1-model_v2	0.570601	0.452436	0.641259			0.0171669	0.991096	25.7196	6.41259	22.8617	19.1112	5.27832	128.595	0.264334
OG1825_REF_Scer_AF-P07244-F1-model_v2	0.589589	0.436865	0.678391			0.0144327	0.954695	25.3022	5.98329	22.4361	19.0652	4.98872	124.986	0.24957
OG1052_REF_Scer_AF-P07245-F1-model_v2	0.664825	0.496871	0.756379			0.0160014	0.962369	24.8244	6.23986	22.3266	18.5257	5.079	125.917	0.252318
OG1016_REF_Scer_AF-P07246-F1-model_v2	0.747567	0.600477	0.840708		0.949824	0.0177519	0.949117	25.4342	5.90149	22.6547	19.8149	5.05467	124.073	0.252513
OG4118_REF_Scer_AF-P07255-F1-model_v2	0.530788	0.524125	0.69697			0.0189145	1.06323	28.8761	7.33508	26.1244	22.5278	5.93554	130.77	0.302525
OG4150_REF_Scer_AF-P07256-F1-model_v2	0.518819	0.448382	0.568347	0.735294		0.0141666	0.959185	25.1649	5.70304	22.4359	19.4975	4.80515	126.949	0.248423
OG2006_REF_Scer_AF-P07257-F1-model_v2	0.489216	0.400926	0.558597			0.0111216	0.946198	25.0175	5.32668	21.9352	19.721	4.76435	124.909	0.240385
OG2721_REF_Scer_AF-P07258-F1-model_v2	0.707601	0.489354	0.811082			0.0182108	0.985109	25.8989	6.12924	23.3692	20.2552	5.06814	127.878	0.263153
OG1032_REF_Scer_AF-P07259-F1-model_v2	0.610044	0.368448	0.703003			0.0152925	0.985365	25.6261	6.08335	22.9734	19.6934	5.04855	128.24	0.259094
OG1892_REF_Scer_AF-P07262-F1-model_v2	0.738943	0.606025	0.817158		0.871009	0.0158063	0.963863	25.4633	5.9581	22.8699	20.0384	5.04934	126.571	0.255795
OG1422_REF_Scer_AF-P07264-F1-model_v2	0.781466	0.567535	0.874653		1	0.0177158	0.976564	25.1729	6.41525	22.8851	18.8355	5.14352	127.757	0.25998
OG1595_REF_Scer_AF-P07275-F1-model_v2	0.662288	0.514612	0.752452		0.472	0.0153612	0.993961	26.2319	6.11231	23.5242	20.4987	5.06747	128.7	0.264043
OG2678_REF_Scer_AF-P07277-F1-model_v2	0.500982	0.317531	0.602664		0.996296	0.0176462	0.977682	25.7711	6.03262	22.9908	20.0416	5.09999	126.741	0.259741
OG2347_REF_Scer_AF-P07283-F1-model_v2	0.769196	0.656707	0.866667		0.926282	0.0158461	1.03418	27.1868	6.41308	24.4958	21.1707	5.39895	132.324	0.280617
OG3065_REF_Scer_AF-P07285-F1-model_v2	0.546272	0.382363	0.642803			0.0156773	0.962772	25.3568	5.86915	22.5446	19.5283	4.97327	125.386	0.251481
OG2265_REF_Scer_AF-P07286-F1-model_v2	0.629179	0.513752	0.7105		0.9525	0.0182589	1.07494	29.7068	6.8078	25.9939	24.042	5.84297	129.771	0.301744
OG1388_REF_Scer_AF-P07342-F1-model_v2	0.74628	0.614651	0.81835	0.888481	0.759671	0.0168199	0.975569	24.8591	6.36494	22.6943	18.8695	5.02042	126.924	0.255984
OG1714_REF_Scer_AF-P07702-F1-model_v2	0.624319	0.447894	0.703666			0.0158177	0.995643	26.0627	6.15792	23.3231	19.9201	5.14924	128.936	0.264172
OG4379_REF_Scer_AF-P07807-F1-model_v2	0.478956	0.387974	0.549275		0.73617	0.0179166	1.0303	26.3865	6.65774	24.073	20.2674	5.39784	131.45	0.27826
OG1685_REF_Scer_AF-P07991-F1-model_v2	0.689065	0.555118	0.777835			0.0177427	0.981137	25.4691	6.03538	23.0057	19.8745	5.05083	126.992	0.258904
OG1012_REF_Scer_AF-P08004-F1-model_v2	0.522475	0.340969	0.61996			0.0182974	1.02879	27.1732	6.51348	24.4546	21.3241	5.28831	131.503	0.28037
OG1564_REF_Scer_AF-P08019-F1-model_v2	0.429767	0.208944	0.509665		1	0.0169682	1.0278	27.3723	6.29073	24.5594	21.5562	5.22547	131.634	0.278678
OG3575_REF_Scer_AF-P08067-F1-model_v2	0.780641	0.700041	0.915972	0.884858	1	0.0191078	0.967759	25.2209	6.21857	22.8476	19.7142	5.12896	126.639	0.259371
OG1218_REF_Scer_AF-P08417-F1-model_v2	0.741974	0.625173	0.816973		1	0.0161851	0.96183	24.708	6.11594	22.2955	18.7535	4.94606	126.308	0.250674
OG4707_REF_Scer_AF-P08431-F1-model_v2	0.645691	0.48978	0.763897		0.958333	0.0218545	1.05034	26.768	6.54074	24.7111	21.1967	5.18232	133.498	0.284267
OG3445_REF_Scer_AF-P08432-F1-model_v2	0.598228	0.435952	0.691787		0.97619	0.0196893	0.995783	26.375	6.19843	23.6167	20.6468	5.08994	129.319	0.268756
OG2956_REF_Scer_AF-P08456-F1-model_v2	0.665126	0.555199	0.788189			0.0183418	1.02888	27.5981	6.50906	24.5889	22.3201	5.48457	129.211	0.283068
OG3006_REF_Scer_AF-P08465-F1-model_v2	0.670221	0.492087	0.773443			0.0186307	0.984686	25.4765	6.11352	23.1942	19.9814	5.06138	129.364	0.263062
OG2156_REF_Scer_AF-P08524-F1-model_v2	0.711497	0.546049	0.828498		1	0.0165371	1.05249	27.9277	6.50362	24.8051	21.4181	5.45141	133.354	0.28669
OG4360_REF_Scer_AF-P08525-F1-model_v2	0.616483	0.608898	0.728972	0.810127		0.0192538	1.07172	29.1125	6.80592	26.5241	24.112	5.61787	132.093	0.301861
OG2365_REF_Scer_AF-P08536-F1-model_v2	0.701874	0.533223	0.809367	0.764086	0.96	0.0160329	1.01051	25.7785	6.16315	23.5401	20.0835	5.13222	130.215	0.266471
OG1621_REF_Scer_AF-P08566-F1-model_v2	0.639883	0.489284	0.719923			0.0168828	0.988027	25.8816	6.29409	23.1796	19.6937	5.22038	127.795	0.263774
OG1416_REF_Scer_AF-P08679-F1-model_v2	0.737667	0.619038	0.825974			0.0148048	1.00851	26.164	5.88023	23.6263	20.9653	5.13282	129.04	0.265269
OG1815_REF_Scer_AF-P09201-F1-model_v2	0.703115	0.587026	0.783552		0.767554	0.0156816	0.979932	26.1127	6.24894	23.1515	19.8752	5.23869	127.446	0.262846
OG2629_REF_Scer_AF-P09368-F1-model_v2	0.527842	0.330896	0.64581			0.017247	1.00579	26.0791	6.48361	23.3781	19.6127	5.23592	129.918	0.269016
OG1052_REF_Scer_AF-P09440-F1-model_v2	0.663482	0.497309	0.757811			0.0160014	0.962369	24.8244	6.23986	22.3266	18.5257	5.079	125.917	0.252318
OG1629_REF_Scer_AF-P09624-F1-model_v2	0.736258	0.648181	0.796709	0.877798	0.950617	0.0152975	0.959022	25.1252	6.13855	22.5379	18.9522	5.11787	125.555	0.252907
OG1487_REF_Scer_AF-P09938-F1-model_v2	0.782803	0.660709	0.866085	1	1	0.0173972	1.04033	27.2147	6.54329	24.5426	21.1624	5.1882	132.52	0.280566
OG1899_REF_Scer_AF-P09950-F1-model_v2	0.709513	0.568894	0.80513		0.995556	0.018524	0.972164	25.055	6.14836	22.7846	19.3436	4.90907	127.468	0.256185
OG1357_REF_Scer_AF-P0CF18-F1-model_v2	0.604139	0.44712	0.678112			0.0184984	0.995365	25.5828	6.31861	23.1851	19.5999	5.2196	129.377	0.266151
OG1193_REF_Scer_AF-P0CX10-F1-model_v2	0.686709	0.541873	0.763016	0.829803	1	0.0135216	0.950652	25.075	5.74225	22.287	19.0723	4.86226	125.481	0.245787
OG1193_REF_Scer_AF-P0CX11-F1-model_v2	0.686942	0.5406	0.763521	0.867284	1	0.0135216	0.950652	25.075	5.74225	22.287	19.0723	4.86226	125.481	0.245787
OG4185_REF_Scer_AF-P0CX77-F1-model_v2	0.622035	0.563869	0.673036		1	0.0156388	0.960173	25.4912	6.09605	22.6389	19.3492	5.08327	126.256	0.254773
OG4185_REF_Scer_AF-P0CX78-F1-model_v2	0.623818	0.56472	0.674673		1	0.0156388	0.960173	25.4912	6.09605	22.6389	19.3492	5.08327	126.256	0.254773
OG4185_REF_Scer_AF-P0CX79-F1-model_v2	0.621876	0.564181	0.672575		1	0.0156388	0.960173	25.4912	6.09605	22.6389	19.3492	5.08327	126.256	0.254773
OG4185_REF_Scer_AF-P0CZ17-F1-model_v2	0.624778	0.568217	0.675112		1	0.0156388	0.960173	25.4912	6.09605	22.6389	19.3492	5.08327	126.256	0.254773
OG4346_REF_Scer_AF-P10174-F1-model_v2	0.555262	0.557873	0.589041			0.0197784	1.13825	30.5742	7.50246	27.6283	24.9218	6.17548	134.846	0.325445
OG1355_REF_Scer_AF-P10614-F1-model_v2	0.689592	0.535042	0.792103		0.988506	0.0186376	1.05169	27.5735	6.74924	24.9771	21.7153	5.45978	132.032	0.288194
OG1516_REF_Scer_AF-P10659-F1-model_v2	0.819615	0.714808	0.882574		0.995062	0.0164696	0.978332	25.5252	6.17232	23.0358	19.345	5.1634	127.792	0.260078
OG1665_REF_Scer_AF-P10869-F1-model_v2	0.68191	0.520797	0.783916			0.0166023	0.978518	25.3798	6.29159	22.7136	18.9528	5.13841	127.594	0.258791
OG1881_REF_Scer_AF-P10963-F1-model_v2	0.754558	0.574751	0.860055		1	0.0197088	1.00011	26.1159	6.52225	23.7301	20.0765	5.19008	129.133	0.270574
OG1313_REF_Scer_AF-P11154-F1-model_v2	0.787702	0.653929	0.863701		0.973154	0.0167468	0.982431	25.3119	6.28029	22.9223	19.3109	5.09258	127.842	0.259648
OG2537_REF_Scer_AF-P11353-F1-model_v2	0.705511	0.534257	0.807701	0.728889	0.915	0.0211421	1.03999	26.6511	6.65136	24.7797	21.0872	5.30024	132.759	0.284153
OG1333_REF_Scer_AF-P11412-F1-model_v2	0.667376	0.541131	0.751358		0.986056	0.0158307	1.03671	26.8364	6.47107	24.2995	20.7009	5.35641	132.175	0.278641
OG3214_REF_Scer_AF-P11986-F1-model_v2	0.698937	0.549131	0.802878	0.94177	0.919485	0.0151459	0.99008	26.1767	6.16775	23.1795	19.618	5.07696	128.947	0.262104
OG1360_REF_Scer_AF-P12683-F1-model_v2	0.584842	0.557181	0.691352		0.910864	0.0170794	0.986549	26.1998	6.24769	23.2484	20.3907	5.19918	126.96	0.264361
OG1360_REF_Scer_AF-P12684-F1-model_v2	0.525223	0.493243	0.626577		0.85461	0.0170794	0.986549	26.1998	6.24769	23.2484	20.3907	5.19918	126.96	0.264361
OG2071_REF_Scer_AF-P12695-F1-model_v2	0.663773	0.615408	0.714551			0.0135306	0.940291	23.9629	6.03268	21.5645	17.7659	4.88476	124.373	0.240243
OG2038_REF_Scer_AF-P12709-F1-model_v2	0.814224	0.708406	0.886932		1	0.0158421	1.0016	26.705	6.10554	23.9129	20.7764	4.97354	129	0.266119
OG4231_REF_Scer_AF-P13045-F1-model_v2	0.551238	0.347145	0.66018	0.76129		0.0179624	0.989671	26.0222	6.15942	23.2538	20.2049	5.09723	128.506	0.264318
OG2214_REF_Scer_AF-P13259-F1-model_v2	0.756402	0.676353	0.853237		0.93	0.0176661	0.99878	24.9408	6.42433	22.9918	18.4599	5.11245	132.741	0.265044
OG1674_REF_Scer_AF-P13298-F1-model_v2	0.688735	0.58555	0.778431	0.920415	0.977387	0.0122282	0.983055	26.2613	6.17983	23.1017	19.8615	5.31455	127.211	0.261402
OG1883_REF_Scer_AF-P13663-F1-model_v2	0.757327	0.636472	0.831924		0.996364	0.0175538	0.961865	24.7859	6.01574	22.3164	18.9437	5.04727	126.159	0.252448
OG1122_REF_Scer_AF-P13711-F1-model_v2	0.523352	0.41769	0.591747			0.0173563	1.00939	26.5192	6.40533	23.8391	20.5124	5.28	130.246	0.272907
OG3902_REF_Scer_AF-P14020-F1-model_v2	0.592979	0.502893	0.710075		0.962264	0.0149552	1.03517	27.4778	6.41738	24.4542	21.5692	5.50005	130.089	0.280267
OG1012_REF_Scer_AF-P14180-F1-model_v2	0.536062	0.359337	0.622882			0.0182974	1.02879	27.1732	6.51348	24.4546	21.3241	5.28831	131.503	0.28037
OG1432_REF_Scer_AF-P14540-F1-model_v2	0.755142	0.611836	0.844222		0.974719	0.016262	0.978336	25.8151	6.06921	23.2303	19.8861	4.92807	127.601	0.258346
OG1357_REF_Scer_AF-P14742-F1-model_v2	0.766471	0.645679	0.835531			0.0184984	0.995365	25.5828	6.31861	23.1851	19.5999	5.2196	129.377	0.266151
OG2032_REF_Scer_AF-P14843-F1-model_v2	0.735854	0.626515	0.808654			0.0185607	0.968795	24.7764	6.34537	22.518	18.4566	5.16146	127.944	0.257903
OG1667_REF_Scer_AF-P15019-F1-model_v2	0.727305	0.545158	0.838437	0.739704		0.012676	0.983679	25.8195	6.07881	22.8291	19.3177	5.14527	127.864	0.257611
OG1310_REF_Scer_AF-P15202-F1-model_v2	0.651071	0.552592	0.733784	0.826923	1	0.019329	1.0168	26.1072	6.37167	24.1232	20.5261	5.00201	131.437	0.272171
OG1622_REF_Scer_AF-P15274-F1-model_v2	0.719986	0.582668	0.802169		0.98125	0.0181432	1.039	26.8051	6.38401	24.4354	20.8442	5.17025	133.765	0.279558
OG1975_REF_Scer_AF-P15454-F1-model_v2	0.705839	0.573201	0.824287	0.885	0.955102	0.0142024	0.994178	25.7776	6.30995	23.1976	19.5773	5.24314	129.458	0.264171
OG3676_REF_Scer_AF-P15496-F1-model_v2	0.64323	0.393505	0.800154		1	0.0215624	1.03234	26.6159	6.58671	24.3246	20.4433	5.21104	132.66	0.280445
OG2290_REF_Scer_AF-P15700-F1-model_v2	0.660503	0.487213	0.816208	0.877949	0.8425	0.0161939	1.00594	25.7447	6.51431	23.2818	19.6937	5.38628	129.677	0.269345
OG3001_REF_Scer_AF-P15807-F1-model_v2	0.393074	0.357516	0.438615	0.512456		0.0188444	1.01885	26.1398	6.62509	23.6758	19.8244	5.35236	131.254	0.27523
OG1004_REF_Scer_AF-P15938-F1-model_v2	0.493276	0.320102	0.600812	0.784288	0.974441	0.0174428	1.01282	25.5515	6.53499	23.3385	19.3157	5.26427	131.408	0.270063
OG1603_REF_Scer_AF-P16120-F1-model_v2	0.699328	0.477734	0.815386	0.990385		0.0139624	1.00421	26.396	6.16657	23.5317	20.1563	5.152	130.003	0.266146
OG2807_REF_Scer_AF-P16387-F1-model_v2	0.783615	0.703619	0.840014			0.0184168	0.986246	25.7842	6.49233	23.3579	20.0566	5.22512	128.515	0.267162
OG1060_REF_Scer_AF-P16467-F1-model_v2	0.656848	0.534556	0.723313	0.884873	0.892128	0.0167266	0.992176	26.0561	6.19162	23.3587	20.0713	5.10122	128.13	0.263654
OG2960_REF_Scer_AF-P16622-F1-model_v2	0.674875	0.52249	0.772669	1		0.0174445	1.02661	26.4025	6.50846	24.1316	20.5544	5.3107	131.022	0.27614
OG1673_REF_Scer_AF-P16661-F1-model_v2	0.518042	0.366155	0.623865			0.0185855	1.07091	28.6808	6.75653	25.5423	22.5831	5.69609	132.174	0.296866
OG1054_REF_Scer_AF-P16861-F1-model_v2	0.637665	0.503267	0.708957	0.917889	0.90674	0.0175928	0.968899	25.167	6.21746	22.7559	19.283	5.10077	127.514	0.25808
OG1054_REF_Scer_AF-P16862-F1-model_v2	0.646904	0.501962	0.717391	0.94279	0.935065	0.0175928	0.968899	25.167	6.21746	22.7559	19.283	5.10077	127.514	0.25808
OG3120_REF_Scer_AF-P17423-F1-model_v2	0.737436	0.561179	0.853841		0.9875	0.0181137	0.976007	25.1854	6.28525	22.6873	19.2507	5.18175	126.284	0.258782
OG1835_REF_Scer_AF-P17505-F1-model_v2	0.725024	0.623026	0.797314	0.790123	0.949602	0.0129192	0.933867	24.3835	5.73256	21.6207	18.4028	4.84779	123.458	0.238472
OG1157_REF_Scer_AF-P17649-F1-model_v2	0.6469	0.528097	0.725051		1	0.0171354	1.00639	26.2351	6.23815	23.7618	20.5741	5.12407	129.312	0.268408
OG1567_REF_Scer_AF-P17695-F1-model_v2	0.55442	0.424263	0.702527	0.864516	0.90404	0.015816	0.993333	25.9218	6.26998	22.9598	19.2312	5.26025	128.659	0.263524
OG1329_REF_Scer_AF-P17709-F1-model_v2	0.615073	0.434319	0.727307		0.941176	0.016954	0.992169	25.8328	6.25908	23.1945	19.702	5.19717	128.772	0.264521
OG1468_REF_Scer_AF-P17898-F1-model_v2	0.522262	0.38937	0.621026			0.0186031	1.08094	30.0612	6.72763	26.4671	24.4655	5.78692	131.186	0.304926
OG2871_REF_Scer_AF-P18408-F1-model_v2	0.642127	0.468791	0.765391	0.904048		0.0176248	1.03575	26.7474	6.29107	24.3777	20.7649	5.21685	132.796	0.277778
OG3612_REF_Scer_AF-P18562-F1-model_v2	0.749468	0.650066	0.849376		0.897275	0.0178605	1.02429	26.5555	6.82774	23.864	20.2304	5.70721	130.241	0.280959
OG3062_REF_Scer_AF-P18900-F1-model_v2	0.676101	0.504945	0.800682		0.985294	0.0162749	0.983076	24.9903	6.20248	22.5515	19.0029	5.0832	128.259	0.257435
OG1316_REF_Scer_AF-P19097-F1-model_v2	0.675985	0.554207	0.765186	0.548196	0.207792	0.0153578	0.97438	25.1408	6.05881	22.7089	19.2614	5.00948	127.832	0.255323
OG1924_REF_Scer_AF-P19262-F1-model_v2	0.769331	0.793013	0.838365			0.0144518	0.963439	24.0051	6.42056	21.844	17.602	5.05217	126.628	0.248822
OG1516_REF_Scer_AF-P19358-F1-model_v2	0.818646	0.702828	0.889097		0.995062	0.0164696	0.978332	25.5252	6.17232	23.0358	19.345	5.1634	127.792	0.260078
OG1039_REF_Scer_AF-P19414-F1-model_v2	0.702999	0.545539	0.782953		0.916497	0.0173514	0.96953	25.2866	6.28934	22.8191	19.0693	5.08983	127.002	0.257753
OG2218_REF_Scer_AF-P20049-F1-model_v2	0.669619	0.475302	0.782719		0.696133	0.0191898	1.0278	27.0006	6.46485	24.4477	21.1607	5.31534	131.065	0.279854
OG2056_REF_Scer_AF-P20051-F1-model_v2	0.632391	0.432321	0.74537		1	0.0188405	1.00388	26.187	6.30033	23.6597	20.156	5.03865	128.314	0.266697
OG1004_REF_Scer_AF-P20095-F1-model_v2	0.498909	0.350362	0.577132	0.789962	0.986745	0.0174428	1.01282	25.5515	6.53499	23.3385	19.3157	5.26427	131.408	0.270063
OG2182_REF_Scer_AF-P20485-F1-model_v2	0.494589	0.298532	0.613633			0.0180544	1.02285	26.2646	6.35453	23.9511	20.2759	5.20852	132.448	0.274577
OG1585_REF_Scer_AF-P20967-F1-model_v2	0.755318	0.634406	0.821254			0.0180274	1.01327	25.9727	6.20907	23.9017	20.5896	5.10593	130.777	0.270236
OG1470_REF_Scer_AF-P21147-F1-model_v2	0.640349	0.521844	0.748909		0.996269	0.0206945	1.05068	28.0501	6.62466	25.5638	22.5249	5.38657	131.85	0.291052
OG2912_REF_Scer_AF-P21182-F1-model_v2	0.531809	0.292216	0.649495			0.0199105	1.03229	27.328	6.40259	24.6184	21.4706	5.22517	132.371	0.28193
OG2053_REF_Scer_AF-P21264-F1-model_v2	0.651585	0.490003	0.750612		0.715804	0.0173732	0.976808	25.1177	6.34459	22.6967	19.0045	5.06938	126.776	0.257407
OG1070_REF_Scer_AF-P21524-F1-model_v2	0.740618	0.615923	0.805069	0.896114	0.893817	0.0186468	1.01055	26.2152	6.57854	23.7632	19.9799	5.24868	130.724	0.273211
OG1070_REF_Scer_AF-P21672-F1-model_v2	0.719865	0.577756	0.791609	0.880379	0.895582	0.0186468	1.01055	26.2152	6.57854	23.7632	19.9799	5.24868	130.724	0.273211
OG2704_REF_Scer_AF-P21801-F1-model_v2	0.812978	0.707165	0.91246		1	0.0271718	1.03091	26.3766	7.30023	24.1174	20.013	5.71567	132.088	0.291196
OG1170_REF_Scer_AF-P21826-F1-model_v2	0.665112	0.433278	0.779388			0.018907	1.02586	26.4606	6.71105	24.1156	20.1581	5.29431	131.007	0.277303
OG1056_REF_Scer_AF-P21954-F1-model_v2	0.754088	0.635504	0.839753	0.998989	0.994824	0.0161705	1.0147	26.6335	6.75451	23.9498	19.8132	5.46706	130.313	0.275933
OG1468_REF_Scer_AF-P22140-F1-model_v2	0.522301	0.402523	0.610742			0.0186031	1.08094	30.0612	6.72763	26.4671	24.4655	5.78692	131.186	0.304926
OG1631_REF_Scer_AF-P22217-F1-model_v2	0.617062	0.551422	0.693345	0.756923		0.0165648	0.995356	26.5858	6.49583	23.4859	20.1638	5.11173	127.288	0.266123
OG4744_REF_Scer_AF-P22289-F1-model_v2	0.57499	0.560254	0.734694	0.703863		0.0154746	1.03489	28.7958	6.43948	25.4774	22.5883	5.26656	132.491	0.286534
OG1631_REF_Scer_AF-P22803-F1-model_v2	0.602122	0.552458	0.659664	0.763077		0.0165648	0.995356	26.5858	6.49583	23.4859	20.1638	5.11173	127.288	0.266123
OG1112_REF_Scer_AF-P23254-F1-model_v2	0.638663	0.50123	0.711979	0.903353	0.971154	0.0165284	0.981441	25.8181	5.95797	23.3036	20.3808	4.99372	127.442	0.259638
OG1266_REF_Scer_AF-P23337-F1-model_v2	0.748817	0.60612	0.838103	0.797559	0.677419	0.0190641	1.02472	26.5496	6.44243	24.1767	20.7281	5.20581	131.821	0.276856
OG1640_REF_Scer_AF-P23501-F1-model_v2	0.456115	0.261752	0.589189			0.0207473	1.06389	28.7317	6.79431	25.7298	23.3185	5.7446	131.1	0.299085
OG1650_REF_Scer_AF-P23542-F1-model_v2	0.614939	0.462183	0.720367	0.939568	1	0.0172347	0.995732	26.0626	6.15878	23.5304	20.3987	5.08894	128.554	0.265157
OG1004_REF_Scer_AF-P24384-F1-model_v2	0.527397	0.389777	0.613383	0.80971	0.986745	0.0174428	1.01282	25.5515	6.53499	23.3385	19.3157	5.26427	131.408	0.270063
OG2567_REF_Scer_AF-P24521-F1-model_v2	0.476887	0.257274	0.586632		0.954733	0.0163398	0.982463	25.626	6.01185	22.9707	19.7411	5.03563	128.305	0.259135
OG2382_REF_Scer_AF-P25045-F1-model_v2	0.487407	0.383602	0.561644			0.0168479	1.01104	26.2127	6.26291	23.6056	20.3273	5.23327	130.247	0.270058
OG1730_REF_Scer_AF-P25087-F1-model_v2	0.685642	0.465244	0.810881			0.0172889	1.01475	26.9159	6.31993	24.3081	21.1133	5.14596	130.872	0.274481
OG3221_REF_Scer_AF-P25335-F1-model_v2	0.617774	0.527755	0.68254			0.0186757	0.999624	26.0432	6.32529	23.8817	20.2009	5.145	129.65	0.269211
OG1434_REF_Scer_AF-P25340-F1-model_v2	0.673426	0.525593	0.77219		0.844262	0.0223974	1.11972	31.0076	7.18391	27.7751	25.6304	5.95453	134.314	0.323335
OG3021_REF_Scer_AF-P25358-F1-model_v2	0.678508	0.511951	0.822619			0.0196019	1.107	30.7083	6.93369	27.1669	25.1719	5.93257	132.787	0.315256
OG4758_REF_Scer_AF-P25372-F1-model_v2	0.477232	0.405569	0.551724			0.0180476	1.01668	26.7414	6.73804	23.926	20.5161	5.40457	129.405	0.27679
OG1567_REF_Scer_AF-P25373-F1-model_v2	0.540205	0.387032	0.711016	0.833333	0.9163	0.015816	0.993333	25.9218	6.26998	22.9598	19.2312	5.26025	128.659	0.263524
OG1785_REF_Scer_AF-P25578-F1-model_v2	0.550508	0.33061	0.660196		0.73913	0.0171434	1.03848	27.1165	6.51115	24.412	21.0111	5.45129	132.156	0.282068
OG2577_REF_Scer_AF-P25605-F1-model_v2	0.719832	0.694781	0.827456			0.0178259	0.976814	24.2725	5.9727	22.2607	18.9394	4.92684	128	0.252645
OG1603_REF_Scer_AF-P25632-F1-model_v2	0.245098	0.111111	0.395833	0		0.0159601	1.00527	25.2541	6.33939	23.0252	18.5521	5.04208	132.593	0.263842
OG1060_REF_Scer_AF-P26263-F1-model_v2	0.653601	0.515338	0.727805	0.896808	0.923077	0.0167266	0.992176	26.0561	6.19162	23.3587	20.0713	5.10122	128.13	0.263654
OG5118_REF_Scer_AF-P26364-F1-model_v2	0.600282	0.442994	0.743511		0.916667	0.0154392	1.01458	25.7376	6.33296	23.2823	19.4619	5.38875	130.55	0.268942
OG1266_REF_Scer_AF-P27472-F1-model_v2	0.745137	0.597417	0.839259	0.841553	0.677419	0.0190641	1.02472	26.5496	6.44243	24.1767	20.7281	5.20581	131.821	0.276856
OG2183_REF_Scer_AF-P27515-F1-model_v2	0.580577	0.440741	0.682292		0.85	0.0179552	1.01846	26.465	6.72633	23.8246	19.8137	5.42534	130.601	0.276318
OG2453_REF_Scer_AF-P27616-F1-model_v2	0.697104	0.525681	0.826438	0.8355		0.0148652	1.018	26.4882	6.33488	23.8141	19.9989	5.34654	130.804	0.271942
OG2903_REF_Scer_AF-P27680-F1-model_v2	0.527958	0.372073	0.638344			0.0202192	1.03789	26.9245	6.72238	24.5129	20.8055	5.41087	131.891	0.283803
OG1364_REF_Scer_AF-P27796-F1-model_v2	0.650851	0.47928	0.750634	0.705491		0.0159055	0.93745	24.3324	6.12573	21.7477	18.0821	4.98674	124.333	0.244681
OG2099_REF_Scer_AF-P28240-F1-model_v2	0.675582	0.54475	0.779619		0.980695	0.0178736	1.00335	25.9094	6.34301	23.6818	20.0329	5.10496	130.143	0.268163
OG1786_REF_Scer_AF-P28241-F1-model_v2	0.73216	0.61498	0.815449	0.859259	1	0.0153857	0.968708	25.3319	6.29103	22.5596	18.9038	5.16446	126.173	0.255885
OG1500_REF_Scer_AF-P28274-F1-model_v2	0.746794	0.597273	0.827138			0.018875	1.00299	25.9156	6.33413	23.5546	19.9717	5.2191	129.621	0.26914
OG1303_REF_Scer_AF-P28496-F1-model_v2	0.602624	0.492056	0.694293			0.0195002	1.11696	30.3292	7.13824	27.126	24.556	5.94727	135.616	0.31805
OG2082_REF_Scer_AF-P28777-F1-model_v2	0.766873	0.673764	0.840394			0.0171447	0.944564	24.0025	6.17371	21.9839	18.2601	5.01012	125.934	0.248079
OG2057_REF_Scer_AF-P28789-F1-model_v2	0.606384	0.445752	0.717987			0.0178107	0.977979	24.9634	6.3177	22.4781	18.6572	5.27038	128.177	0.259948
OG2677_REF_Scer_AF-P28834-F1-model_v2	0.701842	0.618975	0.75932	0.850694	0.985294	0.014635	0.970516	25.4103	6.22748	22.6641	18.9715	5.14818	126.874	0.256167
OG1230_REF_Scer_AF-P29465-F1-model_v2	0.675546	0.535198	0.766629			0.0198703	1.02209	26.9083	6.68509	24.2621	20.7784	5.37704	130.765	0.280345
OG1365_REF_Scer_AF-P29509-F1-model_v2	0.811914	0.756441	0.856863	0.932866	0.934169	0.0163265	0.955936	24.8186	6.1881	22.3948	18.7451	5.05082	125.88	0.251947
OG2498_REF_Scer_AF-P29704-F1-model_v2	0.599435	0.429802	0.717227			0.0188761	1.05344	27.4687	6.67453	24.6602	21.1956	5.46519	132.896	0.28727
OG1880_REF_Scer_AF-P29952-F1-model_v2	0.64989	0.426597	0.778652		1	0.0164454	0.994489	25.7686	6.16929	23.2292	19.8428	5.00819	128.67	0.261805
OG1674_REF_Scer_AF-P30402-F1-model_v2	0.628036	0.490212	0.743462	0.865772	0.977492	0.0122282	0.983055	26.2613	6.17983	23.1017	19.8615	5.31455	127.211	0.261402
OG1240_REF_Scer_AF-P30624-F1-model_v2	0.587139	0.436144	0.674393		0.888889	0.0174176	1.00911	26.5569	6.50985	23.8136	20.0418	5.36383	129.158	0.272655
OG1170_REF_Scer_AF-P30952-F1-model_v2	0.680425	0.459482	0.789874			0.018907	1.02586	26.4606	6.71105	24.1156	20.1581	5.29431	131.007	0.277303
OG1810_REF_Scer_AF-P31116-F1-model_v2	0.661348	0.523219	0.759054	0.811475	0.853535	0.0115728	0.957389	25.4261	5.78121	22.3074	19.2353	5.00162	125.382	0.247719
OG3978_REF_Scer_AF-P31373-F1-model_v2	0.740914	0.639034	0.806524	0.97619	1	0.0142213	0.946235	24.6831	5.59811	22.1518	19.1541	4.74693	125.166	0.242645
OG1634_REF_Scer_AF-P31688-F1-model_v2	0.581873	0.410597	0.699179			0.0184189	1.02097	26.4325	6.37491	24.0017	20.4281	5.22177	131.441	0.274627
OG2906_REF_Scer_AF-P32178-F1-model_v2	0.645487	0.517919	0.753986	0.95641	0.774725	0.0163491	1.05249	26.6688	6.74801	24.3093	20.1302	5.43734	133.725	0.282655
OG2455_REF_Scer_AF-P32190-F1-model_v2	0.600317	0.356608	0.718216		0.895753	0.0183048	0.980017	25.7392	6.27564	23.1866	19.7917	5.17997	127.993	0.263651
OG3100_REF_Scer_AF-P32191-F1-model_v2	0.610437	0.438939	0.699238		0.798077	0.0166582	0.995205	25.9142	6.27764	23.2973	19.9162	5.1488	128.55	0.264578
OG2552_REF_Scer_AF-P32263-F1-model_v2	0.554162	0.515694	0.621622			0.0179338	0.941114	24.61	6.29116	21.8875	18.4785	5.10804	123.671	0.249202
OG1744_REF_Scer_AF-P32264-F1-model_v2	0.670516	0.524093	0.777975		0.872807	0.0166827	0.9727	25.1173	6.29709	22.5532	18.6184	5.12801	127.611	0.257042
OG1537_REF_Scer_AF-P32288-F1-model_v2	0.800083	0.718365	0.862539	0.989796		0.0209648	0.993529	25.8785	6.41779	23.8137	20.3279	5.16407	129.548	0.270569
OG1313_REF_Scer_AF-P32327-F1-model_v2	0.790749	0.656713	0.865177		0.990323	0.0167468	0.982431	25.3119	6.28029	22.9223	19.3109	5.09258	127.842	0.259648
OG5490_REF_Scer_AF-P32340-F1-model_v2	0.716977	0.621281	0.78569	0.769282	0.767956	0.0147285	1.00831	26.5278	6.32147	23.6718	20.3251	5.29436	128.74	0.268902
OG2062_REF_Scer_AF-P32347-F1-model_v2	0.730081	0.56749	0.823623		0.995984	0.0192556	1.04293	27.0087	6.69718	24.6879	21.3083	5.46921	131.226	0.284749
OG2353_REF_Scer_AF-P32352-F1-model_v2	0.62284	0.46	0.761524			0.0178925	1.05186	28.6878	6.5962	25.5894	22.9654	5.37084	130.847	0.29012
OG2465_REF_Scer_AF-P32353-F1-model_v2	0.620357	0.427656	0.754153			0.0214644	1.12067	30.5	6.90996	27.4542	25.0357	5.66972	135.528	0.316728
OG1337_REF_Scer_AF-P32356-F1-model_v2	0.682813	0.462768	0.792254		0.993994	0.0180952	1.02878	26.6511	6.48406	24.312	20.7908	5.29643	132.592	0.279102
OG3304_REF_Scer_AF-P32375-F1-model_v2	0.571078	0.326745	0.670685		1	0.0193727	0.986636	25.6391	6.30251	23.2494	19.648	5.12111	127.713	0.263615
OG3774_REF_Scer_AF-P32377-F1-model_v2	0.667632	0.46092	0.794454		1	0.0166126	0.97906	25.4783	6.10577	22.8599	19.585	5.02911	128.22	0.258683
OG2123_REF_Scer_AF-P32378-F1-model_v2	0.629246	0.465923	0.75			0.0204424	1.03933	28.3632	6.80717	25.1436	22.9229	5.75178	128.478	0.292457
OG4605_REF_Scer_AF-P32419-F1-model_v2	0.540916	0.452805	0.597413		0.887701	0.0141768	0.959145	25.1519	5.88659	22.2634	19.2325	5.04892	124.868	0.249384
OG4665_REF_Scer_AF-P32449-F1-model_v2	0.727034	0.615668	0.799351	0.961992		0.0171537	0.950438	24.5132	6.18746	22.0422	18.1596	5.04717	126.34	0.250267
OG4275_REF_Scer_AF-P32451-F1-model_v2	0.71538	0.575929	0.795859		1	0.0225268	0.991589	25.2179	6.9818	23.1031	18.736	5.35747	129.324	0.271185
OG3413_REF_Scer_AF-P32452-F1-model_v2	0.457584	0.355003	0.540673			0.0186278	1.00467	26.2506	6.2541	23.7164	20.3537	5.09889	130.327	0.269555
OG3683_REF_Scer_AF-P32459-F1-model_v2	0.522796	0.413148	0.603623			0.0191165	0.991987	25.6344	6.27321	23.3426	19.7429	4.97379	128.548	0.263106
OG1955_REF_Scer_AF-P32461-F1-model_v2	0.519192	0.410314	0.60326			0.0175273	0.986676	25.5339	6.01369	23.0497	19.5967	4.9651	129.664	0.260384
OG2098_REF_Scer_AF-P32462-F1-model_v2	0.61856	0.457822	0.727811		0.833333	0.0203068	1.0923	30.2372	6.86719	26.7054	24.5855	5.9294	132.642	0.31145
OG1697_REF_Scer_AF-P32469-F1-model_v2	0.763096	0.669937	0.838718		0.988506	0.0175088	1.01269	25.9097	6.1957	23.5143	20.1787	5.14991	131.019	0.268996
OG1959_REF_Scer_AF-P32473-F1-model_v2	0.774985	0.748538	0.792093		1	0.015387	0.970693	25.1429	6.24113	22.6278	19.3122	5.01965	126.73	0.25507
OG4061_REF_Scer_AF-P32476-F1-model_v2	0.590198	0.428647	0.683249		0.96	0.0178674	1.01691	26.8625	6.43866	24.0206	21.0092	5.35641	128.858	0.275206
OG2186_REF_Scer_AF-P32477-F1-model_v2	0.562457	0.326387	0.655713	0.774718		0.0185854	1.03091	26.5987	6.60614	24.2517	20.4749	5.22473	132.609	0.278665
OG1168_REF_Scer_AF-P32528-F1-model_v2	0.413832	0.335849	0.49798			0.0176829	0.99297	25.7811	6.2692	23.3256	20.0472	5.18904	128.401	0.26533
OG4016_REF_Scer_AF-P32582-F1-model_v2	0.703841	0.575403	0.796262		0.991597	0.0131989	0.978179	25.7126	6.15894	22.7516	18.8935	5.20145	127.303	0.257065
OG3319_REF_Scer_AF-P32626-F1-model_v2	0.527158	0.353498	0.654643	0.607362	1	0.0137432	1.00673	26.6098	6.06447	23.5776	20.361	5.20453	129.522	0.266578
OG1746_REF_Scer_AF-P32642-F1-model_v2	0.598096	0.55907	0.648523			0.0153134	0.984887	24.9049	5.91325	22.7272	19.3824	4.7955	129.28	0.253925
OG1521_REF_Scer_AF-P32771-F1-model_v2	0.708808	0.616431	0.775222		0.870036	0.0215208	0.94234	25.146	6.26147	22.5681	19.1434	5.14343	124.375	0.255788
OG1659_REF_Scer_AF-P32775-F1-model_v2	0.708529	0.539116	0.792778			0.0187195	1.04356	27.6603	6.45935	25.0925	21.9469	5.23282	132.864	0.285149
OG1081_REF_Scer_AF-P32784-F1-model_v2	0.534219	0.387945	0.648053			0.0172882	1.02717	26.6292	6.62764	24.0022	20.5284	5.44872	130.558	0.277978
OG2397_REF_Scer_AF-P32796-F1-model_v2	0.505906	0.287033	0.616595		0.657051	0.0175883	1.02993	26.9082	6.3666	24.3577	21.1318	5.19259	131.887	0.277499
OG4555_REF_Scer_AF-P32799-F1-model_v2	0.536322	0.544923	0.688			0.0213522	1.07082	27.4675	6.60154	25.7305	22.1819	5.13347	134.445	0.290903
OG1671_REF_Scer_AF-P32861-F1-model_v2	0.782334	0.66611	0.869692		0.972028	0.0165005	1.00087	26.0049	6.30427	23.3025	19.5929	5.17691	129.704	0.266085
OG1556_REF_Scer_AF-P32895-F1-model_v2	0.780882	0.689846	0.843284		1	0.0190657	0.966518	24.7761	6.39356	22.4881	18.3436	5.03857	128.081	0.256816
OG1502_REF_Scer_AF-P33300-F1-model_v2	0.631723	0.467456	0.777236			0.0197765	1.09122	29.2708	7.02037	26.2929	23.0283	5.75104	134.793	0.306788
OG2356_REF_Scer_AF-P33312-F1-model_v2	0.521993	0.305172	0.662008	0.623395	0.71875	0.0189922	1.00643	26.1321	6.50467	23.6346	19.8436	5.33615	128.911	0.27136
OG1112_REF_Scer_AF-P33315-F1-model_v2	0.601878	0.46624	0.673452	0.90927	0.971154	0.0165284	0.981441	25.8181	5.95797	23.3036	20.3808	4.99372	127.442	0.259638
OG4581_REF_Scer_AF-P33330-F1-model_v2	0.615362	0.525757	0.679477		1	0.0145777	0.981555	25.928	6.00071	23.0828	19.9608	5.05857	127.321	0.258425
OG1471_REF_Scer_AF-P33333-F1-model_v2	0.51438	0.421758	0.588723			0.0168202	1.02637	27.2543	6.66104	24.1833	20.908	5.55734	129.427	0.280126
OG1302_REF_Scer_AF-P33401-F1-model_v2	0.686994	0.495542	0.791045		1	0.0145978	0.983137	26.3166	6.13586	23.4343	20.1575	5.21606	127.559	0.263046
OG2048_REF_Scer_AF-P33412-F1-model_v2	0.480236	0.295567	0.568239			0.0207426	1.00916	26.0752	6.47825	23.8047	19.9226	5.16356	131.213	0.273059
OG2112_REF_Scer_AF-P33421-F1-model_v2	0.510521	0.486535	0.580931			0.0172416	1.03333	27.9797	6.39178	24.9262	22.9789	5.60203	128.476	0.285138
OG2357_REF_Scer_AF-P33734-F1-model_v2	0.676215	0.485895	0.772293	0.927512	1	0.0159003	0.972746	25.5821	5.99541	22.8929	19.6383	5.0689	127.65	0.257508
OG1337_REF_Scer_AF-P35172-F1-model_v2	0.666088	0.456034	0.78543		0.99375	0.0180952	1.02878	26.6511	6.48406	24.312	20.7908	5.29643	132.592	0.279102
OG3114_REF_Scer_AF-P35202-F1-model_v2	0.43212	0.307471	0.521119	0.840426		0.0190248	1.0171	26.89	6.46187	24.0956	20.5122	5.33235	130.993	0.277228
OG3782_REF_Scer_AF-P35497-F1-model_v2	0.609032	0.498392	0.680248		0.894231	0.0172095	0.96836	25.6496	6.05772	22.949	19.9293	5.05572	125.426	0.256757
OG4250_REF_Scer_AF-P35731-F1-model_v2	0.38438	0.244033	0.471804	0.666293	0.663522	0.0178429	0.958065	24.8862	6.32043	22.2026	18.697	5.22884	126.015	0.255525
OG3063_REF_Scer_AF-P36010-F1-model_v2	0.714424	0.591774	0.835443		0.99359	0.0169645	1.01989	26.5945	6.44575	24.1337	20.8975	5.41717	129.73	0.275968
OG1276_REF_Scer_AF-P36013-F1-model_v2	0.677435	0.501384	0.77345		1	0.0181623	0.992186	25.4626	6.41006	23.1058	19.4587	5.19484	128.753	0.264748
OG2084_REF_Scer_AF-P36024-F1-model_v2	0.676332	0.576572	0.799688			0.0160504	0.924321	22.9571	5.9074	21.0454	16.2161	4.57166	127.074	0.233671
OG3008_REF_Scer_AF-P36076-F1-model_v2	0.630016	0.523515	0.753265			0.0170858	0.953394	23.7285	6.13819	21.861	17.2357	4.77627	128.168	0.245499
OG1242_REF_Scer_AF-P36107-F1-model_v2	0.596392	0.445786	0.753808			0.0188424	1.07234	29.4415	6.6279	26.1457	24.3444	5.60336	130.883	0.299593
OG4524_REF_Scer_AF-P36143-F1-model_v2	0.380647	0.244025	0.496715		0.693046	0.0165636	1.01835	25.9962	6.00432	23.7596	20.2777	4.93124	131.693	0.266731
OG1081_REF_Scer_AF-P36148-F1-model_v2	0.486745	0.346862	0.592788			0.0172882	1.02717	26.6292	6.62764	24.0022	20.5284	5.44872	130.558	0.277978
OG1966_REF_Scer_AF-P36150-F1-model_v2	0.530174	0.414269	0.665204			0.0169534	0.984897	25.0547	6.11925	22.6917	19.2277	5.17251	128.495	0.259511
OG1302_REF_Scer_AF-P37012-F1-model_v2	0.705195	0.542618	0.793514		1	0.0145978	0.983137	26.3166	6.13586	23.4343	20.1575	5.21606	127.559	0.263046
OG2262_REF_Scer_AF-P37254-F1-model_v2	0.512004	0.264241	0.610937			0.0196288	1.01526	26.5722	6.41066	24.0369	20.6039	5.28063	130.531	0.275588
OG1030_REF_Scer_AF-P37291-F1-model_v2	0.701546	0.597731	0.796467			0.016479	0.99022	25.5575	6.28329	23.1776	19.6676	5.13185	128.596	0.262723
OG1030_REF_Scer_AF-P37292-F1-model_v2	0.636864	0.491318	0.755284			0.016479	0.99022	25.5575	6.28329	23.1776	19.6676	5.13185	128.596	0.262723
OG1287_REF_Scer_AF-P37298-F1-model_v2	0.469603	0.443655	0.548458			0.0190278	1.02219	27.4273	6.53386	24.5782	21.9711	5.55784	127.277	0.281242
OG4552_REF_Scer_AF-P37299-F1-model_v2	0.483461	0.451613	0.692308			0.0177561	1.07831	29.2959	6.88429	26.3936	23.5271	5.63177	130.297	0.299372
OG1129_REF_Scer_AF-P37303-F1-model_v2	0.631592	0.519839	0.704787			0.0192341	0.990297	25.9217	6.38908	23.3835	19.789	5.1444	128.451	0.266245
OG1322_REF_Scer_AF-P38009-F1-model_v2	0.821329	0.722766	0.899043			0.015178	0.981986	25.4422	5.96031	22.8884	19.6729	4.98562	127.878	0.256527
OG2588_REF_Scer_AF-P38063-F1-model_v2	0.786341	0.737186	0.823947		0.840909	0.018444	0.968086	25.0403	6.4444	22.4041	18.3313	5.11305	127.173	0.2571
OG1977_REF_Scer_AF-P38066-F1-model_v2	0.720899	0.575241	0.835034		0.996914	0.0192059	0.977112	24.37	6.32121	22.4955	18.3537	5.10621	129.084	0.258178
OG1126_REF_Scer_AF-P38067-F1-model_v2	0.598197	0.463607	0.674695			0.0166443	0.974901	25.7844	6.25131	22.9988	19.7425	5.16183	126.527	0.26021
OG2573_REF_Scer_AF-P38075-F1-model_v2	0.647605	0.538053	0.773819	0.845501	0.830357	0.0181937	1.04756	26.0178	6.55292	24.5004	20.6597	5.34238	134.65	0.282201
OG1016_REF_Scer_AF-P38113-F1-model_v2	0.663825	0.529302	0.75086		0.942646	0.0177519	0.949117	25.4342	5.90149	22.6547	19.8149	5.05467	124.073	0.252513
OG4312_REF_Scer_AF-P38115-F1-model_v2	0.52563	0.369639	0.622449	0.770601	0.5346	0.0172497	1.02564	26.61	6.27698	24.1042	20.4155	5.24113	131.058	0.274062
OG2882_REF_Scer_AF-P38122-F1-model_v2	0.466571	0.384389	0.547469			0.017161	0.983782	25.662	6.27544	23.1042	19.8014	5.20181	127.545	0.262724
OG1497_REF_Scer_AF-P38143-F1-model_v2	0.698712	0.540897	0.832885			0.0156352	1.03644	27.6022	6.32488	24.5082	21.5646	5.46197	130.95	0.280986
OG2369_REF_Scer_AF-P38145-F1-model_v2	0.618034	0.50612	0.738363		0.816842	0.0156857	0.966971	25.5563	6.27705	22.6971	18.668	5.16771	127.139	0.25717
OG3935_REF_Scer_AF-P38169-F1-model_v2	0.531186	0.324057	0.658204	0.824419	0.879365	0.018423	1.02571	26.9488	6.60871	24.2377	20.8916	5.35384	131.283	0.279744
OG3242_REF_Scer_AF-P38179-F1-model_v2	0.455616	0.313345	0.545775			0.019893	1.10463	30.3361	6.89307	26.8181	24.8027	5.85469	132.808	0.312197
OG1695_REF_Scer_AF-P38221-F1-model_v2	0.63876	0.548351	0.737717			0.0193867	1.08434	30.0097	7.05834	26.4175	23.9215	5.90437	131.514	0.307983
OG2044_REF_Scer_AF-P38225-F1-model_v2	0.539838	0.390931	0.618677		0.903509	0.0190332	1.04462	27.7456	6.63988	24.9575	21.7527	5.4654	131.854	0.287628
OG4021_REF_Scer_AF-P38242-F1-model_v2	0.425424	0.345538	0.503286			0.0180579	1.04333	28.0992	6.61998	24.8171	22.4331	5.7866	129.618	0.289829
OG4959_REF_Scer_AF-P38286-F1-model_v2	0.605666	0.481722	0.70855		1	0.0155273	1.00674	26.9132	6.45221	23.73	20.6922	5.46986	127.989	0.272695
OG1502_REF_Scer_AF-P38287-F1-model_v2	0.624078	0.439837	0.786955			0.0197765	1.09122	29.2708	7.02037	26.2929	23.0283	5.75104	134.793	0.306788
OG1306_REF_Scer_AF-P38298-F1-model_v2	0.492561	0.337318	0.601418			0.0221453	1.11703	30.9616	7.04369	27.677	25.6377	5.96466	134.002	0.321794
OG3350_REF_Scer_AF-P38332-F1-model_v2	0.476721	0.310251	0.55323			0.0207866	0.98747	26.195	6.26996	23.5361	20.1031	5.19028	129.34	0.269055
OG3313_REF_Scer_AF-P38342-F1-model_v2	0.411345	0.306328	0.484307		0.75	0.0176513	1.00706	26.8069	6.40877	23.9001	21.0347	5.43416	128.484	0.274509
OG1565_REF_Scer_AF-P38604-F1-model_v2	0.637795	0.434004	0.722657			0.0213496	1.05371	27.9789	6.63921	25.4005	22.5372	5.4892	132.48	0.293048
OG2588_REF_Scer_AF-P38620-F1-model_v2	0.787694	0.744995	0.819189		0.840909	0.018444	0.968086	25.0403	6.4444	22.4041	18.3313	5.11305	127.173	0.2571
OG1779_REF_Scer_AF-P38625-F1-model_v2	0.828145	0.708488	0.906828		1	0.01761	1.01299	26.277	6.45768	23.9017	20.2081	5.27083	129.307	0.271732
OG1500_REF_Scer_AF-P38627-F1-model_v2	0.730825	0.579951	0.81102			0.018875	1.00299	25.9156	6.33413	23.5546	19.9717	5.2191	129.621	0.26914
OG3115_REF_Scer_AF-P38628-F1-model_v2	0.541317	0.293929	0.66095		0.995745	0.0159088	0.976455	25.6219	5.88577	22.8185	19.6446	4.93783	127.944	0.255885
OG3018_REF_Scer_AF-P38635-F1-model_v2	0.429788	0.246524	0.539953			0.0197904	1.04233	27.2098	6.41557	24.7702	21.2944	5.23856	133.119	0.283234
OG2968_REF_Scer_AF-P38689-F1-model_v2	0.845347	0.798027	0.881693		0.980769	0.0183935	0.971372	25.1054	6.58451	22.4113	18.2494	5.19554	127.495	0.259295
OG1744_REF_Scer_AF-P38690-F1-model_v2	0.599325	0.436819	0.712143			0.0166827	0.9727	25.1173	6.29709	22.5532	18.6184	5.12801	127.611	0.257042
OG1354_REF_Scer_AF-P38697-F1-model_v2	0.731849	0.610874	0.82559		0.996101	0.0163517	0.954005	25.0264	6.22987	22.3001	18.7912	5.10888	125.94	0.253064
OG1303_REF_Scer_AF-P38703-F1-model_v2	0.622274	0.501613	0.720401			0.0195002	1.11696	30.3292	7.13824	27.126	24.556	5.94727	135.616	0.31805
OG4583_REF_Scer_AF-P38710-F1-model_v2	0.55242	0.411205	0.651233		0.964286	0.0188821	0.987952	26.5433	6.23722	23.7654	20.6436	5.20531	128.056	0.268689
OG1022_REF_Scer_AF-P38715-F1-model_v2	0.591848	0.408043	0.701549		0.572843	0.0170446	1.03442	27.0598	6.3425	24.423	21.0542	5.28298	131.177	0.27796
OG1488_REF_Scer_AF-P38720-F1-model_v2	0.809407	0.73248	0.870986	1	0.995816	0.0172032	0.987084	26.2463	6.30586	23.5643	20.3203	5.24145	127.514	0.266407
OG2647_REF_Scer_AF-P38787-F1-model_v2	0.361302	0.251194	0.468466		0.569948	0.0177195	1.00906	26.1977	6.55977	23.398	19.5406	5.27961	129.91	0.270555
OG1857_REF_Scer_AF-P38795-F1-model_v2	0.754953	0.62135	0.832865		0.989011	0.0209444	1.02193	26.5571	6.63683	24.1478	20.7338	5.39097	131.046	0.280177
OG1365_REF_Scer_AF-P38816-F1-model_v2	0.772693	0.687028	0.841776	0.928893	0.899015	0.0163265	0.955936	24.8186	6.1881	22.3948	18.7451	5.05082	125.88	0.251947
OG3639_REF_Scer_AF-P38840-F1-model_v2	0.443729	0.343416	0.503466		0.892045	0.0164978	1.02894	27.0871	6.54514	24.3057	20.6835	5.35227	131.024	0.278248
OG3991_REF_Scer_AF-P38858-F1-model_v2	0.500426	0.317145	0.603822			0.0164605	0.991695	25.9797	5.92584	23.2403	20.18	4.99938	128.058	0.260588
OG1210_REF_Scer_AF-P38891-F1-model_v2	0.713182	0.56478	0.817647			0.0173701	1.01334	26.4084	6.46353	23.9287	20.5317	5.36847	129.248	0.27352
OG3074_REF_Scer_AF-P38913-F1-model_v2	0.468732	0.278329	0.608985	0.800377	0.78481	0.0196484	1.04373	27.2355	6.45822	24.7245	21.5877	5.38923	132.839	0.285342
OG4624_REF_Scer_AF-P38954-F1-model_v2	0.517422	0.371218	0.641632			0.0202421	1.08385	29.691	6.82063	26.5074	24.1876	5.62767	132.567	0.305051
OG1774_REF_Scer_AF-P38972-F1-model_v2	0.6957	0.451005	0.783742		0.969298	0.0173468	0.970124	25.1686	6.04396	22.7371	19.591	4.9682	127.136	0.255657
OG4185_REF_Scer_AF-P38986-F1-model_v2	0.595823	0.53022	0.643196		1	0.0156388	0.960173	25.4912	6.09605	22.6389	19.3492	5.08327	126.256	0.254773
OG1615_REF_Scer_AF-P38992-F1-model_v2	0.590735	0.378598	0.769341			0.0201722	1.10972	29.629	6.95322	26.9634	24.0164	5.64102	135.244	0.310625
OG1451_REF_Scer_AF-P38998-F1-model_v2	0.726309	0.541592	0.852208	0.963466	0.995146	0.0172184	1.00896	25.8794	6.22513	23.5836	20.1347	5.16963	129.151	0.267172
OG1935_REF_Scer_AF-P38999-F1-model_v2	0.72928	0.616794	0.799793		0.940541	0.0154429	0.992165	26.2312	6.15946	23.3098	20.066	5.23795	127.683	0.26406
OG1240_REF_Scer_AF-P39002-F1-model_v2	0.568539	0.430939	0.647513		0.751969	0.0174176	1.00911	26.5569	6.50985	23.8136	20.0418	5.36383	129.158	0.272655
OG2394_REF_Scer_AF-P39006-F1-model_v2	0.641584	0.445164	0.760291			0.0177708	1.02663	26.8546	6.45172	24.3537	21.2363	5.33727	131.237	0.278936
OG1087_REF_Scer_AF-P39518-F1-model_v2	0.460435	0.339926	0.519419		0.850299	0.0164928	1.01907	26.7373	6.47022	23.9204	20.4187	5.37972	130.328	0.274993
OG1445_REF_Scer_AF-P39522-F1-model_v2	0.756085	0.616053	0.82815		1	0.0179459	0.954407	25.0312	6.47644	22.506	18.7571	5.18492	125.466	0.25615
OG2215_REF_Scer_AF-P39525-F1-model_v2	0.525507	0.375	0.59195			0.0165953	0.938194	24.812	5.92283	22.2072	19.1428	4.90964	124.576	0.246933
OG1039_REF_Scer_AF-P39533-F1-model_v2	0.662471	0.45465	0.754776		0.894309	0.0173514	0.96953	25.2866	6.28934	22.8191	19.0693	5.08983	127.002	0.257753
OG3767_REF_Scer_AF-P39683-F1-model_v2	0.603914	0.388466	0.724221		1	0.0167077	1.0336	27.4602	6.54924	24.5707	20.9885	5.35388	131.765	0.281154
OG2147_REF_Scer_AF-P39692-F1-model_v2	0.46155	0.413613	0.501822		0.829876	0.0134378	0.994908	25.9319	5.84621	23.1908	20.228	5.00454	128.803	0.259224
OG1892_REF_Scer_AF-P39708-F1-model_v2	0.728364	0.59673	0.805923		0.845466	0.0158063	0.963863	25.4633	5.9581	22.8699	20.0384	5.04934	126.571	0.255795
OG1694_REF_Scer_AF-P39713-F1-model_v2	0.509015	0.365017	0.593095		0.732143	0.021403	0.976211	25.6281	6.38651	23.2044	19.6147	5.20136	126.762	0.264451
OG1694_REF_Scer_AF-P39714-F1-model_v2	0.509253	0.364528	0.591213		0.868293	0.021403	0.976211	25.6281	6.38651	23.2044	19.6147	5.20136	126.762	0.264451
OG3429_REF_Scer_AF-P39726-F1-model_v2	0.523732	0.439661	0.626115			0.0139972	0.95747	24.6144	5.62133	22.2611	19.0885	4.70555	127.268	0.244896
OG4110_REF_Scer_AF-P39988-F1-model_v2	0.522062	0.394218	0.604727		0.73385	0.0179137	1.01325	26.8973	6.35517	23.9553	20.6898	5.25205	130.263	0.274144
OG1273_REF_Scer_AF-P40012-F1-model_v2	0.41281	0.284832	0.485252		0.734694	0.0157169	1.00473	26.4063	6.37281	23.4872	20.0578	5.31543	129.202	0.269201
OG4391_REF_Scer_AF-P40017-F1-model_v2	0.50452	0.288881	0.610296		0.475	0.0172697	1.00471	25.9897	6.26836	23.4155	19.8382	5.15679	130.981	0.268191
OG1021_REF_Scer_AF-P40047-F1-model_v2	0.634979	0.473865	0.730243		0.852632	0.0156221	0.974115	25.7972	6.21013	23.0313	19.6056	5.13939	126.813	0.259218
OG1433_REF_Scer_AF-P40054-F1-model_v2	0.780311	0.692174	0.855881		0.977679	0.0154814	0.968001	25.3173	6.07968	22.5765	19.1077	5.01213	127.013	0.254166
OG3416_REF_Scer_AF-P40099-F1-model_v2	0.396225	0.247284	0.503356		0.743284	0.0188995	1.02663	25.9988	6.56365	23.8165	20.0371	5.31758	131.302	0.275429
OG3909_REF_Scer_AF-P40319-F1-model_v2	0.66981	0.518983	0.804492			0.0182428	1.11043	30.9739	6.79778	27.3051	25.5243	5.92245	132.92	0.315285
OG3000_REF_Scer_AF-P40350-F1-model_v2	0.58554	0.417746	0.702681			0.017528	1.0318	27.2152	6.68334	24.3942	20.9429	5.49743	130.579	0.28185
OG2738_REF_Scer_AF-P40351-F1-model_v2	0.609338	0.456831	0.708714			0.0187045	1.12578	31.3523	6.83465	27.5484	26.2501	6.02016	133.383	0.320662
OG3241_REF_Scer_AF-P40363-F1-model_v2	0.573971	0.391429	0.670605	0.246575	0.0869565	0.0173736	1.01603	27.5731	6.14614	24.6372	21.9143	5.16589	129.512	0.275771
OG1254_REF_Scer_AF-P40395-F1-model_v2	0.354468	0.273212	0.424611			0.0178523	1.04567	27.7378	6.62672	24.6211	20.935	5.42661	132.783	0.285372
OG1004_REF_Scer_AF-P40459-F1-model_v2	0.549115	0.347051	0.672946	0.845036		0.0161071	1.00022	25.5681	6.28578	23.0635	19.4987	5.13774	129.637	0.263741
OG2808_REF_Scer_AF-P40471-F1-model_v2	0.544221	0.410316	0.646234		0.98125	0.0168751	1.01514	26.5734	6.59134	23.8313	20.5755	5.39183	129.293	0.274531
OG1854_REF_Scer_AF-P40487-F1-model_v2	0.732067	0.618421	0.810392		1	0.019692	1.02971	26.6573	6.89467	24.1829	20.096	5.47653	131.295	0.281768
OG2746_REF_Scer_AF-P40495-F1-model_v2	0.746087	0.593857	0.8401		0.962353	0.0144122	0.958436	24.6906	6.09754	22.1385	18.5148	5.07659	126.182	0.249931
OG1491_REF_Scer_AF-P40506-F1-model_v2	0.621112	0.47123	0.750968			0.0165592	1.03467	26.5789	6.36063	24.1385	20.6214	5.18414	132.285	0.275557
OG1433_REF_Scer_AF-P40510-F1-model_v2	0.773788	0.679303	0.856052		0.977679	0.0154814	0.968001	25.3173	6.07968	22.5765	19.1077	5.01213	127.013	0.254166
OG1933_REF_Scer_AF-P40545-F1-model_v2	0.640099	0.425765	0.765419	0.953421		0.0199783	0.989241	26.4936	6.06641	23.5808	20.4204	5.18995	129.034	0.268445
OG1497_REF_Scer_AF-P40581-F1-model_v2	0.729203	0.589623	0.847488			0.0156352	1.03644	27.6022	6.32488	24.5082	21.5646	5.46197	130.95	0.280986
OG3630_REF_Scer_AF-P40582-F1-model_v2	0.478254	0.388966	0.570022			0.0160199	1.05553	27.4958	6.50597	24.7983	21.4657	5.42343	132.552	0.284738
OG3624_REF_Scer_AF-P40857-F1-model_v2	0.495714	0.370787	0.621566			0.0169473	1.09829	30.3008	6.80478	26.6453	24.906	5.94581	131.747	0.309323
OG1683_REF_Scer_AF-P40970-F1-model_v2	0.646248	0.51173	0.729167			0.0187664	1.01828	26.7984	6.61606	24.1	20.8991	5.5135	130.015	0.279558
OG1897_REF_Scer_AF-P41338-F1-model_v2	0.703604	0.578253	0.773691		0.813665	0.014731	0.918366	24.1192	5.67467	21.4303	18.3679	4.76959	122.599	0.2356
OG2684_REF_Scer_AF-P41735-F1-model_v2	0.657728	0.535	0.793405		0.993103	0.0197646	1.0147	25.6824	6.37174	23.7034	20.0253	5.11904	130.754	0.270517
OG3581_REF_Scer_AF-P41835-F1-model_v2	0.508013	0.412977	0.590773			0.0163223	0.954971	25.1328	6.14084	22.3103	18.7841	5.04645	125.676	0.251869
OG1180_REF_Scer_AF-P41903-F1-model_v2	0.391174	0.278497	0.476356	0.405		0.0184831	1.03567	26.7681	6.35546	24.475	21.3614	5.21826	132.15	0.279221
OG1137_REF_Scer_AF-P41911-F1-model_v2	0.660104	0.511006	0.758513		0.969444	0.0179748	0.986738	25.694	6.19303	23.1927	19.7806	5.05719	127.88	0.261834
OG1684_REF_Scer_AF-P41921-F1-model_v2	0.700355	0.596528	0.775289	0.750394	0.848101	0.0156818	0.983147	26.1741	6.16861	23.3657	20.0555	5.20653	127.498	0.263132
OG1056_REF_Scer_AF-P41939-F1-model_v2	0.750871	0.640585	0.82783	0.997581	0.994824	0.0161705	1.0147	26.6335	6.75451	23.9498	19.8132	5.46706	130.313	0.275933
OG1446_REF_Scer_AF-P41940-F1-model_v2	0.831715	0.740773	0.885404			0.0154707	0.998822	26.2395	6.29634	23.4088	19.8402	5.27013	127.488	0.265267
OG1193_REF_Scer_AF-P42222-F1-model_v2	0.686224	0.538999	0.763352	0.867284	1	0.0135216	0.950652	25.075	5.74225	22.287	19.0723	4.86226	125.481	0.245787
OG3151_REF_Scer_AF-P42826-F1-model_v2	0.526953	0.305728	0.62284		0.814815	0.0186953	0.995343	26.0795	6.21064	23.4577	20.1652	5.12698	129.556	0.267197
OG5096_REF_Scer_AF-P42883-F1-model_v2	0.804829	0.690825	0.875353		1	0.0206412	1.0317	27.1166	6.80709	24.4374	20.804	5.54841	131.14	0.285171
OG3443_REF_Scer_AF-P42941-F1-model_v2	0.530005	0.348837	0.651266		1	0.0149673	0.980268	25.5838	6.1494	22.6557	19.0818	5.08802	128.022	0.257475
OG2852_REF_Scer_AF-P43123-F1-model_v2	0.589931	0.407839	0.713166		0.983264	0.016142	0.990511	25.7477	6.02999	23.1438	19.9249	5.08642	128.888	0.261638
OG5096_REF_Scer_AF-P43534-F1-model_v2	0.80603	0.694395	0.875136		1	0.0206412	1.0317	27.1166	6.80709	24.4374	20.804	5.54841	131.14	0.285171
OG3336_REF_Scer_AF-P43567-F1-model_v2	0.504999	0.329362	0.594254	0.96696	1	0.0149986	0.97663	25.8064	5.9486	22.9347	19.9579	5.06914	126.415	0.256793
OG2845_REF_Scer_AF-P43577-F1-model_v2	0.509339	0.467008	0.562997	0.723944	0.789346	0.0196679	1.01394	26.8091	6.61004	24.0252	20.3228	5.47038	130.061	0.278285
OG1822_REF_Scer_AF-P43616-F1-model_v2	0.654148	0.506649	0.752002	1	1	0.0166473	0.994811	26.1236	6.16893	23.4391	20.0497	5.14455	128.384	0.264641
OG3509_REF_Scer_AF-P43619-F1-model_v2	0.693667	0.579175	0.792191	0.993878	1	0.0182702	0.971392	25.7711	6.23644	22.9995	19.6515	5.21076	127.345	0.262055
OG5327_REF_Scer_AF-P43635-F1-model_v2	0.607924	0.447192	0.716066			0.0176124	1.00667	26.1631	6.30498	23.6226	20.4032	5.22376	129.172	0.26938
OG2999_REF_Scer_AF-P43636-F1-model_v2	0.540045	0.361799	0.649616			0.0179559	1.05579	28.0578	6.62575	24.9992	22.0154	5.55506	131.872	0.289749
OG2246_REF_Scer_AF-P46151-F1-model_v2	0.610371	0.405095	0.725925		0.960938	0.0173648	1.01222	26.4702	6.34659	23.9128	20.417	5.23528	130.554	0.272462
OG1021_REF_Scer_AF-P46367-F1-model_v2	0.642925	0.48456	0.739016		0.852632	0.0156221	0.974115	25.7972	6.21013	23.0313	19.6056	5.13939	126.813	0.259218
OG2161_REF_Scer_AF-P46969-F1-model_v2	0.696352	0.534102	0.80115		0.988636	0.0205024	0.994098	25.8274	6.72868	23.4078	19.5365	5.10309	127.168	0.266837
OG4524_REF_Scer_AF-P47011-F1-model_v2	0.426063	0.262244	0.522317		0.688742	0.0165636	1.01835	25.9962	6.00432	23.7596	20.2777	4.93124	131.693	0.266731
OG1640_REF_Scer_AF-P47013-F1-model_v2	0.465652	0.286713	0.593227			0.0207473	1.06389	28.7317	6.79431	25.7298	23.3185	5.7446	131.1	0.299085
OG1759_REF_Scer_AF-P47039-F1-model_v2	0.635679	0.501972	0.716306			0.0161707	1.03073	27.0637	6.40661	24.3552	21.1238	5.29551	130.58	0.277103
OG1275_REF_Scer_AF-P47052-F1-model_v2	0.814962	0.651738	0.887155		0.992063	0.0206808	0.969352	24.9671	6.20483	22.9756	19.5772	4.99408	127.775	0.259455
OG3030_REF_Scer_AF-P47095-F1-model_v2	0.587728	0.46183	0.694903		1	0.0219465	1.0167	26.3463	6.76824	24.0266	20.0437	5.32972	130.125	0.277817
OG4102_REF_Scer_AF-P47096-F1-model_v2	0.672929	0.572909	0.786777	0.850962	1	0.0246254	1.03037	26.5113	6.93142	24.4123	20.0882	5.33309	132.146	0.284314
OG3677_REF_Scer_AF-P47125-F1-model_v2	0.517711	0.241407	0.650287		0.952381	0.0185834	1.00983	26.1273	6.38845	23.7144	20.3054	5.28208	130.182	0.272211
OG2384_REF_Scer_AF-P47143-F1-model_v2	0.621557	0.414336	0.732238			0.0146883	0.96991	25.6676	5.69155	22.8297	19.9838	4.78775	126.283	0.25103
OG1390_REF_Scer_AF-P47164-F1-model_v2	0.556859	0.33244	0.658324			0.0177873	1.01492	26.3377	6.23645	23.8135	20.7262	5.18885	130.923	0.272165
OG4317_REF_Scer_AF-P47165-F1-model_v2	0.688212	0.566766	0.801478			0.0173685	1.02317	26.3208	6.71537	23.9463	19.355	5.36344	131.562	0.275664
OG1597_REF_Scer_AF-P47169-F1-model_v2	0.548141	0.478112	0.644447		0.9375	0.0153852	0.993551	25.9466	6.0192	23.2284	19.9471	5.05961	129.437	0.262129
OG1210_REF_Scer_AF-P47176-F1-model_v2	0.704478	0.579978	0.792467			0.0173701	1.01334	26.4084	6.46353	23.9287	20.5317	5.36847	129.248	0.27352
OG5096_REF_Scer_AF-P47183-F1-model_v2	0.804126	0.687657	0.876006		1	0.0206412	1.0317	27.1166	6.80709	24.4374	20.804	5.54841	131.14	0.285171
OG1103_REF_Scer_AF-P47771-F1-model_v2	0.548045	0.386531	0.640044			0.0160914	0.978788	26.1178	6.18743	23.2637	19.9895	5.12129	126.931	0.261269
OG1240_REF_Scer_AF-P47912-F1-model_v2	0.583937	0.462649	0.653449		0.910931	0.0174176	1.00911	26.5569	6.50985	23.8136	20.0418	5.36383	129.158	0.272655
OG4171_REF_Scer_AF-P48015-F1-model_v2	0.586553	0.415226	0.685077		0.968254	0.0162593	0.985865	25.7158	6.15532	23.1717	19.89	5.16453	128.081	0.262141
OG3499_REF_Scer_AF-P48016-F1-model_v2	0.532471	0.310209	0.630726		1	0.0163016	0.992557	26.3955	6.10564	23.6093	20.3843	5.01182	129.44	0.264858
OG1096_REF_Scer_AF-P48570-F1-model_v2	0.886293	0.819953	0.933141		1	0.0179894	0.979916	25.5134	6.36821	22.9182	18.9664	5.11633	128.588	0.261518
OG3069_REF_Scer_AF-P49017-F1-model_v2	0.702776	0.509139	0.833375		0.759615	0.0168514	1.00286	26.4909	6.46184	23.7787	20.4025	5.22251	129.828	0.271091
OG2227_REF_Scer_AF-P49095-F1-model_v2	0.663599	0.445545	0.746942			0.0176601	0.985053	25.534	6.20863	23.0157	19.6447	5.072	127.956	0.26099
OG1111_REF_Scer_AF-P49367-F1-model_v2	0.719425	0.507297	0.81197		1	0.0166829	0.956729	25.0565	6.04094	22.4753	19.0316	5.00307	126.117	0.25217
OG2282_REF_Scer_AF-P49435-F1-model_v2	0.684041	0.586737	0.766177		1	0.0124269	1.01525	26.6685	6.06005	23.6731	21.0078	5.24599	128.179	0.266825
OG1022_REF_Scer_AF-P49954-F1-model_v2	0.620501	0.4853	0.700048			0.0164376	0.989932	25.9574	6.26142	23.3154	20.0208	5.16212	127.775	0.263713
OG2603_REF_Scer_AF-P50076-F1-model_v2	0.487959	0.347923	0.592066			0.0200866	1.1329	31.2464	7.20777	27.7743	25.6596	6.08484	134.387	0.324969
OG1354_REF_Scer_AF-P50094-F1-model_v2	0.758377	0.636721	0.852829		0.996101	0.0163517	0.954005	25.0264	6.22987	22.3001	18.7912	5.10888	125.94	0.253064
OG1354_REF_Scer_AF-P50095-F1-model_v2	0.757274	0.638651	0.84915		0.996101	0.0163517	0.954005	25.0264	6.22987	22.3001	18.7912	5.10888	125.94	0.253064
OG2868_REF_Scer_AF-P50107-F1-model_v2	0.582132	0.435491	0.666201		0.904762	0.0185833	1.02924	27.2166	6.41972	24.5703	21.0755	5.18555	132.252	0.279529
OG1630_REF_Scer_AF-P50264-F1-model_v2	0.447118	0.290445	0.535563	0.677651		0.0182792	1.01221	26.4554	6.34663	23.9378	20.5336	5.25115	130.454	0.273301
OG4010_REF_Scer_AF-P50861-F1-model_v2	0.685483	0.585551	0.778647	0.937824	0.846591	0.0180787	0.988731	25.9333	6.51892	23.4198	19.6019	5.23977	127.22	0.265847
OG1060_REF_Scer_AF-P50873-F1-model_v2	0.531148	0.435897	0.590426	0.583333	0.888889	0.0196723	1.04552	26.7069	6.89925	24.3504	20.1855	5.46674	132.748	0.284648
OG2774_REF_Scer_AF-P51601-F1-model_v2	0.788307	0.725977	0.854545		1	0.0199052	1.00476	24.8071	6.63103	23.1009	19.0945	5.22616	130.598	0.268086
OG1299_REF_Scer_AF-P52489-F1-model_v2	0.656619	0.487809	0.760807	0.819196	1	0.0175196	0.977714	25.2901	6.6212	22.7774	18.4832	5.21452	127.858	0.261398
OG1264_REF_Scer_AF-P52892-F1-model_v2	0.593479	0.421165	0.701799			0.0168993	1.00247	25.7331	6.24005	23.3443	19.9871	5.18474	129.324	0.266
OG1264_REF_Scer_AF-P52893-F1-model_v2	0.634941	0.443871	0.756556			0.0168993	1.00247	25.7331	6.24005	23.3443	19.9871	5.18474	129.324	0.266
OG1055_REF_Scer_AF-P52910-F1-model_v2	0.668424	0.517668	0.729686	0.946695	0.883382	0.0175964	0.997704	26.1657	6.16402	23.767	20.5741	5.1566	128.439	0.267134
OG2228_REF_Scer_AF-P53037-F1-model_v2	0.560504	0.377437	0.660209		0.9375	0.0179419	1.01817	26.3834	6.50003	23.8465	20.2399	5.32357	131.664	0.275511
OG1121_REF_Scer_AF-P53045-F1-model_v2	0.712152	0.581711	0.826471			0.0245378	1.13067	30.7275	6.94086	28.1504	26.0155	5.65386	135.618	0.322668
OG1377_REF_Scer_AF-P53090-F1-model_v2	0.569067	0.45483	0.647293	0.794743		0.0170437	1.02208	26.5811	6.32924	24.1614	20.8904	5.263	130.214	0.274255
OG3557_REF_Scer_AF-P53101-F1-model_v2	0.566044	0.447794	0.639297			0.0184038	0.98677	25.7445	6.29703	23.0714	19.6524	5.14629	128.374	0.263794
OG2495_REF_Scer_AF-P53128-F1-model_v2	0.614195	0.446429	0.727359		0.860947	0.0197272	1.02448	26.7326	6.55501	24.2606	20.5984	5.28359	131.545	0.27877
OG1004_REF_Scer_AF-P53131-F1-model_v2	0.568291	0.452654	0.669372	0.821292	0.986726	0.0174428	1.01282	25.5515	6.53499	23.3385	19.3157	5.26427	131.408	0.270063
OG3458_REF_Scer_AF-P53164-F1-model_v2	0.4446	0.381619	0.490532		0.994595	0.0197442	1.00274	26.2013	6.39666	23.7047	20.4264	5.20539	129.733	0.27151
OG2913_REF_Scer_AF-P53178-F1-model_v2	0.402205	0.290182	0.495278			0.0169865	0.995259	25.881	6.18335	23.1075	19.7698	5.14244	129.246	0.264189
OG3488_REF_Scer_AF-P53184-F1-model_v2	0.438007	0.252638	0.562424	0.804878	1	0.0197431	1.01459	26.6658	6.22902	24.132	20.4466	5.05165	130.739	0.272339
OG2116_REF_Scer_AF-P53199-F1-model_v2	0.686683	0.535714	0.791865		0.886889	0.0165343	1.00239	26.4807	6.20673	23.7594	20.5776	5.12556	128.435	0.26726
OG1473_REF_Scer_AF-P53204-F1-model_v2	0.794164	0.618497	0.906953		0.911602	0.0196866	1.00763	25.3254	6.5003	23.4328	19.4987	5.13166	131.048	0.269085
OG1667_REF_Scer_AF-P53228-F1-model_v2	0.65888	0.491459	0.759813	0.704844		0.012676	0.983679	25.8195	6.07881	22.8291	19.3177	5.14527	127.864	0.257611
OG2409_REF_Scer_AF-P53312-F1-model_v2	0.648683	0.519101	0.752669		1	0.0150062	0.956994	24.8813	6.10176	22.2115	18.6471	5.00934	126.074	0.250069
OG3991_REF_Scer_AF-P53315-F1-model_v2	0.441882	0.252194	0.548816			0.0164605	0.991695	25.9797	5.92584	23.2403	20.18	4.99938	128.058	0.260588
OG2783_REF_Scer_AF-P53318-F1-model_v2	0.540633	0.408265	0.622718			0.0165696	0.998961	25.9754	6.22449	23.3474	20.0231	5.14225	129.039	0.265261
OG1488_REF_Scer_AF-P53319-F1-model_v2	0.788211	0.679236	0.875568	1	0.945607	0.0172032	0.987084	26.2463	6.30586	23.5643	20.3203	5.24145	127.514	0.266407
OG3025_REF_Scer_AF-P53332-F1-model_v2	0.428277	0.316194	0.508685			0.0163185	1.01259	26.3592	6.21434	23.568	20.0016	5.23437	130.852	0.269853
OG1696_REF_Scer_AF-P53598-F1-model_v2	0.715525	0.563758	0.810974		0.964286	0.0148899	0.940913	24.3413	6.24991	21.9757	18.2405	5.14148	123.4	0.246551
OG1414_REF_Scer_AF-P53685-F1-model_v2	0.61353	0.467747	0.718233	0.88283	0.903935	0.0183362	0.992113	25.4546	6.2856	23.0281	19.1302	5.07674	130.013	0.263348
OG2646_REF_Scer_AF-P53730-F1-model_v2	0.455719	0.321871	0.541142			0.0166059	1.06481	29.1382	6.66765	25.695	23.2798	5.64733	130.882	0.295308
OG2380_REF_Scer_AF-P53848-F1-model_v2	0.444191	0.31727	0.546109	0.88935		0.0167483	0.997856	25.7683	6.41175	23.1497	19.2228	5.21898	129.604	0.265657
OG3638_REF_Scer_AF-P53868-F1-model_v2	0.476802	0.311588	0.577157			0.0183566	1.08659	29.7209	6.65256	26.3361	24.3762	5.72842	132.379	0.304168
OG4226_REF_Scer_AF-P53909-F1-model_v2	0.610652	0.378351	0.733984		1	0.0197848	1.03419	26.7992	6.2413	24.3148	21.1821	5.1835	132.158	0.278345
OG2924_REF_Scer_AF-P53915-F1-model_v2	0.458103	0.313991	0.559242		0.817978	0.0174069	1.03341	27.1414	6.40588	24.3774	20.7919	5.2604	132.405	0.27903
OG3104_REF_Scer_AF-P53954-F1-model_v2	0.488195	0.272797	0.59501			0.0186078	1.04982	27.7932	6.66256	25.0298	21.8953	5.50819	131.781	0.288705
OG1056_REF_Scer_AF-P53982-F1-model_v2	0.714515	0.564715	0.818638	0.997633	0.994824	0.0161705	1.0147	26.6335	6.75451	23.9498	19.8132	5.46706	130.313	0.275933
OG1322_REF_Scer_AF-P54113-F1-model_v2	0.809695	0.713415	0.884814			0.015178	0.981986	25.4422	5.96031	22.8884	19.6729	4.98562	127.878	0.256527
OG1103_REF_Scer_AF-P54114-F1-model_v2	0.531521	0.373662	0.621777			0.0160914	0.978788	26.1178	6.18743	23.2637	19.9895	5.12129	126.931	0.261269
OG1021_REF_Scer_AF-P54115-F1-model_v2	0.558251	0.420091	0.639696		0.631579	0.0156221	0.974115	25.7972	6.21013	23.0313	19.6056	5.13939	126.813	0.259218
OG1596_REF_Scer_AF-P54781-F1-model_v2	0.733847	0.61764	0.811836		1	0.0202134	1.05947	27.885	7.02146	25.1756	21.5812	5.56454	132.244	0.293271
OG2506_REF_Scer_AF-P54783-F1-model_v2	0.590089	0.409311	0.680643			0.0193712	1.03008	27.1197	6.4989	24.6311	21.4089	5.36875	131.24	0.28206
OG1904_REF_Scer_AF-P54839-F1-model_v2	0.709617	0.603331	0.768561			0.0154161	0.986389	26.4645	6.11464	23.37	20.26	5.18498	128.552	0.26455
OG2752_REF_Scer_AF-P54885-F1-model_v2	0.654151	0.505487	0.762586			0.014715	0.956622	25.089	5.91636	22.2111	18.6002	4.95932	126.569	0.249092
OG2086_REF_Scer_AF-P80210-F1-model_v2	0.783362	0.665417	0.857385		0.990148	0.0171696	1.00667	26.6484	6.27997	23.8648	20.5519	5.35063	129.492	0.272375
OG2637_REF_Scer_AF-P80235-F1-model_v2	0.57929	0.357327	0.685197		0.621538	0.019128	1.00814	26.0834	6.42494	23.6397	20.084	5.2388	131.345	0.272672
OG1137_REF_Scer_AF-Q00055-F1-model_v2	0.668833	0.529478	0.762688		0.969359	0.0179748	0.986738	25.694	6.19303	23.1927	19.7806	5.05719	127.88	0.261834
OG1275_REF_Scer_AF-Q00711-F1-model_v2	0.829251	0.68512	0.89372		0.992063	0.0206808	0.969352	24.9671	6.20483	22.9756	19.5772	4.99408	127.775	0.259455
OG1753_REF_Scer_AF-Q00764-F1-model_v2	0.767133	0.635027	0.845826		0.957447	0.0182178	1.03953	27.3732	6.35572	24.7304	21.6968	5.28662	131.722	0.281867
OG1254_REF_Scer_AF-Q01519-F1-model_v2	0.738687	0.697269	0.829268			0.0284347	1.05799	27.3855	6.76431	25.658	22.1317	5.19932	135.168	0.296267
OG1055_REF_Scer_AF-Q01574-F1-model_v2	0.608502	0.406307	0.696108	0.97076	0.915452	0.0175964	0.997704	26.1657	6.16402	23.767	20.5741	5.1566	128.439	0.267134
OG3525_REF_Scer_AF-Q01802-F1-model_v2	0.509232	0.36129	0.603759		1	0.0178538	1.00464	26.2611	6.32744	23.6468	20.3811	5.22696	129.715	0.270279
OG2074_REF_Scer_AF-Q02046-F1-model_v2	0.69321	0.547755	0.800973	0.784	0.785714	0.016172	1.00629	26.2892	6.35572	23.3908	19.8213	5.22149	129.98	0.268368
OG2837_REF_Scer_AF-Q02196-F1-model_v2	0.768788	0.701261	0.832037		0.994286	0.0166957	1.00468	25.6101	6.27988	23.3301	19.5859	5.26372	130.846	0.267696
OG3048_REF_Scer_AF-Q02784-F1-model_v2	0.751075	0.661972	0.854182			0.0168091	0.994939	24.9689	6.32273	22.8997	19.5108	5.08366	129.017	0.26137
OG1306_REF_Scer_AF-Q02896-F1-model_v2	0.498543	0.315636	0.629939			0.0221453	1.11703	30.9616	7.04369	27.677	25.6377	5.96466	134.002	0.321794
OG3394_REF_Scer_AF-Q03266-F1-model_v2	0.407306	0.229323	0.506696	0.772031		0.0174686	1.02367	26.477	6.48468	23.8932	20.3295	5.3114	131.466	0.275578
OG1758_REF_Scer_AF-Q03529-F1-model_v2	0.646734	0.515986	0.752113			0.0218164	1.10826	29.9478	6.5975	27.0586	24.712	5.47008	134.826	0.309148
OG5735_REF_Scer_AF-Q03579-F1-model_v2	0.576547	0.468852	0.697509			0.0218793	1.03905	27.2118	6.63369	24.8825	21.6192	5.4	131.8	0.286767
OG3714_REF_Scer_AF-Q03677-F1-model_v2	0.536802	0.369464	0.698931			0.018034	1.04819	26.7869	6.42302	24.6547	20.7085	5.16993	135.455	0.282104
OG4645_REF_Scer_AF-Q03778-F1-model_v2	0.47529	0.344862	0.585761		1	0.0162126	1.02816	26.8856	6.61907	24.3506	20.4654	5.34147	130.822	0.277469
OG1746_REF_Scer_AF-Q03835-F1-model_v2	0.605805	0.558313	0.666667			0.0153134	0.984887	24.9049	5.91325	22.7272	19.3824	4.7955	129.28	0.253925
OG2578_REF_Scer_AF-Q03941-F1-model_v2	0.515488	0.40591	0.639655		0.896104	0.0171374	1.03016	26.5786	6.61073	23.8701	20.2581	5.49814	130.887	0.278069
OG4463_REF_Scer_AF-Q04066-F1-model_v2	0.373544	0.256897	0.432268	0.161677		0.0173107	1.03609	27.3698	6.20685	24.5999	21.4424	5.22138	132.013	0.279164
OG4398_REF_Scer_AF-Q04178-F1-model_v2	0.73484	0.651875	0.821618	0.854406	0.891791	0.0175817	1.03016	26.4668	6.70175	24.1113	19.6923	5.34654	131.94	0.277482
OG3917_REF_Scer_AF-Q04179-F1-model_v2	0.466407	0.253631	0.576045			0.0180944	1.00014	26.4629	6.32423	23.6396	20.1999	5.15322	128.428	0.268112
OG2283_REF_Scer_AF-Q04212-F1-model_v2	0.510779	0.292338	0.633651		0.538926	0.017395	1.00991	26.2722	6.07977	23.647	20.5994	5.16218	130.464	0.269355
OG1329_REF_Scer_AF-Q04409-F1-model_v2	0.602678	0.422302	0.712888		0.941176	0.016954	0.992169	25.8328	6.25908	23.1945	19.702	5.19717	128.772	0.264521
OG2190_REF_Scer_AF-Q04430-F1-model_v2	0.62832	0.508889	0.709533			0.0161798	0.988175	26.389	6.37622	23.5527	20.0825	5.25235	128.921	0.267597
OG2112_REF_Scer_AF-Q04487-F1-model_v2	0.470424	0.383838	0.67226			0.0172416	1.03333	27.9797	6.39178	24.9262	22.9789	5.60203	128.476	0.285138
OG1390_REF_Scer_AF-Q04533-F1-model_v2	0.513942	0.306222	0.607126			0.0177873	1.01492	26.3377	6.23645	23.8135	20.7262	5.18885	130.923	0.272165
OG3112_REF_Scer_AF-Q05521-F1-model_v2	0.510524	0.373654	0.627735			0.019341	1.0629	28.65	6.56871	25.6349	23.3622	5.62511	131.491	0.295704
OG4583_REF_Scer_AF-Q05533-F1-model_v2	0.55852	0.42021	0.647314		0.964286	0.0188821	0.987952	26.5433	6.23722	23.7654	20.6436	5.20531	128.056	0.268689
OG2557_REF_Scer_AF-Q05567-F1-model_v2	0.59934	0.482556	0.702531			0.0181729	1.00688	26.8237	6.32656	23.9481	21.0092	5.34244	128.358	0.273284
OG2741_REF_Scer_AF-Q05584-F1-model_v2	0.562343	0.318304	0.710602		0.885522	0.0210101	1.00886	26.407	6.66869	23.9583	19.7792	5.18135	130.561	0.27451
OG3207_REF_Scer_AF-Q05788-F1-model_v2	0.584526	0.445074	0.678859		0.975	0.0176055	0.978172	25.4185	6.12239	23	19.9609	5.04335	126.604	0.25868
OG1807_REF_Scer_AF-Q05871-F1-model_v2	0.441153	0.298011	0.540239	0.549738	0.632	0.0164775	1.01875	26.9831	6.41236	23.8664	20.7585	5.30361	130.121	0.27449
OG4043_REF_Scer_AF-Q05902-F1-model_v2	0.502068	0.275761	0.593992		0.97479	0.017556	0.992944	26.2249	6.27526	23.6034	20.3613	5.1442	128.468	0.266743
OG2148_REF_Scer_AF-Q05911-F1-model_v2	0.82889	0.759615	0.883683		1	0.0178176	1.01218	25.9584	6.37691	23.5674	20.0627	5.18479	130.406	0.269946
OG3740_REF_Scer_AF-Q05979-F1-model_v2	0.58848	0.431583	0.672635		0.927536	0.0186115	1.01856	26.5601	6.33148	24.0723	20.8822	5.19256	130.384	0.274113
OG1318_REF_Scer_AF-Q06147-F1-model_v2	0.533361	0.401167	0.612941		0.997175	0.0183811	0.988512	25.781	6.3858	23.1826	19.5021	5.18108	128.913	0.265339
OG1473_REF_Scer_AF-Q06178-F1-model_v2	0.819992	0.66252	0.919738		0.982036	0.0196866	1.00763	25.3254	6.5003	23.4328	19.4987	5.13166	131.048	0.269085
OG1287_REF_Scer_AF-Q06236-F1-model_v2	0.482795	0.446799	0.578603			0.0190278	1.02219	27.4273	6.53386	24.5782	21.9711	5.55784	127.277	0.281242
OG3095_REF_Scer_AF-Q06489-F1-model_v2	0.58662	0.377409	0.718081			0.0149933	0.97752	25.6386	6.23854	22.7652	18.961	5.13142	127.719	0.258128
OG3811_REF_Scer_AF-Q06490-F1-model_v2	0.45229	0.35348	0.5591			0.0190335	0.993754	26.2272	6.26584	23.4835	20.074	5.12745	128.412	0.266681
OG4396_REF_Scer_AF-Q06549-F1-model_v2	0.467728	0.428814	0.505538	0.982456	0.978947	0.021957	0.976858	25.5087	6.54206	23.0084	19.7675	5.30239	127.545	0.267202
OG2348_REF_Scer_AF-Q06625-F1-model_v2	0.629813	0.429307	0.724084			0.0187359	1.02549	26.8291	6.36094	24.3339	21.0556	5.24334	131.642	0.277891
OG1498_REF_Scer_AF-Q06702-F1-model_v2	0.55325	0.320661	0.696716		0.977444	0.0223626	1.02201	26.6528	6.54963	24.4833	20.8678	5.24783	130.909	0.279863
OG1498_REF_Scer_AF-Q06703-F1-model_v2	0.581185	0.379493	0.709527		0.977444	0.0223626	1.02201	26.6528	6.54963	24.4833	20.8678	5.24783	130.909	0.279863
OG1060_REF_Scer_AF-Q07471-F1-model_v2	0.517281	0.392238	0.578853	0.611434		0.0167266	0.992176	26.0561	6.19162	23.3587	20.0713	5.10122	128.13	0.263654
OG3681_REF_Scer_AF-Q07560-F1-model_v2	0.488641	0.343455	0.667068			0.0180443	1.05404	28.6173	7.11921	25.2242	22.231	5.92829	129.831	0.296494
OG1380_REF_Scer_AF-Q07729-F1-model_v2	0.524554	0.335233	0.605776		0.755556	0.0196313	0.999732	26.4087	6.27824	23.6868	20.1716	5.16528	129.819	0.270182
OG5096_REF_Scer_AF-Q07748-F1-model_v2	0.80635	0.694075	0.875135		1	0.0206412	1.0317	27.1166	6.80709	24.4374	20.804	5.54841	131.14	0.285171
OG3782_REF_Scer_AF-Q07786-F1-model_v2	0.608497	0.496791	0.6806		0.894231	0.0172095	0.96836	25.6496	6.05772	22.949	19.9293	5.05572	125.426	0.256757
OG2308_REF_Scer_AF-Q07938-F1-model_v2	0.621414	0.480994	0.712016		0.982659	0.0189837	0.996927	25.8035	6.4489	23.5159	20.0248	5.15997	128.284	0.267275
OG3782_REF_Scer_AF-Q07993-F1-model_v2	0.520113	0.394596	0.596722		0.880208	0.0172095	0.96836	25.6496	6.05772	22.949	19.9293	5.05572	125.426	0.256757
OG2031_REF_Scer_AF-Q08220-F1-model_v2	0.510072	0.285792	0.625224	0.930476	0.936255	0.0147794	1.01204	26.5068	6.06363	23.7293	20.5946	5.18232	130.529	0.268735
OG3811_REF_Scer_AF-Q08224-F1-model_v2	0.467989	0.361559	0.556747		0.961538	0.0190335	0.993754	26.2272	6.26584	23.4835	20.074	5.12745	128.412	0.266681
OG2084_REF_Scer_AF-Q08438-F1-model_v2	0.658642	0.547049	0.763928			0.0160504	0.924321	22.9571	5.9074	21.0454	16.2161	4.57166	127.074	0.233671
OG1807_REF_Scer_AF-Q08558-F1-model_v2	0.408603	0.25693	0.510154	0.509496	0.464	0.0164775	1.01875	26.9831	6.41236	23.8664	20.7585	5.30361	130.121	0.27449
OG2126_REF_Scer_AF-Q08645-F1-model_v2	0.583237	0.387701	0.695796		1	0.0173149	1.0005	26.228	6.32728	23.6044	20.0957	5.24719	129.467	0.269077
OG1458_REF_Scer_AF-Q08911-F1-model_v2	0.683422	0.549573	0.782075		0.886214	0.0176838	0.981479	25.5478	6.24046	23.0811	19.2874	5.07748	128.29	0.260918
OG3811_REF_Scer_AF-Q08975-F1-model_v2	0.479975	0.389209	0.5842		0.961538	0.0190335	0.993754	26.2272	6.26584	23.4835	20.074	5.12745	128.412	0.266681
OG2901_REF_Scer_AF-Q12001-F1-model_v2	0.577757	0.425702	0.665499			0.019843	1.10895	30.5494	6.95737	27.0604	25.185	5.93003	132.858	0.315198
OG3679_REF_Scer_AF-Q12051-F1-model_v2	0.472401	0.31167	0.587706	0.768374	0.987903	0.0177481	1.0326	26.9201	6.64981	24.0828	20.1844	5.35021	132.288	0.279428
OG1394_REF_Scer_AF-Q12069-F1-model_v2	0.607351	0.42697	0.728078			0.0202824	1.01323	25.7582	6.56157	23.7289	19.6977	5.30069	131.268	0.273992
OG2508_REF_Scer_AF-Q12074-F1-model_v2	0.782981	0.668933	0.855275		0.996	0.0190918	1.03248	26.8711	6.52879	24.4328	20.7267	5.25148	131.402	0.279064
OG1096_REF_Scer_AF-Q12122-F1-model_v2	0.891796	0.825287	0.938991		1	0.0179894	0.979916	25.5134	6.36821	22.9182	18.9664	5.11633	128.588	0.261518
OG1115_REF_Scer_AF-Q12166-F1-model_v2	0.704928	0.611372	0.772604		1	0.017514	0.987627	25.4049	6.16895	23.0699	19.5575	5.05667	129.205	0.261608
OG4004_REF_Scer_AF-Q12178-F1-model_v2	0.646765	0.51938	0.753382	0.789946	1	0.022505	0.967431	25.1115	6.59933	22.8785	18.949	5.24319	127.943	0.264625
OG1764_REF_Scer_AF-Q12189-F1-model_v2	0.644215	0.463696	0.765866			0.014616	0.967074	25.543	5.97795	22.6203	19.4436	5.09012	126.133	0.254129
OG1390_REF_Scer_AF-Q12198-F1-model_v2	0.460017	0.252927	0.544618			0.0177873	1.01492	26.3377	6.23645	23.8135	20.7262	5.18885	130.923	0.272165
OG1318_REF_Scer_AF-Q12246-F1-model_v2	0.526523	0.380915	0.611024		0.997167	0.0183811	0.988512	25.781	6.3858	23.1826	19.5021	5.18108	128.913	0.265339
OG2007_REF_Scer_AF-Q12265-F1-model_v2	0.704082	0.640528	0.758472		0.94	0.0173823	0.961627	24.8933	6.19649	22.437	18.7031	5.01822	126.754	0.253615
OG2741_REF_Scer_AF-Q12320-F1-model_v2	0.548677	0.298906	0.706539		1	0.0210101	1.00886	26.407	6.66869	23.9583	19.7792	5.18135	130.561	0.27451
OG1394_REF_Scer_AF-Q12362-F1-model_v2	0.616624	0.46118	0.723105			0.0202824	1.01323	25.7582	6.56157	23.7289	19.6977	5.30069	131.268	0.273992
OG3551_REF_Scer_AF-Q12452-F1-model_v2	0.562552	0.444743	0.635804		0.877193	0.0166883	1.04003	27.8735	6.50916	24.7719	21.7111	5.48751	131.478	0.284921
OG3801_REF_Scer_AF-Q12455-F1-model_v2	0.580276	0.412361	0.678856		0.989474	0.0180682	1.02825	27.0293	6.35178	24.3058	20.9774	5.22794	131.221	0.277232
OG4008_REF_Scer_AF-Q12676-F1-model_v2	0.482659	0.295971	0.590345		1	0.0181631	0.981849	25.5592	6.12591	22.9087	19.551	5.13827	127.736	0.260861
OG1589_REF_Scer_AF-Q12680-F1-model_v2	0.725745	0.528528	0.801837		0.844512	0.018988	0.985559	25.4596	6.34994	23.1172	19.5428	5.17976	128.59	0.264318
OG2765_REF_Scer_AF-Q3E840-F1-model_v2	0.659594	0.642722	0.700965	0.958333		0.0238163	1.01079	26.0192	6.77955	23.7279	19.6042	5.1223	132.029	0.27618
OG2562_REF_Scer_AF-Q99190-F1-model_v2	0.494506	0.412855	0.590466			0.0177747	1.11502	30.6367	6.9148	27.1659	25.0307	5.90078	134.426	0.31543
OG2061_REF_Scer_AF-Q99258-F1-model_v2	0.637089	0.52581	0.712952		0.959184	0.0208332	0.964593	24.5861	6.47255	22.3639	18.2749	5.03523	127.761	0.257111
OG3531_REF_Scer_AF-Q99312-F1-model_v2	0.565187	0.377919	0.688811		0.887574	0.0174558	1.02015	26.2842	6.31845	23.8059	20.5176	5.31101	131.404	0.274145

## Sheet: C
	Median	MAD	Correlation
Pro	0.204628	0.0819686	-0.0266704
Gly	0.00205084	0.00205084	0.331593
Ala	0.0596179	0.0542215	0.360279
Val	0.284091	0.0531268	0.0820086
Leu	0.414785	0.101876	-0.359102
ILe	0.433183	0.118072	-0.0914796
Met	0.483362	0.111956	0.0618872
Trp	1	0	-0.146701
Phe	0.712591	0.0682665	-0.27455
Tyr	0.719541	0.066381	-0.216429
Ser	0.0866654	0.0866654	-0.288266
Thr	0.215783	0.12429	-0.0357763
Cys	0.330157	0.0975349	-0.0894341
Gln	0.0889328	0.0282732	-0.0571204
Asn	0.112561	0.0812518	-0.211575
Glu	0.0504931	0.0483871	0.173038
Asp	0.0613635	0.0533763	0.107774
Lys	0.439888	0.126806	0.124729
Arg	0.38547	0.178634	0.126514
His	0.418912	0.103537	-0.0696319

## Sheet: C raw data 1
	PRO	GLY	ALA	VAL	LEU	ILE	MET	TRP	PHE	TYR	SER	THR	CYS	GLN	ASN	GLU	ASP	LYS	ARG	HIS
akashi	0.13738	0	0	0.185304	0.249201	0.329073	0.361022	1	0.64377	0.611821	0	0.111821	0.207668	0.0734824	0.0479233	0.057508	0.0159744	0.297125	0.249201	0.42492
craig_energy	0.148387	0.174194	0.148387	0.309677	0.412903	0.245161	0.225806	1	0.8	0.716129	0.180645	0.0645161	0.303226	0.109677	0.0387097	0.0967742	0	0.225806	0.225806	0.412903
craig_steps	0.272727	0.272727	0	0.272727	0.545455	0.909091	0.727273	1	0.727273	0.727273	0.181818	0.454545	0.727273	0.0909091	0	0	0	0.818182	0.818182	0
wagner_ferm	0.26087	0	0.0434783	0.130435	0.130435	0.565217	1	0.565217	0.391304	0.304348	0	0.347826	0.521739	0.0869565	0.217391	0.0434783	0.0869565	0.478261	0.521739	0.173913
wagner_resp	0.0757576	0.0757576	0.0757576	0.295455	0.416667	0.431818	0.409091	1	0.780303	0.75	0.0757576	0.181818	0.257576	0.0151515	0.136364	0	0.0909091	0.401515	0.166667	0.295455
weight	0.309837	0	0.108443	0.326104	0.434547	0.434547	0.573974	1	0.697909	0.821844	0.232378	0.340821	0.357088	0.550736	0.441518	0.557707	0.449264	0.550736	0.767622	0.620449
Glucose cost	0.366532	0	0.10364	0.348332	0.487867	0.492922	0.557634	1	0.764914	0.722952	0.0975733	0.249747	0.265925	0.309909	0.201213	0.285137	0.152679	0.517189	0.523761	0.502528
Protein cost (kmax)	0.10879	0.00410168	0	0.0310011	0.0136882	0.0422092	0.38179	0.542519	0.0456908	0.0477894	0.00653408	0.0922402	1	0.0531311	0.0887585	0.0356751	0.0357705	0.0445462	0.187867	0.457672

## Sheet: C raw data 2
	Conservation ratio	rel. PRO content COMPLETE	rel. GLY content COMPLETE	rel. ALA content COMPLETE	rel. VAL content COMPLETE	rel. LEU content COMPLETE	rel. ILE content COMPLETE	rel. MET content COMPLETE	rel. TRP content COMPLETE	rel. PHE content COMPLETE	rel. TYR content COMPLETE	rel. SER content COMPLETE	rel. THR content COMPLETE	rel. CYS content COMPLETE	rel. GLN content COMPLETE	rel. ASN content COMPLETE	rel. GLU content COMPLETE	rel. ASP content COMPLETE	rel. LYS content COMPLETE	rel. ARG content COMPLETE	rel. HIS content COMPLETE
OG4352_REF_Scer_AF-P00127-F1-model_v2	0.487109	0.0477696	0.024236	0.0688444	0.0516333	0.0565508	0.0214261	0.0108887	0.00105374	0.0389884	0.0231823	0.0386372	0.0417984	0.0344222	0.027046	0.0165086	0.254303	0.11837	0.0635757	0.0224798	0.0382859
OG3208_REF_Scer_AF-P00128-F1-model_v2	0.600053	0.0580889	0.0217833	0.0961371	0.0537322	0.127215	0.0673831	0.0214929	0.00348533	0.0336915	0.0479233	0.0560558	0.0476329	0.00464711	0.0386291	0.031368	0.0903282	0.0485042	0.0723207	0.0563462	0.0232356
OG1016_REF_Scer_AF-P00330-F1-model_v2	0.748469	0.044974	0.112309	0.098926	0.10031	0.0755999	0.0622588	0.0143061	0.0121665	0.027899	0.0347374	0.0628042	0.048582	0.0226129	0.027857	0.0335207	0.0555462	0.0470717	0.0722437	0.0255076	0.0207669
OG1016_REF_Scer_AF-P00331-F1-model_v2	0.748866	0.044974	0.112309	0.098926	0.10031	0.0755999	0.0622588	0.0143061	0.0121665	0.027899	0.0347374	0.0628042	0.048582	0.0226129	0.027857	0.0335207	0.0555462	0.0470717	0.0722437	0.0255076	0.0207669
OG1145_REF_Scer_AF-P00358-F1-model_v2	0.78802	0.0377811	0.0861903	0.0947614	0.106144	0.0623286	0.0700082	0.0174849	0.00939386	0.0322957	0.0329813	0.0735738	0.0749451	0.00699397	0.0147422	0.0394953	0.0437466	0.0707625	0.0763851	0.0307872	0.0191991
OG1145_REF_Scer_AF-P00359-F1-model_v2	0.793993	0.0377811	0.0861903	0.0947614	0.106144	0.0623286	0.0700082	0.0174849	0.00939386	0.0322957	0.0329813	0.0735738	0.0749451	0.00699397	0.0147422	0.0394953	0.0437466	0.0707625	0.0763851	0.0307872	0.0191991
OG1145_REF_Scer_AF-P00360-F1-model_v2	0.776403	0.0377811	0.0861903	0.0947614	0.106144	0.0623286	0.0700082	0.0174849	0.00939386	0.0322957	0.0329813	0.0735738	0.0749451	0.00699397	0.0147422	0.0394953	0.0437466	0.0707625	0.0763851	0.0307872	0.0191991
OG4316_REF_Scer_AF-P00424-F1-model_v2	0.534953	0.0603989	0.0621083	0.0940171	0.0498575	0.0834758	0.0564103	0.0185185	0.0339031	0.031339	0.02849	0.0843305	0.0549858	0.0022792	0.051567	0.0358974	0.0737892	0.0330484	0.0723647	0.0626781	0.0105413
OG4316_REF_Scer_AF-P00425-F1-model_v2	0.552747	0.0603989	0.0621083	0.0940171	0.0498575	0.0834758	0.0564103	0.0185185	0.0339031	0.031339	0.02849	0.0843305	0.0549858	0.0022792	0.051567	0.0358974	0.0737892	0.0330484	0.0723647	0.0626781	0.0105413
OG2714_REF_Scer_AF-P00427-F1-model_v2	0.790822	0.0415004	0.0202181	0.100825	0.0803405	0.0984304	0.0356478	0.0111732	0.000532056	0.0619846	0.0433626	0.0614525	0.0444267	0.00904496	0.0348497	0.0420325	0.11519	0.047087	0.0540037	0.0830008	0.0148976
OG1979_REF_Scer_AF-P00445-F1-model_v2	0.717187	0.0402566	0.148861	0.0771953	0.0889184	0.0510949	0.0513161	0.00840522	0.00508737	0.0373811	0.00552975	0.0690113	0.0763106	0.0130502	0.0194647	0.0619332	0.0468923	0.0679053	0.0533068	0.0327361	0.045344
OG3185_REF_Scer_AF-P00447-F1-model_v2	0.675036	0.0339992	0.0756819	0.101229	0.053592	0.08471	0.0606992	0.00787553	0.0267	0.0363043	0.0462927	0.0601229	0.0551287	0.00307338	0.0553208	0.0706877	0.0543604	0.0403381	0.0745294	0.0267	0.0326546
OG3837_REF_Scer_AF-P00498-F1-model_v2	0.695484	0.0398036	0.0665547	0.0799948	0.0864564	0.107004	0.073404	0.020031	0.00361851	0.0297234	0.0197726	0.0696562	0.0544068	0.0189972	0.0320496	0.0343758	0.0647454	0.0675885	0.069527	0.0492375	0.0130525
OG1299_REF_Scer_AF-P00549-F1-model_v2	0.758158	0.0448216	0.0688955	0.082201	0.0851328	0.0724474	0.0823138	0.0263855	0.00654	0.0275695	0.0302193	0.0608333	0.0687828	0.0134183	0.0281333	0.0509105	0.0590291	0.0617917	0.0641597	0.04905	0.0173648
OG1424_REF_Scer_AF-P00560-F1-model_v2	0.772236	0.0401166	0.0900063	0.0996217	0.0922919	0.0989124	0.0537516	0.0121375	0.00465006	0.0461066	0.0154477	0.0627364	0.0455549	0.00496532	0.0193884	0.0437421	0.0642339	0.0665195	0.0975725	0.0275063	0.0147383
OG2654_REF_Scer_AF-P00572-F1-model_v2	0.533459	0.0307181	0.0626101	0.0557621	0.0545881	0.112502	0.0727842	0.0156525	0.0140873	0.0457836	0.0316963	0.0696537	0.0469575	0.00978282	0.0463706	0.0493054	0.070045	0.0725885	0.0712189	0.0532185	0.0146742
OG5441_REF_Scer_AF-P00724-F1-model_v2	0.526139	0.0490111	0.0654206	0.05401	0.0655292	0.0733536	0.0452076	0.0157574	0.0260813	0.061617	0.0537927	0.0946533	0.074875	0.00499891	0.0358618	0.0766138	0.0496631	0.0668333	0.041404	0.0264073	0.0189089
OG2936_REF_Scer_AF-P00812-F1-model_v2	0.60505	0.0581611	0.0911307	0.0807987	0.0753425	0.0980961	0.0641978	0.0210123	0.010332	0.0269329	0.0268168	0.059322	0.0550267	0.0184583	0.0220571	0.0372649	0.0635013	0.0694219	0.0586255	0.0340144	0.0294869
OG2113_REF_Scer_AF-P00815-F1-model_v2	0.664788	0.0447086	0.0620513	0.0930536	0.0889044	0.0969697	0.0591608	0.015711	0.00405594	0.0339394	0.0289044	0.0806993	0.05669	0.0142657	0.0382284	0.0367366	0.069324	0.0587879	0.0700233	0.0312821	0.0165035
OG1416_REF_Scer_AF-P00890-F1-model_v2	0.813692	0.0519795	0.0772727	0.0852639	0.0642962	0.121408	0.0445015	0.0129765	0.0128299	0.0381965	0.0418622	0.073827	0.0489003	0.00109971	0.0303519	0.0346041	0.0754399	0.0402493	0.0719941	0.0461144	0.0268328
OG2028_REF_Scer_AF-P00899-F1-model_v2	0.716369	0.0545137	0.0592486	0.0640459	0.0689054	0.0880319	0.0712105	0.0224908	0.00398729	0.0369447	0.0425519	0.065105	0.0561336	0.0114012	0.0393745	0.0494673	0.0656657	0.0656034	0.0640459	0.0469753	0.0242976
OG3874_REF_Scer_AF-P00912-F1-model_v2	0.523857	0.0416956	0.0846074	0.0745309	0.0901668	0.0945101	0.0681028	0.0147672	0.0112926	0.0333565	0.0156359	0.0689715	0.0410007	0.0144197	0.0410007	0.0482974	0.0632384	0.0660181	0.0651494	0.0463864	0.016852
OG1193_REF_Scer_AF-P00924-F1-model_v2	0.785798	0.0376224	0.0856096	0.116761	0.0687167	0.0918513	0.0638493	0.012369	0.0114528	0.0325259	0.0291473	0.0705492	0.0459257	0.00303499	0.0279448	0.045353	0.0645364	0.0663116	0.0776499	0.0300636	0.0187253
OG1193_REF_Scer_AF-P00925-F1-model_v2	0.780491	0.0376224	0.0856096	0.116761	0.0687167	0.0918513	0.0638493	0.012369	0.0114528	0.0325259	0.0291473	0.0705492	0.0459257	0.00303499	0.0279448	0.045353	0.0645364	0.0663116	0.0776499	0.0300636	0.0187253
OG1788_REF_Scer_AF-P00927-F1-model_v2	0.711247	0.0464304	0.0708841	0.0771723	0.0853659	0.0900661	0.0594512	0.0188008	0.00412856	0.0452871	0.0344893	0.0752668	0.0513211	0.0113694	0.0316311	0.0422383	0.0629446	0.0552591	0.0597688	0.0534807	0.0246443
OG1724_REF_Scer_AF-P00931-F1-model_v2	0.764288	0.0458849	0.0974037	0.096184	0.0845676	0.0841029	0.0553523	0.0162049	0.0071441	0.0419934	0.0260208	0.0605797	0.0640065	0.0102225	0.035372	0.0327583	0.066504	0.0511704	0.0570947	0.0427484	0.0246849
OG3108_REF_Scer_AF-P00937-F1-model_v2	0.627299	0.0415055	0.0705801	0.0676796	0.0774862	0.0970304	0.0734116	0.0200276	0.00635359	0.0338398	0.030663	0.0764503	0.0530387	0.0112569	0.0352901	0.0479282	0.0712017	0.0555939	0.0668508	0.0410912	0.022721
OG2197_REF_Scer_AF-P00942-F1-model_v2	0.718194	0.0304808	0.0815684	0.100458	0.092158	0.0734116	0.0729823	0.00701202	0.0128792	0.0387808	0.0221809	0.064253	0.053091	0.00944476	0.0331998	0.04751	0.0709788	0.0602461	0.0794219	0.0352032	0.0147396
OG2794_REF_Scer_AF-P00950-F1-model_v2	0.773329	0.0535385	0.0547224	0.0943173	0.0578795	0.116548	0.0561694	0.00907656	0.0199947	0.0238095	0.0338069	0.0581426	0.0461721	0.00157853	0.0345962	0.0423573	0.069587	0.0724809	0.0814259	0.0528808	0.0209155
OG3702_REF_Scer_AF-P03962-F1-model_v2	0.728239	0.0278105	0.0956445	0.0804885	0.0660683	0.0909358	0.0610653	0.0211889	0.010153	0.035462	0.0304591	0.059741	0.0610653	0.0100059	0.0363449	0.0270747	0.0670983	0.0718069	0.0756327	0.0535609	0.0183932
OG1032_REF_Scer_AF-P03965-F1-model_v2	0.74802	0.0443153	0.0637709	0.0864352	0.0818753	0.0923799	0.066777	0.01726	0.00773492	0.0412079	0.0332365	0.0767412	0.0504627	0.00884956	0.031041	0.0479295	0.0704249	0.0580288	0.0614402	0.0427616	0.0173276
OG3505_REF_Scer_AF-P04037-F1-model_v2	0.660736	0.0612489	0.0884374	0.0726023	0.0726023	0.0926203	0.0406334	0.0227069	0.0125486	0.0277861	0.0262922	0.0758889	0.0696146	0.0182253	0.02928	0.0215118	0.0669256	0.0627428	0.0495967	0.0618464	0.0268898
OG4751_REF_Scer_AF-P04039-F1-model_v2	0.57485	0.05839	0.0725624	0.0884354	0.074263	0.0617914	0.0595238	0.0198413	0.0102041	0.118481	0.037415	0.0810658	0.0362812	0.00793651	0.0368481	0.0357143	0.0164399	0.00566893	0.0663265	0.0759637	0.0368481
OG1819_REF_Scer_AF-P04046-F1-model_v2	0.733471	0.0384615	0.0798762	0.0805794	0.0774856	0.0824075	0.0628604	0.023766	0.00098439	0.0419069	0.0445788	0.0622978	0.0405006	0.0196878	0.0323443	0.0547743	0.0591337	0.0648995	0.0485164	0.064126	0.0208128
OG3043_REF_Scer_AF-P04161-F1-model_v2	0.607512	0.0454305	0.0751893	0.090685	0.0704349	0.101074	0.0970241	0.0149674	0.00950872	0.0160239	0.0213066	0.060398	0.0433175	0.0112696	0.034337	0.0360979	0.082761	0.0478958	0.078535	0.0348653	0.0288783
OG2930_REF_Scer_AF-P04173-F1-model_v2	0.796151	0.0565676	0.0755513	0.0976989	0.0778523	0.117833	0.0626079	0.0185043	0.00910834	0.0255992	0.0150527	0.0759348	0.0501438	0.00805369	0.0256951	0.040652	0.0674017	0.0568552	0.0644295	0.0375839	0.0168744
OG4231_REF_Scer_AF-P04385-F1-model_v2	0.579764	0.0421742	0.0653045	0.0750964	0.0781033	0.0950655	0.0553585	0.0189668	0.00585968	0.0481881	0.0371627	0.0827294	0.0545104	0.0208173	0.0309946	0.0527371	0.0650732	0.0535081	0.061835	0.0359291	0.020586
OG3994_REF_Scer_AF-P04397-F1-model_v2	0.614917	0.0457407	0.0804308	0.0615471	0.0747657	0.0842775	0.0635054	0.010421	0.0107008	0.0434326	0.0466499	0.062736	0.0652539	0.0138481	0.0221709	0.0660932	0.062736	0.060498	0.0635753	0.0384669	0.0231501
OG1208_REF_Scer_AF-P04806-F1-model_v2	0.659072	0.0547288	0.083936	0.069541	0.0623088	0.0956189	0.0689847	0.0224618	0.00897079	0.0403338	0.0326843	0.0517385	0.0602225	0.012726	0.032267	0.0362309	0.0714882	0.0671071	0.0711405	0.0404729	0.0170376
OG1208_REF_Scer_AF-P04807-F1-model_v2	0.673189	0.0547288	0.083936	0.069541	0.0623088	0.0956189	0.0689847	0.0224618	0.00897079	0.0403338	0.0326843	0.0517385	0.0602225	0.012726	0.032267	0.0362309	0.0714882	0.0671071	0.0711405	0.0404729	0.0170376
OG1617_REF_Scer_AF-P05150-F1-model_v2	0.650927	0.0283801	0.048682	0.0864158	0.0710034	0.0848214	0.0729167	0.0264668	0.00616497	0.049426	0.0196641	0.0836522	0.0539966	0.0149872	0.0351828	0.0521896	0.0674957	0.0613308	0.0745111	0.0352891	0.0274235
OG1767_REF_Scer_AF-P05373-F1-model_v2	0.748962	0.0541995	0.0758237	0.094942	0.0593039	0.0933643	0.0696056	0.0214385	0.00668213	0.0405568	0.0397216	0.0648724	0.0359165	0.0213457	0.024594	0.038051	0.0559629	0.0668213	0.0599536	0.0515081	0.0253364
OG3877_REF_Scer_AF-P05374-F1-model_v2	0.446828	0.0323964	0.0516944	0.0424649	0.0661912	0.10805	0.0790565	0.017853	0.0237729	0.0682422	0.0489442	0.0833916	0.0580338	0.010255	0.0299259	0.0581737	0.0486645	0.0495968	0.0656785	0.0341211	0.0234932
OG2645_REF_Scer_AF-P05375-F1-model_v2	0.573514	0.0334799	0.0733852	0.082347	0.059858	0.12073	0.0688197	0.0278999	0.0109909	0.0772743	0.0600271	0.0615489	0.0620561	0.0126818	0.0278999	0.0421035	0.0385526	0.0407508	0.0547853	0.0331417	0.0116672
OG1813_REF_Scer_AF-P05694-F1-model_v2	0.756699	0.0517683	0.0529332	0.0825684	0.0828014	0.0907227	0.0586646	0.0109501	0.0126276	0.0468757	0.0321979	0.0662131	0.0504636	0.00396067	0.0388146	0.0389544	0.073156	0.0664927	0.0788873	0.0453847	0.0155631
OG1944_REF_Scer_AF-P06106-F1-model_v2	0.744286	0.0492277	0.0928552	0.0976425	0.0712673	0.0859904	0.0578087	0.0058712	0.00785837	0.0572667	0.0395628	0.0663897	0.0535634	0.0020775	0.032969	0.0449824	0.0577184	0.0550086	0.0602475	0.0279108	0.033782
OG5404_REF_Scer_AF-P06115-F1-model_v2	0.624438	0.0638986	0.0712715	0.0569137	0.0545854	0.0679084	0.0483767	0.0168154	0.0116414	0.0579485	0.0491528	0.0659682	0.0579485	0.00918381	0.0490234	0.0593714	0.0620877	0.0580779	0.0580779	0.0482473	0.0335015
OG1569_REF_Scer_AF-P06168-F1-model_v2	0.871913	0.0371464	0.0864662	0.0872718	0.0687433	0.0826173	0.0443967	0.0216613	0.0174544	0.0383101	0.0414429	0.0694594	0.0602399	0.0056391	0.0299857	0.0450233	0.0767096	0.0459184	0.0639993	0.0644468	0.0130684
OG1060_REF_Scer_AF-P06169-F1-model_v2	0.67357	0.0483353	0.0705545	0.0756136	0.0788952	0.0970807	0.0659397	0.0189034	0.0117591	0.0422848	0.0325767	0.0705203	0.0650509	0.0100157	0.0359951	0.0526424	0.0577357	0.0529842	0.0547617	0.0352772	0.0230738
OG3856_REF_Scer_AF-P06174-F1-model_v2	0.459675	0.0500684	0.0512996	0.0525308	0.0642955	0.106977	0.0823529	0.0125855	0.00492476	0.046238	0.0309166	0.0701778	0.0647059	0.0120383	0.0392613	0.048974	0.0703146	0.0588235	0.069357	0.0425445	0.0216142
OG3196_REF_Scer_AF-P06197-F1-model_v2	0.542008	0.0313943	0.0454294	0.0823638	0.0710988	0.129825	0.0602031	0.0352724	0.0138504	0.0590951	0.0602031	0.076639	0.0657433	0.0251154	0.0354571	0.0373038	0.0210526	0.0374885	0.0502308	0.0378578	0.0243767
OG1115_REF_Scer_AF-P06208-F1-model_v2	0.719437	0.0496393	0.0605003	0.0753215	0.0746942	0.0784191	0.059873	0.0141154	0.0121157	0.042111	0.0311716	0.0824577	0.0530505	0.0151349	0.0383469	0.0495216	0.0702243	0.0606572	0.0655976	0.0479141	0.0191343
OG2655_REF_Scer_AF-P06633-F1-model_v2	0.768682	0.0274863	0.0804598	0.0957854	0.0626353	0.0921206	0.0797934	0.0203232	0.00533067	0.0391471	0.0129935	0.0796269	0.0543062	0.0158254	0.0263202	0.0308179	0.0614693	0.0606363	0.0576378	0.0469765	0.0503082
OG1414_REF_Scer_AF-P06700-F1-model_v2	0.608546	0.0560479	0.0546108	0.0523353	0.058024	0.0929341	0.0629341	0.0173653	0.0042515	0.041497	0.0315569	0.0839521	0.0507186	0.018982	0.0356886	0.0552695	0.07	0.0802395	0.0710778	0.0379641	0.0245509
OG2841_REF_Scer_AF-P06738-F1-model_v2	0.723009	0.0394464	0.0595077	0.0633847	0.0636101	0.0899829	0.0720404	0.0142007	0.018213	0.0490037	0.0407538	0.061897	0.048643	0.00545487	0.0398972	0.0593725	0.074024	0.0642413	0.0674421	0.0464791	0.0224056
OG2129_REF_Scer_AF-P06785-F1-model_v2	0.761001	0.057396	0.0740286	0.0464894	0.0482618	0.0936605	0.0571234	0.0284935	0.0133606	0.0557601	0.0414451	0.0474438	0.0501704	0.0229039	0.0399455	0.0350375	0.0576687	0.0800273	0.068439	0.0542604	0.0280845
OG2248_REF_Scer_AF-P07143-F1-model_v2	0.820567	0.0715797	0.0756878	0.117266	0.0606249	0.0775551	0.0358521	0.0219096	0.0185485	0.0392132	0.0466824	0.0673472	0.0527823	0.00995892	0.0237769	0.0339848	0.0556455	0.055023	0.0540271	0.0536537	0.0288809
OG1463_REF_Scer_AF-P07149-F1-model_v2	0.620155	0.0522417	0.0658743	0.068123	0.076174	0.0912924	0.064509	0.0186721	0.0111229	0.0482462	0.033429	0.0730219	0.063224	0.0066055	0.0359186	0.0443713	0.0685647	0.0541089	0.0650109	0.038348	0.0211416
OG2740_REF_Scer_AF-P07170-F1-model_v2	0.781307	0.0586254	0.0725547	0.0760753	0.062146	0.0996479	0.0601561	0.0324506	0.00795959	0.0202051	0.0169907	0.0566355	0.0494413	0.013317	0.0466861	0.033369	0.0645951	0.0714832	0.0947497	0.0422471	0.0206643
OG2238_REF_Scer_AF-P07172-F1-model_v2	0.570601	0.0518682	0.0612813	0.0656997	0.0696379	0.114302	0.075401	0.0186341	0.00336183	0.0309288	0.0339064	0.0657958	0.0556143	0.0205552	0.0288157	0.0611853	0.0656037	0.0590721	0.0663721	0.0433196	0.0086447
OG1825_REF_Scer_AF-P07244-F1-model_v2	0.589589	0.0463488	0.0995623	0.0881364	0.0887814	0.0881364	0.0679106	0.0193504	0.00580511	0.03824	0.0270905	0.0561622	0.0575904	0.00727943	0.0272287	0.0460723	0.0607694	0.0628887	0.0689242	0.0265377	0.017185
OG1052_REF_Scer_AF-P07245-F1-model_v2	0.664825	0.052401	0.0840595	0.0938862	0.0802355	0.0855891	0.0711736	0.0209048	0.00305924	0.0324465	0.0208584	0.058844	0.0583341	0.0114026	0.0310327	0.0430379	0.0627607	0.0541856	0.0736071	0.0420182	0.0201632
OG1016_REF_Scer_AF-P07246-F1-model_v2	0.747567	0.044974	0.112309	0.098926	0.10031	0.0755999	0.0622588	0.0143061	0.0121665	0.027899	0.0347374	0.0628042	0.048582	0.0226129	0.027857	0.0335207	0.0555462	0.0470717	0.0722437	0.0255076	0.0207669
OG4118_REF_Scer_AF-P07255-F1-model_v2	0.530788	0.0250678	0.0894309	0.130081	0.0528455	0.0616531	0.0968835	0.0318428	0.0426829	0.0392954	0.0433604	0.0325203	0.0542005	0.00474255	0.0277778	0.0210027	0.0569106	0.0291328	0.0914634	0.050813	0.0182927
OG4150_REF_Scer_AF-P07256-F1-model_v2	0.518819	0.0280115	0.0577271	0.108851	0.0690169	0.0971349	0.0509106	0.0124614	0.01342	0.0391948	0.0266269	0.10704	0.0650762	0.0013846	0.034402	0.0567686	0.0612419	0.0487805	0.0613484	0.0375972	0.0230056
OG2006_REF_Scer_AF-P07257-F1-model_v2	0.489216	0.0374352	0.0611033	0.124092	0.0863744	0.108062	0.0391325	0.0038661	0.000942951	0.0438472	0.0353607	0.110797	0.058463	0.00141443	0.0231023	0.0413013	0.058463	0.0459217	0.0687412	0.0369637	0.0146157
OG2721_REF_Scer_AF-P07258-F1-model_v2	0.707601	0.0529147	0.0734003	0.0725303	0.0722139	0.0832872	0.0597959	0.0133671	0.00767223	0.0487226	0.0383611	0.081468	0.0635925	0.0175591	0.0363838	0.049909	0.049909	0.054022	0.0554457	0.0388357	0.0306098
OG1032_REF_Scer_AF-P07259-F1-model_v2	0.610044	0.0443153	0.0637709	0.0864352	0.0818753	0.0923799	0.066777	0.01726	0.00773492	0.0412079	0.0332365	0.0767412	0.0504627	0.00884956	0.031041	0.0479295	0.0704249	0.0580288	0.0614402	0.0427616	0.0173276
OG1892_REF_Scer_AF-P07262-F1-model_v2	0.738943	0.0342865	0.10358	0.0893179	0.0785853	0.0704459	0.0592811	0.0185839	0.0133257	0.0455953	0.0349348	0.0757761	0.0435064	0.0133977	0.0394007	0.0485486	0.0746236	0.0405532	0.0673486	0.037672	0.0112368
OG1422_REF_Scer_AF-P07264-F1-model_v2	0.781466	0.0506609	0.0801126	0.0807659	0.0649847	0.0714178	0.0725235	0.021159	0.00899633	0.0429713	0.0201035	0.0614666	0.0644821	0.0140725	0.0320149	0.0364377	0.0689049	0.069508	0.0731769	0.0428708	0.0233704
OG1595_REF_Scer_AF-P07275-F1-model_v2	0.662288	0.046477	0.0694886	0.0937318	0.0711091	0.0772023	0.0559409	0.0133532	0.0103714	0.0547093	0.0441434	0.0738964	0.0578855	0.00758411	0.0384391	0.057367	0.0573021	0.0492643	0.0641732	0.0398004	0.0177611
OG2678_REF_Scer_AF-P07277-F1-model_v2	0.500982	0.0474168	0.0749865	0.0780755	0.0641748	0.115916	0.0630164	0.0173759	0.01058	0.0417793	0.0248668	0.086107	0.0624759	0.0176848	0.0280331	0.0449456	0.0606224	0.0503514	0.0552938	0.0311221	0.0251757
OG2347_REF_Scer_AF-P07283-F1-model_v2	0.769196	0.0332066	0.079725	0.042715	0.060708	0.089526	0.0612932	0.0136044	0.00980105	0.0738736	0.0373025	0.0570509	0.057636	0.00804564	0.0361322	0.0419836	0.0822118	0.0725571	0.0750439	0.0492978	0.0182855
OG3065_REF_Scer_AF-P07285-F1-model_v2	0.546272	0.0502321	0.0722377	0.0903435	0.0723305	0.114113	0.0637883	0.0143918	0.0084494	0.0346332	0.0228412	0.0840297	0.0576602	0.0100279	0.0287837	0.0458682	0.0599814	0.0527391	0.0604457	0.0312906	0.0258124
OG2265_REF_Scer_AF-P07286-F1-model_v2	0.629179	0.0536086	0.0689253	0.0617664	0.0792475	0.144011	0.0899858	0.027387	0.0132357	0.0773329	0.0410389	0.0673437	0.0415383	0.0168984	0.0202281	0.0399567	0.0269708	0.036294	0.0427037	0.0312994	0.0202281
OG1388_REF_Scer_AF-P07342-F1-model_v2	0.74628	0.0598623	0.0768474	0.100254	0.0753974	0.0787116	0.0617783	0.0306043	0.0101497	0.0364559	0.0195226	0.059914	0.0625032	0.00564445	0.0424111	0.0421521	0.0607426	0.0470198	0.0621407	0.0452592	0.0226296
OG1714_REF_Scer_AF-P07702-F1-model_v2	0.624319	0.0507711	0.0697509	0.0678529	0.0749703	0.103677	0.0595492	0.0142349	0.0116251	0.0400949	0.0351127	0.0702254	0.0626335	0.00711744	0.0303677	0.0507711	0.056465	0.0688019	0.0633452	0.0434164	0.0192171
OG4379_REF_Scer_AF-P07807-F1-model_v2	0.478956	0.064176	0.0552372	0.0554664	0.0625716	0.0953472	0.064176	0.0222324	0.0176484	0.0433188	0.0327756	0.0717396	0.0646344	0.009168	0.0382764	0.04584	0.0673848	0.0547788	0.0644052	0.0552372	0.0155856
OG1685_REF_Scer_AF-P07991-F1-model_v2	0.689065	0.0520656	0.0804565	0.0919638	0.0755518	0.102811	0.0674401	0.0166006	0.00716846	0.0312205	0.0307489	0.065648	0.0424448	0.0167893	0.0242407	0.0401811	0.0749859	0.0452745	0.0660253	0.0364082	0.0319751
OG1012_REF_Scer_AF-P08004-F1-model_v2	0.522475	0.0476417	0.0543724	0.0622079	0.0638905	0.0879578	0.0602533	0.0226566	0.0134274	0.0584176	0.0488655	0.0838956	0.0553922	0.0132914	0.0384975	0.0629217	0.0531316	0.0551542	0.0522648	0.0452452	0.020515
OG1564_REF_Scer_AF-P08019-F1-model_v2	0.429767	0.0431516	0.062766	0.0580452	0.052859	0.102793	0.0682846	0.0170213	0.0198803	0.0565824	0.0476064	0.0834441	0.0494681	0.00551862	0.0371011	0.0651596	0.0523936	0.0690824	0.0427527	0.0422207	0.0238697
OG3575_REF_Scer_AF-P08067-F1-model_v2	0.780641	0.0598674	0.0835275	0.0842445	0.0733106	0.0810181	0.0530561	0.0256318	0.0134433	0.035311	0.0267073	0.0930274	0.0512637	0.0181036	0.0283205	0.0333393	0.0507259	0.0582542	0.0573579	0.0510844	0.0224054
OG1218_REF_Scer_AF-P08417-F1-model_v2	0.741974	0.0442058	0.078047	0.0949051	0.0652473	0.0939685	0.0635614	0.0233516	0.00455794	0.0410839	0.0154221	0.0736139	0.0598776	0.0098027	0.0421454	0.0575674	0.0690559	0.0357767	0.0673701	0.036526	0.0239136
OG4707_REF_Scer_AF-P08431-F1-model_v2	0.645691	0.0655643	0.038821	0.0569375	0.0603882	0.0951833	0.0378145	0.0222861	0.0178289	0.049317	0.0428469	0.0629763	0.0543494	0.0211359	0.0471603	0.0516175	0.0744788	0.053918	0.0695902	0.0431344	0.0346513
OG3445_REF_Scer_AF-P08432-F1-model_v2	0.598228	0.0415263	0.0620416	0.0741328	0.070664	0.0910803	0.0549058	0.0170466	0.00713578	0.054113	0.041328	0.0796829	0.0496531	0.0268583	0.0299306	0.0557978	0.0593657	0.0653122	0.0565907	0.0371655	0.025669
OG2956_REF_Scer_AF-P08456-F1-model_v2	0.665126	0.0520723	0.0646728	0.0654319	0.0575376	0.115075	0.063762	0.0242903	0.00834978	0.0821315	0.0245939	0.100501	0.0505541	0.0153332	0.0262639	0.0376499	0.036739	0.0554122	0.044937	0.0505541	0.0241385
OG3006_REF_Scer_AF-P08465-F1-model_v2	0.670221	0.049887	0.064175	0.0662738	0.0558605	0.0852438	0.0593316	0.0154181	0.0159832	0.041411	0.0345496	0.105344	0.0537617	0.016629	0.037617	0.0529545	0.0664353	0.0577979	0.0495641	0.0489183	0.0228447
OG2156_REF_Scer_AF-P08524-F1-model_v2	0.711497	0.0281497	0.0495553	0.0635324	0.0592317	0.112697	0.0675398	0.0188642	0.0122178	0.0484801	0.0576679	0.0515101	0.0383149	0.0144658	0.0436907	0.0441795	0.0754569	0.0791711	0.0896296	0.0321572	0.0134884
OG4360_REF_Scer_AF-P08525-F1-model_v2	0.616483	0.0534079	0.0961343	0.100712	0.069176	0.0574771	0.0478128	0.025941	0.043235	0.0488301	0.0783316	0.0483215	0.0498474	0.00101729	0.0335707	0.0554425	0.043235	0.00966429	0.0630722	0.0539166	0.0208545
OG2365_REF_Scer_AF-P08536-F1-model_v2	0.701874	0.0572972	0.0701396	0.0706665	0.0740253	0.10353	0.0616438	0.0135669	0.00922023	0.0392518	0.0365516	0.0565068	0.0519626	0.00329294	0.0386591	0.0400421	0.0628952	0.0657271	0.0542018	0.0614463	0.029373
OG1621_REF_Scer_AF-P08566-F1-model_v2	0.639883	0.0431296	0.0732896	0.0735966	0.0800046	0.0959672	0.0704885	0.0193392	0.00978474	0.0371053	0.0277426	0.0746326	0.0658839	0.0123556	0.0264763	0.0429377	0.0662676	0.0517248	0.0690687	0.0381797	0.0220252
OG1416_REF_Scer_AF-P08679-F1-model_v2	0.737667	0.0519795	0.0772727	0.0852639	0.0642962	0.121408	0.0445015	0.0129765	0.0128299	0.0381965	0.0418622	0.073827	0.0489003	0.00109971	0.0303519	0.0346041	0.0754399	0.0402493	0.0719941	0.0461144	0.0268328
OG1815_REF_Scer_AF-P09201-F1-model_v2	0.703115	0.034663	0.0922513	0.0696011	0.0621733	0.102797	0.0716185	0.023934	0.00577717	0.0428244	0.0376891	0.0770289	0.0593306	0.00962861	0.0291609	0.048785	0.0547455	0.0589638	0.0623567	0.0369555	0.0197157
OG2629_REF_Scer_AF-P09368-F1-model_v2	0.527842	0.0444406	0.0569885	0.066748	0.0727605	0.1023	0.0634367	0.0255315	0.00679679	0.0287557	0.041565	0.0731091	0.0553329	0.0116765	0.040955	0.0665737	0.0570756	0.0471419	0.0756361	0.0428721	0.0203032
OG1052_REF_Scer_AF-P09440-F1-model_v2	0.663482	0.052401	0.0840595	0.0938862	0.0802355	0.0855891	0.0711736	0.0209048	0.00305924	0.0324465	0.0208584	0.058844	0.0583341	0.0114026	0.0310327	0.0430379	0.0627607	0.0541856	0.0736071	0.0420182	0.0201632
OG1629_REF_Scer_AF-P09624-F1-model_v2	0.736258	0.032725	0.106199	0.0928257	0.0823631	0.0753619	0.0780365	0.0186438	0.00361863	0.034377	0.0250157	0.0560101	0.0533354	0.00991189	0.0255664	0.0382316	0.0792952	0.0439742	0.0844084	0.0352423	0.0248584
OG1487_REF_Scer_AF-P09938-F1-model_v2	0.782803	0.0303974	0.0392462	0.0916018	0.0513724	0.0907825	0.0621876	0.0253175	0.0144203	0.075297	0.0265465	0.0637444	0.0401475	0.0107333	0.0250717	0.0546497	0.098812	0.0620238	0.0786563	0.0368701	0.0221221
OG1899_REF_Scer_AF-P09950-F1-model_v2	0.709513	0.0464264	0.0675355	0.104731	0.0698432	0.084572	0.053689	0.0248422	0.00699111	0.0339374	0.0304079	0.0750696	0.0533496	0.0136428	0.0378063	0.0468336	0.0536211	0.0540962	0.0614267	0.0452046	0.0359737
OG1357_REF_Scer_AF-P0CF18-F1-model_v2	0.604139	0.0368759	0.0661902	0.0646882	0.0730267	0.101461	0.0747359	0.0181272	0.0045577	0.0366687	0.0270872	0.0741144	0.0540191	0.0180236	0.0359954	0.0394137	0.0719391	0.0594054	0.0609074	0.0529314	0.0298322
OG1193_REF_Scer_AF-P0CX10-F1-model_v2	0.686709	0.0376224	0.0856096	0.116761	0.0687167	0.0918513	0.0638493	0.012369	0.0114528	0.0325259	0.0291473	0.0705492	0.0459257	0.00303499	0.0279448	0.045353	0.0645364	0.0663116	0.0776499	0.0300636	0.0187253
OG1193_REF_Scer_AF-P0CX11-F1-model_v2	0.686942	0.0376224	0.0856096	0.116761	0.0687167	0.0918513	0.0638493	0.012369	0.0114528	0.0325259	0.0291473	0.0705492	0.0459257	0.00303499	0.0279448	0.045353	0.0645364	0.0663116	0.0776499	0.0300636	0.0187253
OG4185_REF_Scer_AF-P0CX77-F1-model_v2	0.622035	0.0485574	0.0797854	0.0687896	0.0623681	0.088582	0.0790816	0.0193526	0.00360662	0.0344828	0.0431034	0.100281	0.0684377	0.0119634	0.0346587	0.0612245	0.0504046	0.0504926	0.046886	0.0292048	0.0187368
OG4185_REF_Scer_AF-P0CX78-F1-model_v2	0.623818	0.0485574	0.0797854	0.0687896	0.0623681	0.088582	0.0790816	0.0193526	0.00360662	0.0344828	0.0431034	0.100281	0.0684377	0.0119634	0.0346587	0.0612245	0.0504046	0.0504926	0.046886	0.0292048	0.0187368
OG4185_REF_Scer_AF-P0CX79-F1-model_v2	0.621876	0.0485574	0.0797854	0.0687896	0.0623681	0.088582	0.0790816	0.0193526	0.00360662	0.0344828	0.0431034	0.100281	0.0684377	0.0119634	0.0346587	0.0612245	0.0504046	0.0504926	0.046886	0.0292048	0.0187368
OG4185_REF_Scer_AF-P0CZ17-F1-model_v2	0.624778	0.0485574	0.0797854	0.0687896	0.0623681	0.088582	0.0790816	0.0193526	0.00360662	0.0344828	0.0431034	0.100281	0.0684377	0.0119634	0.0346587	0.0612245	0.0504046	0.0504926	0.046886	0.0292048	0.0187368
OG4346_REF_Scer_AF-P10174-F1-model_v2	0.555262	0.0767104	0.0469938	0.0746372	0.0608155	0.0960608	0.0739461	0.032481	0.024188	0.0580511	0.081548	0.0573601	0.0359364	0.00760194	0.0442294	0.0366275	0.0186593	0.0110574	0.0850035	0.0545957	0.0234969
OG1355_REF_Scer_AF-P10614-F1-model_v2	0.689592	0.0558669	0.0618797	0.057735	0.0696439	0.0960304	0.0549912	0.0322242	0.0129597	0.055108	0.0475773	0.0653824	0.0572096	0.00910683	0.03777	0.0401635	0.055108	0.0532399	0.0643316	0.0471687	0.0265032
OG1516_REF_Scer_AF-P10659-F1-model_v2	0.819615	0.0426934	0.0787988	0.0884668	0.0674196	0.0813655	0.0744353	0.0129192	0.00966804	0.0309719	0.0376454	0.0627139	0.0657084	0.0121492	0.0393566	0.0232717	0.0629706	0.0734086	0.0719541	0.0402977	0.0237851
OG1665_REF_Scer_AF-P10869-F1-model_v2	0.68191	0.0391842	0.0596421	0.0780478	0.0827294	0.0951068	0.0811903	0.0205862	0.00468159	0.0316168	0.0237286	0.0817033	0.0606682	0.0131469	0.0339255	0.0469441	0.0641313	0.0548964	0.0675303	0.0377092	0.0228308
OG1881_REF_Scer_AF-P10963-F1-model_v2	0.754558	0.0565012	0.0675189	0.0804435	0.0608094	0.0761353	0.05975	0.0249311	0.0153259	0.0403983	0.0391271	0.0711915	0.070909	0.0177272	0.0210467	0.0511336	0.0701321	0.0483791	0.065047	0.0377145	0.0257787
OG1313_REF_Scer_AF-P11154-F1-model_v2	0.787702	0.0474641	0.0785945	0.0903173	0.0823916	0.0866106	0.0661182	0.0237471	0.00684085	0.0376096	0.0278456	0.0550282	0.0537022	0.00976404	0.0351987	0.0384836	0.0628635	0.0631046	0.0599102	0.0517132	0.0226923
OG2537_REF_Scer_AF-P11353-F1-model_v2	0.705511	0.061601	0.0727538	0.055764	0.0527413	0.078695	0.0474255	0.0250156	0.0218887	0.0510736	0.0396081	0.0527413	0.0577444	0.0127163	0.03596	0.0378361	0.0737961	0.0670211	0.0617052	0.0597248	0.034188
OG1333_REF_Scer_AF-P11412-F1-model_v2	0.667376	0.0540243	0.0625802	0.054941	0.063558	0.0919758	0.0623969	0.0177229	0.0099615	0.0504186	0.0449184	0.0637414	0.0457129	0.00507242	0.0322068	0.0449184	0.0774919	0.0669193	0.0808531	0.0502964	0.0202897
OG3214_REF_Scer_AF-P11986-F1-model_v2	0.698937	0.042617	0.0646358	0.0643201	0.0813669	0.0943098	0.067398	0.0162576	0.0081288	0.0373293	0.0401705	0.077342	0.0474311	0.0077342	0.0310946	0.0733959	0.057454	0.0666877	0.0748165	0.0303843	0.0171257
OG1360_REF_Scer_AF-P12683-F1-model_v2	0.584842	0.040096	0.0622344	0.0938314	0.0806717	0.103633	0.0679575	0.0237149	0.00829335	0.044791	0.0294037	0.0933516	0.0586018	0.0150788	0.0270733	0.0444825	0.0503427	0.0418095	0.0558602	0.0383482	0.0204249
OG1360_REF_Scer_AF-P12684-F1-model_v2	0.525223	0.040096	0.0622344	0.0938314	0.0806717	0.103633	0.0679575	0.0237149	0.00829335	0.044791	0.0294037	0.0933516	0.0586018	0.0150788	0.0270733	0.0444825	0.0503427	0.0418095	0.0558602	0.0383482	0.0204249
OG2071_REF_Scer_AF-P12695-F1-model_v2	0.663773	0.0665621	0.0629015	0.120723	0.0702973	0.0760496	0.069102	0.0189003	0.00507993	0.0298073	0.0203944	0.0856118	0.0611086	0.00530405	0.0304796	0.0408636	0.067085	0.0479606	0.0757508	0.036456	0.00956223
OG2038_REF_Scer_AF-P12709-F1-model_v2	0.814224	0.0318492	0.0692883	0.0899578	0.0659084	0.0851479	0.0528437	0.0170296	0.0167696	0.0648034	0.0263893	0.0696783	0.0690283	0.00207995	0.0356191	0.0622034	0.0660383	0.0492688	0.0723432	0.0212545	0.0324992
OG4231_REF_Scer_AF-P13045-F1-model_v2	0.551238	0.0421742	0.0653045	0.0750964	0.0781033	0.0950655	0.0553585	0.0189668	0.00585968	0.0481881	0.0371627	0.0827294	0.0545104	0.0208173	0.0309946	0.0527371	0.0650732	0.0535081	0.061835	0.0359291	0.020586
OG2214_REF_Scer_AF-P13259-F1-model_v2	0.756402	0.0446453	0.045549	0.0479892	0.0458202	0.0729327	0.0466335	0.0143696	0.0103931	0.0373249	0.0284681	0.0934478	0.0580208	0.00867601	0.0291911	0.0599187	0.0824221	0.0857659	0.0933574	0.0703118	0.0247628
OG1674_REF_Scer_AF-P13298-F1-model_v2	0.688735	0.0261188	0.0838463	0.096157	0.0620529	0.0893362	0.0943271	0.0123108	0.000332723	0.0495758	0.0410913	0.0712028	0.048744	0.00615538	0.0329396	0.0407586	0.0710364	0.0515721	0.0813509	0.0324405	0.00865081
OG1883_REF_Scer_AF-P13663-F1-model_v2	0.757327	0.0538644	0.0724625	0.0815861	0.0857093	0.0913238	0.0685148	0.0120186	0.00605316	0.0337749	0.0206158	0.0734275	0.042109	0.0220195	0.032459	0.039214	0.0665848	0.0617598	0.0729011	0.0443021	0.0192999
OG1122_REF_Scer_AF-P13711-F1-model_v2	0.523352	0.0353361	0.0692529	0.0772954	0.0602278	0.0967284	0.0599731	0.0215437	0.0125914	0.0489101	0.0396667	0.068889	0.059318	0.0113541	0.0417774	0.0469813	0.0556789	0.0624841	0.0617199	0.0504021	0.0198697
OG3902_REF_Scer_AF-P14020-F1-model_v2	0.592979	0.0467816	0.0790507	0.0626601	0.0792214	0.116783	0.0672699	0.0211712	0.009049	0.0527574	0.0435376	0.060782	0.0454157	0.00392693	0.0307325	0.0348301	0.0565136	0.0546355	0.0703432	0.0472938	0.0172443
OG1012_REF_Scer_AF-P14180-F1-model_v2	0.536062	0.0476417	0.0543724	0.0622079	0.0638905	0.0879578	0.0602533	0.0226566	0.0134274	0.0584176	0.0488655	0.0838956	0.0553922	0.0132914	0.0384975	0.0629217	0.0531316	0.0551542	0.0522648	0.0452452	0.020515
OG1432_REF_Scer_AF-P14540-F1-model_v2	0.755142	0.0439503	0.080952	0.0967602	0.0766959	0.0702684	0.0590637	0.021454	0.00885955	0.041084	0.0428212	0.0666203	0.0493355	0.00790411	0.0297056	0.0474247	0.0659255	0.060714	0.072353	0.0277947	0.0303136
OG1357_REF_Scer_AF-P14742-F1-model_v2	0.766471	0.0368759	0.0661902	0.0646882	0.0730267	0.101461	0.0747359	0.0181272	0.0045577	0.0366687	0.0270872	0.0741144	0.0540191	0.0180236	0.0359954	0.0394137	0.0719391	0.0594054	0.0609074	0.0529314	0.0298322
OG2032_REF_Scer_AF-P14843-F1-model_v2	0.735854	0.0426191	0.0859667	0.0695747	0.0621983	0.0900647	0.0746744	0.019215	0.00856024	0.028777	0.0188507	0.0646571	0.0499044	0.0177579	0.0330571	0.0480831	0.0639286	0.0722156	0.0665695	0.0577361	0.0255897
OG1667_REF_Scer_AF-P15019-F1-model_v2	0.727305	0.0295741	0.0548107	0.10696	0.0703864	0.0954259	0.0699921	0.0121254	0.00532334	0.0414038	0.034306	0.0715694	0.0644716	0.00591483	0.0295741	0.0303628	0.0818218	0.0622043	0.0935528	0.0307571	0.00946372
OG1310_REF_Scer_AF-P15202-F1-model_v2	0.651071	0.0626097	0.0635199	0.067941	0.0630648	0.0656004	0.0418048	0.0191145	0.0174891	0.0574085	0.038424	0.06378	0.0629998	0.00910214	0.0497367	0.0618295	0.055458	0.0601391	0.0569534	0.0496717	0.0333528
OG1622_REF_Scer_AF-P15274-F1-model_v2	0.719986	0.0536679	0.0401136	0.0478982	0.0533016	0.0923619	0.0553622	0.0164392	0.0114479	0.0451964	0.054309	0.0887444	0.0411668	0.00860885	0.0391061	0.0636047	0.0624599	0.0736331	0.0674512	0.0511036	0.0340233
OG1975_REF_Scer_AF-P15454-F1-model_v2	0.705839	0.0407669	0.0720484	0.0722503	0.0653885	0.0730575	0.0587286	0.0171544	0.00524723	0.0579213	0.0308779	0.0789102	0.0619576	0.00544904	0.029667	0.0367306	0.0825429	0.0631685	0.0892028	0.0482341	0.0106963
OG3676_REF_Scer_AF-P15496-F1-model_v2	0.64323	0.0437575	0.0464338	0.0525893	0.0488425	0.100763	0.0627593	0.0236853	0.0214104	0.0488425	0.0228824	0.0667737	0.0548642	0.0211428	0.0384049	0.053526	0.0840359	0.072394	0.0679781	0.0372006	0.0317142
OG2290_REF_Scer_AF-P15700-F1-model_v2	0.660503	0.0482199	0.0697064	0.0610868	0.0749532	0.0840725	0.0547158	0.0214866	0.0011243	0.0562149	0.0243598	0.0775765	0.0487196	0.0126171	0.041599	0.0376015	0.0685821	0.0538413	0.0961899	0.0558401	0.0114928
OG3001_REF_Scer_AF-P15807-F1-model_v2	0.393074	0.0455844	0.0563342	0.0581031	0.0651789	0.103552	0.070894	0.0262621	0.0102055	0.0356511	0.0338822	0.0673561	0.041094	0.0175534	0.0383726	0.0478977	0.0702136	0.0684447	0.0707579	0.0542931	0.0183698
OG1004_REF_Scer_AF-P15938-F1-model_v2	0.493276	0.0466424	0.0521179	0.0613039	0.0607936	0.0943587	0.0629306	0.0240389	0.00609212	0.0373288	0.0327783	0.0729778	0.0576997	0.0113975	0.0444735	0.0445692	0.0769648	0.0609743	0.0734881	0.0597091	0.0193608
OG1603_REF_Scer_AF-P16120-F1-model_v2	0.699328	0.0373671	0.0542022	0.0722915	0.0687265	0.0901829	0.0656236	0.0143923	0.00798838	0.0533439	0.0389516	0.0841091	0.0581633	0.00349904	0.0389516	0.0491847	0.0694527	0.0668119	0.0757246	0.0357166	0.0153166
OG2807_REF_Scer_AF-P16387-F1-model_v2	0.783615	0.0359778	0.0915195	0.0946697	0.0585261	0.0756031	0.0504021	0.0376357	0.00671475	0.0375528	0.051231	0.0662356	0.0551272	0.0150046	0.0310039	0.038216	0.069137	0.0473348	0.0648263	0.0539667	0.0193153
OG1060_REF_Scer_AF-P16467-F1-model_v2	0.656848	0.0483353	0.0705545	0.0756136	0.0788952	0.0970807	0.0659397	0.0189034	0.0117591	0.0422848	0.0325767	0.0705203	0.0650509	0.0100157	0.0359951	0.0526424	0.0577357	0.0529842	0.0547617	0.0352772	0.0230738
OG2960_REF_Scer_AF-P16622-F1-model_v2	0.674875	0.0619485	0.0543983	0.066042	0.0567634	0.0846903	0.063495	0.0203766	0.0150096	0.0491222	0.0369326	0.0830529	0.0569453	0.00745929	0.0427545	0.0400255	0.0654962	0.0528518	0.0742291	0.0447558	0.0236514
OG1673_REF_Scer_AF-P16661-F1-model_v2	0.518042	0.0505489	0.0535503	0.0486533	0.07298	0.125109	0.07764	0.0215623	0.0188769	0.054577	0.0415449	0.0705316	0.0425717	0.0134271	0.0295395	0.0404391	0.0466788	0.0567886	0.0725851	0.0382276	0.0241687
OG1054_REF_Scer_AF-P16861-F1-model_v2	0.637665	0.0358547	0.0796168	0.0883828	0.0736072	0.0813113	0.067236	0.0204012	0.0111834	0.0353576	0.0276535	0.0786453	0.0616556	0.0138945	0.0317202	0.0428584	0.0639826	0.0569789	0.0546067	0.05359	0.0214631
OG1054_REF_Scer_AF-P16862-F1-model_v2	0.646904	0.0358547	0.0796168	0.0883828	0.0736072	0.0813113	0.067236	0.0204012	0.0111834	0.0353576	0.0276535	0.0786453	0.0616556	0.0138945	0.0317202	0.0428584	0.0639826	0.0569789	0.0546067	0.05359	0.0214631
OG3120_REF_Scer_AF-P17423-F1-model_v2	0.737436	0.074396	0.080718	0.0758636	0.0641228	0.115828	0.0738316	0.0221269	0.00541883	0.0289004	0.0290133	0.0669451	0.0627681	0.0185143	0.0248363	0.0458343	0.0563333	0.0496726	0.0421088	0.0434635	0.0193046
OG1835_REF_Scer_AF-P17505-F1-model_v2	0.725024	0.0534607	0.0910662	0.0989938	0.100518	0.0885253	0.0567131	0.0131111	0	0.0378087	0.014534	0.07826	0.0618965	0.00325236	0.0253074	0.0448216	0.0512247	0.053664	0.0724667	0.0354711	0.0189044
OG1157_REF_Scer_AF-P17649-F1-model_v2	0.6469	0.0621562	0.0654681	0.0955113	0.0561831	0.0828553	0.0556508	0.0155538	0.0133065	0.0513336	0.0394464	0.0686617	0.0444142	0.0125968	0.0343013	0.046839	0.0660595	0.0558874	0.0739843	0.0387368	0.0210539
OG1567_REF_Scer_AF-P17695-F1-model_v2	0.55442	0.0318508	0.061406	0.0637016	0.0657102	0.114778	0.0757532	0.0175036	0.00172166	0.0375897	0.0286944	0.0725968	0.0588235	0.0172166	0.0605452	0.0464849	0.0637016	0.0530846	0.0935438	0.0200861	0.015208
OG1329_REF_Scer_AF-P17709-F1-model_v2	0.615073	0.0382919	0.0729288	0.0621954	0.061035	0.109422	0.064226	0.0207705	0.0060919	0.044848	0.0265143	0.0743792	0.0666628	0.0118937	0.0345788	0.0436876	0.0689835	0.0606289	0.0668949	0.0407867	0.0251799
OG1468_REF_Scer_AF-P17898-F1-model_v2	0.522262	0.0436816	0.0627427	0.0596541	0.0649488	0.123985	0.086216	0.0205612	0.0174726	0.0780974	0.0551535	0.0729792	0.062125	0.016149	0.0304448	0.0372397	0.0399753	0.0394458	0.0418285	0.0229439	0.0243558
OG2871_REF_Scer_AF-P18408-F1-model_v2	0.642127	0.0393303	0.0586005	0.0552835	0.0627073	0.0995103	0.0552835	0.0115306	0.0184805	0.0416996	0.0443848	0.0555994	0.0630232	0.0080556	0.0508608	0.0495972	0.0788185	0.0600221	0.0756595	0.0420155	0.0295372
OG3612_REF_Scer_AF-P18562-F1-model_v2	0.749468	0.0491201	0.0814156	0.0485399	0.0661381	0.109843	0.0918584	0.0249468	0.000580159	0.045059	0.0380971	0.051054	0.0483465	0.0218526	0.0299749	0.0276542	0.0698124	0.0630439	0.0595629	0.0649778	0.00812222
OG3062_REF_Scer_AF-P18900-F1-model_v2	0.676101	0.0547103	0.054403	0.0863685	0.0616259	0.116567	0.0611649	0.0211311	0.0036115	0.031274	0.0245889	0.0841402	0.0537882	0.00860612	0.0297372	0.0520977	0.0607807	0.0543261	0.0597049	0.0588597	0.0225142
OG1316_REF_Scer_AF-P19097-F1-model_v2	0.675985	0.042807	0.0739111	0.0942876	0.0639927	0.0864648	0.0605275	0.0208329	0.0105824	0.0347976	0.0335733	0.0777706	0.0561907	0.00707572	0.0418733	0.0406906	0.0768784	0.0523935	0.0705289	0.0382213	0.0165999
OG1924_REF_Scer_AF-P19262-F1-model_v2	0.769331	0.0639215	0.0603703	0.103577	0.075167	0.076858	0.0539444	0.0333982	0.00135284	0.0304388	0.0171641	0.074406	0.0746597	0.00304388	0.0256193	0.0332291	0.0866661	0.0441363	0.0841295	0.050985	0.00693329
OG1516_REF_Scer_AF-P19358-F1-model_v2	0.818646	0.0426934	0.0787988	0.0884668	0.0674196	0.0813655	0.0744353	0.0129192	0.00966804	0.0309719	0.0376454	0.0627139	0.0657084	0.0121492	0.0393566	0.0232717	0.0629706	0.0734086	0.0719541	0.0402977	0.0237851
OG1039_REF_Scer_AF-P19414-F1-model_v2	0.702999	0.0528596	0.0897144	0.0858478	0.0543523	0.0846487	0.0635783	0.0217801	0.0121381	0.0374422	0.0271639	0.062991	0.0656829	0.01182	0.0330862	0.0530553	0.0579497	0.0590265	0.0666618	0.0388616	0.0213396
OG2218_REF_Scer_AF-P20049-F1-model_v2	0.669619	0.0341517	0.0575142	0.0717866	0.0632062	0.0942995	0.0744202	0.0207289	0.0175856	0.0459604	0.0376349	0.0781582	0.0513975	0.0152069	0.0385694	0.0414578	0.0705972	0.0508878	0.0662645	0.0381446	0.0320279
OG2056_REF_Scer_AF-P20051-F1-model_v2	0.632391	0.0642438	0.0571399	0.0866879	0.0823638	0.0879234	0.0572429	0.0194585	0.00916298	0.0467415	0.0291362	0.0575517	0.0603315	0.0168846	0.0282096	0.0448883	0.0636261	0.0548749	0.0765984	0.0217235	0.0352105
OG1004_REF_Scer_AF-P20095-F1-model_v2	0.498909	0.0466424	0.0521179	0.0613039	0.0607936	0.0943587	0.0629306	0.0240389	0.00609212	0.0373288	0.0327783	0.0729778	0.0576997	0.0113975	0.0444735	0.0445692	0.0769648	0.0609743	0.0734881	0.0597091	0.0193608
OG2182_REF_Scer_AF-P20485-F1-model_v2	0.494589	0.0485671	0.0460213	0.0537894	0.0531366	0.0957634	0.0659965	0.0156668	0.017821	0.0366865	0.0398198	0.0945884	0.0473268	0.00985704	0.0391018	0.0575756	0.0712187	0.0663229	0.0633201	0.0517005	0.0257197
OG1585_REF_Scer_AF-P20967-F1-model_v2	0.755318	0.0514988	0.0661462	0.0711242	0.0600938	0.0851986	0.0560112	0.0155786	0.0157218	0.0492426	0.0349533	0.0763886	0.0550084	0.00802206	0.0438348	0.0415786	0.0708735	0.0535759	0.0595566	0.0517853	0.0338073
OG1470_REF_Scer_AF-P21147-F1-model_v2	0.640349	0.0367317	0.0725235	0.0853218	0.0654375	0.0880694	0.061316	0.0227043	0.0326826	0.0485177	0.0414317	0.0581345	0.04953	0.00650759	0.0391902	0.0472885	0.0362979	0.0519884	0.0605929	0.0512654	0.0444685
OG2912_REF_Scer_AF-P21182-F1-model_v2	0.531809	0.0418619	0.0482408	0.0455497	0.0568125	0.0945879	0.0501346	0.0212299	0.0135553	0.0624938	0.0450513	0.0919964	0.0621948	0.0196352	0.029104	0.0514303	0.0716635	0.0685737	0.0632911	0.0315957	0.0309977
OG2053_REF_Scer_AF-P21264-F1-model_v2	0.651585	0.0529866	0.0710637	0.0951664	0.0820671	0.0911056	0.0729631	0.0302594	0.00216138	0.0267881	0.0294079	0.0660859	0.0522662	0.0125098	0.027312	0.0430312	0.0690333	0.0434897	0.0647105	0.0396254	0.027967
OG1070_REF_Scer_AF-P21524-F1-model_v2	0.740618	0.044362	0.0550296	0.0762011	0.0539656	0.0861048	0.0686711	0.0258642	0.0127411	0.0376504	0.0436799	0.0758737	0.057867	0.0145963	0.0367228	0.0527651	0.0673342	0.0582217	0.0638147	0.0467902	0.0217445
OG1070_REF_Scer_AF-P21672-F1-model_v2	0.719865	0.044362	0.0550296	0.0762011	0.0539656	0.0861048	0.0686711	0.0258642	0.0127411	0.0376504	0.0436799	0.0758737	0.057867	0.0145963	0.0367228	0.0527651	0.0673342	0.0582217	0.0638147	0.0467902	0.0217445
OG2704_REF_Scer_AF-P21801-F1-model_v2	0.812978	0.054783	0.0468713	0.0655718	0.0389595	0.0982978	0.0626948	0.0352433	0.0149844	0.0250539	0.0427955	0.0678494	0.0543035	0.0496284	0.0493886	0.0438744	0.046152	0.0531048	0.0752817	0.0622153	0.0129465
OG1170_REF_Scer_AF-P21826-F1-model_v2	0.665112	0.0524609	0.0595751	0.0767072	0.0632048	0.0937424	0.0668828	0.0264724	0.0156802	0.0407976	0.0332962	0.0485409	0.0635919	0.00914678	0.0323767	0.0528481	0.0625272	0.0588008	0.0621885	0.0532836	0.0278759
OG1056_REF_Scer_AF-P21954-F1-model_v2	0.754088	0.0342337	0.0741418	0.0719377	0.0654661	0.0787376	0.0776121	0.0264022	0.0116301	0.042628	0.0388764	0.0553367	0.0698743	0.00515851	0.0346558	0.0323579	0.0601669	0.0718439	0.0822547	0.0481148	0.0185706
OG1468_REF_Scer_AF-P22140-F1-model_v2	0.522301	0.0436816	0.0627427	0.0596541	0.0649488	0.123985	0.086216	0.0205612	0.0174726	0.0780974	0.0551535	0.0729792	0.062125	0.016149	0.0304448	0.0372397	0.0399753	0.0394458	0.0418285	0.0229439	0.0243558
OG1631_REF_Scer_AF-P22217-F1-model_v2	0.617062	0.0441362	0.0444515	0.112232	0.0999369	0.0586381	0.0649433	0.0302648	0.0091425	0.0611602	0.0258512	0.0740858	0.0535939	0.0173392	0.0400378	0.0340479	0.0624212	0.0605296	0.0851198	0.0154477	0.00662043
OG4744_REF_Scer_AF-P22289-F1-model_v2	0.57499	0.0039267	0.0791885	0.0804974	0.0693717	0.046466	0.0510471	0.0163613	0.0294503	0.103403	0.0366492	0.0582461	0.059555	0.0026178	0.0222513	0.0589005	0.0647906	0.0962042	0.0752618	0.0340314	0.0117801
OG1631_REF_Scer_AF-P22803-F1-model_v2	0.602122	0.0441362	0.0444515	0.112232	0.0999369	0.0586381	0.0649433	0.0302648	0.0091425	0.0611602	0.0258512	0.0740858	0.0535939	0.0173392	0.0400378	0.0340479	0.0624212	0.0605296	0.0851198	0.0154477	0.00662043
OG1112_REF_Scer_AF-P23254-F1-model_v2	0.638663	0.0524673	0.0859608	0.0950794	0.0644618	0.0881002	0.0568863	0.0157121	0.0130467	0.0435942	0.0406131	0.071897	0.0520815	0.00908358	0.0344054	0.0448217	0.0592361	0.0522919	0.0561849	0.0366499	0.0274261
OG1266_REF_Scer_AF-P23337-F1-model_v2	0.748817	0.0439166	0.0624244	0.0693256	0.0690119	0.0960341	0.0547166	0.0198969	0.0115617	0.0469639	0.0433341	0.0540892	0.0532825	0.0123684	0.0258122	0.0525207	0.0655613	0.0705803	0.0522518	0.0641721	0.0321757
OG1640_REF_Scer_AF-P23501-F1-model_v2	0.456115	0.0575181	0.0621727	0.0644169	0.0708171	0.111878	0.0733937	0.0226914	0.0176211	0.0592636	0.0516998	0.0797939	0.0545258	0.0208628	0.0231901	0.0300889	0.0355748	0.0443022	0.0432217	0.0503699	0.026598
OG1650_REF_Scer_AF-P23542-F1-model_v2	0.614939	0.0481663	0.0661777	0.09185	0.0634067	0.094458	0.0620212	0.0177669	0.0156479	0.0421353	0.0319478	0.0841076	0.0490628	0.00855746	0.0390383	0.0494703	0.0514262	0.0519967	0.0622657	0.0421353	0.0283619
OG1004_REF_Scer_AF-P24384-F1-model_v2	0.527397	0.0466424	0.0521179	0.0613039	0.0607936	0.0943587	0.0629306	0.0240389	0.00609212	0.0373288	0.0327783	0.0729778	0.0576997	0.0113975	0.0444735	0.0445692	0.0769648	0.0609743	0.0734881	0.0597091	0.0193608
OG2567_REF_Scer_AF-P24521-F1-model_v2	0.476887	0.0439408	0.0629818	0.0675301	0.0720012	0.100139	0.0618255	0.0161116	0.0100216	0.0356152	0.0345359	0.0939716	0.0562751	0.0114863	0.0418594	0.0539624	0.0651403	0.0518039	0.0643694	0.0349214	0.0215079
OG2382_REF_Scer_AF-P25045-F1-model_v2	0.487407	0.0429159	0.0549754	0.0644075	0.0696625	0.103281	0.0721552	0.0156303	0.00592872	0.0439264	0.0384693	0.0834063	0.0493162	0.0136091	0.0389409	0.0491141	0.0720205	0.05127	0.06178	0.0460823	0.0231085
OG1730_REF_Scer_AF-P25087-F1-model_v2	0.685642	0.0315695	0.0835874	0.0861883	0.0702242	0.0688789	0.0402691	0.0258296	0.0136323	0.050583	0.0589238	0.0525561	0.0553363	0.00860987	0.0278027	0.0404484	0.0783857	0.0652915	0.0769507	0.0402691	0.0246637
OG3221_REF_Scer_AF-P25335-F1-model_v2	0.617774	0.0462216	0.0776094	0.0708374	0.0768569	0.0656777	0.068795	0.0123616	0.0219284	0.0438568	0.0269805	0.0640654	0.0567559	0.00945931	0.0296678	0.041492	0.0646028	0.0751371	0.0619155	0.0534236	0.0323552
OG1434_REF_Scer_AF-P25340-F1-model_v2	0.673426	0.0584657	0.06732	0.0659006	0.0536668	0.0985468	0.0577222	0.0289963	0.0293342	0.0781345	0.0713079	0.0521122	0.0606962	0.0208854	0.0344035	0.0376479	0.0373775	0.0368368	0.0517067	0.0329841	0.0259547
OG3021_REF_Scer_AF-P25358-F1-model_v2	0.678508	0.042242	0.0518371	0.0663468	0.084484	0.112099	0.0772291	0.016733	0.0230517	0.0783993	0.0645916	0.0624854	0.0668149	0.01685	0.033583	0.0393166	0.0266791	0.0228177	0.0547625	0.0331149	0.0265621
OG4758_REF_Scer_AF-P25372-F1-model_v2	0.477232	0.0484262	0.0520581	0.0811138	0.0799031	0.074657	0.054883	0.0294592	0.00807103	0.0657789	0.0266344	0.0803067	0.0621469	0.0189669	0.0359161	0.0387409	0.0560936	0.0492333	0.0883777	0.0383374	0.0108959
OG1567_REF_Scer_AF-P25373-F1-model_v2	0.540205	0.0318508	0.061406	0.0637016	0.0657102	0.114778	0.0757532	0.0175036	0.00172166	0.0375897	0.0286944	0.0725968	0.0588235	0.0172166	0.0605452	0.0464849	0.0637016	0.0530846	0.0935438	0.0200861	0.015208
OG1785_REF_Scer_AF-P25578-F1-model_v2	0.550508	0.0489009	0.0504141	0.0529627	0.0490602	0.109987	0.0588563	0.0162472	0.012504	0.0442816	0.0479452	0.0885632	0.0614845	0.00844218	0.0379898	0.0519274	0.0551131	0.0515291	0.0794043	0.049777	0.0246097
OG2577_REF_Scer_AF-P25605-F1-model_v2	0.719832	0.0646915	0.0472955	0.0786899	0.0808644	0.114977	0.0557217	0.017396	0.00516445	0.024735	0.0195705	0.0954064	0.0532753	0.0141343	0.0387334	0.0433542	0.0678173	0.0447132	0.0438978	0.061022	0.0285404
OG1603_REF_Scer_AF-P25632-F1-model_v2	0.245098	0.0495595	0.0418502	0.0440529	0.0451542	0.103524	0.064978	0.0198238	0.00991189	0.0264317	0.0385463	0.0814978	0.0572687	0.00220264	0.0473568	0.0715859	0.0759912	0.0848018	0.0638767	0.0517621	0.0198238
OG1060_REF_Scer_AF-P26263-F1-model_v2	0.653601	0.0483353	0.0705545	0.0756136	0.0788952	0.0970807	0.0659397	0.0189034	0.0117591	0.0422848	0.0325767	0.0705203	0.0650509	0.0100157	0.0359951	0.0526424	0.0577357	0.0529842	0.0547617	0.0352772	0.0230738
OG5118_REF_Scer_AF-P26364-F1-model_v2	0.600282	0.0513506	0.0566997	0.0566997	0.0486761	0.130784	0.0639208	0.0147098	0.0144424	0.0270126	0.0318267	0.0778283	0.0510832	0.00401177	0.0390479	0.0481412	0.0591067	0.0615138	0.0799679	0.0623161	0.0208612
OG1266_REF_Scer_AF-P27472-F1-model_v2	0.745137	0.0439166	0.0624244	0.0693256	0.0690119	0.0960341	0.0547166	0.0198969	0.0115617	0.0469639	0.0433341	0.0540892	0.0532825	0.0123684	0.0258122	0.0525207	0.0655613	0.0705803	0.0522518	0.0641721	0.0321757
OG2183_REF_Scer_AF-P27515-F1-model_v2	0.580577	0.0448326	0.0526929	0.0585881	0.0676856	0.0966521	0.0905386	0.0224163	0.00851528	0.0391557	0.0318777	0.0734352	0.0581514	0.0127365	0.0344978	0.0504367	0.0520378	0.0671761	0.0631732	0.0521106	0.0232897
OG2453_REF_Scer_AF-P27616-F1-model_v2	0.697104	0.0402609	0.0633388	0.0659727	0.0643422	0.0955726	0.0717421	0.0112881	0.0154271	0.0373761	0.0390066	0.0635896	0.063715	0.00489151	0.0373761	0.0339897	0.0829048	0.0662235	0.0894268	0.038505	0.0150508
OG2903_REF_Scer_AF-P27680-F1-model_v2	0.527958	0.0432722	0.0587355	0.0481357	0.0679636	0.102382	0.0697094	0.0295548	0.0192044	0.0407782	0.0294301	0.0713306	0.0528744	0.013468	0.0350418	0.0451428	0.0685871	0.0573638	0.0677142	0.0472628	0.0320489
OG1364_REF_Scer_AF-P27796-F1-model_v2	0.650851	0.0461692	0.0923384	0.108227	0.0732884	0.0801098	0.0756177	0.0213793	0.000831878	0.0326928	0.0197987	0.0645537	0.0468347	0.0164712	0.0346061	0.0480825	0.0605607	0.053157	0.0719574	0.0389319	0.0143915
OG2099_REF_Scer_AF-P28240-F1-model_v2	0.675582	0.0386076	0.0608382	0.102746	0.0558565	0.0769662	0.0559811	0.0234137	0.0200511	0.0365527	0.037549	0.0652594	0.0590323	0.0084065	0.0506258	0.0350582	0.0690578	0.0604645	0.0736036	0.0449592	0.0249704
OG1786_REF_Scer_AF-P28241-F1-model_v2	0.73216	0.0512312	0.0756675	0.0805736	0.0834041	0.0929333	0.0717049	0.0229267	0.0031135	0.0290593	0.0312294	0.0803849	0.070667	0.00745353	0.0200962	0.0508539	0.0549108	0.0458534	0.0673648	0.0410416	0.0195301
OG1500_REF_Scer_AF-P28274-F1-model_v2	0.746794	0.0391071	0.0802637	0.0530106	0.0845289	0.0985986	0.0674126	0.0232648	0.010303	0.0308536	0.0319614	0.0628704	0.0547831	0.0146236	0.0307428	0.0386085	0.0788789	0.0565003	0.0640891	0.0461419	0.033457
OG1303_REF_Scer_AF-P28496-F1-model_v2	0.602624	0.0347926	0.0413264	0.0469618	0.0609278	0.11328	0.0700751	0.0310356	0.0256452	0.0761189	0.0614995	0.0772623	0.0626429	0.00947403	0.0351192	0.0343025	0.0470434	0.0446749	0.0565992	0.0481869	0.0230317
OG2082_REF_Scer_AF-P28777-F1-model_v2	0.766873	0.0582507	0.0922909	0.0779103	0.0751798	0.0593429	0.0630745	0.0211159	0.00081915	0.0374078	0.0255757	0.0829162	0.0643488	0.0149267	0.0372258	0.0362246	0.0622554	0.0552471	0.0579776	0.0572495	0.0206608
OG2057_REF_Scer_AF-P28789-F1-model_v2	0.606384	0.0417885	0.0701526	0.0641983	0.0647396	0.115622	0.0725344	0.0219768	0.00378911	0.0223016	0.0230594	0.0797878	0.0560788	0.0193786	0.034535	0.0331276	0.0700444	0.065714	0.0704774	0.0518567	0.0188373
OG2677_REF_Scer_AF-P28834-F1-model_v2	0.701842	0.0358196	0.0821745	0.0729035	0.076949	0.0926254	0.0729035	0.0189633	0.00488833	0.0364939	0.0279815	0.0719764	0.0583228	0.00429836	0.0267172	0.0571429	0.0621155	0.05748	0.0761905	0.042815	0.0212389
OG1230_REF_Scer_AF-P29465-F1-model_v2	0.675546	0.0521116	0.056397	0.0577709	0.0685335	0.0876378	0.0653603	0.0270536	0.016749	0.0459943	0.041022	0.0847264	0.0596683	0.017665	0.0342504	0.0534856	0.0476954	0.0600936	0.0572803	0.0456672	0.0208381
OG1365_REF_Scer_AF-P29509-F1-model_v2	0.811914	0.0422671	0.0892411	0.107012	0.0639769	0.078194	0.0666667	0.0215178	0.00874159	0.0345821	0.0291066	0.0587896	0.0798271	0.0121998	0.0325648	0.0360231	0.0751201	0.0463016	0.0618636	0.0395773	0.0164265
OG2498_REF_Scer_AF-P29704-F1-model_v2	0.599435	0.0389579	0.0446941	0.0584767	0.0670013	0.120459	0.0693913	0.0239802	0.00804653	0.0489165	0.0433397	0.0529796	0.0476418	0.0189611	0.0370459	0.0450127	0.0743308	0.0623008	0.0700287	0.0453314	0.0231039
OG1880_REF_Scer_AF-P29952-F1-model_v2	0.64989	0.0577039	0.0655413	0.0807855	0.0644217	0.0887951	0.0570149	0.0204117	0.00473689	0.0596848	0.0258376	0.0676944	0.0442684	0.0133494	0.0360003	0.0470244	0.0765653	0.0635604	0.0772543	0.0276462	0.0217036
OG1674_REF_Scer_AF-P30402-F1-model_v2	0.628036	0.0261188	0.0838463	0.096157	0.0620529	0.0893362	0.0943271	0.0123108	0.000332723	0.0495758	0.0410913	0.0712028	0.048744	0.00615538	0.0329396	0.0407586	0.0710364	0.0515721	0.0813509	0.0324405	0.00865081
OG1240_REF_Scer_AF-P30624-F1-model_v2	0.587139	0.0418107	0.0756955	0.073089	0.0770786	0.0884622	0.0727166	0.0184052	0.0141497	0.0323421	0.0381403	0.0530347	0.0633544	0.013405	0.032289	0.0454811	0.0692058	0.0490984	0.0890473	0.0323953	0.020799
OG1170_REF_Scer_AF-P30952-F1-model_v2	0.680425	0.0524609	0.0595751	0.0767072	0.0632048	0.0937424	0.0668828	0.0264724	0.0156802	0.0407976	0.0332962	0.0485409	0.0635919	0.00914678	0.0323767	0.0528481	0.0625272	0.0588008	0.0621885	0.0532836	0.0278759
OG1810_REF_Scer_AF-P31116-F1-model_v2	0.661348	0.0475565	0.0694229	0.0961883	0.0830446	0.0934401	0.0716932	0.0083642	0.0063329	0.0414625	0.0293942	0.0982196	0.0516191	0.00250926	0.026168	0.0452862	0.0567571	0.0602222	0.0751583	0.0276019	0.00955909
OG3978_REF_Scer_AF-P31373-F1-model_v2	0.740914	0.0423165	0.0769495	0.100688	0.0827982	0.0938073	0.0629587	0.00917431	0.00504587	0.0352064	0.0258028	0.0931193	0.0682339	0.00126147	0.0340596	0.0474771	0.0530963	0.0479358	0.0485092	0.0361239	0.0354358
OG1634_REF_Scer_AF-P31688-F1-model_v2	0.581873	0.0451945	0.0540675	0.0635625	0.0661332	0.0978108	0.0587943	0.0179534	0.0197363	0.0376068	0.0361556	0.075794	0.0535699	0.0110291	0.0399287	0.0502115	0.0655112	0.0641844	0.0701551	0.0470603	0.0255411
OG2906_REF_Scer_AF-P32178-F1-model_v2	0.645487	0.0561997	0.0321921	0.0560633	0.0639749	0.0920748	0.0859364	0.0175965	0.00722957	0.0461056	0.0424226	0.0600191	0.042559	0.00927568	0.0356022	0.0458328	0.0935752	0.0650662	0.0776156	0.0545628	0.016096
OG2455_REF_Scer_AF-P32190-F1-model_v2	0.600317	0.0392774	0.0754705	0.0890036	0.0648329	0.085164	0.0598603	0.0198275	0.020394	0.036319	0.0295839	0.0766035	0.0687984	0.0163656	0.0321017	0.0402216	0.0647699	0.0587273	0.0631334	0.0438723	0.0156732
OG3100_REF_Scer_AF-P32191-F1-model_v2	0.610437	0.0510615	0.0650838	0.0891061	0.073743	0.0988827	0.0493296	0.022905	0.012067	0.0356425	0.038324	0.0682682	0.0656983	0.00854749	0.0303911	0.0424581	0.0583799	0.0574302	0.0672067	0.0463128	0.019162
OG2552_REF_Scer_AF-P32263-F1-model_v2	0.554162	0.0429019	0.0888166	0.0997831	0.0849602	0.0908653	0.0641118	0.0383225	0.00337431	0.0233791	0.0215715	0.0791757	0.0635093	0.0230176	0.0319354	0.0331405	0.0695348	0.0337431	0.0707399	0.0265124	0.010605
OG1744_REF_Scer_AF-P32264-F1-model_v2	0.670516	0.0380686	0.0711891	0.0709497	0.0769354	0.102554	0.0786113	0.0231445	0.00654429	0.0264964	0.0220271	0.0750998	0.0644852	0.00949721	0.0353551	0.0492418	0.056265	0.0633679	0.0564246	0.0489226	0.0248204
OG1537_REF_Scer_AF-P32288-F1-model_v2	0.800083	0.0518538	0.0928183	0.0758794	0.058854	0.0655086	0.058854	0.0238527	0.0199637	0.0337914	0.0473598	0.063348	0.0453721	0.0194452	0.0294702	0.0471005	0.0706076	0.0598911	0.0560021	0.0517673	0.0282603
OG1313_REF_Scer_AF-P32327-F1-model_v2	0.790749	0.0474641	0.0785945	0.0903173	0.0823916	0.0866106	0.0661182	0.0237471	0.00684085	0.0376096	0.0278456	0.0550282	0.0537022	0.00976404	0.0351987	0.0384836	0.0628635	0.0631046	0.0599102	0.0517132	0.0226923
OG5490_REF_Scer_AF-P32340-F1-model_v2	0.716977	0.0462628	0.0665618	0.0818253	0.0777341	0.0945712	0.0640441	0.0127459	0.00849725	0.0487805	0.0338316	0.0686074	0.0671912	0.00409127	0.0289536	0.0505114	0.0594807	0.0413847	0.084343	0.040598	0.0199843
OG2062_REF_Scer_AF-P32347-F1-model_v2	0.730081	0.0574206	0.0795671	0.0634332	0.0653372	0.0974045	0.0661389	0.0284598	0.0197415	0.0523099	0.0301633	0.0451949	0.039984	0.0134282	0.0413869	0.0325684	0.0721515	0.0574206	0.067642	0.049504	0.0207436
OG2353_REF_Scer_AF-P32352-F1-model_v2	0.62284	0.0415865	0.0787332	0.0782892	0.0483943	0.11144	0.0596419	0.0365547	0.0159834	0.0685215	0.055942	0.0519461	0.0668936	0.00369987	0.0316709	0.0469143	0.0512062	0.0483943	0.0448424	0.0245671	0.0347787
OG2465_REF_Scer_AF-P32353-F1-model_v2	0.620357	0.0493983	0.042896	0.0501747	0.0616266	0.117042	0.0560947	0.0271739	0.0259123	0.0775427	0.0642469	0.0618207	0.0559006	0.0109666	0.0286297	0.0451281	0.0427019	0.0487189	0.0552213	0.0322205	0.0465839
OG1337_REF_Scer_AF-P32356-F1-model_v2	0.682813	0.0500116	0.0639814	0.0621653	0.0505239	0.0886147	0.0500582	0.0198836	0.0164843	0.0425611	0.0562049	0.0676135	0.0602095	0.0085681	0.0298021	0.0517811	0.0702678	0.0667753	0.0597905	0.0627707	0.0219325
OG3304_REF_Scer_AF-P32375-F1-model_v2	0.571078	0.0592479	0.0720059	0.0744773	0.0682653	0.0926458	0.0681985	0.0176341	0.0125576	0.0400775	0.0219758	0.0696012	0.0668626	0.0182353	0.0246477	0.043818	0.0639236	0.0585131	0.0600494	0.035669	0.0315944
OG3774_REF_Scer_AF-P32377-F1-model_v2	0.667632	0.0436565	0.05241	0.0931856	0.0630471	0.0941828	0.0499723	0.0196122	0.0145152	0.0417729	0.028144	0.0975069	0.0678116	0.011856	0.0340166	0.045651	0.0655956	0.0570637	0.0663712	0.0391136	0.0145152
OG2123_REF_Scer_AF-P32378-F1-model_v2	0.629246	0.0530296	0.0808845	0.095817	0.0559012	0.126256	0.0562841	0.0341725	0.0284292	0.0511152	0.0362784	0.0717909	0.0603044	0.0190485	0.0301522	0.029865	0.0253661	0.0390543	0.0492964	0.0481478	0.00880636
OG4605_REF_Scer_AF-P32419-F1-model_v2	0.540916	0.0494706	0.0860443	0.094129	0.0983638	0.108566	0.0621752	0.0134745	0.00250241	0.0329163	0.0229066	0.0702599	0.053898	0.00846968	0.0304139	0.0417709	0.0487007	0.0504331	0.0669875	0.041001	0.0175168
OG4665_REF_Scer_AF-P32449-F1-model_v2	0.727034	0.0426634	0.0827366	0.0819747	0.0700899	0.0889837	0.0668901	0.0216364	0.0054853	0.0245315	0.0220936	0.0781655	0.0572909	0.0150846	0.0313881	0.0476916	0.0582051	0.0670425	0.0700899	0.0470821	0.0208746
OG4275_REF_Scer_AF-P32451-F1-model_v2	0.71538	0.0388323	0.0615071	0.0836388	0.048201	0.0830957	0.0578411	0.0435845	0.0108622	0.0260692	0.023761	0.0716904	0.0799728	0.0266124	0.0362525	0.0397828	0.0706042	0.0431772	0.0761711	0.0543109	0.0240326
OG3413_REF_Scer_AF-P32452-F1-model_v2	0.457584	0.0436316	0.0442192	0.0647862	0.0730131	0.081093	0.0659615	0.0126341	0.0129279	0.0489202	0.0384898	0.0940209	0.065227	0.0177758	0.0464228	0.0583223	0.0574409	0.055678	0.0558249	0.0373145	0.0262965
OG3683_REF_Scer_AF-P32459-F1-model_v2	0.522796	0.0635108	0.0542453	0.0724394	0.0756402	0.0736186	0.0609838	0.0183625	0.00943396	0.046159	0.0338612	0.0749663	0.0662062	0.0176887	0.0448113	0.0616577	0.0596361	0.0496968	0.0604784	0.0267857	0.0298181
OG1955_REF_Scer_AF-P32461-F1-model_v2	0.519192	0.0415835	0.0566609	0.0666437	0.0724957	0.0937005	0.0575559	0.014389	0.00936317	0.0367642	0.0388985	0.0823408	0.0590017	0.0159725	0.0386919	0.0486059	0.075525	0.0713941	0.0585198	0.0375215	0.0243718
OG2098_REF_Scer_AF-P32462-F1-model_v2	0.61856	0.0394994	0.0761584	0.0485532	0.054589	0.141044	0.0750932	0.0236109	0.0275164	0.0652405	0.0590272	0.0605361	0.0557429	0.0186402	0.0281378	0.0454465	0.0371915	0.0384342	0.0490857	0.03515	0.021303
OG1697_REF_Scer_AF-P32469-F1-model_v2	0.763096	0.0372121	0.0593939	0.0688485	0.0715152	0.111636	0.0620606	0.0231515	0.00727273	0.0367273	0.0431515	0.0609697	0.0518788	0.0155152	0.0381818	0.0287273	0.0970909	0.0641212	0.0540606	0.0472727	0.0212121
OG1959_REF_Scer_AF-P32473-F1-model_v2	0.774985	0.0494349	0.0697418	0.107783	0.0799412	0.0750712	0.0648718	0.0302306	0.00385923	0.0474134	0.0317927	0.0737848	0.0565102	0.0100156	0.0298631	0.0368465	0.0738767	0.0505375	0.0543968	0.0436461	0.0103832
OG4061_REF_Scer_AF-P32476-F1-model_v2	0.590198	0.0555997	0.0765988	0.0672129	0.0887687	0.105154	0.0671333	0.0225103	0.00676106	0.0490773	0.0375437	0.0596564	0.0442253	0.0159879	0.0266465	0.0439071	0.05035	0.0546452	0.0602927	0.0451002	0.0228285
OG2186_REF_Scer_AF-P32477-F1-model_v2	0.562457	0.0534379	0.0507197	0.0607277	0.0528202	0.0898252	0.0632606	0.0232903	0.0129734	0.0518935	0.0416384	0.0676469	0.0497313	0.00939025	0.0287885	0.0643726	0.0661642	0.0735158	0.0548588	0.0581948	0.0267499
OG1168_REF_Scer_AF-P32528-F1-model_v2	0.413832	0.0548633	0.0788786	0.0728497	0.0758641	0.0856109	0.0655145	0.0196945	0.0101487	0.042705	0.0350683	0.0706391	0.0496383	0.0171825	0.0311495	0.0402934	0.0772709	0.051045	0.0642082	0.0403939	0.0169815
OG4016_REF_Scer_AF-P32582-F1-model_v2	0.703841	0.0435457	0.0749498	0.0713894	0.0761366	0.0978638	0.079423	0.0111375	0.00775972	0.0314041	0.0272047	0.0739456	0.0633559	0.0020084	0.0225488	0.0492058	0.0669162	0.0651817	0.0904692	0.0305824	0.0149717
OG3319_REF_Scer_AF-P32626-F1-model_v2	0.527158	0.0510596	0.0560654	0.0642416	0.0682463	0.102953	0.0760888	0.00901051	0.00650759	0.0458869	0.0458869	0.0882696	0.0465543	0.00667445	0.0387118	0.0458869	0.0602369	0.0702486	0.0762556	0.026531	0.0146838
OG1746_REF_Scer_AF-P32642-F1-model_v2	0.598096	0.0547408	0.0500944	0.0778278	0.0592421	0.0859591	0.0567736	0.0178597	0.00885727	0.0647597	0.0180049	0.0879919	0.0560476	0.00943807	0.0598229	0.0473356	0.0923479	0.0567736	0.0531436	0.0287498	0.0142297
OG1521_REF_Scer_AF-P32771-F1-model_v2	0.708808	0.0344455	0.115838	0.0849897	0.102167	0.0571994	0.0585484	0.0185268	0.0097131	0.0386725	0.0194262	0.0491051	0.0763558	0.0367839	0.0255419	0.0279701	0.0568396	0.0594478	0.0712294	0.0330066	0.0241928
OG1659_REF_Scer_AF-P32775-F1-model_v2	0.708529	0.0426841	0.0673619	0.0571281	0.0535656	0.0920396	0.0538247	0.0237062	0.0176825	0.0560269	0.054019	0.0662608	0.0490317	0.00544077	0.0278515	0.0667142	0.0607552	0.0669732	0.0549258	0.0473476	0.0366604
OG1081_REF_Scer_AF-P32784-F1-model_v2	0.534219	0.0492846	0.0538222	0.0672695	0.0711116	0.100424	0.0714759	0.0218601	0.00659115	0.0487215	0.0324589	0.0773384	0.049947	0.0117581	0.0294449	0.0438196	0.0601153	0.0515037	0.0745562	0.0566706	0.021827
OG2397_REF_Scer_AF-P32796-F1-model_v2	0.505906	0.0481901	0.0507207	0.0728353	0.0578171	0.0877984	0.0468148	0.0200242	0.0152382	0.052481	0.0497855	0.0796567	0.0529211	0.00968203	0.0446694	0.0551766	0.0627682	0.0535813	0.0747057	0.0409836	0.0241501
OG4555_REF_Scer_AF-P32799-F1-model_v2	0.536322	0.0536318	0.0346284	0.103885	0.0612331	0.0633446	0.0413851	0.0147804	0.0295608	0.0548986	0.0405405	0.051098	0.0498311	0.00337838	0.0257601	0.046875	0.0747466	0.0472973	0.0840372	0.058277	0.0608108
OG1671_REF_Scer_AF-P32861-F1-model_v2	0.782334	0.0418404	0.0650542	0.0528218	0.0752016	0.107798	0.0662358	0.0170976	0.0059077	0.0417014	0.0238393	0.0764526	0.0536558	0.00840979	0.0319711	0.0636642	0.0583125	0.0629691	0.0708924	0.0470531	0.0291215
OG1556_REF_Scer_AF-P32895-F1-model_v2	0.780882	0.0372625	0.0633165	0.0751188	0.0791271	0.0731888	0.078459	0.0254602	0.00385986	0.0299881	0.0217488	0.0817251	0.0505493	0.0189281	0.0319923	0.0477286	0.0624258	0.0741538	0.0642072	0.0492132	0.0315469
OG1502_REF_Scer_AF-P33300-F1-model_v2	0.631723	0.0492494	0.0436653	0.044123	0.0541011	0.104632	0.074881	0.0226108	0.0226108	0.057305	0.056115	0.0725925	0.0513548	0.0112596	0.030758	0.0541926	0.0443061	0.06829	0.0643537	0.0478762	0.0257232
OG2356_REF_Scer_AF-P33312-F1-model_v2	0.521993	0.0618147	0.0678532	0.0513269	0.0730971	0.10758	0.0777054	0.0217702	0.0177976	0.0260607	0.0257429	0.0767519	0.0640394	0.0127125	0.0332115	0.0446528	0.0498967	0.0591133	0.0610202	0.0402034	0.0276498
OG1112_REF_Scer_AF-P33315-F1-model_v2	0.601878	0.0524673	0.0859608	0.0950794	0.0644618	0.0881002	0.0568863	0.0157121	0.0130467	0.0435942	0.0406131	0.071897	0.0520815	0.00908358	0.0344054	0.0448217	0.0592361	0.0522919	0.0561849	0.0366499	0.0274261
OG4581_REF_Scer_AF-P33330-F1-model_v2	0.615362	0.0427201	0.0787925	0.0907803	0.0745423	0.0945946	0.0665867	0.0144943	0.00642982	0.0426112	0.037816	0.0713819	0.048714	0.00795554	0.032694	0.0500218	0.065279	0.0496949	0.0738884	0.0297515	0.0212511
OG1471_REF_Scer_AF-P33333-F1-model_v2	0.51438	0.0421444	0.0583617	0.0669352	0.0757153	0.107737	0.0712736	0.0228282	0.0104328	0.0508212	0.031505	0.0793306	0.0711703	0.012602	0.0303688	0.0430741	0.0541266	0.0391488	0.0769549	0.0403884	0.0150811
OG1302_REF_Scer_AF-P33401-F1-model_v2	0.686994	0.0468702	0.0955761	0.0717127	0.0643701	0.0757511	0.0749556	0.0100961	0.00868874	0.0520712	0.0423423	0.0720798	0.0589855	0.00740378	0.0271064	0.0454629	0.0588631	0.065655	0.0728752	0.0310225	0.0181117
OG2048_REF_Scer_AF-P33412-F1-model_v2	0.480236	0.038701	0.0659888	0.0613198	0.078232	0.0797883	0.0611123	0.0219963	0.0106869	0.0319568	0.0434737	0.0539531	0.0519817	0.0211662	0.0398423	0.0493878	0.0676489	0.0722142	0.0657813	0.0502179	0.0345507
OG2112_REF_Scer_AF-P33421-F1-model_v2	0.510521	0.0360535	0.0798604	0.0967242	0.0701686	0.126187	0.0585385	0.0189959	0.0182206	0.0554371	0.0457453	0.0800543	0.0843187	0.00600892	0.0315953	0.0255864	0.0251987	0.0158946	0.0381857	0.0595077	0.0277186
OG2357_REF_Scer_AF-P33734-F1-model_v2	0.676215	0.0405164	0.088265	0.0734116	0.0813438	0.0814993	0.06128	0.0122093	0.00645462	0.0411385	0.0374057	0.0713897	0.051637	0.0135314	0.0331285	0.0464266	0.068279	0.0635353	0.0701454	0.0398165	0.0185862
OG1337_REF_Scer_AF-P35172-F1-model_v2	0.666088	0.0500116	0.0639814	0.0621653	0.0505239	0.0886147	0.0500582	0.0198836	0.0164843	0.0425611	0.0562049	0.0676135	0.0602095	0.0085681	0.0298021	0.0517811	0.0702678	0.0667753	0.0597905	0.0627707	0.0219325
OG3114_REF_Scer_AF-P35202-F1-model_v2	0.43212	0.0378745	0.062606	0.0445167	0.0637366	0.103448	0.0784341	0.0165348	0.0132843	0.0439514	0.0392877	0.0741945	0.0589316	0.0187959	0.035472	0.0544093	0.0575184	0.0756077	0.0562465	0.0394291	0.0257207
OG3782_REF_Scer_AF-P35497-F1-model_v2	0.609032	0.0545983	0.0947639	0.0893936	0.111211	0.0682479	0.061535	0.0172298	0.000671291	0.0444171	0.0354665	0.058738	0.048333	0.0202506	0.0187962	0.028418	0.0627657	0.0560528	0.0730588	0.0297606	0.0262922
OG4250_REF_Scer_AF-P35731-F1-model_v2	0.38438	0.0331441	0.072426	0.0802516	0.0687433	0.111094	0.0791775	0.0263925	0.00675157	0.0211754	0.017953	0.101887	0.0665951	0.0174927	0.0438852	0.0517109	0.0406629	0.0382078	0.0533988	0.0504834	0.0185668
OG3063_REF_Scer_AF-P36010-F1-model_v2	0.714424	0.0532479	0.0850641	0.069156	0.0684932	0.0930181	0.0662837	0.0218736	0.0209898	0.0455148	0.0291648	0.0665046	0.0470614	0.00684932	0.0340256	0.032479	0.0684932	0.0523641	0.0707026	0.0505966	0.0181175
OG1276_REF_Scer_AF-P36013-F1-model_v2	0.677435	0.0535621	0.0700949	0.0755711	0.0729112	0.0927297	0.0662355	0.0219568	0.00709294	0.0390633	0.028111	0.065036	0.0561698	0.015594	0.0329091	0.0451132	0.0625848	0.0590904	0.058621	0.0558569	0.021696
OG2084_REF_Scer_AF-P36024-F1-model_v2	0.676332	0.0666529	0.0558536	0.0643142	0.0555097	0.0689228	0.0622507	0.0182969	0.0110744	0.0164397	0.0105929	0.108062	0.0650021	0.00453983	0.0408584	0.0660338	0.0648645	0.0998074	0.0628697	0.0358371	0.0222176
OG3008_REF_Scer_AF-P36076-F1-model_v2	0.630016	0.0675909	0.0535843	0.0600488	0.059546	0.0662979	0.0660825	0.0198966	0.010918	0.0245654	0.0132165	0.100919	0.0659388	0.00696739	0.0452521	0.0553081	0.0722597	0.0859072	0.0644304	0.0379974	0.0232725
OG1242_REF_Scer_AF-P36107-F1-model_v2	0.596392	0.0700646	0.0510439	0.0714763	0.0569879	0.118211	0.0645665	0.0242217	0.0232558	0.0841073	0.0512668	0.0980756	0.0553533	0.0121852	0.0185749	0.0453228	0.0288283	0.0388588	0.0323947	0.0326176	0.0225871
OG4524_REF_Scer_AF-P36143-F1-model_v2	0.380647	0.0683209	0.0375517	0.0601323	0.054177	0.0932175	0.0535153	0.00835401	0.0191067	0.0454921	0.033995	0.0813069	0.0521919	0.00537634	0.0408602	0.0579818	0.0917287	0.0762614	0.064268	0.0347395	0.0214227
OG1081_REF_Scer_AF-P36148-F1-model_v2	0.486745	0.0492846	0.0538222	0.0672695	0.0711116	0.100424	0.0714759	0.0218601	0.00659115	0.0487215	0.0324589	0.0773384	0.049947	0.0117581	0.0294449	0.0438196	0.0601153	0.0515037	0.0745562	0.0566706	0.021827
OG1966_REF_Scer_AF-P36150-F1-model_v2	0.530174	0.0473289	0.0709293	0.0645161	0.0765728	0.111396	0.0681716	0.0127621	0.00718271	0.0320657	0.022959	0.0724684	0.0568204	0.0153915	0.0450202	0.0414288	0.0708651	0.053229	0.0582313	0.0545116	0.0181492
OG1302_REF_Scer_AF-P37012-F1-model_v2	0.705195	0.0468702	0.0955761	0.0717127	0.0643701	0.0757511	0.0749556	0.0100961	0.00868874	0.0520712	0.0423423	0.0720798	0.0589855	0.00740378	0.0271064	0.0454629	0.0588631	0.065655	0.0728752	0.0310225	0.0181117
OG2262_REF_Scer_AF-P37254-F1-model_v2	0.512004	0.052031	0.063738	0.0441672	0.0674629	0.0939514	0.0701236	0.0198072	0.015018	0.0415657	0.0390232	0.0852599	0.0530361	0.0198072	0.0371312	0.0475374	0.0653344	0.0620824	0.0615503	0.0346479	0.026725
OG1030_REF_Scer_AF-P37291-F1-model_v2	0.701546	0.0492666	0.074303	0.0890101	0.064396	0.0861685	0.0608248	0.0247677	0.00468474	0.0345596	0.0428539	0.0724983	0.0536057	0.00733431	0.0379387	0.0397435	0.0611704	0.0521849	0.0689271	0.0486522	0.0271101
OG1030_REF_Scer_AF-P37292-F1-model_v2	0.636864	0.0492666	0.074303	0.0890101	0.064396	0.0861685	0.0608248	0.0247677	0.00468474	0.0345596	0.0428539	0.0724983	0.0536057	0.00733431	0.0379387	0.0397435	0.0611704	0.0521849	0.0689271	0.0486522	0.0271101
OG1287_REF_Scer_AF-P37298-F1-model_v2	0.469603	0.0676445	0.0862522	0.0744308	0.0746497	0.111427	0.0709282	0.0249562	0.0144483	0.0424694	0.0431261	0.079028	0.0676445	0.0140105	0.0232049	0.022986	0.0297723	0.0302102	0.0523205	0.0385289	0.0319615
OG4552_REF_Scer_AF-P37299-F1-model_v2	0.483461	0.0885453	0.0702741	0.0857344	0.0632467	0.0794097	0.0674631	0.021785	0.0302178	0.0744905	0.0470836	0.0491918	0.0716796	0.0035137	0.0330288	0.0309206	0.0323261	0.0393535	0.0751933	0.0133521	0.0231904
OG1129_REF_Scer_AF-P37303-F1-model_v2	0.631592	0.039537	0.0679226	0.0829602	0.0601504	0.0916617	0.0710484	0.0241615	0.00718087	0.0363268	0.0353975	0.0739208	0.057278	0.0182479	0.0335389	0.0475627	0.0606573	0.0556729	0.0669088	0.035144	0.0347216
OG1322_REF_Scer_AF-P38009-F1-model_v2	0.821329	0.0504364	0.0612087	0.103745	0.0765661	0.0897691	0.0604353	0.0106066	0.00944647	0.0387802	0.033035	0.075627	0.0435863	0.00823113	0.0344161	0.0443597	0.0631422	0.0598829	0.0729201	0.0435863	0.0202188
OG2588_REF_Scer_AF-P38063-F1-model_v2	0.786341	0.0331544	0.0520805	0.0986577	0.0742282	0.0969128	0.0919463	0.0232215	0.000402685	0.0240268	0.0212081	0.0728859	0.0547651	0.0204027	0.0302013	0.0524832	0.0516779	0.0653691	0.0606711	0.0469799	0.0287248
OG1977_REF_Scer_AF-P38066-F1-model_v2	0.720899	0.0517185	0.0793668	0.0622357	0.0562724	0.100401	0.0628863	0.0202754	0.00693917	0.0219018	0.0240703	0.0598504	0.0597419	0.0156131	0.0364307	0.0482489	0.0766562	0.0640789	0.0599588	0.0657053	0.0276483
OG1126_REF_Scer_AF-P38067-F1-model_v2	0.598197	0.0457605	0.0826301	0.0901145	0.0775568	0.0810227	0.0627888	0.0191883	0.00899136	0.0490757	0.0277275	0.0701226	0.0656018	0.0161744	0.0290838	0.0459112	0.0650995	0.0468154	0.0707253	0.032399	0.0132108
OG2573_REF_Scer_AF-P38075-F1-model_v2	0.647605	0.0617632	0.043832	0.0542919	0.0556201	0.0609331	0.0589407	0.00946372	0.0305496	0.05479	0.027727	0.0840113	0.0514694	0.00498091	0.0473186	0.0351984	0.0969616	0.0599369	0.0679064	0.0788644	0.0154408
OG1016_REF_Scer_AF-P38113-F1-model_v2	0.663825	0.044974	0.112309	0.098926	0.10031	0.0755999	0.0622588	0.0143061	0.0121665	0.027899	0.0347374	0.0628042	0.048582	0.0226129	0.027857	0.0335207	0.0555462	0.0470717	0.0722437	0.0255076	0.0207669
OG4312_REF_Scer_AF-P38115-F1-model_v2	0.52563	0.0577532	0.0646756	0.0577532	0.072587	0.101068	0.0650712	0.00810918	0.0164161	0.0336234	0.0423259	0.0534019	0.0522152	0.00949367	0.0286788	0.0482595	0.0759494	0.0656646	0.0816851	0.0373813	0.0278877
OG2882_REF_Scer_AF-P38122-F1-model_v2	0.466571	0.042915	0.0799306	0.0785425	0.0761134	0.0891845	0.0665124	0.0255639	0.00404858	0.0377097	0.0335454	0.0823597	0.0557548	0.0137652	0.0454598	0.0297282	0.0541353	0.0507808	0.0670908	0.0402545	0.026605
OG1497_REF_Scer_AF-P38143-F1-model_v2	0.698712	0.0523928	0.0848265	0.0342481	0.0687231	0.0907235	0.0485371	0.0115672	0.00635065	0.0721252	0.045135	0.0653209	0.035609	0.0188251	0.0478567	0.0519392	0.0796099	0.045135	0.120209	0.0136085	0.00725788
OG2369_REF_Scer_AF-P38145-F1-model_v2	0.618034	0.0206101	0.0887057	0.044188	0.108986	0.0740313	0.0875515	0.017972	0.00230833	0.0390767	0.0207749	0.0666117	0.0802968	0.0113768	0.0342951	0.0460016	0.0695796	0.0664468	0.0702391	0.0281946	0.0227535
OG3935_REF_Scer_AF-P38169-F1-model_v2	0.531186	0.0339439	0.0639388	0.0672996	0.0562931	0.098975	0.0651991	0.0289867	0.00873803	0.0514199	0.0396572	0.0721727	0.0383129	0.0124349	0.03428	0.0557049	0.0606621	0.0669635	0.0672156	0.0520081	0.025794
OG3242_REF_Scer_AF-P38179-F1-model_v2	0.455616	0.0465396	0.0405216	0.0653962	0.0739218	0.14012	0.080341	0.0234704	0.0285858	0.0714142	0.0505517	0.0716148	0.0535607	0.0158475	0.0332999	0.0475426	0.0332999	0.0273821	0.0432297	0.0324975	0.0208626
OG1695_REF_Scer_AF-P38221-F1-model_v2	0.63876	0.0350261	0.0586218	0.0575604	0.0689909	0.110549	0.0891574	0.0218811	0.0127368	0.0916068	0.0409046	0.064582	0.0699706	0.0203298	0.0306989	0.0453952	0.0355976	0.0317603	0.063194	0.0259634	0.0254735
OG2044_REF_Scer_AF-P38225-F1-model_v2	0.539838	0.0437356	0.0612856	0.0693642	0.0659517	0.093182	0.0615642	0.0189428	0.0181071	0.0529981	0.0494463	0.060241	0.0557838	0.0156	0.0317571	0.0497946	0.057316	0.0545303	0.071732	0.0454071	0.0232607
OG4021_REF_Scer_AF-P38242-F1-model_v2	0.425424	0.0346104	0.0671849	0.0610772	0.0788451	0.137331	0.0760689	0.0216546	0.013511	0.047196	0.0394225	0.0910605	0.0579308	0.0166574	0.0259115	0.0312789	0.0401629	0.0285027	0.0599667	0.0527485	0.0188784
OG4959_REF_Scer_AF-P38286-F1-model_v2	0.605666	0.0317003	0.0607404	0.0871204	0.0747063	0.109953	0.0727112	0.0199512	0.0117491	0.0418976	0.0332521	0.0924407	0.0733762	0.00820217	0.0308136	0.0463312	0.0465529	0.02771	0.076258	0.0396808	0.0148526
OG1502_REF_Scer_AF-P38287-F1-model_v2	0.624078	0.0492494	0.0436653	0.044123	0.0541011	0.104632	0.074881	0.0226108	0.0226108	0.057305	0.056115	0.0725925	0.0513548	0.0112596	0.030758	0.0541926	0.0443061	0.06829	0.0643537	0.0478762	0.0257232
OG1306_REF_Scer_AF-P38298-F1-model_v2	0.492561	0.0356508	0.0666825	0.0587469	0.0703541	0.119981	0.0761578	0.0260571	0.037309	0.0696435	0.0650243	0.0522326	0.0624186	0.0165818	0.024162	0.0371906	0.045363	0.0274784	0.0416913	0.0365984	0.0306763
OG3350_REF_Scer_AF-P38332-F1-model_v2	0.476721	0.038704	0.0699697	0.0479072	0.0629097	0.0965709	0.0673222	0.0165154	0.0197932	0.0358043	0.0329047	0.0941755	0.0674483	0.0243318	0.0286183	0.0500504	0.0529501	0.0804337	0.0477811	0.0381997	0.0276097
OG3313_REF_Scer_AF-P38342-F1-model_v2	0.411345	0.0396205	0.0682664	0.0809152	0.0716146	0.0898438	0.0825893	0.0172991	0.00967262	0.0528274	0.0381324	0.0876116	0.0483631	0.0221354	0.0370164	0.0340402	0.0610119	0.0418527	0.0662202	0.0368304	0.0141369
OG1565_REF_Scer_AF-P38604-F1-model_v2	0.637795	0.0523989	0.0669774	0.0645874	0.0621378	0.0920715	0.054968	0.0225249	0.0256318	0.0491127	0.0599271	0.062556	0.0514429	0.0221665	0.0305312	0.0409273	0.0665591	0.0505467	0.0564617	0.0455279	0.0229432
OG2588_REF_Scer_AF-P38620-F1-model_v2	0.787694	0.0331544	0.0520805	0.0986577	0.0742282	0.0969128	0.0919463	0.0232215	0.000402685	0.0240268	0.0212081	0.0728859	0.0547651	0.0204027	0.0302013	0.0524832	0.0516779	0.0653691	0.0606711	0.0469799	0.0287248
OG1779_REF_Scer_AF-P38625-F1-model_v2	0.828145	0.0475027	0.0778366	0.068336	0.0876086	0.0837405	0.0816368	0.0194761	0.013165	0.0439739	0.0248371	0.0498779	0.0554425	0.00943268	0.0295195	0.0352877	0.079126	0.0538817	0.0674539	0.0414631	0.0304017
OG1500_REF_Scer_AF-P38627-F1-model_v2	0.730825	0.0391071	0.0802637	0.0530106	0.0845289	0.0985986	0.0674126	0.0232648	0.010303	0.0308536	0.0319614	0.0628704	0.0547831	0.0146236	0.0307428	0.0386085	0.0788789	0.0565003	0.0640891	0.0461419	0.033457
OG3115_REF_Scer_AF-P38628-F1-model_v2	0.541317	0.038446	0.0642113	0.0860997	0.0811728	0.1029	0.0518536	0.0122769	0.00662305	0.0377191	0.0376383	0.0727728	0.0630805	0.0121153	0.0392537	0.0503998	0.0561344	0.0667151	0.0628382	0.0348922	0.0228576
OG3018_REF_Scer_AF-P38635-F1-model_v2	0.429788	0.0337142	0.0524194	0.0518593	0.0639561	0.100918	0.0695565	0.0189292	0.0133289	0.0442428	0.047379	0.0704525	0.0409946	0.0143369	0.0393145	0.0444668	0.0742608	0.0701165	0.0665323	0.0400986	0.0431228
OG2968_REF_Scer_AF-P38689-F1-model_v2	0.845347	0.0341787	0.0515158	0.0963939	0.0810382	0.0967902	0.0862889	0.0249653	0.00217951	0.0255597	0.0194175	0.0698435	0.0522092	0.0198138	0.0242718	0.0539925	0.0512185	0.0709332	0.0581534	0.0586487	0.0225877
OG1744_REF_Scer_AF-P38690-F1-model_v2	0.599325	0.0380686	0.0711891	0.0709497	0.0769354	0.102554	0.0786113	0.0231445	0.00654429	0.0264964	0.0220271	0.0750998	0.0644852	0.00949721	0.0353551	0.0492418	0.056265	0.0633679	0.0564246	0.0489226	0.0248204
OG1354_REF_Scer_AF-P38697-F1-model_v2	0.731849	0.0333588	0.0945274	0.0712463	0.0764128	0.0887868	0.0633372	0.032147	0.00223243	0.035974	0.0251945	0.0831739	0.0613599	0.0123102	0.0414594	0.045988	0.0537696	0.0553004	0.0677382	0.0373772	0.0183059
OG1303_REF_Scer_AF-P38703-F1-model_v2	0.622274	0.0347926	0.0413264	0.0469618	0.0609278	0.11328	0.0700751	0.0310356	0.0256452	0.0761189	0.0614995	0.0772623	0.0626429	0.00947403	0.0351192	0.0343025	0.0470434	0.0446749	0.0565992	0.0481869	0.0230317
OG4583_REF_Scer_AF-P38710-F1-model_v2	0.55242	0.0398139	0.0992761	0.0679076	0.0756636	0.0766977	0.0617029	0.0172354	0.0210272	0.0473974	0.035505	0.0639435	0.0556705	0.0205102	0.0260255	0.0484316	0.0675629	0.0622199	0.0668735	0.0282661	0.0182696
OG1022_REF_Scer_AF-P38715-F1-model_v2	0.591848	0.0525071	0.0608235	0.0687322	0.0610681	0.104688	0.0700367	0.0112515	0.0177742	0.0475336	0.038402	0.0579698	0.0474521	0.009947	0.0389727	0.0538932	0.0677538	0.0586221	0.0710966	0.0380758	0.0233999
OG1488_REF_Scer_AF-P38720-F1-model_v2	0.809407	0.0415155	0.100015	0.0976194	0.0542894	0.0883292	0.0755552	0.0206852	0.0172013	0.0428219	0.0333866	0.0551604	0.0422413	0.0116853	0.0296124	0.0426042	0.05712	0.0626361	0.0649586	0.0416606	0.0209029
OG2647_REF_Scer_AF-P38787-F1-model_v2	0.361302	0.0434074	0.0529855	0.0577746	0.0683717	0.113715	0.0781537	0.0225189	0.0043815	0.0362747	0.0319951	0.068066	0.0601182	0.0151824	0.0415733	0.0751987	0.0563481	0.0460567	0.0647035	0.0418789	0.0212961
OG1857_REF_Scer_AF-P38795-F1-model_v2	0.754953	0.0458062	0.0631757	0.0664036	0.0631757	0.0965825	0.0648153	0.024184	0.014039	0.0434493	0.0403238	0.0659937	0.0570784	0.0238254	0.0328432	0.0410411	0.0640467	0.0598965	0.0509812	0.0586668	0.0236717
OG1365_REF_Scer_AF-P38816-F1-model_v2	0.772693	0.0422671	0.0892411	0.107012	0.0639769	0.078194	0.0666667	0.0215178	0.00874159	0.0345821	0.0291066	0.0587896	0.0798271	0.0121998	0.0325648	0.0360231	0.0751201	0.0463016	0.0618636	0.0395773	0.0164265
OG3639_REF_Scer_AF-P38840-F1-model_v2	0.443729	0.0558669	0.0613856	0.0551027	0.0599423	0.0943284	0.0686874	0.0196128	0.0109526	0.0532348	0.043386	0.0689421	0.0607913	0.00713194	0.0281032	0.0533197	0.0626592	0.0652063	0.0731024	0.0368484	0.0213958
OG3991_REF_Scer_AF-P38858-F1-model_v2	0.500426	0.0581644	0.058698	0.0798648	0.0789755	0.103166	0.0567414	0.0090715	0.0129847	0.0462469	0.0241907	0.0836001	0.0419779	0.0131626	0.029349	0.0471363	0.0620776	0.0661686	0.0775525	0.0263252	0.0245464
OG1210_REF_Scer_AF-P38891-F1-model_v2	0.713182	0.0604287	0.0813889	0.077276	0.060666	0.0937278	0.0584513	0.0203275	0.0200902	0.0422368	0.0359883	0.058214	0.0624061	0.0106778	0.0310053	0.0369374	0.0708693	0.048248	0.0737167	0.0444515	0.0128925
OG3074_REF_Scer_AF-P38913-F1-model_v2	0.468732	0.0502949	0.0514417	0.0525885	0.0450524	0.110092	0.0642202	0.0163827	0.0181848	0.0476737	0.0512779	0.0812582	0.0517693	0.0183486	0.0406291	0.0466907	0.0688073	0.059633	0.0527523	0.0475098	0.0253932
OG4624_REF_Scer_AF-P38954-F1-model_v2	0.517422	0.0506998	0.0499741	0.0662519	0.0592017	0.112597	0.071747	0.0248834	0.0261275	0.0795231	0.0482115	0.0784863	0.0572317	0.0119233	0.0282011	0.0523587	0.0285122	0.0488336	0.0359772	0.037014	0.0322447
OG1774_REF_Scer_AF-P38972-F1-model_v2	0.6957	0.0521143	0.0791484	0.0834646	0.0712744	0.0934966	0.0564596	0.0233013	0.0125401	0.0421989	0.0235054	0.0835812	0.0505104	0.0128901	0.0351998	0.0470691	0.0630796	0.0576845	0.0507145	0.0414698	0.0202975
OG4185_REF_Scer_AF-P38986-F1-model_v2	0.595823	0.0485574	0.0797854	0.0687896	0.0623681	0.088582	0.0790816	0.0193526	0.00360662	0.0344828	0.0431034	0.100281	0.0684377	0.0119634	0.0346587	0.0612245	0.0504046	0.0504926	0.046886	0.0292048	0.0187368
OG1615_REF_Scer_AF-P38992-F1-model_v2	0.590735	0.0498056	0.044762	0.0611537	0.0608385	0.0936219	0.0679836	0.0231165	0.0214353	0.0744983	0.0597877	0.0513817	0.0580015	0.00735526	0.0426605	0.0386676	0.0494904	0.0453925	0.0623096	0.0430808	0.0446569
OG1451_REF_Scer_AF-P38998-F1-model_v2	0.726309	0.0692747	0.0604835	0.0887033	0.0670769	0.0953846	0.0610989	0.00782418	0.0136264	0.0451868	0.0266374	0.061011	0.0567033	0.0111648	0.027956	0.0361319	0.0674286	0.0620659	0.0681319	0.0498462	0.0242637
OG1935_REF_Scer_AF-P38999-F1-model_v2	0.72928	0.0509878	0.07247	0.0862738	0.0748857	0.101631	0.0647054	0.0167371	0.0118195	0.0328703	0.0408075	0.0720387	0.0563368	0.0109568	0.0193253	0.0304547	0.0702269	0.0624623	0.0809249	0.0301958	0.0138901
OG1240_REF_Scer_AF-P39002-F1-model_v2	0.568539	0.0418107	0.0756955	0.073089	0.0770786	0.0884622	0.0727166	0.0184052	0.0141497	0.0323421	0.0381403	0.0530347	0.0633544	0.013405	0.032289	0.0454811	0.0692058	0.0490984	0.0890473	0.0323953	0.020799
OG2394_REF_Scer_AF-P39006-F1-model_v2	0.641584	0.0511993	0.0695048	0.0552672	0.064946	0.0868986	0.0479731	0.0197082	0.0138869	0.0545659	0.0430635	0.0883714	0.0533034	0.00736429	0.0317716	0.055688	0.0543554	0.0478328	0.0707673	0.0574414	0.0260906
OG1087_REF_Scer_AF-P39518-F1-model_v2	0.460435	0.051781	0.0608622	0.0533007	0.0540791	0.103525	0.0729086	0.0156418	0.00541162	0.0508173	0.0404389	0.0798028	0.0591571	0.0117499	0.0306535	0.0586011	0.0619	0.0544127	0.0745395	0.0398087	0.0206086
OG1445_REF_Scer_AF-P39522-F1-model_v2	0.756085	0.0520597	0.100343	0.0816919	0.0575214	0.0773343	0.0707106	0.0377665	0.00586834	0.0310848	0.0302713	0.0814014	0.0562431	0.0149904	0.0296322	0.0416013	0.0544419	0.053919	0.0665853	0.0365464	0.0199872
OG2215_REF_Scer_AF-P39525-F1-model_v2	0.525507	0.0427202	0.102875	0.101141	0.0650844	0.0828845	0.062346	0.0191693	0.00721132	0.0391602	0.0270196	0.0819717	0.0566864	0.0125057	0.0238247	0.0557736	0.0516659	0.0504792	0.0510269	0.0411684	0.0252853
OG1039_REF_Scer_AF-P39533-F1-model_v2	0.662471	0.0528596	0.0897144	0.0858478	0.0543523	0.0846487	0.0635783	0.0217801	0.0121381	0.0374422	0.0271639	0.062991	0.0656829	0.01182	0.0330862	0.0530553	0.0579497	0.0590265	0.0666618	0.0388616	0.0213396
OG3767_REF_Scer_AF-P39683-F1-model_v2	0.603914	0.0370018	0.0555027	0.0665687	0.0613815	0.0904297	0.063197	0.0191061	0.0157344	0.0520446	0.0483271	0.06605	0.063197	0.00786721	0.0298262	0.054984	0.0661364	0.0635428	0.084378	0.0344947	0.02023
OG2147_REF_Scer_AF-P39692-F1-model_v2	0.46155	0.0486768	0.0542849	0.0831317	0.0818488	0.0994062	0.0605161	0.00733084	0.00865039	0.0483835	0.0370941	0.0860641	0.0532219	0.0034455	0.0353713	0.0449747	0.0749945	0.0556777	0.0646947	0.0355546	0.0166777
OG1892_REF_Scer_AF-P39708-F1-model_v2	0.728364	0.0342865	0.10358	0.0893179	0.0785853	0.0704459	0.0592811	0.0185839	0.0133257	0.0455953	0.0349348	0.0757761	0.0435064	0.0133977	0.0394007	0.0485486	0.0746236	0.0405532	0.0673486	0.037672	0.0112368
OG1694_REF_Scer_AF-P39713-F1-model_v2	0.509015	0.0520003	0.0939793	0.0706226	0.0778032	0.0777243	0.0737	0.0198059	0.00820642	0.0372445	0.0253294	0.0580762	0.0523949	0.0310897	0.0219364	0.0361398	0.0662826	0.0606802	0.0707804	0.0322733	0.0339304
OG1694_REF_Scer_AF-P39714-F1-model_v2	0.509253	0.0520003	0.0939793	0.0706226	0.0778032	0.0777243	0.0737	0.0198059	0.00820642	0.0372445	0.0253294	0.0580762	0.0523949	0.0310897	0.0219364	0.0361398	0.0662826	0.0606802	0.0707804	0.0322733	0.0339304
OG3429_REF_Scer_AF-P39726-F1-model_v2	0.523732	0.0474251	0.0644311	0.0907784	0.0756886	0.0864671	0.0555689	0.0150898	0.0117365	0.0354491	0.0330539	0.0967665	0.0613174	0.00191617	0.0268263	0.0411976	0.0960479	0.0605988	0.0488623	0.0318563	0.0189222
OG4110_REF_Scer_AF-P39988-F1-model_v2	0.522062	0.0355521	0.0630596	0.0513819	0.0838199	0.102245	0.0674711	0.0240042	0.00778513	0.0407422	0.0477488	0.0773323	0.0525496	0.0154405	0.0356818	0.0513819	0.0563124	0.0672116	0.0613728	0.0337356	0.0251719
OG1273_REF_Scer_AF-P40012-F1-model_v2	0.41281	0.0459207	0.0685585	0.0537246	0.0659142	0.111706	0.0643663	0.020316	0.00580458	0.0437923	0.0336021	0.0867462	0.0487585	0.00761045	0.0325056	0.061851	0.055466	0.0516608	0.0819736	0.0396646	0.020058
OG4391_REF_Scer_AF-P40017-F1-model_v2	0.50452	0.0409117	0.0446631	0.0518828	0.0517412	0.104119	0.0656852	0.0146518	0.00806908	0.0460079	0.0323471	0.103907	0.058607	0.0115374	0.039496	0.064765	0.0605889	0.0637741	0.0634202	0.0469989	0.0268262
OG1021_REF_Scer_AF-P40047-F1-model_v2	0.634979	0.0399129	0.0878539	0.0910716	0.0819059	0.0719602	0.0707251	0.0148536	0.0105308	0.0446257	0.0321773	0.0616245	0.0639646	0.0112133	0.0310072	0.0507362	0.0657198	0.0484285	0.0726753	0.034485	0.0145286
OG1433_REF_Scer_AF-P40054-F1-model_v2	0.780311	0.0377125	0.0650687	0.0794633	0.0758809	0.095877	0.0815476	0.018954	0.00657852	0.0295708	0.0308734	0.0952257	0.0558848	0.00840227	0.0393408	0.0621377	0.0596626	0.0453983	0.0566013	0.0329577	0.022862
OG3416_REF_Scer_AF-P40099-F1-model_v2	0.396225	0.0526137	0.0631365	0.0571962	0.061609	0.10981	0.0639851	0.0302105	0.00441276	0.0337746	0.0366599	0.0617787	0.0415818	0.0130686	0.0531229	0.0334352	0.064664	0.0582145	0.0736592	0.0532926	0.0337746
OG3909_REF_Scer_AF-P40319-F1-model_v2	0.66981	0.0341016	0.051759	0.0757514	0.0762906	0.119693	0.078582	0.015366	0.0238577	0.0758862	0.0717078	0.0657771	0.064564	0.0122658	0.0328885	0.0343712	0.0358539	0.0180617	0.0589028	0.0266882	0.0276318
OG3000_REF_Scer_AF-P40350-F1-model_v2	0.58554	0.0355541	0.0566678	0.0676075	0.077672	0.101083	0.0850016	0.0235204	0.00962696	0.0467126	0.033038	0.0704518	0.048463	0.00929876	0.0265835	0.03993	0.0576523	0.0621376	0.0670605	0.0539328	0.0280057
OG2738_REF_Scer_AF-P40351-F1-model_v2	0.609338	0.0457851	0.043153	0.0622706	0.0797257	0.143659	0.0742537	0.0165547	0.0272217	0.0963497	0.0513265	0.076678	0.0476553	0.0153079	0.0259749	0.0316548	0.0283993	0.0310314	0.0466856	0.0376117	0.0187019
OG3241_REF_Scer_AF-P40363-F1-model_v2	0.573971	0.0561191	0.0852325	0.068107	0.0508497	0.0836517	0.0467659	0.0167303	0.0152813	0.0600711	0.056646	0.0796996	0.0516401	0.0110657	0.02885	0.0525622	0.0545383	0.0562508	0.0791727	0.0144908	0.0322751
OG1254_REF_Scer_AF-P40395-F1-model_v2	0.354468	0.0303858	0.0396336	0.0358464	0.0628853	0.118637	0.0810287	0.0184957	0.0118901	0.050731	0.0376079	0.0775938	0.0565439	0.0140039	0.0347014	0.0706359	0.0667606	0.0638541	0.0752158	0.0287123	0.0248371
OG1004_REF_Scer_AF-P40459-F1-model_v2	0.549115	0.0460998	0.0535226	0.0622477	0.101446	0.0975387	0.0640708	0.020836	0.00546946	0.0403698	0.0279984	0.0730564	0.0599036	0.00911577	0.0454486	0.0468811	0.0626384	0.0588618	0.0546946	0.0543039	0.0154968
OG2808_REF_Scer_AF-P40471-F1-model_v2	0.544221	0.044462	0.0640823	0.0882911	0.0810127	0.0887658	0.0653481	0.0257911	0.00775316	0.0503165	0.0362342	0.0661392	0.0522152	0.0126582	0.0310127	0.0436709	0.0602848	0.0422468	0.072943	0.0531646	0.0136076
OG1854_REF_Scer_AF-P40487-F1-model_v2	0.732067	0.0497052	0.0568707	0.06322	0.0661224	0.0854422	0.0874376	0.0261224	0.0062585	0.0382766	0.0432653	0.0548753	0.0507029	0.0198639	0.0355556	0.0472562	0.0621315	0.060771	0.0694785	0.0509751	0.0256689
OG2746_REF_Scer_AF-P40495-F1-model_v2	0.746087	0.0454939	0.0806964	0.0943541	0.0858902	0.084736	0.0728095	0.0160623	0.00125036	0.0311628	0.0277003	0.0672309	0.0567471	0.00875252	0.0299125	0.0385688	0.0675195	0.0580937	0.0687698	0.0506877	0.0135616
OG1491_REF_Scer_AF-P40506-F1-model_v2	0.621112	0.0456064	0.0378416	0.0591704	0.0673285	0.102221	0.0632986	0.014252	0.00914095	0.0546491	0.0349912	0.0788284	0.0612345	0.00452133	0.0440338	0.059367	0.0688028	0.0517987	0.0639866	0.0484569	0.0304698
OG1433_REF_Scer_AF-P40510-F1-model_v2	0.773788	0.0377125	0.0650687	0.0794633	0.0758809	0.095877	0.0815476	0.018954	0.00657852	0.0295708	0.0308734	0.0952257	0.0558848	0.00840227	0.0393408	0.0621377	0.0596626	0.0453983	0.0566013	0.0329577	0.022862
OG1933_REF_Scer_AF-P40545-F1-model_v2	0.640099	0.0189532	0.085581	0.0590465	0.0774165	0.105555	0.0568596	0.00903922	0.0237644	0.0351363	0.0262429	0.0670652	0.0529232	0.0263887	0.0384896	0.051611	0.0618166	0.0726053	0.0782913	0.0294504	0.0237644
OG1497_REF_Scer_AF-P40581-F1-model_v2	0.729203	0.0523928	0.0848265	0.0342481	0.0687231	0.0907235	0.0485371	0.0115672	0.00635065	0.0721252	0.045135	0.0653209	0.035609	0.0188251	0.0478567	0.0519392	0.0796099	0.045135	0.120209	0.0136085	0.00725788
OG3630_REF_Scer_AF-P40582-F1-model_v2	0.478254	0.0533792	0.0517755	0.0678121	0.0520046	0.115235	0.067583	0.0208477	0.012142	0.0451317	0.0510882	0.0639175	0.0364261	0.00412371	0.033677	0.0430699	0.0762887	0.0536082	0.0845361	0.0416953	0.0256586
OG3624_REF_Scer_AF-P40857-F1-model_v2	0.495714	0.0461333	0.0485848	0.0771117	0.0958324	0.128371	0.0780031	0.0240695	0.0254067	0.0548251	0.0731001	0.0802318	0.0597281	0.00735458	0.0318698	0.0329842	0.0303098	0.00869178	0.0472476	0.0387787	0.0113662
OG1683_REF_Scer_AF-P40970-F1-model_v2	0.646248	0.0508353	0.0768729	0.059906	0.0625816	0.0969068	0.0681284	0.0238841	0.0054816	0.0471156	0.048225	0.0749804	0.0512268	0.0199034	0.0226442	0.0361524	0.0565779	0.0585356	0.0623205	0.0572305	0.0204907
OG1897_REF_Scer_AF-P41338-F1-model_v2	0.703604	0.0424816	0.0966979	0.123806	0.0898754	0.0794142	0.0637679	0.0151005	0.00382061	0.0313836	0.022105	0.0666788	0.0478486	0.0148276	0.0342946	0.0433912	0.0574911	0.0509415	0.0668607	0.0332939	0.0159192
OG2684_REF_Scer_AF-P41735-F1-model_v2	0.657728	0.0376632	0.0545698	0.0959156	0.0616003	0.102444	0.0569133	0.0215936	0.0155675	0.0299632	0.0299632	0.054235	0.0644459	0.0118848	0.0460328	0.0369936	0.0761634	0.0445263	0.0631068	0.0565785	0.0398393
OG3581_REF_Scer_AF-P41835-F1-model_v2	0.508013	0.0360446	0.0773061	0.0819698	0.0870287	0.0903486	0.0761205	0.0190499	0.00450557	0.0327247	0.0274287	0.0724053	0.0614971	0.0146233	0.0304324	0.0607067	0.0540669	0.0581772	0.0645008	0.0344637	0.0165995
OG1180_REF_Scer_AF-P41903-F1-model_v2	0.391174	0.052221	0.0549296	0.06013	0.0717226	0.091441	0.0470206	0.0195016	0.00953413	0.0551463	0.0449621	0.0806067	0.0507042	0.00931744	0.0394366	0.0410618	0.0573131	0.0590466	0.0615385	0.0565547	0.0378115
OG1137_REF_Scer_AF-P41911-F1-model_v2	0.660104	0.0406714	0.0757713	0.0828749	0.0848248	0.0896998	0.0683892	0.0174803	0.0110732	0.0416464	0.0232607	0.0575249	0.0534856	0.0154607	0.0341249	0.0539035	0.0752838	0.0458946	0.0643499	0.0373981	0.0268821
OG1684_REF_Scer_AF-P41921-F1-model_v2	0.700355	0.0333404	0.0983365	0.0739103	0.0911771	0.0765073	0.065698	0.0163543	0.00856321	0.0384642	0.0420439	0.0616972	0.0574156	0.00919492	0.0268829	0.0404296	0.0662596	0.052783	0.0817716	0.0357268	0.0234435
OG1056_REF_Scer_AF-P41939-F1-model_v2	0.750871	0.0342337	0.0741418	0.0719377	0.0654661	0.0787376	0.0776121	0.0264022	0.0116301	0.042628	0.0388764	0.0553367	0.0698743	0.00515851	0.0346558	0.0323579	0.0601669	0.0718439	0.0822547	0.0481148	0.0185706
OG1446_REF_Scer_AF-P41940-F1-model_v2	0.831715	0.0617461	0.0829074	0.0537722	0.112145	0.0939481	0.0776937	0.0157432	0.00940503	0.0317931	0.0306686	0.0575547	0.054999	0.00736046	0.0141075	0.0476385	0.0701288	0.0516254	0.0759558	0.0314864	0.0193212
OG1193_REF_Scer_AF-P42222-F1-model_v2	0.686224	0.0376224	0.0856096	0.116761	0.0687167	0.0918513	0.0638493	0.012369	0.0114528	0.0325259	0.0291473	0.0705492	0.0459257	0.00303499	0.0279448	0.045353	0.0645364	0.0663116	0.0776499	0.0300636	0.0187253
OG3151_REF_Scer_AF-P42826-F1-model_v2	0.526953	0.0440023	0.0633291	0.0690344	0.0595493	0.0944944	0.054985	0.0183283	0.0133362	0.0433604	0.0360862	0.0865069	0.0512766	0.0196834	0.0367993	0.0504921	0.0663957	0.0645414	0.0716018	0.0348025	0.021395
OG5096_REF_Scer_AF-P42883-F1-model_v2	0.804829	0.047014	0.0720457	0.0696315	0.0517154	0.0925032	0.066709	0.0259212	0.0115629	0.0418043	0.0513342	0.0457433	0.0500635	0.0290978	0.0363405	0.0371029	0.0716645	0.0589581	0.0856417	0.039136	0.0160102
OG3443_REF_Scer_AF-P42941-F1-model_v2	0.530005	0.0261454	0.0698009	0.08935	0.0780763	0.110218	0.069681	0.0230271	0.00563684	0.0355001	0.0265052	0.0545694	0.0486927	0.0118734	0.0406572	0.0465339	0.0775965	0.0675222	0.0755577	0.0329815	0.0100744
OG2852_REF_Scer_AF-P43123-F1-model_v2	0.589931	0.047998	0.0690764	0.0714467	0.0606112	0.0968425	0.0603572	0.0126132	0.00914247	0.045797	0.0326759	0.0845678	0.0430881	0.013883	0.0419876	0.0506222	0.0733937	0.0557013	0.0788961	0.0324219	0.0188775
OG5096_REF_Scer_AF-P43534-F1-model_v2	0.80603	0.047014	0.0720457	0.0696315	0.0517154	0.0925032	0.066709	0.0259212	0.0115629	0.0418043	0.0513342	0.0457433	0.0500635	0.0290978	0.0363405	0.0371029	0.0716645	0.0589581	0.0856417	0.039136	0.0160102
OG3336_REF_Scer_AF-P43567-F1-model_v2	0.504999	0.0471008	0.0636547	0.0869764	0.0813975	0.0957564	0.0654838	0.0136272	0.00804829	0.0438998	0.0262484	0.0917322	0.0565209	0.00832266	0.0355771	0.0390525	0.0527712	0.0558807	0.078105	0.0284434	0.0214011
OG2845_REF_Scer_AF-P43577-F1-model_v2	0.509339	0.0252035	0.083749	0.0493568	0.0866369	0.0889997	0.0826989	0.022053	0.00630087	0.0317669	0.0451562	0.0511945	0.0530323	0.025466	0.0341297	0.0399055	0.076398	0.05487	0.0811237	0.0354424	0.0265161
OG1822_REF_Scer_AF-P43616-F1-model_v2	0.654148	0.0542838	0.081202	0.0662143	0.0741183	0.100962	0.0581612	0.0209529	0.0139438	0.0367609	0.0350459	0.0667363	0.0497353	0.0103646	0.0254269	0.0394452	0.0733726	0.0678547	0.0741183	0.0299008	0.0214003
OG3509_REF_Scer_AF-P43619-F1-model_v2	0.693667	0.0238782	0.0844551	0.080609	0.0682692	0.0892628	0.0724359	0.0198718	0.0160256	0.0341346	0.0261218	0.0844551	0.056891	0.0201923	0.0320513	0.0432692	0.0658654	0.0559295	0.0716346	0.0360577	0.0185897
OG5327_REF_Scer_AF-P43635-F1-model_v2	0.607924	0.0526754	0.0752703	0.0683393	0.0543388	0.117688	0.0551705	0.0281397	0.0121985	0.0368727	0.03313	0.0797061	0.0492099	0.00817854	0.0375658	0.0453285	0.0566953	0.0510119	0.0668145	0.0432492	0.028417
OG2999_REF_Scer_AF-P43636-F1-model_v2	0.540045	0.0424257	0.0499961	0.0556738	0.0740478	0.114975	0.0686854	0.0182162	0.0103304	0.0637962	0.0380885	0.0695529	0.0531504	0.0164025	0.0288621	0.0442394	0.0626922	0.0510212	0.0749941	0.0405331	0.0223169
OG2246_REF_Scer_AF-P46151-F1-model_v2	0.610371	0.0473325	0.0613934	0.0642865	0.0539868	0.0931605	0.072156	0.0153339	0.0187478	0.0478533	0.0355862	0.0786946	0.0524245	0.0108784	0.03142	0.053466	0.0704201	0.0675848	0.0652124	0.0416618	0.0184006
OG1021_REF_Scer_AF-P46367-F1-model_v2	0.642925	0.0399129	0.0878539	0.0910716	0.0819059	0.0719602	0.0707251	0.0148536	0.0105308	0.0446257	0.0321773	0.0616245	0.0639646	0.0112133	0.0310072	0.0507362	0.0657198	0.0484285	0.0726753	0.034485	0.0145286
OG2161_REF_Scer_AF-P46969-F1-model_v2	0.696352	0.0667653	0.0735076	0.0978457	0.0911034	0.0733432	0.0611741	0.0455517	0.00904457	0.0465384	0.016938	0.0417694	0.0389739	0.0208847	0.0274626	0.0305871	0.057063	0.0730143	0.0726854	0.0294359	0.0263115
OG4524_REF_Scer_AF-P47011-F1-model_v2	0.426063	0.0683209	0.0375517	0.0601323	0.054177	0.0932175	0.0535153	0.00835401	0.0191067	0.0454921	0.033995	0.0813069	0.0521919	0.00537634	0.0408602	0.0579818	0.0917287	0.0762614	0.064268	0.0347395	0.0214227
OG1640_REF_Scer_AF-P47013-F1-model_v2	0.465652	0.0575181	0.0621727	0.0644169	0.0708171	0.111878	0.0733937	0.0226914	0.0176211	0.0592636	0.0516998	0.0797939	0.0545258	0.0208628	0.0231901	0.0300889	0.0355748	0.0443022	0.0432217	0.0503699	0.026598
OG1759_REF_Scer_AF-P47039-F1-model_v2	0.635679	0.0558438	0.0544436	0.0801417	0.066469	0.0889548	0.0704225	0.0116135	0.0123548	0.057903	0.0466189	0.059715	0.0565028	0.00996623	0.0289927	0.0555967	0.0749526	0.0455481	0.0699283	0.037394	0.0166378
OG1275_REF_Scer_AF-P47052-F1-model_v2	0.814962	0.0399713	0.0934714	0.0936251	0.064364	0.0795839	0.0469919	0.0255201	0.0109665	0.0345393	0.0318233	0.0601619	0.0664651	0.0182433	0.032592	0.0340781	0.0609819	0.059342	0.0465819	0.0608794	0.0398176
OG3030_REF_Scer_AF-P47095-F1-model_v2	0.587728	0.0554484	0.0617165	0.0703954	0.0609129	0.0861459	0.08036	0.0266795	0.012054	0.0335905	0.0380906	0.0541626	0.0554484	0.0266795	0.0326262	0.0458052	0.0697525	0.0554484	0.0634844	0.0380906	0.0331083
OG4102_REF_Scer_AF-P47096-F1-model_v2	0.672929	0.0673107	0.0685572	0.0352135	0.0757245	0.0782175	0.0688688	0.0246183	0.0146463	0.0426924	0.0377065	0.0355251	0.0542225	0.033967	0.0398878	0.0660642	0.0610782	0.0676223	0.055469	0.0426924	0.0299159
OG3677_REF_Scer_AF-P47125-F1-model_v2	0.517711	0.052375	0.0697697	0.0711077	0.050368	0.109816	0.0577272	0.0234158	0.0168212	0.0314441	0.0398547	0.0749307	0.0531396	0.0125203	0.035076	0.0428175	0.0604989	0.0604989	0.0606901	0.0539042	0.0232247
OG2384_REF_Scer_AF-P47143-F1-model_v2	0.621557	0.049313	0.0733837	0.117478	0.0779636	0.0926616	0.0515497	0.0108638	0.00660347	0.0450527	0.0401534	0.0592182	0.0487805	0.0101182	0.0378102	0.0454788	0.0630525	0.0588987	0.0717861	0.0164022	0.0234317
OG1390_REF_Scer_AF-P47164-F1-model_v2	0.556859	0.0444305	0.0576551	0.0633004	0.0677435	0.0958131	0.0554075	0.0154723	0.0085202	0.0546234	0.0388375	0.0817521	0.0475145	0.0169881	0.0315195	0.0500235	0.0807067	0.054937	0.0650254	0.0479849	0.0217448
OG4317_REF_Scer_AF-P47165-F1-model_v2	0.688212	0.0359952	0.0634088	0.0657926	0.0562574	0.0865316	0.0963051	0.0209774	0.0143027	0.0309893	0.0319428	0.0414779	0.0538737	0.00786651	0.0410012	0.0426698	0.083671	0.0741359	0.0848629	0.0407628	0.0271752
OG1597_REF_Scer_AF-P47169-F1-model_v2	0.548141	0.0416585	0.0647043	0.0709303	0.0633679	0.106167	0.0575331	0.0137232	0.0115718	0.0406806	0.037421	0.0807419	0.0534585	0.00671491	0.0362149	0.0578916	0.0667905	0.064085	0.067964	0.0389204	0.0194602
OG1210_REF_Scer_AF-P47176-F1-model_v2	0.704478	0.0604287	0.0813889	0.077276	0.060666	0.0937278	0.0584513	0.0203275	0.0200902	0.0422368	0.0359883	0.058214	0.0624061	0.0106778	0.0310053	0.0369374	0.0708693	0.048248	0.0737167	0.0444515	0.0128925
OG5096_REF_Scer_AF-P47183-F1-model_v2	0.804126	0.047014	0.0720457	0.0696315	0.0517154	0.0925032	0.066709	0.0259212	0.0115629	0.0418043	0.0513342	0.0457433	0.0500635	0.0290978	0.0363405	0.0371029	0.0716645	0.0589581	0.0856417	0.039136	0.0160102
OG1103_REF_Scer_AF-P47771-F1-model_v2	0.548045	0.0437732	0.0844754	0.0909841	0.0775542	0.0726498	0.0705872	0.0177843	0.0125132	0.0454691	0.0370353	0.0680662	0.0568822	0.0134299	0.0336893	0.0480818	0.064216	0.0523445	0.0737498	0.0219095	0.014805
OG1240_REF_Scer_AF-P47912-F1-model_v2	0.583937	0.0418107	0.0756955	0.073089	0.0770786	0.0884622	0.0727166	0.0184052	0.0141497	0.0323421	0.0381403	0.0530347	0.0633544	0.013405	0.032289	0.0454811	0.0692058	0.0490984	0.0890473	0.0323953	0.020799
OG4171_REF_Scer_AF-P48015-F1-model_v2	0.586553	0.04503	0.0845008	0.073827	0.0651545	0.096064	0.0579275	0.018012	0.00767178	0.042028	0.0325773	0.0776073	0.0602624	0.00767178	0.0344674	0.0424728	0.0565933	0.0544808	0.0697131	0.0469202	0.027018
OG3499_REF_Scer_AF-P48016-F1-model_v2	0.532471	0.0471423	0.0648435	0.0682563	0.0618857	0.0875501	0.0643884	0.01579	0.0153349	0.0450946	0.0507827	0.0870495	0.0663906	0.0065526	0.0341281	0.0715781	0.0527849	0.0647525	0.0413633	0.0332181	0.0211139
OG1096_REF_Scer_AF-P48570-F1-model_v2	0.886293	0.0336312	0.0614898	0.0836763	0.0761972	0.0794097	0.0815179	0.0143058	0.00336312	0.0396547	0.0295653	0.0642506	0.0538099	0.0186728	0.0294147	0.0535087	0.0620922	0.0714788	0.0686678	0.0485393	0.0267543
OG3069_REF_Scer_AF-P49017-F1-model_v2	0.702776	0.0347407	0.0769602	0.0651387	0.0674306	0.079614	0.0617612	0.0294331	0.0066345	0.0574186	0.0373945	0.0816647	0.0493366	0.00784077	0.0353438	0.0536791	0.0541616	0.0647768	0.0656212	0.0468034	0.0242461
OG2227_REF_Scer_AF-P49095-F1-model_v2	0.663599	0.053368	0.0669266	0.082911	0.0586961	0.106216	0.0607754	0.023695	0.00580464	0.0356075	0.0346545	0.0793589	0.0600823	0.0132987	0.0337015	0.0493394	0.0585662	0.0511154	0.0576132	0.0397661	0.0285034
OG1111_REF_Scer_AF-P49367-F1-model_v2	0.719425	0.0451817	0.0886962	0.0929199	0.075414	0.0834723	0.0659664	0.0158386	0.0140602	0.0284539	0.0281761	0.0714127	0.0560742	0.0134489	0.0334	0.054796	0.0604646	0.0535734	0.0649661	0.0368456	0.0168389
OG2282_REF_Scer_AF-P49435-F1-model_v2	0.684041	0.0523734	0.0786477	0.0853039	0.0642845	0.117183	0.0628832	0.0169907	0.000700648	0.0732177	0.0262743	0.048695	0.0385356	0.00560518	0.0415134	0.0275004	0.0816255	0.055176	0.0795236	0.0325801	0.0113855
OG1022_REF_Scer_AF-P49954-F1-model_v2	0.620501	0.0554038	0.0725712	0.0901288	0.0678892	0.0858369	0.0715308	0.0171674	0.00572246	0.0461699	0.0388867	0.0703603	0.0539732	0.0123553	0.0264014	0.0438288	0.0585252	0.0563142	0.0629471	0.0413578	0.0226297
OG2603_REF_Scer_AF-P50076-F1-model_v2	0.487959	0.0516811	0.0398187	0.0519078	0.0701927	0.119985	0.0948999	0.0176804	0.0280317	0.0885531	0.0519078	0.0650548	0.0612014	0.0154137	0.026445	0.0504722	0.0358141	0.0293918	0.0376275	0.0411787	0.0227427
OG1354_REF_Scer_AF-P50094-F1-model_v2	0.758377	0.0333588	0.0945274	0.0712463	0.0764128	0.0887868	0.0633372	0.032147	0.00223243	0.035974	0.0251945	0.0831739	0.0613599	0.0123102	0.0414594	0.045988	0.0537696	0.0553004	0.0677382	0.0373772	0.0183059
OG1354_REF_Scer_AF-P50095-F1-model_v2	0.757274	0.0333588	0.0945274	0.0712463	0.0764128	0.0887868	0.0633372	0.032147	0.00223243	0.035974	0.0251945	0.0831739	0.0613599	0.0123102	0.0414594	0.045988	0.0537696	0.0553004	0.0677382	0.0373772	0.0183059
OG2868_REF_Scer_AF-P50107-F1-model_v2	0.582132	0.0429206	0.0726443	0.0521707	0.0501973	0.0837444	0.047854	0.0180069	0.0129502	0.0627775	0.0458806	0.0579674	0.048594	0.0133202	0.0288604	0.0691909	0.0730143	0.0700543	0.0839911	0.0336704	0.0321904
OG1630_REF_Scer_AF-P50264-F1-model_v2	0.447118	0.0462921	0.0675346	0.0618243	0.0643368	0.0934978	0.0686767	0.0172834	0.0168266	0.0436272	0.0365464	0.0743109	0.0499467	0.0140856	0.0353282	0.0469012	0.068296	0.0653266	0.0619765	0.0443886	0.0229938
OG4010_REF_Scer_AF-P50861-F1-model_v2	0.685483	0.0336074	0.0904255	0.0824468	0.0759188	0.0858317	0.0933269	0.0309478	0.0130561	0.0309478	0.020793	0.0541586	0.0522244	0.0101547	0.0297389	0.0420696	0.0727756	0.0483559	0.0701161	0.0304642	0.0326402
OG1060_REF_Scer_AF-P50873-F1-model_v2	0.531148	0.0585586	0.0394144	0.0427928	0.0653153	0.097973	0.0765766	0.0259009	0.00225225	0.0382883	0.0439189	0.0686937	0.0518018	0.0157658	0.0326577	0.0495495	0.0596847	0.0653153	0.0754505	0.0551802	0.0349099
OG2774_REF_Scer_AF-P51601-F1-model_v2	0.788307	0.0506598	0.0531201	0.0608365	0.061172	0.0887945	0.0658689	0.0291881	0.00469694	0.0363453	0.0285171	0.0774994	0.0565869	0.0149855	0.0354507	0.0527846	0.0805189	0.0477522	0.0601655	0.0663163	0.0287408
OG1299_REF_Scer_AF-P52489-F1-model_v2	0.656619	0.0448216	0.0688955	0.082201	0.0851328	0.0724474	0.0823138	0.0263855	0.00654	0.0275695	0.0302193	0.0608333	0.0687828	0.0134183	0.0281333	0.0509105	0.0590291	0.0617917	0.0641597	0.04905	0.0173648
OG1264_REF_Scer_AF-P52892-F1-model_v2	0.593479	0.0582799	0.0671445	0.0711052	0.0648812	0.097196	0.0676474	0.0181064	0.00590972	0.038979	0.0416195	0.0724255	0.048598	0.0142085	0.0501069	0.0445115	0.0688419	0.0458946	0.0624293	0.0423739	0.019741
OG1264_REF_Scer_AF-P52893-F1-model_v2	0.634941	0.0582799	0.0671445	0.0711052	0.0648812	0.097196	0.0676474	0.0181064	0.00590972	0.038979	0.0416195	0.0724255	0.048598	0.0142085	0.0501069	0.0445115	0.0688419	0.0458946	0.0624293	0.0423739	0.019741
OG1055_REF_Scer_AF-P52910-F1-model_v2	0.668424	0.0564573	0.0818631	0.0835098	0.0862738	0.0782757	0.0604564	0.0129969	0.0185251	0.0365796	0.0416373	0.0628676	0.0613973	0.00935074	0.0239355	0.0306987	0.0605152	0.0616914	0.0577511	0.0470478	0.0281698
OG2228_REF_Scer_AF-P53037-F1-model_v2	0.560504	0.0419742	0.0487587	0.0480131	0.0641915	0.0913293	0.060091	0.0194587	0.0107359	0.0495042	0.0331768	0.0978156	0.0564378	0.013047	0.0306419	0.0511444	0.0653843	0.0673227	0.0722433	0.0562141	0.0225155
OG1121_REF_Scer_AF-P53045-F1-model_v2	0.712152	0.0452751	0.0482935	0.0797926	0.0522405	0.100224	0.0568841	0.0251529	0.0384645	0.0809535	0.0529371	0.0567294	0.0475195	0.0150143	0.0338983	0.0288677	0.0516214	0.0374584	0.0525501	0.0364523	0.0596703
OG1377_REF_Scer_AF-P53090-F1-model_v2	0.569067	0.0641588	0.0676707	0.068211	0.0572027	0.0936719	0.0603768	0.0170865	0.0164787	0.0542311	0.0358614	0.0716553	0.0589586	0.0079692	0.0353887	0.0336327	0.0685487	0.0595664	0.06632	0.0395759	0.0234349
OG3557_REF_Scer_AF-P53101-F1-model_v2	0.566044	0.0431715	0.0647108	0.0674961	0.0731594	0.107418	0.0596045	0.0259957	0.0057562	0.0334231	0.0341658	0.0834649	0.0597902	0.015876	0.0361155	0.0489277	0.0490205	0.0608114	0.0592331	0.0438214	0.0280383
OG2495_REF_Scer_AF-P53128-F1-model_v2	0.614195	0.0512353	0.0595137	0.056776	0.0576885	0.0941268	0.0683789	0.0215762	0.0228799	0.043022	0.0366339	0.0692914	0.0515612	0.0157095	0.0390457	0.056776	0.0615996	0.0715729	0.0576885	0.0433479	0.0215762
OG1004_REF_Scer_AF-P53131-F1-model_v2	0.568291	0.0466424	0.0521179	0.0613039	0.0607936	0.0943587	0.0629306	0.0240389	0.00609212	0.0373288	0.0327783	0.0729778	0.0576997	0.0113975	0.0444735	0.0445692	0.0769648	0.0609743	0.0734881	0.0597091	0.0193608
OG3458_REF_Scer_AF-P53164-F1-model_v2	0.4446	0.0506882	0.065682	0.068815	0.0632203	0.0871657	0.059304	0.019022	0.0133154	0.0528141	0.0318899	0.0776547	0.0546045	0.0220432	0.0285331	0.0534855	0.0654582	0.0601992	0.0576256	0.0468837	0.0215956
OG2913_REF_Scer_AF-P53178-F1-model_v2	0.402205	0.0292373	0.0614407	0.0595339	0.075	0.117161	0.0716102	0.0184322	0.00317797	0.0459746	0.0245763	0.0741525	0.0563559	0.0163136	0.0512712	0.0525424	0.0667373	0.0574153	0.0552966	0.040678	0.0230932
OG3488_REF_Scer_AF-P53184-F1-model_v2	0.438007	0.0496516	0.045993	0.0550523	0.0738676	0.0839721	0.0698606	0.00905923	0.0156794	0.0400697	0.0337979	0.0803136	0.0547038	0.0163763	0.0357143	0.0639373	0.0559233	0.0796167	0.0745645	0.0238676	0.0379791
OG2116_REF_Scer_AF-P53199-F1-model_v2	0.686683	0.0529947	0.0749925	0.0850915	0.0812919	0.0876912	0.059894	0.0156984	0.0130987	0.0507949	0.0311969	0.0649935	0.0509949	0.00789921	0.0338966	0.0470953	0.0515948	0.0605939	0.0690931	0.0363964	0.0246975
OG1473_REF_Scer_AF-P53204-F1-model_v2	0.794164	0.0612799	0.0526871	0.0544961	0.0654255	0.0882641	0.065124	0.0287179	0.00806512	0.0270596	0.0370845	0.0914299	0.0471094	0.0110047	0.0362554	0.0485415	0.0677621	0.0620336	0.0503505	0.0617321	0.035577
OG1667_REF_Scer_AF-P53228-F1-model_v2	0.65888	0.0295741	0.0548107	0.10696	0.0703864	0.0954259	0.0699921	0.0121254	0.00532334	0.0414038	0.034306	0.0715694	0.0644716	0.00591483	0.0295741	0.0303628	0.0818218	0.0622043	0.0935528	0.0307571	0.00946372
OG2409_REF_Scer_AF-P53312-F1-model_v2	0.648683	0.0321513	0.0837327	0.112224	0.0737998	0.0858238	0.0706631	0.0207371	0.00304958	0.039993	0.0210856	0.0555894	0.0485318	0.0123726	0.0396445	0.0414743	0.0697046	0.0604688	0.0764137	0.0390346	0.0135053
OG3991_REF_Scer_AF-P53315-F1-model_v2	0.441882	0.0581644	0.058698	0.0798648	0.0789755	0.103166	0.0567414	0.0090715	0.0129847	0.0462469	0.0241907	0.0836001	0.0419779	0.0131626	0.029349	0.0471363	0.0620776	0.0661686	0.0775525	0.0263252	0.0245464
OG2783_REF_Scer_AF-P53318-F1-model_v2	0.540633	0.051541	0.0665021	0.0724865	0.0716637	0.11363	0.057675	0.0230401	0.0150359	0.0371783	0.0293986	0.0747307	0.0561041	0.00576002	0.0329892	0.048474	0.0545332	0.0665769	0.0533363	0.049222	0.0201227
OG1488_REF_Scer_AF-P53319-F1-model_v2	0.788211	0.0415155	0.100015	0.0976194	0.0542894	0.0883292	0.0755552	0.0206852	0.0172013	0.0428219	0.0333866	0.0551604	0.0422413	0.0116853	0.0296124	0.0426042	0.05712	0.0626361	0.0649586	0.0416606	0.0209029
OG3025_REF_Scer_AF-P53332-F1-model_v2	0.428277	0.0307581	0.0565512	0.0446839	0.0714459	0.119884	0.0739889	0.0129571	0.00726568	0.0379026	0.0336643	0.0762897	0.0559457	0.00980867	0.0318479	0.0571567	0.0771373	0.0650279	0.0698716	0.04093	0.026883
OG1696_REF_Scer_AF-P53598-F1-model_v2	0.715525	0.0556593	0.104028	0.101094	0.0674847	0.0698853	0.0847337	0.0212501	0.00160043	0.0400107	0.0186716	0.0633947	0.0704188	0.0098693	0.0413444	0.0336979	0.0578821	0.0374322	0.0665955	0.0389437	0.0160043
OG1414_REF_Scer_AF-P53685-F1-model_v2	0.61353	0.0560479	0.0546108	0.0523353	0.058024	0.0929341	0.0629341	0.0173653	0.0042515	0.041497	0.0315569	0.0839521	0.0507186	0.018982	0.0356886	0.0552695	0.07	0.0802395	0.0710778	0.0379641	0.0245509
OG2646_REF_Scer_AF-P53730-F1-model_v2	0.455719	0.0436966	0.0569707	0.0655808	0.0755543	0.116955	0.084021	0.0209514	0.0172203	0.0744063	0.0426204	0.0773481	0.0588362	0.00782091	0.0269068	0.0457057	0.0420464	0.0433379	0.0466384	0.0334362	0.0199469
OG2380_REF_Scer_AF-P53848-F1-model_v2	0.444191	0.0437372	0.0526427	0.0573326	0.0773041	0.0958529	0.0835749	0.0172841	0.00521684	0.0367814	0.0277178	0.0812563	0.0565421	0.0120672	0.0352532	0.0564894	0.0624967	0.0645518	0.06608	0.0453707	0.0224482
OG3638_REF_Scer_AF-P53868-F1-model_v2	0.476802	0.0530279	0.0525886	0.0607468	0.0695325	0.124506	0.0753059	0.0166928	0.0237214	0.0737998	0.0529652	0.0816442	0.0457484	0.0132413	0.025604	0.050455	0.0421086	0.0353938	0.0463131	0.0380922	0.0185127
OG4226_REF_Scer_AF-P53909-F1-model_v2	0.610652	0.0452871	0.0515619	0.0552449	0.0585186	0.115537	0.0567453	0.0152776	0.0096849	0.0525167	0.0390124	0.0665666	0.042559	0.0220979	0.0364207	0.0441959	0.0819806	0.0673851	0.0665666	0.0384668	0.0343746
OG2924_REF_Scer_AF-P53915-F1-model_v2	0.458103	0.0384994	0.0472109	0.048897	0.0570465	0.108894	0.0710974	0.0151749	0.0118027	0.0535338	0.0392019	0.0719404	0.0446817	0.0115217	0.0310524	0.0594352	0.0664606	0.0836026	0.0743291	0.0389209	0.0266966
OG3104_REF_Scer_AF-P53954-F1-model_v2	0.488195	0.0492436	0.0524622	0.0670261	0.073785	0.0956711	0.0655777	0.0193917	0.0206791	0.0534277	0.0420019	0.0731413	0.0556003	0.0119891	0.0297715	0.0436917	0.0533473	0.0535887	0.0667847	0.0499678	0.0228516
OG1056_REF_Scer_AF-P53982-F1-model_v2	0.714515	0.0342337	0.0741418	0.0719377	0.0654661	0.0787376	0.0776121	0.0264022	0.0116301	0.042628	0.0388764	0.0553367	0.0698743	0.00515851	0.0346558	0.0323579	0.0601669	0.0718439	0.0822547	0.0481148	0.0185706
OG1322_REF_Scer_AF-P54113-F1-model_v2	0.809695	0.0504364	0.0612087	0.103745	0.0765661	0.0897691	0.0604353	0.0106066	0.00944647	0.0387802	0.033035	0.075627	0.0435863	0.00823113	0.0344161	0.0443597	0.0631422	0.0598829	0.0729201	0.0435863	0.0202188
OG1103_REF_Scer_AF-P54114-F1-model_v2	0.531521	0.0437732	0.0844754	0.0909841	0.0775542	0.0726498	0.0705872	0.0177843	0.0125132	0.0454691	0.0370353	0.0680662	0.0568822	0.0134299	0.0336893	0.0480818	0.064216	0.0523445	0.0737498	0.0219095	0.014805
OG1021_REF_Scer_AF-P54115-F1-model_v2	0.558251	0.0399129	0.0878539	0.0910716	0.0819059	0.0719602	0.0707251	0.0148536	0.0105308	0.0446257	0.0321773	0.0616245	0.0639646	0.0112133	0.0310072	0.0507362	0.0657198	0.0484285	0.0726753	0.034485	0.0145286
OG1596_REF_Scer_AF-P54781-F1-model_v2	0.733847	0.0584828	0.0395003	0.0725801	0.0731384	0.0835369	0.0671366	0.0307767	0.0182148	0.0554819	0.0401284	0.0625305	0.0533882	0.0183544	0.0313351	0.03629	0.0615535	0.0604369	0.0794891	0.0397795	0.0178659
OG2506_REF_Scer_AF-P54783-F1-model_v2	0.590089	0.0497754	0.0683308	0.053457	0.0709079	0.0860025	0.0614093	0.01723	0.027833	0.0474192	0.0388042	0.0776084	0.06568	0.0126648	0.0348281	0.0533098	0.06487	0.0471247	0.0569914	0.0452102	0.0205434
OG1904_REF_Scer_AF-P54839-F1-model_v2	0.709617	0.0372397	0.0754501	0.0791564	0.0719202	0.086569	0.055683	0.0150018	0.00547123	0.0381221	0.0612425	0.0796858	0.0588599	0.0129721	0.0264737	0.0490646	0.0540946	0.0676844	0.0755383	0.0351218	0.0146488
OG2752_REF_Scer_AF-P54885-F1-model_v2	0.654151	0.0259542	0.0689717	0.0951953	0.0771441	0.101482	0.0785811	0.010687	0.00368208	0.0287382	0.0238886	0.0755276	0.0521778	0.00978895	0.0297261	0.0511001	0.0616974	0.0722048	0.0738213	0.0352941	0.0243377
OG2086_REF_Scer_AF-P80210-F1-model_v2	0.783362	0.038798	0.0941196	0.0459258	0.0872347	0.0961445	0.0598574	0.0129597	0.0118257	0.0414709	0.0409039	0.0549976	0.0599384	0.0131217	0.0238134	0.0463308	0.0687672	0.0596145	0.076786	0.0451158	0.0222744
OG2637_REF_Scer_AF-P80235-F1-model_v2	0.57929	0.0435606	0.0511364	0.0573195	0.0508578	0.0958668	0.0574866	0.0176582	0.0118093	0.0468471	0.038213	0.0902406	0.0672348	0.0183266	0.0412767	0.0549242	0.0578766	0.0682375	0.0537545	0.0563725	0.0210004
OG1137_REF_Scer_AF-Q00055-F1-model_v2	0.668833	0.0406714	0.0757713	0.0828749	0.0848248	0.0896998	0.0683892	0.0174803	0.0110732	0.0416464	0.0232607	0.0575249	0.0534856	0.0154607	0.0341249	0.0539035	0.0752838	0.0458946	0.0643499	0.0373981	0.0268821
OG1275_REF_Scer_AF-Q00711-F1-model_v2	0.829251	0.0399713	0.0934714	0.0936251	0.064364	0.0795839	0.0469919	0.0255201	0.0109665	0.0345393	0.0318233	0.0601619	0.0664651	0.0182433	0.032592	0.0340781	0.0609819	0.059342	0.0465819	0.0608794	0.0398176
OG1753_REF_Scer_AF-Q00764-F1-model_v2	0.767133	0.0411084	0.0654507	0.0500877	0.0845317	0.0980007	0.0666433	0.0181691	0.0177482	0.0505787	0.0406173	0.070712	0.0415293	0.0109435	0.0343739	0.054437	0.0735181	0.0497369	0.0620835	0.0392845	0.0304455
OG1254_REF_Scer_AF-Q01519-F1-model_v2	0.738687	0.0648672	0.0457118	0.0565956	0.0570309	0.0374401	0.0230736	0.0139312	0.0383108	0.0740096	0.0365694	0.0518067	0.0483239	0.0470178	0.0679147	0.0518067	0.067044	0.0753156	0.0783631	0.0352634	0.0296038
OG1055_REF_Scer_AF-Q01574-F1-model_v2	0.608502	0.0564573	0.0818631	0.0835098	0.0862738	0.0782757	0.0604564	0.0129969	0.0185251	0.0365796	0.0416373	0.0628676	0.0613973	0.00935074	0.0239355	0.0306987	0.0605152	0.0616914	0.0577511	0.0470478	0.0281698
OG3525_REF_Scer_AF-Q01802-F1-model_v2	0.509232	0.0470328	0.0644417	0.0756949	0.0644417	0.0976243	0.058767	0.0201981	0.0145234	0.0361643	0.0410695	0.0827162	0.0483793	0.0130807	0.0396268	0.0553044	0.052419	0.0531884	0.0673271	0.0475137	0.0204867
OG2074_REF_Scer_AF-Q02046-F1-model_v2	0.69321	0.0422281	0.0582291	0.0671319	0.0869827	0.100096	0.064846	0.0199711	0.00324832	0.0329644	0.0483638	0.063282	0.0474013	0.0134745	0.0342878	0.0625602	0.0634023	0.0590712	0.0754331	0.042589	0.014437
OG2837_REF_Scer_AF-Q02196-F1-model_v2	0.768788	0.036133	0.0578512	0.0782241	0.0532385	0.0945608	0.0764943	0.00538151	0.00980204	0.0365174	0.0345954	0.0701518	0.0555449	0.0128772	0.0276763	0.0445897	0.0922545	0.0566981	0.0724582	0.0632328	0.0217182
OG3048_REF_Scer_AF-Q02784-F1-model_v2	0.751075	0.0619995	0.0617412	0.0824076	0.0607078	0.0906742	0.0583828	0.0309997	0.0074916	0.0576079	0.0191165	0.074141	0.0542495	0.0136916	0.0511496	0.0325497	0.0948075	0.044433	0.0503746	0.0472746	0.00619995
OG1306_REF_Scer_AF-Q02896-F1-model_v2	0.498543	0.0356508	0.0666825	0.0587469	0.0703541	0.119981	0.0761578	0.0260571	0.037309	0.0696435	0.0650243	0.0522326	0.0624186	0.0165818	0.024162	0.0371906	0.045363	0.0274784	0.0416913	0.0365984	0.0306763
OG3394_REF_Scer_AF-Q03266-F1-model_v2	0.407306	0.0472072	0.0557357	0.0449249	0.0628228	0.108108	0.0634234	0.0230631	0.00936937	0.0510511	0.0344745	0.0763964	0.0631832	0.012012	0.0354354	0.0518919	0.0743544	0.0616216	0.0576577	0.0481682	0.0190991
OG1758_REF_Scer_AF-Q03529-F1-model_v2	0.646734	0.0540205	0.0551678	0.0459891	0.0641553	0.128789	0.0419734	0.0251458	0.019696	0.0706569	0.0664499	0.0468496	0.05316	0.0127163	0.0212257	0.0357587	0.055359	0.0585142	0.0576537	0.0269624	0.0597571
OG5735_REF_Scer_AF-Q03579-F1-model_v2	0.576547	0.0550285	0.0588235	0.06926	0.0768501	0.0616698	0.0654649	0.0180266	0.0132827	0.0417457	0.0654649	0.0645161	0.0455408	0.0303605	0.0332068	0.0370019	0.0777989	0.0426945	0.0740038	0.0398482	0.0294118
OG3714_REF_Scer_AF-Q03677-F1-model_v2	0.536802	0.036721	0.0460305	0.0561159	0.0576674	0.0832687	0.059219	0.0131885	0.0113783	0.0452547	0.0589604	0.0488751	0.0416343	0.00672356	0.0248254	0.0480993	0.0943884	0.0961986	0.066977	0.0672356	0.0372382
OG4645_REF_Scer_AF-Q03778-F1-model_v2	0.47529	0.0646225	0.0758325	0.0524233	0.0689087	0.0725354	0.0847346	0.019123	0.00692384	0.049456	0.0520936	0.0511045	0.0507748	0.00560501	0.0293439	0.0563798	0.0705572	0.0593472	0.0692384	0.0369271	0.0240686
OG1746_REF_Scer_AF-Q03835-F1-model_v2	0.605805	0.0547408	0.0500944	0.0778278	0.0592421	0.0859591	0.0567736	0.0178597	0.00885727	0.0647597	0.0180049	0.0879919	0.0560476	0.00943807	0.0598229	0.0473356	0.0923479	0.0567736	0.0531436	0.0287498	0.0142297
OG2578_REF_Scer_AF-Q03941-F1-model_v2	0.515488	0.0440791	0.0516005	0.0661186	0.0783628	0.118069	0.0811614	0.0174917	0.00892076	0.0356831	0.0304355	0.0627952	0.0435543	0.0129439	0.0342837	0.0474025	0.0599965	0.0557985	0.0711912	0.0627952	0.0173168
OG4463_REF_Scer_AF-Q04066-F1-model_v2	0.373544	0.0395886	0.0520085	0.050456	0.0634582	0.112168	0.0752959	0.0135843	0.012614	0.0442461	0.0525907	0.0801475	0.0492917	0.00834465	0.0403648	0.050262	0.0626819	0.0671454	0.0576363	0.0310499	0.0370658
OG4398_REF_Scer_AF-Q04178-F1-model_v2	0.73484	0.0491803	0.0556453	0.0662665	0.0655738	0.080351	0.0865851	0.0198568	0.0140845	0.034634	0.0394828	0.0450242	0.049873	0.0106211	0.0459478	0.0422535	0.075964	0.073655	0.0817363	0.0406373	0.0226276
OG3917_REF_Scer_AF-Q04179-F1-model_v2	0.466407	0.0549932	0.0685363	0.0719562	0.0656635	0.10643	0.0730506	0.0195622	0.0105335	0.0436389	0.0352941	0.0603283	0.0595075	0.0151847	0.0247606	0.0566347	0.0563611	0.0663475	0.0575923	0.0273598	0.0262654
OG2283_REF_Scer_AF-Q04212-F1-model_v2	0.510779	0.0425939	0.0635319	0.0664034	0.0642498	0.116774	0.059105	0.015195	0.00945202	0.0338598	0.0473798	0.0769323	0.0445083	0.0145968	0.0333812	0.0464226	0.0753769	0.0599426	0.0592247	0.0457047	0.0253649
OG1329_REF_Scer_AF-Q04409-F1-model_v2	0.602678	0.0382919	0.0729288	0.0621954	0.061035	0.109422	0.064226	0.0207705	0.0060919	0.044848	0.0265143	0.0743792	0.0666628	0.0118937	0.0345788	0.0436876	0.0689835	0.0606289	0.0668949	0.0407867	0.0251799
OG2190_REF_Scer_AF-Q04430-F1-model_v2	0.62832	0.0325666	0.0892077	0.0556517	0.0450161	0.0840135	0.0784896	0.0260533	0.00717289	0.0478193	0.0422953	0.0943194	0.0556517	0.00659576	0.0343804	0.0615879	0.0552395	0.060681	0.0610932	0.036524	0.025641
OG2112_REF_Scer_AF-Q04487-F1-model_v2	0.470424	0.0360535	0.0798604	0.0967242	0.0701686	0.126187	0.0585385	0.0189959	0.0182206	0.0554371	0.0457453	0.0800543	0.0843187	0.00600892	0.0315953	0.0255864	0.0251987	0.0158946	0.0381857	0.0595077	0.0277186
OG1390_REF_Scer_AF-Q04533-F1-model_v2	0.513942	0.0444305	0.0576551	0.0633004	0.0677435	0.0958131	0.0554075	0.0154723	0.0085202	0.0546234	0.0388375	0.0817521	0.0475145	0.0169881	0.0315195	0.0500235	0.0807067	0.054937	0.0650254	0.0479849	0.0217448
OG3112_REF_Scer_AF-Q05521-F1-model_v2	0.510524	0.0532501	0.0571673	0.0559432	0.0669605	0.123638	0.0716122	0.0151793	0.0183621	0.0698984	0.0448035	0.0842208	0.0635329	0.0151793	0.0216673	0.0375811	0.0373363	0.0495777	0.0317052	0.052638	0.0297466
OG4583_REF_Scer_AF-Q05533-F1-model_v2	0.55852	0.0398139	0.0992761	0.0679076	0.0756636	0.0766977	0.0617029	0.0172354	0.0210272	0.0473974	0.035505	0.0639435	0.0556705	0.0205102	0.0260255	0.0484316	0.0675629	0.0622199	0.0668735	0.0282661	0.0182696
OG2557_REF_Scer_AF-Q05567-F1-model_v2	0.59934	0.0440247	0.0768528	0.0761673	0.0762434	0.103511	0.0667987	0.0210983	0.0102826	0.041435	0.040978	0.0757864	0.0516414	0.0169091	0.0257445	0.0322188	0.0527077	0.0538503	0.0686267	0.0370935	0.0280296
OG2741_REF_Scer_AF-Q05584-F1-model_v2	0.562343	0.0455849	0.0659404	0.0554759	0.0603498	0.078125	0.0540424	0.0269495	0.00931766	0.0445814	0.0359805	0.0583429	0.0778383	0.0187787	0.0232225	0.0586296	0.0630734	0.0692374	0.0791284	0.0339736	0.0414278
OG3207_REF_Scer_AF-Q05788-F1-model_v2	0.584526	0.0538071	0.0879865	0.0783982	0.0800902	0.0980259	0.0626058	0.0234631	0.00248167	0.0445572	0.0314721	0.0679075	0.0506486	0.0124083	0.0215454	0.0447829	0.0679075	0.0453469	0.0491822	0.0446701	0.0327129
OG1807_REF_Scer_AF-Q05871-F1-model_v2	0.441153	0.0331061	0.0563361	0.0745584	0.0646822	0.121157	0.0578662	0.0230908	0.00778968	0.054806	0.0325497	0.0737237	0.0509111	0.0114063	0.0340798	0.0645431	0.0539713	0.0524412	0.0740019	0.0415913	0.0173877
OG4043_REF_Scer_AF-Q05902-F1-model_v2	0.502068	0.0489233	0.0796468	0.0714479	0.0666727	0.0937021	0.0662222	0.0250473	0.0162177	0.040364	0.0352284	0.084422	0.0537886	0.00747815	0.0233354	0.0523471	0.0554104	0.0601856	0.050455	0.0416254	0.02748
OG2148_REF_Scer_AF-Q05911-F1-model_v2	0.82889	0.0336845	0.0466156	0.0917146	0.070961	0.108158	0.0639368	0.0223499	0.0138091	0.0423851	0.0222701	0.0670498	0.0613825	0.00973819	0.037037	0.0344029	0.0702427	0.0623404	0.0563538	0.0590677	0.0265006
OG3740_REF_Scer_AF-Q05979-F1-model_v2	0.58848	0.0553528	0.0650852	0.0707624	0.0594079	0.101886	0.0575831	0.020073	0.0155109	0.0487632	0.0371046	0.0684307	0.0491687	0.0136861	0.0351784	0.0501825	0.0636659	0.0592052	0.057279	0.0449108	0.026764
OG1318_REF_Scer_AF-Q06147-F1-model_v2	0.533361	0.0535292	0.0576945	0.0610154	0.0588202	0.0894968	0.0694585	0.0210514	0.00669819	0.0390634	0.0372059	0.0944501	0.057807	0.0177305	0.0283688	0.055443	0.0552741	0.0678262	0.065631	0.0396825	0.0237532
OG1473_REF_Scer_AF-Q06178-F1-model_v2	0.819992	0.0612799	0.0526871	0.0544961	0.0654255	0.0882641	0.065124	0.0287179	0.00806512	0.0270596	0.0370845	0.0914299	0.0471094	0.0110047	0.0362554	0.0485415	0.0677621	0.0620336	0.0503505	0.0617321	0.035577
OG1287_REF_Scer_AF-Q06236-F1-model_v2	0.482795	0.0676445	0.0862522	0.0744308	0.0746497	0.111427	0.0709282	0.0249562	0.0144483	0.0424694	0.0431261	0.079028	0.0676445	0.0140105	0.0232049	0.022986	0.0297723	0.0302102	0.0523205	0.0385289	0.0319615
OG3095_REF_Scer_AF-Q06489-F1-model_v2	0.58662	0.0409922	0.0619088	0.0816691	0.0729451	0.0950179	0.0817742	0.0128232	0.00546563	0.0375236	0.0319529	0.0696868	0.0738911	0.00924953	0.035947	0.0568636	0.0537103	0.0652722	0.0610679	0.0373134	0.0149254
OG3811_REF_Scer_AF-Q06490-F1-model_v2	0.45229	0.0400992	0.0601488	0.0826072	0.0738222	0.096989	0.067446	0.018916	0.00998937	0.0342189	0.0417287	0.0672334	0.0650372	0.0210414	0.0331562	0.0457669	0.0619199	0.0571024	0.0657457	0.0267092	0.0303224
OG4396_REF_Scer_AF-Q06549-F1-model_v2	0.467728	0.0466392	0.074417	0.0823045	0.0613855	0.0785322	0.0699588	0.0260631	0.00377229	0.0459534	0.0339506	0.0819616	0.0517833	0.0418381	0.0291495	0.0414952	0.0730453	0.0438957	0.0565844	0.0445816	0.0126886
OG2348_REF_Scer_AF-Q06625-F1-model_v2	0.629813	0.0509466	0.0632737	0.0617133	0.0596068	0.0964059	0.0589046	0.0165401	0.0176324	0.0460314	0.0466816	0.0711016	0.0480859	0.0128732	0.0301935	0.0519609	0.0623895	0.0707896	0.0566681	0.0511547	0.0270467
OG1498_REF_Scer_AF-Q06702-F1-model_v2	0.55325	0.064134	0.0623979	0.0547386	0.0551471	0.0827206	0.0661765	0.0183824	0.0273693	0.0464665	0.0293096	0.0782271	0.0634191	0.0211397	0.0429943	0.043607	0.0483047	0.0730188	0.0479984	0.0390114	0.0354371
OG1498_REF_Scer_AF-Q06703-F1-model_v2	0.581185	0.064134	0.0623979	0.0547386	0.0551471	0.0827206	0.0661765	0.0183824	0.0273693	0.0464665	0.0293096	0.0782271	0.0634191	0.0211397	0.0429943	0.043607	0.0483047	0.0730188	0.0479984	0.0390114	0.0354371
OG1060_REF_Scer_AF-Q07471-F1-model_v2	0.517281	0.0483353	0.0705545	0.0756136	0.0788952	0.0970807	0.0659397	0.0189034	0.0117591	0.0422848	0.0325767	0.0705203	0.0650509	0.0100157	0.0359951	0.0526424	0.0577357	0.0529842	0.0547617	0.0352772	0.0230738
OG3681_REF_Scer_AF-Q07560-F1-model_v2	0.488641	0.0523296	0.0566759	0.0672809	0.0704103	0.111092	0.0853616	0.0335535	0.011822	0.0505911	0.0523296	0.0848401	0.0745828	0.0139082	0.025904	0.0321627	0.0238178	0.0349444	0.0631085	0.0445063	0.0107789
OG1380_REF_Scer_AF-Q07729-F1-model_v2	0.524554	0.0358472	0.0588151	0.0541643	0.0608185	0.0995278	0.0670435	0.0127361	0.0120206	0.0437894	0.0356325	0.0809244	0.0671866	0.0206068	0.0323412	0.0612479	0.0610332	0.0666857	0.0653978	0.0313394	0.032842
OG5096_REF_Scer_AF-Q07748-F1-model_v2	0.80635	0.047014	0.0720457	0.0696315	0.0517154	0.0925032	0.066709	0.0259212	0.0115629	0.0418043	0.0513342	0.0457433	0.0500635	0.0290978	0.0363405	0.0371029	0.0716645	0.0589581	0.0856417	0.039136	0.0160102
OG3782_REF_Scer_AF-Q07786-F1-model_v2	0.608497	0.0545983	0.0947639	0.0893936	0.111211	0.0682479	0.061535	0.0172298	0.000671291	0.0444171	0.0354665	0.058738	0.048333	0.0202506	0.0187962	0.028418	0.0627657	0.0560528	0.0730588	0.0297606	0.0262922
OG2308_REF_Scer_AF-Q07938-F1-model_v2	0.621414	0.060044	0.0703605	0.0755767	0.0687377	0.0827634	0.0647966	0.0281674	0.0104324	0.0472934	0.0248058	0.0796337	0.0594645	0.0140257	0.0264287	0.0406862	0.0678104	0.0465979	0.0609714	0.0397589	0.0316448
OG3782_REF_Scer_AF-Q07993-F1-model_v2	0.520113	0.0545983	0.0947639	0.0893936	0.111211	0.0682479	0.061535	0.0172298	0.000671291	0.0444171	0.0354665	0.058738	0.048333	0.0202506	0.0187962	0.028418	0.0627657	0.0560528	0.0730588	0.0297606	0.0262922
OG2031_REF_Scer_AF-Q08220-F1-model_v2	0.510072	0.0439255	0.0641237	0.0575912	0.0646493	0.103844	0.0587175	0.0116384	0.0108124	0.0465535	0.0446764	0.0830455	0.0557141	0.00593182	0.0403965	0.0513591	0.0736597	0.0575912	0.0719327	0.0365671	0.0172699
OG3811_REF_Scer_AF-Q08224-F1-model_v2	0.467989	0.0400992	0.0601488	0.0826072	0.0738222	0.096989	0.067446	0.018916	0.00998937	0.0342189	0.0417287	0.0672334	0.0650372	0.0210414	0.0331562	0.0457669	0.0619199	0.0571024	0.0657457	0.0267092	0.0303224
OG2084_REF_Scer_AF-Q08438-F1-model_v2	0.658642	0.0666529	0.0558536	0.0643142	0.0555097	0.0689228	0.0622507	0.0182969	0.0110744	0.0164397	0.0105929	0.108062	0.0650021	0.00453983	0.0408584	0.0660338	0.0648645	0.0998074	0.0628697	0.0358371	0.0222176
OG1807_REF_Scer_AF-Q08558-F1-model_v2	0.408603	0.0331061	0.0563361	0.0745584	0.0646822	0.121157	0.0578662	0.0230908	0.00778968	0.054806	0.0325497	0.0737237	0.0509111	0.0114063	0.0340798	0.0645431	0.0539713	0.0524412	0.0740019	0.0415913	0.0173877
OG2126_REF_Scer_AF-Q08645-F1-model_v2	0.583237	0.0334687	0.0696994	0.0636881	0.069212	0.0926076	0.0672624	0.0153534	0.0157595	0.0452478	0.0263201	0.0792851	0.0714054	0.0106418	0.0370431	0.0521527	0.0657189	0.0504468	0.069212	0.041511	0.0239643
OG1458_REF_Scer_AF-Q08911-F1-model_v2	0.683422	0.0389108	0.0836259	0.0862773	0.0864206	0.0816912	0.0608384	0.0209961	0.0112504	0.0198495	0.0410606	0.049158	0.0516661	0.0115371	0.0300251	0.0429953	0.064493	0.0691508	0.0755285	0.0458617	0.0286636
OG3811_REF_Scer_AF-Q08975-F1-model_v2	0.479975	0.0400992	0.0601488	0.0826072	0.0738222	0.096989	0.067446	0.018916	0.00998937	0.0342189	0.0417287	0.0672334	0.0650372	0.0210414	0.0331562	0.0457669	0.0619199	0.0571024	0.0657457	0.0267092	0.0303224
OG2901_REF_Scer_AF-Q12001-F1-model_v2	0.577757	0.0545822	0.0497978	0.0632749	0.0621968	0.130728	0.0768194	0.0250674	0.0278976	0.0800539	0.0483154	0.0807278	0.044407	0.0157008	0.0345013	0.0413073	0.0291105	0.0328841	0.0480458	0.0342318	0.0203504
OG3679_REF_Scer_AF-Q12051-F1-model_v2	0.472401	0.0336943	0.0460289	0.0505415	0.0505415	0.12515	0.0804753	0.0300842	0.00676895	0.0362515	0.0433213	0.0694946	0.0503911	0.0109807	0.0385078	0.0601685	0.0642298	0.0720517	0.0630265	0.0416667	0.0266245
OG1394_REF_Scer_AF-Q12069-F1-model_v2	0.607351	0.0550486	0.0659405	0.0560789	0.0646158	0.078746	0.059685	0.0163379	0.0106712	0.0322343	0.0410656	0.0610833	0.0621872	0.020312	0.0299529	0.0431999	0.0782308	0.0599794	0.075287	0.0594642	0.0298793
OG2508_REF_Scer_AF-Q12074-F1-model_v2	0.782981	0.0511515	0.0547143	0.0586589	0.0815625	0.0810536	0.0647665	0.0250668	0.0150146	0.0422446	0.0419901	0.0633668	0.0553506	0.0145057	0.0352462	0.0338465	0.0814353	0.0624761	0.0795267	0.0273572	0.0306655
OG1096_REF_Scer_AF-Q12122-F1-model_v2	0.891796	0.0336312	0.0614898	0.0836763	0.0761972	0.0794097	0.0815179	0.0143058	0.00336312	0.0396547	0.0295653	0.0642506	0.0538099	0.0186728	0.0294147	0.0535087	0.0620922	0.0714788	0.0686678	0.0485393	0.0267543
OG1115_REF_Scer_AF-Q12166-F1-model_v2	0.704928	0.0496393	0.0605003	0.0753215	0.0746942	0.0784191	0.059873	0.0141154	0.0121157	0.042111	0.0311716	0.0824577	0.0530505	0.0151349	0.0383469	0.0495216	0.0702243	0.0606572	0.0655976	0.0479141	0.0191343
OG4004_REF_Scer_AF-Q12178-F1-model_v2	0.646765	0.0305844	0.11633	0.0633534	0.0600765	0.0761879	0.0671764	0.0379574	0.00955762	0.0245767	0.0335882	0.0450573	0.0466958	0.0344074	0.0283998	0.043965	0.091207	0.0589842	0.0652649	0.0450573	0.0215729
OG1764_REF_Scer_AF-Q12189-F1-model_v2	0.644215	0.0425154	0.0894053	0.0848941	0.0980178	0.0884484	0.07054	0.0124402	0.00423787	0.0415584	0.0272044	0.0637047	0.0395079	0.0135338	0.0371839	0.042242	0.0548189	0.0660287	0.0762816	0.0345865	0.0128503
OG1390_REF_Scer_AF-Q12198-F1-model_v2	0.460017	0.0444305	0.0576551	0.0633004	0.0677435	0.0958131	0.0554075	0.0154723	0.0085202	0.0546234	0.0388375	0.0817521	0.0475145	0.0169881	0.0315195	0.0500235	0.0807067	0.054937	0.0650254	0.0479849	0.0217448
OG1318_REF_Scer_AF-Q12246-F1-model_v2	0.526523	0.0535292	0.0576945	0.0610154	0.0588202	0.0894968	0.0694585	0.0210514	0.00669819	0.0390634	0.0372059	0.0944501	0.057807	0.0177305	0.0283688	0.055443	0.0552741	0.0678262	0.065631	0.0396825	0.0237532
OG2007_REF_Scer_AF-Q12265-F1-model_v2	0.704082	0.0544672	0.0607667	0.0759776	0.0717523	0.0823538	0.0721364	0.018207	0.00522394	0.0331105	0.025966	0.100638	0.0644542	0.0126757	0.0367212	0.0523162	0.0434816	0.0615349	0.0583084	0.0417147	0.0281939
OG2741_REF_Scer_AF-Q12320-F1-model_v2	0.548677	0.0455849	0.0659404	0.0554759	0.0603498	0.078125	0.0540424	0.0269495	0.00931766	0.0445814	0.0359805	0.0583429	0.0778383	0.0187787	0.0232225	0.0586296	0.0630734	0.0692374	0.0791284	0.0339736	0.0414278
OG1394_REF_Scer_AF-Q12362-F1-model_v2	0.616624	0.0550486	0.0659405	0.0560789	0.0646158	0.078746	0.059685	0.0163379	0.0106712	0.0322343	0.0410656	0.0610833	0.0621872	0.020312	0.0299529	0.0431999	0.0782308	0.0599794	0.075287	0.0594642	0.0298793
OG3551_REF_Scer_AF-Q12452-F1-model_v2	0.562552	0.0360262	0.0600437	0.0611354	0.0753275	0.103302	0.0676856	0.0191048	0.014738	0.0465338	0.0558133	0.0732806	0.0563592	0.00914301	0.0354803	0.0466703	0.0491266	0.0615448	0.068095	0.0418941	0.0186954
OG3801_REF_Scer_AF-Q12455-F1-model_v2	0.580276	0.0442098	0.0562521	0.0489937	0.0790168	0.0941933	0.0686242	0.0194655	0.0105576	0.0516331	0.0412405	0.074068	0.0453646	0.0156714	0.0432201	0.0488288	0.0704388	0.0623557	0.0724183	0.0254042	0.0280435
OG4008_REF_Scer_AF-Q12676-F1-model_v2	0.482659	0.037882	0.0741498	0.066186	0.0841584	0.113108	0.0703831	0.0140981	0.00925527	0.0299182	0.0231382	0.0712441	0.0600517	0.0186182	0.0397116	0.0532716	0.0589755	0.0493973	0.0590831	0.0407878	0.026582
OG1589_REF_Scer_AF-Q12680-F1-model_v2	0.725745	0.0453118	0.0819549	0.0780657	0.0692095	0.0891242	0.0632585	0.0218828	0.0116208	0.0346282	0.0295675	0.0626025	0.0502788	0.0186495	0.0308327	0.0446558	0.0674758	0.0616653	0.0623682	0.0543086	0.0225388
OG2765_REF_Scer_AF-Q3E840-F1-model_v2	0.659594	0.0663964	0.0339584	0.0501774	0.0593006	0.0603142	0.0907248	0.0420679	0.00101368	0.0603142	0.0537253	0.0572732	0.0456158	0.0516979	0.0496706	0.00861632	0.10441	0.127724	0.0212874	0.0121642	0.0035479
OG2562_REF_Scer_AF-Q99190-F1-model_v2	0.494506	0.0410959	0.0486167	0.0551974	0.0647327	0.116841	0.0628525	0.0185334	0.0240398	0.0879667	0.0562718	0.077357	0.0508998	0.00604351	0.0253828	0.0515713	0.0388128	0.0306205	0.0758797	0.0416331	0.0256514
OG2061_REF_Scer_AF-Q99258-F1-model_v2	0.637089	0.0378261	0.0671739	0.0978261	0.061087	0.093913	0.0615217	0.0330435	0.00195652	0.0304348	0.0217391	0.0528261	0.0704348	0.0263043	0.0232609	0.0332609	0.0728261	0.078913	0.051087	0.0558696	0.0286957
OG3531_REF_Scer_AF-Q99312-F1-model_v2	0.565187	0.0361621	0.0622388	0.0639651	0.0700527	0.111939	0.0626022	0.0164456	0.0136289	0.0438852	0.0332546	0.0664183	0.0496093	0.0123569	0.0393422	0.0380701	0.0720516	0.0683264	0.0565146	0.0644194	0.0187171

## Sheet: D Scatter
	Conservation ratio	rel. Ala content
OG4352_REF_Scer_AF-P00127-F1-model_v2	0.487109	0.0647866
OG3208_REF_Scer_AF-P00128-F1-model_v2	0.600053	0.0946307
OG1016_REF_Scer_AF-P00330-F1-model_v2	0.748469	0.101069
OG1016_REF_Scer_AF-P00331-F1-model_v2	0.748866	0.102149
OG1145_REF_Scer_AF-P00358-F1-model_v2	0.78802	0.0939063
OG1145_REF_Scer_AF-P00359-F1-model_v2	0.793993	0.0940165
OG1145_REF_Scer_AF-P00360-F1-model_v2	0.776403	0.0938338
OG4316_REF_Scer_AF-P00424-F1-model_v2	0.534953	0.0938525
OG4316_REF_Scer_AF-P00425-F1-model_v2	0.552747	0.0890931
OG2714_REF_Scer_AF-P00427-F1-model_v2	0.790822	0.0873544
OG1979_REF_Scer_AF-P00445-F1-model_v2	0.717187	0.0774269
OG3185_REF_Scer_AF-P00447-F1-model_v2	0.675036	0.0962719
OG3837_REF_Scer_AF-P00498-F1-model_v2	0.695484	0.082684
OG1299_REF_Scer_AF-P00549-F1-model_v2	0.758158	0.0810044
OG1424_REF_Scer_AF-P00560-F1-model_v2	0.772236	0.0999916
OG2654_REF_Scer_AF-P00572-F1-model_v2	0.533459	0.0547563
OG5441_REF_Scer_AF-P00724-F1-model_v2	0.526139	0.051943
OG2936_REF_Scer_AF-P00812-F1-model_v2	0.60505	0.0839915
OG2113_REF_Scer_AF-P00815-F1-model_v2	0.664788	0.102959
OG1416_REF_Scer_AF-P00890-F1-model_v2	0.813692	0.0820913
OG2028_REF_Scer_AF-P00899-F1-model_v2	0.716369	0.0667955
OG3874_REF_Scer_AF-P00912-F1-model_v2	0.523857	0.0801987
OG1193_REF_Scer_AF-P00924-F1-model_v2	0.785798	0.119963
OG1193_REF_Scer_AF-P00925-F1-model_v2	0.780491	0.119895
OG1788_REF_Scer_AF-P00927-F1-model_v2	0.711247	0.0784125
OG1724_REF_Scer_AF-P00931-F1-model_v2	0.764288	0.0965617
OG3108_REF_Scer_AF-P00937-F1-model_v2	0.627299	0.0889219
OG2197_REF_Scer_AF-P00942-F1-model_v2	0.718194	0.102502
OG2794_REF_Scer_AF-P00950-F1-model_v2	0.773329	0.101377
OG3702_REF_Scer_AF-P03962-F1-model_v2	0.728239	0.0803794
OG1032_REF_Scer_AF-P03965-F1-model_v2	0.74802	0.0878286
OG3505_REF_Scer_AF-P04037-F1-model_v2	0.660736	0.0567408
OG4751_REF_Scer_AF-P04039-F1-model_v2	0.57485	0.0733772
OG1819_REF_Scer_AF-P04046-F1-model_v2	0.733471	0.083096
OG3043_REF_Scer_AF-P04161-F1-model_v2	0.607512	0.0936899
OG2930_REF_Scer_AF-P04173-F1-model_v2	0.796151	0.104272
OG4231_REF_Scer_AF-P04385-F1-model_v2	0.579764	0.0780149
OG3994_REF_Scer_AF-P04397-F1-model_v2	0.614917	0.0642419
OG1208_REF_Scer_AF-P04806-F1-model_v2	0.659072	0.0711058
OG1208_REF_Scer_AF-P04807-F1-model_v2	0.673189	0.0705161
OG1617_REF_Scer_AF-P05150-F1-model_v2	0.650927	0.0884289
OG1767_REF_Scer_AF-P05373-F1-model_v2	0.748962	0.102376
OG3877_REF_Scer_AF-P05374-F1-model_v2	0.446828	0.0420102
OG2645_REF_Scer_AF-P05375-F1-model_v2	0.573514	0.0840558
OG1813_REF_Scer_AF-P05694-F1-model_v2	0.756699	0.0823862
OG1944_REF_Scer_AF-P06106-F1-model_v2	0.744286	0.0979638
OG5404_REF_Scer_AF-P06115-F1-model_v2	0.624438	0.0560012
OG1569_REF_Scer_AF-P06168-F1-model_v2	0.871913	0.0686543
OG1060_REF_Scer_AF-P06169-F1-model_v2	0.67357	0.077002
OG3856_REF_Scer_AF-P06174-F1-model_v2	0.459675	0.055022
OG3196_REF_Scer_AF-P06197-F1-model_v2	0.542008	0.08867
OG1115_REF_Scer_AF-P06208-F1-model_v2	0.719437	0.0783527
OG2655_REF_Scer_AF-P06633-F1-model_v2	0.768682	0.101058
OG1414_REF_Scer_AF-P06700-F1-model_v2	0.608546	0.0465873
OG2841_REF_Scer_AF-P06738-F1-model_v2	0.723009	0.0659843
OG2129_REF_Scer_AF-P06785-F1-model_v2	0.761001	0.0469237
OG2248_REF_Scer_AF-P07143-F1-model_v2	0.820567	0.111276
OG1463_REF_Scer_AF-P07149-F1-model_v2	0.620155	0.0694278
OG2740_REF_Scer_AF-P07170-F1-model_v2	0.781307	0.074735
OG2238_REF_Scer_AF-P07172-F1-model_v2	0.570601	0.0661595
OG1825_REF_Scer_AF-P07244-F1-model_v2	0.589589	0.0931464
OG1052_REF_Scer_AF-P07245-F1-model_v2	0.664825	0.097334
OG1016_REF_Scer_AF-P07246-F1-model_v2	0.747567	0.101983
OG4118_REF_Scer_AF-P07255-F1-model_v2	0.530788	0.121845
OG4150_REF_Scer_AF-P07256-F1-model_v2	0.518819	0.105808
OG2006_REF_Scer_AF-P07257-F1-model_v2	0.489216	0.118384
OG2721_REF_Scer_AF-P07258-F1-model_v2	0.707601	0.0728805
OG1032_REF_Scer_AF-P07259-F1-model_v2	0.610044	0.0858971
OG1892_REF_Scer_AF-P07262-F1-model_v2	0.738943	0.093398
OG1422_REF_Scer_AF-P07264-F1-model_v2	0.781466	0.0798195
OG1595_REF_Scer_AF-P07275-F1-model_v2	0.662288	0.0955286
OG2678_REF_Scer_AF-P07277-F1-model_v2	0.500982	0.0838282
OG2347_REF_Scer_AF-P07283-F1-model_v2	0.769196	0.0425972
OG3065_REF_Scer_AF-P07285-F1-model_v2	0.546272	0.0950205
OG2265_REF_Scer_AF-P07286-F1-model_v2	0.629179	0.065019
OG1388_REF_Scer_AF-P07342-F1-model_v2	0.74628	0.0954027
OG1714_REF_Scer_AF-P07702-F1-model_v2	0.624319	0.0637168
OG4379_REF_Scer_AF-P07807-F1-model_v2	0.478956	0.0526754
OG1685_REF_Scer_AF-P07991-F1-model_v2	0.689065	0.0925005
OG1012_REF_Scer_AF-P08004-F1-model_v2	0.522475	0.0678238
OG1564_REF_Scer_AF-P08019-F1-model_v2	0.429767	0.0597517
OG3575_REF_Scer_AF-P08067-F1-model_v2	0.780641	0.0817121
OG1218_REF_Scer_AF-P08417-F1-model_v2	0.741974	0.097276
OG4707_REF_Scer_AF-P08431-F1-model_v2	0.645691	0.0581431
OG3445_REF_Scer_AF-P08432-F1-model_v2	0.598228	0.0752333
OG2956_REF_Scer_AF-P08456-F1-model_v2	0.665126	0.0705413
OG3006_REF_Scer_AF-P08465-F1-model_v2	0.670221	0.0708142
OG2156_REF_Scer_AF-P08524-F1-model_v2	0.711497	0.0637454
OG4360_REF_Scer_AF-P08525-F1-model_v2	0.616483	0.0954892
OG2365_REF_Scer_AF-P08536-F1-model_v2	0.701874	0.0676986
OG1621_REF_Scer_AF-P08566-F1-model_v2	0.639883	0.0795845
OG1416_REF_Scer_AF-P08679-F1-model_v2	0.737667	0.0816164
OG1815_REF_Scer_AF-P09201-F1-model_v2	0.703115	0.0703696
OG2629_REF_Scer_AF-P09368-F1-model_v2	0.527842	0.0595336
OG1052_REF_Scer_AF-P09440-F1-model_v2	0.663482	0.098026
OG1629_REF_Scer_AF-P09624-F1-model_v2	0.736258	0.0929696
OG1487_REF_Scer_AF-P09938-F1-model_v2	0.782803	0.0890645
OG1899_REF_Scer_AF-P09950-F1-model_v2	0.709513	0.0930367
OG1357_REF_Scer_AF-P0CF18-F1-model_v2	0.604139	0.0659628
OG1193_REF_Scer_AF-P0CX10-F1-model_v2	0.686709	0.119787
OG1193_REF_Scer_AF-P0CX11-F1-model_v2	0.686942	0.119784
OG4185_REF_Scer_AF-P0CX77-F1-model_v2	0.622035	0.075635
OG4185_REF_Scer_AF-P0CX78-F1-model_v2	0.623818	0.0755734
OG4185_REF_Scer_AF-P0CX79-F1-model_v2	0.621876	0.075958
OG4185_REF_Scer_AF-P0CZ17-F1-model_v2	0.624778	0.0758581
OG4346_REF_Scer_AF-P10174-F1-model_v2	0.555262	0.07897
OG1355_REF_Scer_AF-P10614-F1-model_v2	0.689592	0.0535837
OG1516_REF_Scer_AF-P10659-F1-model_v2	0.819615	0.0933195
OG1665_REF_Scer_AF-P10869-F1-model_v2	0.68191	0.0805224
OG1881_REF_Scer_AF-P10963-F1-model_v2	0.754558	0.0807282
OG1313_REF_Scer_AF-P11154-F1-model_v2	0.787702	0.0894582
OG2537_REF_Scer_AF-P11353-F1-model_v2	0.705511	0.0509422
OG1333_REF_Scer_AF-P11412-F1-model_v2	0.667376	0.0556827
OG3214_REF_Scer_AF-P11986-F1-model_v2	0.698937	0.0631924
OG1360_REF_Scer_AF-P12683-F1-model_v2	0.584842	0.102692
OG1360_REF_Scer_AF-P12684-F1-model_v2	0.525223	0.102193
OG2071_REF_Scer_AF-P12695-F1-model_v2	0.663773	0.0940856
OG2038_REF_Scer_AF-P12709-F1-model_v2	0.814224	0.0901974
OG4231_REF_Scer_AF-P13045-F1-model_v2	0.551238	0.0772063
OG2214_REF_Scer_AF-P13259-F1-model_v2	0.756402	0.0444915
OG1674_REF_Scer_AF-P13298-F1-model_v2	0.688735	0.0966408
OG1883_REF_Scer_AF-P13663-F1-model_v2	0.757327	0.0883811
OG1122_REF_Scer_AF-P13711-F1-model_v2	0.523352	0.0782005
OG3902_REF_Scer_AF-P14020-F1-model_v2	0.592979	0.0622937
OG1012_REF_Scer_AF-P14180-F1-model_v2	0.536062	0.0686859
OG1432_REF_Scer_AF-P14540-F1-model_v2	0.755142	0.0987358
OG1357_REF_Scer_AF-P14742-F1-model_v2	0.766471	0.0634386
OG2032_REF_Scer_AF-P14843-F1-model_v2	0.735854	0.07055
OG1667_REF_Scer_AF-P15019-F1-model_v2	0.727305	0.11032
OG1310_REF_Scer_AF-P15202-F1-model_v2	0.651071	0.069107
OG1622_REF_Scer_AF-P15274-F1-model_v2	0.719986	0.042098
OG1975_REF_Scer_AF-P15454-F1-model_v2	0.705839	0.0828221
OG3676_REF_Scer_AF-P15496-F1-model_v2	0.64323	0.0516611
OG2290_REF_Scer_AF-P15700-F1-model_v2	0.660503	0.0544204
OG3001_REF_Scer_AF-P15807-F1-model_v2	0.393074	0.0661621
OG1004_REF_Scer_AF-P15938-F1-model_v2	0.493276	0.0660726
OG1603_REF_Scer_AF-P16120-F1-model_v2	0.699328	0.0756843
OG2807_REF_Scer_AF-P16387-F1-model_v2	0.783615	0.0946416
OG1060_REF_Scer_AF-P16467-F1-model_v2	0.656848	0.0772622
OG2960_REF_Scer_AF-P16622-F1-model_v2	0.674875	0.0670567
OG1673_REF_Scer_AF-P16661-F1-model_v2	0.518042	0.0487493
OG1054_REF_Scer_AF-P16861-F1-model_v2	0.637665	0.0938819
OG1054_REF_Scer_AF-P16862-F1-model_v2	0.646904	0.0954524
OG3120_REF_Scer_AF-P17423-F1-model_v2	0.737436	0.0754874
OG1835_REF_Scer_AF-P17505-F1-model_v2	0.725024	0.10017
OG1157_REF_Scer_AF-P17649-F1-model_v2	0.6469	0.0961477
OG1567_REF_Scer_AF-P17695-F1-model_v2	0.55442	0.0586093
OG1329_REF_Scer_AF-P17709-F1-model_v2	0.615073	0.0650693
OG1468_REF_Scer_AF-P17898-F1-model_v2	0.522262	0.0626534
OG2871_REF_Scer_AF-P18408-F1-model_v2	0.642127	0.0539797
OG3612_REF_Scer_AF-P18562-F1-model_v2	0.749468	0.0479066
OG3062_REF_Scer_AF-P18900-F1-model_v2	0.676101	0.0924951
OG1316_REF_Scer_AF-P19097-F1-model_v2	0.675985	0.0791428
OG1924_REF_Scer_AF-P19262-F1-model_v2	0.769331	0.0811202
OG1516_REF_Scer_AF-P19358-F1-model_v2	0.818646	0.0929971
OG1039_REF_Scer_AF-P19414-F1-model_v2	0.702999	0.0859089
OG2218_REF_Scer_AF-P20049-F1-model_v2	0.669619	0.0727256
OG2056_REF_Scer_AF-P20051-F1-model_v2	0.632391	0.0887886
OG1004_REF_Scer_AF-P20095-F1-model_v2	0.498909	0.064248
OG2182_REF_Scer_AF-P20485-F1-model_v2	0.494589	0.050787
OG1585_REF_Scer_AF-P20967-F1-model_v2	0.755318	0.0670268
OG1470_REF_Scer_AF-P21147-F1-model_v2	0.640349	0.0829011
OG2912_REF_Scer_AF-P21182-F1-model_v2	0.531809	0.0369515
OG2053_REF_Scer_AF-P21264-F1-model_v2	0.651585	0.0871452
OG1070_REF_Scer_AF-P21524-F1-model_v2	0.740618	0.0742072
OG1070_REF_Scer_AF-P21672-F1-model_v2	0.719865	0.0739555
OG2704_REF_Scer_AF-P21801-F1-model_v2	0.812978	0.058815
OG1170_REF_Scer_AF-P21826-F1-model_v2	0.665112	0.0768948
OG1056_REF_Scer_AF-P21954-F1-model_v2	0.754088	0.0701438
OG1468_REF_Scer_AF-P22140-F1-model_v2	0.522301	0.0622805
OG1631_REF_Scer_AF-P22217-F1-model_v2	0.617062	0.11988
OG4744_REF_Scer_AF-P22289-F1-model_v2	0.57499	0.0918919
OG1631_REF_Scer_AF-P22803-F1-model_v2	0.602122	0.12006
OG1112_REF_Scer_AF-P23254-F1-model_v2	0.638663	0.0969674
OG1266_REF_Scer_AF-P23337-F1-model_v2	0.748817	0.0696671
OG1640_REF_Scer_AF-P23501-F1-model_v2	0.456115	0.0646188
OG1650_REF_Scer_AF-P23542-F1-model_v2	0.614939	0.0950402
OG1004_REF_Scer_AF-P24384-F1-model_v2	0.527397	0.0646054
OG2567_REF_Scer_AF-P24521-F1-model_v2	0.476887	0.0743666
OG2382_REF_Scer_AF-P25045-F1-model_v2	0.487407	0.0679114
OG1730_REF_Scer_AF-P25087-F1-model_v2	0.685642	0.0868741
OG3221_REF_Scer_AF-P25335-F1-model_v2	0.617774	0.0733129
OG1434_REF_Scer_AF-P25340-F1-model_v2	0.673426	0.061474
OG3021_REF_Scer_AF-P25358-F1-model_v2	0.678508	0.0588154
OG4758_REF_Scer_AF-P25372-F1-model_v2	0.477232	0.0891862
OG1567_REF_Scer_AF-P25373-F1-model_v2	0.540205	0.0595872
OG1785_REF_Scer_AF-P25578-F1-model_v2	0.550508	0.052356
OG2577_REF_Scer_AF-P25605-F1-model_v2	0.719832	0.073213
OG1603_REF_Scer_AF-P25632-F1-model_v2	0.245098	0.0444444
OG1060_REF_Scer_AF-P26263-F1-model_v2	0.653601	0.0771683
OG5118_REF_Scer_AF-P26364-F1-model_v2	0.600282	0.0465723
OG1266_REF_Scer_AF-P27472-F1-model_v2	0.745137	0.0703137
OG2183_REF_Scer_AF-P27515-F1-model_v2	0.580577	0.0624591
OG2453_REF_Scer_AF-P27616-F1-model_v2	0.697104	0.0665179
OG2903_REF_Scer_AF-P27680-F1-model_v2	0.527958	0.0472178
OG1364_REF_Scer_AF-P27796-F1-model_v2	0.650851	0.117716
OG2099_REF_Scer_AF-P28240-F1-model_v2	0.675582	0.106835
OG1786_REF_Scer_AF-P28241-F1-model_v2	0.73216	0.0808238
OG1500_REF_Scer_AF-P28274-F1-model_v2	0.746794	0.0533318
OG1303_REF_Scer_AF-P28496-F1-model_v2	0.602624	0.0466613
OG2082_REF_Scer_AF-P28777-F1-model_v2	0.766873	0.0809214
OG2057_REF_Scer_AF-P28789-F1-model_v2	0.606384	0.0666584
OG2677_REF_Scer_AF-P28834-F1-model_v2	0.701842	0.0783281
OG1230_REF_Scer_AF-P29465-F1-model_v2	0.675546	0.0557645
OG1365_REF_Scer_AF-P29509-F1-model_v2	0.811914	0.109644
OG2498_REF_Scer_AF-P29704-F1-model_v2	0.599435	0.0543873
OG1880_REF_Scer_AF-P29952-F1-model_v2	0.64989	0.0822927
OG1674_REF_Scer_AF-P30402-F1-model_v2	0.628036	0.0936842
OG1240_REF_Scer_AF-P30624-F1-model_v2	0.587139	0.0744506
OG1170_REF_Scer_AF-P30952-F1-model_v2	0.680425	0.0771289
OG1810_REF_Scer_AF-P31116-F1-model_v2	0.661348	0.0940738
OG3978_REF_Scer_AF-P31373-F1-model_v2	0.740914	0.101776
OG1634_REF_Scer_AF-P31688-F1-model_v2	0.581873	0.0620623
OG2906_REF_Scer_AF-P32178-F1-model_v2	0.645487	0.0538231
OG2455_REF_Scer_AF-P32190-F1-model_v2	0.600317	0.0893604
OG3100_REF_Scer_AF-P32191-F1-model_v2	0.610437	0.0870833
OG2552_REF_Scer_AF-P32263-F1-model_v2	0.554162	0.107745
OG1744_REF_Scer_AF-P32264-F1-model_v2	0.670516	0.0755193
OG1537_REF_Scer_AF-P32288-F1-model_v2	0.800083	0.0765219
OG1313_REF_Scer_AF-P32327-F1-model_v2	0.790749	0.0900121
OG5490_REF_Scer_AF-P32340-F1-model_v2	0.716977	0.0784026
OG2062_REF_Scer_AF-P32347-F1-model_v2	0.730081	0.0666812
OG2353_REF_Scer_AF-P32352-F1-model_v2	0.62284	0.0805584
OG2465_REF_Scer_AF-P32353-F1-model_v2	0.620357	0.0461834
OG1337_REF_Scer_AF-P32356-F1-model_v2	0.682813	0.066559
OG3304_REF_Scer_AF-P32375-F1-model_v2	0.571078	0.0746589
OG3774_REF_Scer_AF-P32377-F1-model_v2	0.667632	0.0924729
OG2123_REF_Scer_AF-P32378-F1-model_v2	0.629246	0.10057
OG4605_REF_Scer_AF-P32419-F1-model_v2	0.540916	0.0978763
OG4665_REF_Scer_AF-P32449-F1-model_v2	0.727034	0.082982
OG4275_REF_Scer_AF-P32451-F1-model_v2	0.71538	0.0760887
OG3413_REF_Scer_AF-P32452-F1-model_v2	0.457584	0.0680462
OG3683_REF_Scer_AF-P32459-F1-model_v2	0.522796	0.0825645
OG1955_REF_Scer_AF-P32461-F1-model_v2	0.519192	0.0671508
OG2098_REF_Scer_AF-P32462-F1-model_v2	0.61856	0.0472479
OG1697_REF_Scer_AF-P32469-F1-model_v2	0.763096	0.0701731
OG1959_REF_Scer_AF-P32473-F1-model_v2	0.774985	0.106406
OG4061_REF_Scer_AF-P32476-F1-model_v2	0.590198	0.0681818
OG2186_REF_Scer_AF-P32477-F1-model_v2	0.562457	0.0614177
OG1168_REF_Scer_AF-P32528-F1-model_v2	0.413832	0.0701295
OG4016_REF_Scer_AF-P32582-F1-model_v2	0.703841	0.0798129
OG3319_REF_Scer_AF-P32626-F1-model_v2	0.527158	0.0644275
OG1746_REF_Scer_AF-P32642-F1-model_v2	0.598096	0.0670455
OG1521_REF_Scer_AF-P32771-F1-model_v2	0.708808	0.0862149
OG1659_REF_Scer_AF-P32775-F1-model_v2	0.708529	0.0605744
OG1081_REF_Scer_AF-P32784-F1-model_v2	0.534219	0.0714691
OG2397_REF_Scer_AF-P32796-F1-model_v2	0.505906	0.071147
OG4555_REF_Scer_AF-P32799-F1-model_v2	0.536322	0.101664
OG1671_REF_Scer_AF-P32861-F1-model_v2	0.782334	0.0486631
OG1556_REF_Scer_AF-P32895-F1-model_v2	0.780882	0.0765643
OG1502_REF_Scer_AF-P33300-F1-model_v2	0.631723	0.0455287
OG2356_REF_Scer_AF-P33312-F1-model_v2	0.521993	0.0518241
OG1112_REF_Scer_AF-P33315-F1-model_v2	0.601878	0.09705
OG4581_REF_Scer_AF-P33330-F1-model_v2	0.615362	0.0918623
OG1471_REF_Scer_AF-P33333-F1-model_v2	0.51438	0.0678972
OG1302_REF_Scer_AF-P33401-F1-model_v2	0.686994	0.0724819
OG2048_REF_Scer_AF-P33412-F1-model_v2	0.480236	0.059811
OG2112_REF_Scer_AF-P33421-F1-model_v2	0.510521	0.0988582
OG2357_REF_Scer_AF-P33734-F1-model_v2	0.676215	0.0741475
OG1337_REF_Scer_AF-P35172-F1-model_v2	0.666088	0.064803
OG3114_REF_Scer_AF-P35202-F1-model_v2	0.43212	0.0412671
OG3782_REF_Scer_AF-P35497-F1-model_v2	0.609032	0.0911022
OG4250_REF_Scer_AF-P35731-F1-model_v2	0.38438	0.0917031
OG3063_REF_Scer_AF-P36010-F1-model_v2	0.714424	0.0675178
OG1276_REF_Scer_AF-P36013-F1-model_v2	0.677435	0.077039
OG2084_REF_Scer_AF-P36024-F1-model_v2	0.676332	0.0531568
OG3008_REF_Scer_AF-P36076-F1-model_v2	0.630016	0.0648593
OG1242_REF_Scer_AF-P36107-F1-model_v2	0.596392	0.0751531
OG4524_REF_Scer_AF-P36143-F1-model_v2	0.380647	0.0551961
OG1081_REF_Scer_AF-P36148-F1-model_v2	0.486745	0.0716685
OG1966_REF_Scer_AF-P36150-F1-model_v2	0.530174	0.0650158
OG1302_REF_Scer_AF-P37012-F1-model_v2	0.705195	0.072208
OG2262_REF_Scer_AF-P37254-F1-model_v2	0.512004	0.0415889
OG1030_REF_Scer_AF-P37291-F1-model_v2	0.701546	0.0873614
OG1030_REF_Scer_AF-P37292-F1-model_v2	0.636864	0.0878049
OG1287_REF_Scer_AF-P37298-F1-model_v2	0.469603	0.0696657
OG4552_REF_Scer_AF-P37299-F1-model_v2	0.483461	0.114583
OG1129_REF_Scer_AF-P37303-F1-model_v2	0.631592	0.0870968
OG1322_REF_Scer_AF-P38009-F1-model_v2	0.821329	0.105158
OG2588_REF_Scer_AF-P38063-F1-model_v2	0.786341	0.0999303
OG1977_REF_Scer_AF-P38066-F1-model_v2	0.720899	0.064787
OG1126_REF_Scer_AF-P38067-F1-model_v2	0.598197	0.0942358
OG2573_REF_Scer_AF-P38075-F1-model_v2	0.647605	0.0538642
OG1016_REF_Scer_AF-P38113-F1-model_v2	0.663825	0.0997536
OG4312_REF_Scer_AF-P38115-F1-model_v2	0.52563	0.0603073
OG2882_REF_Scer_AF-P38122-F1-model_v2	0.466571	0.0774616
OG1497_REF_Scer_AF-P38143-F1-model_v2	0.698712	0.0314759
OG2369_REF_Scer_AF-P38145-F1-model_v2	0.618034	0.0429577
OG3935_REF_Scer_AF-P38169-F1-model_v2	0.531186	0.0672854
OG3242_REF_Scer_AF-P38179-F1-model_v2	0.455616	0.0679231
OG1695_REF_Scer_AF-P38221-F1-model_v2	0.63876	0.0596034
OG2044_REF_Scer_AF-P38225-F1-model_v2	0.539838	0.0700256
OG4021_REF_Scer_AF-P38242-F1-model_v2	0.425424	0.0556501
OG4959_REF_Scer_AF-P38286-F1-model_v2	0.605666	0.0882212
OG1502_REF_Scer_AF-P38287-F1-model_v2	0.624078	0.0453946
OG1306_REF_Scer_AF-P38298-F1-model_v2	0.492561	0.0607894
OG3350_REF_Scer_AF-P38332-F1-model_v2	0.476721	0.0484694
OG3313_REF_Scer_AF-P38342-F1-model_v2	0.411345	0.0859099
OG1565_REF_Scer_AF-P38604-F1-model_v2	0.637795	0.0652832
OG2588_REF_Scer_AF-P38620-F1-model_v2	0.787694	0.0983744
OG1779_REF_Scer_AF-P38625-F1-model_v2	0.828145	0.0688682
OG1500_REF_Scer_AF-P38627-F1-model_v2	0.730825	0.0533814
OG3115_REF_Scer_AF-P38628-F1-model_v2	0.541317	0.0872308
OG3018_REF_Scer_AF-P38635-F1-model_v2	0.429788	0.0518392
OG2968_REF_Scer_AF-P38689-F1-model_v2	0.845347	0.0999047
OG1744_REF_Scer_AF-P38690-F1-model_v2	0.599325	0.0756049
OG1354_REF_Scer_AF-P38697-F1-model_v2	0.731849	0.0736421
OG1303_REF_Scer_AF-P38703-F1-model_v2	0.622274	0.0454923
OG4583_REF_Scer_AF-P38710-F1-model_v2	0.55242	0.0659087
OG1022_REF_Scer_AF-P38715-F1-model_v2	0.591848	0.0710777
OG1488_REF_Scer_AF-P38720-F1-model_v2	0.809407	0.0969459
OG2647_REF_Scer_AF-P38787-F1-model_v2	0.361302	0.0562323
OG1857_REF_Scer_AF-P38795-F1-model_v2	0.754953	0.0672585
OG1365_REF_Scer_AF-P38816-F1-model_v2	0.772693	0.109368
OG3639_REF_Scer_AF-P38840-F1-model_v2	0.443729	0.05577
OG3991_REF_Scer_AF-P38858-F1-model_v2	0.500426	0.083449
OG1210_REF_Scer_AF-P38891-F1-model_v2	0.713182	0.0790496
OG3074_REF_Scer_AF-P38913-F1-model_v2	0.468732	0.0495599
OG4624_REF_Scer_AF-P38954-F1-model_v2	0.517422	0.0727635
OG1774_REF_Scer_AF-P38972-F1-model_v2	0.6957	0.0834785
OG4185_REF_Scer_AF-P38986-F1-model_v2	0.595823	0.0735417
OG1615_REF_Scer_AF-P38992-F1-model_v2	0.590735	0.0587718
OG1451_REF_Scer_AF-P38998-F1-model_v2	0.726309	0.089104
OG1935_REF_Scer_AF-P38999-F1-model_v2	0.72928	0.0868043
OG1240_REF_Scer_AF-P39002-F1-model_v2	0.568539	0.0740994
OG2394_REF_Scer_AF-P39006-F1-model_v2	0.641584	0.0489433
OG1087_REF_Scer_AF-P39518-F1-model_v2	0.460435	0.0582441
OG1445_REF_Scer_AF-P39522-F1-model_v2	0.756085	0.0836986
OG2215_REF_Scer_AF-P39525-F1-model_v2	0.525507	0.107135
OG1039_REF_Scer_AF-P39533-F1-model_v2	0.662471	0.0851849
OG3767_REF_Scer_AF-P39683-F1-model_v2	0.603914	0.0706887
OG2147_REF_Scer_AF-P39692-F1-model_v2	0.46155	0.0821918
OG1892_REF_Scer_AF-P39708-F1-model_v2	0.728364	0.0926959
OG1694_REF_Scer_AF-P39713-F1-model_v2	0.509015	0.0718177
OG1694_REF_Scer_AF-P39714-F1-model_v2	0.509253	0.0729042
OG3429_REF_Scer_AF-P39726-F1-model_v2	0.523732	0.0886918
OG4110_REF_Scer_AF-P39988-F1-model_v2	0.522062	0.0515825
OG1273_REF_Scer_AF-P40012-F1-model_v2	0.41281	0.0518993
OG4391_REF_Scer_AF-P40017-F1-model_v2	0.50452	0.0559855
OG1021_REF_Scer_AF-P40047-F1-model_v2	0.634979	0.091656
OG1433_REF_Scer_AF-P40054-F1-model_v2	0.780311	0.0812234
OG3416_REF_Scer_AF-P40099-F1-model_v2	0.396225	0.0580905
OG3909_REF_Scer_AF-P40319-F1-model_v2	0.66981	0.0630326
OG3000_REF_Scer_AF-P40350-F1-model_v2	0.58554	0.0746882
OG2738_REF_Scer_AF-P40351-F1-model_v2	0.609338	0.0627243
OG3241_REF_Scer_AF-P40363-F1-model_v2	0.573971	0.0679804
OG1254_REF_Scer_AF-P40395-F1-model_v2	0.354468	0.0326612
OG1004_REF_Scer_AF-P40459-F1-model_v2	0.549115	0.0624342
OG2808_REF_Scer_AF-P40471-F1-model_v2	0.544221	0.0930022
OG1854_REF_Scer_AF-P40487-F1-model_v2	0.732067	0.0632978
OG2746_REF_Scer_AF-P40495-F1-model_v2	0.746087	0.0935799
OG1491_REF_Scer_AF-P40506-F1-model_v2	0.621112	0.0597316
OG1433_REF_Scer_AF-P40510-F1-model_v2	0.773788	0.0814286
OG1933_REF_Scer_AF-P40545-F1-model_v2	0.640099	0.0619795
OG1497_REF_Scer_AF-P40581-F1-model_v2	0.729203	0.03125
OG3630_REF_Scer_AF-P40582-F1-model_v2	0.478254	0.0675444
OG3624_REF_Scer_AF-P40857-F1-model_v2	0.495714	0.0782067
OG1683_REF_Scer_AF-P40970-F1-model_v2	0.646248	0.0602315
OG1897_REF_Scer_AF-P41338-F1-model_v2	0.703604	0.135106
OG2684_REF_Scer_AF-P41735-F1-model_v2	0.657728	0.0983158
OG3581_REF_Scer_AF-P41835-F1-model_v2	0.508013	0.0879651
OG1180_REF_Scer_AF-P41903-F1-model_v2	0.391174	0.05892
OG1137_REF_Scer_AF-P41911-F1-model_v2	0.660104	0.0848795
OG1684_REF_Scer_AF-P41921-F1-model_v2	0.700355	0.0753447
OG1056_REF_Scer_AF-P41939-F1-model_v2	0.750871	0.0695146
OG1446_REF_Scer_AF-P41940-F1-model_v2	0.831715	0.0543955
OG1193_REF_Scer_AF-P42222-F1-model_v2	0.686224	0.119801
OG3151_REF_Scer_AF-P42826-F1-model_v2	0.526953	0.0688782
OG5096_REF_Scer_AF-P42883-F1-model_v2	0.804829	0.0697855
OG3443_REF_Scer_AF-P42941-F1-model_v2	0.530005	0.0905735
OG2852_REF_Scer_AF-P43123-F1-model_v2	0.589931	0.0707315
OG5096_REF_Scer_AF-P43534-F1-model_v2	0.80603	0.0697855
OG3336_REF_Scer_AF-P43567-F1-model_v2	0.504999	0.0968687
OG2845_REF_Scer_AF-P43577-F1-model_v2	0.509339	0.0493431
OG1822_REF_Scer_AF-P43616-F1-model_v2	0.654148	0.0638474
OG3509_REF_Scer_AF-P43619-F1-model_v2	0.693667	0.083248
OG5327_REF_Scer_AF-P43635-F1-model_v2	0.607924	0.0678803
OG2999_REF_Scer_AF-P43636-F1-model_v2	0.540045	0.0553111
OG2246_REF_Scer_AF-P46151-F1-model_v2	0.610371	0.067463
OG1021_REF_Scer_AF-P46367-F1-model_v2	0.642925	0.0914075
OG2161_REF_Scer_AF-P46969-F1-model_v2	0.696352	0.101174
OG4524_REF_Scer_AF-P47011-F1-model_v2	0.426063	0.0564123
OG1640_REF_Scer_AF-P47013-F1-model_v2	0.465652	0.0625076
OG1759_REF_Scer_AF-P47039-F1-model_v2	0.635679	0.0849916
OG1275_REF_Scer_AF-P47052-F1-model_v2	0.814962	0.0937265
OG3030_REF_Scer_AF-P47095-F1-model_v2	0.587728	0.072193
OG4102_REF_Scer_AF-P47096-F1-model_v2	0.672929	0.027027
OG3677_REF_Scer_AF-P47125-F1-model_v2	0.517711	0.0720831
OG2384_REF_Scer_AF-P47143-F1-model_v2	0.621557	0.12252
OG1390_REF_Scer_AF-P47164-F1-model_v2	0.556859	0.0638106
OG4317_REF_Scer_AF-P47165-F1-model_v2	0.688212	0.0678458
OG1597_REF_Scer_AF-P47169-F1-model_v2	0.548141	0.0669813
OG1210_REF_Scer_AF-P47176-F1-model_v2	0.704478	0.0792193
OG5096_REF_Scer_AF-P47183-F1-model_v2	0.804126	0.0698396
OG1103_REF_Scer_AF-P47771-F1-model_v2	0.548045	0.092978
OG1240_REF_Scer_AF-P47912-F1-model_v2	0.583937	0.0744779
OG4171_REF_Scer_AF-P48015-F1-model_v2	0.586553	0.073639
OG3499_REF_Scer_AF-P48016-F1-model_v2	0.532471	0.0695476
OG1096_REF_Scer_AF-P48570-F1-model_v2	0.886293	0.0846023
OG3069_REF_Scer_AF-P49017-F1-model_v2	0.702776	0.0649595
OG2227_REF_Scer_AF-P49095-F1-model_v2	0.663599	0.0829146
OG1111_REF_Scer_AF-P49367-F1-model_v2	0.719425	0.0999922
OG2282_REF_Scer_AF-P49435-F1-model_v2	0.684041	0.0908711
OG1022_REF_Scer_AF-P49954-F1-model_v2	0.620501	0.0934688
OG2603_REF_Scer_AF-P50076-F1-model_v2	0.487959	0.0507774
OG1354_REF_Scer_AF-P50094-F1-model_v2	0.758377	0.0736936
OG1354_REF_Scer_AF-P50095-F1-model_v2	0.757274	0.0738005
OG2868_REF_Scer_AF-P50107-F1-model_v2	0.582132	0.0481858
OG1630_REF_Scer_AF-P50264-F1-model_v2	0.447118	0.0662682
OG4010_REF_Scer_AF-P50861-F1-model_v2	0.685483	0.0873869
OG1060_REF_Scer_AF-P50873-F1-model_v2	0.531148	0.0421836
OG2774_REF_Scer_AF-P51601-F1-model_v2	0.788307	0.0715302
OG1299_REF_Scer_AF-P52489-F1-model_v2	0.656619	0.0809404
OG1264_REF_Scer_AF-P52892-F1-model_v2	0.593479	0.0717038
OG1264_REF_Scer_AF-P52893-F1-model_v2	0.634941	0.0716201
OG1055_REF_Scer_AF-P52910-F1-model_v2	0.668424	0.0817984
OG2228_REF_Scer_AF-P53037-F1-model_v2	0.560504	0.0472034
OG1121_REF_Scer_AF-P53045-F1-model_v2	0.712152	0.0751779
OG1377_REF_Scer_AF-P53090-F1-model_v2	0.569067	0.0668913
OG3557_REF_Scer_AF-P53101-F1-model_v2	0.566044	0.0698566
OG2495_REF_Scer_AF-P53128-F1-model_v2	0.614195	0.0565383
OG1004_REF_Scer_AF-P53131-F1-model_v2	0.568291	0.0654673
OG3458_REF_Scer_AF-P53164-F1-model_v2	0.4446	0.0709687
OG2913_REF_Scer_AF-P53178-F1-model_v2	0.402205	0.0614413
OG3488_REF_Scer_AF-P53184-F1-model_v2	0.438007	0.0655623
OG2116_REF_Scer_AF-P53199-F1-model_v2	0.686683	0.0862145
OG1473_REF_Scer_AF-P53204-F1-model_v2	0.794164	0.0457197
OG1667_REF_Scer_AF-P53228-F1-model_v2	0.65888	0.108521
OG2409_REF_Scer_AF-P53312-F1-model_v2	0.648683	0.113747
OG3991_REF_Scer_AF-P53315-F1-model_v2	0.441882	0.0830196
OG2783_REF_Scer_AF-P53318-F1-model_v2	0.540633	0.0745745
OG1488_REF_Scer_AF-P53319-F1-model_v2	0.788211	0.0973093
OG3025_REF_Scer_AF-P53332-F1-model_v2	0.428277	0.044385
OG1696_REF_Scer_AF-P53598-F1-model_v2	0.715525	0.108521
OG1414_REF_Scer_AF-P53685-F1-model_v2	0.61353	0.044234
OG2646_REF_Scer_AF-P53730-F1-model_v2	0.455719	0.067604
OG2380_REF_Scer_AF-P53848-F1-model_v2	0.444191	0.0582426
OG3638_REF_Scer_AF-P53868-F1-model_v2	0.476802	0.0573208
OG4226_REF_Scer_AF-P53909-F1-model_v2	0.610652	0.0575445
OG2924_REF_Scer_AF-P53915-F1-model_v2	0.458103	0.0547836
OG3104_REF_Scer_AF-P53954-F1-model_v2	0.488195	0.0659354
OG1056_REF_Scer_AF-P53982-F1-model_v2	0.714515	0.0694036
OG1322_REF_Scer_AF-P54113-F1-model_v2	0.809695	0.105727
OG1103_REF_Scer_AF-P54114-F1-model_v2	0.531521	0.0930074
OG1021_REF_Scer_AF-P54115-F1-model_v2	0.558251	0.091912
OG1596_REF_Scer_AF-P54781-F1-model_v2	0.733847	0.0729548
OG2506_REF_Scer_AF-P54783-F1-model_v2	0.590089	0.0552916
OG1904_REF_Scer_AF-P54839-F1-model_v2	0.709617	0.0796047
OG2752_REF_Scer_AF-P54885-F1-model_v2	0.654151	0.0953129
OG2086_REF_Scer_AF-P80210-F1-model_v2	0.783362	0.0463328
OG2637_REF_Scer_AF-P80235-F1-model_v2	0.57929	0.0551496
OG1137_REF_Scer_AF-Q00055-F1-model_v2	0.668833	0.0861762
OG1275_REF_Scer_AF-Q00711-F1-model_v2	0.829251	0.0939826
OG1753_REF_Scer_AF-Q00764-F1-model_v2	0.767133	0.0482959
OG1254_REF_Scer_AF-Q01519-F1-model_v2	0.738687	0.0505952
OG1055_REF_Scer_AF-Q01574-F1-model_v2	0.608502	0.081443
OG3525_REF_Scer_AF-Q01802-F1-model_v2	0.509232	0.0707609
OG2074_REF_Scer_AF-Q02046-F1-model_v2	0.69321	0.0671967
OG2837_REF_Scer_AF-Q02196-F1-model_v2	0.768788	0.0781917
OG3048_REF_Scer_AF-Q02784-F1-model_v2	0.751075	0.0796605
OG1306_REF_Scer_AF-Q02896-F1-model_v2	0.498543	0.0617249
OG3394_REF_Scer_AF-Q03266-F1-model_v2	0.407306	0.040378
OG1758_REF_Scer_AF-Q03529-F1-model_v2	0.646734	0.0431595
OG5735_REF_Scer_AF-Q03579-F1-model_v2	0.576547	0.0638587
OG3714_REF_Scer_AF-Q03677-F1-model_v2	0.536802	0.0561002
OG4645_REF_Scer_AF-Q03778-F1-model_v2	0.47529	0.0510949
OG1746_REF_Scer_AF-Q03835-F1-model_v2	0.605805	0.0623413
OG2578_REF_Scer_AF-Q03941-F1-model_v2	0.515488	0.0685759
OG4463_REF_Scer_AF-Q04066-F1-model_v2	0.373544	0.0521315
OG4398_REF_Scer_AF-Q04178-F1-model_v2	0.73484	0.0665908
OG3917_REF_Scer_AF-Q04179-F1-model_v2	0.466407	0.077381
OG2283_REF_Scer_AF-Q04212-F1-model_v2	0.510779	0.0646322
OG1329_REF_Scer_AF-Q04409-F1-model_v2	0.602678	0.0653224
OG2190_REF_Scer_AF-Q04430-F1-model_v2	0.62832	0.0583639
OG2112_REF_Scer_AF-Q04487-F1-model_v2	0.470424	0.102606
OG1390_REF_Scer_AF-Q04533-F1-model_v2	0.513942	0.0635022
OG3112_REF_Scer_AF-Q05521-F1-model_v2	0.510524	0.0533819
OG4583_REF_Scer_AF-Q05533-F1-model_v2	0.55852	0.0684314
OG2557_REF_Scer_AF-Q05567-F1-model_v2	0.59934	0.0763478
OG2741_REF_Scer_AF-Q05584-F1-model_v2	0.562343	0.0551069
OG3207_REF_Scer_AF-Q05788-F1-model_v2	0.584526	0.0820856
OG1807_REF_Scer_AF-Q05871-F1-model_v2	0.441153	0.074599
OG4043_REF_Scer_AF-Q05902-F1-model_v2	0.502068	0.0743978
OG2148_REF_Scer_AF-Q05911-F1-model_v2	0.82889	0.0917739
OG3740_REF_Scer_AF-Q05979-F1-model_v2	0.58848	0.0737794
OG1318_REF_Scer_AF-Q06147-F1-model_v2	0.533361	0.0675776
OG1473_REF_Scer_AF-Q06178-F1-model_v2	0.819992	0.0473621
OG1287_REF_Scer_AF-Q06236-F1-model_v2	0.482795	0.0688172
OG3095_REF_Scer_AF-Q06489-F1-model_v2	0.58662	0.0842292
OG3811_REF_Scer_AF-Q06490-F1-model_v2	0.45229	0.0890824
OG4396_REF_Scer_AF-Q06549-F1-model_v2	0.467728	0.0881671
OG2348_REF_Scer_AF-Q06625-F1-model_v2	0.629813	0.0615585
OG1498_REF_Scer_AF-Q06702-F1-model_v2	0.55325	0.0499002
OG1498_REF_Scer_AF-Q06703-F1-model_v2	0.581185	0.0499078
OG1060_REF_Scer_AF-Q07471-F1-model_v2	0.517281	0.0740258
OG3681_REF_Scer_AF-Q07560-F1-model_v2	0.488641	0.0762844
OG1380_REF_Scer_AF-Q07729-F1-model_v2	0.524554	0.057694
OG5096_REF_Scer_AF-Q07748-F1-model_v2	0.80635	0.0699147
OG3782_REF_Scer_AF-Q07786-F1-model_v2	0.608497	0.0911129
OG2308_REF_Scer_AF-Q07938-F1-model_v2	0.621414	0.0787887
OG3782_REF_Scer_AF-Q07993-F1-model_v2	0.520113	0.0913693
OG2031_REF_Scer_AF-Q08220-F1-model_v2	0.510072	0.0578222
OG3811_REF_Scer_AF-Q08224-F1-model_v2	0.467989	0.0908647
OG2084_REF_Scer_AF-Q08438-F1-model_v2	0.658642	0.0536634
OG1807_REF_Scer_AF-Q08558-F1-model_v2	0.408603	0.0761636
OG2126_REF_Scer_AF-Q08645-F1-model_v2	0.583237	0.064897
OG1458_REF_Scer_AF-Q08911-F1-model_v2	0.683422	0.087675
OG3811_REF_Scer_AF-Q08975-F1-model_v2	0.479975	0.0879765
OG2901_REF_Scer_AF-Q12001-F1-model_v2	0.577757	0.0622676
OG3679_REF_Scer_AF-Q12051-F1-model_v2	0.472401	0.0501655
OG1394_REF_Scer_AF-Q12069-F1-model_v2	0.607351	0.0484726
OG2508_REF_Scer_AF-Q12074-F1-model_v2	0.782981	0.0588861
OG1096_REF_Scer_AF-Q12122-F1-model_v2	0.891796	0.0848615
OG1115_REF_Scer_AF-Q12166-F1-model_v2	0.704928	0.0775578
OG4004_REF_Scer_AF-Q12178-F1-model_v2	0.646765	0.0628751
OG1764_REF_Scer_AF-Q12189-F1-model_v2	0.644215	0.0866092
OG1390_REF_Scer_AF-Q12198-F1-model_v2	0.460017	0.0653951
OG1318_REF_Scer_AF-Q12246-F1-model_v2	0.526523	0.0678752
OG2007_REF_Scer_AF-Q12265-F1-model_v2	0.704082	0.0817655
OG2741_REF_Scer_AF-Q12320-F1-model_v2	0.548677	0.0551169
OG1394_REF_Scer_AF-Q12362-F1-model_v2	0.616624	0.0510928
OG3551_REF_Scer_AF-Q12452-F1-model_v2	0.562552	0.0631075
OG3801_REF_Scer_AF-Q12455-F1-model_v2	0.580276	0.0487202
OG4008_REF_Scer_AF-Q12676-F1-model_v2	0.482659	0.0658977
OG1589_REF_Scer_AF-Q12680-F1-model_v2	0.725745	0.0774571
OG2765_REF_Scer_AF-Q3E840-F1-model_v2	0.659594	0.0346198
OG2562_REF_Scer_AF-Q99190-F1-model_v2	0.494506	0.0550704
OG2061_REF_Scer_AF-Q99258-F1-model_v2	0.637089	0.0993774
OG3531_REF_Scer_AF-Q99312-F1-model_v2	0.565187	0.0640436

## Sheet: D Histogram
x	Conservation ratio	y	rel. Ala content
0.218905	0	0.005475	0
0.255699	0.051377	0.014425	0
0.292493	0	0.023375	0.211213
0.329287	0	0.032325	0.844853
0.366081	0.256885	0.041275	3.80184
0.402875	0.462393	0.050225	10.7719
0.439668	0.976163	0.059175	14.5737
0.476462	1.90095	0.068125	23.6559
0.513256	2.82574	0.077075	18.798
0.55005	2.05508	0.086025	14.3625
0.586844	2.72298	0.094975	14.3625
0.623638	3.33951	0.103925	6.12519
0.660432	3.33951	0.112875	1.68971
0.697226	2.72298	0.121825	2.32335
0.734019	2.62023	0.130775	0.211213
0.770813	2.36334	0.139725	0
0.807607	1.13029	0.148675	0
0.844401	0.256885	0.157625	0
0.881195	0.154131	0.166575	0
0.917989	0	0.175525	0

## Sheet: E
	variable	Correlation	adj. p-value
Pro	Mapped	0.021766	0.690834
Gly	Mapped	0.308683	8.78406e-12
Ala	Mapped	0.312071	5.49238e-12
Val	Mapped	-0.0274279	0.60897
Leu	Mapped	-0.422426	4.19197e-22
ILe	Mapped	-0.173874	0.000258312
Met	Mapped	0.0374959	0.475147
Trp	Mapped	-0.156533	0.00107182
Phe	Mapped	-0.312678	5.49238e-12
Tyr	Mapped	-0.256291	2.95817e-08
Ser	Mapped	-0.232943	5.3051e-07
Thr	Mapped	-0.0490487	0.346815
Cys	Mapped	-0.125956	0.0106043
Gln	Mapped	-0.00519192	0.92838
Asn	Mapped	-0.0977288	0.0538897
Glu	Mapped	0.282547	5.80444e-10
Asp	Mapped	0.252387	4.84836e-08
Lys	Mapped	0.225508	1.33704e-06
Arg	Mapped	0.131035	0.00749715
His	Mapped	-0.0674278	0.183242
Pro	Core	0.0716402	0.161253
Gly	Core	0.156062	0.00109404
Ala	Core	0.34003	3.50416e-14
Val	Core	0.0796129	0.114552
Leu	Core	-0.267095	6.26731e-09
ILe	Core	0.0180687	0.743466
Met	Core	0.0704491	0.167937
Trp	Core	-0.0526232	0.309458
Phe	Core	-0.189627	5.8235e-05
Tyr	Core	-0.18102	0.000136293
Ser	Core	-0.191681	4.80993e-05
Thr	Core	-0.0885042	0.0787045
Cys	Core	-0.0688792	0.176417
Gln	Core	0.0106841	0.851561
Asn	Core	-0.098174	0.0533179
Glu	Core	0.144989	0.00274721
Asp	Core	0.163782	0.000588721
Lys	Core	0.0211597	0.696964
Arg	Core	0.0951463	0.0595499
His	Core	-0.0408218	0.429197
Pro	Surface	-0.00700981	0.906197
Gly	Surface	0.407664	1.0735e-20
Ala	Surface	0.152875	0.0014224
Val	Surface	-0.0812777	0.108579
Leu	Surface	-0.241955	1.74293e-07
ILe	Surface	-0.20898	8.4745e-06
Met	Surface	-0.107015	0.0350314
Trp	Surface	-0.218632	3.04809e-06
Phe	Surface	-0.171261	0.000325508
Tyr	Surface	-0.163376	0.000590221
Ser	Surface	-0.16326	0.000590221
Thr	Surface	0.0719658	0.160393
Cys	Surface	-0.251591	5.05473e-08
Gln	Surface	-0.0747368	0.143213
Asn	Surface	-0.089973	0.0751666
Glu	Surface	0.167443	0.000425712
Asp	Surface	0.129634	0.00819209
Lys	Surface	0.196863	3.12035e-05
Arg	Surface	0.0902568	0.0751666
His	Surface	-0.0514984	0.318694
Pro	Helical	-0.00649888	0.909891
Gly	Helical	0.0694829	0.173226
Ala	Helical	0.3062	1.07374e-11
Val	Helical	-0.0758295	0.137141
Leu	Helical	-0.39045	5.53663e-19
ILe	Helical	-0.111027	0.0278142
Met	Helical	0.0703571	0.167937
Trp	Helical	-0.170854	0.00032985
Phe	Helical	-0.215799	4.12982e-06
Tyr	Helical	-0.194933	3.59675e-05
Ser	Helical	-0.241077	1.85342e-07
Thr	Helical	-0.0456763	0.373784
Cys	Helical	-0.0802723	0.111924
Gln	Helical	0.0339198	0.520901
Asn	Helical	-0.168387	0.000398403
Glu	Helical	0.195321	3.5721e-05
Asp	Helical	0.17469	0.000244901
Lys	Helical	0.185037	9.22673e-05
Arg	Helical	0.170492	0.000332987
His	Helical	-0.0108948	0.851561
Pro	Random coil	-0.0962712	0.0572133
Gly	Random coil	0.307229	1.00201e-11
Ala	Random coil	0.248054	7.85719e-08
Val	Random coil	0.138359	0.00455155
Leu	Random coil	-0.199995	2.27434e-05
ILe	Random coil	-0.0412911	0.425679
Met	Random coil	-0.0630112	0.213077
Trp	Random coil	-0.0299957	0.573647
Phe	Random coil	-0.214965	4.36912e-06
Tyr	Random coil	-0.13348	0.00644333
Ser	Random coil	-0.191745	4.80993e-05
Thr	Random coil	0.0367236	0.480323
Cys	Random coil	-0.10546	0.0375152
Gln	Random coil	-0.11103	0.0278142
Asn	Random coil	-0.0955419	0.0589464
Glu	Random coil	0.115277	0.021575
Asp	Random coil	0.0622634	0.218143
Lys	Random coil	0.17501	0.000244147
Arg	Random coil	0.0372928	0.475147
His	Random coil	-0.141086	0.00372114
Pro	Extended	0.0230202	0.679356
Gly	Extended	0.136146	0.00626863
Ala	Extended	0.211959	8.4745e-06
Val	Extended	0.0561061	0.282147
Leu	Extended	-0.10368	0.0456456
ILe	Extended	-0.00993847	0.859946
Met	Extended	0.0694999	0.176616
Trp	Extended	-0.0940258	0.0681863
Phe	Extended	-0.119519	0.0185522
Tyr	Extended	-0.0885904	0.0816387
Ser	Extended	-0.0591514	0.254342
Thr	Extended	-0.0447375	0.389832
Cys	Extended	-0.0662484	0.19671
Gln	Extended	-0.0468104	0.371139
Asn	Extended	-0.0129192	0.83848
Glu	Extended	0.0695903	0.176616
Asp	Extended	0.107325	0.0375152
Lys	Extended	0.0591231	0.254342
Arg	Extended	0.0838527	0.102587
His	Extended	-0.00358577	0.953302
Pro	Binding site (CSb)	-0.200143	0.0480356
Gly	Binding site (CSb)	0.175689	0.0787045
Ala	Binding site (CSb)	0.194947	0.0533179
Val	Binding site (CSb)	0.00244504	0.98378
Leu	Binding site (CSb)	-0.259141	0.00749715
ILe	Binding site (CSb)	-0.0592466	0.575657
Met	Binding site (CSb)	-0.104786	0.309458
Trp	Binding site (CSb)	-0.0226116	0.851561
Phe	Binding site (CSb)	-0.143507	0.160393
Tyr	Binding site (CSb)	-0.0905258	0.375726
Ser	Binding site (CSb)	-0.160861	0.110164
Thr	Binding site (CSb)	0.0668967	0.524435
Cys	Binding site (CSb)	-0.114303	0.26224
Gln	Binding site (CSb)	0.0015134	0.986154
Asn	Binding site (CSb)	-0.0210781	0.851561
Glu	Binding site (CSb)	0.133014	0.187647
Asp	Binding site (CSb)	-0.0223589	0.851561
Lys	Binding site (CSb)	0.176425	0.0787045
Arg	Binding site (CSb)	0.0947847	0.361945
His	Binding site (CSb)	0.197653	0.0511725
Pro	Binding site (UPb)	-0.127202	0.0533179
Gly	Binding site (UPb)	-0.0598781	0.371139
Ala	Binding site (UPb)	-0.116007	0.0751666
Val	Binding site (UPb)	-0.113629	0.0794688
Leu	Binding site (UPb)	-0.157373	0.0139761
ILe	Binding site (UPb)	-0.116063	0.0751666
Met	Binding site (UPb)	-0.116764	0.0751666
Trp	Binding site (UPb)	-0.0399824	0.562488
Phe	Binding site (UPb)	-0.0834986	0.200693
Tyr	Binding site (UPb)	-0.130533	0.0479532
Ser	Binding site (UPb)	-0.124802	0.0568369
Thr	Binding site (UPb)	-0.0338838	0.626047
Cys	Binding site (UPb)	0.00238321	0.978519
Gln	Binding site (UPb)	-0.0297421	0.678353
Asn	Binding site (UPb)	-0.0844763	0.19671
Glu	Binding site (UPb)	-0.025396	0.719875
Asp	Binding site (UPb)	0.0621738	0.356677
Lys	Binding site (UPb)	-0.0607475	0.365397
Arg	Binding site (UPb)	0.142443	0.0286835
His	Binding site (UPb)	0.108809	0.0951776

[truncated: 3 more sheets: E raw data, F, F Histogram]
