# Supplementary material for: The role of metabolism in shaping enzyme structures over 400 million years
Source: Nature. 2025 Jul 9;644(8075):280–9. doi: 10.1038/s41586-025-09205-6 (PMC12328220; doi:10.1038/s41586-025-09205-6)
Supplement: Supplementary file 9 — Source Data Fig. 5 [file 41586_2025_9205_MOESM9_ESM.xlsx]

## Sheet: A
	CR Surface	CR Core
OG4352_REF_Scer_AF-P00127-F1-model_v2	0.509113	0.526316
OG3208_REF_Scer_AF-P00128-F1-model_v2	0.563399	0.685294
OG1016_REF_Scer_AF-P00330-F1-model_v2	0.616886	0.833244
OG1016_REF_Scer_AF-P00331-F1-model_v2	0.626306	0.826928
OG1145_REF_Scer_AF-P00358-F1-model_v2	0.733558	0.825179
OG1145_REF_Scer_AF-P00359-F1-model_v2	0.741189	0.829955
OG1145_REF_Scer_AF-P00360-F1-model_v2	0.728505	0.809131
OG4316_REF_Scer_AF-P00424-F1-model_v2	0.49281	0.730689
OG4316_REF_Scer_AF-P00425-F1-model_v2	0.500536	0.786008
OG2714_REF_Scer_AF-P00427-F1-model_v2	0.734326	0.865306
OG1979_REF_Scer_AF-P00445-F1-model_v2	0.601072	0.832689
OG3185_REF_Scer_AF-P00447-F1-model_v2	0.567877	0.770294
OG3837_REF_Scer_AF-P00498-F1-model_v2	0.592954	0.790967
OG1299_REF_Scer_AF-P00549-F1-model_v2	0.640967	0.829527
OG1424_REF_Scer_AF-P00560-F1-model_v2	0.652422	0.852431
OG2654_REF_Scer_AF-P00572-F1-model_v2	0.362766	0.658727
OG5441_REF_Scer_AF-P00724-F1-model_v2	0.340396	0.611521
OG2936_REF_Scer_AF-P00812-F1-model_v2	0.44187	0.688505
OG2113_REF_Scer_AF-P00815-F1-model_v2	0.579609	0.777348
OG1416_REF_Scer_AF-P00890-F1-model_v2	0.744019	0.865598
OG2028_REF_Scer_AF-P00899-F1-model_v2	0.551157	0.806364
OG3874_REF_Scer_AF-P00912-F1-model_v2	0.334932	0.635077
OG1193_REF_Scer_AF-P00924-F1-model_v2	0.667645	0.846242
OG1193_REF_Scer_AF-P00925-F1-model_v2	0.644812	0.849866
OG1788_REF_Scer_AF-P00927-F1-model_v2	0.573687	0.805414
OG1724_REF_Scer_AF-P00931-F1-model_v2	0.570994	0.849793
OG3108_REF_Scer_AF-P00937-F1-model_v2	0.408886	0.763287
OG2197_REF_Scer_AF-P00942-F1-model_v2	0.585917	0.811026
OG2794_REF_Scer_AF-P00950-F1-model_v2	0.608187	0.888596
OG3702_REF_Scer_AF-P03962-F1-model_v2	0.588465	0.824214
OG1032_REF_Scer_AF-P03965-F1-model_v2	0.527814	0.83128
OG3505_REF_Scer_AF-P04037-F1-model_v2	0.634201	0.733997
OG4751_REF_Scer_AF-P04039-F1-model_v2	0.591102	0.707317
OG1819_REF_Scer_AF-P04046-F1-model_v2	0.604623	0.804226
OG3043_REF_Scer_AF-P04161-F1-model_v2	0.466545	0.723
OG2930_REF_Scer_AF-P04173-F1-model_v2	0.697898	0.867571
OG4231_REF_Scer_AF-P04385-F1-model_v2	0.373533	0.688223
OG3994_REF_Scer_AF-P04397-F1-model_v2	0.457741	0.706957
OG1208_REF_Scer_AF-P04806-F1-model_v2	0.539328	0.739442
OG1208_REF_Scer_AF-P04807-F1-model_v2	0.562476	0.748585
OG1617_REF_Scer_AF-P05150-F1-model_v2	0.543218	0.717422
OG1767_REF_Scer_AF-P05373-F1-model_v2	0.631788	0.827645
OG3877_REF_Scer_AF-P05374-F1-model_v2	0.344688	0.583594
OG2645_REF_Scer_AF-P05375-F1-model_v2	0.397904	0.752377
OG1813_REF_Scer_AF-P05694-F1-model_v2	0.576387	0.848878
OG1944_REF_Scer_AF-P06106-F1-model_v2	0.684116	0.783548
OG5404_REF_Scer_AF-P06115-F1-model_v2	0.509342	0.712351
OG1569_REF_Scer_AF-P06168-F1-model_v2	0.828604	0.925412
OG1060_REF_Scer_AF-P06169-F1-model_v2	0.552387	0.74031
OG3856_REF_Scer_AF-P06174-F1-model_v2	0.366841	0.551067
OG3196_REF_Scer_AF-P06197-F1-model_v2	0.428755	0.689457
OG1115_REF_Scer_AF-P06208-F1-model_v2	0.624586	0.787955
OG2655_REF_Scer_AF-P06633-F1-model_v2	0.684004	0.826746
OG1414_REF_Scer_AF-P06700-F1-model_v2	0.459409	0.730222
OG2841_REF_Scer_AF-P06738-F1-model_v2	0.546675	0.814864
OG2129_REF_Scer_AF-P06785-F1-model_v2	0.606395	0.865724
OG2248_REF_Scer_AF-P07143-F1-model_v2	0.769752	0.906843
OG1463_REF_Scer_AF-P07149-F1-model_v2	0.485351	0.704477
OG2740_REF_Scer_AF-P07170-F1-model_v2	0.658017	0.893207
OG2238_REF_Scer_AF-P07172-F1-model_v2	0.452436	0.641259
OG1825_REF_Scer_AF-P07244-F1-model_v2	0.436865	0.678391
OG1052_REF_Scer_AF-P07245-F1-model_v2	0.496871	0.756379
OG1016_REF_Scer_AF-P07246-F1-model_v2	0.600477	0.840708
OG4118_REF_Scer_AF-P07255-F1-model_v2	0.524125	0.69697
OG4150_REF_Scer_AF-P07256-F1-model_v2	0.448382	0.568347
OG2006_REF_Scer_AF-P07257-F1-model_v2	0.400926	0.558597
OG2721_REF_Scer_AF-P07258-F1-model_v2	0.489354	0.811082
OG1032_REF_Scer_AF-P07259-F1-model_v2	0.368448	0.703003
OG1892_REF_Scer_AF-P07262-F1-model_v2	0.606025	0.817158
OG1422_REF_Scer_AF-P07264-F1-model_v2	0.567535	0.874653
OG1595_REF_Scer_AF-P07275-F1-model_v2	0.514612	0.752452
OG2678_REF_Scer_AF-P07277-F1-model_v2	0.317531	0.602664
OG2347_REF_Scer_AF-P07283-F1-model_v2	0.656707	0.866667
OG3065_REF_Scer_AF-P07285-F1-model_v2	0.382363	0.642803
OG2265_REF_Scer_AF-P07286-F1-model_v2	0.513752	0.7105
OG1388_REF_Scer_AF-P07342-F1-model_v2	0.614651	0.81835
OG1714_REF_Scer_AF-P07702-F1-model_v2	0.447894	0.703666
OG4379_REF_Scer_AF-P07807-F1-model_v2	0.387974	0.549275
OG1685_REF_Scer_AF-P07991-F1-model_v2	0.555118	0.777835
OG1012_REF_Scer_AF-P08004-F1-model_v2	0.340969	0.61996
OG1564_REF_Scer_AF-P08019-F1-model_v2	0.208944	0.509665
OG3575_REF_Scer_AF-P08067-F1-model_v2	0.700041	0.915972
OG1218_REF_Scer_AF-P08417-F1-model_v2	0.625173	0.816973
OG4707_REF_Scer_AF-P08431-F1-model_v2	0.48978	0.763897
OG3445_REF_Scer_AF-P08432-F1-model_v2	0.435952	0.691787
OG2956_REF_Scer_AF-P08456-F1-model_v2	0.555199	0.788189
OG3006_REF_Scer_AF-P08465-F1-model_v2	0.492087	0.773443
OG2156_REF_Scer_AF-P08524-F1-model_v2	0.546049	0.828498
OG4360_REF_Scer_AF-P08525-F1-model_v2	0.608898	0.728972
OG2365_REF_Scer_AF-P08536-F1-model_v2	0.533223	0.809367
OG1621_REF_Scer_AF-P08566-F1-model_v2	0.489284	0.719923
OG1416_REF_Scer_AF-P08679-F1-model_v2	0.619038	0.825974
OG1815_REF_Scer_AF-P09201-F1-model_v2	0.587026	0.783552
OG2629_REF_Scer_AF-P09368-F1-model_v2	0.330896	0.64581
OG1052_REF_Scer_AF-P09440-F1-model_v2	0.497309	0.757811
OG1629_REF_Scer_AF-P09624-F1-model_v2	0.648181	0.796709
OG1487_REF_Scer_AF-P09938-F1-model_v2	0.660709	0.866085
OG1899_REF_Scer_AF-P09950-F1-model_v2	0.568894	0.80513
OG1357_REF_Scer_AF-P0CF18-F1-model_v2	0.44712	0.678112
OG1193_REF_Scer_AF-P0CX10-F1-model_v2	0.541873	0.763016
OG1193_REF_Scer_AF-P0CX11-F1-model_v2	0.5406	0.763521
OG4185_REF_Scer_AF-P0CX77-F1-model_v2	0.563869	0.673036
OG4185_REF_Scer_AF-P0CX78-F1-model_v2	0.56472	0.674673
OG4185_REF_Scer_AF-P0CX79-F1-model_v2	0.564181	0.672575
OG4185_REF_Scer_AF-P0CZ17-F1-model_v2	0.568217	0.675112
OG4346_REF_Scer_AF-P10174-F1-model_v2	0.557873	0.589041
OG1355_REF_Scer_AF-P10614-F1-model_v2	0.535042	0.792103
OG1516_REF_Scer_AF-P10659-F1-model_v2	0.714808	0.882574
OG1665_REF_Scer_AF-P10869-F1-model_v2	0.520797	0.783916
OG1881_REF_Scer_AF-P10963-F1-model_v2	0.574751	0.860055
OG1313_REF_Scer_AF-P11154-F1-model_v2	0.653929	0.863701
OG2537_REF_Scer_AF-P11353-F1-model_v2	0.534257	0.807701
OG1333_REF_Scer_AF-P11412-F1-model_v2	0.541131	0.751358
OG3214_REF_Scer_AF-P11986-F1-model_v2	0.549131	0.802878
OG1360_REF_Scer_AF-P12683-F1-model_v2	0.557181	0.691352
OG1360_REF_Scer_AF-P12684-F1-model_v2	0.493243	0.626577
OG2071_REF_Scer_AF-P12695-F1-model_v2	0.615408	0.714551
OG2038_REF_Scer_AF-P12709-F1-model_v2	0.708406	0.886932
OG4231_REF_Scer_AF-P13045-F1-model_v2	0.347145	0.66018
OG2214_REF_Scer_AF-P13259-F1-model_v2	0.676353	0.853237
OG1674_REF_Scer_AF-P13298-F1-model_v2	0.58555	0.778431
OG1883_REF_Scer_AF-P13663-F1-model_v2	0.636472	0.831924
OG1122_REF_Scer_AF-P13711-F1-model_v2	0.41769	0.591747
OG3902_REF_Scer_AF-P14020-F1-model_v2	0.502893	0.710075
OG1012_REF_Scer_AF-P14180-F1-model_v2	0.359337	0.622882
OG1432_REF_Scer_AF-P14540-F1-model_v2	0.611836	0.844222
OG1357_REF_Scer_AF-P14742-F1-model_v2	0.645679	0.835531
OG2032_REF_Scer_AF-P14843-F1-model_v2	0.626515	0.808654
OG1667_REF_Scer_AF-P15019-F1-model_v2	0.545158	0.838437
OG1310_REF_Scer_AF-P15202-F1-model_v2	0.552592	0.733784
OG1622_REF_Scer_AF-P15274-F1-model_v2	0.582668	0.802169
OG1975_REF_Scer_AF-P15454-F1-model_v2	0.573201	0.824287
OG3676_REF_Scer_AF-P15496-F1-model_v2	0.393505	0.800154
OG2290_REF_Scer_AF-P15700-F1-model_v2	0.487213	0.816208
OG3001_REF_Scer_AF-P15807-F1-model_v2	0.357516	0.438615
OG1004_REF_Scer_AF-P15938-F1-model_v2	0.320102	0.600812
OG1603_REF_Scer_AF-P16120-F1-model_v2	0.477734	0.815386
OG2807_REF_Scer_AF-P16387-F1-model_v2	0.703619	0.840014
OG1060_REF_Scer_AF-P16467-F1-model_v2	0.534556	0.723313
OG2960_REF_Scer_AF-P16622-F1-model_v2	0.52249	0.772669
OG1673_REF_Scer_AF-P16661-F1-model_v2	0.366155	0.623865
OG1054_REF_Scer_AF-P16861-F1-model_v2	0.503267	0.708957
OG1054_REF_Scer_AF-P16862-F1-model_v2	0.501962	0.717391
OG3120_REF_Scer_AF-P17423-F1-model_v2	0.561179	0.853841
OG1835_REF_Scer_AF-P17505-F1-model_v2	0.623026	0.797314
OG1157_REF_Scer_AF-P17649-F1-model_v2	0.528097	0.725051
OG1567_REF_Scer_AF-P17695-F1-model_v2	0.424263	0.702527
OG1329_REF_Scer_AF-P17709-F1-model_v2	0.434319	0.727307
OG1468_REF_Scer_AF-P17898-F1-model_v2	0.38937	0.621026
OG2871_REF_Scer_AF-P18408-F1-model_v2	0.468791	0.765391
OG3612_REF_Scer_AF-P18562-F1-model_v2	0.650066	0.849376
OG3062_REF_Scer_AF-P18900-F1-model_v2	0.504945	0.800682
OG1316_REF_Scer_AF-P19097-F1-model_v2	0.554207	0.765186
OG1924_REF_Scer_AF-P19262-F1-model_v2	0.793013	0.838365
OG1516_REF_Scer_AF-P19358-F1-model_v2	0.702828	0.889097
OG1039_REF_Scer_AF-P19414-F1-model_v2	0.545539	0.782953
OG2218_REF_Scer_AF-P20049-F1-model_v2	0.475302	0.782719
OG2056_REF_Scer_AF-P20051-F1-model_v2	0.432321	0.74537
OG1004_REF_Scer_AF-P20095-F1-model_v2	0.350362	0.577132
OG2182_REF_Scer_AF-P20485-F1-model_v2	0.298532	0.613633
OG1585_REF_Scer_AF-P20967-F1-model_v2	0.634406	0.821254
OG1470_REF_Scer_AF-P21147-F1-model_v2	0.521844	0.748909
OG2912_REF_Scer_AF-P21182-F1-model_v2	0.292216	0.649495
OG2053_REF_Scer_AF-P21264-F1-model_v2	0.490003	0.750612
OG1070_REF_Scer_AF-P21524-F1-model_v2	0.615923	0.805069
OG1070_REF_Scer_AF-P21672-F1-model_v2	0.577756	0.791609
OG2704_REF_Scer_AF-P21801-F1-model_v2	0.707165	0.91246
OG1170_REF_Scer_AF-P21826-F1-model_v2	0.433278	0.779388
OG1056_REF_Scer_AF-P21954-F1-model_v2	0.635504	0.839753
OG1468_REF_Scer_AF-P22140-F1-model_v2	0.402523	0.610742
OG1631_REF_Scer_AF-P22217-F1-model_v2	0.551422	0.693345
OG4744_REF_Scer_AF-P22289-F1-model_v2	0.560254	0.734694
OG1631_REF_Scer_AF-P22803-F1-model_v2	0.552458	0.659664
OG1112_REF_Scer_AF-P23254-F1-model_v2	0.50123	0.711979
OG1266_REF_Scer_AF-P23337-F1-model_v2	0.60612	0.838103
OG1640_REF_Scer_AF-P23501-F1-model_v2	0.261752	0.589189
OG1650_REF_Scer_AF-P23542-F1-model_v2	0.462183	0.720367
OG1004_REF_Scer_AF-P24384-F1-model_v2	0.389777	0.613383
OG2567_REF_Scer_AF-P24521-F1-model_v2	0.257274	0.586632
OG2382_REF_Scer_AF-P25045-F1-model_v2	0.383602	0.561644
OG1730_REF_Scer_AF-P25087-F1-model_v2	0.465244	0.810881
OG3221_REF_Scer_AF-P25335-F1-model_v2	0.527755	0.68254
OG1434_REF_Scer_AF-P25340-F1-model_v2	0.525593	0.77219
OG3021_REF_Scer_AF-P25358-F1-model_v2	0.511951	0.822619
OG4758_REF_Scer_AF-P25372-F1-model_v2	0.405569	0.551724
OG1567_REF_Scer_AF-P25373-F1-model_v2	0.387032	0.711016
OG1785_REF_Scer_AF-P25578-F1-model_v2	0.33061	0.660196
OG2577_REF_Scer_AF-P25605-F1-model_v2	0.694781	0.827456
OG1603_REF_Scer_AF-P25632-F1-model_v2	0.111111	0.395833
OG1060_REF_Scer_AF-P26263-F1-model_v2	0.515338	0.727805
OG5118_REF_Scer_AF-P26364-F1-model_v2	0.442994	0.743511
OG1266_REF_Scer_AF-P27472-F1-model_v2	0.597417	0.839259
OG2183_REF_Scer_AF-P27515-F1-model_v2	0.440741	0.682292
OG2453_REF_Scer_AF-P27616-F1-model_v2	0.525681	0.826438
OG2903_REF_Scer_AF-P27680-F1-model_v2	0.372073	0.638344
OG1364_REF_Scer_AF-P27796-F1-model_v2	0.47928	0.750634
OG2099_REF_Scer_AF-P28240-F1-model_v2	0.54475	0.779619
OG1786_REF_Scer_AF-P28241-F1-model_v2	0.61498	0.815449
OG1500_REF_Scer_AF-P28274-F1-model_v2	0.597273	0.827138
OG1303_REF_Scer_AF-P28496-F1-model_v2	0.492056	0.694293
OG2082_REF_Scer_AF-P28777-F1-model_v2	0.673764	0.840394
OG2057_REF_Scer_AF-P28789-F1-model_v2	0.445752	0.717987
OG2677_REF_Scer_AF-P28834-F1-model_v2	0.618975	0.75932
OG1230_REF_Scer_AF-P29465-F1-model_v2	0.535198	0.766629
OG1365_REF_Scer_AF-P29509-F1-model_v2	0.756441	0.856863
OG2498_REF_Scer_AF-P29704-F1-model_v2	0.429802	0.717227
OG1880_REF_Scer_AF-P29952-F1-model_v2	0.426597	0.778652
OG1674_REF_Scer_AF-P30402-F1-model_v2	0.490212	0.743462
OG1240_REF_Scer_AF-P30624-F1-model_v2	0.436144	0.674393
OG1170_REF_Scer_AF-P30952-F1-model_v2	0.459482	0.789874
OG1810_REF_Scer_AF-P31116-F1-model_v2	0.523219	0.759054
OG3978_REF_Scer_AF-P31373-F1-model_v2	0.639034	0.806524
OG1634_REF_Scer_AF-P31688-F1-model_v2	0.410597	0.699179
OG2906_REF_Scer_AF-P32178-F1-model_v2	0.517919	0.753986
OG2455_REF_Scer_AF-P32190-F1-model_v2	0.356608	0.718216
OG3100_REF_Scer_AF-P32191-F1-model_v2	0.438939	0.699238
OG2552_REF_Scer_AF-P32263-F1-model_v2	0.515694	0.621622
OG1744_REF_Scer_AF-P32264-F1-model_v2	0.524093	0.777975
OG1537_REF_Scer_AF-P32288-F1-model_v2	0.718365	0.862539
OG1313_REF_Scer_AF-P32327-F1-model_v2	0.656713	0.865177
OG5490_REF_Scer_AF-P32340-F1-model_v2	0.621281	0.78569
OG2062_REF_Scer_AF-P32347-F1-model_v2	0.56749	0.823623
OG2353_REF_Scer_AF-P32352-F1-model_v2	0.46	0.761524
OG2465_REF_Scer_AF-P32353-F1-model_v2	0.427656	0.754153
OG1337_REF_Scer_AF-P32356-F1-model_v2	0.462768	0.792254
OG3304_REF_Scer_AF-P32375-F1-model_v2	0.326745	0.670685
OG3774_REF_Scer_AF-P32377-F1-model_v2	0.46092	0.794454
OG2123_REF_Scer_AF-P32378-F1-model_v2	0.465923	0.75
OG4605_REF_Scer_AF-P32419-F1-model_v2	0.452805	0.597413
OG4665_REF_Scer_AF-P32449-F1-model_v2	0.615668	0.799351
OG4275_REF_Scer_AF-P32451-F1-model_v2	0.575929	0.795859
OG3413_REF_Scer_AF-P32452-F1-model_v2	0.355003	0.540673
OG3683_REF_Scer_AF-P32459-F1-model_v2	0.413148	0.603623
OG1955_REF_Scer_AF-P32461-F1-model_v2	0.410314	0.60326
OG2098_REF_Scer_AF-P32462-F1-model_v2	0.457822	0.727811
OG1697_REF_Scer_AF-P32469-F1-model_v2	0.669937	0.838718
OG1959_REF_Scer_AF-P32473-F1-model_v2	0.748538	0.792093
OG4061_REF_Scer_AF-P32476-F1-model_v2	0.428647	0.683249
OG2186_REF_Scer_AF-P32477-F1-model_v2	0.326387	0.655713
OG1168_REF_Scer_AF-P32528-F1-model_v2	0.335849	0.49798
OG4016_REF_Scer_AF-P32582-F1-model_v2	0.575403	0.796262
OG3319_REF_Scer_AF-P32626-F1-model_v2	0.353498	0.654643
OG1746_REF_Scer_AF-P32642-F1-model_v2	0.55907	0.648523
OG1521_REF_Scer_AF-P32771-F1-model_v2	0.616431	0.775222
OG1659_REF_Scer_AF-P32775-F1-model_v2	0.539116	0.792778
OG1081_REF_Scer_AF-P32784-F1-model_v2	0.387945	0.648053
OG2397_REF_Scer_AF-P32796-F1-model_v2	0.287033	0.616595
OG4555_REF_Scer_AF-P32799-F1-model_v2	0.544923	0.688
OG1671_REF_Scer_AF-P32861-F1-model_v2	0.66611	0.869692
OG1556_REF_Scer_AF-P32895-F1-model_v2	0.689846	0.843284
OG1502_REF_Scer_AF-P33300-F1-model_v2	0.467456	0.777236
OG2356_REF_Scer_AF-P33312-F1-model_v2	0.305172	0.662008
OG1112_REF_Scer_AF-P33315-F1-model_v2	0.46624	0.673452
OG4581_REF_Scer_AF-P33330-F1-model_v2	0.525757	0.679477
OG1471_REF_Scer_AF-P33333-F1-model_v2	0.421758	0.588723
OG1302_REF_Scer_AF-P33401-F1-model_v2	0.495542	0.791045
OG2048_REF_Scer_AF-P33412-F1-model_v2	0.295567	0.568239
OG2112_REF_Scer_AF-P33421-F1-model_v2	0.486535	0.580931
OG2357_REF_Scer_AF-P33734-F1-model_v2	0.485895	0.772293
OG1337_REF_Scer_AF-P35172-F1-model_v2	0.456034	0.78543
OG3114_REF_Scer_AF-P35202-F1-model_v2	0.307471	0.521119
OG3782_REF_Scer_AF-P35497-F1-model_v2	0.498392	0.680248
OG4250_REF_Scer_AF-P35731-F1-model_v2	0.244033	0.471804
OG3063_REF_Scer_AF-P36010-F1-model_v2	0.591774	0.835443
OG1276_REF_Scer_AF-P36013-F1-model_v2	0.501384	0.77345
OG2084_REF_Scer_AF-P36024-F1-model_v2	0.576572	0.799688
OG3008_REF_Scer_AF-P36076-F1-model_v2	0.523515	0.753265
OG1242_REF_Scer_AF-P36107-F1-model_v2	0.445786	0.753808
OG4524_REF_Scer_AF-P36143-F1-model_v2	0.244025	0.496715
OG1081_REF_Scer_AF-P36148-F1-model_v2	0.346862	0.592788
OG1966_REF_Scer_AF-P36150-F1-model_v2	0.414269	0.665204
OG1302_REF_Scer_AF-P37012-F1-model_v2	0.542618	0.793514
OG2262_REF_Scer_AF-P37254-F1-model_v2	0.264241	0.610937
OG1030_REF_Scer_AF-P37291-F1-model_v2	0.597731	0.796467
OG1030_REF_Scer_AF-P37292-F1-model_v2	0.491318	0.755284
OG1287_REF_Scer_AF-P37298-F1-model_v2	0.443655	0.548458
OG4552_REF_Scer_AF-P37299-F1-model_v2	0.451613	0.692308
OG1129_REF_Scer_AF-P37303-F1-model_v2	0.519839	0.704787
OG1322_REF_Scer_AF-P38009-F1-model_v2	0.722766	0.899043
OG2588_REF_Scer_AF-P38063-F1-model_v2	0.737186	0.823947
OG1977_REF_Scer_AF-P38066-F1-model_v2	0.575241	0.835034
OG1126_REF_Scer_AF-P38067-F1-model_v2	0.463607	0.674695
OG2573_REF_Scer_AF-P38075-F1-model_v2	0.538053	0.773819
OG1016_REF_Scer_AF-P38113-F1-model_v2	0.529302	0.75086
OG4312_REF_Scer_AF-P38115-F1-model_v2	0.369639	0.622449
OG2882_REF_Scer_AF-P38122-F1-model_v2	0.384389	0.547469
OG1497_REF_Scer_AF-P38143-F1-model_v2	0.540897	0.832885
OG2369_REF_Scer_AF-P38145-F1-model_v2	0.50612	0.738363
OG3935_REF_Scer_AF-P38169-F1-model_v2	0.324057	0.658204
OG3242_REF_Scer_AF-P38179-F1-model_v2	0.313345	0.545775
OG1695_REF_Scer_AF-P38221-F1-model_v2	0.548351	0.737717
OG2044_REF_Scer_AF-P38225-F1-model_v2	0.390931	0.618677
OG4021_REF_Scer_AF-P38242-F1-model_v2	0.345538	0.503286
OG4959_REF_Scer_AF-P38286-F1-model_v2	0.481722	0.70855
OG1502_REF_Scer_AF-P38287-F1-model_v2	0.439837	0.786955
OG1306_REF_Scer_AF-P38298-F1-model_v2	0.337318	0.601418
OG3350_REF_Scer_AF-P38332-F1-model_v2	0.310251	0.55323
OG3313_REF_Scer_AF-P38342-F1-model_v2	0.306328	0.484307
OG1565_REF_Scer_AF-P38604-F1-model_v2	0.434004	0.722657
OG2588_REF_Scer_AF-P38620-F1-model_v2	0.744995	0.819189
OG1779_REF_Scer_AF-P38625-F1-model_v2	0.708488	0.906828
OG1500_REF_Scer_AF-P38627-F1-model_v2	0.579951	0.81102
OG3115_REF_Scer_AF-P38628-F1-model_v2	0.293929	0.66095
OG3018_REF_Scer_AF-P38635-F1-model_v2	0.246524	0.539953
OG2968_REF_Scer_AF-P38689-F1-model_v2	0.798027	0.881693
OG1744_REF_Scer_AF-P38690-F1-model_v2	0.436819	0.712143
OG1354_REF_Scer_AF-P38697-F1-model_v2	0.610874	0.82559
OG1303_REF_Scer_AF-P38703-F1-model_v2	0.501613	0.720401
OG4583_REF_Scer_AF-P38710-F1-model_v2	0.411205	0.651233
OG1022_REF_Scer_AF-P38715-F1-model_v2	0.408043	0.701549
OG1488_REF_Scer_AF-P38720-F1-model_v2	0.73248	0.870986
OG2647_REF_Scer_AF-P38787-F1-model_v2	0.251194	0.468466
OG1857_REF_Scer_AF-P38795-F1-model_v2	0.62135	0.832865
OG1365_REF_Scer_AF-P38816-F1-model_v2	0.687028	0.841776
OG3639_REF_Scer_AF-P38840-F1-model_v2	0.343416	0.503466
OG3991_REF_Scer_AF-P38858-F1-model_v2	0.317145	0.603822
OG1210_REF_Scer_AF-P38891-F1-model_v2	0.56478	0.817647
OG3074_REF_Scer_AF-P38913-F1-model_v2	0.278329	0.608985
OG4624_REF_Scer_AF-P38954-F1-model_v2	0.371218	0.641632
OG1774_REF_Scer_AF-P38972-F1-model_v2	0.451005	0.783742
OG4185_REF_Scer_AF-P38986-F1-model_v2	0.53022	0.643196
OG1615_REF_Scer_AF-P38992-F1-model_v2	0.378598	0.769341
OG1451_REF_Scer_AF-P38998-F1-model_v2	0.541592	0.852208
OG1935_REF_Scer_AF-P38999-F1-model_v2	0.616794	0.799793
OG1240_REF_Scer_AF-P39002-F1-model_v2	0.430939	0.647513
OG2394_REF_Scer_AF-P39006-F1-model_v2	0.445164	0.760291
OG1087_REF_Scer_AF-P39518-F1-model_v2	0.339926	0.519419
OG1445_REF_Scer_AF-P39522-F1-model_v2	0.616053	0.82815
OG2215_REF_Scer_AF-P39525-F1-model_v2	0.375	0.59195
OG1039_REF_Scer_AF-P39533-F1-model_v2	0.45465	0.754776
OG3767_REF_Scer_AF-P39683-F1-model_v2	0.388466	0.724221
OG2147_REF_Scer_AF-P39692-F1-model_v2	0.413613	0.501822
OG1892_REF_Scer_AF-P39708-F1-model_v2	0.59673	0.805923
OG1694_REF_Scer_AF-P39713-F1-model_v2	0.365017	0.593095
OG1694_REF_Scer_AF-P39714-F1-model_v2	0.364528	0.591213
OG3429_REF_Scer_AF-P39726-F1-model_v2	0.439661	0.626115
OG4110_REF_Scer_AF-P39988-F1-model_v2	0.394218	0.604727
OG1273_REF_Scer_AF-P40012-F1-model_v2	0.284832	0.485252
OG4391_REF_Scer_AF-P40017-F1-model_v2	0.288881	0.610296
OG1021_REF_Scer_AF-P40047-F1-model_v2	0.473865	0.730243
OG1433_REF_Scer_AF-P40054-F1-model_v2	0.692174	0.855881
OG3416_REF_Scer_AF-P40099-F1-model_v2	0.247284	0.503356
OG3909_REF_Scer_AF-P40319-F1-model_v2	0.518983	0.804492
OG3000_REF_Scer_AF-P40350-F1-model_v2	0.417746	0.702681
OG2738_REF_Scer_AF-P40351-F1-model_v2	0.456831	0.708714
OG3241_REF_Scer_AF-P40363-F1-model_v2	0.391429	0.670605
OG1254_REF_Scer_AF-P40395-F1-model_v2	0.273212	0.424611
OG1004_REF_Scer_AF-P40459-F1-model_v2	0.347051	0.672946
OG2808_REF_Scer_AF-P40471-F1-model_v2	0.410316	0.646234
OG1854_REF_Scer_AF-P40487-F1-model_v2	0.618421	0.810392
OG2746_REF_Scer_AF-P40495-F1-model_v2	0.593857	0.8401
OG1491_REF_Scer_AF-P40506-F1-model_v2	0.47123	0.750968
OG1433_REF_Scer_AF-P40510-F1-model_v2	0.679303	0.856052
OG1933_REF_Scer_AF-P40545-F1-model_v2	0.425765	0.765419
OG1497_REF_Scer_AF-P40581-F1-model_v2	0.589623	0.847488
OG3630_REF_Scer_AF-P40582-F1-model_v2	0.388966	0.570022
OG3624_REF_Scer_AF-P40857-F1-model_v2	0.370787	0.621566
OG1683_REF_Scer_AF-P40970-F1-model_v2	0.51173	0.729167
OG1897_REF_Scer_AF-P41338-F1-model_v2	0.578253	0.773691
OG2684_REF_Scer_AF-P41735-F1-model_v2	0.535	0.793405
OG3581_REF_Scer_AF-P41835-F1-model_v2	0.412977	0.590773
OG1180_REF_Scer_AF-P41903-F1-model_v2	0.278497	0.476356
OG1137_REF_Scer_AF-P41911-F1-model_v2	0.511006	0.758513
OG1684_REF_Scer_AF-P41921-F1-model_v2	0.596528	0.775289
OG1056_REF_Scer_AF-P41939-F1-model_v2	0.640585	0.82783
OG1446_REF_Scer_AF-P41940-F1-model_v2	0.740773	0.885404
OG1193_REF_Scer_AF-P42222-F1-model_v2	0.538999	0.763352
OG3151_REF_Scer_AF-P42826-F1-model_v2	0.305728	0.62284
OG5096_REF_Scer_AF-P42883-F1-model_v2	0.690825	0.875353
OG3443_REF_Scer_AF-P42941-F1-model_v2	0.348837	0.651266
OG2852_REF_Scer_AF-P43123-F1-model_v2	0.407839	0.713166
OG5096_REF_Scer_AF-P43534-F1-model_v2	0.694395	0.875136
OG3336_REF_Scer_AF-P43567-F1-model_v2	0.329362	0.594254
OG2845_REF_Scer_AF-P43577-F1-model_v2	0.467008	0.562997
OG1822_REF_Scer_AF-P43616-F1-model_v2	0.506649	0.752002
OG3509_REF_Scer_AF-P43619-F1-model_v2	0.579175	0.792191
OG5327_REF_Scer_AF-P43635-F1-model_v2	0.447192	0.716066
OG2999_REF_Scer_AF-P43636-F1-model_v2	0.361799	0.649616
OG2246_REF_Scer_AF-P46151-F1-model_v2	0.405095	0.725925
OG1021_REF_Scer_AF-P46367-F1-model_v2	0.48456	0.739016
OG2161_REF_Scer_AF-P46969-F1-model_v2	0.534102	0.80115
OG4524_REF_Scer_AF-P47011-F1-model_v2	0.262244	0.522317
OG1640_REF_Scer_AF-P47013-F1-model_v2	0.286713	0.593227
OG1759_REF_Scer_AF-P47039-F1-model_v2	0.501972	0.716306
OG1275_REF_Scer_AF-P47052-F1-model_v2	0.651738	0.887155
OG3030_REF_Scer_AF-P47095-F1-model_v2	0.46183	0.694903
OG4102_REF_Scer_AF-P47096-F1-model_v2	0.572909	0.786777
OG3677_REF_Scer_AF-P47125-F1-model_v2	0.241407	0.650287
OG2384_REF_Scer_AF-P47143-F1-model_v2	0.414336	0.732238
OG1390_REF_Scer_AF-P47164-F1-model_v2	0.33244	0.658324
OG4317_REF_Scer_AF-P47165-F1-model_v2	0.566766	0.801478
OG1597_REF_Scer_AF-P47169-F1-model_v2	0.478112	0.644447
OG1210_REF_Scer_AF-P47176-F1-model_v2	0.579978	0.792467
OG5096_REF_Scer_AF-P47183-F1-model_v2	0.687657	0.876006
OG1103_REF_Scer_AF-P47771-F1-model_v2	0.386531	0.640044
OG1240_REF_Scer_AF-P47912-F1-model_v2	0.462649	0.653449
OG4171_REF_Scer_AF-P48015-F1-model_v2	0.415226	0.685077
OG3499_REF_Scer_AF-P48016-F1-model_v2	0.310209	0.630726
OG1096_REF_Scer_AF-P48570-F1-model_v2	0.819953	0.933141
OG3069_REF_Scer_AF-P49017-F1-model_v2	0.509139	0.833375
OG2227_REF_Scer_AF-P49095-F1-model_v2	0.445545	0.746942
OG1111_REF_Scer_AF-P49367-F1-model_v2	0.507297	0.81197
OG2282_REF_Scer_AF-P49435-F1-model_v2	0.586737	0.766177
OG1022_REF_Scer_AF-P49954-F1-model_v2	0.4853	0.700048
OG2603_REF_Scer_AF-P50076-F1-model_v2	0.347923	0.592066
OG1354_REF_Scer_AF-P50094-F1-model_v2	0.636721	0.852829
OG1354_REF_Scer_AF-P50095-F1-model_v2	0.638651	0.84915
OG2868_REF_Scer_AF-P50107-F1-model_v2	0.435491	0.666201
OG1630_REF_Scer_AF-P50264-F1-model_v2	0.290445	0.535563
OG4010_REF_Scer_AF-P50861-F1-model_v2	0.585551	0.778647
OG1060_REF_Scer_AF-P50873-F1-model_v2	0.435897	0.590426
OG2774_REF_Scer_AF-P51601-F1-model_v2	0.725977	0.854545
OG1299_REF_Scer_AF-P52489-F1-model_v2	0.487809	0.760807
OG1264_REF_Scer_AF-P52892-F1-model_v2	0.421165	0.701799
OG1264_REF_Scer_AF-P52893-F1-model_v2	0.443871	0.756556
OG1055_REF_Scer_AF-P52910-F1-model_v2	0.517668	0.729686
OG2228_REF_Scer_AF-P53037-F1-model_v2	0.377437	0.660209
OG1121_REF_Scer_AF-P53045-F1-model_v2	0.581711	0.826471
OG1377_REF_Scer_AF-P53090-F1-model_v2	0.45483	0.647293
OG3557_REF_Scer_AF-P53101-F1-model_v2	0.447794	0.639297
OG2495_REF_Scer_AF-P53128-F1-model_v2	0.446429	0.727359
OG1004_REF_Scer_AF-P53131-F1-model_v2	0.452654	0.669372
OG3458_REF_Scer_AF-P53164-F1-model_v2	0.381619	0.490532
OG2913_REF_Scer_AF-P53178-F1-model_v2	0.290182	0.495278
OG3488_REF_Scer_AF-P53184-F1-model_v2	0.252638	0.562424
OG2116_REF_Scer_AF-P53199-F1-model_v2	0.535714	0.791865
OG1473_REF_Scer_AF-P53204-F1-model_v2	0.618497	0.906953
OG1667_REF_Scer_AF-P53228-F1-model_v2	0.491459	0.759813
OG2409_REF_Scer_AF-P53312-F1-model_v2	0.519101	0.752669
OG3991_REF_Scer_AF-P53315-F1-model_v2	0.252194	0.548816
OG2783_REF_Scer_AF-P53318-F1-model_v2	0.408265	0.622718
OG1488_REF_Scer_AF-P53319-F1-model_v2	0.679236	0.875568
OG3025_REF_Scer_AF-P53332-F1-model_v2	0.316194	0.508685
OG1696_REF_Scer_AF-P53598-F1-model_v2	0.563758	0.810974
OG1414_REF_Scer_AF-P53685-F1-model_v2	0.467747	0.718233
OG2646_REF_Scer_AF-P53730-F1-model_v2	0.321871	0.541142
OG2380_REF_Scer_AF-P53848-F1-model_v2	0.31727	0.546109
OG3638_REF_Scer_AF-P53868-F1-model_v2	0.311588	0.577157
OG4226_REF_Scer_AF-P53909-F1-model_v2	0.378351	0.733984
OG2924_REF_Scer_AF-P53915-F1-model_v2	0.313991	0.559242
OG3104_REF_Scer_AF-P53954-F1-model_v2	0.272797	0.59501
OG1056_REF_Scer_AF-P53982-F1-model_v2	0.564715	0.818638
OG1322_REF_Scer_AF-P54113-F1-model_v2	0.713415	0.884814
OG1103_REF_Scer_AF-P54114-F1-model_v2	0.373662	0.621777
OG1021_REF_Scer_AF-P54115-F1-model_v2	0.420091	0.639696
OG1596_REF_Scer_AF-P54781-F1-model_v2	0.61764	0.811836
OG2506_REF_Scer_AF-P54783-F1-model_v2	0.409311	0.680643
OG1904_REF_Scer_AF-P54839-F1-model_v2	0.603331	0.768561
OG2752_REF_Scer_AF-P54885-F1-model_v2	0.505487	0.762586
OG2086_REF_Scer_AF-P80210-F1-model_v2	0.665417	0.857385
OG2637_REF_Scer_AF-P80235-F1-model_v2	0.357327	0.685197
OG1137_REF_Scer_AF-Q00055-F1-model_v2	0.529478	0.762688
OG1275_REF_Scer_AF-Q00711-F1-model_v2	0.68512	0.89372
OG1753_REF_Scer_AF-Q00764-F1-model_v2	0.635027	0.845826
OG1254_REF_Scer_AF-Q01519-F1-model_v2	0.697269	0.829268
OG1055_REF_Scer_AF-Q01574-F1-model_v2	0.406307	0.696108
OG3525_REF_Scer_AF-Q01802-F1-model_v2	0.36129	0.603759
OG2074_REF_Scer_AF-Q02046-F1-model_v2	0.547755	0.800973
OG2837_REF_Scer_AF-Q02196-F1-model_v2	0.701261	0.832037
OG3048_REF_Scer_AF-Q02784-F1-model_v2	0.661972	0.854182
OG1306_REF_Scer_AF-Q02896-F1-model_v2	0.315636	0.629939
OG3394_REF_Scer_AF-Q03266-F1-model_v2	0.229323	0.506696
OG1758_REF_Scer_AF-Q03529-F1-model_v2	0.515986	0.752113
OG5735_REF_Scer_AF-Q03579-F1-model_v2	0.468852	0.697509
OG3714_REF_Scer_AF-Q03677-F1-model_v2	0.369464	0.698931
OG4645_REF_Scer_AF-Q03778-F1-model_v2	0.344862	0.585761
OG1746_REF_Scer_AF-Q03835-F1-model_v2	0.558313	0.666667
OG2578_REF_Scer_AF-Q03941-F1-model_v2	0.40591	0.639655
OG4463_REF_Scer_AF-Q04066-F1-model_v2	0.256897	0.432268
OG4398_REF_Scer_AF-Q04178-F1-model_v2	0.651875	0.821618
OG3917_REF_Scer_AF-Q04179-F1-model_v2	0.253631	0.576045
OG2283_REF_Scer_AF-Q04212-F1-model_v2	0.292338	0.633651
OG1329_REF_Scer_AF-Q04409-F1-model_v2	0.422302	0.712888
OG2190_REF_Scer_AF-Q04430-F1-model_v2	0.508889	0.709533
OG2112_REF_Scer_AF-Q04487-F1-model_v2	0.383838	0.67226
OG1390_REF_Scer_AF-Q04533-F1-model_v2	0.306222	0.607126
OG3112_REF_Scer_AF-Q05521-F1-model_v2	0.373654	0.627735
OG4583_REF_Scer_AF-Q05533-F1-model_v2	0.42021	0.647314
OG2557_REF_Scer_AF-Q05567-F1-model_v2	0.482556	0.702531
OG2741_REF_Scer_AF-Q05584-F1-model_v2	0.318304	0.710602
OG3207_REF_Scer_AF-Q05788-F1-model_v2	0.445074	0.678859
OG1807_REF_Scer_AF-Q05871-F1-model_v2	0.298011	0.540239
OG4043_REF_Scer_AF-Q05902-F1-model_v2	0.275761	0.593992
OG2148_REF_Scer_AF-Q05911-F1-model_v2	0.759615	0.883683
OG3740_REF_Scer_AF-Q05979-F1-model_v2	0.431583	0.672635
OG1318_REF_Scer_AF-Q06147-F1-model_v2	0.401167	0.612941
OG1473_REF_Scer_AF-Q06178-F1-model_v2	0.66252	0.919738
OG1287_REF_Scer_AF-Q06236-F1-model_v2	0.446799	0.578603
OG3095_REF_Scer_AF-Q06489-F1-model_v2	0.377409	0.718081
OG3811_REF_Scer_AF-Q06490-F1-model_v2	0.35348	0.5591
OG4396_REF_Scer_AF-Q06549-F1-model_v2	0.428814	0.505538
OG2348_REF_Scer_AF-Q06625-F1-model_v2	0.429307	0.724084
OG1498_REF_Scer_AF-Q06702-F1-model_v2	0.320661	0.696716
OG1498_REF_Scer_AF-Q06703-F1-model_v2	0.379493	0.709527
OG1060_REF_Scer_AF-Q07471-F1-model_v2	0.392238	0.578853
OG3681_REF_Scer_AF-Q07560-F1-model_v2	0.343455	0.667068
OG1380_REF_Scer_AF-Q07729-F1-model_v2	0.335233	0.605776
OG5096_REF_Scer_AF-Q07748-F1-model_v2	0.694075	0.875135
OG3782_REF_Scer_AF-Q07786-F1-model_v2	0.496791	0.6806
OG2308_REF_Scer_AF-Q07938-F1-model_v2	0.480994	0.712016
OG3782_REF_Scer_AF-Q07993-F1-model_v2	0.394596	0.596722
OG2031_REF_Scer_AF-Q08220-F1-model_v2	0.285792	0.625224
OG3811_REF_Scer_AF-Q08224-F1-model_v2	0.361559	0.556747
OG2084_REF_Scer_AF-Q08438-F1-model_v2	0.547049	0.763928
OG1807_REF_Scer_AF-Q08558-F1-model_v2	0.25693	0.510154
OG2126_REF_Scer_AF-Q08645-F1-model_v2	0.387701	0.695796
OG1458_REF_Scer_AF-Q08911-F1-model_v2	0.549573	0.782075
OG3811_REF_Scer_AF-Q08975-F1-model_v2	0.389209	0.5842
OG2901_REF_Scer_AF-Q12001-F1-model_v2	0.425702	0.665499
OG3679_REF_Scer_AF-Q12051-F1-model_v2	0.31167	0.587706
OG1394_REF_Scer_AF-Q12069-F1-model_v2	0.42697	0.728078
OG2508_REF_Scer_AF-Q12074-F1-model_v2	0.668933	0.855275
OG1096_REF_Scer_AF-Q12122-F1-model_v2	0.825287	0.938991
OG1115_REF_Scer_AF-Q12166-F1-model_v2	0.611372	0.772604
OG4004_REF_Scer_AF-Q12178-F1-model_v2	0.51938	0.753382
OG1764_REF_Scer_AF-Q12189-F1-model_v2	0.463696	0.765866
OG1390_REF_Scer_AF-Q12198-F1-model_v2	0.252927	0.544618
OG1318_REF_Scer_AF-Q12246-F1-model_v2	0.380915	0.611024
OG2007_REF_Scer_AF-Q12265-F1-model_v2	0.640528	0.758472
OG2741_REF_Scer_AF-Q12320-F1-model_v2	0.298906	0.706539
OG1394_REF_Scer_AF-Q12362-F1-model_v2	0.46118	0.723105
OG3551_REF_Scer_AF-Q12452-F1-model_v2	0.444743	0.635804
OG3801_REF_Scer_AF-Q12455-F1-model_v2	0.412361	0.678856
OG4008_REF_Scer_AF-Q12676-F1-model_v2	0.295971	0.590345
OG1589_REF_Scer_AF-Q12680-F1-model_v2	0.528528	0.801837
OG2765_REF_Scer_AF-Q3E840-F1-model_v2	0.642722	0.700965
OG2562_REF_Scer_AF-Q99190-F1-model_v2	0.412855	0.590466
OG2061_REF_Scer_AF-Q99258-F1-model_v2	0.52581	0.712952
OG3531_REF_Scer_AF-Q99312-F1-model_v2	0.377919	0.688811

## Sheet: A Histogram
x	CR Surface	y	CR Core
0.025	0	0.025	0
0.075	0	0.075	0
0.125	0.0378072	0.125	0
0.175	0	0.175	0
0.225	0.26465	0.225	0
0.275	1.17202	0.275	0
0.325	1.66352	0.325	0
0.375	2.0794	0.375	0.0378072
0.425	2.83554	0.425	0.113422
0.475	2.38185	0.475	0.340265
0.525	2.98677	0.525	0.94518
0.575	2.34405	0.575	1.62571
0.625	1.85255	0.625	2.23062
0.675	1.24764	0.675	2.49527
0.725	0.831758	0.725	2.94896
0.775	0.189036	0.775	3.81853
0.825	0.113422	0.825	3.51607
0.875	0	0.875	1.5879
0.925	0	0.925	0.340265
0.975	0	0.975	0

## Sheet: A Highlights
Indices (P40099):
Core:	3 6 7 10 14 17 22 25 26 29 30 32 33 36 37 42 45 46 47 48 54 55 56 58 61 62 64 65 66 70 71 72 73 74 75 76 78 79 80 83 85 93 95 96 97 98 99 101 104 106 107 110 113 120 121 125 128 131 133 134 135 136 137 138 139 140 141 142 146 147 148 149 150 155 156 157 158 159 160 162 163 167 172 173 174 175 176 177 178 179 181 182 184 187 193 194 196 197 198 199 200 201 202 205 209
Surface:	0 1 2 4 5 8 9 11 12 13 15 16 18 19 20 21 23 24 27 28 31 34 35 38 39 40 41 43 44 49 50 51 52 53 57 59 60 63 67 68 69 77 81 82 84 86 87 88 89 90 91 92 94 100 102 103 105 108 109 111 112 114 115 116 117 118 119 122 123 124 126 127 129 130 132 143 144 145 151 152 153 154 161 164 165 166 168 169 170 171 180 183 185 186 188 189 190 191 192 195 203 204 206 207 208 210

## Sheet: B
x	Complete	Binding site (CSb)	Surface	Core
0.025	0	0.149254	0	0
0.075	0	0	0	0
0.125	0	0.149254	0.0378072	0
0.175	0	0.149254	0	0
0.225	0.0378072	0.149254	0.26465	0
0.275	0	0	1.17202	0
0.325	0	0	1.66352	0
0.375	0.302457	0	2.0794	0.0378072
0.425	0.756144	0.149254	2.83554	0.113422
0.475	1.70132	0.149254	2.38185	0.340265
0.525	2.79773	0.597015	2.98677	0.94518
0.575	2.30624	0.149254	2.34405	1.62571
0.625	3.36484	0.447761	1.85255	2.23062
0.675	2.87335	0.298507	1.24764	2.49527
0.725	2.91115	1.04478	0.831758	2.94896
0.775	2.00378	2.68657	0.189036	3.81853
0.825	0.831758	2.53731	0.113422	3.51607
0.875	0.113422	4.32836	0	1.5879
0.925	0	3.28358	0	0.340265
0.975	0	3.73134	0	0

## Sheet: B raw data
	Complete	Binding site (CSb)	Surface	Core
OG4352_REF_Scer_AF-P00127-F1-model_v2	0.487109	0.111111	0.509113	0.526316
OG3208_REF_Scer_AF-P00128-F1-model_v2	0.600053	0.474359	0.563399	0.685294
OG1016_REF_Scer_AF-P00330-F1-model_v2	0.748469		0.616886	0.833244
OG1016_REF_Scer_AF-P00331-F1-model_v2	0.748866		0.626306	0.826928
OG1145_REF_Scer_AF-P00358-F1-model_v2	0.78802	0.930789	0.733558	0.825179
OG1145_REF_Scer_AF-P00359-F1-model_v2	0.793993	0.923313	0.741189	0.829955
OG1145_REF_Scer_AF-P00360-F1-model_v2	0.776403	0.930789	0.728505	0.809131
OG4316_REF_Scer_AF-P00424-F1-model_v2	0.534953		0.49281	0.730689
OG4316_REF_Scer_AF-P00425-F1-model_v2	0.552747		0.500536	0.786008
OG2714_REF_Scer_AF-P00427-F1-model_v2	0.790822		0.734326	0.865306
OG1979_REF_Scer_AF-P00445-F1-model_v2	0.717187	0.905093	0.601072	0.832689
OG3185_REF_Scer_AF-P00447-F1-model_v2	0.675036	0.914141	0.567877	0.770294
OG3837_REF_Scer_AF-P00498-F1-model_v2	0.695484		0.592954	0.790967
OG1299_REF_Scer_AF-P00549-F1-model_v2	0.758158	0.860518	0.640967	0.829527
OG1424_REF_Scer_AF-P00560-F1-model_v2	0.772236	0.892927	0.652422	0.852431
OG2654_REF_Scer_AF-P00572-F1-model_v2	0.533459	0.855728	0.362766	0.658727
OG5441_REF_Scer_AF-P00724-F1-model_v2	0.526139		0.340396	0.611521
OG2936_REF_Scer_AF-P00812-F1-model_v2	0.60505		0.44187	0.688505
OG2113_REF_Scer_AF-P00815-F1-model_v2	0.664788		0.579609	0.777348
OG1416_REF_Scer_AF-P00890-F1-model_v2	0.813692		0.744019	0.865598
OG2028_REF_Scer_AF-P00899-F1-model_v2	0.716369		0.551157	0.806364
OG3874_REF_Scer_AF-P00912-F1-model_v2	0.523857		0.334932	0.635077
OG1193_REF_Scer_AF-P00924-F1-model_v2	0.785798	0.866228	0.667645	0.846242
OG1193_REF_Scer_AF-P00925-F1-model_v2	0.780491	0.873699	0.644812	0.849866
OG1788_REF_Scer_AF-P00927-F1-model_v2	0.711247		0.573687	0.805414
OG1724_REF_Scer_AF-P00931-F1-model_v2	0.764288		0.570994	0.849793
OG3108_REF_Scer_AF-P00937-F1-model_v2	0.627299		0.408886	0.763287
OG2197_REF_Scer_AF-P00942-F1-model_v2	0.718194	0.753448	0.585917	0.811026
OG2794_REF_Scer_AF-P00950-F1-model_v2	0.773329	0.990775	0.608187	0.888596
OG3702_REF_Scer_AF-P03962-F1-model_v2	0.728239	0.95768	0.588465	0.824214
OG1032_REF_Scer_AF-P03965-F1-model_v2	0.74802		0.527814	0.83128
OG3505_REF_Scer_AF-P04037-F1-model_v2	0.660736	0.867133	0.634201	0.733997
OG4751_REF_Scer_AF-P04039-F1-model_v2	0.57485		0.591102	0.707317
OG1819_REF_Scer_AF-P04046-F1-model_v2	0.733471		0.604623	0.804226
OG3043_REF_Scer_AF-P04161-F1-model_v2	0.607512		0.466545	0.723
OG2930_REF_Scer_AF-P04173-F1-model_v2	0.796151		0.697898	0.867571
OG4231_REF_Scer_AF-P04385-F1-model_v2	0.579764	0.866978	0.373533	0.688223
OG3994_REF_Scer_AF-P04397-F1-model_v2	0.614917	0.871127	0.457741	0.706957
OG1208_REF_Scer_AF-P04806-F1-model_v2	0.659072	0.961631	0.539328	0.739442
OG1208_REF_Scer_AF-P04807-F1-model_v2	0.673189	0.945107	0.562476	0.748585
OG1617_REF_Scer_AF-P05150-F1-model_v2	0.650927		0.543218	0.717422
OG1767_REF_Scer_AF-P05373-F1-model_v2	0.748962	0.956345	0.631788	0.827645
OG3877_REF_Scer_AF-P05374-F1-model_v2	0.446828		0.344688	0.583594
OG2645_REF_Scer_AF-P05375-F1-model_v2	0.573514		0.397904	0.752377
OG1813_REF_Scer_AF-P05694-F1-model_v2	0.756699		0.576387	0.848878
OG1944_REF_Scer_AF-P06106-F1-model_v2	0.744286		0.684116	0.783548
OG5404_REF_Scer_AF-P06115-F1-model_v2	0.624438		0.509342	0.712351
OG1569_REF_Scer_AF-P06168-F1-model_v2	0.871913		0.828604	0.925412
OG1060_REF_Scer_AF-P06169-F1-model_v2	0.67357	0.843529	0.552387	0.74031
OG3856_REF_Scer_AF-P06174-F1-model_v2	0.459675		0.366841	0.551067
OG3196_REF_Scer_AF-P06197-F1-model_v2	0.542008		0.428755	0.689457
OG1115_REF_Scer_AF-P06208-F1-model_v2	0.719437		0.624586	0.787955
OG2655_REF_Scer_AF-P06633-F1-model_v2	0.768682		0.684004	0.826746
OG1414_REF_Scer_AF-P06700-F1-model_v2	0.608546	0.874715	0.459409	0.730222
OG2841_REF_Scer_AF-P06738-F1-model_v2	0.723009	1	0.546675	0.814864
OG2129_REF_Scer_AF-P06785-F1-model_v2	0.761001		0.606395	0.865724
OG2248_REF_Scer_AF-P07143-F1-model_v2	0.820567	0.859323	0.769752	0.906843
OG1463_REF_Scer_AF-P07149-F1-model_v2	0.620155	0.930801	0.485351	0.704477
OG2740_REF_Scer_AF-P07170-F1-model_v2	0.781307	0.948602	0.658017	0.893207
OG2238_REF_Scer_AF-P07172-F1-model_v2	0.570601		0.452436	0.641259
OG1825_REF_Scer_AF-P07244-F1-model_v2	0.589589		0.436865	0.678391
OG1052_REF_Scer_AF-P07245-F1-model_v2	0.664825		0.496871	0.756379
OG1016_REF_Scer_AF-P07246-F1-model_v2	0.747567		0.600477	0.840708
OG4118_REF_Scer_AF-P07255-F1-model_v2	0.530788		0.524125	0.69697
OG4150_REF_Scer_AF-P07256-F1-model_v2	0.518819	0.735294	0.448382	0.568347
OG2006_REF_Scer_AF-P07257-F1-model_v2	0.489216		0.400926	0.558597
OG2721_REF_Scer_AF-P07258-F1-model_v2	0.707601		0.489354	0.811082
OG1032_REF_Scer_AF-P07259-F1-model_v2	0.610044		0.368448	0.703003
OG1892_REF_Scer_AF-P07262-F1-model_v2	0.738943		0.606025	0.817158
OG1422_REF_Scer_AF-P07264-F1-model_v2	0.781466		0.567535	0.874653
OG1595_REF_Scer_AF-P07275-F1-model_v2	0.662288		0.514612	0.752452
OG2678_REF_Scer_AF-P07277-F1-model_v2	0.500982		0.317531	0.602664
OG2347_REF_Scer_AF-P07283-F1-model_v2	0.769196		0.656707	0.866667
OG3065_REF_Scer_AF-P07285-F1-model_v2	0.546272		0.382363	0.642803
OG2265_REF_Scer_AF-P07286-F1-model_v2	0.629179		0.513752	0.7105
OG1388_REF_Scer_AF-P07342-F1-model_v2	0.74628	0.888481	0.614651	0.81835
OG1714_REF_Scer_AF-P07702-F1-model_v2	0.624319		0.447894	0.703666
OG4379_REF_Scer_AF-P07807-F1-model_v2	0.478956		0.387974	0.549275
OG1685_REF_Scer_AF-P07991-F1-model_v2	0.689065		0.555118	0.777835
OG1012_REF_Scer_AF-P08004-F1-model_v2	0.522475		0.340969	0.61996
OG1564_REF_Scer_AF-P08019-F1-model_v2	0.429767		0.208944	0.509665
OG3575_REF_Scer_AF-P08067-F1-model_v2	0.780641	0.884858	0.700041	0.915972
OG1218_REF_Scer_AF-P08417-F1-model_v2	0.741974		0.625173	0.816973
OG4707_REF_Scer_AF-P08431-F1-model_v2	0.645691		0.48978	0.763897
OG3445_REF_Scer_AF-P08432-F1-model_v2	0.598228		0.435952	0.691787
OG2956_REF_Scer_AF-P08456-F1-model_v2	0.665126		0.555199	0.788189
OG3006_REF_Scer_AF-P08465-F1-model_v2	0.670221		0.492087	0.773443
OG2156_REF_Scer_AF-P08524-F1-model_v2	0.711497		0.546049	0.828498
OG4360_REF_Scer_AF-P08525-F1-model_v2	0.616483	0.810127	0.608898	0.728972
OG2365_REF_Scer_AF-P08536-F1-model_v2	0.701874	0.764086	0.533223	0.809367
OG1621_REF_Scer_AF-P08566-F1-model_v2	0.639883		0.489284	0.719923
OG1416_REF_Scer_AF-P08679-F1-model_v2	0.737667		0.619038	0.825974
OG1815_REF_Scer_AF-P09201-F1-model_v2	0.703115		0.587026	0.783552
OG2629_REF_Scer_AF-P09368-F1-model_v2	0.527842		0.330896	0.64581
OG1052_REF_Scer_AF-P09440-F1-model_v2	0.663482		0.497309	0.757811
OG1629_REF_Scer_AF-P09624-F1-model_v2	0.736258	0.877798	0.648181	0.796709
OG1487_REF_Scer_AF-P09938-F1-model_v2	0.782803	1	0.660709	0.866085
OG1899_REF_Scer_AF-P09950-F1-model_v2	0.709513		0.568894	0.80513
OG1357_REF_Scer_AF-P0CF18-F1-model_v2	0.604139		0.44712	0.678112
OG1193_REF_Scer_AF-P0CX10-F1-model_v2	0.686709	0.829803	0.541873	0.763016
OG1193_REF_Scer_AF-P0CX11-F1-model_v2	0.686942	0.867284	0.5406	0.763521
OG4185_REF_Scer_AF-P0CX77-F1-model_v2	0.622035		0.563869	0.673036
OG4185_REF_Scer_AF-P0CX78-F1-model_v2	0.623818		0.56472	0.674673
OG4185_REF_Scer_AF-P0CX79-F1-model_v2	0.621876		0.564181	0.672575
OG4185_REF_Scer_AF-P0CZ17-F1-model_v2	0.624778		0.568217	0.675112
OG4346_REF_Scer_AF-P10174-F1-model_v2	0.555262		0.557873	0.589041
OG1355_REF_Scer_AF-P10614-F1-model_v2	0.689592		0.535042	0.792103
OG1516_REF_Scer_AF-P10659-F1-model_v2	0.819615		0.714808	0.882574
OG1665_REF_Scer_AF-P10869-F1-model_v2	0.68191		0.520797	0.783916
OG1881_REF_Scer_AF-P10963-F1-model_v2	0.754558		0.574751	0.860055
OG1313_REF_Scer_AF-P11154-F1-model_v2	0.787702		0.653929	0.863701
OG2537_REF_Scer_AF-P11353-F1-model_v2	0.705511	0.728889	0.534257	0.807701
OG1333_REF_Scer_AF-P11412-F1-model_v2	0.667376		0.541131	0.751358
OG3214_REF_Scer_AF-P11986-F1-model_v2	0.698937	0.94177	0.549131	0.802878
OG1360_REF_Scer_AF-P12683-F1-model_v2	0.584842		0.557181	0.691352
OG1360_REF_Scer_AF-P12684-F1-model_v2	0.525223		0.493243	0.626577
OG2071_REF_Scer_AF-P12695-F1-model_v2	0.663773		0.615408	0.714551
OG2038_REF_Scer_AF-P12709-F1-model_v2	0.814224		0.708406	0.886932
OG4231_REF_Scer_AF-P13045-F1-model_v2	0.551238	0.76129	0.347145	0.66018
OG2214_REF_Scer_AF-P13259-F1-model_v2	0.756402		0.676353	0.853237
OG1674_REF_Scer_AF-P13298-F1-model_v2	0.688735	0.920415	0.58555	0.778431
OG1883_REF_Scer_AF-P13663-F1-model_v2	0.757327		0.636472	0.831924
OG1122_REF_Scer_AF-P13711-F1-model_v2	0.523352		0.41769	0.591747
OG3902_REF_Scer_AF-P14020-F1-model_v2	0.592979		0.502893	0.710075
OG1012_REF_Scer_AF-P14180-F1-model_v2	0.536062		0.359337	0.622882
OG1432_REF_Scer_AF-P14540-F1-model_v2	0.755142		0.611836	0.844222
OG1357_REF_Scer_AF-P14742-F1-model_v2	0.766471		0.645679	0.835531
OG2032_REF_Scer_AF-P14843-F1-model_v2	0.735854		0.626515	0.808654
OG1667_REF_Scer_AF-P15019-F1-model_v2	0.727305	0.739704	0.545158	0.838437
OG1310_REF_Scer_AF-P15202-F1-model_v2	0.651071	0.826923	0.552592	0.733784
OG1622_REF_Scer_AF-P15274-F1-model_v2	0.719986		0.582668	0.802169
OG1975_REF_Scer_AF-P15454-F1-model_v2	0.705839	0.885	0.573201	0.824287
OG3676_REF_Scer_AF-P15496-F1-model_v2	0.64323		0.393505	0.800154
OG2290_REF_Scer_AF-P15700-F1-model_v2	0.660503	0.877949	0.487213	0.816208
OG3001_REF_Scer_AF-P15807-F1-model_v2	0.393074	0.512456	0.357516	0.438615
OG1004_REF_Scer_AF-P15938-F1-model_v2	0.493276	0.784288	0.320102	0.600812
OG1603_REF_Scer_AF-P16120-F1-model_v2	0.699328	0.990385	0.477734	0.815386
OG2807_REF_Scer_AF-P16387-F1-model_v2	0.783615		0.703619	0.840014
OG1060_REF_Scer_AF-P16467-F1-model_v2	0.656848	0.884873	0.534556	0.723313
OG2960_REF_Scer_AF-P16622-F1-model_v2	0.674875	1	0.52249	0.772669
OG1673_REF_Scer_AF-P16661-F1-model_v2	0.518042		0.366155	0.623865
OG1054_REF_Scer_AF-P16861-F1-model_v2	0.637665	0.917889	0.503267	0.708957
OG1054_REF_Scer_AF-P16862-F1-model_v2	0.646904	0.94279	0.501962	0.717391
OG3120_REF_Scer_AF-P17423-F1-model_v2	0.737436		0.561179	0.853841
OG1835_REF_Scer_AF-P17505-F1-model_v2	0.725024	0.790123	0.623026	0.797314
OG1157_REF_Scer_AF-P17649-F1-model_v2	0.6469		0.528097	0.725051
OG1567_REF_Scer_AF-P17695-F1-model_v2	0.55442	0.864516	0.424263	0.702527
OG1329_REF_Scer_AF-P17709-F1-model_v2	0.615073		0.434319	0.727307
OG1468_REF_Scer_AF-P17898-F1-model_v2	0.522262		0.38937	0.621026
OG2871_REF_Scer_AF-P18408-F1-model_v2	0.642127	0.904048	0.468791	0.765391
OG3612_REF_Scer_AF-P18562-F1-model_v2	0.749468		0.650066	0.849376
OG3062_REF_Scer_AF-P18900-F1-model_v2	0.676101		0.504945	0.800682
OG1316_REF_Scer_AF-P19097-F1-model_v2	0.675985	0.548196	0.554207	0.765186
OG1924_REF_Scer_AF-P19262-F1-model_v2	0.769331		0.793013	0.838365
OG1516_REF_Scer_AF-P19358-F1-model_v2	0.818646		0.702828	0.889097
OG1039_REF_Scer_AF-P19414-F1-model_v2	0.702999		0.545539	0.782953
OG2218_REF_Scer_AF-P20049-F1-model_v2	0.669619		0.475302	0.782719
OG2056_REF_Scer_AF-P20051-F1-model_v2	0.632391		0.432321	0.74537
OG1004_REF_Scer_AF-P20095-F1-model_v2	0.498909	0.789962	0.350362	0.577132
OG2182_REF_Scer_AF-P20485-F1-model_v2	0.494589		0.298532	0.613633
OG1585_REF_Scer_AF-P20967-F1-model_v2	0.755318		0.634406	0.821254
OG1470_REF_Scer_AF-P21147-F1-model_v2	0.640349		0.521844	0.748909
OG2912_REF_Scer_AF-P21182-F1-model_v2	0.531809		0.292216	0.649495
OG2053_REF_Scer_AF-P21264-F1-model_v2	0.651585		0.490003	0.750612
OG1070_REF_Scer_AF-P21524-F1-model_v2	0.740618	0.896114	0.615923	0.805069
OG1070_REF_Scer_AF-P21672-F1-model_v2	0.719865	0.880379	0.577756	0.791609
OG2704_REF_Scer_AF-P21801-F1-model_v2	0.812978		0.707165	0.91246
OG1170_REF_Scer_AF-P21826-F1-model_v2	0.665112		0.433278	0.779388
OG1056_REF_Scer_AF-P21954-F1-model_v2	0.754088	0.998989	0.635504	0.839753
OG1468_REF_Scer_AF-P22140-F1-model_v2	0.522301		0.402523	0.610742
OG1631_REF_Scer_AF-P22217-F1-model_v2	0.617062	0.756923	0.551422	0.693345
OG4744_REF_Scer_AF-P22289-F1-model_v2	0.57499	0.703863	0.560254	0.734694
OG1631_REF_Scer_AF-P22803-F1-model_v2	0.602122	0.763077	0.552458	0.659664
OG1112_REF_Scer_AF-P23254-F1-model_v2	0.638663	0.903353	0.50123	0.711979
OG1266_REF_Scer_AF-P23337-F1-model_v2	0.748817	0.797559	0.60612	0.838103
OG1640_REF_Scer_AF-P23501-F1-model_v2	0.456115		0.261752	0.589189
OG1650_REF_Scer_AF-P23542-F1-model_v2	0.614939	0.939568	0.462183	0.720367
OG1004_REF_Scer_AF-P24384-F1-model_v2	0.527397	0.80971	0.389777	0.613383
OG2567_REF_Scer_AF-P24521-F1-model_v2	0.476887		0.257274	0.586632
OG2382_REF_Scer_AF-P25045-F1-model_v2	0.487407		0.383602	0.561644
OG1730_REF_Scer_AF-P25087-F1-model_v2	0.685642		0.465244	0.810881
OG3221_REF_Scer_AF-P25335-F1-model_v2	0.617774		0.527755	0.68254
OG1434_REF_Scer_AF-P25340-F1-model_v2	0.673426		0.525593	0.77219
OG3021_REF_Scer_AF-P25358-F1-model_v2	0.678508		0.511951	0.822619
OG4758_REF_Scer_AF-P25372-F1-model_v2	0.477232		0.405569	0.551724
OG1567_REF_Scer_AF-P25373-F1-model_v2	0.540205	0.833333	0.387032	0.711016
OG1785_REF_Scer_AF-P25578-F1-model_v2	0.550508		0.33061	0.660196
OG2577_REF_Scer_AF-P25605-F1-model_v2	0.719832		0.694781	0.827456
OG1603_REF_Scer_AF-P25632-F1-model_v2	0.245098	0	0.111111	0.395833
OG1060_REF_Scer_AF-P26263-F1-model_v2	0.653601	0.896808	0.515338	0.727805
OG5118_REF_Scer_AF-P26364-F1-model_v2	0.600282		0.442994	0.743511
OG1266_REF_Scer_AF-P27472-F1-model_v2	0.745137	0.841553	0.597417	0.839259
OG2183_REF_Scer_AF-P27515-F1-model_v2	0.580577		0.440741	0.682292
OG2453_REF_Scer_AF-P27616-F1-model_v2	0.697104	0.8355	0.525681	0.826438
OG2903_REF_Scer_AF-P27680-F1-model_v2	0.527958		0.372073	0.638344
OG1364_REF_Scer_AF-P27796-F1-model_v2	0.650851	0.705491	0.47928	0.750634
OG2099_REF_Scer_AF-P28240-F1-model_v2	0.675582		0.54475	0.779619
OG1786_REF_Scer_AF-P28241-F1-model_v2	0.73216	0.859259	0.61498	0.815449
OG1500_REF_Scer_AF-P28274-F1-model_v2	0.746794		0.597273	0.827138
OG1303_REF_Scer_AF-P28496-F1-model_v2	0.602624		0.492056	0.694293
OG2082_REF_Scer_AF-P28777-F1-model_v2	0.766873		0.673764	0.840394
OG2057_REF_Scer_AF-P28789-F1-model_v2	0.606384		0.445752	0.717987
OG2677_REF_Scer_AF-P28834-F1-model_v2	0.701842	0.850694	0.618975	0.75932
OG1230_REF_Scer_AF-P29465-F1-model_v2	0.675546		0.535198	0.766629
OG1365_REF_Scer_AF-P29509-F1-model_v2	0.811914	0.932866	0.756441	0.856863
OG2498_REF_Scer_AF-P29704-F1-model_v2	0.599435		0.429802	0.717227
OG1880_REF_Scer_AF-P29952-F1-model_v2	0.64989		0.426597	0.778652
OG1674_REF_Scer_AF-P30402-F1-model_v2	0.628036	0.865772	0.490212	0.743462
OG1240_REF_Scer_AF-P30624-F1-model_v2	0.587139		0.436144	0.674393
OG1170_REF_Scer_AF-P30952-F1-model_v2	0.680425		0.459482	0.789874
OG1810_REF_Scer_AF-P31116-F1-model_v2	0.661348	0.811475	0.523219	0.759054
OG3978_REF_Scer_AF-P31373-F1-model_v2	0.740914	0.97619	0.639034	0.806524
OG1634_REF_Scer_AF-P31688-F1-model_v2	0.581873		0.410597	0.699179
OG2906_REF_Scer_AF-P32178-F1-model_v2	0.645487	0.95641	0.517919	0.753986
OG2455_REF_Scer_AF-P32190-F1-model_v2	0.600317		0.356608	0.718216
OG3100_REF_Scer_AF-P32191-F1-model_v2	0.610437		0.438939	0.699238
OG2552_REF_Scer_AF-P32263-F1-model_v2	0.554162		0.515694	0.621622
OG1744_REF_Scer_AF-P32264-F1-model_v2	0.670516		0.524093	0.777975
OG1537_REF_Scer_AF-P32288-F1-model_v2	0.800083	0.989796	0.718365	0.862539
OG1313_REF_Scer_AF-P32327-F1-model_v2	0.790749		0.656713	0.865177
OG5490_REF_Scer_AF-P32340-F1-model_v2	0.716977	0.769282	0.621281	0.78569
OG2062_REF_Scer_AF-P32347-F1-model_v2	0.730081		0.56749	0.823623
OG2353_REF_Scer_AF-P32352-F1-model_v2	0.62284		0.46	0.761524
OG2465_REF_Scer_AF-P32353-F1-model_v2	0.620357		0.427656	0.754153
OG1337_REF_Scer_AF-P32356-F1-model_v2	0.682813		0.462768	0.792254
OG3304_REF_Scer_AF-P32375-F1-model_v2	0.571078		0.326745	0.670685
OG3774_REF_Scer_AF-P32377-F1-model_v2	0.667632		0.46092	0.794454
OG2123_REF_Scer_AF-P32378-F1-model_v2	0.629246		0.465923	0.75
OG4605_REF_Scer_AF-P32419-F1-model_v2	0.540916		0.452805	0.597413
OG4665_REF_Scer_AF-P32449-F1-model_v2	0.727034	0.961992	0.615668	0.799351
OG4275_REF_Scer_AF-P32451-F1-model_v2	0.71538		0.575929	0.795859
OG3413_REF_Scer_AF-P32452-F1-model_v2	0.457584		0.355003	0.540673
OG3683_REF_Scer_AF-P32459-F1-model_v2	0.522796		0.413148	0.603623
OG1955_REF_Scer_AF-P32461-F1-model_v2	0.519192		0.410314	0.60326
OG2098_REF_Scer_AF-P32462-F1-model_v2	0.61856		0.457822	0.727811
OG1697_REF_Scer_AF-P32469-F1-model_v2	0.763096		0.669937	0.838718
OG1959_REF_Scer_AF-P32473-F1-model_v2	0.774985		0.748538	0.792093
OG4061_REF_Scer_AF-P32476-F1-model_v2	0.590198		0.428647	0.683249
OG2186_REF_Scer_AF-P32477-F1-model_v2	0.562457	0.774718	0.326387	0.655713
OG1168_REF_Scer_AF-P32528-F1-model_v2	0.413832		0.335849	0.49798
OG4016_REF_Scer_AF-P32582-F1-model_v2	0.703841		0.575403	0.796262
OG3319_REF_Scer_AF-P32626-F1-model_v2	0.527158	0.607362	0.353498	0.654643
OG1746_REF_Scer_AF-P32642-F1-model_v2	0.598096		0.55907	0.648523
OG1521_REF_Scer_AF-P32771-F1-model_v2	0.708808		0.616431	0.775222
OG1659_REF_Scer_AF-P32775-F1-model_v2	0.708529		0.539116	0.792778
OG1081_REF_Scer_AF-P32784-F1-model_v2	0.534219		0.387945	0.648053
OG2397_REF_Scer_AF-P32796-F1-model_v2	0.505906		0.287033	0.616595
OG4555_REF_Scer_AF-P32799-F1-model_v2	0.536322		0.544923	0.688
OG1671_REF_Scer_AF-P32861-F1-model_v2	0.782334		0.66611	0.869692
OG1556_REF_Scer_AF-P32895-F1-model_v2	0.780882		0.689846	0.843284
OG1502_REF_Scer_AF-P33300-F1-model_v2	0.631723		0.467456	0.777236
OG2356_REF_Scer_AF-P33312-F1-model_v2	0.521993	0.623395	0.305172	0.662008
OG1112_REF_Scer_AF-P33315-F1-model_v2	0.601878	0.90927	0.46624	0.673452
OG4581_REF_Scer_AF-P33330-F1-model_v2	0.615362		0.525757	0.679477
OG1471_REF_Scer_AF-P33333-F1-model_v2	0.51438		0.421758	0.588723
OG1302_REF_Scer_AF-P33401-F1-model_v2	0.686994		0.495542	0.791045
OG2048_REF_Scer_AF-P33412-F1-model_v2	0.480236		0.295567	0.568239
OG2112_REF_Scer_AF-P33421-F1-model_v2	0.510521		0.486535	0.580931
OG2357_REF_Scer_AF-P33734-F1-model_v2	0.676215	0.927512	0.485895	0.772293
OG1337_REF_Scer_AF-P35172-F1-model_v2	0.666088		0.456034	0.78543
OG3114_REF_Scer_AF-P35202-F1-model_v2	0.43212	0.840426	0.307471	0.521119
OG3782_REF_Scer_AF-P35497-F1-model_v2	0.609032		0.498392	0.680248
OG4250_REF_Scer_AF-P35731-F1-model_v2	0.38438	0.666293	0.244033	0.471804
OG3063_REF_Scer_AF-P36010-F1-model_v2	0.714424		0.591774	0.835443
OG1276_REF_Scer_AF-P36013-F1-model_v2	0.677435		0.501384	0.77345
OG2084_REF_Scer_AF-P36024-F1-model_v2	0.676332		0.576572	0.799688
OG3008_REF_Scer_AF-P36076-F1-model_v2	0.630016		0.523515	0.753265
OG1242_REF_Scer_AF-P36107-F1-model_v2	0.596392		0.445786	0.753808
OG4524_REF_Scer_AF-P36143-F1-model_v2	0.380647		0.244025	0.496715
OG1081_REF_Scer_AF-P36148-F1-model_v2	0.486745		0.346862	0.592788
OG1966_REF_Scer_AF-P36150-F1-model_v2	0.530174		0.414269	0.665204
OG1302_REF_Scer_AF-P37012-F1-model_v2	0.705195		0.542618	0.793514
OG2262_REF_Scer_AF-P37254-F1-model_v2	0.512004		0.264241	0.610937
OG1030_REF_Scer_AF-P37291-F1-model_v2	0.701546		0.597731	0.796467
OG1030_REF_Scer_AF-P37292-F1-model_v2	0.636864		0.491318	0.755284
OG1287_REF_Scer_AF-P37298-F1-model_v2	0.469603		0.443655	0.548458
OG4552_REF_Scer_AF-P37299-F1-model_v2	0.483461		0.451613	0.692308
OG1129_REF_Scer_AF-P37303-F1-model_v2	0.631592		0.519839	0.704787
OG1322_REF_Scer_AF-P38009-F1-model_v2	0.821329		0.722766	0.899043
OG2588_REF_Scer_AF-P38063-F1-model_v2	0.786341		0.737186	0.823947
OG1977_REF_Scer_AF-P38066-F1-model_v2	0.720899		0.575241	0.835034
OG1126_REF_Scer_AF-P38067-F1-model_v2	0.598197		0.463607	0.674695
OG2573_REF_Scer_AF-P38075-F1-model_v2	0.647605	0.845501	0.538053	0.773819
OG1016_REF_Scer_AF-P38113-F1-model_v2	0.663825		0.529302	0.75086
OG4312_REF_Scer_AF-P38115-F1-model_v2	0.52563	0.770601	0.369639	0.622449
OG2882_REF_Scer_AF-P38122-F1-model_v2	0.466571		0.384389	0.547469
OG1497_REF_Scer_AF-P38143-F1-model_v2	0.698712		0.540897	0.832885
OG2369_REF_Scer_AF-P38145-F1-model_v2	0.618034		0.50612	0.738363
OG3935_REF_Scer_AF-P38169-F1-model_v2	0.531186	0.824419	0.324057	0.658204
OG3242_REF_Scer_AF-P38179-F1-model_v2	0.455616		0.313345	0.545775
OG1695_REF_Scer_AF-P38221-F1-model_v2	0.63876		0.548351	0.737717
OG2044_REF_Scer_AF-P38225-F1-model_v2	0.539838		0.390931	0.618677
OG4021_REF_Scer_AF-P38242-F1-model_v2	0.425424		0.345538	0.503286
OG4959_REF_Scer_AF-P38286-F1-model_v2	0.605666		0.481722	0.70855
OG1502_REF_Scer_AF-P38287-F1-model_v2	0.624078		0.439837	0.786955
OG1306_REF_Scer_AF-P38298-F1-model_v2	0.492561		0.337318	0.601418
OG3350_REF_Scer_AF-P38332-F1-model_v2	0.476721		0.310251	0.55323
OG3313_REF_Scer_AF-P38342-F1-model_v2	0.411345		0.306328	0.484307
OG1565_REF_Scer_AF-P38604-F1-model_v2	0.637795		0.434004	0.722657
OG2588_REF_Scer_AF-P38620-F1-model_v2	0.787694		0.744995	0.819189
OG1779_REF_Scer_AF-P38625-F1-model_v2	0.828145		0.708488	0.906828
OG1500_REF_Scer_AF-P38627-F1-model_v2	0.730825		0.579951	0.81102
OG3115_REF_Scer_AF-P38628-F1-model_v2	0.541317		0.293929	0.66095
OG3018_REF_Scer_AF-P38635-F1-model_v2	0.429788		0.246524	0.539953
OG2968_REF_Scer_AF-P38689-F1-model_v2	0.845347		0.798027	0.881693
OG1744_REF_Scer_AF-P38690-F1-model_v2	0.599325		0.436819	0.712143
OG1354_REF_Scer_AF-P38697-F1-model_v2	0.731849		0.610874	0.82559
OG1303_REF_Scer_AF-P38703-F1-model_v2	0.622274		0.501613	0.720401
OG4583_REF_Scer_AF-P38710-F1-model_v2	0.55242		0.411205	0.651233
OG1022_REF_Scer_AF-P38715-F1-model_v2	0.591848		0.408043	0.701549
OG1488_REF_Scer_AF-P38720-F1-model_v2	0.809407	1	0.73248	0.870986
OG2647_REF_Scer_AF-P38787-F1-model_v2	0.361302		0.251194	0.468466
OG1857_REF_Scer_AF-P38795-F1-model_v2	0.754953		0.62135	0.832865
OG1365_REF_Scer_AF-P38816-F1-model_v2	0.772693	0.928893	0.687028	0.841776
OG3639_REF_Scer_AF-P38840-F1-model_v2	0.443729		0.343416	0.503466
OG3991_REF_Scer_AF-P38858-F1-model_v2	0.500426		0.317145	0.603822
OG1210_REF_Scer_AF-P38891-F1-model_v2	0.713182		0.56478	0.817647
OG3074_REF_Scer_AF-P38913-F1-model_v2	0.468732	0.800377	0.278329	0.608985
OG4624_REF_Scer_AF-P38954-F1-model_v2	0.517422		0.371218	0.641632
OG1774_REF_Scer_AF-P38972-F1-model_v2	0.6957		0.451005	0.783742
OG4185_REF_Scer_AF-P38986-F1-model_v2	0.595823		0.53022	0.643196
OG1615_REF_Scer_AF-P38992-F1-model_v2	0.590735		0.378598	0.769341
OG1451_REF_Scer_AF-P38998-F1-model_v2	0.726309	0.963466	0.541592	0.852208
OG1935_REF_Scer_AF-P38999-F1-model_v2	0.72928		0.616794	0.799793
OG1240_REF_Scer_AF-P39002-F1-model_v2	0.568539		0.430939	0.647513
OG2394_REF_Scer_AF-P39006-F1-model_v2	0.641584		0.445164	0.760291
OG1087_REF_Scer_AF-P39518-F1-model_v2	0.460435		0.339926	0.519419
OG1445_REF_Scer_AF-P39522-F1-model_v2	0.756085		0.616053	0.82815
OG2215_REF_Scer_AF-P39525-F1-model_v2	0.525507		0.375	0.59195
OG1039_REF_Scer_AF-P39533-F1-model_v2	0.662471		0.45465	0.754776
OG3767_REF_Scer_AF-P39683-F1-model_v2	0.603914		0.388466	0.724221
OG2147_REF_Scer_AF-P39692-F1-model_v2	0.46155		0.413613	0.501822
OG1892_REF_Scer_AF-P39708-F1-model_v2	0.728364		0.59673	0.805923
OG1694_REF_Scer_AF-P39713-F1-model_v2	0.509015		0.365017	0.593095
OG1694_REF_Scer_AF-P39714-F1-model_v2	0.509253		0.364528	0.591213
OG3429_REF_Scer_AF-P39726-F1-model_v2	0.523732		0.439661	0.626115
OG4110_REF_Scer_AF-P39988-F1-model_v2	0.522062		0.394218	0.604727
OG1273_REF_Scer_AF-P40012-F1-model_v2	0.41281		0.284832	0.485252
OG4391_REF_Scer_AF-P40017-F1-model_v2	0.50452		0.288881	0.610296
OG1021_REF_Scer_AF-P40047-F1-model_v2	0.634979		0.473865	0.730243
OG1433_REF_Scer_AF-P40054-F1-model_v2	0.780311		0.692174	0.855881
OG3416_REF_Scer_AF-P40099-F1-model_v2	0.396225		0.247284	0.503356
OG3909_REF_Scer_AF-P40319-F1-model_v2	0.66981		0.518983	0.804492
OG3000_REF_Scer_AF-P40350-F1-model_v2	0.58554		0.417746	0.702681
OG2738_REF_Scer_AF-P40351-F1-model_v2	0.609338		0.456831	0.708714
OG3241_REF_Scer_AF-P40363-F1-model_v2	0.573971	0.246575	0.391429	0.670605
OG1254_REF_Scer_AF-P40395-F1-model_v2	0.354468		0.273212	0.424611
OG1004_REF_Scer_AF-P40459-F1-model_v2	0.549115	0.845036	0.347051	0.672946
OG2808_REF_Scer_AF-P40471-F1-model_v2	0.544221		0.410316	0.646234
OG1854_REF_Scer_AF-P40487-F1-model_v2	0.732067		0.618421	0.810392
OG2746_REF_Scer_AF-P40495-F1-model_v2	0.746087		0.593857	0.8401
OG1491_REF_Scer_AF-P40506-F1-model_v2	0.621112		0.47123	0.750968
OG1433_REF_Scer_AF-P40510-F1-model_v2	0.773788		0.679303	0.856052
OG1933_REF_Scer_AF-P40545-F1-model_v2	0.640099	0.953421	0.425765	0.765419
OG1497_REF_Scer_AF-P40581-F1-model_v2	0.729203		0.589623	0.847488
OG3630_REF_Scer_AF-P40582-F1-model_v2	0.478254		0.388966	0.570022
OG3624_REF_Scer_AF-P40857-F1-model_v2	0.495714		0.370787	0.621566
OG1683_REF_Scer_AF-P40970-F1-model_v2	0.646248		0.51173	0.729167
OG1897_REF_Scer_AF-P41338-F1-model_v2	0.703604		0.578253	0.773691
OG2684_REF_Scer_AF-P41735-F1-model_v2	0.657728		0.535	0.793405
OG3581_REF_Scer_AF-P41835-F1-model_v2	0.508013		0.412977	0.590773
OG1180_REF_Scer_AF-P41903-F1-model_v2	0.391174	0.405	0.278497	0.476356
OG1137_REF_Scer_AF-P41911-F1-model_v2	0.660104		0.511006	0.758513
OG1684_REF_Scer_AF-P41921-F1-model_v2	0.700355	0.750394	0.596528	0.775289
OG1056_REF_Scer_AF-P41939-F1-model_v2	0.750871	0.997581	0.640585	0.82783
OG1446_REF_Scer_AF-P41940-F1-model_v2	0.831715		0.740773	0.885404
OG1193_REF_Scer_AF-P42222-F1-model_v2	0.686224	0.867284	0.538999	0.763352
OG3151_REF_Scer_AF-P42826-F1-model_v2	0.526953		0.305728	0.62284
OG5096_REF_Scer_AF-P42883-F1-model_v2	0.804829		0.690825	0.875353
OG3443_REF_Scer_AF-P42941-F1-model_v2	0.530005		0.348837	0.651266
OG2852_REF_Scer_AF-P43123-F1-model_v2	0.589931		0.407839	0.713166
OG5096_REF_Scer_AF-P43534-F1-model_v2	0.80603		0.694395	0.875136
OG3336_REF_Scer_AF-P43567-F1-model_v2	0.504999	0.96696	0.329362	0.594254
OG2845_REF_Scer_AF-P43577-F1-model_v2	0.509339	0.723944	0.467008	0.562997
OG1822_REF_Scer_AF-P43616-F1-model_v2	0.654148	1	0.506649	0.752002
OG3509_REF_Scer_AF-P43619-F1-model_v2	0.693667	0.993878	0.579175	0.792191
OG5327_REF_Scer_AF-P43635-F1-model_v2	0.607924		0.447192	0.716066
OG2999_REF_Scer_AF-P43636-F1-model_v2	0.540045		0.361799	0.649616
OG2246_REF_Scer_AF-P46151-F1-model_v2	0.610371		0.405095	0.725925
OG1021_REF_Scer_AF-P46367-F1-model_v2	0.642925		0.48456	0.739016
OG2161_REF_Scer_AF-P46969-F1-model_v2	0.696352		0.534102	0.80115
OG4524_REF_Scer_AF-P47011-F1-model_v2	0.426063		0.262244	0.522317
OG1640_REF_Scer_AF-P47013-F1-model_v2	0.465652		0.286713	0.593227
OG1759_REF_Scer_AF-P47039-F1-model_v2	0.635679		0.501972	0.716306
OG1275_REF_Scer_AF-P47052-F1-model_v2	0.814962		0.651738	0.887155
OG3030_REF_Scer_AF-P47095-F1-model_v2	0.587728		0.46183	0.694903
OG4102_REF_Scer_AF-P47096-F1-model_v2	0.672929	0.850962	0.572909	0.786777
OG3677_REF_Scer_AF-P47125-F1-model_v2	0.517711		0.241407	0.650287
OG2384_REF_Scer_AF-P47143-F1-model_v2	0.621557		0.414336	0.732238
OG1390_REF_Scer_AF-P47164-F1-model_v2	0.556859		0.33244	0.658324
OG4317_REF_Scer_AF-P47165-F1-model_v2	0.688212		0.566766	0.801478
OG1597_REF_Scer_AF-P47169-F1-model_v2	0.548141		0.478112	0.644447
OG1210_REF_Scer_AF-P47176-F1-model_v2	0.704478		0.579978	0.792467
OG5096_REF_Scer_AF-P47183-F1-model_v2	0.804126		0.687657	0.876006
OG1103_REF_Scer_AF-P47771-F1-model_v2	0.548045		0.386531	0.640044
OG1240_REF_Scer_AF-P47912-F1-model_v2	0.583937		0.462649	0.653449
OG4171_REF_Scer_AF-P48015-F1-model_v2	0.586553		0.415226	0.685077
OG3499_REF_Scer_AF-P48016-F1-model_v2	0.532471		0.310209	0.630726
OG1096_REF_Scer_AF-P48570-F1-model_v2	0.886293		0.819953	0.933141
OG3069_REF_Scer_AF-P49017-F1-model_v2	0.702776		0.509139	0.833375
OG2227_REF_Scer_AF-P49095-F1-model_v2	0.663599		0.445545	0.746942
OG1111_REF_Scer_AF-P49367-F1-model_v2	0.719425		0.507297	0.81197
OG2282_REF_Scer_AF-P49435-F1-model_v2	0.684041		0.586737	0.766177
OG1022_REF_Scer_AF-P49954-F1-model_v2	0.620501		0.4853	0.700048
OG2603_REF_Scer_AF-P50076-F1-model_v2	0.487959		0.347923	0.592066
OG1354_REF_Scer_AF-P50094-F1-model_v2	0.758377		0.636721	0.852829
OG1354_REF_Scer_AF-P50095-F1-model_v2	0.757274		0.638651	0.84915
OG2868_REF_Scer_AF-P50107-F1-model_v2	0.582132		0.435491	0.666201
OG1630_REF_Scer_AF-P50264-F1-model_v2	0.447118	0.677651	0.290445	0.535563
OG4010_REF_Scer_AF-P50861-F1-model_v2	0.685483	0.937824	0.585551	0.778647
OG1060_REF_Scer_AF-P50873-F1-model_v2	0.531148	0.583333	0.435897	0.590426
OG2774_REF_Scer_AF-P51601-F1-model_v2	0.788307		0.725977	0.854545
OG1299_REF_Scer_AF-P52489-F1-model_v2	0.656619	0.819196	0.487809	0.760807
OG1264_REF_Scer_AF-P52892-F1-model_v2	0.593479		0.421165	0.701799
OG1264_REF_Scer_AF-P52893-F1-model_v2	0.634941		0.443871	0.756556
OG1055_REF_Scer_AF-P52910-F1-model_v2	0.668424	0.946695	0.517668	0.729686
OG2228_REF_Scer_AF-P53037-F1-model_v2	0.560504		0.377437	0.660209
OG1121_REF_Scer_AF-P53045-F1-model_v2	0.712152		0.581711	0.826471
OG1377_REF_Scer_AF-P53090-F1-model_v2	0.569067	0.794743	0.45483	0.647293
OG3557_REF_Scer_AF-P53101-F1-model_v2	0.566044		0.447794	0.639297
OG2495_REF_Scer_AF-P53128-F1-model_v2	0.614195		0.446429	0.727359
OG1004_REF_Scer_AF-P53131-F1-model_v2	0.568291	0.821292	0.452654	0.669372
OG3458_REF_Scer_AF-P53164-F1-model_v2	0.4446		0.381619	0.490532
OG2913_REF_Scer_AF-P53178-F1-model_v2	0.402205		0.290182	0.495278
OG3488_REF_Scer_AF-P53184-F1-model_v2	0.438007	0.804878	0.252638	0.562424
OG2116_REF_Scer_AF-P53199-F1-model_v2	0.686683		0.535714	0.791865
OG1473_REF_Scer_AF-P53204-F1-model_v2	0.794164		0.618497	0.906953
OG1667_REF_Scer_AF-P53228-F1-model_v2	0.65888	0.704844	0.491459	0.759813
OG2409_REF_Scer_AF-P53312-F1-model_v2	0.648683		0.519101	0.752669
OG3991_REF_Scer_AF-P53315-F1-model_v2	0.441882		0.252194	0.548816
OG2783_REF_Scer_AF-P53318-F1-model_v2	0.540633		0.408265	0.622718
OG1488_REF_Scer_AF-P53319-F1-model_v2	0.788211	1	0.679236	0.875568
OG3025_REF_Scer_AF-P53332-F1-model_v2	0.428277		0.316194	0.508685
OG1696_REF_Scer_AF-P53598-F1-model_v2	0.715525		0.563758	0.810974
OG1414_REF_Scer_AF-P53685-F1-model_v2	0.61353	0.88283	0.467747	0.718233
OG2646_REF_Scer_AF-P53730-F1-model_v2	0.455719		0.321871	0.541142
OG2380_REF_Scer_AF-P53848-F1-model_v2	0.444191	0.88935	0.31727	0.546109
OG3638_REF_Scer_AF-P53868-F1-model_v2	0.476802		0.311588	0.577157
OG4226_REF_Scer_AF-P53909-F1-model_v2	0.610652		0.378351	0.733984
OG2924_REF_Scer_AF-P53915-F1-model_v2	0.458103		0.313991	0.559242
OG3104_REF_Scer_AF-P53954-F1-model_v2	0.488195		0.272797	0.59501
OG1056_REF_Scer_AF-P53982-F1-model_v2	0.714515	0.997633	0.564715	0.818638
OG1322_REF_Scer_AF-P54113-F1-model_v2	0.809695		0.713415	0.884814
OG1103_REF_Scer_AF-P54114-F1-model_v2	0.531521		0.373662	0.621777
OG1021_REF_Scer_AF-P54115-F1-model_v2	0.558251		0.420091	0.639696
OG1596_REF_Scer_AF-P54781-F1-model_v2	0.733847		0.61764	0.811836
OG2506_REF_Scer_AF-P54783-F1-model_v2	0.590089		0.409311	0.680643
OG1904_REF_Scer_AF-P54839-F1-model_v2	0.709617		0.603331	0.768561
OG2752_REF_Scer_AF-P54885-F1-model_v2	0.654151		0.505487	0.762586
OG2086_REF_Scer_AF-P80210-F1-model_v2	0.783362		0.665417	0.857385
OG2637_REF_Scer_AF-P80235-F1-model_v2	0.57929		0.357327	0.685197
OG1137_REF_Scer_AF-Q00055-F1-model_v2	0.668833		0.529478	0.762688
OG1275_REF_Scer_AF-Q00711-F1-model_v2	0.829251		0.68512	0.89372
OG1753_REF_Scer_AF-Q00764-F1-model_v2	0.767133		0.635027	0.845826
OG1254_REF_Scer_AF-Q01519-F1-model_v2	0.738687		0.697269	0.829268
OG1055_REF_Scer_AF-Q01574-F1-model_v2	0.608502	0.97076	0.406307	0.696108
OG3525_REF_Scer_AF-Q01802-F1-model_v2	0.509232		0.36129	0.603759
OG2074_REF_Scer_AF-Q02046-F1-model_v2	0.69321	0.784	0.547755	0.800973
OG2837_REF_Scer_AF-Q02196-F1-model_v2	0.768788		0.701261	0.832037
OG3048_REF_Scer_AF-Q02784-F1-model_v2	0.751075		0.661972	0.854182
OG1306_REF_Scer_AF-Q02896-F1-model_v2	0.498543		0.315636	0.629939
OG3394_REF_Scer_AF-Q03266-F1-model_v2	0.407306	0.772031	0.229323	0.506696
OG1758_REF_Scer_AF-Q03529-F1-model_v2	0.646734		0.515986	0.752113
OG5735_REF_Scer_AF-Q03579-F1-model_v2	0.576547		0.468852	0.697509
OG3714_REF_Scer_AF-Q03677-F1-model_v2	0.536802		0.369464	0.698931
OG4645_REF_Scer_AF-Q03778-F1-model_v2	0.47529		0.344862	0.585761
OG1746_REF_Scer_AF-Q03835-F1-model_v2	0.605805		0.558313	0.666667
OG2578_REF_Scer_AF-Q03941-F1-model_v2	0.515488		0.40591	0.639655
OG4463_REF_Scer_AF-Q04066-F1-model_v2	0.373544	0.161677	0.256897	0.432268
OG4398_REF_Scer_AF-Q04178-F1-model_v2	0.73484	0.854406	0.651875	0.821618
OG3917_REF_Scer_AF-Q04179-F1-model_v2	0.466407		0.253631	0.576045
OG2283_REF_Scer_AF-Q04212-F1-model_v2	0.510779		0.292338	0.633651
OG1329_REF_Scer_AF-Q04409-F1-model_v2	0.602678		0.422302	0.712888
OG2190_REF_Scer_AF-Q04430-F1-model_v2	0.62832		0.508889	0.709533
OG2112_REF_Scer_AF-Q04487-F1-model_v2	0.470424		0.383838	0.67226
OG1390_REF_Scer_AF-Q04533-F1-model_v2	0.513942		0.306222	0.607126
OG3112_REF_Scer_AF-Q05521-F1-model_v2	0.510524		0.373654	0.627735
OG4583_REF_Scer_AF-Q05533-F1-model_v2	0.55852		0.42021	0.647314
OG2557_REF_Scer_AF-Q05567-F1-model_v2	0.59934		0.482556	0.702531
OG2741_REF_Scer_AF-Q05584-F1-model_v2	0.562343		0.318304	0.710602
OG3207_REF_Scer_AF-Q05788-F1-model_v2	0.584526		0.445074	0.678859
OG1807_REF_Scer_AF-Q05871-F1-model_v2	0.441153	0.549738	0.298011	0.540239
OG4043_REF_Scer_AF-Q05902-F1-model_v2	0.502068		0.275761	0.593992
OG2148_REF_Scer_AF-Q05911-F1-model_v2	0.82889		0.759615	0.883683
OG3740_REF_Scer_AF-Q05979-F1-model_v2	0.58848		0.431583	0.672635
OG1318_REF_Scer_AF-Q06147-F1-model_v2	0.533361		0.401167	0.612941
OG1473_REF_Scer_AF-Q06178-F1-model_v2	0.819992		0.66252	0.919738
OG1287_REF_Scer_AF-Q06236-F1-model_v2	0.482795		0.446799	0.578603
OG3095_REF_Scer_AF-Q06489-F1-model_v2	0.58662		0.377409	0.718081
OG3811_REF_Scer_AF-Q06490-F1-model_v2	0.45229		0.35348	0.5591
OG4396_REF_Scer_AF-Q06549-F1-model_v2	0.467728	0.982456	0.428814	0.505538
OG2348_REF_Scer_AF-Q06625-F1-model_v2	0.629813		0.429307	0.724084
OG1498_REF_Scer_AF-Q06702-F1-model_v2	0.55325		0.320661	0.696716
OG1498_REF_Scer_AF-Q06703-F1-model_v2	0.581185		0.379493	0.709527
OG1060_REF_Scer_AF-Q07471-F1-model_v2	0.517281	0.611434	0.392238	0.578853
OG3681_REF_Scer_AF-Q07560-F1-model_v2	0.488641		0.343455	0.667068
OG1380_REF_Scer_AF-Q07729-F1-model_v2	0.524554		0.335233	0.605776
OG5096_REF_Scer_AF-Q07748-F1-model_v2	0.80635		0.694075	0.875135
OG3782_REF_Scer_AF-Q07786-F1-model_v2	0.608497		0.496791	0.6806
OG2308_REF_Scer_AF-Q07938-F1-model_v2	0.621414		0.480994	0.712016
OG3782_REF_Scer_AF-Q07993-F1-model_v2	0.520113		0.394596	0.596722
OG2031_REF_Scer_AF-Q08220-F1-model_v2	0.510072	0.930476	0.285792	0.625224
OG3811_REF_Scer_AF-Q08224-F1-model_v2	0.467989		0.361559	0.556747
OG2084_REF_Scer_AF-Q08438-F1-model_v2	0.658642		0.547049	0.763928
OG1807_REF_Scer_AF-Q08558-F1-model_v2	0.408603	0.509496	0.25693	0.510154
OG2126_REF_Scer_AF-Q08645-F1-model_v2	0.583237		0.387701	0.695796
OG1458_REF_Scer_AF-Q08911-F1-model_v2	0.683422		0.549573	0.782075
OG3811_REF_Scer_AF-Q08975-F1-model_v2	0.479975		0.389209	0.5842
OG2901_REF_Scer_AF-Q12001-F1-model_v2	0.577757		0.425702	0.665499
OG3679_REF_Scer_AF-Q12051-F1-model_v2	0.472401	0.768374	0.31167	0.587706
OG1394_REF_Scer_AF-Q12069-F1-model_v2	0.607351		0.42697	0.728078
OG2508_REF_Scer_AF-Q12074-F1-model_v2	0.782981		0.668933	0.855275
OG1096_REF_Scer_AF-Q12122-F1-model_v2	0.891796		0.825287	0.938991
OG1115_REF_Scer_AF-Q12166-F1-model_v2	0.704928		0.611372	0.772604
OG4004_REF_Scer_AF-Q12178-F1-model_v2	0.646765	0.789946	0.51938	0.753382
OG1764_REF_Scer_AF-Q12189-F1-model_v2	0.644215		0.463696	0.765866
OG1390_REF_Scer_AF-Q12198-F1-model_v2	0.460017		0.252927	0.544618
OG1318_REF_Scer_AF-Q12246-F1-model_v2	0.526523		0.380915	0.611024
OG2007_REF_Scer_AF-Q12265-F1-model_v2	0.704082		0.640528	0.758472
OG2741_REF_Scer_AF-Q12320-F1-model_v2	0.548677		0.298906	0.706539
OG1394_REF_Scer_AF-Q12362-F1-model_v2	0.616624		0.46118	0.723105
OG3551_REF_Scer_AF-Q12452-F1-model_v2	0.562552		0.444743	0.635804
OG3801_REF_Scer_AF-Q12455-F1-model_v2	0.580276		0.412361	0.678856
OG4008_REF_Scer_AF-Q12676-F1-model_v2	0.482659		0.295971	0.590345
OG1589_REF_Scer_AF-Q12680-F1-model_v2	0.725745		0.528528	0.801837
OG2765_REF_Scer_AF-Q3E840-F1-model_v2	0.659594	0.958333	0.642722	0.700965
OG2562_REF_Scer_AF-Q99190-F1-model_v2	0.494506		0.412855	0.590466
OG2061_REF_Scer_AF-Q99258-F1-model_v2	0.637089		0.52581	0.712952
OG3531_REF_Scer_AF-Q99312-F1-model_v2	0.565187		0.377919	0.688811

## Sheet: C
	log10(p_adj_top)	N	AUC_top
Binding site exists [UniProt]	-6.46925	311	0.661022
Active site exists [UniProt]	-2.43119	188	0.62376
Complex [ComplexomeDB]	-8.034	128	0.662738

## Sheet: C raw data
	binding_site_exists [CAT from_uniprot]	active_site_exists [CAT from_uniprot]	Complex (ComplexomeDB) [CAT Complexes]	Mean(Conservation Rate) [ALL]	Top 25%	Lowest 25%
OG4352_REF_Scer_AF-P00127-F1-model_v2				0.487109		1
OG3208_REF_Scer_AF-P00128-F1-model_v2			1	0.600053
OG1016_REF_Scer_AF-P00330-F1-model_v2	1			0.748469	1
OG1016_REF_Scer_AF-P00331-F1-model_v2	1			0.748866	1
OG1145_REF_Scer_AF-P00358-F1-model_v2	1	1	1	0.78802	1
OG1145_REF_Scer_AF-P00359-F1-model_v2	1	1	1	0.793993	1
OG1145_REF_Scer_AF-P00360-F1-model_v2	1	1	1	0.776403	1
OG4316_REF_Scer_AF-P00424-F1-model_v2			1	0.534953		1
OG4316_REF_Scer_AF-P00425-F1-model_v2				0.552747
OG2714_REF_Scer_AF-P00427-F1-model_v2			1	0.790822	1
OG1979_REF_Scer_AF-P00445-F1-model_v2	1		1	0.717187	1
OG3185_REF_Scer_AF-P00447-F1-model_v2	1			0.675036
OG5441_REF_Scer_AF-P00724-F1-model_v2	1	1		0.526139		1
OG2936_REF_Scer_AF-P00812-F1-model_v2	1			0.60505
OG1416_REF_Scer_AF-P00890-F1-model_v2		1		0.813692	1
OG1193_REF_Scer_AF-P00924-F1-model_v2	1	1	1	0.785798	1
OG2197_REF_Scer_AF-P00942-F1-model_v2	1	1		0.718194	1
OG1032_REF_Scer_AF-P03965-F1-model_v2	1		1	0.74802	1
OG4751_REF_Scer_AF-P04039-F1-model_v2				0.57485
OG4231_REF_Scer_AF-P04385-F1-model_v2	1	1		0.579764
OG3994_REF_Scer_AF-P04397-F1-model_v2				0.614917
OG1208_REF_Scer_AF-P04806-F1-model_v2	1			0.659072
OG1208_REF_Scer_AF-P04807-F1-model_v2	1			0.673189
OG1617_REF_Scer_AF-P05150-F1-model_v2	1	1		0.650927
OG3877_REF_Scer_AF-P05374-F1-model_v2				0.446828		1
OG2645_REF_Scer_AF-P05375-F1-model_v2	1			0.573514
OG1944_REF_Scer_AF-P06106-F1-model_v2				0.744286	1
OG5404_REF_Scer_AF-P06115-F1-model_v2	1	1		0.624438
OG1060_REF_Scer_AF-P06169-F1-model_v2	1			0.67357
OG1115_REF_Scer_AF-P06208-F1-model_v2			1	0.719437	1
OG2655_REF_Scer_AF-P06633-F1-model_v2	1			0.768682	1
OG1414_REF_Scer_AF-P06700-F1-model_v2	1	1	1	0.608546
OG2841_REF_Scer_AF-P06738-F1-model_v2				0.723009	1
OG2248_REF_Scer_AF-P07143-F1-model_v2	1			0.820567	1
OG2740_REF_Scer_AF-P07170-F1-model_v2	1			0.781307	1
OG1016_REF_Scer_AF-P07246-F1-model_v2	1			0.747567	1
OG4118_REF_Scer_AF-P07255-F1-model_v2			1	0.530788		1
OG4150_REF_Scer_AF-P07256-F1-model_v2			1	0.518819		1
OG2006_REF_Scer_AF-P07257-F1-model_v2			1	0.489216		1
OG2721_REF_Scer_AF-P07258-F1-model_v2		1	1	0.707601
OG1892_REF_Scer_AF-P07262-F1-model_v2	1	1	1	0.738943	1
OG1595_REF_Scer_AF-P07275-F1-model_v2	1	1		0.662288
OG1685_REF_Scer_AF-P07991-F1-model_v2				0.689065
OG1012_REF_Scer_AF-P08004-F1-model_v2			1	0.522475		1
OG1564_REF_Scer_AF-P08019-F1-model_v2	1	1		0.429767		1
OG3575_REF_Scer_AF-P08067-F1-model_v2	1			0.780641	1
OG1218_REF_Scer_AF-P08417-F1-model_v2	1	1		0.741974	1
OG4707_REF_Scer_AF-P08431-F1-model_v2	1	1		0.645691
OG3445_REF_Scer_AF-P08432-F1-model_v2	1	1		0.598228
OG3006_REF_Scer_AF-P08465-F1-model_v2		1		0.670221
OG4360_REF_Scer_AF-P08525-F1-model_v2				0.616483
OG2365_REF_Scer_AF-P08536-F1-model_v2	1	1		0.701874
OG1416_REF_Scer_AF-P08679-F1-model_v2		1		0.737667	1
OG1815_REF_Scer_AF-P09201-F1-model_v2	1			0.703115
OG2629_REF_Scer_AF-P09368-F1-model_v2			1	0.527842		1
OG1052_REF_Scer_AF-P09440-F1-model_v2				0.663482
OG1629_REF_Scer_AF-P09624-F1-model_v2	1	1	1	0.736258	1
OG1357_REF_Scer_AF-P0CF18-F1-model_v2				0.604139
OG4346_REF_Scer_AF-P10174-F1-model_v2				0.555262
OG1516_REF_Scer_AF-P10659-F1-model_v2	1		1	0.819615	1
OG1881_REF_Scer_AF-P10963-F1-model_v2	1			0.754558	1
OG1313_REF_Scer_AF-P11154-F1-model_v2	1	1	1	0.787702	1
OG1333_REF_Scer_AF-P11412-F1-model_v2	1	1	1	0.667376
OG3214_REF_Scer_AF-P11986-F1-model_v2				0.698937
OG1360_REF_Scer_AF-P12683-F1-model_v2	1	1	1	0.584842
OG1360_REF_Scer_AF-P12684-F1-model_v2	1	1	1	0.525223		1
OG2071_REF_Scer_AF-P12695-F1-model_v2		1	1	0.663773
OG4231_REF_Scer_AF-P13045-F1-model_v2				0.551238
OG2214_REF_Scer_AF-P13259-F1-model_v2	1			0.756402	1
OG1674_REF_Scer_AF-P13298-F1-model_v2	1		1	0.688735
OG1122_REF_Scer_AF-P13711-F1-model_v2				0.523352		1
OG2032_REF_Scer_AF-P14843-F1-model_v2			1	0.735854	1
OG1667_REF_Scer_AF-P15019-F1-model_v2		1	1	0.727305	1
OG1310_REF_Scer_AF-P15202-F1-model_v2	1	1		0.651071
OG1622_REF_Scer_AF-P15274-F1-model_v2	1	1	1	0.719986	1
OG3001_REF_Scer_AF-P15807-F1-model_v2				0.393074		1
OG2807_REF_Scer_AF-P16387-F1-model_v2			1	0.783615	1
OG1060_REF_Scer_AF-P16467-F1-model_v2	1			0.656848
OG1054_REF_Scer_AF-P16861-F1-model_v2	1	1	1	0.637665
OG1054_REF_Scer_AF-P16862-F1-model_v2	1	1	1	0.646904
OG1835_REF_Scer_AF-P17505-F1-model_v2	1	1		0.725024	1
OG1157_REF_Scer_AF-P17649-F1-model_v2	1		1	0.6469
OG1567_REF_Scer_AF-P17695-F1-model_v2	1			0.55442
OG1329_REF_Scer_AF-P17709-F1-model_v2	1			0.615073
OG1468_REF_Scer_AF-P17898-F1-model_v2				0.522262		1
OG2871_REF_Scer_AF-P18408-F1-model_v2				0.642127
OG3062_REF_Scer_AF-P18900-F1-model_v2	1			0.676101
OG1924_REF_Scer_AF-P19262-F1-model_v2		1	1	0.769331	1
OG1516_REF_Scer_AF-P19358-F1-model_v2	1			0.818646	1
OG1039_REF_Scer_AF-P19414-F1-model_v2	1		1	0.702999
OG2218_REF_Scer_AF-P20049-F1-model_v2	1			0.669619
OG2182_REF_Scer_AF-P20485-F1-model_v2				0.494589		1
OG1585_REF_Scer_AF-P20967-F1-model_v2			1	0.755318	1
OG2912_REF_Scer_AF-P21182-F1-model_v2		1		0.531809		1
OG1070_REF_Scer_AF-P21524-F1-model_v2	1	1	1	0.740618	1
OG1070_REF_Scer_AF-P21672-F1-model_v2	1	1	1	0.719865	1
OG2704_REF_Scer_AF-P21801-F1-model_v2	1		1	0.812978	1
OG1170_REF_Scer_AF-P21826-F1-model_v2		1		0.665112
OG1056_REF_Scer_AF-P21954-F1-model_v2	1			0.754088	1
OG1468_REF_Scer_AF-P22140-F1-model_v2				0.522301		1
OG1631_REF_Scer_AF-P22217-F1-model_v2				0.617062
OG4744_REF_Scer_AF-P22289-F1-model_v2				0.57499
OG1631_REF_Scer_AF-P22803-F1-model_v2				0.602122
OG1266_REF_Scer_AF-P23337-F1-model_v2	1		1	0.748817	1
OG1640_REF_Scer_AF-P23501-F1-model_v2		1		0.456115		1
OG1730_REF_Scer_AF-P25087-F1-model_v2				0.685642
OG3221_REF_Scer_AF-P25335-F1-model_v2				0.617774
OG3021_REF_Scer_AF-P25358-F1-model_v2				0.678508
OG4758_REF_Scer_AF-P25372-F1-model_v2				0.477232		1
OG1567_REF_Scer_AF-P25373-F1-model_v2	1			0.540205
OG2577_REF_Scer_AF-P25605-F1-model_v2			1	0.719832	1
OG1060_REF_Scer_AF-P26263-F1-model_v2	1			0.653601
OG5118_REF_Scer_AF-P26364-F1-model_v2	1			0.600282
OG1266_REF_Scer_AF-P27472-F1-model_v2	1		1	0.745137	1
OG2183_REF_Scer_AF-P27515-F1-model_v2	1			0.580577
OG2903_REF_Scer_AF-P27680-F1-model_v2				0.527958		1
OG1364_REF_Scer_AF-P27796-F1-model_v2		1		0.650851
OG2099_REF_Scer_AF-P28240-F1-model_v2	1	1		0.675582
OG1500_REF_Scer_AF-P28274-F1-model_v2		1		0.746794	1
OG1303_REF_Scer_AF-P28496-F1-model_v2				0.602624
OG2677_REF_Scer_AF-P28834-F1-model_v2	1		1	0.701842
OG1230_REF_Scer_AF-P29465-F1-model_v2				0.675546
OG1674_REF_Scer_AF-P30402-F1-model_v2	1		1	0.628036
OG1240_REF_Scer_AF-P30624-F1-model_v2	1			0.587139
OG1170_REF_Scer_AF-P30952-F1-model_v2		1		0.680425
OG1634_REF_Scer_AF-P31688-F1-model_v2			1	0.581873
OG2906_REF_Scer_AF-P32178-F1-model_v2	1			0.645487
OG2455_REF_Scer_AF-P32190-F1-model_v2	1			0.600317
OG3100_REF_Scer_AF-P32191-F1-model_v2	1			0.610437
OG1744_REF_Scer_AF-P32264-F1-model_v2	1			0.670516
OG1313_REF_Scer_AF-P32327-F1-model_v2	1	1	1	0.790749	1
OG5490_REF_Scer_AF-P32340-F1-model_v2	1			0.716977	1
OG2353_REF_Scer_AF-P32352-F1-model_v2				0.62284
OG2465_REF_Scer_AF-P32353-F1-model_v2				0.620357
OG1337_REF_Scer_AF-P32356-F1-model_v2	1	1	1	0.682813
OG3304_REF_Scer_AF-P32375-F1-model_v2	1			0.571078
OG2123_REF_Scer_AF-P32378-F1-model_v2				0.629246
OG4605_REF_Scer_AF-P32419-F1-model_v2	1	1		0.540916
OG4665_REF_Scer_AF-P32449-F1-model_v2				0.727034	1
OG4275_REF_Scer_AF-P32451-F1-model_v2	1			0.71538	1
OG3683_REF_Scer_AF-P32459-F1-model_v2				0.522796		1
OG1955_REF_Scer_AF-P32461-F1-model_v2			1	0.519192		1
OG2098_REF_Scer_AF-P32462-F1-model_v2	1		1	0.61856
OG1697_REF_Scer_AF-P32469-F1-model_v2	1			0.763096	1
OG1959_REF_Scer_AF-P32473-F1-model_v2	1		1	0.774985	1
OG1168_REF_Scer_AF-P32528-F1-model_v2				0.413832		1
OG3319_REF_Scer_AF-P32626-F1-model_v2	1			0.527158		1
OG1746_REF_Scer_AF-P32642-F1-model_v2				0.598096
OG1521_REF_Scer_AF-P32771-F1-model_v2	1			0.708808
OG1659_REF_Scer_AF-P32775-F1-model_v2		1		0.708529
OG1081_REF_Scer_AF-P32784-F1-model_v2				0.534219		1
OG2397_REF_Scer_AF-P32796-F1-model_v2	1	1		0.505906		1
OG4555_REF_Scer_AF-P32799-F1-model_v2				0.536322
OG1502_REF_Scer_AF-P33300-F1-model_v2				0.631723
OG1471_REF_Scer_AF-P33333-F1-model_v2				0.51438		1
OG1302_REF_Scer_AF-P33401-F1-model_v2	1	1		0.686994
OG2048_REF_Scer_AF-P33412-F1-model_v2				0.480236		1
OG1337_REF_Scer_AF-P35172-F1-model_v2	1	1		0.666088
OG4250_REF_Scer_AF-P35731-F1-model_v2	1	1		0.38438		1
OG3063_REF_Scer_AF-P36010-F1-model_v2	1	1		0.714424	1
OG1276_REF_Scer_AF-P36013-F1-model_v2	1	1	1	0.677435
OG2084_REF_Scer_AF-P36024-F1-model_v2			1	0.676332
OG4524_REF_Scer_AF-P36143-F1-model_v2	1			0.380647		1
OG1081_REF_Scer_AF-P36148-F1-model_v2				0.486745		1
OG1966_REF_Scer_AF-P36150-F1-model_v2				0.530174		1
OG1302_REF_Scer_AF-P37012-F1-model_v2	1	1		0.705195
OG2262_REF_Scer_AF-P37254-F1-model_v2		1		0.512004		1
OG1030_REF_Scer_AF-P37291-F1-model_v2				0.701546
OG1030_REF_Scer_AF-P37292-F1-model_v2				0.636864
OG1287_REF_Scer_AF-P37298-F1-model_v2			1	0.469603		1
OG4552_REF_Scer_AF-P37299-F1-model_v2				0.483461		1
OG1129_REF_Scer_AF-P37303-F1-model_v2				0.631592
OG1322_REF_Scer_AF-P38009-F1-model_v2			1	0.821329	1
OG2588_REF_Scer_AF-P38063-F1-model_v2	1			0.786341	1
OG1977_REF_Scer_AF-P38066-F1-model_v2	1	1		0.720899	1
OG1126_REF_Scer_AF-P38067-F1-model_v2		1		0.598197
OG2573_REF_Scer_AF-P38075-F1-model_v2	1			0.647605
OG1016_REF_Scer_AF-P38113-F1-model_v2	1			0.663825
OG4312_REF_Scer_AF-P38115-F1-model_v2	1	1		0.52563		1
OG2882_REF_Scer_AF-P38122-F1-model_v2				0.466571		1
OG1497_REF_Scer_AF-P38143-F1-model_v2		1		0.698712
OG3935_REF_Scer_AF-P38169-F1-model_v2	1			0.531186		1
OG3242_REF_Scer_AF-P38179-F1-model_v2				0.455616		1
OG2044_REF_Scer_AF-P38225-F1-model_v2	1			0.539838
OG4959_REF_Scer_AF-P38286-F1-model_v2	1	1		0.605666
OG1502_REF_Scer_AF-P38287-F1-model_v2				0.624078
OG1306_REF_Scer_AF-P38298-F1-model_v2				0.492561		1
OG3350_REF_Scer_AF-P38332-F1-model_v2				0.476721		1
OG2588_REF_Scer_AF-P38620-F1-model_v2	1			0.787694	1
OG1500_REF_Scer_AF-P38627-F1-model_v2		1		0.730825	1
OG2968_REF_Scer_AF-P38689-F1-model_v2	1		1	0.845347	1
OG1744_REF_Scer_AF-P38690-F1-model_v2				0.599325
OG4583_REF_Scer_AF-P38710-F1-model_v2	1			0.55242
OG1022_REF_Scer_AF-P38715-F1-model_v2	1	1		0.591848
OG1488_REF_Scer_AF-P38720-F1-model_v2	1	1		0.809407	1
OG2647_REF_Scer_AF-P38787-F1-model_v2	1	1		0.361302		1
OG1365_REF_Scer_AF-P38816-F1-model_v2	1		1	0.772693	1
OG3639_REF_Scer_AF-P38840-F1-model_v2	1			0.443729		1
OG3991_REF_Scer_AF-P38858-F1-model_v2				0.500426		1
OG4624_REF_Scer_AF-P38954-F1-model_v2				0.517422		1
OG4185_REF_Scer_AF-P38986-F1-model_v2	1	1		0.595823
OG1615_REF_Scer_AF-P38992-F1-model_v2				0.590735
OG1240_REF_Scer_AF-P39002-F1-model_v2	1			0.568539
OG2394_REF_Scer_AF-P39006-F1-model_v2		1	1	0.641584
OG1087_REF_Scer_AF-P39518-F1-model_v2	1			0.460435		1
OG2215_REF_Scer_AF-P39525-F1-model_v2		1		0.525507		1
OG1039_REF_Scer_AF-P39533-F1-model_v2	1			0.662471
OG3767_REF_Scer_AF-P39683-F1-model_v2	1			0.603914
OG2147_REF_Scer_AF-P39692-F1-model_v2	1		1	0.46155		1
OG1892_REF_Scer_AF-P39708-F1-model_v2	1	1	1	0.728364	1
OG1694_REF_Scer_AF-P39713-F1-model_v2	1		1	0.509015		1
OG1694_REF_Scer_AF-P39714-F1-model_v2	1		1	0.509253		1
OG3429_REF_Scer_AF-P39726-F1-model_v2			1	0.523732		1
OG1273_REF_Scer_AF-P40012-F1-model_v2	1			0.41281		1
OG4391_REF_Scer_AF-P40017-F1-model_v2	1			0.50452		1
OG1021_REF_Scer_AF-P40047-F1-model_v2	1	1		0.634979
OG1433_REF_Scer_AF-P40054-F1-model_v2	1	1	1	0.780311	1
OG3416_REF_Scer_AF-P40099-F1-model_v2	1			0.396225		1
OG3909_REF_Scer_AF-P40319-F1-model_v2				0.66981
OG3000_REF_Scer_AF-P40350-F1-model_v2				0.58554
OG2738_REF_Scer_AF-P40351-F1-model_v2				0.609338
OG3241_REF_Scer_AF-P40363-F1-model_v2	1	1		0.573971
OG1254_REF_Scer_AF-P40395-F1-model_v2			1	0.354468		1
OG1004_REF_Scer_AF-P40459-F1-model_v2				0.549115
OG2808_REF_Scer_AF-P40471-F1-model_v2	1	1		0.544221
OG1854_REF_Scer_AF-P40487-F1-model_v2	1		1	0.732067	1
OG1433_REF_Scer_AF-P40510-F1-model_v2	1	1	1	0.773788	1
OG1497_REF_Scer_AF-P40581-F1-model_v2		1		0.729203	1
OG3630_REF_Scer_AF-P40582-F1-model_v2				0.478254		1
OG2684_REF_Scer_AF-P41735-F1-model_v2	1			0.657728
OG3581_REF_Scer_AF-P41835-F1-model_v2				0.508013		1
OG1180_REF_Scer_AF-P41903-F1-model_v2		1		0.391174		1
OG1137_REF_Scer_AF-P41911-F1-model_v2	1	1		0.660104
OG1684_REF_Scer_AF-P41921-F1-model_v2	1			0.700355
OG1056_REF_Scer_AF-P41939-F1-model_v2	1			0.750871	1
OG3151_REF_Scer_AF-P42826-F1-model_v2	1			0.526953		1
OG5096_REF_Scer_AF-P42883-F1-model_v2	1	1		0.804829	1
OG3336_REF_Scer_AF-P43567-F1-model_v2	1			0.504999		1
OG1822_REF_Scer_AF-P43616-F1-model_v2	1	1		0.654148
OG3509_REF_Scer_AF-P43619-F1-model_v2	1			0.693667
OG5327_REF_Scer_AF-P43635-F1-model_v2		1		0.607924
OG2246_REF_Scer_AF-P46151-F1-model_v2	1	1	1	0.610371
OG1021_REF_Scer_AF-P46367-F1-model_v2	1	1		0.642925
OG2161_REF_Scer_AF-P46969-F1-model_v2	1	1		0.696352
OG4524_REF_Scer_AF-P47011-F1-model_v2	1			0.426063		1
OG1640_REF_Scer_AF-P47013-F1-model_v2		1		0.465652		1
OG1759_REF_Scer_AF-P47039-F1-model_v2				0.635679
OG1275_REF_Scer_AF-P47052-F1-model_v2	1	1		0.814962	1
OG3030_REF_Scer_AF-P47095-F1-model_v2	1	1		0.587728
OG4102_REF_Scer_AF-P47096-F1-model_v2	1			0.672929
OG3677_REF_Scer_AF-P47125-F1-model_v2	1			0.517711		1
OG2384_REF_Scer_AF-P47143-F1-model_v2		1		0.621557
OG1390_REF_Scer_AF-P47164-F1-model_v2				0.556859
OG4317_REF_Scer_AF-P47165-F1-model_v2				0.688212
OG1597_REF_Scer_AF-P47169-F1-model_v2	1		1	0.548141
OG1210_REF_Scer_AF-P47176-F1-model_v2			1	0.704478
OG1103_REF_Scer_AF-P47771-F1-model_v2		1		0.548045
OG1240_REF_Scer_AF-P47912-F1-model_v2	1		1	0.583937
OG4171_REF_Scer_AF-P48015-F1-model_v2	1		1	0.586553
OG3499_REF_Scer_AF-P48016-F1-model_v2	1	1		0.532471		1
OG1096_REF_Scer_AF-P48570-F1-model_v2	1	1	1	0.886293	1
OG3069_REF_Scer_AF-P49017-F1-model_v2	1			0.702776
OG2227_REF_Scer_AF-P49095-F1-model_v2			1	0.663599
OG1022_REF_Scer_AF-P49954-F1-model_v2		1		0.620501
OG2603_REF_Scer_AF-P50076-F1-model_v2				0.487959		1
OG1354_REF_Scer_AF-P50094-F1-model_v2	1	1		0.758377	1
OG1354_REF_Scer_AF-P50095-F1-model_v2	1	1		0.757274	1
OG2868_REF_Scer_AF-P50107-F1-model_v2	1	1		0.582132
OG1630_REF_Scer_AF-P50264-F1-model_v2				0.447118		1
OG1060_REF_Scer_AF-P50873-F1-model_v2	1	1		0.531148		1
OG1299_REF_Scer_AF-P52489-F1-model_v2	1		1	0.656619
OG1264_REF_Scer_AF-P52892-F1-model_v2				0.593479
OG1264_REF_Scer_AF-P52893-F1-model_v2				0.634941
OG2228_REF_Scer_AF-P53037-F1-model_v2	1	1		0.560504
OG1377_REF_Scer_AF-P53090-F1-model_v2				0.569067
OG3557_REF_Scer_AF-P53101-F1-model_v2				0.566044
OG3458_REF_Scer_AF-P53164-F1-model_v2	1			0.4446		1
OG3488_REF_Scer_AF-P53184-F1-model_v2	1	1		0.438007		1
OG1473_REF_Scer_AF-P53204-F1-model_v2	1		1	0.794164	1
OG1667_REF_Scer_AF-P53228-F1-model_v2		1	1	0.65888
OG2409_REF_Scer_AF-P53312-F1-model_v2	1		1	0.648683
OG3991_REF_Scer_AF-P53315-F1-model_v2				0.441882		1
OG2783_REF_Scer_AF-P53318-F1-model_v2				0.540633
OG1488_REF_Scer_AF-P53319-F1-model_v2	1	1		0.788211	1
OG1696_REF_Scer_AF-P53598-F1-model_v2	1	1	1	0.715525	1
OG1414_REF_Scer_AF-P53685-F1-model_v2	1	1	1	0.61353
OG2646_REF_Scer_AF-P53730-F1-model_v2				0.455719		1
OG3638_REF_Scer_AF-P53868-F1-model_v2				0.476802		1
OG4226_REF_Scer_AF-P53909-F1-model_v2	1	1	1	0.610652
OG2924_REF_Scer_AF-P53915-F1-model_v2	1	1		0.458103		1
OG1056_REF_Scer_AF-P53982-F1-model_v2	1		1	0.714515	1
OG1322_REF_Scer_AF-P54113-F1-model_v2			1	0.809695	1
OG1103_REF_Scer_AF-P54114-F1-model_v2		1		0.531521		1
OG1021_REF_Scer_AF-P54115-F1-model_v2	1	1		0.558251
OG1596_REF_Scer_AF-P54781-F1-model_v2	1			0.733847	1
OG2506_REF_Scer_AF-P54783-F1-model_v2				0.590089
OG2637_REF_Scer_AF-P80235-F1-model_v2	1	1	1	0.57929
OG1137_REF_Scer_AF-Q00055-F1-model_v2	1	1		0.668833
OG1275_REF_Scer_AF-Q00711-F1-model_v2	1	1	1	0.829251	1
OG1753_REF_Scer_AF-Q00764-F1-model_v2	1		1	0.767133	1
OG1254_REF_Scer_AF-Q01519-F1-model_v2				0.738687	1
OG1055_REF_Scer_AF-Q01574-F1-model_v2	1			0.608502
OG3525_REF_Scer_AF-Q01802-F1-model_v2	1			0.509232		1
OG2074_REF_Scer_AF-Q02046-F1-model_v2	1	1		0.69321
OG2837_REF_Scer_AF-Q02196-F1-model_v2	1	1		0.768788	1
OG3048_REF_Scer_AF-Q02784-F1-model_v2				0.751075	1
OG1306_REF_Scer_AF-Q02896-F1-model_v2				0.498543		1
OG3394_REF_Scer_AF-Q03266-F1-model_v2				0.407306		1
OG1758_REF_Scer_AF-Q03529-F1-model_v2				0.646734
OG3714_REF_Scer_AF-Q03677-F1-model_v2				0.536802
OG1746_REF_Scer_AF-Q03835-F1-model_v2				0.605805
OG4463_REF_Scer_AF-Q04066-F1-model_v2		1		0.373544		1
OG4398_REF_Scer_AF-Q04178-F1-model_v2	1	1		0.73484	1
OG3917_REF_Scer_AF-Q04179-F1-model_v2		1		0.466407		1
OG2283_REF_Scer_AF-Q04212-F1-model_v2	1	1		0.510779		1
OG1329_REF_Scer_AF-Q04409-F1-model_v2	1			0.602678
OG2112_REF_Scer_AF-Q04487-F1-model_v2				0.470424		1
OG1390_REF_Scer_AF-Q04533-F1-model_v2			1	0.513942		1
OG3112_REF_Scer_AF-Q05521-F1-model_v2				0.510524		1
OG4583_REF_Scer_AF-Q05533-F1-model_v2	1			0.55852
OG2557_REF_Scer_AF-Q05567-F1-model_v2				0.59934
OG2741_REF_Scer_AF-Q05584-F1-model_v2	1			0.562343
OG3207_REF_Scer_AF-Q05788-F1-model_v2	1			0.584526
OG1807_REF_Scer_AF-Q05871-F1-model_v2	1	1		0.441153		1
OG4043_REF_Scer_AF-Q05902-F1-model_v2	1	1		0.502068		1
OG3740_REF_Scer_AF-Q05979-F1-model_v2	1			0.58848
OG1318_REF_Scer_AF-Q06147-F1-model_v2	1	1		0.533361		1
OG1473_REF_Scer_AF-Q06178-F1-model_v2	1		1	0.819992	1
OG1287_REF_Scer_AF-Q06236-F1-model_v2				0.482795		1
OG3095_REF_Scer_AF-Q06489-F1-model_v2		1		0.58662
OG3811_REF_Scer_AF-Q06490-F1-model_v2				0.45229		1
OG2348_REF_Scer_AF-Q06625-F1-model_v2				0.629813
OG1498_REF_Scer_AF-Q06702-F1-model_v2	1	1		0.55325
OG1498_REF_Scer_AF-Q06703-F1-model_v2	1	1		0.581185
OG1060_REF_Scer_AF-Q07471-F1-model_v2				0.517281		1
OG3681_REF_Scer_AF-Q07560-F1-model_v2				0.488641		1
OG1380_REF_Scer_AF-Q07729-F1-model_v2	1			0.524554		1
OG2308_REF_Scer_AF-Q07938-F1-model_v2	1			0.621414
OG3782_REF_Scer_AF-Q07993-F1-model_v2	1			0.520113		1
OG2031_REF_Scer_AF-Q08220-F1-model_v2	1			0.510072		1
OG3811_REF_Scer_AF-Q08224-F1-model_v2	1			0.467989		1
OG2084_REF_Scer_AF-Q08438-F1-model_v2			1	0.658642
OG1807_REF_Scer_AF-Q08558-F1-model_v2	1	1		0.408603		1
OG3811_REF_Scer_AF-Q08975-F1-model_v2	1			0.479975		1
OG2901_REF_Scer_AF-Q12001-F1-model_v2				0.577757
OG3679_REF_Scer_AF-Q12051-F1-model_v2	1			0.472401		1
OG1394_REF_Scer_AF-Q12069-F1-model_v2		1		0.607351
OG2508_REF_Scer_AF-Q12074-F1-model_v2	1	1	1	0.782981	1
OG1096_REF_Scer_AF-Q12122-F1-model_v2	1	1	1	0.891796	1
OG1115_REF_Scer_AF-Q12166-F1-model_v2			1	0.704928
OG4004_REF_Scer_AF-Q12178-F1-model_v2	1	1		0.646765
OG1390_REF_Scer_AF-Q12198-F1-model_v2				0.460017		1
OG1318_REF_Scer_AF-Q12246-F1-model_v2	1	1		0.526523		1
OG2007_REF_Scer_AF-Q12265-F1-model_v2	1			0.704082
OG2741_REF_Scer_AF-Q12320-F1-model_v2	1			0.548677
OG3801_REF_Scer_AF-Q12455-F1-model_v2	1	1	1	0.580276
OG1589_REF_Scer_AF-Q12680-F1-model_v2	1	1	1	0.725745	1
OG2765_REF_Scer_AF-Q3E840-F1-model_v2			1	0.659594
OG3531_REF_Scer_AF-Q99312-F1-model_v2				0.565187
OG3837_REF_Scer_AF-P00498-F1-model_v2				0.695484
OG1299_REF_Scer_AF-P00549-F1-model_v2	1		1	0.758158	1
OG1424_REF_Scer_AF-P00560-F1-model_v2	1		1	0.772236	1
OG2654_REF_Scer_AF-P00572-F1-model_v2	1			0.533459		1
OG2113_REF_Scer_AF-P00815-F1-model_v2				0.664788
OG2028_REF_Scer_AF-P00899-F1-model_v2	1		1	0.716369	1
OG3874_REF_Scer_AF-P00912-F1-model_v2				0.523857		1
OG1193_REF_Scer_AF-P00925-F1-model_v2	1	1	1	0.780491	1
OG1788_REF_Scer_AF-P00927-F1-model_v2				0.711247
OG1724_REF_Scer_AF-P00931-F1-model_v2		1		0.764288	1
OG3108_REF_Scer_AF-P00937-F1-model_v2			1	0.627299
OG2794_REF_Scer_AF-P00950-F1-model_v2	1	1	1	0.773329	1
OG3702_REF_Scer_AF-P03962-F1-model_v2	1	1		0.728239	1
OG3505_REF_Scer_AF-P04037-F1-model_v2			1	0.660736
OG1819_REF_Scer_AF-P04046-F1-model_v2	1	1		0.733471	1
OG3043_REF_Scer_AF-P04161-F1-model_v2	1	1		0.607512
OG2930_REF_Scer_AF-P04173-F1-model_v2	1			0.796151	1
OG1767_REF_Scer_AF-P05373-F1-model_v2	1	1		0.748962	1
OG1813_REF_Scer_AF-P05694-F1-model_v2	1	1		0.756699	1
OG1569_REF_Scer_AF-P06168-F1-model_v2	1	1		0.871913	1
OG3856_REF_Scer_AF-P06174-F1-model_v2				0.459675		1
OG3196_REF_Scer_AF-P06197-F1-model_v2				0.542008
OG2129_REF_Scer_AF-P06785-F1-model_v2	1	1		0.761001	1
OG1463_REF_Scer_AF-P07149-F1-model_v2		1	1	0.620155
OG2238_REF_Scer_AF-P07172-F1-model_v2				0.570601
OG1825_REF_Scer_AF-P07244-F1-model_v2				0.589589
OG1052_REF_Scer_AF-P07245-F1-model_v2				0.664825
OG1032_REF_Scer_AF-P07259-F1-model_v2				0.610044
OG1422_REF_Scer_AF-P07264-F1-model_v2	1			0.781466	1
OG2678_REF_Scer_AF-P07277-F1-model_v2	1	1		0.500982		1
OG2347_REF_Scer_AF-P07283-F1-model_v2	1	1		0.769196	1
OG3065_REF_Scer_AF-P07285-F1-model_v2				0.546272
OG2265_REF_Scer_AF-P07286-F1-model_v2	1			0.629179
OG1388_REF_Scer_AF-P07342-F1-model_v2	1		1	0.74628	1
OG1714_REF_Scer_AF-P07702-F1-model_v2				0.624319
OG4379_REF_Scer_AF-P07807-F1-model_v2	1			0.478956		1
OG2956_REF_Scer_AF-P08456-F1-model_v2				0.665126
OG2156_REF_Scer_AF-P08524-F1-model_v2	1			0.711497
OG1621_REF_Scer_AF-P08566-F1-model_v2				0.639883
OG1487_REF_Scer_AF-P09938-F1-model_v2	1	1	1	0.782803	1
OG1899_REF_Scer_AF-P09950-F1-model_v2	1	1		0.709513
OG1193_REF_Scer_AF-P0CX10-F1-model_v2	1	1		0.686709
OG1193_REF_Scer_AF-P0CX11-F1-model_v2	1	1		0.686942
OG4185_REF_Scer_AF-P0CX77-F1-model_v2	1	1		0.622035
OG4185_REF_Scer_AF-P0CX78-F1-model_v2	1	1		0.623818
OG4185_REF_Scer_AF-P0CX79-F1-model_v2	1	1		0.621876
OG4185_REF_Scer_AF-P0CZ17-F1-model_v2	1	1		0.624778
OG1355_REF_Scer_AF-P10614-F1-model_v2	1			0.689592
OG1665_REF_Scer_AF-P10869-F1-model_v2				0.68191
OG2537_REF_Scer_AF-P11353-F1-model_v2	1	1		0.705511
OG2038_REF_Scer_AF-P12709-F1-model_v2	1	1		0.814224	1
OG1883_REF_Scer_AF-P13663-F1-model_v2	1	1		0.757327	1
OG3902_REF_Scer_AF-P14020-F1-model_v2				0.592979
OG1012_REF_Scer_AF-P14180-F1-model_v2				0.536062
OG1432_REF_Scer_AF-P14540-F1-model_v2	1	1	1	0.755142	1
OG1357_REF_Scer_AF-P14742-F1-model_v2		1	1	0.766471	1
OG1975_REF_Scer_AF-P15454-F1-model_v2	1			0.705839
OG3676_REF_Scer_AF-P15496-F1-model_v2	1	1		0.64323
OG2290_REF_Scer_AF-P15700-F1-model_v2	1			0.660503
OG1004_REF_Scer_AF-P15938-F1-model_v2	1			0.493276		1
OG1603_REF_Scer_AF-P16120-F1-model_v2				0.699328
OG2960_REF_Scer_AF-P16622-F1-model_v2		1		0.674875
OG1673_REF_Scer_AF-P16661-F1-model_v2				0.518042		1
OG3120_REF_Scer_AF-P17423-F1-model_v2	1			0.737436	1
OG3612_REF_Scer_AF-P18562-F1-model_v2	1			0.749468	1
OG1316_REF_Scer_AF-P19097-F1-model_v2	1	1	1	0.675985
OG2056_REF_Scer_AF-P20051-F1-model_v2	1			0.632391
OG1004_REF_Scer_AF-P20095-F1-model_v2	1			0.498909		1
OG1470_REF_Scer_AF-P21147-F1-model_v2	1			0.640349
OG2053_REF_Scer_AF-P21264-F1-model_v2	1			0.651585
OG1112_REF_Scer_AF-P23254-F1-model_v2	1	1	1	0.638663
OG1650_REF_Scer_AF-P23542-F1-model_v2	1			0.614939
OG1004_REF_Scer_AF-P24384-F1-model_v2	1			0.527397		1
OG2567_REF_Scer_AF-P24521-F1-model_v2	1			0.476887		1
OG2382_REF_Scer_AF-P25045-F1-model_v2			1	0.487407		1
OG1434_REF_Scer_AF-P25340-F1-model_v2	1			0.673426
OG1785_REF_Scer_AF-P25578-F1-model_v2	1	1		0.550508
OG1603_REF_Scer_AF-P25632-F1-model_v2			1	0.245098		1
OG2453_REF_Scer_AF-P27616-F1-model_v2				0.697104
OG1786_REF_Scer_AF-P28241-F1-model_v2	1		1	0.73216	1
OG2082_REF_Scer_AF-P28777-F1-model_v2				0.766873	1
OG2057_REF_Scer_AF-P28789-F1-model_v2				0.606384
OG1365_REF_Scer_AF-P29509-F1-model_v2	1		1	0.811914	1
OG2498_REF_Scer_AF-P29704-F1-model_v2				0.599435
OG1880_REF_Scer_AF-P29952-F1-model_v2	1	1		0.64989
OG1810_REF_Scer_AF-P31116-F1-model_v2	1	1		0.661348
OG3978_REF_Scer_AF-P31373-F1-model_v2	1			0.740914	1
OG2552_REF_Scer_AF-P32263-F1-model_v2				0.554162
OG1537_REF_Scer_AF-P32288-F1-model_v2			1	0.800083	1
OG2062_REF_Scer_AF-P32347-F1-model_v2	1			0.730081	1
OG3774_REF_Scer_AF-P32377-F1-model_v2	1			0.667632
OG3413_REF_Scer_AF-P32452-F1-model_v2				0.457584		1
OG4061_REF_Scer_AF-P32476-F1-model_v2	1			0.590198
OG2186_REF_Scer_AF-P32477-F1-model_v2				0.562457
OG4016_REF_Scer_AF-P32582-F1-model_v2	1			0.703841
OG1671_REF_Scer_AF-P32861-F1-model_v2	1	1		0.782334	1
OG1556_REF_Scer_AF-P32895-F1-model_v2	1		1	0.780882	1
OG2356_REF_Scer_AF-P33312-F1-model_v2	1			0.521993		1
OG1112_REF_Scer_AF-P33315-F1-model_v2	1	1	1	0.601878
OG4581_REF_Scer_AF-P33330-F1-model_v2	1			0.615362
OG2112_REF_Scer_AF-P33421-F1-model_v2			1	0.510521		1
OG2357_REF_Scer_AF-P33734-F1-model_v2	1	1		0.676215
OG3114_REF_Scer_AF-P35202-F1-model_v2				0.43212		1
OG3782_REF_Scer_AF-P35497-F1-model_v2	1			0.609032
OG3008_REF_Scer_AF-P36076-F1-model_v2			1	0.630016
OG1242_REF_Scer_AF-P36107-F1-model_v2				0.596392
OG2369_REF_Scer_AF-P38145-F1-model_v2	1			0.618034
OG1695_REF_Scer_AF-P38221-F1-model_v2				0.63876
OG4021_REF_Scer_AF-P38242-F1-model_v2			1	0.425424		1
OG3313_REF_Scer_AF-P38342-F1-model_v2	1	1		0.411345		1
OG1565_REF_Scer_AF-P38604-F1-model_v2		1	1	0.637795
OG1779_REF_Scer_AF-P38625-F1-model_v2	1	1		0.828145	1
OG3115_REF_Scer_AF-P38628-F1-model_v2	1	1	1	0.541317
OG3018_REF_Scer_AF-P38635-F1-model_v2				0.429788		1
OG1354_REF_Scer_AF-P38697-F1-model_v2	1	1		0.731849	1
OG1303_REF_Scer_AF-P38703-F1-model_v2				0.622274
OG1857_REF_Scer_AF-P38795-F1-model_v2	1	1		0.754953	1
OG1210_REF_Scer_AF-P38891-F1-model_v2			1	0.713182	1
OG3074_REF_Scer_AF-P38913-F1-model_v2	1			0.468732		1
OG1774_REF_Scer_AF-P38972-F1-model_v2	1	1		0.6957
OG1451_REF_Scer_AF-P38998-F1-model_v2	1	1		0.726309	1
OG1935_REF_Scer_AF-P38999-F1-model_v2	1			0.72928	1
OG1445_REF_Scer_AF-P39522-F1-model_v2	1	1		0.756085	1
OG4110_REF_Scer_AF-P39988-F1-model_v2	1			0.522062		1
OG2746_REF_Scer_AF-P40495-F1-model_v2	1			0.746087	1
OG1491_REF_Scer_AF-P40506-F1-model_v2				0.621112
OG1933_REF_Scer_AF-P40545-F1-model_v2				0.640099
OG3624_REF_Scer_AF-P40857-F1-model_v2		1		0.495714		1
OG1683_REF_Scer_AF-P40970-F1-model_v2			1	0.646248
OG1897_REF_Scer_AF-P41338-F1-model_v2	1	1		0.703604
OG1446_REF_Scer_AF-P41940-F1-model_v2				0.831715	1
OG1193_REF_Scer_AF-P42222-F1-model_v2	1	1		0.686224
OG3443_REF_Scer_AF-P42941-F1-model_v2	1	1		0.530005		1
OG2852_REF_Scer_AF-P43123-F1-model_v2	1			0.589931
OG5096_REF_Scer_AF-P43534-F1-model_v2	1	1		0.80603	1
OG2845_REF_Scer_AF-P43577-F1-model_v2	1			0.509339		1
OG2999_REF_Scer_AF-P43636-F1-model_v2				0.540045
OG5096_REF_Scer_AF-P47183-F1-model_v2	1	1		0.804126	1
OG1111_REF_Scer_AF-P49367-F1-model_v2	1			0.719425	1
OG2282_REF_Scer_AF-P49435-F1-model_v2	1			0.684041
OG4010_REF_Scer_AF-P50861-F1-model_v2	1	1		0.685483
OG2774_REF_Scer_AF-P51601-F1-model_v2	1			0.788307	1
OG1055_REF_Scer_AF-P52910-F1-model_v2	1			0.668424
OG1121_REF_Scer_AF-P53045-F1-model_v2				0.712152
OG2495_REF_Scer_AF-P53128-F1-model_v2	1	1	1	0.614195
OG1004_REF_Scer_AF-P53131-F1-model_v2	1		1	0.568291
OG2913_REF_Scer_AF-P53178-F1-model_v2			1	0.402205		1
OG2116_REF_Scer_AF-P53199-F1-model_v2	1	1	1	0.686683
OG3025_REF_Scer_AF-P53332-F1-model_v2				0.428277		1
OG2380_REF_Scer_AF-P53848-F1-model_v2				0.444191		1
OG3104_REF_Scer_AF-P53954-F1-model_v2				0.488195		1
OG1904_REF_Scer_AF-P54839-F1-model_v2		1		0.709617
OG2752_REF_Scer_AF-P54885-F1-model_v2			1	0.654151
OG2086_REF_Scer_AF-P80210-F1-model_v2	1	1		0.783362	1
OG5735_REF_Scer_AF-Q03579-F1-model_v2				0.576547
OG4645_REF_Scer_AF-Q03778-F1-model_v2	1	1		0.47529		1
OG2578_REF_Scer_AF-Q03941-F1-model_v2	1			0.515488		1
OG2190_REF_Scer_AF-Q04430-F1-model_v2				0.62832
OG2148_REF_Scer_AF-Q05911-F1-model_v2	1	1		0.82889	1
OG4396_REF_Scer_AF-Q06549-F1-model_v2	1	1		0.467728		1
OG5096_REF_Scer_AF-Q07748-F1-model_v2	1	1		0.80635	1
OG3782_REF_Scer_AF-Q07786-F1-model_v2	1			0.608497
OG2126_REF_Scer_AF-Q08645-F1-model_v2	1			0.583237
OG1458_REF_Scer_AF-Q08911-F1-model_v2	1			0.683422
OG1764_REF_Scer_AF-Q12189-F1-model_v2				0.644215
OG1394_REF_Scer_AF-Q12362-F1-model_v2				0.616624
OG3551_REF_Scer_AF-Q12452-F1-model_v2	1	1	1	0.562552
OG4008_REF_Scer_AF-Q12676-F1-model_v2	1			0.482659		1
OG2562_REF_Scer_AF-Q99190-F1-model_v2				0.494506		1
OG2061_REF_Scer_AF-Q99258-F1-model_v2	1			0.637089

## Sheet: D
	CR Helical	CR Extended
OG1016_REF_Scer_AF-P00330-F1-model_v2	0.720439	0.813797
OG1016_REF_Scer_AF-P00331-F1-model_v2	0.727138	0.787977
OG1145_REF_Scer_AF-P00358-F1-model_v2	0.799165	0.782534
OG1145_REF_Scer_AF-P00359-F1-model_v2	0.812152	0.781938
OG1145_REF_Scer_AF-P00360-F1-model_v2	0.785532	0.771771
OG1979_REF_Scer_AF-P00445-F1-model_v2	0.836634	0.702635
OG3185_REF_Scer_AF-P00447-F1-model_v2	0.665228	0.686941
OG3837_REF_Scer_AF-P00498-F1-model_v2	0.601049	0.749069
OG1299_REF_Scer_AF-P00549-F1-model_v2	0.722762	0.799889
OG1424_REF_Scer_AF-P00560-F1-model_v2	0.752508	0.773619
OG2654_REF_Scer_AF-P00572-F1-model_v2	0.521057	0.520424
OG5441_REF_Scer_AF-P00724-F1-model_v2	0.447059	0.536528
OG2936_REF_Scer_AF-P00812-F1-model_v2	0.570678	0.6152
OG2113_REF_Scer_AF-P00815-F1-model_v2	0.679876	0.675353
OG1416_REF_Scer_AF-P00890-F1-model_v2	0.812894	0.944904
OG2028_REF_Scer_AF-P00899-F1-model_v2	0.701833	0.756397
OG3874_REF_Scer_AF-P00912-F1-model_v2	0.379197	0.714431
OG1193_REF_Scer_AF-P00924-F1-model_v2	0.741386	0.833452
OG1193_REF_Scer_AF-P00925-F1-model_v2	0.731579	0.842405
OG1788_REF_Scer_AF-P00927-F1-model_v2	0.705444	0.749643
OG1724_REF_Scer_AF-P00931-F1-model_v2	0.723288	0.822465
OG3108_REF_Scer_AF-P00937-F1-model_v2	0.56338	0.768489
OG2197_REF_Scer_AF-P00942-F1-model_v2	0.65548	0.83739
OG2794_REF_Scer_AF-P00950-F1-model_v2	0.787234	0.779268
OG3702_REF_Scer_AF-P03962-F1-model_v2	0.653368	0.883053
OG1032_REF_Scer_AF-P03965-F1-model_v2	0.69759	0.812306
OG3505_REF_Scer_AF-P04037-F1-model_v2	0.733516	0.607516
OG1819_REF_Scer_AF-P04046-F1-model_v2	0.676312	0.779243
OG3043_REF_Scer_AF-P04161-F1-model_v2	0.57919	0.615529
OG2930_REF_Scer_AF-P04173-F1-model_v2	0.789272	0.831984
OG4231_REF_Scer_AF-P04385-F1-model_v2	0.561798	0.648089
OG3994_REF_Scer_AF-P04397-F1-model_v2	0.649727	0.591098
OG1208_REF_Scer_AF-P04806-F1-model_v2	0.611833	0.744625
OG1208_REF_Scer_AF-P04807-F1-model_v2	0.622367	0.765687
OG1617_REF_Scer_AF-P05150-F1-model_v2	0.602743	0.767059
OG1767_REF_Scer_AF-P05373-F1-model_v2	0.746483	0.744097
OG3877_REF_Scer_AF-P05374-F1-model_v2	0.493121	0.362295
OG1813_REF_Scer_AF-P05694-F1-model_v2	0.692455	0.845743
OG1944_REF_Scer_AF-P06106-F1-model_v2	0.726845	0.821229
OG5404_REF_Scer_AF-P06115-F1-model_v2	0.58262	0.626415
OG1569_REF_Scer_AF-P06168-F1-model_v2	0.881314	0.863569
OG1060_REF_Scer_AF-P06169-F1-model_v2	0.665765	0.673661
OG3856_REF_Scer_AF-P06174-F1-model_v2	0.410054	0.5089
OG3196_REF_Scer_AF-P06197-F1-model_v2	0.560897	0.166667
OG1115_REF_Scer_AF-P06208-F1-model_v2	0.709079	0.701712
OG2655_REF_Scer_AF-P06633-F1-model_v2	0.839514	0.740187
OG1414_REF_Scer_AF-P06700-F1-model_v2	0.546999	0.677739
OG2841_REF_Scer_AF-P06738-F1-model_v2	0.690259	0.795866
OG2129_REF_Scer_AF-P06785-F1-model_v2	0.737089	0.787364
OG2248_REF_Scer_AF-P07143-F1-model_v2	0.791067	0.882653
OG1463_REF_Scer_AF-P07149-F1-model_v2	0.616446	0.606534
OG2740_REF_Scer_AF-P07170-F1-model_v2	0.760605	0.811927
OG2238_REF_Scer_AF-P07172-F1-model_v2	0.471821	0.610439
OG1825_REF_Scer_AF-P07244-F1-model_v2	0.543319	0.614277
OG1052_REF_Scer_AF-P07245-F1-model_v2	0.636621	0.703173
OG1016_REF_Scer_AF-P07246-F1-model_v2	0.738782	0.799763
OG4150_REF_Scer_AF-P07256-F1-model_v2	0.469189	0.55374
OG2006_REF_Scer_AF-P07257-F1-model_v2	0.521703	0.482402
OG2721_REF_Scer_AF-P07258-F1-model_v2	0.607173	0.784686
OG1032_REF_Scer_AF-P07259-F1-model_v2	0.529324	0.710095
OG1892_REF_Scer_AF-P07262-F1-model_v2	0.710233	0.789608
OG1422_REF_Scer_AF-P07264-F1-model_v2	0.768573	0.764706
OG1595_REF_Scer_AF-P07275-F1-model_v2	0.612133	0.713895
OG2678_REF_Scer_AF-P07277-F1-model_v2	0.465674	0.556809
OG2347_REF_Scer_AF-P07283-F1-model_v2	0.712652	0.852298
OG3065_REF_Scer_AF-P07285-F1-model_v2	0.521991	0.584532
OG2265_REF_Scer_AF-P07286-F1-model_v2	0.618305	0.494681
OG1388_REF_Scer_AF-P07342-F1-model_v2	0.722278	0.821589
OG1714_REF_Scer_AF-P07702-F1-model_v2	0.566667	0.677515
OG4379_REF_Scer_AF-P07807-F1-model_v2	0.483015	0.46251
OG1685_REF_Scer_AF-P07991-F1-model_v2	0.595292	0.762861
OG1012_REF_Scer_AF-P08004-F1-model_v2	0.526095	0.548358
OG1564_REF_Scer_AF-P08019-F1-model_v2	0.354833	0.589873
OG3575_REF_Scer_AF-P08067-F1-model_v2	0.690311	0.843017
OG1218_REF_Scer_AF-P08417-F1-model_v2	0.703371	0.795118
OG4707_REF_Scer_AF-P08431-F1-model_v2	0.511512	0.789558
OG3445_REF_Scer_AF-P08432-F1-model_v2	0.510743	0.640838
OG2956_REF_Scer_AF-P08456-F1-model_v2	0.696989	0.606383
OG3006_REF_Scer_AF-P08465-F1-model_v2	0.710634	0.636072
OG2156_REF_Scer_AF-P08524-F1-model_v2	0.705048	0.981481
OG4360_REF_Scer_AF-P08525-F1-model_v2	0.574701	0.25
OG2365_REF_Scer_AF-P08536-F1-model_v2	0.696998	0.708706
OG1621_REF_Scer_AF-P08566-F1-model_v2	0.687122	0.571121
OG1416_REF_Scer_AF-P08679-F1-model_v2	0.733211	0.945504
OG1815_REF_Scer_AF-P09201-F1-model_v2	0.685491	0.802122
OG2629_REF_Scer_AF-P09368-F1-model_v2	0.461425	0.763559
OG1052_REF_Scer_AF-P09440-F1-model_v2	0.63187	0.72425
OG1629_REF_Scer_AF-P09624-F1-model_v2	0.794859	0.690113
OG1487_REF_Scer_AF-P09938-F1-model_v2	0.802748	0.965517
OG1899_REF_Scer_AF-P09950-F1-model_v2	0.622016	0.892252
OG1357_REF_Scer_AF-P0CF18-F1-model_v2	0.624157	0.689922
OG1193_REF_Scer_AF-P0CX10-F1-model_v2	0.634743	0.746799
OG1193_REF_Scer_AF-P0CX11-F1-model_v2	0.634679	0.746975
OG4185_REF_Scer_AF-P0CX77-F1-model_v2	0.608159	0.605536
OG4185_REF_Scer_AF-P0CX78-F1-model_v2	0.609316	0.606557
OG4185_REF_Scer_AF-P0CX79-F1-model_v2	0.608924	0.605341
OG4185_REF_Scer_AF-P0CZ17-F1-model_v2	0.60863	0.611694
OG1355_REF_Scer_AF-P10614-F1-model_v2	0.695795	0.613399
OG1516_REF_Scer_AF-P10659-F1-model_v2	0.797443	0.853595
OG1665_REF_Scer_AF-P10869-F1-model_v2	0.626272	0.801653
OG1881_REF_Scer_AF-P10963-F1-model_v2	0.721791	0.806344
OG1313_REF_Scer_AF-P11154-F1-model_v2	0.764473	0.835524
OG2537_REF_Scer_AF-P11353-F1-model_v2	0.686801	0.811513
OG1333_REF_Scer_AF-P11412-F1-model_v2	0.651404	0.689621
OG3214_REF_Scer_AF-P11986-F1-model_v2	0.728845	0.706518
OG1360_REF_Scer_AF-P12683-F1-model_v2	0.591538	0.659015
OG1360_REF_Scer_AF-P12684-F1-model_v2	0.516199	0.653933
OG2071_REF_Scer_AF-P12695-F1-model_v2	0.644183	0.678395
OG2038_REF_Scer_AF-P12709-F1-model_v2	0.819006	0.841422
OG4231_REF_Scer_AF-P13045-F1-model_v2	0.535805	0.63964
OG2214_REF_Scer_AF-P13259-F1-model_v2	0.716055	0.807018
OG1674_REF_Scer_AF-P13298-F1-model_v2	0.665428	0.769446
OG1883_REF_Scer_AF-P13663-F1-model_v2	0.742661	0.778463
OG1122_REF_Scer_AF-P13711-F1-model_v2	0.479769	0.761293
OG3902_REF_Scer_AF-P14020-F1-model_v2	0.549595	0.683514
OG1012_REF_Scer_AF-P14180-F1-model_v2	0.529718	0.554638
OG1432_REF_Scer_AF-P14540-F1-model_v2	0.715338	0.898204
OG1357_REF_Scer_AF-P14742-F1-model_v2	0.749139	0.813803
OG2032_REF_Scer_AF-P14843-F1-model_v2	0.627285	0.853725
OG1667_REF_Scer_AF-P15019-F1-model_v2	0.713451	0.894886
OG1310_REF_Scer_AF-P15202-F1-model_v2	0.59238	0.758855
OG1622_REF_Scer_AF-P15274-F1-model_v2	0.734704	0.758084
OG1975_REF_Scer_AF-P15454-F1-model_v2	0.647128	0.790123
OG3676_REF_Scer_AF-P15496-F1-model_v2	0.594967	0.81684
OG2290_REF_Scer_AF-P15700-F1-model_v2	0.659653	0.764029
OG3001_REF_Scer_AF-P15807-F1-model_v2	0.338055	0.409581
OG1004_REF_Scer_AF-P15938-F1-model_v2	0.488389	0.518733
OG1603_REF_Scer_AF-P16120-F1-model_v2	0.703508	0.728021
OG2807_REF_Scer_AF-P16387-F1-model_v2	0.781943	0.717593
OG1060_REF_Scer_AF-P16467-F1-model_v2	0.652488	0.659895
OG2960_REF_Scer_AF-P16622-F1-model_v2	0.624435	0.753318
OG1673_REF_Scer_AF-P16661-F1-model_v2	0.45388	0.612298
OG1054_REF_Scer_AF-P16861-F1-model_v2	0.620282	0.638767
OG1054_REF_Scer_AF-P16862-F1-model_v2	0.619264	0.645861
OG3120_REF_Scer_AF-P17423-F1-model_v2	0.768864	0.731505
OG1835_REF_Scer_AF-P17505-F1-model_v2	0.714389	0.733333
OG1157_REF_Scer_AF-P17649-F1-model_v2	0.562004	0.73725
OG1567_REF_Scer_AF-P17695-F1-model_v2	0.515796	0.618861
OG1329_REF_Scer_AF-P17709-F1-model_v2	0.582888	0.675293
OG1468_REF_Scer_AF-P17898-F1-model_v2	0.510452	0.485477
OG2871_REF_Scer_AF-P18408-F1-model_v2	0.621218	0.700152
OG3612_REF_Scer_AF-P18562-F1-model_v2	0.795907	0.714379
OG3062_REF_Scer_AF-P18900-F1-model_v2	0.723463	0.585799
OG1316_REF_Scer_AF-P19097-F1-model_v2	0.638162	0.722285
OG1924_REF_Scer_AF-P19262-F1-model_v2	0.83175	0.842525
OG1516_REF_Scer_AF-P19358-F1-model_v2	0.779199	0.858414
OG1039_REF_Scer_AF-P19414-F1-model_v2	0.700031	0.708521
OG2218_REF_Scer_AF-P20049-F1-model_v2	0.674704	0.706186
OG2056_REF_Scer_AF-P20051-F1-model_v2	0.579255	0.664364
OG1004_REF_Scer_AF-P20095-F1-model_v2	0.486238	0.518391
OG2182_REF_Scer_AF-P20485-F1-model_v2	0.472614	0.633254
OG1585_REF_Scer_AF-P20967-F1-model_v2	0.737798	0.779509
OG1470_REF_Scer_AF-P21147-F1-model_v2	0.598692	0.626168
OG2912_REF_Scer_AF-P21182-F1-model_v2	0.430562	0.65151
OG2053_REF_Scer_AF-P21264-F1-model_v2	0.588858	0.75974
OG1070_REF_Scer_AF-P21524-F1-model_v2	0.731994	0.740829
OG1070_REF_Scer_AF-P21672-F1-model_v2	0.709205	0.717644
OG2704_REF_Scer_AF-P21801-F1-model_v2	0.830574	0.744139
OG1170_REF_Scer_AF-P21826-F1-model_v2	0.670239	0.76796
OG1056_REF_Scer_AF-P21954-F1-model_v2	0.743412	0.767075
OG1468_REF_Scer_AF-P22140-F1-model_v2	0.516459	0.522267
OG1631_REF_Scer_AF-P22217-F1-model_v2	0.615385	0.601637
OG1631_REF_Scer_AF-P22803-F1-model_v2	0.577756	0.596443
OG1112_REF_Scer_AF-P23254-F1-model_v2	0.614031	0.669224
OG1266_REF_Scer_AF-P23337-F1-model_v2	0.734131	0.795911
OG1640_REF_Scer_AF-P23501-F1-model_v2	0.428113	0.774648
OG1650_REF_Scer_AF-P23542-F1-model_v2	0.559304	0.63772
OG1004_REF_Scer_AF-P24384-F1-model_v2	0.500162	0.581734
OG2567_REF_Scer_AF-P24521-F1-model_v2	0.458534	0.478643
OG2382_REF_Scer_AF-P25045-F1-model_v2	0.419887	0.564979
OG1730_REF_Scer_AF-P25087-F1-model_v2	0.65309	0.736192
OG3221_REF_Scer_AF-P25335-F1-model_v2	0.609174	0.583131
OG1434_REF_Scer_AF-P25340-F1-model_v2	0.661361	0.719298
OG3021_REF_Scer_AF-P25358-F1-model_v2	0.690902	0.454545
OG4758_REF_Scer_AF-P25372-F1-model_v2	0.419308	0.452632
OG1567_REF_Scer_AF-P25373-F1-model_v2	0.484365	0.658153
OG1785_REF_Scer_AF-P25578-F1-model_v2	0.501926	0.633079
OG2577_REF_Scer_AF-P25605-F1-model_v2	0.686598	0.818313
OG1603_REF_Scer_AF-P25632-F1-model_v2	0.195122	0.333333
OG1060_REF_Scer_AF-P26263-F1-model_v2	0.650417	0.63694
OG5118_REF_Scer_AF-P26364-F1-model_v2	0.536989	0.666667
OG1266_REF_Scer_AF-P27472-F1-model_v2	0.723151	0.787962
OG2183_REF_Scer_AF-P27515-F1-model_v2	0.59384	0.571661
OG2453_REF_Scer_AF-P27616-F1-model_v2	0.611186	0.830028
OG2903_REF_Scer_AF-P27680-F1-model_v2	0.534714	0.537025
OG1364_REF_Scer_AF-P27796-F1-model_v2	0.647749	0.662338
OG2099_REF_Scer_AF-P28240-F1-model_v2	0.635344	0.766955
OG1786_REF_Scer_AF-P28241-F1-model_v2	0.730317	0.755162
OG1500_REF_Scer_AF-P28274-F1-model_v2	0.716658	0.797205
OG1303_REF_Scer_AF-P28496-F1-model_v2	0.606849	0.535545
OG2082_REF_Scer_AF-P28777-F1-model_v2	0.730294	0.76431
OG2057_REF_Scer_AF-P28789-F1-model_v2	0.60042	0.599896
OG2677_REF_Scer_AF-P28834-F1-model_v2	0.683016	0.73913
OG1230_REF_Scer_AF-P29465-F1-model_v2	0.683859	0.741985
OG1365_REF_Scer_AF-P29509-F1-model_v2	0.835303	0.752692
OG2498_REF_Scer_AF-P29704-F1-model_v2	0.615775	0.235294
OG1880_REF_Scer_AF-P29952-F1-model_v2	0.562574	0.736425
OG1674_REF_Scer_AF-P30402-F1-model_v2	0.597826	0.745595
OG1240_REF_Scer_AF-P30624-F1-model_v2	0.536522	0.670641
OG1170_REF_Scer_AF-P30952-F1-model_v2	0.67764	0.783292
OG1810_REF_Scer_AF-P31116-F1-model_v2	0.623929	0.709881
OG3978_REF_Scer_AF-P31373-F1-model_v2	0.690418	0.790902
OG1634_REF_Scer_AF-P31688-F1-model_v2	0.578504	0.642014
OG2906_REF_Scer_AF-P32178-F1-model_v2	0.669937	0.714286
OG2455_REF_Scer_AF-P32190-F1-model_v2	0.56932	0.689782
OG3100_REF_Scer_AF-P32191-F1-model_v2	0.584232	0.667517
OG2552_REF_Scer_AF-P32263-F1-model_v2	0.556945	0.566254
OG1744_REF_Scer_AF-P32264-F1-model_v2	0.668874	0.729785
OG1537_REF_Scer_AF-P32288-F1-model_v2	0.754908	0.86094
OG1313_REF_Scer_AF-P32327-F1-model_v2	0.76825	0.831298
OG5490_REF_Scer_AF-P32340-F1-model_v2	0.693155	0.734286
OG2062_REF_Scer_AF-P32347-F1-model_v2	0.711543	0.789163
OG2353_REF_Scer_AF-P32352-F1-model_v2	0.496063	0.828452
OG2465_REF_Scer_AF-P32353-F1-model_v2	0.609778	0.841727
OG1337_REF_Scer_AF-P32356-F1-model_v2	0.668791	0.68
OG3304_REF_Scer_AF-P32375-F1-model_v2	0.523741	0.551822
OG3774_REF_Scer_AF-P32377-F1-model_v2	0.616517	0.753894
OG4605_REF_Scer_AF-P32419-F1-model_v2	0.53913	0.528455
OG4665_REF_Scer_AF-P32449-F1-model_v2	0.64177	0.821501
OG4275_REF_Scer_AF-P32451-F1-model_v2	0.63791	0.858038
OG3413_REF_Scer_AF-P32452-F1-model_v2	0.458048	0.525065
OG3683_REF_Scer_AF-P32459-F1-model_v2	0.506276	0.581361
OG1955_REF_Scer_AF-P32461-F1-model_v2	0.472671	0.51821
OG2098_REF_Scer_AF-P32462-F1-model_v2	0.594603	0.605863
OG1697_REF_Scer_AF-P32469-F1-model_v2	0.700306	0.840941
OG1959_REF_Scer_AF-P32473-F1-model_v2	0.755319	0.760274
OG4061_REF_Scer_AF-P32476-F1-model_v2	0.576127	0.616673
OG2186_REF_Scer_AF-P32477-F1-model_v2	0.538272	0.649598
OG1168_REF_Scer_AF-P32528-F1-model_v2	0.392188	0.462077
OG4016_REF_Scer_AF-P32582-F1-model_v2	0.711823	0.726016
OG3319_REF_Scer_AF-P32626-F1-model_v2	0.50205	0.527121
OG1746_REF_Scer_AF-P32642-F1-model_v2	0.563536	0.661479
OG1521_REF_Scer_AF-P32771-F1-model_v2	0.672915	0.708841
OG1659_REF_Scer_AF-P32775-F1-model_v2	0.691152	0.727397
OG1081_REF_Scer_AF-P32784-F1-model_v2	0.489803	0.648411
OG2397_REF_Scer_AF-P32796-F1-model_v2	0.457432	0.606544
OG1671_REF_Scer_AF-P32861-F1-model_v2	0.750657	0.841704
OG1556_REF_Scer_AF-P32895-F1-model_v2	0.773088	0.823997
OG1502_REF_Scer_AF-P33300-F1-model_v2	0.593075	0.787435
OG2356_REF_Scer_AF-P33312-F1-model_v2	0.522455	0.609859
OG1112_REF_Scer_AF-P33315-F1-model_v2	0.593548	0.603066
OG4581_REF_Scer_AF-P33330-F1-model_v2	0.540895	0.668735
OG1471_REF_Scer_AF-P33333-F1-model_v2	0.470763	0.461367
OG1302_REF_Scer_AF-P33401-F1-model_v2	0.630216	0.758327
OG2048_REF_Scer_AF-P33412-F1-model_v2	0.461469	0.480811
OG2357_REF_Scer_AF-P33734-F1-model_v2	0.654261	0.714953
OG1337_REF_Scer_AF-P35172-F1-model_v2	0.661357	0.661867
OG3114_REF_Scer_AF-P35202-F1-model_v2	0.42303	0.466009
OG3782_REF_Scer_AF-P35497-F1-model_v2	0.569225	0.59861
OG4250_REF_Scer_AF-P35731-F1-model_v2	0.360492	0.411076
OG3063_REF_Scer_AF-P36010-F1-model_v2	0.659552	0.837025
OG1276_REF_Scer_AF-P36013-F1-model_v2	0.662624	0.720241
OG2084_REF_Scer_AF-P36024-F1-model_v2	0.692807	0.757906
OG3008_REF_Scer_AF-P36076-F1-model_v2	0.640175	0.743659
OG1242_REF_Scer_AF-P36107-F1-model_v2	0.616562	0.664384
OG4524_REF_Scer_AF-P36143-F1-model_v2	0.370233	0.447225
OG1081_REF_Scer_AF-P36148-F1-model_v2	0.453	0.574819
OG1966_REF_Scer_AF-P36150-F1-model_v2	0.473426	0.639362
OG1302_REF_Scer_AF-P37012-F1-model_v2	0.640742	0.784021
OG2262_REF_Scer_AF-P37254-F1-model_v2	0.49349	0.546601
OG1030_REF_Scer_AF-P37291-F1-model_v2	0.646496	0.781853
OG1030_REF_Scer_AF-P37292-F1-model_v2	0.558451	0.751105
OG1287_REF_Scer_AF-P37298-F1-model_v2	0.480886	0
OG4552_REF_Scer_AF-P37299-F1-model_v2	0.506234	0
OG1129_REF_Scer_AF-P37303-F1-model_v2	0.546359	0.787373
OG1322_REF_Scer_AF-P38009-F1-model_v2	0.817522	0.846445
OG2588_REF_Scer_AF-P38063-F1-model_v2	0.765572	0.805919
OG1977_REF_Scer_AF-P38066-F1-model_v2	0.756484	0.786873
OG1126_REF_Scer_AF-P38067-F1-model_v2	0.566812	0.622506
OG2573_REF_Scer_AF-P38075-F1-model_v2	0.582119	0.719706
OG1016_REF_Scer_AF-P38113-F1-model_v2	0.664875	0.688668
OG4312_REF_Scer_AF-P38115-F1-model_v2	0.483159	0.669958
OG2882_REF_Scer_AF-P38122-F1-model_v2	0.341672	0.604301
OG1497_REF_Scer_AF-P38143-F1-model_v2	0.637806	0.68428
OG2369_REF_Scer_AF-P38145-F1-model_v2	0.497413	0.659487
OG3935_REF_Scer_AF-P38169-F1-model_v2	0.489216	0.591261
OG3242_REF_Scer_AF-P38179-F1-model_v2	0.432331	0.728395
OG1695_REF_Scer_AF-P38221-F1-model_v2	0.645846	0.651972
OG2044_REF_Scer_AF-P38225-F1-model_v2	0.473132	0.619743
OG4021_REF_Scer_AF-P38242-F1-model_v2	0.382584	0.382763
OG4959_REF_Scer_AF-P38286-F1-model_v2	0.550047	0.666667
OG1502_REF_Scer_AF-P38287-F1-model_v2	0.577302	0.789916
OG1306_REF_Scer_AF-P38298-F1-model_v2	0.47001	0.514739
OG3350_REF_Scer_AF-P38332-F1-model_v2	0.276316	0.453824
OG3313_REF_Scer_AF-P38342-F1-model_v2	0.36775	0.361801
OG1565_REF_Scer_AF-P38604-F1-model_v2	0.591657	0.730871
OG2588_REF_Scer_AF-P38620-F1-model_v2	0.768074	0.814351
OG1779_REF_Scer_AF-P38625-F1-model_v2	0.8125	0.868752
OG1500_REF_Scer_AF-P38627-F1-model_v2	0.695816	0.805191
OG3115_REF_Scer_AF-P38628-F1-model_v2	0.46723	0.660571
OG3018_REF_Scer_AF-P38635-F1-model_v2	0.334506	0.539359
OG2968_REF_Scer_AF-P38689-F1-model_v2	0.861803	0.839865
OG1744_REF_Scer_AF-P38690-F1-model_v2	0.599697	0.671032
OG1354_REF_Scer_AF-P38697-F1-model_v2	0.68151	0.773458
OG1303_REF_Scer_AF-P38703-F1-model_v2	0.633003	0.52381
OG4583_REF_Scer_AF-P38710-F1-model_v2	0.502735	0.639831
OG1022_REF_Scer_AF-P38715-F1-model_v2	0.535647	0.686209
OG1488_REF_Scer_AF-P38720-F1-model_v2	0.815425	0.837838
OG2647_REF_Scer_AF-P38787-F1-model_v2	0.377438	0.398956
OG1857_REF_Scer_AF-P38795-F1-model_v2	0.742794	0.771617
OG1365_REF_Scer_AF-P38816-F1-model_v2	0.800991	0.713131
OG3639_REF_Scer_AF-P38840-F1-model_v2	0.356559	0.518821
OG3991_REF_Scer_AF-P38858-F1-model_v2	0.429768	0.585859
OG1210_REF_Scer_AF-P38891-F1-model_v2	0.682081	0.759377
OG3074_REF_Scer_AF-P38913-F1-model_v2	0.422492	0.527869
OG4624_REF_Scer_AF-P38954-F1-model_v2	0.514887	0.672414
OG1774_REF_Scer_AF-P38972-F1-model_v2	0.681168	0.697253
OG4185_REF_Scer_AF-P38986-F1-model_v2	0.548521	0.648204
OG1615_REF_Scer_AF-P38992-F1-model_v2	0.594414	0.497436
OG1451_REF_Scer_AF-P38998-F1-model_v2	0.664062	0.806402
OG1935_REF_Scer_AF-P38999-F1-model_v2	0.672715	0.812428
OG1240_REF_Scer_AF-P39002-F1-model_v2	0.49549	0.646678
OG2394_REF_Scer_AF-P39006-F1-model_v2	0.58864	0.715213
OG1087_REF_Scer_AF-P39518-F1-model_v2	0.431863	0.5072
OG1445_REF_Scer_AF-P39522-F1-model_v2	0.726869	0.819689
OG2215_REF_Scer_AF-P39525-F1-model_v2	0.516983	0.550048
OG1039_REF_Scer_AF-P39533-F1-model_v2	0.650982	0.678373
OG3767_REF_Scer_AF-P39683-F1-model_v2	0.561102	0.62963
OG2147_REF_Scer_AF-P39692-F1-model_v2	0.442522	0.500502
OG1892_REF_Scer_AF-P39708-F1-model_v2	0.711779	0.783907
OG1694_REF_Scer_AF-P39713-F1-model_v2	0.501724	0.512397
OG1694_REF_Scer_AF-P39714-F1-model_v2	0.495825	0.525844
OG3429_REF_Scer_AF-P39726-F1-model_v2	0.465082	0.600976
OG4110_REF_Scer_AF-P39988-F1-model_v2	0.483236	0.563883
OG1273_REF_Scer_AF-P40012-F1-model_v2	0.378788	0.470983
OG4391_REF_Scer_AF-P40017-F1-model_v2	0.477127	0.598941
OG1021_REF_Scer_AF-P40047-F1-model_v2	0.558858	0.697534
OG1433_REF_Scer_AF-P40054-F1-model_v2	0.760631	0.832733
OG3416_REF_Scer_AF-P40099-F1-model_v2	0.309242	0.432692
OG3909_REF_Scer_AF-P40319-F1-model_v2	0.696881	0.254545
OG3000_REF_Scer_AF-P40350-F1-model_v2	0.548759	0.60495
OG2738_REF_Scer_AF-P40351-F1-model_v2	0.598086	0.574074
OG3241_REF_Scer_AF-P40363-F1-model_v2	0.57343	0.590796
OG1254_REF_Scer_AF-P40395-F1-model_v2	0.414444	0.378038
OG1004_REF_Scer_AF-P40459-F1-model_v2	0.506757	0.587256
OG2808_REF_Scer_AF-P40471-F1-model_v2	0.479901	0.62799
OG1854_REF_Scer_AF-P40487-F1-model_v2	0.726346	0.755014
OG2746_REF_Scer_AF-P40495-F1-model_v2	0.724044	0.823291
OG1491_REF_Scer_AF-P40506-F1-model_v2	0.50479	0.779867
OG1433_REF_Scer_AF-P40510-F1-model_v2	0.754103	0.810832
OG1933_REF_Scer_AF-P40545-F1-model_v2	0.566334	0.767584
OG1497_REF_Scer_AF-P40581-F1-model_v2	0.667772	0.722003
OG3630_REF_Scer_AF-P40582-F1-model_v2	0.459627	0.569322
OG1683_REF_Scer_AF-P40970-F1-model_v2	0.621539	0.67407
OG1897_REF_Scer_AF-P41338-F1-model_v2	0.687569	0.772458
OG2684_REF_Scer_AF-P41735-F1-model_v2	0.701708	0.242424
OG3581_REF_Scer_AF-P41835-F1-model_v2	0.478837	0.622521
OG1180_REF_Scer_AF-P41903-F1-model_v2	0.433818	0.435063
OG1137_REF_Scer_AF-P41911-F1-model_v2	0.667559	0.724044
OG1684_REF_Scer_AF-P41921-F1-model_v2	0.773498	0.646189
OG1056_REF_Scer_AF-P41939-F1-model_v2	0.721679	0.770242
OG1446_REF_Scer_AF-P41940-F1-model_v2	0.854927	0.87935
OG1193_REF_Scer_AF-P42222-F1-model_v2	0.633674	0.747155
OG3151_REF_Scer_AF-P42826-F1-model_v2	0.515308	0.56262
OG5096_REF_Scer_AF-P42883-F1-model_v2	0.782118	0.866949
OG3443_REF_Scer_AF-P42941-F1-model_v2	0.51378	0.524642
OG2852_REF_Scer_AF-P43123-F1-model_v2	0.509858	0.689336
OG5096_REF_Scer_AF-P43534-F1-model_v2	0.784535	0.866949
OG3336_REF_Scer_AF-P43567-F1-model_v2	0.422156	0.600804
OG2845_REF_Scer_AF-P43577-F1-model_v2	0.433222	0.64574
OG1822_REF_Scer_AF-P43616-F1-model_v2	0.535061	0.722636
OG3509_REF_Scer_AF-P43619-F1-model_v2	0.66612	0.717996
OG5327_REF_Scer_AF-P43635-F1-model_v2	0.585503	0.661616
OG2999_REF_Scer_AF-P43636-F1-model_v2	0.515583	0.600694
OG2246_REF_Scer_AF-P46151-F1-model_v2	0.549163	0.68435
OG1021_REF_Scer_AF-P46367-F1-model_v2	0.548071	0.698365
OG2161_REF_Scer_AF-P46969-F1-model_v2	0.596338	0.865685
OG4524_REF_Scer_AF-P47011-F1-model_v2	0.372082	0.517068
OG1640_REF_Scer_AF-P47013-F1-model_v2	0.44338	0.635514
OG1759_REF_Scer_AF-P47039-F1-model_v2	0.589826	0.696505
OG1275_REF_Scer_AF-P47052-F1-model_v2	0.820796	0.818649
OG3030_REF_Scer_AF-P47095-F1-model_v2	0.576382	0.679452
OG4102_REF_Scer_AF-P47096-F1-model_v2	0.660592	0.72366
OG3677_REF_Scer_AF-P47125-F1-model_v2	0.528243	0.542234
OG2384_REF_Scer_AF-P47143-F1-model_v2	0.624381	0.685552
OG1390_REF_Scer_AF-P47164-F1-model_v2	0.487468	0.631043
OG4317_REF_Scer_AF-P47165-F1-model_v2	0.618263	0.761375
OG1597_REF_Scer_AF-P47169-F1-model_v2	0.50288	0.604959
OG1210_REF_Scer_AF-P47176-F1-model_v2	0.63922	0.770743
OG5096_REF_Scer_AF-P47183-F1-model_v2	0.784497	0.870339
OG1103_REF_Scer_AF-P47771-F1-model_v2	0.470419	0.574556
OG1240_REF_Scer_AF-P47912-F1-model_v2	0.514189	0.659622
OG4171_REF_Scer_AF-P48015-F1-model_v2	0.533843	0.600075
OG3499_REF_Scer_AF-P48016-F1-model_v2	0.542523	0.500413
OG1096_REF_Scer_AF-P48570-F1-model_v2	0.868223	0.953096
OG3069_REF_Scer_AF-P49017-F1-model_v2	0.71819	0.7183
OG2227_REF_Scer_AF-P49095-F1-model_v2	0.633056	0.705948
OG1111_REF_Scer_AF-P49367-F1-model_v2	0.701175	0.742714
OG2282_REF_Scer_AF-P49435-F1-model_v2	0.687268	0.707976
OG1022_REF_Scer_AF-P49954-F1-model_v2	0.584935	0.669671
OG2603_REF_Scer_AF-P50076-F1-model_v2	0.46289	0.633663
OG1354_REF_Scer_AF-P50094-F1-model_v2	0.709	0.802017
OG1354_REF_Scer_AF-P50095-F1-model_v2	0.714429	0.809791
OG2868_REF_Scer_AF-P50107-F1-model_v2	0.433962	0.699727
OG1630_REF_Scer_AF-P50264-F1-model_v2	0.431946	0.465328
OG4010_REF_Scer_AF-P50861-F1-model_v2	0.668424	0.784946
OG1060_REF_Scer_AF-P50873-F1-model_v2	0.541667	0.465753
OG2774_REF_Scer_AF-P51601-F1-model_v2	0.773664	0.851852
OG1299_REF_Scer_AF-P52489-F1-model_v2	0.608206	0.708843
OG1264_REF_Scer_AF-P52892-F1-model_v2	0.514837	0.681067
OG1264_REF_Scer_AF-P52893-F1-model_v2	0.561324	0.757349
OG1055_REF_Scer_AF-P52910-F1-model_v2	0.645169	0.691489
OG2228_REF_Scer_AF-P53037-F1-model_v2	0.549855	0.547425
OG1121_REF_Scer_AF-P53045-F1-model_v2	0.694227	0.861789
OG1377_REF_Scer_AF-P53090-F1-model_v2	0.52937	0.604828
OG3557_REF_Scer_AF-P53101-F1-model_v2	0.510327	0.575499
OG2495_REF_Scer_AF-P53128-F1-model_v2	0.547945	0.797624
OG1004_REF_Scer_AF-P53131-F1-model_v2	0.583167	0.605774
OG3458_REF_Scer_AF-P53164-F1-model_v2	0.420902	0.491346
OG2913_REF_Scer_AF-P53178-F1-model_v2	0.367595	0.434128
OG3488_REF_Scer_AF-P53184-F1-model_v2	0.383319	0.428082
OG2116_REF_Scer_AF-P53199-F1-model_v2	0.659892	0.739414
OG1473_REF_Scer_AF-P53204-F1-model_v2	0.858888	0.793589
OG1667_REF_Scer_AF-P53228-F1-model_v2	0.64237	0.748106
OG2409_REF_Scer_AF-P53312-F1-model_v2	0.593565	0.751179
OG3991_REF_Scer_AF-P53315-F1-model_v2	0.360728	0.556566
OG2783_REF_Scer_AF-P53318-F1-model_v2	0.516652	0.587287
OG1488_REF_Scer_AF-P53319-F1-model_v2	0.798311	0.845027
OG3025_REF_Scer_AF-P53332-F1-model_v2	0.429066	0.424766
OG1696_REF_Scer_AF-P53598-F1-model_v2	0.683698	0.775232
OG1414_REF_Scer_AF-P53685-F1-model_v2	0.54222	0.667471
OG2646_REF_Scer_AF-P53730-F1-model_v2	0.435337	0.437741
OG2380_REF_Scer_AF-P53848-F1-model_v2	0.443451	0.469654
OG3638_REF_Scer_AF-P53868-F1-model_v2	0.443651	0.540698
OG4226_REF_Scer_AF-P53909-F1-model_v2	0.557224	0.766355
OG2924_REF_Scer_AF-P53915-F1-model_v2	0.426829	0.494939
OG3104_REF_Scer_AF-P53954-F1-model_v2	0.440821	0.496241
OG1056_REF_Scer_AF-P53982-F1-model_v2	0.689242	0.760073
OG1322_REF_Scer_AF-P54113-F1-model_v2	0.801755	0.855288
OG1103_REF_Scer_AF-P54114-F1-model_v2	0.462397	0.558038
OG1021_REF_Scer_AF-P54115-F1-model_v2	0.462361	0.586837
OG1596_REF_Scer_AF-P54781-F1-model_v2	0.721186	0.789094
OG2506_REF_Scer_AF-P54783-F1-model_v2	0.540882	0.631874
OG1904_REF_Scer_AF-P54839-F1-model_v2	0.658856	0.742171
OG2752_REF_Scer_AF-P54885-F1-model_v2	0.56373	0.713092
OG2086_REF_Scer_AF-P80210-F1-model_v2	0.738537	0.792975
OG2637_REF_Scer_AF-P80235-F1-model_v2	0.542325	0.702652
OG1137_REF_Scer_AF-Q00055-F1-model_v2	0.673983	0.737335
OG1275_REF_Scer_AF-Q00711-F1-model_v2	0.835975	0.815201
OG1753_REF_Scer_AF-Q00764-F1-model_v2	0.747644	0.775439
OG1055_REF_Scer_AF-Q01574-F1-model_v2	0.606005	0.647077
OG3525_REF_Scer_AF-Q01802-F1-model_v2	0.450065	0.518666
OG2074_REF_Scer_AF-Q02046-F1-model_v2	0.676918	0.734251
OG2837_REF_Scer_AF-Q02196-F1-model_v2	0.783194	0.742156
OG3048_REF_Scer_AF-Q02784-F1-model_v2	0.672263	0.94087
OG1306_REF_Scer_AF-Q02896-F1-model_v2	0.481267	0.49884
OG3394_REF_Scer_AF-Q03266-F1-model_v2	0.343572	0.500859
OG1758_REF_Scer_AF-Q03529-F1-model_v2	0.621563	0.219512
OG5735_REF_Scer_AF-Q03579-F1-model_v2	0.593407	0.610526
OG3714_REF_Scer_AF-Q03677-F1-model_v2	0.364294	0.671111
OG4645_REF_Scer_AF-Q03778-F1-model_v2	0.417373	0.471322
OG1746_REF_Scer_AF-Q03835-F1-model_v2	0.559264	0.697987
OG2578_REF_Scer_AF-Q03941-F1-model_v2	0.469395	0.549755
OG4463_REF_Scer_AF-Q04066-F1-model_v2	0.315461	0.306616
OG4398_REF_Scer_AF-Q04178-F1-model_v2	0.722807	0.768894
OG3917_REF_Scer_AF-Q04179-F1-model_v2	0.448634	0.493188
OG2283_REF_Scer_AF-Q04212-F1-model_v2	0.414478	0.693548
OG1329_REF_Scer_AF-Q04409-F1-model_v2	0.572705	0.663469
OG2190_REF_Scer_AF-Q04430-F1-model_v2	0.660879	0.653645
OG1390_REF_Scer_AF-Q04533-F1-model_v2	0.424961	0.595925
OG3112_REF_Scer_AF-Q05521-F1-model_v2	0.483982	0.720721
OG4583_REF_Scer_AF-Q05533-F1-model_v2	0.508179	0.652098
OG2557_REF_Scer_AF-Q05567-F1-model_v2	0.510556	0.756011
OG2741_REF_Scer_AF-Q05584-F1-model_v2	0.494865	0.611607
OG3207_REF_Scer_AF-Q05788-F1-model_v2	0.513978	0.656
OG1807_REF_Scer_AF-Q05871-F1-model_v2	0.392451	0.522299
OG4043_REF_Scer_AF-Q05902-F1-model_v2	0.479941	0.46324
OG2148_REF_Scer_AF-Q05911-F1-model_v2	0.81835	0.934737
OG3740_REF_Scer_AF-Q05979-F1-model_v2	0.518222	0.680469
OG1318_REF_Scer_AF-Q06147-F1-model_v2	0.544831	0.531136
OG1473_REF_Scer_AF-Q06178-F1-model_v2	0.875286	0.829421
OG3095_REF_Scer_AF-Q06489-F1-model_v2	0.53271	0.611012
OG3811_REF_Scer_AF-Q06490-F1-model_v2	0.453857	0.537461
OG4396_REF_Scer_AF-Q06549-F1-model_v2	0.405747	0.4687
OG2348_REF_Scer_AF-Q06625-F1-model_v2	0.611972	0.645064
OG1498_REF_Scer_AF-Q06702-F1-model_v2	0.551273	0.676402
OG1498_REF_Scer_AF-Q06703-F1-model_v2	0.553004	0.76
OG1060_REF_Scer_AF-Q07471-F1-model_v2	0.49506	0.546047
OG3681_REF_Scer_AF-Q07560-F1-model_v2	0.514109	0.54
OG1380_REF_Scer_AF-Q07729-F1-model_v2	0.490745	0.57177
OG5096_REF_Scer_AF-Q07748-F1-model_v2	0.784319	0.870339
OG3782_REF_Scer_AF-Q07786-F1-model_v2	0.569884	0.59861
OG2308_REF_Scer_AF-Q07938-F1-model_v2	0.570594	0.737965
OG3782_REF_Scer_AF-Q07993-F1-model_v2	0.495467	0.488879
OG2031_REF_Scer_AF-Q08220-F1-model_v2	0.440818	0.611925
OG3811_REF_Scer_AF-Q08224-F1-model_v2	0.432011	0.557151
OG2084_REF_Scer_AF-Q08438-F1-model_v2	0.63824	0.721293
OG1807_REF_Scer_AF-Q08558-F1-model_v2	0.349821	0.502976
OG2126_REF_Scer_AF-Q08645-F1-model_v2	0.574315	0.569595
OG1458_REF_Scer_AF-Q08911-F1-model_v2	0.652862	0.71163
OG3811_REF_Scer_AF-Q08975-F1-model_v2	0.473103	0.565766
OG2901_REF_Scer_AF-Q12001-F1-model_v2	0.558848	0.5
OG3679_REF_Scer_AF-Q12051-F1-model_v2	0.481473	0.432099
OG1394_REF_Scer_AF-Q12069-F1-model_v2	0.52635	0.607828
OG2508_REF_Scer_AF-Q12074-F1-model_v2	0.716708	0.820266
OG1096_REF_Scer_AF-Q12122-F1-model_v2	0.874886	0.953543
OG1115_REF_Scer_AF-Q12166-F1-model_v2	0.691911	0.686415
OG4004_REF_Scer_AF-Q12178-F1-model_v2	0.624127	0.718028
OG1764_REF_Scer_AF-Q12189-F1-model_v2	0.627361	0.683855
OG1390_REF_Scer_AF-Q12198-F1-model_v2	0.384432	0.525879
OG1318_REF_Scer_AF-Q12246-F1-model_v2	0.53388	0.53125
OG2007_REF_Scer_AF-Q12265-F1-model_v2	0.674573	0.725232
OG2741_REF_Scer_AF-Q12320-F1-model_v2	0.45087	0.5903
OG1394_REF_Scer_AF-Q12362-F1-model_v2	0.539384	0.64058
OG3551_REF_Scer_AF-Q12452-F1-model_v2	0.545364	0.607477
OG3801_REF_Scer_AF-Q12455-F1-model_v2	0.558707	0.571002
OG4008_REF_Scer_AF-Q12676-F1-model_v2	0.449215	0.442521
OG1589_REF_Scer_AF-Q12680-F1-model_v2	0.70449	0.714498
OG2765_REF_Scer_AF-Q3E840-F1-model_v2	0.612048	0.635434
OG2562_REF_Scer_AF-Q99190-F1-model_v2	0.517637	0.529887
OG2061_REF_Scer_AF-Q99258-F1-model_v2	0.586143	0.72584
OG3531_REF_Scer_AF-Q99312-F1-model_v2	0.52997	0.687808

## Sheet: D Histogram
x	CR Helical	y	CR Extended
0.025	0	0.025	0.078125
0.075	0	0.075	0
0.125	0	0.125	0
0.175	0.0390625	0.175	0.0390625
0.225	0	0.225	0.117188
0.275	0.0390625	0.275	0.078125
0.325	0.273438	0.325	0.078125
0.375	0.664062	0.375	0.195312
0.425	1.32812	0.425	0.429688
0.475	2.1875	0.475	1.01562
0.525	2.89062	0.525	1.64062
0.575	2.61719	0.575	1.67969
0.625	2.57812	0.625	2.69531
0.675	2.73437	0.675	2.61719
0.725	2.42188	0.725	3.00781
0.775	1.28906	0.775	3.16406
0.825	0.664062	0.825	1.99219
0.875	0.273438	0.875	0.859375
0.925	0	0.925	0.15625
0.975	0	0.975	0.15625

## Sheet: E
Pur. Sel.	N. Drift
0.260224	0.769783
0.290797	0.648901
0.716298	0.902778
0.364365	0.836083
0.343917	0.786232
0.263446	0.817044
0.323973	0.649881
0.293844	0.664564
0.327152	0.80922
0.907563	0.944444
0.247154	0.746748
0.347626	0.83347
0.26025	0.805773
0.2571	0.777806
0.706535	0.741627
0.395619	0.882275
0.308346	0.673726
0.38552	0.706473
0.420693	0.830065
0.247522	0.661222
0.427817	0.925253
0.228261	0.71213
0.252206	0.641366
0.374959	0.862606
0.340061	0.841496
0.292708	0.739552
0.373777	0.860122
0.474529	0.933834
0.376471	0.834872
0.356843	0.854196
0.401454	0.713074
0.323302	0.771449
0.345927	0.672792
0.275781	0.759755
0.651282	0.901235
0.313608	0.823103
0.352985	0.757725
0.271392	0.710507
0.332175	0.797122
0.414897	0.879371
0.332474	0.752731
0.152364	0.641696
0.259631	0.790084
0.299148	0.738659
0.438581	0.828406
0.666265	0.82716
0.259815	0.693681
0.279904	0.717392
0.273157	0.766179
0.393062	0.822727
0.344446	0.827292
0.283984	0.619518
0.50815	0.840017
0.289212	0.75006
0.288717	0.753199
0.31724	0.74532
0.265143	0.710682
0.341429	0.678013
0.293484	0.689953
0.373481	0.749441
0.245124	0.702111
0.273879	0.806467
0.236707	0.676699
0.324858	0.692322
0.577171	0.936223
0.253755	0.599132
0.433941	0.696703
0.35485	0.913569
0.32887	0.77692
0.330795	0.730809
0.27041	0.818633
0.321209	0.79714
0.333707	0.836172
0.412678	0.930128
0.362697	0.743668
0.295393	0.725426
0.280381	0.674939
0.374408	0.888382
0.432767	0.725275
0.32502	0.698791
0.249764	0.705338
0.407648	0.788193
0.402104	0.760151
0.293927	0.691725
0.320857	0.762965
0.260967	0.721511
0.30423	0.732903
0.342663	0.773968
0.425108	0.859713
0.286812	0.765868
0.370839	0.709615
0.28087	0.85369
0.346603	0.784661
0.343981	0.695084
0.319905	0.645426
0.365092	0.893188
0.281903	0.696032
0.335176	0.782922
0.24154	0.792096
0.31802	0.764852
0.372802	0.804497
0.301117	0.682105
0.34032	0.843462
0.295602	0.753482
0.475309	0.961538
0.406373	0.782967
0.362642	0.717834
0.239627	0.77887
0.293454	0.666692
0.373495	0.790057
0.436627	0.718002
0.333523	0.767521
0.5033	0.846013
0.310336	0.721044
0.32376	0.824961
0.41123	0.874937
0.296686	0.589506
0.315272	0.721413
0.357955	0.65625
0.283471	0.775056
0.414518	0.748958
0.419481	0.817664
0.618916	0.91358
0.229755	0.727786
0.339472	0.865152
0.249486	0.68122
0.408362	0.83623
0.348942	0.75
0.306204	0.756334
0.342313	0.846661
0.304802	0.712764
0.29772	0.756131
0.292249	0.621292
0.417767	0.719295
0.317482	0.752193
0.205264	0.522626
0.433829	0.830484
0.29733	0.706897
0.349224	0.886054
0.524326	0.888528
0.398984	0.877731
0.533377	0.9
0.303253	0.75945
0.184017	0.805123
0.371	0.778899
0.298692	0.827467
0.359235	0.66849
0.277155	0.768459
0.320952	0.817916
0.301859	0.747274
0.387196	0.829908
0.900556	0.99
0.946476	0.992754
0.940906	0.914286
0.423874	0.84188
0.300419	0.854687
0.357921	0.941799
0.325179	0.766473
0.385325	0.818879
0.379063	0.754425
0.363428	0.857968
0.244473	0.70823
0.318606	0.686262
0.236231	0.723002
0.304868	0.714845
0.240893	0.749208
0.367374	0.817506
0.868949	0.954853
0.651956	0.889098
0.308702	0.769423
0.464646	0.944444
0.331569	0.765158
0.546584	0.996894
0.315895	0.847661
0.225837	0.769529
0.313363	0.910712
0.329455	0.746406
0.340689	0.77035
0.370894	0.865036
0.273751	0.594802
0.364574	0.853371
0.294349	0.603094
0.372126	0.790785
0.728576	0.970862
0.266423	0.590366
0.197891	0.710708
0.288473	0.708921
0.352732	0.76936
0.398187	0.870919
0.267165	0.78705
0.442343	0.994048
0.382521	0.723065
0.284518	0.69751
0.316182	0.78668
0.242117	0.654163
0.963095	0.982684
0.304834	0.703214
0.322061	0.838435
0.240587	0.752141
0.155598	0.606867
0.362266	0.836101
0.277496	0.668266
0.280509	0.79386
0.372726	0.795072
0.250643	0.710508
0.365313	0.818566
0.256263	0.823345
0.350028	0.705882
0.412929	0.801004
0.392593	0.842355
0.288318	0.754304
0.374402	0.723867
0.335785	0.78608
0.29562	0.741599
0.298754	0.779976
0.326543	0.88325
0.560143	0.869869
0.369998	0.782417
0.266629	0.749825
0.231711	0.65016
0.433153	0.609053
0.34777	0.657862
0.21273	0.766013
0.348841	0.819261
0.247881	0.671437
0.32557	0.802796
0.330427	0.899317
0.233928	0.710459
0.292317	0.793761
0.321085	0.748045
0.352142	0.853572
0.213144	0.765967
0.351019	0.751662
0.381662	0.863213
0.334611	0.825208
0.290835	0.810802
0.339192	0.566713
0.330438	0.730289
0.33899	0.907895
0.875201	1
0.402367	0.882643
0.281901	0.740263
0.236096	0.753086
0.22711	0.700821
0.366084	0.814569
0.36959	0.986561
0.341056	0.706271
0.311262	0.735762
0.699215	0.898768
0.386373	0.864891
0.417415	0.701872
0.44697	0.78125
0.445206	0.868137
0.347842	0.670337
0.15472	0.647162
0.281384	0.716361
0.334239	0.664021
0.366287	0.72796
0.333729	0.910962
0.281256	0.77956
0.223426	0.736137
0.271286	0.656458
0.29613	0.680824
0.250697	0.77181
0.322447	0.78279
0.343553	0.645614
0.302881	0.827336
0.33986	0.840909
0.263793	0.848917
0.38539	0.907778

[truncated: 5 more sheets: F detailed Nodes, F detailed Edges, F summarized Nodes, F summarized Edges, G]
