# Supplementary material for: The role of metabolism in shaping enzyme structures over 400 million years
Source: Nature. 2025 Jul 9;644(8075):280–9. doi: 10.1038/s41586-025-09205-6 (PMC12328220; doi:10.1038/s41586-025-09205-6)
Supplement: Supplementary file 10 — Source Data Extended Data Fig. 1 [file 41586_2025_9205_MOESM10_ESM.xlsx]

## Sheet: A
x	Mean	Std	CV
0.005	61.6908	21.975	0.356213
0.015	72.3221	25.4907	0.352461
0.025	75.9326	25.1546	0.331276
0.035	78.2093	24.1148	0.308336
0.045	80.1743	23.1325	0.288528
0.055	82.1019	22.2525	0.271035
0.065	83.6298	21.2783	0.254435
0.075	84.9856	20.3624	0.239598
0.085	85.705	19.7312	0.230223
0.095	86.3258	19.2295	0.222754
0.105	87.0087	18.5751	0.213486
0.115	87.7275	17.8461	0.203426
0.125	88.2942	17.1432	0.19416
0.135	88.7658	16.598	0.186987
0.145	89.3335	16.0588	0.179762
0.155	89.788	15.6008	0.173752
0.165	90.1692	15.231	0.168916
0.175	90.4632	14.826	0.16389
0.185	90.604	14.6641	0.161848
0.195	90.8216	14.3833	0.158369
0.205	91.1947	13.9481	0.152949
0.215	91.4561	13.5879	0.148573
0.225	91.5933	13.3508	0.145762
0.235	91.721	13.2431	0.144385
0.245	91.8285	13.1891	0.143628
0.255	91.7487	13.0404	0.142131
0.265	91.7713	12.8681	0.140219
0.275	91.9033	12.7056	0.13825
0.285	91.8529	12.7686	0.139011
0.295	91.8906	12.6398	0.137553
0.305	92.0502	12.4804	0.135582
0.315	92.0545	12.8282	0.139355
0.325	92.1266	12.8212	0.13917
0.335	92.2539	12.8347	0.139123
0.345	92.4232	12.7066	0.137483
0.355	92.4837	12.4667	0.134799
0.365	92.4521	12.4721	0.134903
0.375	92.5137	12.0764	0.130536
0.385	92.5092	11.9456	0.129129
0.395	92.6726	11.8448	0.127814
0.405	92.7065	11.6723	0.125906
0.415	92.7622	11.5413	0.124418
0.425	93.0174	11.2434	0.120874
0.435	93.1321	11.2435	0.120726
0.445	93.1283	11.0708	0.118877
0.455	93.0829	11.1125	0.119383
0.465	92.9487	11.3179	0.121765
0.475	93.0523	11.3298	0.121758
0.485	93.0269	11.4297	0.122865
0.495	92.91	11.657	0.125465
0.505	92.8378	11.6408	0.125389
0.515	92.8103	11.4533	0.123406
0.525	93.0335	11.0525	0.118802
0.535	93.1365	10.8994	0.117026
0.545	92.9962	11.1183	0.119556
0.555	93.0843	10.9551	0.11769
0.565	93.1652	10.7494	0.11538
0.575	93.1864	10.5063	0.112745
0.585	93.1689	10.4087	0.111718
0.595	93.1114	10.4676	0.11242
0.605	93.1354	10.4452	0.11215
0.615	93.016	10.7621	0.115702
0.625	92.8056	11.3364	0.122153
0.635	92.8336	11.4952	0.123826
0.645	93.0067	11.1355	0.119728
0.655	93.0603	11.053	0.118772
0.665	92.9606	11.0215	0.118561
0.675	92.832	11.1635	0.120255
0.685	92.8068	11.0686	0.119265
0.695	92.8692	10.883	0.117186
0.705	92.9595	10.7563	0.11571
0.715	93.0543	10.5391	0.113257
0.725	93.1698	10.2945	0.110492
0.735	93.2406	10.0984	0.108305
0.745	93.1541	10.1734	0.10921
0.755	93.2821	9.94454	0.106607
0.765	93.202	9.945	0.106704
0.775	93.0967	9.93215	0.106686
0.785	92.9629	10.0162	0.107745
0.795	92.8731	10.2146	0.109984
0.805	92.8194	10.3123	0.111101
0.815	92.8023	10.2945	0.11093
0.825	92.8006	10.5124	0.113279
0.835	92.647	11.1607	0.120465
0.845	92.321	11.4541	0.124068
0.855	92.0256	11.7579	0.127768
0.865	91.9627	11.8653	0.129023
0.875	91.9196	12.1619	0.132311
0.885	91.6806	12.5875	0.137297
0.895	91.4306	13.1972	0.144341
0.905	91.0807	13.6911	0.150319
0.915	90.7007	13.859	0.152799
0.925	90.3659	14.395	0.159297
0.935	90.1735	14.6697	0.162683
0.945	89.9041	14.9792	0.166613
0.955	89.2253	15.677	0.175701
0.965	88.0782	16.496	0.187289
0.975	86.722	17.378	0.200387
0.985	83.4247	18.6645	0.223728
0.995	73.3619	19.7736	0.269535

## Sheet: B
	ortho_group	PDB1	PDB2	TM_score	RMSD	cluster
26140	OG1022	Calb_AF-A0A1D8PNK3-F1-model_v2.pdb	Calb_AF-Q59WF0-F1-model_v2.pdb	0.38	5.57	None
26141	OG1022	Calb_AF-A0A1D8PNK3-F1-model_v2.pdb	REF_Scer_AF-P38715-F1-model_v2.pdb	0.8523	0.67	C2
26142	OG1022	Calb_AF-A0A1D8PNK3-F1-model_v2.pdb	REF_Scer_AF-P49954-F1-model_v2.pdb	0.3772	5.84	None
26143	OG1022	Calb_AF-A0A1D8PNK3-F1-model_v2.pdb	Spom_AF-Q10166-F1-model_v2.pdb	0.367	5.74	None
26144	OG1022	Calb_AF-A0A1D8PNK3-F1-model_v2.pdb	alloascoidea_hylecoeti__OG1022__0_3442.pdb	0.8514	1.18	C2
26145	OG1022	Calb_AF-A0A1D8PNK3-F1-model_v2.pdb	alloascoidea_hylecoeti__OG1022__0_5062.pdb	0.8551	1.17	C2
26146	OG1022	Calb_AF-A0A1D8PNK3-F1-model_v2.pdb	alloascoidea_hylecoeti__OG1022__0_5734.pdb	0.8568	1.23	C2
26147	OG1022	Calb_AF-A0A1D8PNK3-F1-model_v2.pdb	alloascoidea_hylecoeti__OG1022__0_7485.pdb	0.8494	1.24	C2
26148	OG1022	Calb_AF-A0A1D8PNK3-F1-model_v2.pdb	alloascoidea_hylecoeti__OG1022__0_8113.pdb	0.3467	5.86	None
26149	OG1022	Calb_AF-A0A1D8PNK3-F1-model_v2.pdb	ascoidea_rubescens__OG1022__6_2376.pdb	0.857	0.58	C2
26150	OG1022	Calb_AF-A0A1D8PNK3-F1-model_v2.pdb	ascoidea_rubescens__OG1022__6_3855.pdb	0.3809	5.87	None
26151	OG1022	Calb_AF-A0A1D8PNK3-F1-model_v2.pdb	candida_apicola__OG1022__13_3582.pdb	0.3282	5.75	None
26152	OG1022	Calb_AF-A0A1D8PNK3-F1-model_v2.pdb	candida_tropicalis__OG1022__30_2291.pdb	0.8717	0.32	C2
26153	OG1022	Calb_AF-A0A1D8PNK3-F1-model_v2.pdb	candida_tropicalis__OG1022__30_3063.pdb	0.3819	5.61	None
26154	OG1022	Calb_AF-A0A1D8PNK3-F1-model_v2.pdb	candida_tropicalis__OG1022__30_342.pdb	0.8717	0.31	C2
26155	OG1022	Calb_AF-A0A1D8PNK3-F1-model_v2.pdb	cyberlindnera_jadinii__OG1022__35_1570.pdb	0.8774	2.28	C2
26156	OG1022	Calb_AF-A0A1D8PNK3-F1-model_v2.pdb	cyberlindnera_jadinii__OG1022__35_4861.pdb	0.3774	5.57	None
26157	OG1022	Calb_AF-A0A1D8PNK3-F1-model_v2.pdb	cyberlindnera_jadinii__OG1022__35_510.pdb	0.8499	0.54	C2
26158	OG1022	Calb_AF-A0A1D8PNK3-F1-model_v2.pdb	debaryomyces_hansenii__OG1022__36_3040.pdb	0.38	5.82	None
26159	OG1022	Calb_AF-A0A1D8PNK3-F1-model_v2.pdb	debaryomyces_hansenii__OG1022__36_3331.pdb	0.8534	1.42	C2
26160	OG1022	Calb_AF-A0A1D8PNK3-F1-model_v2.pdb	debaryomyces_hansenii__OG1022__36_4797.pdb	0.8538	0.2	C2
26161	OG1022	Calb_AF-A0A1D8PNK3-F1-model_v2.pdb	eremothecium_gossypii__OG1022__40_1434.pdb	0.8603	0.68	C2
26162	OG1022	Calb_AF-A0A1D8PNK3-F1-model_v2.pdb	eremothecium_gossypii__OG1022__40_3454.pdb	0.3761	5.55	None
26163	OG1022	Calb_AF-A0A1D8PNK3-F1-model_v2.pdb	geotrichum_candidum__OG1022__43_1145.pdb	0.3769	5.69	None
26164	OG1022	Calb_AF-A0A1D8PNK3-F1-model_v2.pdb	geotrichum_candidum__OG1022__43_4965.pdb	0.8517	0.85	C2
26165	OG1022	Calb_AF-A0A1D8PNK3-F1-model_v2.pdb	kazachstania_naganishii__OG1022__49_729.pdb	0.3506	5.57	None
26166	OG1022	Calb_AF-A0A1D8PNK3-F1-model_v2.pdb	kluyveromyces_lactis__OG1022__50_1128.pdb	0.3525	5.57	None
26167	OG1022	Calb_AF-A0A1D8PNK3-F1-model_v2.pdb	kluyveromyces_lactis__OG1022__50_2564.pdb	0.857	0.81	C2
26168	OG1022	Calb_AF-A0A1D8PNK3-F1-model_v2.pdb	kluyveromyces_marxianus__OG1022__51_4049.pdb	0.3774	5.53	None
26169	OG1022	Calb_AF-A0A1D8PNK3-F1-model_v2.pdb	kluyveromyces_marxianus__OG1022__51_48.pdb	0.8579	0.78	C2
26170	OG1022	Calb_AF-A0A1D8PNK3-F1-model_v2.pdb	komagataella_pastoris__OG1022__52_1695.pdb	0.8557	0.49	C2
26171	OG1022	Calb_AF-A0A1D8PNK3-F1-model_v2.pdb	lachancea_thermotolerans__OG1022__64_3450.pdb	0.372	5.84	None
26172	OG1022	Calb_AF-A0A1D8PNK3-F1-model_v2.pdb	lachancea_thermotolerans__OG1022__64_4098.pdb	0.8612	0.64	C2
26173	OG1022	Calb_AF-A0A1D8PNK3-F1-model_v2.pdb	lipomyces_starkeyi__OG1022__66_4200.pdb	0.8621	1.01	C2
26174	OG1022	Calb_AF-A0A1D8PNK3-F1-model_v2.pdb	lipomyces_starkeyi__OG1022__66_6766.pdb	0.8423	1.04	C2
26175	OG1022	Calb_AF-A0A1D8PNK3-F1-model_v2.pdb	lipomyces_starkeyi__OG1022__66_8533.pdb	0.3452	5.78	None
26176	OG1022	Calb_AF-A0A1D8PNK3-F1-model_v2.pdb	ogataea_parapolymorpha__OG1022__104_1553.pdb	0.3787	5.8	None
26177	OG1022	Calb_AF-A0A1D8PNK3-F1-model_v2.pdb	ogataea_parapolymorpha__OG1022__104_266.pdb	0.8559	0.51	C2
26178	OG1022	Calb_AF-A0A1D8PNK3-F1-model_v2.pdb	pachysolen_tannophilus__OG1022__106_3162.pdb	0.3511	5.53	None
26179	OG1022	Calb_AF-A0A1D8PNK3-F1-model_v2.pdb	pachysolen_tannophilus__OG1022__106_4925.pdb	0.8525	0.53	C2
26180	OG1022	Calb_AF-A0A1D8PNK3-F1-model_v2.pdb	pachysolen_tannophilus__OG1022__106_5001.pdb	0.8603	0.36	C2
26181	OG1022	Calb_AF-A0A1D8PNK3-F1-model_v2.pdb	tortispora_caseinolytica__OG1022__134_1377.pdb	0.8533	0.48	C2
26182	OG1022	Calb_AF-A0A1D8PNK3-F1-model_v2.pdb	tortispora_caseinolytica__OG1022__134_3196.pdb	0.3435	5.79	None
26183	OG1022	Calb_AF-A0A1D8PNK3-F1-model_v2.pdb	torulaspora_delbrueckii__OG1022__135_1828.pdb	0.8669	1.6	C2
26184	OG1022	Calb_AF-A0A1D8PNK3-F1-model_v2.pdb	torulaspora_delbrueckii__OG1022__135_654.pdb	0.3505	5.89	None
26185	OG1022	Calb_AF-A0A1D8PNK3-F1-model_v2.pdb	vanderwaltozyma_polyspora__OG1022__136_2729.pdb	0.3758	5.51	None
26186	OG1022	Calb_AF-A0A1D8PNK3-F1-model_v2.pdb	wickerhamomyces_anomalus__OG1022__139_3364.pdb	0.38	5.61	None
26187	OG1022	Calb_AF-A0A1D8PNK3-F1-model_v2.pdb	wickerhamomyces_anomalus__OG1022__139_4875.pdb	0.8504	0.93	C2
26188	OG1022	Calb_AF-A0A1D8PNK3-F1-model_v2.pdb	yHMPu5000034604_sporopachydermia_lactativora_160519__OG1022__170_1227.pdb	0.8539	0.44	C2
26189	OG1022	Calb_AF-A0A1D8PNK3-F1-model_v2.pdb	yHMPu5000034604_sporopachydermia_lactativora_160519__OG1022__170_1539.pdb	0.8477	0.79	C2
26190	OG1022	Calb_AF-A0A1D8PNK3-F1-model_v2.pdb	yHMPu5000034604_sporopachydermia_lactativora_160519__OG1022__170_2619.pdb	0.8541	0.42	C2
26191	OG1022	Calb_AF-A0A1D8PNK3-F1-model_v2.pdb	yHMPu5000034604_sporopachydermia_lactativora_160519__OG1022__170_3003.pdb	0.3759	5.64	None
26192	OG1022	Calb_AF-A0A1D8PNK3-F1-model_v2.pdb	yHMPu5000034604_sporopachydermia_lactativora_160519__OG1022__170_3902.pdb	0.8517	0.4	C2
26193	OG1022	Calb_AF-A0A1D8PNK3-F1-model_v2.pdb	yHMPu5000034957_hanseniaspora_osmophila_160519__OG1022__247_3478.pdb	0.8661	0.89	C2
26194	OG1022	Calb_AF-A0A1D8PNK3-F1-model_v2.pdb	yHMPu5000034957_hanseniaspora_osmophila_160519__OG1022__247_907.pdb	0.3559	5.51	None
26195	OG1022	Calb_AF-A0A1D8PNK3-F1-model_v2.pdb	yarrowia_lipolytica__OG1022__144_2692.pdb	0.3756	5.62	None
26196	OG1022	Calb_AF-A0A1D8PNK3-F1-model_v2.pdb	yarrowia_lipolytica__OG1022__144_5243.pdb	0.8381	0.84	C2
26197	OG1022	Calb_AF-Q59WF0-F1-model_v2.pdb	REF_Scer_AF-P38715-F1-model_v2.pdb	0.4451	5.62	None
26198	OG1022	Calb_AF-Q59WF0-F1-model_v2.pdb	REF_Scer_AF-P49954-F1-model_v2.pdb	0.9275	0.96	C1
26199	OG1022	Calb_AF-Q59WF0-F1-model_v2.pdb	Spom_AF-Q10166-F1-model_v2.pdb	0.9199	1.54	C1
26200	OG1022	Calb_AF-Q59WF0-F1-model_v2.pdb	alloascoidea_hylecoeti__OG1022__0_3442.pdb	0.449	5.41	None
26201	OG1022	Calb_AF-Q59WF0-F1-model_v2.pdb	alloascoidea_hylecoeti__OG1022__0_5062.pdb	0.4105	5.62	None
26202	OG1022	Calb_AF-Q59WF0-F1-model_v2.pdb	alloascoidea_hylecoeti__OG1022__0_5734.pdb	0.4499	5.55	None
26203	OG1022	Calb_AF-Q59WF0-F1-model_v2.pdb	alloascoidea_hylecoeti__OG1022__0_7485.pdb	0.452	5.57	None
26204	OG1022	Calb_AF-Q59WF0-F1-model_v2.pdb	alloascoidea_hylecoeti__OG1022__0_8113.pdb	0.9494	0.88	C1
26205	OG1022	Calb_AF-Q59WF0-F1-model_v2.pdb	ascoidea_rubescens__OG1022__6_2376.pdb	0.4464	5.65	None
26206	OG1022	Calb_AF-Q59WF0-F1-model_v2.pdb	ascoidea_rubescens__OG1022__6_3855.pdb	0.9265	1.7	C1
26207	OG1022	Calb_AF-Q59WF0-F1-model_v2.pdb	candida_apicola__OG1022__13_3582.pdb	0.9186	1.3	C1
26208	OG1022	Calb_AF-Q59WF0-F1-model_v2.pdb	candida_tropicalis__OG1022__30_2291.pdb	0.4453	5.58	None
26209	OG1022	Calb_AF-Q59WF0-F1-model_v2.pdb	candida_tropicalis__OG1022__30_3063.pdb	0.9444	1.48	C1
26210	OG1022	Calb_AF-Q59WF0-F1-model_v2.pdb	candida_tropicalis__OG1022__30_342.pdb	0.4455	5.58	None
26211	OG1022	Calb_AF-Q59WF0-F1-model_v2.pdb	cyberlindnera_jadinii__OG1022__35_1570.pdb	0.4483	5.47	None
26212	OG1022	Calb_AF-Q59WF0-F1-model_v2.pdb	cyberlindnera_jadinii__OG1022__35_4861.pdb	0.9421	1.03	C1
26213	OG1022	Calb_AF-Q59WF0-F1-model_v2.pdb	cyberlindnera_jadinii__OG1022__35_510.pdb	0.4465	5.49	None
26214	OG1022	Calb_AF-Q59WF0-F1-model_v2.pdb	debaryomyces_hansenii__OG1022__36_3040.pdb	0.942	1.79	C1
26215	OG1022	Calb_AF-Q59WF0-F1-model_v2.pdb	debaryomyces_hansenii__OG1022__36_3331.pdb	0.4515	5.49	None
26216	OG1022	Calb_AF-Q59WF0-F1-model_v2.pdb	debaryomyces_hansenii__OG1022__36_4797.pdb	0.4442	5.52	None
26217	OG1022	Calb_AF-Q59WF0-F1-model_v2.pdb	eremothecium_gossypii__OG1022__40_1434.pdb	0.4477	5.7	None
26218	OG1022	Calb_AF-Q59WF0-F1-model_v2.pdb	eremothecium_gossypii__OG1022__40_3454.pdb	0.9307	1.13	C1
26219	OG1022	Calb_AF-Q59WF0-F1-model_v2.pdb	geotrichum_candidum__OG1022__43_1145.pdb	0.9393	0.81	C1
26220	OG1022	Calb_AF-Q59WF0-F1-model_v2.pdb	geotrichum_candidum__OG1022__43_4965.pdb	0.4483	5.57	None
26221	OG1022	Calb_AF-Q59WF0-F1-model_v2.pdb	kazachstania_naganishii__OG1022__49_729.pdb	0.9239	0.92	C1
26222	OG1022	Calb_AF-Q59WF0-F1-model_v2.pdb	kluyveromyces_lactis__OG1022__50_1128.pdb	0.9356	0.98	C1
26223	OG1022	Calb_AF-Q59WF0-F1-model_v2.pdb	kluyveromyces_lactis__OG1022__50_2564.pdb	0.4456	5.54	None
26224	OG1022	Calb_AF-Q59WF0-F1-model_v2.pdb	kluyveromyces_marxianus__OG1022__51_4049.pdb	0.9344	1.02	C1
26225	OG1022	Calb_AF-Q59WF0-F1-model_v2.pdb	kluyveromyces_marxianus__OG1022__51_48.pdb	0.4457	5.5	None
26226	OG1022	Calb_AF-Q59WF0-F1-model_v2.pdb	komagataella_pastoris__OG1022__52_1695.pdb	0.4474	5.5	None
26227	OG1022	Calb_AF-Q59WF0-F1-model_v2.pdb	lachancea_thermotolerans__OG1022__64_3450.pdb	0.9513	0.87	C1
26228	OG1022	Calb_AF-Q59WF0-F1-model_v2.pdb	lachancea_thermotolerans__OG1022__64_4098.pdb	0.4467	5.55	None
26229	OG1022	Calb_AF-Q59WF0-F1-model_v2.pdb	lipomyces_starkeyi__OG1022__66_4200.pdb	0.45	5.55	None
26230	OG1022	Calb_AF-Q59WF0-F1-model_v2.pdb	lipomyces_starkeyi__OG1022__66_6766.pdb	0.4489	5.57	None
26231	OG1022	Calb_AF-Q59WF0-F1-model_v2.pdb	lipomyces_starkeyi__OG1022__66_8533.pdb	0.9242	1.24	C1
26232	OG1022	Calb_AF-Q59WF0-F1-model_v2.pdb	ogataea_parapolymorpha__OG1022__104_1553.pdb	0.9212	1.56	C1
26233	OG1022	Calb_AF-Q59WF0-F1-model_v2.pdb	ogataea_parapolymorpha__OG1022__104_266.pdb	0.4468	5.55	None
26234	OG1022	Calb_AF-Q59WF0-F1-model_v2.pdb	pachysolen_tannophilus__OG1022__106_3162.pdb	0.9541	0.67	C1
26235	OG1022	Calb_AF-Q59WF0-F1-model_v2.pdb	pachysolen_tannophilus__OG1022__106_4925.pdb	0.4412	5.49	None
26236	OG1022	Calb_AF-Q59WF0-F1-model_v2.pdb	pachysolen_tannophilus__OG1022__106_5001.pdb	0.4462	5.67	None
26237	OG1022	Calb_AF-Q59WF0-F1-model_v2.pdb	tortispora_caseinolytica__OG1022__134_1377.pdb	0.444	5.6	None
26238	OG1022	Calb_AF-Q59WF0-F1-model_v2.pdb	tortispora_caseinolytica__OG1022__134_3196.pdb	0.9285	1.23	C1
26239	OG1022	Calb_AF-Q59WF0-F1-model_v2.pdb	torulaspora_delbrueckii__OG1022__135_1828.pdb	0.4455	5.68	None
26240	OG1022	Calb_AF-Q59WF0-F1-model_v2.pdb	torulaspora_delbrueckii__OG1022__135_654.pdb	0.933	1.28	C1
26241	OG1022	Calb_AF-Q59WF0-F1-model_v2.pdb	vanderwaltozyma_polyspora__OG1022__136_2729.pdb	0.9227	1.1	C1
26242	OG1022	Calb_AF-Q59WF0-F1-model_v2.pdb	wickerhamomyces_anomalus__OG1022__139_3364.pdb	0.9295	1.26	C1
26243	OG1022	Calb_AF-Q59WF0-F1-model_v2.pdb	wickerhamomyces_anomalus__OG1022__139_4875.pdb	0.4457	5.48	None
26244	OG1022	Calb_AF-Q59WF0-F1-model_v2.pdb	yHMPu5000034604_sporopachydermia_lactativora_160519__OG1022__170_1227.pdb	0.4466	5.66	None
26245	OG1022	Calb_AF-Q59WF0-F1-model_v2.pdb	yHMPu5000034604_sporopachydermia_lactativora_160519__OG1022__170_1539.pdb	0.4471	5.5	None
26246	OG1022	Calb_AF-Q59WF0-F1-model_v2.pdb	yHMPu5000034604_sporopachydermia_lactativora_160519__OG1022__170_2619.pdb	0.4451	5.5	None
26247	OG1022	Calb_AF-Q59WF0-F1-model_v2.pdb	yHMPu5000034604_sporopachydermia_lactativora_160519__OG1022__170_3003.pdb	0.9536	0.82	C1
26248	OG1022	Calb_AF-Q59WF0-F1-model_v2.pdb	yHMPu5000034604_sporopachydermia_lactativora_160519__OG1022__170_3902.pdb	0.4489	5.77	None
26249	OG1022	Calb_AF-Q59WF0-F1-model_v2.pdb	yHMPu5000034957_hanseniaspora_osmophila_160519__OG1022__247_3478.pdb	0.4468	5.45	None
26250	OG1022	Calb_AF-Q59WF0-F1-model_v2.pdb	yHMPu5000034957_hanseniaspora_osmophila_160519__OG1022__247_907.pdb	0.928	0.87	C1
26251	OG1022	Calb_AF-Q59WF0-F1-model_v2.pdb	yarrowia_lipolytica__OG1022__144_2692.pdb	0.936	0.89	C1
26252	OG1022	Calb_AF-Q59WF0-F1-model_v2.pdb	yarrowia_lipolytica__OG1022__144_5243.pdb	0.4456	5.53	None
26253	OG1022	REF_Scer_AF-P38715-F1-model_v2.pdb	REF_Scer_AF-P49954-F1-model_v2.pdb	0.416	5.81	None
26254	OG1022	REF_Scer_AF-P38715-F1-model_v2.pdb	Spom_AF-Q10166-F1-model_v2.pdb	0.4142	5.75	None
26255	OG1022	REF_Scer_AF-P38715-F1-model_v2.pdb	alloascoidea_hylecoeti__OG1022__0_3442.pdb	0.9655	0.78	C2
26256	OG1022	REF_Scer_AF-P38715-F1-model_v2.pdb	alloascoidea_hylecoeti__OG1022__0_5062.pdb	0.9682	0.94	C2
26257	OG1022	REF_Scer_AF-P38715-F1-model_v2.pdb	alloascoidea_hylecoeti__OG1022__0_5734.pdb	0.9659	0.78	C2
26258	OG1022	REF_Scer_AF-P38715-F1-model_v2.pdb	alloascoidea_hylecoeti__OG1022__0_7485.pdb	0.9627	0.87	C2
26259	OG1022	REF_Scer_AF-P38715-F1-model_v2.pdb	alloascoidea_hylecoeti__OG1022__0_8113.pdb	0.3811	5.87	None
26260	OG1022	REF_Scer_AF-P38715-F1-model_v2.pdb	ascoidea_rubescens__OG1022__6_2376.pdb	0.9746	0.72	C2
26261	OG1022	REF_Scer_AF-P38715-F1-model_v2.pdb	ascoidea_rubescens__OG1022__6_3855.pdb	0.4194	5.77	None
26262	OG1022	REF_Scer_AF-P38715-F1-model_v2.pdb	candida_apicola__OG1022__13_3582.pdb	0.4132	5.58	None
26263	OG1022	REF_Scer_AF-P38715-F1-model_v2.pdb	candida_tropicalis__OG1022__30_2291.pdb	0.9661	0.67	C2
26264	OG1022	REF_Scer_AF-P38715-F1-model_v2.pdb	candida_tropicalis__OG1022__30_3063.pdb	0.4208	5.52	None
26265	OG1022	REF_Scer_AF-P38715-F1-model_v2.pdb	candida_tropicalis__OG1022__30_342.pdb	0.9662	0.67	C2
26266	OG1022	REF_Scer_AF-P38715-F1-model_v2.pdb	cyberlindnera_jadinii__OG1022__35_1570.pdb	0.9559	1.23	C2
26267	OG1022	REF_Scer_AF-P38715-F1-model_v2.pdb	cyberlindnera_jadinii__OG1022__35_4861.pdb	0.3849	5.68	None
26268	OG1022	REF_Scer_AF-P38715-F1-model_v2.pdb	cyberlindnera_jadinii__OG1022__35_510.pdb	0.9663	0.66	C2
26269	OG1022	REF_Scer_AF-P38715-F1-model_v2.pdb	debaryomyces_hansenii__OG1022__36_3040.pdb	0.418	5.53	None
26270	OG1022	REF_Scer_AF-P38715-F1-model_v2.pdb	debaryomyces_hansenii__OG1022__36_3331.pdb	0.9548	1.24	C2
26271	OG1022	REF_Scer_AF-P38715-F1-model_v2.pdb	debaryomyces_hansenii__OG1022__36_4797.pdb	0.9593	0.69	C2
26272	OG1022	REF_Scer_AF-P38715-F1-model_v2.pdb	eremothecium_gossypii__OG1022__40_1434.pdb	0.9893	0.59	C2
26273	OG1022	REF_Scer_AF-P38715-F1-model_v2.pdb	eremothecium_gossypii__OG1022__40_3454.pdb	0.4157	5.7	None
26274	OG1022	REF_Scer_AF-P38715-F1-model_v2.pdb	geotrichum_candidum__OG1022__43_1145.pdb	0.4151	5.65	None
26275	OG1022	REF_Scer_AF-P38715-F1-model_v2.pdb	geotrichum_candidum__OG1022__43_4965.pdb	0.9627	0.87	C2
26276	OG1022	REF_Scer_AF-P38715-F1-model_v2.pdb	kazachstania_naganishii__OG1022__49_729.pdb	0.3866	5.58	None
26277	OG1022	REF_Scer_AF-P38715-F1-model_v2.pdb	kluyveromyces_lactis__OG1022__50_1128.pdb	0.4151	5.81	None
26278	OG1022	REF_Scer_AF-P38715-F1-model_v2.pdb	kluyveromyces_lactis__OG1022__50_2564.pdb	0.9913	0.51	C2
26279	OG1022	REF_Scer_AF-P38715-F1-model_v2.pdb	kluyveromyces_marxianus__OG1022__51_4049.pdb	0.416	5.51	None
26280	OG1022	REF_Scer_AF-P38715-F1-model_v2.pdb	kluyveromyces_marxianus__OG1022__51_48.pdb	0.9902	0.6	C2
26281	OG1022	REF_Scer_AF-P38715-F1-model_v2.pdb	komagataella_pastoris__OG1022__52_1695.pdb	0.9688	0.58	C2
26282	OG1022	REF_Scer_AF-P38715-F1-model_v2.pdb	lachancea_thermotolerans__OG1022__64_3450.pdb	0.4159	5.82	None
26283	OG1022	REF_Scer_AF-P38715-F1-model_v2.pdb	lachancea_thermotolerans__OG1022__64_4098.pdb	0.9922	0.46	C2
26284	OG1022	REF_Scer_AF-P38715-F1-model_v2.pdb	lipomyces_starkeyi__OG1022__66_4200.pdb	0.9652	1.03	C2
26285	OG1022	REF_Scer_AF-P38715-F1-model_v2.pdb	lipomyces_starkeyi__OG1022__66_6766.pdb	0.9602	0.89	C2
26286	OG1022	REF_Scer_AF-P38715-F1-model_v2.pdb	lipomyces_starkeyi__OG1022__66_8533.pdb	0.4147	5.61	None
26287	OG1022	REF_Scer_AF-P38715-F1-model_v2.pdb	ogataea_parapolymorpha__OG1022__104_1553.pdb	0.4163	5.73	None
26288	OG1022	REF_Scer_AF-P38715-F1-model_v2.pdb	ogataea_parapolymorpha__OG1022__104_266.pdb	0.9643	0.62	C2
26289	OG1022	REF_Scer_AF-P38715-F1-model_v2.pdb	pachysolen_tannophilus__OG1022__106_3162.pdb	0.3877	5.62	None
26290	OG1022	REF_Scer_AF-P38715-F1-model_v2.pdb	pachysolen_tannophilus__OG1022__106_4925.pdb	0.9589	0.73	C2
26291	OG1022	REF_Scer_AF-P38715-F1-model_v2.pdb	pachysolen_tannophilus__OG1022__106_5001.pdb	0.9662	0.68	C2
26292	OG1022	REF_Scer_AF-P38715-F1-model_v2.pdb	tortispora_caseinolytica__OG1022__134_1377.pdb	0.9668	0.75	C2
26293	OG1022	REF_Scer_AF-P38715-F1-model_v2.pdb	tortispora_caseinolytica__OG1022__134_3196.pdb	0.3786	5.78	None
26294	OG1022	REF_Scer_AF-P38715-F1-model_v2.pdb	torulaspora_delbrueckii__OG1022__135_1828.pdb	0.988	0.79	C2
26295	OG1022	REF_Scer_AF-P38715-F1-model_v2.pdb	torulaspora_delbrueckii__OG1022__135_654.pdb	0.3836	5.99	None
26296	OG1022	REF_Scer_AF-P38715-F1-model_v2.pdb	vanderwaltozyma_polyspora__OG1022__136_2729.pdb	0.3878	5.64	None
26297	OG1022	REF_Scer_AF-P38715-F1-model_v2.pdb	wickerhamomyces_anomalus__OG1022__139_3364.pdb	0.4191	5.53	None
26298	OG1022	REF_Scer_AF-P38715-F1-model_v2.pdb	wickerhamomyces_anomalus__OG1022__139_4875.pdb	0.9734	0.66	C2
26299	OG1022	REF_Scer_AF-P38715-F1-model_v2.pdb	yHMPu5000034604_sporopachydermia_lactativora_160519__OG1022__170_1227.pdb	0.9659	0.78	C2
26300	OG1022	REF_Scer_AF-P38715-F1-model_v2.pdb	yHMPu5000034604_sporopachydermia_lactativora_160519__OG1022__170_1539.pdb	0.9607	0.93	C2
26301	OG1022	REF_Scer_AF-P38715-F1-model_v2.pdb	yHMPu5000034604_sporopachydermia_lactativora_160519__OG1022__170_2619.pdb	0.9656	0.78	C2
26302	OG1022	REF_Scer_AF-P38715-F1-model_v2.pdb	yHMPu5000034604_sporopachydermia_lactativora_160519__OG1022__170_3003.pdb	0.3776	5.64	None
26303	OG1022	REF_Scer_AF-P38715-F1-model_v2.pdb	yHMPu5000034604_sporopachydermia_lactativora_160519__OG1022__170_3902.pdb	0.9621	0.7	C2
26304	OG1022	REF_Scer_AF-P38715-F1-model_v2.pdb	yHMPu5000034957_hanseniaspora_osmophila_160519__OG1022__247_3478.pdb	0.9912	0.51	C2
26305	OG1022	REF_Scer_AF-P38715-F1-model_v2.pdb	yHMPu5000034957_hanseniaspora_osmophila_160519__OG1022__247_907.pdb	0.4167	5.77	None
26306	OG1022	REF_Scer_AF-P38715-F1-model_v2.pdb	yarrowia_lipolytica__OG1022__144_2692.pdb	0.415	5.57	None
26307	OG1022	REF_Scer_AF-P38715-F1-model_v2.pdb	yarrowia_lipolytica__OG1022__144_5243.pdb	0.9492	0.91	C2
26308	OG1022	REF_Scer_AF-P49954-F1-model_v2.pdb	Spom_AF-Q10166-F1-model_v2.pdb	0.9488	1.34	C1
26309	OG1022	REF_Scer_AF-P49954-F1-model_v2.pdb	alloascoidea_hylecoeti__OG1022__0_3442.pdb	0.4582	5.8	None
26310	OG1022	REF_Scer_AF-P49954-F1-model_v2.pdb	alloascoidea_hylecoeti__OG1022__0_5062.pdb	0.4526	5.62	None
26311	OG1022	REF_Scer_AF-P49954-F1-model_v2.pdb	alloascoidea_hylecoeti__OG1022__0_5734.pdb	0.4564	5.75	None
26312	OG1022	REF_Scer_AF-P49954-F1-model_v2.pdb	alloascoidea_hylecoeti__OG1022__0_7485.pdb	0.4584	5.68	None
26313	OG1022	REF_Scer_AF-P49954-F1-model_v2.pdb	alloascoidea_hylecoeti__OG1022__0_8113.pdb	0.9571	0.74	C1
26314	OG1022	REF_Scer_AF-P49954-F1-model_v2.pdb	ascoidea_rubescens__OG1022__6_2376.pdb	0.4538	5.8	None
26315	OG1022	REF_Scer_AF-P49954-F1-model_v2.pdb	ascoidea_rubescens__OG1022__6_3855.pdb	0.9648	1.07	C1
26316	OG1022	REF_Scer_AF-P49954-F1-model_v2.pdb	candida_apicola__OG1022__13_3582.pdb	0.9488	1.03	C1
26317	OG1022	REF_Scer_AF-P49954-F1-model_v2.pdb	candida_tropicalis__OG1022__30_2291.pdb	0.4509	5.81	None
26318	OG1022	REF_Scer_AF-P49954-F1-model_v2.pdb	candida_tropicalis__OG1022__30_3063.pdb	0.9555	1.49	C1
26319	OG1022	REF_Scer_AF-P49954-F1-model_v2.pdb	candida_tropicalis__OG1022__30_342.pdb	0.4517	5.85	None
26320	OG1022	REF_Scer_AF-P49954-F1-model_v2.pdb	cyberlindnera_jadinii__OG1022__35_1570.pdb	0.4546	5.89	None
26321	OG1022	REF_Scer_AF-P49954-F1-model_v2.pdb	cyberlindnera_jadinii__OG1022__35_4861.pdb	0.9656	0.67	C1
26322	OG1022	REF_Scer_AF-P49954-F1-model_v2.pdb	cyberlindnera_jadinii__OG1022__35_510.pdb	0.4555	5.89	None
26323	OG1022	REF_Scer_AF-P49954-F1-model_v2.pdb	debaryomyces_hansenii__OG1022__36_3040.pdb	0.9547	1.52	C1
26324	OG1022	REF_Scer_AF-P49954-F1-model_v2.pdb	debaryomyces_hansenii__OG1022__36_3331.pdb	0.4586	5.78	None
26325	OG1022	REF_Scer_AF-P49954-F1-model_v2.pdb	debaryomyces_hansenii__OG1022__36_4797.pdb	0.4514	5.98	None
26326	OG1022	REF_Scer_AF-P49954-F1-model_v2.pdb	eremothecium_gossypii__OG1022__40_1434.pdb	0.4556	5.89	None
26327	OG1022	REF_Scer_AF-P49954-F1-model_v2.pdb	eremothecium_gossypii__OG1022__40_3454.pdb	0.9778	0.95	C1
26328	OG1022	REF_Scer_AF-P49954-F1-model_v2.pdb	geotrichum_candidum__OG1022__43_1145.pdb	0.9438	0.83	C1
26329	OG1022	REF_Scer_AF-P49954-F1-model_v2.pdb	geotrichum_candidum__OG1022__43_4965.pdb	0.4546	5.75	None
26330	OG1022	REF_Scer_AF-P49954-F1-model_v2.pdb	kazachstania_naganishii__OG1022__49_729.pdb	0.9761	0.56	C1
26331	OG1022	REF_Scer_AF-P49954-F1-model_v2.pdb	kluyveromyces_lactis__OG1022__50_1128.pdb	0.9785	0.59	C1
26332	OG1022	REF_Scer_AF-P49954-F1-model_v2.pdb	kluyveromyces_lactis__OG1022__50_2564.pdb	0.4543	5.87	None
26333	OG1022	REF_Scer_AF-P49954-F1-model_v2.pdb	kluyveromyces_marxianus__OG1022__51_4049.pdb	0.9804	0.52	C1
26334	OG1022	REF_Scer_AF-P49954-F1-model_v2.pdb	kluyveromyces_marxianus__OG1022__51_48.pdb	0.4536	5.82	None
26335	OG1022	REF_Scer_AF-P49954-F1-model_v2.pdb	komagataella_pastoris__OG1022__52_1695.pdb	0.4552	5.77	None
26336	OG1022	REF_Scer_AF-P49954-F1-model_v2.pdb	lachancea_thermotolerans__OG1022__64_3450.pdb	0.9726	0.86	C1
26337	OG1022	REF_Scer_AF-P49954-F1-model_v2.pdb	lachancea_thermotolerans__OG1022__64_4098.pdb	0.4548	5.9	None
26338	OG1022	REF_Scer_AF-P49954-F1-model_v2.pdb	lipomyces_starkeyi__OG1022__66_4200.pdb	0.4487	5.66	None
26339	OG1022	REF_Scer_AF-P49954-F1-model_v2.pdb	lipomyces_starkeyi__OG1022__66_6766.pdb	0.4539	5.65	None
26340	OG1022	REF_Scer_AF-P49954-F1-model_v2.pdb	lipomyces_starkeyi__OG1022__66_8533.pdb	0.9522	0.92	C1
26341	OG1022	REF_Scer_AF-P49954-F1-model_v2.pdb	ogataea_parapolymorpha__OG1022__104_1553.pdb	0.9536	1.33	C1
26342	OG1022	REF_Scer_AF-P49954-F1-model_v2.pdb	ogataea_parapolymorpha__OG1022__104_266.pdb	0.4525	5.83	None
26343	OG1022	REF_Scer_AF-P49954-F1-model_v2.pdb	pachysolen_tannophilus__OG1022__106_3162.pdb	0.9624	0.66	C1
26344	OG1022	REF_Scer_AF-P49954-F1-model_v2.pdb	pachysolen_tannophilus__OG1022__106_4925.pdb	0.4497	5.8	None
26345	OG1022	REF_Scer_AF-P49954-F1-model_v2.pdb	pachysolen_tannophilus__OG1022__106_5001.pdb	0.4533	5.77	None
26346	OG1022	REF_Scer_AF-P49954-F1-model_v2.pdb	tortispora_caseinolytica__OG1022__134_1377.pdb	0.451	5.76	None
26347	OG1022	REF_Scer_AF-P49954-F1-model_v2.pdb	tortispora_caseinolytica__OG1022__134_3196.pdb	0.9502	1.02	C1
26348	OG1022	REF_Scer_AF-P49954-F1-model_v2.pdb	torulaspora_delbrueckii__OG1022__135_1828.pdb	0.4549	5.82	None
26349	OG1022	REF_Scer_AF-P49954-F1-model_v2.pdb	torulaspora_delbrueckii__OG1022__135_654.pdb	0.98	0.67	C1
26350	OG1022	REF_Scer_AF-P49954-F1-model_v2.pdb	vanderwaltozyma_polyspora__OG1022__136_2729.pdb	0.9706	0.89	C1
26351	OG1022	REF_Scer_AF-P49954-F1-model_v2.pdb	wickerhamomyces_anomalus__OG1022__139_3364.pdb	0.9555	1.29	C1
26352	OG1022	REF_Scer_AF-P49954-F1-model_v2.pdb	wickerhamomyces_anomalus__OG1022__139_4875.pdb	0.4548	5.8	None
26353	OG1022	REF_Scer_AF-P49954-F1-model_v2.pdb	yHMPu5000034604_sporopachydermia_lactativora_160519__OG1022__170_1227.pdb	0.4532	5.82	None
26354	OG1022	REF_Scer_AF-P49954-F1-model_v2.pdb	yHMPu5000034604_sporopachydermia_lactativora_160519__OG1022__170_1539.pdb	0.4527	5.47	None
26355	OG1022	REF_Scer_AF-P49954-F1-model_v2.pdb	yHMPu5000034604_sporopachydermia_lactativora_160519__OG1022__170_2619.pdb	0.4515	5.78	None
26356	OG1022	REF_Scer_AF-P49954-F1-model_v2.pdb	yHMPu5000034604_sporopachydermia_lactativora_160519__OG1022__170_3003.pdb	0.9576	0.7	C1
26357	OG1022	REF_Scer_AF-P49954-F1-model_v2.pdb	yHMPu5000034604_sporopachydermia_lactativora_160519__OG1022__170_3902.pdb	0.4541	5.85	None
26358	OG1022	REF_Scer_AF-P49954-F1-model_v2.pdb	yHMPu5000034957_hanseniaspora_osmophila_160519__OG1022__247_3478.pdb	0.4533	5.8	None
26359	OG1022	REF_Scer_AF-P49954-F1-model_v2.pdb	yHMPu5000034957_hanseniaspora_osmophila_160519__OG1022__247_907.pdb	0.9731	0.8	C1
26360	OG1022	REF_Scer_AF-P49954-F1-model_v2.pdb	yarrowia_lipolytica__OG1022__144_2692.pdb	0.9477	0.72	C1
26361	OG1022	REF_Scer_AF-P49954-F1-model_v2.pdb	yarrowia_lipolytica__OG1022__144_5243.pdb	0.453	5.72	None
26362	OG1022	Spom_AF-Q10166-F1-model_v2.pdb	alloascoidea_hylecoeti__OG1022__0_3442.pdb	0.4215	5.58	None
26363	OG1022	Spom_AF-Q10166-F1-model_v2.pdb	alloascoidea_hylecoeti__OG1022__0_5062.pdb	0.4188	5.78	None
26364	OG1022	Spom_AF-Q10166-F1-model_v2.pdb	alloascoidea_hylecoeti__OG1022__0_5734.pdb	0.4204	5.55	None
26365	OG1022	Spom_AF-Q10166-F1-model_v2.pdb	alloascoidea_hylecoeti__OG1022__0_7485.pdb	0.4232	5.6	None
26366	OG1022	Spom_AF-Q10166-F1-model_v2.pdb	alloascoidea_hylecoeti__OG1022__0_8113.pdb	0.8528	1.25	C1
26367	OG1022	Spom_AF-Q10166-F1-model_v2.pdb	ascoidea_rubescens__OG1022__6_2376.pdb	0.419	5.72	None
26368	OG1022	Spom_AF-Q10166-F1-model_v2.pdb	ascoidea_rubescens__OG1022__6_3855.pdb	0.8521	1.51	C1
26369	OG1022	Spom_AF-Q10166-F1-model_v2.pdb	candida_apicola__OG1022__13_3582.pdb	0.8588	1.06	C1
26370	OG1022	Spom_AF-Q10166-F1-model_v2.pdb	candida_tropicalis__OG1022__30_2291.pdb	0.4161	5.76	None
26371	OG1022	Spom_AF-Q10166-F1-model_v2.pdb	candida_tropicalis__OG1022__30_3063.pdb	0.8532	1.23	C1
26372	OG1022	Spom_AF-Q10166-F1-model_v2.pdb	candida_tropicalis__OG1022__30_342.pdb	0.4164	5.75	None
26373	OG1022	Spom_AF-Q10166-F1-model_v2.pdb	cyberlindnera_jadinii__OG1022__35_1570.pdb	0.4179	5.67	None
26374	OG1022	Spom_AF-Q10166-F1-model_v2.pdb	cyberlindnera_jadinii__OG1022__35_4861.pdb	0.8527	1.35	C1
26375	OG1022	Spom_AF-Q10166-F1-model_v2.pdb	cyberlindnera_jadinii__OG1022__35_510.pdb	0.3832	5.69	None
26376	OG1022	Spom_AF-Q10166-F1-model_v2.pdb	debaryomyces_hansenii__OG1022__36_3040.pdb	0.8609	1.94	C1
26377	OG1022	Spom_AF-Q10166-F1-model_v2.pdb	debaryomyces_hansenii__OG1022__36_3331.pdb	0.4217	5.61	None
26378	OG1022	Spom_AF-Q10166-F1-model_v2.pdb	debaryomyces_hansenii__OG1022__36_4797.pdb	0.3815	5.76	None
26379	OG1022	Spom_AF-Q10166-F1-model_v2.pdb	eremothecium_gossypii__OG1022__40_1434.pdb	0.4198	5.65	None
26380	OG1022	Spom_AF-Q10166-F1-model_v2.pdb	eremothecium_gossypii__OG1022__40_3454.pdb	0.8569	1.36	C1
26381	OG1022	Spom_AF-Q10166-F1-model_v2.pdb	geotrichum_candidum__OG1022__43_1145.pdb	0.8485	1.26	C1
26382	OG1022	Spom_AF-Q10166-F1-model_v2.pdb	geotrichum_candidum__OG1022__43_4965.pdb	0.4199	5.75	None
26383	OG1022	Spom_AF-Q10166-F1-model_v2.pdb	kazachstania_naganishii__OG1022__49_729.pdb	0.8554	1.01	C1
26384	OG1022	Spom_AF-Q10166-F1-model_v2.pdb	kluyveromyces_lactis__OG1022__50_1128.pdb	0.8556	1.35	C1
26385	OG1022	Spom_AF-Q10166-F1-model_v2.pdb	kluyveromyces_lactis__OG1022__50_2564.pdb	0.4187	5.77	None
26386	OG1022	Spom_AF-Q10166-F1-model_v2.pdb	kluyveromyces_marxianus__OG1022__51_4049.pdb	0.859	1.28	C1
26387	OG1022	Spom_AF-Q10166-F1-model_v2.pdb	kluyveromyces_marxianus__OG1022__51_48.pdb	0.4195	5.82	None
26388	OG1022	Spom_AF-Q10166-F1-model_v2.pdb	komagataella_pastoris__OG1022__52_1695.pdb	0.4208	5.71	None
26389	OG1022	Spom_AF-Q10166-F1-model_v2.pdb	lachancea_thermotolerans__OG1022__64_3450.pdb	0.8571	1.39	C1
26390	OG1022	Spom_AF-Q10166-F1-model_v2.pdb	lachancea_thermotolerans__OG1022__64_4098.pdb	0.4197	5.66	None
26391	OG1022	Spom_AF-Q10166-F1-model_v2.pdb	lipomyces_starkeyi__OG1022__66_4200.pdb	0.421	5.65	None
26392	OG1022	Spom_AF-Q10166-F1-model_v2.pdb	lipomyces_starkeyi__OG1022__66_6766.pdb	0.4203	5.67	None
26393	OG1022	Spom_AF-Q10166-F1-model_v2.pdb	lipomyces_starkeyi__OG1022__66_8533.pdb	0.8535	1.05	C1
26394	OG1022	Spom_AF-Q10166-F1-model_v2.pdb	ogataea_parapolymorpha__OG1022__104_1553.pdb	0.847	1.73	C1
26395	OG1022	Spom_AF-Q10166-F1-model_v2.pdb	ogataea_parapolymorpha__OG1022__104_266.pdb	0.3845	5.77	None
26396	OG1022	Spom_AF-Q10166-F1-model_v2.pdb	pachysolen_tannophilus__OG1022__106_3162.pdb	0.8518	1.26	C1
26397	OG1022	Spom_AF-Q10166-F1-model_v2.pdb	pachysolen_tannophilus__OG1022__106_4925.pdb	0.381	5.81	None
26398	OG1022	Spom_AF-Q10166-F1-model_v2.pdb	pachysolen_tannophilus__OG1022__106_5001.pdb	0.4181	5.74	None
26399	OG1022	Spom_AF-Q10166-F1-model_v2.pdb	tortispora_caseinolytica__OG1022__134_1377.pdb	0.3813	5.75	None
26400	OG1022	Spom_AF-Q10166-F1-model_v2.pdb	tortispora_caseinolytica__OG1022__134_3196.pdb	0.867	1.2	C1
26401	OG1022	Spom_AF-Q10166-F1-model_v2.pdb	torulaspora_delbrueckii__OG1022__135_1828.pdb	0.4031	5.9	None
26402	OG1022	Spom_AF-Q10166-F1-model_v2.pdb	torulaspora_delbrueckii__OG1022__135_654.pdb	0.8807	2.1	C1
26403	OG1022	Spom_AF-Q10166-F1-model_v2.pdb	vanderwaltozyma_polyspora__OG1022__136_2729.pdb	0.8531	1.28	C1
26404	OG1022	Spom_AF-Q10166-F1-model_v2.pdb	wickerhamomyces_anomalus__OG1022__139_3364.pdb	0.8466	1.16	C1
26405	OG1022	Spom_AF-Q10166-F1-model_v2.pdb	wickerhamomyces_anomalus__OG1022__139_4875.pdb	0.3836	5.76	None
26406	OG1022	Spom_AF-Q10166-F1-model_v2.pdb	yHMPu5000034604_sporopachydermia_lactativora_160519__OG1022__170_1227.pdb	0.4131	5.93	None
26407	OG1022	Spom_AF-Q10166-F1-model_v2.pdb	yHMPu5000034604_sporopachydermia_lactativora_160519__OG1022__170_1539.pdb	0.418	5.61	None
26408	OG1022	Spom_AF-Q10166-F1-model_v2.pdb	yHMPu5000034604_sporopachydermia_lactativora_160519__OG1022__170_2619.pdb	0.412	5.89	None
26409	OG1022	Spom_AF-Q10166-F1-model_v2.pdb	yHMPu5000034604_sporopachydermia_lactativora_160519__OG1022__170_3003.pdb	0.8558	1.24	C1
26410	OG1022	Spom_AF-Q10166-F1-model_v2.pdb	yHMPu5000034604_sporopachydermia_lactativora_160519__OG1022__170_3902.pdb	0.3859	5.82	None
26411	OG1022	Spom_AF-Q10166-F1-model_v2.pdb	yHMPu5000034957_hanseniaspora_osmophila_160519__OG1022__247_3478.pdb	0.419	5.74	None
26412	OG1022	Spom_AF-Q10166-F1-model_v2.pdb	yHMPu5000034957_hanseniaspora_osmophila_160519__OG1022__247_907.pdb	0.8507	1.07	C1
26413	OG1022	Spom_AF-Q10166-F1-model_v2.pdb	yarrowia_lipolytica__OG1022__144_2692.pdb	0.8523	1.2	C1
26414	OG1022	Spom_AF-Q10166-F1-model_v2.pdb	yarrowia_lipolytica__OG1022__144_5243.pdb	0.4174	5.78	None
26415	OG1022	alloascoidea_hylecoeti__OG1022__0_3442.pdb	alloascoidea_hylecoeti__OG1022__0_5062.pdb	0.9827	0.94	C2
26416	OG1022	alloascoidea_hylecoeti__OG1022__0_3442.pdb	alloascoidea_hylecoeti__OG1022__0_5734.pdb	0.9838	1.05	C2
26417	OG1022	alloascoidea_hylecoeti__OG1022__0_3442.pdb	alloascoidea_hylecoeti__OG1022__0_7485.pdb	0.9973	0.36	C2
26418	OG1022	alloascoidea_hylecoeti__OG1022__0_3442.pdb	alloascoidea_hylecoeti__OG1022__0_8113.pdb	0.4186	5.5	None
26419	OG1022	alloascoidea_hylecoeti__OG1022__0_3442.pdb	ascoidea_rubescens__OG1022__6_2376.pdb	0.9715	0.95	C2
26420	OG1022	alloascoidea_hylecoeti__OG1022__0_3442.pdb	ascoidea_rubescens__OG1022__6_3855.pdb	0.4238	5.6	None
26421	OG1022	alloascoidea_hylecoeti__OG1022__0_3442.pdb	candida_apicola__OG1022__13_3582.pdb	0.4194	5.56	None
26422	OG1022	alloascoidea_hylecoeti__OG1022__0_3442.pdb	candida_tropicalis__OG1022__30_2291.pdb	0.9692	1.19	C2
26423	OG1022	alloascoidea_hylecoeti__OG1022__0_3442.pdb	candida_tropicalis__OG1022__30_3063.pdb	0.4273	5.63	None
26424	OG1022	alloascoidea_hylecoeti__OG1022__0_3442.pdb	candida_tropicalis__OG1022__30_342.pdb	0.9692	1.19	C2
26425	OG1022	alloascoidea_hylecoeti__OG1022__0_3442.pdb	cyberlindnera_jadinii__OG1022__35_1570.pdb	0.957	1.44	C2
26426	OG1022	alloascoidea_hylecoeti__OG1022__0_3442.pdb	cyberlindnera_jadinii__OG1022__35_4861.pdb	0.4169	5.6	None
26427	OG1022	alloascoidea_hylecoeti__OG1022__0_3442.pdb	cyberlindnera_jadinii__OG1022__35_510.pdb	0.9633	0.77	C2
26428	OG1022	alloascoidea_hylecoeti__OG1022__0_3442.pdb	debaryomyces_hansenii__OG1022__36_3040.pdb	0.4238	5.52	None
26429	OG1022	alloascoidea_hylecoeti__OG1022__0_3442.pdb	debaryomyces_hansenii__OG1022__36_3331.pdb	0.9633	1.45	C2
26430	OG1022	alloascoidea_hylecoeti__OG1022__0_3442.pdb	debaryomyces_hansenii__OG1022__36_4797.pdb	0.959	0.95	C2
26431	OG1022	alloascoidea_hylecoeti__OG1022__0_3442.pdb	eremothecium_gossypii__OG1022__40_1434.pdb	0.9752	1.05	C2
26432	OG1022	alloascoidea_hylecoeti__OG1022__0_3442.pdb	eremothecium_gossypii__OG1022__40_3454.pdb	0.421	5.64	None
26433	OG1022	alloascoidea_hylecoeti__OG1022__0_3442.pdb	geotrichum_candidum__OG1022__43_1145.pdb	0.3829	5.67	None
26434	OG1022	alloascoidea_hylecoeti__OG1022__0_3442.pdb	geotrichum_candidum__OG1022__43_4965.pdb	0.9749	0.83	C2
26435	OG1022	alloascoidea_hylecoeti__OG1022__0_3442.pdb	kazachstania_naganishii__OG1022__49_729.pdb	0.3917	5.57	None
26436	OG1022	alloascoidea_hylecoeti__OG1022__0_3442.pdb	kluyveromyces_lactis__OG1022__50_1128.pdb	0.4212	5.66	None
26437	OG1022	alloascoidea_hylecoeti__OG1022__0_3442.pdb	kluyveromyces_lactis__OG1022__50_2564.pdb	0.9753	1.09	C2
26438	OG1022	alloascoidea_hylecoeti__OG1022__0_3442.pdb	kluyveromyces_marxianus__OG1022__51_4049.pdb	0.4226	5.66	None
26439	OG1022	alloascoidea_hylecoeti__OG1022__0_3442.pdb	kluyveromyces_marxianus__OG1022__51_48.pdb	0.9738	1.13	C2
26440	OG1022	alloascoidea_hylecoeti__OG1022__0_3442.pdb	komagataella_pastoris__OG1022__52_1695.pdb	0.9657	0.92	C2
26441	OG1022	alloascoidea_hylecoeti__OG1022__0_3442.pdb	lachancea_thermotolerans__OG1022__64_3450.pdb	0.4215	5.58	None
26442	OG1022	alloascoidea_hylecoeti__OG1022__0_3442.pdb	lachancea_thermotolerans__OG1022__64_4098.pdb	0.9744	1.05	C2
26443	OG1022	alloascoidea_hylecoeti__OG1022__0_3442.pdb	lipomyces_starkeyi__OG1022__66_4200.pdb	0.9727	1.08	C2
26444	OG1022	alloascoidea_hylecoeti__OG1022__0_3442.pdb	lipomyces_starkeyi__OG1022__66_6766.pdb	0.9623	0.92	C2
26445	OG1022	alloascoidea_hylecoeti__OG1022__0_3442.pdb	lipomyces_starkeyi__OG1022__66_8533.pdb	0.4169	5.57	None
26446	OG1022	alloascoidea_hylecoeti__OG1022__0_3442.pdb	ogataea_parapolymorpha__OG1022__104_1553.pdb	0.4219	5.65	None
26447	OG1022	alloascoidea_hylecoeti__OG1022__0_3442.pdb	ogataea_parapolymorpha__OG1022__104_266.pdb	0.9661	0.94	C2
26448	OG1022	alloascoidea_hylecoeti__OG1022__0_3442.pdb	pachysolen_tannophilus__OG1022__106_3162.pdb	0.3923	5.57	None
26449	OG1022	alloascoidea_hylecoeti__OG1022__0_3442.pdb	pachysolen_tannophilus__OG1022__106_4925.pdb	0.9607	1.01	C2
26450	OG1022	alloascoidea_hylecoeti__OG1022__0_3442.pdb	pachysolen_tannophilus__OG1022__106_5001.pdb	0.9678	0.97	C2
26451	OG1022	alloascoidea_hylecoeti__OG1022__0_3442.pdb	tortispora_caseinolytica__OG1022__134_1377.pdb	0.964	0.98	C2
26452	OG1022	alloascoidea_hylecoeti__OG1022__0_3442.pdb	tortispora_caseinolytica__OG1022__134_3196.pdb	0.4187	5.48	None
26453	OG1022	alloascoidea_hylecoeti__OG1022__0_3442.pdb	torulaspora_delbrueckii__OG1022__135_1828.pdb	0.9754	1.19	C2
26454	OG1022	alloascoidea_hylecoeti__OG1022__0_3442.pdb	torulaspora_delbrueckii__OG1022__135_654.pdb	0.4212	5.8	None
26455	OG1022	alloascoidea_hylecoeti__OG1022__0_3442.pdb	vanderwaltozyma_polyspora__OG1022__136_2729.pdb	0.4225	5.73	None
26456	OG1022	alloascoidea_hylecoeti__OG1022__0_3442.pdb	wickerhamomyces_anomalus__OG1022__139_3364.pdb	0.4248	5.52	None
26457	OG1022	alloascoidea_hylecoeti__OG1022__0_3442.pdb	wickerhamomyces_anomalus__OG1022__139_4875.pdb	0.9691	0.77	C2
26458	OG1022	alloascoidea_hylecoeti__OG1022__0_3442.pdb	yHMPu5000034604_sporopachydermia_lactativora_160519__OG1022__170_1227.pdb	0.9636	0.98	C2
26459	OG1022	alloascoidea_hylecoeti__OG1022__0_3442.pdb	yHMPu5000034604_sporopachydermia_lactativora_160519__OG1022__170_1539.pdb	0.9642	0.95	C2
26460	OG1022	alloascoidea_hylecoeti__OG1022__0_3442.pdb	yHMPu5000034604_sporopachydermia_lactativora_160519__OG1022__170_2619.pdb	0.9631	0.99	C2
26461	OG1022	alloascoidea_hylecoeti__OG1022__0_3442.pdb	yHMPu5000034604_sporopachydermia_lactativora_160519__OG1022__170_3003.pdb	0.4201	5.5	None
26462	OG1022	alloascoidea_hylecoeti__OG1022__0_3442.pdb	yHMPu5000034604_sporopachydermia_lactativora_160519__OG1022__170_3902.pdb	0.9611	0.88	C2
26463	OG1022	alloascoidea_hylecoeti__OG1022__0_3442.pdb	yHMPu5000034957_hanseniaspora_osmophila_160519__OG1022__247_3478.pdb	0.9751	1.03	C2
26464	OG1022	alloascoidea_hylecoeti__OG1022__0_3442.pdb	yHMPu5000034957_hanseniaspora_osmophila_160519__OG1022__247_907.pdb	0.4237	5.64	None
26465	OG1022	alloascoidea_hylecoeti__OG1022__0_3442.pdb	yarrowia_lipolytica__OG1022__144_2692.pdb	0.4208	5.57	None
26466	OG1022	alloascoidea_hylecoeti__OG1022__0_3442.pdb	yarrowia_lipolytica__OG1022__144_5243.pdb	0.9539	0.97	C2
26467	OG1022	alloascoidea_hylecoeti__OG1022__0_5062.pdb	alloascoidea_hylecoeti__OG1022__0_5734.pdb	0.9761	0.88	C2
26468	OG1022	alloascoidea_hylecoeti__OG1022__0_5062.pdb	alloascoidea_hylecoeti__OG1022__0_7485.pdb	0.9688	0.99	C2
26469	OG1022	alloascoidea_hylecoeti__OG1022__0_5062.pdb	alloascoidea_hylecoeti__OG1022__0_8113.pdb	0.382	5.8	None
26470	OG1022	alloascoidea_hylecoeti__OG1022__0_5062.pdb	ascoidea_rubescens__OG1022__6_2376.pdb	0.962	1.13	C2
26471	OG1022	alloascoidea_hylecoeti__OG1022__0_5062.pdb	ascoidea_rubescens__OG1022__6_3855.pdb	0.4174	5.72	None
26472	OG1022	alloascoidea_hylecoeti__OG1022__0_5062.pdb	candida_apicola__OG1022__13_3582.pdb	0.4038	5.62	None
26473	OG1022	alloascoidea_hylecoeti__OG1022__0_5062.pdb	candida_tropicalis__OG1022__30_2291.pdb	0.9628	1.19	C2
26474	OG1022	alloascoidea_hylecoeti__OG1022__0_5062.pdb	candida_tropicalis__OG1022__30_3063.pdb	0.4181	5.32	None
26475	OG1022	alloascoidea_hylecoeti__OG1022__0_5062.pdb	candida_tropicalis__OG1022__30_342.pdb	0.9628	1.19	C2
26476	OG1022	alloascoidea_hylecoeti__OG1022__0_5062.pdb	cyberlindnera_jadinii__OG1022__35_1570.pdb	0.9532	1.52	C2
26477	OG1022	alloascoidea_hylecoeti__OG1022__0_5062.pdb	cyberlindnera_jadinii__OG1022__35_4861.pdb	0.4132	5.68	None
26478	OG1022	alloascoidea_hylecoeti__OG1022__0_5062.pdb	cyberlindnera_jadinii__OG1022__35_510.pdb	0.9589	0.74	C2
26479	OG1022	alloascoidea_hylecoeti__OG1022__0_5062.pdb	debaryomyces_hansenii__OG1022__36_3040.pdb	0.4181	5.65	None
26480	OG1022	alloascoidea_hylecoeti__OG1022__0_5062.pdb	debaryomyces_hansenii__OG1022__36_3331.pdb	0.9605	1.37	C2
26481	OG1022	alloascoidea_hylecoeti__OG1022__0_5062.pdb	debaryomyces_hansenii__OG1022__36_4797.pdb	0.9504	0.92	C2
26482	OG1022	alloascoidea_hylecoeti__OG1022__0_5062.pdb	eremothecium_gossypii__OG1022__40_1434.pdb	0.9676	1.11	C2
26483	OG1022	alloascoidea_hylecoeti__OG1022__0_5062.pdb	eremothecium_gossypii__OG1022__40_3454.pdb	0.3913	5.73	None
26484	OG1022	alloascoidea_hylecoeti__OG1022__0_5062.pdb	geotrichum_candidum__OG1022__43_1145.pdb	0.4158	5.67	None
26485	OG1022	alloascoidea_hylecoeti__OG1022__0_5062.pdb	geotrichum_candidum__OG1022__43_4965.pdb	0.9667	0.84	C2
26486	OG1022	alloascoidea_hylecoeti__OG1022__0_5062.pdb	kazachstania_naganishii__OG1022__49_729.pdb	0.388	5.62	None
26487	OG1022	alloascoidea_hylecoeti__OG1022__0_5062.pdb	kluyveromyces_lactis__OG1022__50_1128.pdb	0.3896	5.62	None
26488	OG1022	alloascoidea_hylecoeti__OG1022__0_5062.pdb	kluyveromyces_lactis__OG1022__50_2564.pdb	0.9671	1.08	C2
26489	OG1022	alloascoidea_hylecoeti__OG1022__0_5062.pdb	kluyveromyces_marxianus__OG1022__51_4049.pdb	0.4161	5.61	None
26490	OG1022	alloascoidea_hylecoeti__OG1022__0_5062.pdb	kluyveromyces_marxianus__OG1022__51_48.pdb	0.9649	1.17	C2
26491	OG1022	alloascoidea_hylecoeti__OG1022__0_5062.pdb	komagataella_pastoris__OG1022__52_1695.pdb	0.9523	1.01	C2
26492	OG1022	alloascoidea_hylecoeti__OG1022__0_5062.pdb	lachancea_thermotolerans__OG1022__64_3450.pdb	0.4099	5.65	None
26493	OG1022	alloascoidea_hylecoeti__OG1022__0_5062.pdb	lachancea_thermotolerans__OG1022__64_4098.pdb	0.9682	1.09	C2
26494	OG1022	alloascoidea_hylecoeti__OG1022__0_5062.pdb	lipomyces_starkeyi__OG1022__66_4200.pdb	0.972	1.18	C2
26495	OG1022	alloascoidea_hylecoeti__OG1022__0_5062.pdb	lipomyces_starkeyi__OG1022__66_6766.pdb	0.9551	1.01	C2
26496	OG1022	alloascoidea_hylecoeti__OG1022__0_5062.pdb	lipomyces_starkeyi__OG1022__66_8533.pdb	0.3815	5.71	None
26497	OG1022	alloascoidea_hylecoeti__OG1022__0_5062.pdb	ogataea_parapolymorpha__OG1022__104_1553.pdb	0.3849	5.57	None
26498	OG1022	alloascoidea_hylecoeti__OG1022__0_5062.pdb	ogataea_parapolymorpha__OG1022__104_266.pdb	0.9563	0.97	C2
26499	OG1022	alloascoidea_hylecoeti__OG1022__0_5062.pdb	pachysolen_tannophilus__OG1022__106_3162.pdb	0.4164	5.67	None
26500	OG1022	alloascoidea_hylecoeti__OG1022__0_5062.pdb	pachysolen_tannophilus__OG1022__106_4925.pdb	0.948	1.06	C2
26501	OG1022	alloascoidea_hylecoeti__OG1022__0_5062.pdb	pachysolen_tannophilus__OG1022__106_5001.pdb	0.9568	1	C2
26502	OG1022	alloascoidea_hylecoeti__OG1022__0_5062.pdb	tortispora_caseinolytica__OG1022__134_1377.pdb	0.9597	0.86	C2
26503	OG1022	alloascoidea_hylecoeti__OG1022__0_5062.pdb	tortispora_caseinolytica__OG1022__134_3196.pdb	0.3782	5.66	None
26504	OG1022	alloascoidea_hylecoeti__OG1022__0_5062.pdb	torulaspora_delbrueckii__OG1022__135_1828.pdb	0.9702	1.52	C2
26505	OG1022	alloascoidea_hylecoeti__OG1022__0_5062.pdb	torulaspora_delbrueckii__OG1022__135_654.pdb	0.4108	5.97	None
26506	OG1022	alloascoidea_hylecoeti__OG1022__0_5062.pdb	vanderwaltozyma_polyspora__OG1022__136_2729.pdb	0.3893	5.69	None
26507	OG1022	alloascoidea_hylecoeti__OG1022__0_5062.pdb	wickerhamomyces_anomalus__OG1022__139_3364.pdb	0.3868	5.71	None
26508	OG1022	alloascoidea_hylecoeti__OG1022__0_5062.pdb	wickerhamomyces_anomalus__OG1022__139_4875.pdb	0.9631	0.8	C2
26509	OG1022	alloascoidea_hylecoeti__OG1022__0_5062.pdb	yHMPu5000034604_sporopachydermia_lactativora_160519__OG1022__170_1227.pdb	0.9578	0.78	C2
26510	OG1022	alloascoidea_hylecoeti__OG1022__0_5062.pdb	yHMPu5000034604_sporopachydermia_lactativora_160519__OG1022__170_1539.pdb	0.96	0.96	C2
26511	OG1022	alloascoidea_hylecoeti__OG1022__0_5062.pdb	yHMPu5000034604_sporopachydermia_lactativora_160519__OG1022__170_2619.pdb	0.9579	0.78	C2
26512	OG1022	alloascoidea_hylecoeti__OG1022__0_5062.pdb	yHMPu5000034604_sporopachydermia_lactativora_160519__OG1022__170_3003.pdb	0.4106	5.68	None
26513	OG1022	alloascoidea_hylecoeti__OG1022__0_5062.pdb	yHMPu5000034604_sporopachydermia_lactativora_160519__OG1022__170_3902.pdb	0.9545	0.87	C2
26514	OG1022	alloascoidea_hylecoeti__OG1022__0_5062.pdb	yHMPu5000034957_hanseniaspora_osmophila_160519__OG1022__247_3478.pdb	0.9706	1.41	C2
26515	OG1022	alloascoidea_hylecoeti__OG1022__0_5062.pdb	yHMPu5000034957_hanseniaspora_osmophila_160519__OG1022__247_907.pdb	0.3943	5.58	None
26516	OG1022	alloascoidea_hylecoeti__OG1022__0_5062.pdb	yarrowia_lipolytica__OG1022__144_2692.pdb	0.4106	5.68	None
26517	OG1022	alloascoidea_hylecoeti__OG1022__0_5062.pdb	yarrowia_lipolytica__OG1022__144_5243.pdb	0.9482	0.82	C2
26518	OG1022	alloascoidea_hylecoeti__OG1022__0_5734.pdb	alloascoidea_hylecoeti__OG1022__0_7485.pdb	0.9778	1.12	C2
26519	OG1022	alloascoidea_hylecoeti__OG1022__0_5734.pdb	alloascoidea_hylecoeti__OG1022__0_8113.pdb	0.3846	5.82	None
26520	OG1022	alloascoidea_hylecoeti__OG1022__0_5734.pdb	ascoidea_rubescens__OG1022__6_2376.pdb	0.9687	0.93	C2
26521	OG1022	alloascoidea_hylecoeti__OG1022__0_5734.pdb	ascoidea_rubescens__OG1022__6_3855.pdb	0.4225	5.52	None
26522	OG1022	alloascoidea_hylecoeti__OG1022__0_5734.pdb	candida_apicola__OG1022__13_3582.pdb	0.4164	5.55	None
26523	OG1022	alloascoidea_hylecoeti__OG1022__0_5734.pdb	candida_tropicalis__OG1022__30_2291.pdb	0.9737	1.19	C2
26524	OG1022	alloascoidea_hylecoeti__OG1022__0_5734.pdb	candida_tropicalis__OG1022__30_3063.pdb	0.4263	5.64	None
26525	OG1022	alloascoidea_hylecoeti__OG1022__0_5734.pdb	candida_tropicalis__OG1022__30_342.pdb	0.9736	1.2	C2
26526	OG1022	alloascoidea_hylecoeti__OG1022__0_5734.pdb	cyberlindnera_jadinii__OG1022__35_1570.pdb	0.9579	1.6	C2
26527	OG1022	alloascoidea_hylecoeti__OG1022__0_5734.pdb	cyberlindnera_jadinii__OG1022__35_4861.pdb	0.3838	5.75	None
26528	OG1022	alloascoidea_hylecoeti__OG1022__0_5734.pdb	cyberlindnera_jadinii__OG1022__35_510.pdb	0.9619	0.72	C2
26529	OG1022	alloascoidea_hylecoeti__OG1022__0_5734.pdb	debaryomyces_hansenii__OG1022__36_3040.pdb	0.4229	5.63	None
26530	OG1022	alloascoidea_hylecoeti__OG1022__0_5734.pdb	debaryomyces_hansenii__OG1022__36_3331.pdb	0.9628	1.57	C2
26531	OG1022	alloascoidea_hylecoeti__OG1022__0_5734.pdb	debaryomyces_hansenii__OG1022__36_4797.pdb	0.9592	0.86	C2
26532	OG1022	alloascoidea_hylecoeti__OG1022__0_5734.pdb	eremothecium_gossypii__OG1022__40_1434.pdb	0.975	0.9	C2
26533	OG1022	alloascoidea_hylecoeti__OG1022__0_5734.pdb	eremothecium_gossypii__OG1022__40_3454.pdb	0.4184	5.7	None
26534	OG1022	alloascoidea_hylecoeti__OG1022__0_5734.pdb	geotrichum_candidum__OG1022__43_1145.pdb	0.4198	5.61	None
26535	OG1022	alloascoidea_hylecoeti__OG1022__0_5734.pdb	geotrichum_candidum__OG1022__43_4965.pdb	0.9744	0.85	C2
26536	OG1022	alloascoidea_hylecoeti__OG1022__0_5734.pdb	kazachstania_naganishii__OG1022__49_729.pdb	0.392	5.51	None
26537	OG1022	alloascoidea_hylecoeti__OG1022__0_5734.pdb	kluyveromyces_lactis__OG1022__50_1128.pdb	0.3943	5.61	None
26538	OG1022	alloascoidea_hylecoeti__OG1022__0_5734.pdb	kluyveromyces_lactis__OG1022__50_2564.pdb	0.9742	0.92	C2
26539	OG1022	alloascoidea_hylecoeti__OG1022__0_5734.pdb	kluyveromyces_marxianus__OG1022__51_4049.pdb	0.394	5.62	None
26540	OG1022	alloascoidea_hylecoeti__OG1022__0_5734.pdb	kluyveromyces_marxianus__OG1022__51_48.pdb	0.9745	0.92	C2
26541	OG1022	alloascoidea_hylecoeti__OG1022__0_5734.pdb	komagataella_pastoris__OG1022__52_1695.pdb	0.9636	0.89	C2
26542	OG1022	alloascoidea_hylecoeti__OG1022__0_5734.pdb	lachancea_thermotolerans__OG1022__64_3450.pdb	0.4209	5.67	None
26543	OG1022	alloascoidea_hylecoeti__OG1022__0_5734.pdb	lachancea_thermotolerans__OG1022__64_4098.pdb	0.9744	0.95	C2
26544	OG1022	alloascoidea_hylecoeti__OG1022__0_5734.pdb	lipomyces_starkeyi__OG1022__66_4200.pdb	0.9736	1.39	C2
26545	OG1022	alloascoidea_hylecoeti__OG1022__0_5734.pdb	lipomyces_starkeyi__OG1022__66_6766.pdb	0.9617	0.87	C2
26546	OG1022	alloascoidea_hylecoeti__OG1022__0_5734.pdb	lipomyces_starkeyi__OG1022__66_8533.pdb	0.3854	5.86	None
26547	OG1022	alloascoidea_hylecoeti__OG1022__0_5734.pdb	ogataea_parapolymorpha__OG1022__104_1553.pdb	0.3886	5.68	None
26548	OG1022	alloascoidea_hylecoeti__OG1022__0_5734.pdb	ogataea_parapolymorpha__OG1022__104_266.pdb	0.9652	0.88	C2
26549	OG1022	alloascoidea_hylecoeti__OG1022__0_5734.pdb	pachysolen_tannophilus__OG1022__106_3162.pdb	0.3918	5.59	None
26550	OG1022	alloascoidea_hylecoeti__OG1022__0_5734.pdb	pachysolen_tannophilus__OG1022__106_4925.pdb	0.9578	1	C2
26551	OG1022	alloascoidea_hylecoeti__OG1022__0_5734.pdb	pachysolen_tannophilus__OG1022__106_5001.pdb	0.9665	0.93	C2
26552	OG1022	alloascoidea_hylecoeti__OG1022__0_5734.pdb	tortispora_caseinolytica__OG1022__134_1377.pdb	0.9645	0.89	C2
26553	OG1022	alloascoidea_hylecoeti__OG1022__0_5734.pdb	tortispora_caseinolytica__OG1022__134_3196.pdb	0.3786	5.88	None
26554	OG1022	alloascoidea_hylecoeti__OG1022__0_5734.pdb	torulaspora_delbrueckii__OG1022__135_1828.pdb	0.9704	1.3	C2
26555	OG1022	alloascoidea_hylecoeti__OG1022__0_5734.pdb	torulaspora_delbrueckii__OG1022__135_654.pdb	0.4196	5.83	None
26556	OG1022	alloascoidea_hylecoeti__OG1022__0_5734.pdb	vanderwaltozyma_polyspora__OG1022__136_2729.pdb	0.3945	5.74	None
26557	OG1022	alloascoidea_hylecoeti__OG1022__0_5734.pdb	wickerhamomyces_anomalus__OG1022__139_3364.pdb	0.4236	5.53	None
26558	OG1022	alloascoidea_hylecoeti__OG1022__0_5734.pdb	wickerhamomyces_anomalus__OG1022__139_4875.pdb	0.9679	0.72	C2
26559	OG1022	alloascoidea_hylecoeti__OG1022__0_5734.pdb	yHMPu5000034604_sporopachydermia_lactativora_160519__OG1022__170_1227.pdb	0.9642	0.88	C2
26560	OG1022	alloascoidea_hylecoeti__OG1022__0_5734.pdb	yHMPu5000034604_sporopachydermia_lactativora_160519__OG1022__170_1539.pdb	0.9634	0.88	C2
26561	OG1022	alloascoidea_hylecoeti__OG1022__0_5734.pdb	yHMPu5000034604_sporopachydermia_lactativora_160519__OG1022__170_2619.pdb	0.9642	0.88	C2
26562	OG1022	alloascoidea_hylecoeti__OG1022__0_5734.pdb	yHMPu5000034604_sporopachydermia_lactativora_160519__OG1022__170_3003.pdb	0.3614	6.18	None
26563	OG1022	alloascoidea_hylecoeti__OG1022__0_5734.pdb	yHMPu5000034604_sporopachydermia_lactativora_160519__OG1022__170_3902.pdb	0.9607	0.8	C2
26564	OG1022	alloascoidea_hylecoeti__OG1022__0_5734.pdb	yHMPu5000034957_hanseniaspora_osmophila_160519__OG1022__247_3478.pdb	0.9788	1.12	C2
26565	OG1022	alloascoidea_hylecoeti__OG1022__0_5734.pdb	yHMPu5000034957_hanseniaspora_osmophila_160519__OG1022__247_907.pdb	0.3989	5.54	None
26566	OG1022	alloascoidea_hylecoeti__OG1022__0_5734.pdb	yarrowia_lipolytica__OG1022__144_2692.pdb	0.4184	5.56	None
26567	OG1022	alloascoidea_hylecoeti__OG1022__0_5734.pdb	yarrowia_lipolytica__OG1022__144_5243.pdb	0.9538	0.89	C2
26568	OG1022	alloascoidea_hylecoeti__OG1022__0_7485.pdb	alloascoidea_hylecoeti__OG1022__0_8113.pdb	0.4169	5.69	None
26569	OG1022	alloascoidea_hylecoeti__OG1022__0_7485.pdb	ascoidea_rubescens__OG1022__6_2376.pdb	0.9688	1.04	C2
26570	OG1022	alloascoidea_hylecoeti__OG1022__0_7485.pdb	ascoidea_rubescens__OG1022__6_3855.pdb	0.4245	5.69	None
26571	OG1022	alloascoidea_hylecoeti__OG1022__0_7485.pdb	candida_apicola__OG1022__13_3582.pdb	0.4203	5.56	None
26572	OG1022	alloascoidea_hylecoeti__OG1022__0_7485.pdb	candida_tropicalis__OG1022__30_2291.pdb	0.9667	1.26	C2
26573	OG1022	alloascoidea_hylecoeti__OG1022__0_7485.pdb	candida_tropicalis__OG1022__30_3063.pdb	0.4278	5.61	None
26574	OG1022	alloascoidea_hylecoeti__OG1022__0_7485.pdb	candida_tropicalis__OG1022__30_342.pdb	0.9667	1.25	C2
26575	OG1022	alloascoidea_hylecoeti__OG1022__0_7485.pdb	cyberlindnera_jadinii__OG1022__35_1570.pdb	0.9555	1.45	C2
26576	OG1022	alloascoidea_hylecoeti__OG1022__0_7485.pdb	cyberlindnera_jadinii__OG1022__35_4861.pdb	0.4173	5.6	None
26577	OG1022	alloascoidea_hylecoeti__OG1022__0_7485.pdb	cyberlindnera_jadinii__OG1022__35_510.pdb	0.9618	0.82	C2
26578	OG1022	alloascoidea_hylecoeti__OG1022__0_7485.pdb	debaryomyces_hansenii__OG1022__36_3040.pdb	0.4252	5.59	None
26579	OG1022	alloascoidea_hylecoeti__OG1022__0_7485.pdb	debaryomyces_hansenii__OG1022__36_3331.pdb	0.9594	1.52	C2
26580	OG1022	alloascoidea_hylecoeti__OG1022__0_7485.pdb	debaryomyces_hansenii__OG1022__36_4797.pdb	0.9566	1.03	C2
26581	OG1022	alloascoidea_hylecoeti__OG1022__0_7485.pdb	eremothecium_gossypii__OG1022__40_1434.pdb	0.9734	1.09	C2
26582	OG1022	alloascoidea_hylecoeti__OG1022__0_7485.pdb	eremothecium_gossypii__OG1022__40_3454.pdb	0.4219	5.61	None
26583	OG1022	alloascoidea_hylecoeti__OG1022__0_7485.pdb	geotrichum_candidum__OG1022__43_1145.pdb	0.4183	5.65	None
26584	OG1022	alloascoidea_hylecoeti__OG1022__0_7485.pdb	geotrichum_candidum__OG1022__43_4965.pdb	0.9714	0.94	C2
26585	OG1022	alloascoidea_hylecoeti__OG1022__0_7485.pdb	kazachstania_naganishii__OG1022__49_729.pdb	0.3923	5.59	None
26586	OG1022	alloascoidea_hylecoeti__OG1022__0_7485.pdb	kluyveromyces_lactis__OG1022__50_1128.pdb	0.3949	5.59	None
26587	OG1022	alloascoidea_hylecoeti__OG1022__0_7485.pdb	kluyveromyces_lactis__OG1022__50_2564.pdb	0.9728	1.15	C2
26588	OG1022	alloascoidea_hylecoeti__OG1022__0_7485.pdb	kluyveromyces_marxianus__OG1022__51_4049.pdb	0.3953	5.59	None
26589	OG1022	alloascoidea_hylecoeti__OG1022__0_7485.pdb	kluyveromyces_marxianus__OG1022__51_48.pdb	0.9715	1.18	C2
26590	OG1022	alloascoidea_hylecoeti__OG1022__0_7485.pdb	komagataella_pastoris__OG1022__52_1695.pdb	0.9631	1	C2
26591	OG1022	alloascoidea_hylecoeti__OG1022__0_7485.pdb	lachancea_thermotolerans__OG1022__64_3450.pdb	0.4239	5.67	None
26592	OG1022	alloascoidea_hylecoeti__OG1022__0_7485.pdb	lachancea_thermotolerans__OG1022__64_4098.pdb	0.972	1.1	C2
26593	OG1022	alloascoidea_hylecoeti__OG1022__0_7485.pdb	lipomyces_starkeyi__OG1022__66_4200.pdb	0.9695	1.18	C2
26594	OG1022	alloascoidea_hylecoeti__OG1022__0_7485.pdb	lipomyces_starkeyi__OG1022__66_6766.pdb	0.9621	0.92	C2
26595	OG1022	alloascoidea_hylecoeti__OG1022__0_7485.pdb	lipomyces_starkeyi__OG1022__66_8533.pdb	0.4213	5.43	None
26596	OG1022	alloascoidea_hylecoeti__OG1022__0_7485.pdb	ogataea_parapolymorpha__OG1022__104_1553.pdb	0.4234	5.66	None
26597	OG1022	alloascoidea_hylecoeti__OG1022__0_7485.pdb	ogataea_parapolymorpha__OG1022__104_266.pdb	0.9644	1	C2
26598	OG1022	alloascoidea_hylecoeti__OG1022__0_7485.pdb	pachysolen_tannophilus__OG1022__106_3162.pdb	0.423	5.55	None
26599	OG1022	alloascoidea_hylecoeti__OG1022__0_7485.pdb	pachysolen_tannophilus__OG1022__106_4925.pdb	0.958	1.08	C2
26600	OG1022	alloascoidea_hylecoeti__OG1022__0_7485.pdb	pachysolen_tannophilus__OG1022__106_5001.pdb	0.9655	1.04	C2
26601	OG1022	alloascoidea_hylecoeti__OG1022__0_7485.pdb	tortispora_caseinolytica__OG1022__134_1377.pdb	0.9607	1.08	C2
26602	OG1022	alloascoidea_hylecoeti__OG1022__0_7485.pdb	tortispora_caseinolytica__OG1022__134_3196.pdb	0.4205	5.52	None
26603	OG1022	alloascoidea_hylecoeti__OG1022__0_7485.pdb	torulaspora_delbrueckii__OG1022__135_1828.pdb	0.9738	1.22	C2
26604	OG1022	alloascoidea_hylecoeti__OG1022__0_7485.pdb	torulaspora_delbrueckii__OG1022__135_654.pdb	0.422	5.84	None
26605	OG1022	alloascoidea_hylecoeti__OG1022__0_7485.pdb	vanderwaltozyma_polyspora__OG1022__136_2729.pdb	0.3952	5.65	None
26606	OG1022	alloascoidea_hylecoeti__OG1022__0_7485.pdb	wickerhamomyces_anomalus__OG1022__139_3364.pdb	0.4249	5.51	None
26607	OG1022	alloascoidea_hylecoeti__OG1022__0_7485.pdb	wickerhamomyces_anomalus__OG1022__139_4875.pdb	0.968	0.8	C2
26608	OG1022	alloascoidea_hylecoeti__OG1022__0_7485.pdb	yHMPu5000034604_sporopachydermia_lactativora_160519__OG1022__170_1227.pdb	0.9616	0.92	C2
26609	OG1022	alloascoidea_hylecoeti__OG1022__0_7485.pdb	yHMPu5000034604_sporopachydermia_lactativora_160519__OG1022__170_1539.pdb	0.9612	1.06	C2
26610	OG1022	alloascoidea_hylecoeti__OG1022__0_7485.pdb	yHMPu5000034604_sporopachydermia_lactativora_160519__OG1022__170_2619.pdb	0.9612	0.93	C2
26611	OG1022	alloascoidea_hylecoeti__OG1022__0_7485.pdb	yHMPu5000034604_sporopachydermia_lactativora_160519__OG1022__170_3003.pdb	0.4211	5.56	None
26612	OG1022	alloascoidea_hylecoeti__OG1022__0_7485.pdb	yHMPu5000034604_sporopachydermia_lactativora_160519__OG1022__170_3902.pdb	0.9585	0.97	C2
26613	OG1022	alloascoidea_hylecoeti__OG1022__0_7485.pdb	yHMPu5000034957_hanseniaspora_osmophila_160519__OG1022__247_3478.pdb	0.9728	1.09	C2
26614	OG1022	alloascoidea_hylecoeti__OG1022__0_7485.pdb	yHMPu5000034957_hanseniaspora_osmophila_160519__OG1022__247_907.pdb	0.4246	5.61	None
26615	OG1022	alloascoidea_hylecoeti__OG1022__0_7485.pdb	yarrowia_lipolytica__OG1022__144_2692.pdb	0.4202	5.53	None
26616	OG1022	alloascoidea_hylecoeti__OG1022__0_7485.pdb	yarrowia_lipolytica__OG1022__144_5243.pdb	0.9512	0.96	C2
26617	OG1022	alloascoidea_hylecoeti__OG1022__0_8113.pdb	ascoidea_rubescens__OG1022__6_2376.pdb	0.4508	5.69	None
26618	OG1022	alloascoidea_hylecoeti__OG1022__0_8113.pdb	ascoidea_rubescens__OG1022__6_3855.pdb	0.9422	1.06	C1
26619	OG1022	alloascoidea_hylecoeti__OG1022__0_8113.pdb	candida_apicola__OG1022__13_3582.pdb	0.9447	0.77	C1
26620	OG1022	alloascoidea_hylecoeti__OG1022__0_8113.pdb	candida_tropicalis__OG1022__30_2291.pdb	0.4136	5.86	None
26621	OG1022	alloascoidea_hylecoeti__OG1022__0_8113.pdb	candida_tropicalis__OG1022__30_3063.pdb	0.9507	1.4	C1
26622	OG1022	alloascoidea_hylecoeti__OG1022__0_8113.pdb	candida_tropicalis__OG1022__30_342.pdb	0.4478	5.58	None
26623	OG1022	alloascoidea_hylecoeti__OG1022__0_8113.pdb	cyberlindnera_jadinii__OG1022__35_1570.pdb	0.4476	5.62	None
26624	OG1022	alloascoidea_hylecoeti__OG1022__0_8113.pdb	cyberlindnera_jadinii__OG1022__35_4861.pdb	0.9573	0.98	C1
26625	OG1022	alloascoidea_hylecoeti__OG1022__0_8113.pdb	cyberlindnera_jadinii__OG1022__35_510.pdb	0.45	5.55	None
26626	OG1022	alloascoidea_hylecoeti__OG1022__0_8113.pdb	debaryomyces_hansenii__OG1022__36_3040.pdb	0.9477	1.4	C1
26627	OG1022	alloascoidea_hylecoeti__OG1022__0_8113.pdb	debaryomyces_hansenii__OG1022__36_3331.pdb	0.4548	5.71	None
26628	OG1022	alloascoidea_hylecoeti__OG1022__0_8113.pdb	debaryomyces_hansenii__OG1022__36_4797.pdb	0.4472	5.58	None
26629	OG1022	alloascoidea_hylecoeti__OG1022__0_8113.pdb	eremothecium_gossypii__OG1022__40_1434.pdb	0.4457	5.69	None
26630	OG1022	alloascoidea_hylecoeti__OG1022__0_8113.pdb	eremothecium_gossypii__OG1022__40_3454.pdb	0.9557	0.83	C1
26631	OG1022	alloascoidea_hylecoeti__OG1022__0_8113.pdb	geotrichum_candidum__OG1022__43_1145.pdb	0.9664	0.67	C1
26632	OG1022	alloascoidea_hylecoeti__OG1022__0_8113.pdb	geotrichum_candidum__OG1022__43_4965.pdb	0.4494	5.5	None
26633	OG1022	alloascoidea_hylecoeti__OG1022__0_8113.pdb	kazachstania_naganishii__OG1022__49_729.pdb	0.9469	0.76	C1
26634	OG1022	alloascoidea_hylecoeti__OG1022__0_8113.pdb	kluyveromyces_lactis__OG1022__50_1128.pdb	0.9555	0.9	C1
26635	OG1022	alloascoidea_hylecoeti__OG1022__0_8113.pdb	kluyveromyces_lactis__OG1022__50_2564.pdb	0.4432	5.72	None
26636	OG1022	alloascoidea_hylecoeti__OG1022__0_8113.pdb	kluyveromyces_marxianus__OG1022__51_4049.pdb	0.9585	0.82	C1
26637	OG1022	alloascoidea_hylecoeti__OG1022__0_8113.pdb	kluyveromyces_marxianus__OG1022__51_48.pdb	0.4513	5.78	None
26638	OG1022	alloascoidea_hylecoeti__OG1022__0_8113.pdb	komagataella_pastoris__OG1022__52_1695.pdb	0.4519	5.49	None
26639	OG1022	alloascoidea_hylecoeti__OG1022__0_8113.pdb	lachancea_thermotolerans__OG1022__64_3450.pdb	0.9652	0.96	C1
26640	OG1022	alloascoidea_hylecoeti__OG1022__0_8113.pdb	lachancea_thermotolerans__OG1022__64_4098.pdb	0.4148	5.72	None
26641	OG1022	alloascoidea_hylecoeti__OG1022__0_8113.pdb	lipomyces_starkeyi__OG1022__66_4200.pdb	0.4541	5.76	None
26642	OG1022	alloascoidea_hylecoeti__OG1022__0_8113.pdb	lipomyces_starkeyi__OG1022__66_6766.pdb	0.451	5.83	None
26643	OG1022	alloascoidea_hylecoeti__OG1022__0_8113.pdb	lipomyces_starkeyi__OG1022__66_8533.pdb	0.9546	1.02	C1
26644	OG1022	alloascoidea_hylecoeti__OG1022__0_8113.pdb	ogataea_parapolymorpha__OG1022__104_1553.pdb	0.9339	1.33	C1
26645	OG1022	alloascoidea_hylecoeti__OG1022__0_8113.pdb	ogataea_parapolymorpha__OG1022__104_266.pdb	0.449	5.53	None
26646	OG1022	alloascoidea_hylecoeti__OG1022__0_8113.pdb	pachysolen_tannophilus__OG1022__106_3162.pdb	0.9733	0.67	C1
26647	OG1022	alloascoidea_hylecoeti__OG1022__0_8113.pdb	pachysolen_tannophilus__OG1022__106_4925.pdb	0.4444	5.48	None
26648	OG1022	alloascoidea_hylecoeti__OG1022__0_8113.pdb	pachysolen_tannophilus__OG1022__106_5001.pdb	0.4488	5.46	None
26649	OG1022	alloascoidea_hylecoeti__OG1022__0_8113.pdb	tortispora_caseinolytica__OG1022__134_1377.pdb	0.4482	5.58	None
26650	OG1022	alloascoidea_hylecoeti__OG1022__0_8113.pdb	tortispora_caseinolytica__OG1022__134_3196.pdb	0.9525	1	C1
26651	OG1022	alloascoidea_hylecoeti__OG1022__0_8113.pdb	torulaspora_delbrueckii__OG1022__135_1828.pdb	0.4139	5.75	None
26652	OG1022	alloascoidea_hylecoeti__OG1022__0_8113.pdb	torulaspora_delbrueckii__OG1022__135_654.pdb	0.9471	0.75	C1
26653	OG1022	alloascoidea_hylecoeti__OG1022__0_8113.pdb	vanderwaltozyma_polyspora__OG1022__136_2729.pdb	0.9445	0.88	C1
26654	OG1022	alloascoidea_hylecoeti__OG1022__0_8113.pdb	wickerhamomyces_anomalus__OG1022__139_3364.pdb	0.9473	1.18	C1
26655	OG1022	alloascoidea_hylecoeti__OG1022__0_8113.pdb	wickerhamomyces_anomalus__OG1022__139_4875.pdb	0.4518	5.67	None
26656	OG1022	alloascoidea_hylecoeti__OG1022__0_8113.pdb	yHMPu5000034604_sporopachydermia_lactativora_160519__OG1022__170_1227.pdb	0.4497	5.67	None
26657	OG1022	alloascoidea_hylecoeti__OG1022__0_8113.pdb	yHMPu5000034604_sporopachydermia_lactativora_160519__OG1022__170_1539.pdb	0.4504	5.45	None
26658	OG1022	alloascoidea_hylecoeti__OG1022__0_8113.pdb	yHMPu5000034604_sporopachydermia_lactativora_160519__OG1022__170_2619.pdb	0.4484	5.66	None
26659	OG1022	alloascoidea_hylecoeti__OG1022__0_8113.pdb	yHMPu5000034604_sporopachydermia_lactativora_160519__OG1022__170_3003.pdb	0.9835	0.52	C1
26660	OG1022	alloascoidea_hylecoeti__OG1022__0_8113.pdb	yHMPu5000034604_sporopachydermia_lactativora_160519__OG1022__170_3902.pdb	0.4499	5.72	None
26661	OG1022	alloascoidea_hylecoeti__OG1022__0_8113.pdb	yHMPu5000034957_hanseniaspora_osmophila_160519__OG1022__247_3478.pdb	0.4129	5.65	None
26662	OG1022	alloascoidea_hylecoeti__OG1022__0_8113.pdb	yHMPu5000034957_hanseniaspora_osmophila_160519__OG1022__247_907.pdb	0.9442	0.96	C1
26663	OG1022	alloascoidea_hylecoeti__OG1022__0_8113.pdb	yarrowia_lipolytica__OG1022__144_2692.pdb	0.9693	0.6	C1
26664	OG1022	alloascoidea_hylecoeti__OG1022__0_8113.pdb	yarrowia_lipolytica__OG1022__144_5243.pdb	0.4485	5.51	None
26665	OG1022	ascoidea_rubescens__OG1022__6_2376.pdb	ascoidea_rubescens__OG1022__6_3855.pdb	0.4211	5.76	None
26666	OG1022	ascoidea_rubescens__OG1022__6_2376.pdb	candida_apicola__OG1022__13_3582.pdb	0.4151	5.71	None
26667	OG1022	ascoidea_rubescens__OG1022__6_2376.pdb	candida_tropicalis__OG1022__30_2291.pdb	0.9744	0.58	C2
26668	OG1022	ascoidea_rubescens__OG1022__6_2376.pdb	candida_tropicalis__OG1022__30_3063.pdb	0.4222	5.68	None
26669	OG1022	ascoidea_rubescens__OG1022__6_2376.pdb	candida_tropicalis__OG1022__30_342.pdb	0.9745	0.58	C2
26670	OG1022	ascoidea_rubescens__OG1022__6_2376.pdb	cyberlindnera_jadinii__OG1022__35_1570.pdb	0.9588	1.32	C2
26671	OG1022	ascoidea_rubescens__OG1022__6_2376.pdb	cyberlindnera_jadinii__OG1022__35_4861.pdb	0.417	5.53	None
26672	OG1022	ascoidea_rubescens__OG1022__6_2376.pdb	cyberlindnera_jadinii__OG1022__35_510.pdb	0.9704	0.64	C2
26673	OG1022	ascoidea_rubescens__OG1022__6_2376.pdb	debaryomyces_hansenii__OG1022__36_3040.pdb	0.4191	5.82	None
26674	OG1022	ascoidea_rubescens__OG1022__6_2376.pdb	debaryomyces_hansenii__OG1022__36_3331.pdb	0.9618	1.31	C2
26675	OG1022	ascoidea_rubescens__OG1022__6_2376.pdb	debaryomyces_hansenii__OG1022__36_4797.pdb	0.9655	0.57	C2
26676	OG1022	ascoidea_rubescens__OG1022__6_2376.pdb	eremothecium_gossypii__OG1022__40_1434.pdb	0.9807	0.7	C2
26677	OG1022	ascoidea_rubescens__OG1022__6_2376.pdb	eremothecium_gossypii__OG1022__40_3454.pdb	0.4176	5.79	None
26678	OG1022	ascoidea_rubescens__OG1022__6_2376.pdb	geotrichum_candidum__OG1022__43_1145.pdb	0.4173	5.68	None
26679	OG1022	ascoidea_rubescens__OG1022__6_2376.pdb	geotrichum_candidum__OG1022__43_4965.pdb	0.9681	0.93	C2
26680	OG1022	ascoidea_rubescens__OG1022__6_2376.pdb	kazachstania_naganishii__OG1022__49_729.pdb	0.4161	5.69	None
26681	OG1022	ascoidea_rubescens__OG1022__6_2376.pdb	kluyveromyces_lactis__OG1022__50_1128.pdb	0.4169	5.69	None
26682	OG1022	ascoidea_rubescens__OG1022__6_2376.pdb	kluyveromyces_lactis__OG1022__50_2564.pdb	0.9793	0.75	C2
26683	OG1022	ascoidea_rubescens__OG1022__6_2376.pdb	kluyveromyces_marxianus__OG1022__51_4049.pdb	0.4176	5.54	None
26684	OG1022	ascoidea_rubescens__OG1022__6_2376.pdb	kluyveromyces_marxianus__OG1022__51_48.pdb	0.9801	0.71	C2
26685	OG1022	ascoidea_rubescens__OG1022__6_2376.pdb	komagataella_pastoris__OG1022__52_1695.pdb	0.972	0.56	C2
26686	OG1022	ascoidea_rubescens__OG1022__6_2376.pdb	lachancea_thermotolerans__OG1022__64_3450.pdb	0.4182	5.82	None
26687	OG1022	ascoidea_rubescens__OG1022__6_2376.pdb	lachancea_thermotolerans__OG1022__64_4098.pdb	0.9821	0.65	C2
26688	OG1022	ascoidea_rubescens__OG1022__6_2376.pdb	lipomyces_starkeyi__OG1022__66_4200.pdb	0.9743	1.09	C2
26689	OG1022	ascoidea_rubescens__OG1022__6_2376.pdb	lipomyces_starkeyi__OG1022__66_6766.pdb	0.961	1.1	C2
26690	OG1022	ascoidea_rubescens__OG1022__6_2376.pdb	lipomyces_starkeyi__OG1022__66_8533.pdb	0.3811	5.69	None
26691	OG1022	ascoidea_rubescens__OG1022__6_2376.pdb	ogataea_parapolymorpha__OG1022__104_1553.pdb	0.4179	5.74	None
26692	OG1022	ascoidea_rubescens__OG1022__6_2376.pdb	ogataea_parapolymorpha__OG1022__104_266.pdb	0.9715	0.59	C2
26693	OG1022	ascoidea_rubescens__OG1022__6_2376.pdb	pachysolen_tannophilus__OG1022__106_3162.pdb	0.3845	5.79	None
26694	OG1022	ascoidea_rubescens__OG1022__6_2376.pdb	pachysolen_tannophilus__OG1022__106_4925.pdb	0.9667	0.67	C2
26695	OG1022	ascoidea_rubescens__OG1022__6_2376.pdb	pachysolen_tannophilus__OG1022__106_5001.pdb	0.9736	0.65	C2
26696	OG1022	ascoidea_rubescens__OG1022__6_2376.pdb	tortispora_caseinolytica__OG1022__134_1377.pdb	0.9707	0.8	C2
26697	OG1022	ascoidea_rubescens__OG1022__6_2376.pdb	tortispora_caseinolytica__OG1022__134_3196.pdb	0.3782	5.75	None
26698	OG1022	ascoidea_rubescens__OG1022__6_2376.pdb	torulaspora_delbrueckii__OG1022__135_1828.pdb	0.9819	0.83	C2
26699	OG1022	ascoidea_rubescens__OG1022__6_2376.pdb	torulaspora_delbrueckii__OG1022__135_654.pdb	0.417	5.81	None
26700	OG1022	ascoidea_rubescens__OG1022__6_2376.pdb	vanderwaltozyma_polyspora__OG1022__136_2729.pdb	0.4182	5.65	None
26701	OG1022	ascoidea_rubescens__OG1022__6_2376.pdb	wickerhamomyces_anomalus__OG1022__139_3364.pdb	0.4206	5.58	None
26702	OG1022	ascoidea_rubescens__OG1022__6_2376.pdb	wickerhamomyces_anomalus__OG1022__139_4875.pdb	0.9734	0.85	C2
26703	OG1022	ascoidea_rubescens__OG1022__6_2376.pdb	yHMPu5000034604_sporopachydermia_lactativora_160519__OG1022__170_1227.pdb	0.9703	0.76	C2
26704	OG1022	ascoidea_rubescens__OG1022__6_2376.pdb	yHMPu5000034604_sporopachydermia_lactativora_160519__OG1022__170_1539.pdb	0.9672	0.98	C2
26705	OG1022	ascoidea_rubescens__OG1022__6_2376.pdb	yHMPu5000034604_sporopachydermia_lactativora_160519__OG1022__170_2619.pdb	0.9703	0.76	C2
26706	OG1022	ascoidea_rubescens__OG1022__6_2376.pdb	yHMPu5000034604_sporopachydermia_lactativora_160519__OG1022__170_3003.pdb	0.3781	5.76	None
26707	OG1022	ascoidea_rubescens__OG1022__6_2376.pdb	yHMPu5000034604_sporopachydermia_lactativora_160519__OG1022__170_3902.pdb	0.9673	0.66	C2
26708	OG1022	ascoidea_rubescens__OG1022__6_2376.pdb	yHMPu5000034957_hanseniaspora_osmophila_160519__OG1022__247_3478.pdb	0.9826	0.64	C2
26709	OG1022	ascoidea_rubescens__OG1022__6_2376.pdb	yHMPu5000034957_hanseniaspora_osmophila_160519__OG1022__247_907.pdb	0.4181	5.79	None
26710	OG1022	ascoidea_rubescens__OG1022__6_2376.pdb	yarrowia_lipolytica__OG1022__144_2692.pdb	0.4162	5.62	None
26711	OG1022	ascoidea_rubescens__OG1022__6_2376.pdb	yarrowia_lipolytica__OG1022__144_5243.pdb	0.9519	0.95	C2
26712	OG1022	ascoidea_rubescens__OG1022__6_3855.pdb	candida_apicola__OG1022__13_3582.pdb	0.9279	1.12	C1
26713	OG1022	ascoidea_rubescens__OG1022__6_3855.pdb	candida_tropicalis__OG1022__30_2291.pdb	0.4477	5.67	None
26714	OG1022	ascoidea_rubescens__OG1022__6_3855.pdb	candida_tropicalis__OG1022__30_3063.pdb	0.962	1.48	C1
26715	OG1022	ascoidea_rubescens__OG1022__6_3855.pdb	candida_tropicalis__OG1022__30_342.pdb	0.4495	5.87	None
26716	OG1022	ascoidea_rubescens__OG1022__6_3855.pdb	cyberlindnera_jadinii__OG1022__35_1570.pdb	0.4507	5.57	None
26717	OG1022	ascoidea_rubescens__OG1022__6_3855.pdb	cyberlindnera_jadinii__OG1022__35_4861.pdb	0.9486	0.98	C1
26718	OG1022	ascoidea_rubescens__OG1022__6_3855.pdb	cyberlindnera_jadinii__OG1022__35_510.pdb	0.4517	5.82	None
26719	OG1022	ascoidea_rubescens__OG1022__6_3855.pdb	debaryomyces_hansenii__OG1022__36_3040.pdb	0.9443	1.51	C1
26720	OG1022	ascoidea_rubescens__OG1022__6_3855.pdb	debaryomyces_hansenii__OG1022__36_3331.pdb	0.4528	5.59	None
26721	OG1022	ascoidea_rubescens__OG1022__6_3855.pdb	debaryomyces_hansenii__OG1022__36_4797.pdb	0.4471	5.82	None
26722	OG1022	ascoidea_rubescens__OG1022__6_3855.pdb	eremothecium_gossypii__OG1022__40_1434.pdb	0.4504	5.67	None
26723	OG1022	ascoidea_rubescens__OG1022__6_3855.pdb	eremothecium_gossypii__OG1022__40_3454.pdb	0.9359	1.33	C1
26724	OG1022	ascoidea_rubescens__OG1022__6_3855.pdb	geotrichum_candidum__OG1022__43_1145.pdb	0.9171	1.2	C1
26725	OG1022	ascoidea_rubescens__OG1022__6_3855.pdb	geotrichum_candidum__OG1022__43_4965.pdb	0.4486	5.64	None
26726	OG1022	ascoidea_rubescens__OG1022__6_3855.pdb	kazachstania_naganishii__OG1022__49_729.pdb	0.9377	1.14	C1
26727	OG1022	ascoidea_rubescens__OG1022__6_3855.pdb	kluyveromyces_lactis__OG1022__50_1128.pdb	0.9384	0.98	C1
26728	OG1022	ascoidea_rubescens__OG1022__6_3855.pdb	kluyveromyces_lactis__OG1022__50_2564.pdb	0.4487	5.58	None
26729	OG1022	ascoidea_rubescens__OG1022__6_3855.pdb	kluyveromyces_marxianus__OG1022__51_4049.pdb	0.9406	1.15	C1
26730	OG1022	ascoidea_rubescens__OG1022__6_3855.pdb	kluyveromyces_marxianus__OG1022__51_48.pdb	0.45	5.75	None
26731	OG1022	ascoidea_rubescens__OG1022__6_3855.pdb	komagataella_pastoris__OG1022__52_1695.pdb	0.4514	5.64	None
26732	OG1022	ascoidea_rubescens__OG1022__6_3855.pdb	lachancea_thermotolerans__OG1022__64_3450.pdb	0.9355	1.41	C1
26733	OG1022	ascoidea_rubescens__OG1022__6_3855.pdb	lachancea_thermotolerans__OG1022__64_4098.pdb	0.4508	5.78	None
26734	OG1022	ascoidea_rubescens__OG1022__6_3855.pdb	lipomyces_starkeyi__OG1022__66_4200.pdb	0.4515	5.6	None
26735	OG1022	ascoidea_rubescens__OG1022__6_3855.pdb	lipomyces_starkeyi__OG1022__66_6766.pdb	0.451	5.66	None
26736	OG1022	ascoidea_rubescens__OG1022__6_3855.pdb	lipomyces_starkeyi__OG1022__66_8533.pdb	0.9373	1.44	C1
26737	OG1022	ascoidea_rubescens__OG1022__6_3855.pdb	ogataea_parapolymorpha__OG1022__104_1553.pdb	0.9635	1.16	C1
26738	OG1022	ascoidea_rubescens__OG1022__6_3855.pdb	ogataea_parapolymorpha__OG1022__104_266.pdb	0.4496	5.63	None
26739	OG1022	ascoidea_rubescens__OG1022__6_3855.pdb	pachysolen_tannophilus__OG1022__106_3162.pdb	0.9326	1.11	C1
26740	OG1022	ascoidea_rubescens__OG1022__6_3855.pdb	pachysolen_tannophilus__OG1022__106_4925.pdb	0.4449	5.59	None
26741	OG1022	ascoidea_rubescens__OG1022__6_3855.pdb	pachysolen_tannophilus__OG1022__106_5001.pdb	0.4492	5.68	None
26742	OG1022	ascoidea_rubescens__OG1022__6_3855.pdb	tortispora_caseinolytica__OG1022__134_1377.pdb	0.4476	5.67	None
26743	OG1022	ascoidea_rubescens__OG1022__6_3855.pdb	tortispora_caseinolytica__OG1022__134_3196.pdb	0.9295	1.26	C1
26744	OG1022	ascoidea_rubescens__OG1022__6_3855.pdb	torulaspora_delbrueckii__OG1022__135_1828.pdb	0.4479	5.74	None
26745	OG1022	ascoidea_rubescens__OG1022__6_3855.pdb	torulaspora_delbrueckii__OG1022__135_654.pdb	0.9436	1.25	C1
26746	OG1022	ascoidea_rubescens__OG1022__6_3855.pdb	vanderwaltozyma_polyspora__OG1022__136_2729.pdb	0.9378	1.19	C1
26747	OG1022	ascoidea_rubescens__OG1022__6_3855.pdb	wickerhamomyces_anomalus__OG1022__139_3364.pdb	0.9634	0.94	C1
26748	OG1022	ascoidea_rubescens__OG1022__6_3855.pdb	wickerhamomyces_anomalus__OG1022__139_4875.pdb	0.4507	5.73	None
26749	OG1022	ascoidea_rubescens__OG1022__6_3855.pdb	yHMPu5000034604_sporopachydermia_lactativora_160519__OG1022__170_1227.pdb	0.4505	5.84	None
26750	OG1022	ascoidea_rubescens__OG1022__6_3855.pdb	yHMPu5000034604_sporopachydermia_lactativora_160519__OG1022__170_1539.pdb	0.4503	5.6	None
26751	OG1022	ascoidea_rubescens__OG1022__6_3855.pdb	yHMPu5000034604_sporopachydermia_lactativora_160519__OG1022__170_2619.pdb	0.4481	5.75	None
26752	OG1022	ascoidea_rubescens__OG1022__6_3855.pdb	yHMPu5000034604_sporopachydermia_lactativora_160519__OG1022__170_3003.pdb	0.9276	1.21	C1
26753	OG1022	ascoidea_rubescens__OG1022__6_3855.pdb	yHMPu5000034604_sporopachydermia_lactativora_160519__OG1022__170_3902.pdb	0.4507	5.87	None
26754	OG1022	ascoidea_rubescens__OG1022__6_3855.pdb	yHMPu5000034957_hanseniaspora_osmophila_160519__OG1022__247_3478.pdb	0.4503	5.64	None
26755	OG1022	ascoidea_rubescens__OG1022__6_3855.pdb	yHMPu5000034957_hanseniaspora_osmophila_160519__OG1022__247_907.pdb	0.9347	1.27	C1
26756	OG1022	ascoidea_rubescens__OG1022__6_3855.pdb	yarrowia_lipolytica__OG1022__144_2692.pdb	0.9157	1.19	C1
26757	OG1022	ascoidea_rubescens__OG1022__6_3855.pdb	yarrowia_lipolytica__OG1022__144_5243.pdb	0.4487	5.71	None
26758	OG1022	candida_apicola__OG1022__13_3582.pdb	candida_tropicalis__OG1022__30_2291.pdb	0.4569	5.68	None
26759	OG1022	candida_apicola__OG1022__13_3582.pdb	candida_tropicalis__OG1022__30_3063.pdb	0.9716	1.4	C1
26760	OG1022	candida_apicola__OG1022__13_3582.pdb	candida_tropicalis__OG1022__30_342.pdb	0.4571	5.67	None
26761	OG1022	candida_apicola__OG1022__13_3582.pdb	cyberlindnera_jadinii__OG1022__35_1570.pdb	0.4612	5.64	None
26762	OG1022	candida_apicola__OG1022__13_3582.pdb	cyberlindnera_jadinii__OG1022__35_4861.pdb	0.9736	0.85	C1
26763	OG1022	candida_apicola__OG1022__13_3582.pdb	cyberlindnera_jadinii__OG1022__35_510.pdb	0.4603	5.66	None
26764	OG1022	candida_apicola__OG1022__13_3582.pdb	debaryomyces_hansenii__OG1022__36_3040.pdb	0.973	1.26	C1
26765	OG1022	candida_apicola__OG1022__13_3582.pdb	debaryomyces_hansenii__OG1022__36_3331.pdb	0.4646	5.53	None
26766	OG1022	candida_apicola__OG1022__13_3582.pdb	debaryomyces_hansenii__OG1022__36_4797.pdb	0.4572	5.72	None
26767	OG1022	candida_apicola__OG1022__13_3582.pdb	eremothecium_gossypii__OG1022__40_1434.pdb	0.4216	5.64	None
26768	OG1022	candida_apicola__OG1022__13_3582.pdb	eremothecium_gossypii__OG1022__40_3454.pdb	0.9668	1.02	C1
26769	OG1022	candida_apicola__OG1022__13_3582.pdb	geotrichum_candidum__OG1022__43_1145.pdb	0.9738	0.76	C1
26770	OG1022	candida_apicola__OG1022__13_3582.pdb	geotrichum_candidum__OG1022__43_4965.pdb	0.46	5.64	None
26771	OG1022	candida_apicola__OG1022__13_3582.pdb	kazachstania_naganishii__OG1022__49_729.pdb	0.9671	0.94	C1
26772	OG1022	candida_apicola__OG1022__13_3582.pdb	kluyveromyces_lactis__OG1022__50_1128.pdb	0.9686	1	C1
26773	OG1022	candida_apicola__OG1022__13_3582.pdb	kluyveromyces_lactis__OG1022__50_2564.pdb	0.4595	5.67	None
26774	OG1022	candida_apicola__OG1022__13_3582.pdb	kluyveromyces_marxianus__OG1022__51_4049.pdb	0.9708	0.94	C1
26775	OG1022	candida_apicola__OG1022__13_3582.pdb	kluyveromyces_marxianus__OG1022__51_48.pdb	0.4606	5.76	None
26776	OG1022	candida_apicola__OG1022__13_3582.pdb	komagataella_pastoris__OG1022__52_1695.pdb	0.462	5.63	None
26777	OG1022	candida_apicola__OG1022__13_3582.pdb	lachancea_thermotolerans__OG1022__64_3450.pdb	0.9635	1.22	C1
26778	OG1022	candida_apicola__OG1022__13_3582.pdb	lachancea_thermotolerans__OG1022__64_4098.pdb	0.4603	5.6	None
26779	OG1022	candida_apicola__OG1022__13_3582.pdb	lipomyces_starkeyi__OG1022__66_4200.pdb	0.464	5.57	None
26780	OG1022	candida_apicola__OG1022__13_3582.pdb	lipomyces_starkeyi__OG1022__66_6766.pdb	0.4599	5.63	None
26781	OG1022	candida_apicola__OG1022__13_3582.pdb	lipomyces_starkeyi__OG1022__66_8533.pdb	0.977	0.79	C1
26782	OG1022	candida_apicola__OG1022__13_3582.pdb	ogataea_parapolymorpha__OG1022__104_1553.pdb	0.9707	1.22	C1
26783	OG1022	candida_apicola__OG1022__13_3582.pdb	ogataea_parapolymorpha__OG1022__104_266.pdb	0.4577	5.64	None
26784	OG1022	candida_apicola__OG1022__13_3582.pdb	pachysolen_tannophilus__OG1022__106_3162.pdb	0.9705	0.86	C1
26785	OG1022	candida_apicola__OG1022__13_3582.pdb	pachysolen_tannophilus__OG1022__106_4925.pdb	0.4534	5.64	None
26786	OG1022	candida_apicola__OG1022__13_3582.pdb	pachysolen_tannophilus__OG1022__106_5001.pdb	0.4585	5.66	None
26787	OG1022	candida_apicola__OG1022__13_3582.pdb	tortispora_caseinolytica__OG1022__134_1377.pdb	0.458	5.66	None
26788	OG1022	candida_apicola__OG1022__13_3582.pdb	tortispora_caseinolytica__OG1022__134_3196.pdb	0.9819	0.56	C1
26789	OG1022	candida_apicola__OG1022__13_3582.pdb	torulaspora_delbrueckii__OG1022__135_1828.pdb	0.4501	5.77	None
26790	OG1022	candida_apicola__OG1022__13_3582.pdb	torulaspora_delbrueckii__OG1022__135_654.pdb	0.9729	0.98	C1
26791	OG1022	candida_apicola__OG1022__13_3582.pdb	vanderwaltozyma_polyspora__OG1022__136_2729.pdb	0.9634	1.16	C1
26792	OG1022	candida_apicola__OG1022__13_3582.pdb	wickerhamomyces_anomalus__OG1022__139_3364.pdb	0.968	1.14	C1
26793	OG1022	candida_apicola__OG1022__13_3582.pdb	wickerhamomyces_anomalus__OG1022__139_4875.pdb	0.4603	5.65	None
26794	OG1022	candida_apicola__OG1022__13_3582.pdb	yHMPu5000034604_sporopachydermia_lactativora_160519__OG1022__170_1227.pdb	0.46	5.66	None
26795	OG1022	candida_apicola__OG1022__13_3582.pdb	yHMPu5000034604_sporopachydermia_lactativora_160519__OG1022__170_1539.pdb	0.4595	5.66	None
26796	OG1022	candida_apicola__OG1022__13_3582.pdb	yHMPu5000034604_sporopachydermia_lactativora_160519__OG1022__170_2619.pdb	0.4588	5.68	None
26797	OG1022	candida_apicola__OG1022__13_3582.pdb	yHMPu5000034604_sporopachydermia_lactativora_160519__OG1022__170_3003.pdb	0.9771	0.77	C1
26798	OG1022	candida_apicola__OG1022__13_3582.pdb	yHMPu5000034604_sporopachydermia_lactativora_160519__OG1022__170_3902.pdb	0.4607	5.82	None
26799	OG1022	candida_apicola__OG1022__13_3582.pdb	yHMPu5000034957_hanseniaspora_osmophila_160519__OG1022__247_3478.pdb	0.4597	5.6	None
26800	OG1022	candida_apicola__OG1022__13_3582.pdb	yHMPu5000034957_hanseniaspora_osmophila_160519__OG1022__247_907.pdb	0.9676	1.02	C1
26801	OG1022	candida_apicola__OG1022__13_3582.pdb	yarrowia_lipolytica__OG1022__144_2692.pdb	0.9707	0.78	C1
26802	OG1022	candida_apicola__OG1022__13_3582.pdb	yarrowia_lipolytica__OG1022__144_5243.pdb	0.4574	5.6	None
26803	OG1022	candida_tropicalis__OG1022__30_2291.pdb	candida_tropicalis__OG1022__30_3063.pdb	0.4234	5.62	None
26804	OG1022	candida_tropicalis__OG1022__30_2291.pdb	candida_tropicalis__OG1022__30_342.pdb	1	0.04	C2
26805	OG1022	candida_tropicalis__OG1022__30_2291.pdb	cyberlindnera_jadinii__OG1022__35_1570.pdb	0.9676	1.42	C2
26806	OG1022	candida_tropicalis__OG1022__30_2291.pdb	cyberlindnera_jadinii__OG1022__35_4861.pdb	0.4177	5.63	None
26807	OG1022	candida_tropicalis__OG1022__30_2291.pdb	cyberlindnera_jadinii__OG1022__35_510.pdb	0.9722	0.55	C2
26808	OG1022	candida_tropicalis__OG1022__30_2291.pdb	debaryomyces_hansenii__OG1022__36_3040.pdb	0.4206	5.6	None
26809	OG1022	candida_tropicalis__OG1022__30_2291.pdb	debaryomyces_hansenii__OG1022__36_3331.pdb	0.9701	1.24	C2
26810	OG1022	candida_tropicalis__OG1022__30_2291.pdb	debaryomyces_hansenii__OG1022__36_4797.pdb	0.9776	0.19	C2
26811	OG1022	candida_tropicalis__OG1022__30_2291.pdb	eremothecium_gossypii__OG1022__40_1434.pdb	0.9832	0.7	C2
26812	OG1022	candida_tropicalis__OG1022__30_2291.pdb	eremothecium_gossypii__OG1022__40_3454.pdb	0.4164	5.58	None
26813	OG1022	candida_tropicalis__OG1022__30_2291.pdb	geotrichum_candidum__OG1022__43_1145.pdb	0.4175	5.69	None
26814	OG1022	candida_tropicalis__OG1022__30_2291.pdb	geotrichum_candidum__OG1022__43_4965.pdb	0.9731	0.87	C2
26815	OG1022	candida_tropicalis__OG1022__30_2291.pdb	kazachstania_naganishii__OG1022__49_729.pdb	0.4153	5.53	None
26816	OG1022	candida_tropicalis__OG1022__30_2291.pdb	kluyveromyces_lactis__OG1022__50_1128.pdb	0.3913	5.57	None
26817	OG1022	candida_tropicalis__OG1022__30_2291.pdb	kluyveromyces_lactis__OG1022__50_2564.pdb	0.9799	0.8	C2
26818	OG1022	candida_tropicalis__OG1022__30_2291.pdb	kluyveromyces_marxianus__OG1022__51_4049.pdb	0.3901	5.69	None
26819	OG1022	candida_tropicalis__OG1022__30_2291.pdb	kluyveromyces_marxianus__OG1022__51_48.pdb	0.9813	0.77	C2
26820	OG1022	candida_tropicalis__OG1022__30_2291.pdb	komagataella_pastoris__OG1022__52_1695.pdb	0.9791	0.5	C2
26821	OG1022	candida_tropicalis__OG1022__30_2291.pdb	lachancea_thermotolerans__OG1022__64_3450.pdb	0.4184	5.87	None
26822	OG1022	candida_tropicalis__OG1022__30_2291.pdb	lachancea_thermotolerans__OG1022__64_4098.pdb	0.9855	0.62	C2
26823	OG1022	candida_tropicalis__OG1022__30_2291.pdb	lipomyces_starkeyi__OG1022__66_4200.pdb	0.9841	0.97	C2
26824	OG1022	candida_tropicalis__OG1022__30_2291.pdb	lipomyces_starkeyi__OG1022__66_6766.pdb	0.9626	1.05	C2
26825	OG1022	candida_tropicalis__OG1022__30_2291.pdb	lipomyces_starkeyi__OG1022__66_8533.pdb	0.4116	5.67	None
26826	OG1022	candida_tropicalis__OG1022__30_2291.pdb	ogataea_parapolymorpha__OG1022__104_1553.pdb	0.419	5.75	None
26827	OG1022	candida_tropicalis__OG1022__30_2291.pdb	ogataea_parapolymorpha__OG1022__104_266.pdb	0.9796	0.5	C2
26828	OG1022	candida_tropicalis__OG1022__30_2291.pdb	pachysolen_tannophilus__OG1022__106_3162.pdb	0.3899	5.54	None
26829	OG1022	candida_tropicalis__OG1022__30_2291.pdb	pachysolen_tannophilus__OG1022__106_4925.pdb	0.9752	0.54	C2
26830	OG1022	candida_tropicalis__OG1022__30_2291.pdb	pachysolen_tannophilus__OG1022__106_5001.pdb	0.9841	0.42	C2
26831	OG1022	candida_tropicalis__OG1022__30_2291.pdb	tortispora_caseinolytica__OG1022__134_1377.pdb	0.9754	0.53	C2
26832	OG1022	candida_tropicalis__OG1022__30_2291.pdb	tortispora_caseinolytica__OG1022__134_3196.pdb	0.4144	5.62	None
26833	OG1022	candida_tropicalis__OG1022__30_2291.pdb	torulaspora_delbrueckii__OG1022__135_1828.pdb	0.9813	1.23	C2
26834	OG1022	candida_tropicalis__OG1022__30_2291.pdb	torulaspora_delbrueckii__OG1022__135_654.pdb	0.4181	5.97	None
26835	OG1022	candida_tropicalis__OG1022__30_2291.pdb	vanderwaltozyma_polyspora__OG1022__136_2729.pdb	0.4173	5.84	None
26836	OG1022	candida_tropicalis__OG1022__30_2291.pdb	wickerhamomyces_anomalus__OG1022__139_3364.pdb	0.4213	5.69	None
26837	OG1022	candida_tropicalis__OG1022__30_2291.pdb	wickerhamomyces_anomalus__OG1022__139_4875.pdb	0.973	0.93	C2
26838	OG1022	candida_tropicalis__OG1022__30_2291.pdb	yHMPu5000034604_sporopachydermia_lactativora_160519__OG1022__170_1227.pdb	0.9771	0.45	C2
26839	OG1022	candida_tropicalis__OG1022__30_2291.pdb	yHMPu5000034604_sporopachydermia_lactativora_160519__OG1022__170_1539.pdb	0.9691	0.81	C2
26840	OG1022	candida_tropicalis__OG1022__30_2291.pdb	yHMPu5000034604_sporopachydermia_lactativora_160519__OG1022__170_2619.pdb	0.9772	0.45	C2
26841	OG1022	candida_tropicalis__OG1022__30_2291.pdb	yHMPu5000034604_sporopachydermia_lactativora_160519__OG1022__170_3003.pdb	0.4097	5.6	None
26842	OG1022	candida_tropicalis__OG1022__30_2291.pdb	yHMPu5000034604_sporopachydermia_lactativora_160519__OG1022__170_3902.pdb	0.974	0.45	C2
26843	OG1022	candida_tropicalis__OG1022__30_2291.pdb	yHMPu5000034957_hanseniaspora_osmophila_160519__OG1022__247_3478.pdb	0.9902	0.68	C2
26844	OG1022	candida_tropicalis__OG1022__30_2291.pdb	yHMPu5000034957_hanseniaspora_osmophila_160519__OG1022__247_907.pdb	0.4191	5.86	None
26845	OG1022	candida_tropicalis__OG1022__30_2291.pdb	yarrowia_lipolytica__OG1022__144_2692.pdb	0.3803	5.57	None
26846	OG1022	candida_tropicalis__OG1022__30_2291.pdb	yarrowia_lipolytica__OG1022__144_5243.pdb	0.9575	0.86	C2
26847	OG1022	candida_tropicalis__OG1022__30_3063.pdb	candida_tropicalis__OG1022__30_342.pdb	0.4478	5.62	None
26848	OG1022	candida_tropicalis__OG1022__30_3063.pdb	cyberlindnera_jadinii__OG1022__35_1570.pdb	0.4493	5.52	None
26849	OG1022	candida_tropicalis__OG1022__30_3063.pdb	cyberlindnera_jadinii__OG1022__35_4861.pdb	0.9415	1.27	C1
26850	OG1022	candida_tropicalis__OG1022__30_3063.pdb	cyberlindnera_jadinii__OG1022__35_510.pdb	0.4498	5.58	None
26851	OG1022	candida_tropicalis__OG1022__30_3063.pdb	debaryomyces_hansenii__OG1022__36_3040.pdb	0.9575	1.11	C1
26852	OG1022	candida_tropicalis__OG1022__30_3063.pdb	debaryomyces_hansenii__OG1022__36_3331.pdb	0.4535	5.66	None
26853	OG1022	candida_tropicalis__OG1022__30_3063.pdb	debaryomyces_hansenii__OG1022__36_4797.pdb	0.4471	5.63	None
26854	OG1022	candida_tropicalis__OG1022__30_3063.pdb	eremothecium_gossypii__OG1022__40_1434.pdb	0.4492	5.67	None
26855	OG1022	candida_tropicalis__OG1022__30_3063.pdb	eremothecium_gossypii__OG1022__40_3454.pdb	0.9217	1.52	C1
26856	OG1022	candida_tropicalis__OG1022__30_3063.pdb	geotrichum_candidum__OG1022__43_1145.pdb	0.919	1.33	C1
26857	OG1022	candida_tropicalis__OG1022__30_3063.pdb	geotrichum_candidum__OG1022__43_4965.pdb	0.4503	5.63	None
26858	OG1022	candida_tropicalis__OG1022__30_3063.pdb	kazachstania_naganishii__OG1022__49_729.pdb	0.9222	1.13	C1
26859	OG1022	candida_tropicalis__OG1022__30_3063.pdb	kluyveromyces_lactis__OG1022__50_1128.pdb	0.9253	1.49	C1
26860	OG1022	candida_tropicalis__OG1022__30_3063.pdb	kluyveromyces_lactis__OG1022__50_2564.pdb	0.4482	5.75	None
26861	OG1022	candida_tropicalis__OG1022__30_3063.pdb	kluyveromyces_marxianus__OG1022__51_4049.pdb	0.9251	1.48	C1
26862	OG1022	candida_tropicalis__OG1022__30_3063.pdb	kluyveromyces_marxianus__OG1022__51_48.pdb	0.4484	5.62	None
26863	OG1022	candida_tropicalis__OG1022__30_3063.pdb	komagataella_pastoris__OG1022__52_1695.pdb	0.4503	5.66	None
26864	OG1022	candida_tropicalis__OG1022__30_3063.pdb	lachancea_thermotolerans__OG1022__64_3450.pdb	0.924	1.37	C1
26865	OG1022	candida_tropicalis__OG1022__30_3063.pdb	lachancea_thermotolerans__OG1022__64_4098.pdb	0.4492	5.58	None
26866	OG1022	candida_tropicalis__OG1022__30_3063.pdb	lipomyces_starkeyi__OG1022__66_4200.pdb	0.452	5.61	None
26867	OG1022	candida_tropicalis__OG1022__30_3063.pdb	lipomyces_starkeyi__OG1022__66_6766.pdb	0.4516	5.67	None
26868	OG1022	candida_tropicalis__OG1022__30_3063.pdb	lipomyces_starkeyi__OG1022__66_8533.pdb	0.9328	1.47	C1
26869	OG1022	candida_tropicalis__OG1022__30_3063.pdb	ogataea_parapolymorpha__OG1022__104_1553.pdb	0.9491	1.75	C1
26870	OG1022	candida_tropicalis__OG1022__30_3063.pdb	ogataea_parapolymorpha__OG1022__104_266.pdb	0.4494	5.73	None
26871	OG1022	candida_tropicalis__OG1022__30_3063.pdb	pachysolen_tannophilus__OG1022__106_3162.pdb	0.9319	1.22	C1
26872	OG1022	candida_tropicalis__OG1022__30_3063.pdb	pachysolen_tannophilus__OG1022__106_4925.pdb	0.4439	5.7	None
26873	OG1022	candida_tropicalis__OG1022__30_3063.pdb	pachysolen_tannophilus__OG1022__106_5001.pdb	0.4493	5.67	None
26874	OG1022	candida_tropicalis__OG1022__30_3063.pdb	tortispora_caseinolytica__OG1022__134_1377.pdb	0.4462	5.64	None
26875	OG1022	candida_tropicalis__OG1022__30_3063.pdb	tortispora_caseinolytica__OG1022__134_3196.pdb	0.9203	1.29	C1
26876	OG1022	candida_tropicalis__OG1022__30_3063.pdb	torulaspora_delbrueckii__OG1022__135_1828.pdb	0.4519	5.79	None
26877	OG1022	candida_tropicalis__OG1022__30_3063.pdb	torulaspora_delbrueckii__OG1022__135_654.pdb	0.9308	1.43	C1
26878	OG1022	candida_tropicalis__OG1022__30_3063.pdb	vanderwaltozyma_polyspora__OG1022__136_2729.pdb	0.9232	1.02	C1
26879	OG1022	candida_tropicalis__OG1022__30_3063.pdb	wickerhamomyces_anomalus__OG1022__139_3364.pdb	0.9522	1.09	C1
26880	OG1022	candida_tropicalis__OG1022__30_3063.pdb	wickerhamomyces_anomalus__OG1022__139_4875.pdb	0.4494	5.66	None
26881	OG1022	candida_tropicalis__OG1022__30_3063.pdb	yHMPu5000034604_sporopachydermia_lactativora_160519__OG1022__170_1227.pdb	0.4498	5.71	None
26882	OG1022	candida_tropicalis__OG1022__30_3063.pdb	yHMPu5000034604_sporopachydermia_lactativora_160519__OG1022__170_1539.pdb	0.4486	5.64	None
26883	OG1022	candida_tropicalis__OG1022__30_3063.pdb	yHMPu5000034604_sporopachydermia_lactativora_160519__OG1022__170_2619.pdb	0.4485	5.71	None
26884	OG1022	candida_tropicalis__OG1022__30_3063.pdb	yHMPu5000034604_sporopachydermia_lactativora_160519__OG1022__170_3003.pdb	0.9294	1.37	C1
26885	OG1022	candida_tropicalis__OG1022__30_3063.pdb	yHMPu5000034604_sporopachydermia_lactativora_160519__OG1022__170_3902.pdb	0.45	5.69	None
26886	OG1022	candida_tropicalis__OG1022__30_3063.pdb	yHMPu5000034957_hanseniaspora_osmophila_160519__OG1022__247_3478.pdb	0.4489	5.68	None
26887	OG1022	candida_tropicalis__OG1022__30_3063.pdb	yHMPu5000034957_hanseniaspora_osmophila_160519__OG1022__247_907.pdb	0.9243	1.16	C1
26888	OG1022	candida_tropicalis__OG1022__30_3063.pdb	yarrowia_lipolytica__OG1022__144_2692.pdb	0.9149	1.3	C1
26889	OG1022	candida_tropicalis__OG1022__30_3063.pdb	yarrowia_lipolytica__OG1022__144_5243.pdb	0.4488	5.65	None
26890	OG1022	candida_tropicalis__OG1022__30_342.pdb	cyberlindnera_jadinii__OG1022__35_1570.pdb	0.9677	1.42	C2
26891	OG1022	candida_tropicalis__OG1022__30_342.pdb	cyberlindnera_jadinii__OG1022__35_4861.pdb	0.413	5.66	None
26892	OG1022	candida_tropicalis__OG1022__30_342.pdb	cyberlindnera_jadinii__OG1022__35_510.pdb	0.9722	0.55	C2
26893	OG1022	candida_tropicalis__OG1022__30_342.pdb	debaryomyces_hansenii__OG1022__36_3040.pdb	0.4208	5.6	None
26894	OG1022	candida_tropicalis__OG1022__30_342.pdb	debaryomyces_hansenii__OG1022__36_3331.pdb	0.9704	1.23	C2
26895	OG1022	candida_tropicalis__OG1022__30_342.pdb	debaryomyces_hansenii__OG1022__36_4797.pdb	0.9776	0.19	C2
26896	OG1022	candida_tropicalis__OG1022__30_342.pdb	eremothecium_gossypii__OG1022__40_1434.pdb	0.9833	0.7	C2
26897	OG1022	candida_tropicalis__OG1022__30_342.pdb	eremothecium_gossypii__OG1022__40_3454.pdb	0.4162	5.54	None
26898	OG1022	candida_tropicalis__OG1022__30_342.pdb	geotrichum_candidum__OG1022__43_1145.pdb	0.4177	5.68	None
26899	OG1022	candida_tropicalis__OG1022__30_342.pdb	geotrichum_candidum__OG1022__43_4965.pdb	0.9731	0.87	C2
26900	OG1022	candida_tropicalis__OG1022__30_342.pdb	kazachstania_naganishii__OG1022__49_729.pdb	0.4155	5.61	None
26901	OG1022	candida_tropicalis__OG1022__30_342.pdb	kluyveromyces_lactis__OG1022__50_1128.pdb	0.3916	5.6	None
26902	OG1022	candida_tropicalis__OG1022__30_342.pdb	kluyveromyces_lactis__OG1022__50_2564.pdb	0.98	0.8	C2
26903	OG1022	candida_tropicalis__OG1022__30_342.pdb	kluyveromyces_marxianus__OG1022__51_4049.pdb	0.3914	5.62	None
26904	OG1022	candida_tropicalis__OG1022__30_342.pdb	kluyveromyces_marxianus__OG1022__51_48.pdb	0.9814	0.76	C2
26905	OG1022	candida_tropicalis__OG1022__30_342.pdb	komagataella_pastoris__OG1022__52_1695.pdb	0.9793	0.49	C2
26906	OG1022	candida_tropicalis__OG1022__30_342.pdb	lachancea_thermotolerans__OG1022__64_3450.pdb	0.418	5.81	None
26907	OG1022	candida_tropicalis__OG1022__30_342.pdb	lachancea_thermotolerans__OG1022__64_4098.pdb	0.9856	0.62	C2
26908	OG1022	candida_tropicalis__OG1022__30_342.pdb	lipomyces_starkeyi__OG1022__66_4200.pdb	0.9839	0.97	C2
26909	OG1022	candida_tropicalis__OG1022__30_342.pdb	lipomyces_starkeyi__OG1022__66_6766.pdb	0.9627	1.05	C2
26910	OG1022	candida_tropicalis__OG1022__30_342.pdb	lipomyces_starkeyi__OG1022__66_8533.pdb	0.4116	5.66	None
26911	OG1022	candida_tropicalis__OG1022__30_342.pdb	ogataea_parapolymorpha__OG1022__104_1553.pdb	0.4192	5.74	None
26912	OG1022	candida_tropicalis__OG1022__30_342.pdb	ogataea_parapolymorpha__OG1022__104_266.pdb	0.9795	0.51	C2
26913	OG1022	candida_tropicalis__OG1022__30_342.pdb	pachysolen_tannophilus__OG1022__106_3162.pdb	0.3898	5.53	None
26914	OG1022	candida_tropicalis__OG1022__30_342.pdb	pachysolen_tannophilus__OG1022__106_4925.pdb	0.9754	0.53	C2
26915	OG1022	candida_tropicalis__OG1022__30_342.pdb	pachysolen_tannophilus__OG1022__106_5001.pdb	0.9842	0.41	C2
26916	OG1022	candida_tropicalis__OG1022__30_342.pdb	tortispora_caseinolytica__OG1022__134_1377.pdb	0.9754	0.53	C2
26917	OG1022	candida_tropicalis__OG1022__30_342.pdb	tortispora_caseinolytica__OG1022__134_3196.pdb	0.4107	5.71	None
26918	OG1022	candida_tropicalis__OG1022__30_342.pdb	torulaspora_delbrueckii__OG1022__135_1828.pdb	0.9816	1.21	C2
26919	OG1022	candida_tropicalis__OG1022__30_342.pdb	torulaspora_delbrueckii__OG1022__135_654.pdb	0.4182	5.97	None
26920	OG1022	candida_tropicalis__OG1022__30_342.pdb	vanderwaltozyma_polyspora__OG1022__136_2729.pdb	0.4166	5.54	None
26921	OG1022	candida_tropicalis__OG1022__30_342.pdb	wickerhamomyces_anomalus__OG1022__139_3364.pdb	0.4215	5.69	None
26922	OG1022	candida_tropicalis__OG1022__30_342.pdb	wickerhamomyces_anomalus__OG1022__139_4875.pdb	0.9731	0.93	C2
26923	OG1022	candida_tropicalis__OG1022__30_342.pdb	yHMPu5000034604_sporopachydermia_lactativora_160519__OG1022__170_1227.pdb	0.977	0.45	C2
26924	OG1022	candida_tropicalis__OG1022__30_342.pdb	yHMPu5000034604_sporopachydermia_lactativora_160519__OG1022__170_1539.pdb	0.9691	0.81	C2
26925	OG1022	candida_tropicalis__OG1022__30_342.pdb	yHMPu5000034604_sporopachydermia_lactativora_160519__OG1022__170_2619.pdb	0.9771	0.45	C2
26926	OG1022	candida_tropicalis__OG1022__30_342.pdb	yHMPu5000034604_sporopachydermia_lactativora_160519__OG1022__170_3003.pdb	0.4105	5.64	None
26927	OG1022	candida_tropicalis__OG1022__30_342.pdb	yHMPu5000034604_sporopachydermia_lactativora_160519__OG1022__170_3902.pdb	0.974	0.45	C2
26928	OG1022	candida_tropicalis__OG1022__30_342.pdb	yHMPu5000034957_hanseniaspora_osmophila_160519__OG1022__247_3478.pdb	0.9903	0.68	C2
26929	OG1022	candida_tropicalis__OG1022__30_342.pdb	yHMPu5000034957_hanseniaspora_osmophila_160519__OG1022__247_907.pdb	0.4194	5.87	None
26930	OG1022	candida_tropicalis__OG1022__30_342.pdb	yarrowia_lipolytica__OG1022__144_2692.pdb	0.4161	5.62	None
26931	OG1022	candida_tropicalis__OG1022__30_342.pdb	yarrowia_lipolytica__OG1022__144_5243.pdb	0.9575	0.86	C2
26932	OG1022	cyberlindnera_jadinii__OG1022__35_1570.pdb	cyberlindnera_jadinii__OG1022__35_4861.pdb	0.2069	5.61	None
26933	OG1022	cyberlindnera_jadinii__OG1022__35_1570.pdb	cyberlindnera_jadinii__OG1022__35_510.pdb	0.4105	1.01	C2
26934	OG1022	cyberlindnera_jadinii__OG1022__35_1570.pdb	debaryomyces_hansenii__OG1022__36_3040.pdb	0.2096	5.44	None
26935	OG1022	cyberlindnera_jadinii__OG1022__35_1570.pdb	debaryomyces_hansenii__OG1022__36_3331.pdb	0.4158	1.57	C2
26936	OG1022	cyberlindnera_jadinii__OG1022__35_1570.pdb	debaryomyces_hansenii__OG1022__36_4797.pdb	0.405	1.28	C2
26937	OG1022	cyberlindnera_jadinii__OG1022__35_1570.pdb	eremothecium_gossypii__OG1022__40_1434.pdb	0.4129	1.43	C2
26938	OG1022	cyberlindnera_jadinii__OG1022__35_1570.pdb	eremothecium_gossypii__OG1022__40_3454.pdb	0.2088	5.67	None
26939	OG1022	cyberlindnera_jadinii__OG1022__35_1570.pdb	geotrichum_candidum__OG1022__43_1145.pdb	0.2096	5.58	None
26940	OG1022	cyberlindnera_jadinii__OG1022__35_1570.pdb	geotrichum_candidum__OG1022__43_4965.pdb	0.41	1.2	C2
26941	OG1022	cyberlindnera_jadinii__OG1022__35_1570.pdb	kazachstania_naganishii__OG1022__49_729.pdb	0.2097	5.85	None
26942	OG1022	cyberlindnera_jadinii__OG1022__35_1570.pdb	kluyveromyces_lactis__OG1022__50_1128.pdb	0.2104	5.87	None
26943	OG1022	cyberlindnera_jadinii__OG1022__35_1570.pdb	kluyveromyces_lactis__OG1022__50_2564.pdb	0.4128	1.4	C2
26944	OG1022	cyberlindnera_jadinii__OG1022__35_1570.pdb	kluyveromyces_marxianus__OG1022__51_4049.pdb	0.2091	5.66	None
26945	OG1022	cyberlindnera_jadinii__OG1022__35_1570.pdb	kluyveromyces_marxianus__OG1022__51_48.pdb	0.4124	1.47	C2
26946	OG1022	cyberlindnera_jadinii__OG1022__35_1570.pdb	komagataella_pastoris__OG1022__52_1695.pdb	0.4074	1.29	C2
26947	OG1022	cyberlindnera_jadinii__OG1022__35_1570.pdb	lachancea_thermotolerans__OG1022__64_3450.pdb	0.2092	5.71	None
26948	OG1022	cyberlindnera_jadinii__OG1022__35_1570.pdb	lachancea_thermotolerans__OG1022__64_4098.pdb	0.413	1.43	C2
26949	OG1022	cyberlindnera_jadinii__OG1022__35_1570.pdb	lipomyces_starkeyi__OG1022__66_4200.pdb	0.4165	1.31	C2
26950	OG1022	cyberlindnera_jadinii__OG1022__35_1570.pdb	lipomyces_starkeyi__OG1022__66_6766.pdb	0.4064	1.18	C2
26951	OG1022	cyberlindnera_jadinii__OG1022__35_1570.pdb	lipomyces_starkeyi__OG1022__66_8533.pdb	0.2074	5.46	None
26952	OG1022	cyberlindnera_jadinii__OG1022__35_1570.pdb	ogataea_parapolymorpha__OG1022__104_1553.pdb	0.2114	5.8	None
26953	OG1022	cyberlindnera_jadinii__OG1022__35_1570.pdb	ogataea_parapolymorpha__OG1022__104_266.pdb	0.4082	1.34	C2
26954	OG1022	cyberlindnera_jadinii__OG1022__35_1570.pdb	pachysolen_tannophilus__OG1022__106_3162.pdb	0.2093	5.49	None
26955	OG1022	cyberlindnera_jadinii__OG1022__35_1570.pdb	pachysolen_tannophilus__OG1022__106_4925.pdb	0.4053	1.36	C2
26956	OG1022	cyberlindnera_jadinii__OG1022__35_1570.pdb	pachysolen_tannophilus__OG1022__106_5001.pdb	0.4085	1.31	C2
26957	OG1022	cyberlindnera_jadinii__OG1022__35_1570.pdb	tortispora_caseinolytica__OG1022__134_1377.pdb	0.4078	1.24	C2
26958	OG1022	cyberlindnera_jadinii__OG1022__35_1570.pdb	tortispora_caseinolytica__OG1022__134_3196.pdb	0.2078	5.58	None
26959	OG1022	cyberlindnera_jadinii__OG1022__35_1570.pdb	torulaspora_delbrueckii__OG1022__135_1828.pdb	0.4189	2.41	C2
26960	OG1022	cyberlindnera_jadinii__OG1022__35_1570.pdb	torulaspora_delbrueckii__OG1022__135_654.pdb	0.3832	4.28	None
26961	OG1022	cyberlindnera_jadinii__OG1022__35_1570.pdb	vanderwaltozyma_polyspora__OG1022__136_2729.pdb	0.2087	5.66	None
26962	OG1022	cyberlindnera_jadinii__OG1022__35_1570.pdb	wickerhamomyces_anomalus__OG1022__139_3364.pdb	0.209	5.71	None
26963	OG1022	cyberlindnera_jadinii__OG1022__35_1570.pdb	wickerhamomyces_anomalus__OG1022__139_4875.pdb	0.4111	1.07	C2
26964	OG1022	cyberlindnera_jadinii__OG1022__35_1570.pdb	yHMPu5000034604_sporopachydermia_lactativora_160519__OG1022__170_1227.pdb	0.4077	1.23	C2
26965	OG1022	cyberlindnera_jadinii__OG1022__35_1570.pdb	yHMPu5000034604_sporopachydermia_lactativora_160519__OG1022__170_1539.pdb	0.409	1.17	C2
26966	OG1022	cyberlindnera_jadinii__OG1022__35_1570.pdb	yHMPu5000034604_sporopachydermia_lactativora_160519__OG1022__170_2619.pdb	0.4079	1.22	C2
26967	OG1022	cyberlindnera_jadinii__OG1022__35_1570.pdb	yHMPu5000034604_sporopachydermia_lactativora_160519__OG1022__170_3003.pdb	0.2069	5.66	None
26968	OG1022	cyberlindnera_jadinii__OG1022__35_1570.pdb	yHMPu5000034604_sporopachydermia_lactativora_160519__OG1022__170_3902.pdb	0.4061	1.28	C2
26969	OG1022	cyberlindnera_jadinii__OG1022__35_1570.pdb	yHMPu5000034957_hanseniaspora_osmophila_160519__OG1022__247_3478.pdb	0.4157	1.56	C2
26970	OG1022	cyberlindnera_jadinii__OG1022__35_1570.pdb	yHMPu5000034957_hanseniaspora_osmophila_160519__OG1022__247_907.pdb	0.207	5.67	None
26971	OG1022	cyberlindnera_jadinii__OG1022__35_1570.pdb	yarrowia_lipolytica__OG1022__144_2692.pdb	0.2082	5.56	None
26972	OG1022	cyberlindnera_jadinii__OG1022__35_1570.pdb	yarrowia_lipolytica__OG1022__144_5243.pdb	0.4025	1.18	C2
26973	OG1022	cyberlindnera_jadinii__OG1022__35_4861.pdb	cyberlindnera_jadinii__OG1022__35_510.pdb	0.4546	5.58	None
26974	OG1022	cyberlindnera_jadinii__OG1022__35_4861.pdb	debaryomyces_hansenii__OG1022__36_3040.pdb	0.9557	1.41	C1
26975	OG1022	cyberlindnera_jadinii__OG1022__35_4861.pdb	debaryomyces_hansenii__OG1022__36_3331.pdb	0.4577	5.5	None
26976	OG1022	cyberlindnera_jadinii__OG1022__35_4861.pdb	debaryomyces_hansenii__OG1022__36_4797.pdb	0.4512	5.54	None
26977	OG1022	cyberlindnera_jadinii__OG1022__35_4861.pdb	eremothecium_gossypii__OG1022__40_1434.pdb	0.4487	5.63	None
26978	OG1022	cyberlindnera_jadinii__OG1022__35_4861.pdb	eremothecium_gossypii__OG1022__40_3454.pdb	0.9613	1.14	C1
26979	OG1022	cyberlindnera_jadinii__OG1022__35_4861.pdb	geotrichum_candidum__OG1022__43_1145.pdb	0.9544	0.98	C1
26980	OG1022	cyberlindnera_jadinii__OG1022__35_4861.pdb	geotrichum_candidum__OG1022__43_4965.pdb	0.4175	5.77	None
26981	OG1022	cyberlindnera_jadinii__OG1022__35_4861.pdb	kazachstania_naganishii__OG1022__49_729.pdb	0.9588	0.69	C1
26982	OG1022	cyberlindnera_jadinii__OG1022__35_4861.pdb	kluyveromyces_lactis__OG1022__50_1128.pdb	0.9667	0.92	C1
26983	OG1022	cyberlindnera_jadinii__OG1022__35_4861.pdb	kluyveromyces_lactis__OG1022__50_2564.pdb	0.4534	5.57	None
26984	OG1022	cyberlindnera_jadinii__OG1022__35_4861.pdb	kluyveromyces_marxianus__OG1022__51_4049.pdb	0.9688	0.84	C1
26985	OG1022	cyberlindnera_jadinii__OG1022__35_4861.pdb	kluyveromyces_marxianus__OG1022__51_48.pdb	0.4459	5.63	None
26986	OG1022	cyberlindnera_jadinii__OG1022__35_4861.pdb	komagataella_pastoris__OG1022__52_1695.pdb	0.4558	5.56	None
26987	OG1022	cyberlindnera_jadinii__OG1022__35_4861.pdb	lachancea_thermotolerans__OG1022__64_3450.pdb	0.9614	1.07	C1
26988	OG1022	cyberlindnera_jadinii__OG1022__35_4861.pdb	lachancea_thermotolerans__OG1022__64_4098.pdb	0.4539	5.51	None
26989	OG1022	cyberlindnera_jadinii__OG1022__35_4861.pdb	lipomyces_starkeyi__OG1022__66_4200.pdb	0.4496	5.63	None
26990	OG1022	cyberlindnera_jadinii__OG1022__35_4861.pdb	lipomyces_starkeyi__OG1022__66_6766.pdb	0.4557	5.56	None
26991	OG1022	cyberlindnera_jadinii__OG1022__35_4861.pdb	lipomyces_starkeyi__OG1022__66_8533.pdb	0.9681	1.12	C1
26992	OG1022	cyberlindnera_jadinii__OG1022__35_4861.pdb	ogataea_parapolymorpha__OG1022__104_1553.pdb	0.9569	1.25	C1
26993	OG1022	cyberlindnera_jadinii__OG1022__35_4861.pdb	ogataea_parapolymorpha__OG1022__104_266.pdb	0.452	5.53	None
26994	OG1022	cyberlindnera_jadinii__OG1022__35_4861.pdb	pachysolen_tannophilus__OG1022__106_3162.pdb	0.9674	0.9	C1
26995	OG1022	cyberlindnera_jadinii__OG1022__35_4861.pdb	pachysolen_tannophilus__OG1022__106_4925.pdb	0.4487	5.55	None
26996	OG1022	cyberlindnera_jadinii__OG1022__35_4861.pdb	pachysolen_tannophilus__OG1022__106_5001.pdb	0.4537	5.55	None
26997	OG1022	cyberlindnera_jadinii__OG1022__35_4861.pdb	tortispora_caseinolytica__OG1022__134_1377.pdb	0.4523	5.62	None
26998	OG1022	cyberlindnera_jadinii__OG1022__35_4861.pdb	tortispora_caseinolytica__OG1022__134_3196.pdb	0.9583	1.04	C1
26999	OG1022	cyberlindnera_jadinii__OG1022__35_4861.pdb	torulaspora_delbrueckii__OG1022__135_1828.pdb	0.4192	5.73	None
27000	OG1022	cyberlindnera_jadinii__OG1022__35_4861.pdb	torulaspora_delbrueckii__OG1022__135_654.pdb	0.9591	0.66	C1
27001	OG1022	cyberlindnera_jadinii__OG1022__35_4861.pdb	vanderwaltozyma_polyspora__OG1022__136_2729.pdb	0.9557	0.98	C1
27002	OG1022	cyberlindnera_jadinii__OG1022__35_4861.pdb	wickerhamomyces_anomalus__OG1022__139_3364.pdb	0.9759	1.07	C1
27003	OG1022	cyberlindnera_jadinii__OG1022__35_4861.pdb	wickerhamomyces_anomalus__OG1022__139_4875.pdb	0.4539	5.55	None
27004	OG1022	cyberlindnera_jadinii__OG1022__35_4861.pdb	yHMPu5000034604_sporopachydermia_lactativora_160519__OG1022__170_1227.pdb	0.4543	5.72	None
27005	OG1022	cyberlindnera_jadinii__OG1022__35_4861.pdb	yHMPu5000034604_sporopachydermia_lactativora_160519__OG1022__170_1539.pdb	0.4544	5.49	None
27006	OG1022	cyberlindnera_jadinii__OG1022__35_4861.pdb	yHMPu5000034604_sporopachydermia_lactativora_160519__OG1022__170_2619.pdb	0.4531	5.73	None
27007	OG1022	cyberlindnera_jadinii__OG1022__35_4861.pdb	yHMPu5000034604_sporopachydermia_lactativora_160519__OG1022__170_3003.pdb	0.9639	0.98	C1
27008	OG1022	cyberlindnera_jadinii__OG1022__35_4861.pdb	yHMPu5000034604_sporopachydermia_lactativora_160519__OG1022__170_3902.pdb	0.4543	5.71	None
27009	OG1022	cyberlindnera_jadinii__OG1022__35_4861.pdb	yHMPu5000034957_hanseniaspora_osmophila_160519__OG1022__247_3478.pdb	0.4461	5.66	None
27010	OG1022	cyberlindnera_jadinii__OG1022__35_4861.pdb	yHMPu5000034957_hanseniaspora_osmophila_160519__OG1022__247_907.pdb	0.9555	0.8	C1
27011	OG1022	cyberlindnera_jadinii__OG1022__35_4861.pdb	yarrowia_lipolytica__OG1022__144_2692.pdb	0.9527	0.91	C1
27012	OG1022	cyberlindnera_jadinii__OG1022__35_4861.pdb	yarrowia_lipolytica__OG1022__144_5243.pdb	0.453	5.59	None
27013	OG1022	cyberlindnera_jadinii__OG1022__35_510.pdb	debaryomyces_hansenii__OG1022__36_3040.pdb	0.4282	5.68	None
27014	OG1022	cyberlindnera_jadinii__OG1022__35_510.pdb	debaryomyces_hansenii__OG1022__36_3331.pdb	0.9731	1.14	C2
27015	OG1022	cyberlindnera_jadinii__OG1022__35_510.pdb	debaryomyces_hansenii__OG1022__36_4797.pdb	0.9815	0.53	C2
27016	OG1022	cyberlindnera_jadinii__OG1022__35_510.pdb	eremothecium_gossypii__OG1022__40_1434.pdb	0.9892	0.7	C2
27017	OG1022	cyberlindnera_jadinii__OG1022__35_510.pdb	eremothecium_gossypii__OG1022__40_3454.pdb	0.4232	5.51	None
27018	OG1022	cyberlindnera_jadinii__OG1022__35_510.pdb	geotrichum_candidum__OG1022__43_1145.pdb	0.4242	5.59	None
27019	OG1022	cyberlindnera_jadinii__OG1022__35_510.pdb	geotrichum_candidum__OG1022__43_4965.pdb	0.981	0.77	C2
27020	OG1022	cyberlindnera_jadinii__OG1022__35_510.pdb	kazachstania_naganishii__OG1022__49_729.pdb	0.4239	5.86	None
27021	OG1022	cyberlindnera_jadinii__OG1022__35_510.pdb	kluyveromyces_lactis__OG1022__50_1128.pdb	0.425	5.78	None
27022	OG1022	cyberlindnera_jadinii__OG1022__35_510.pdb	kluyveromyces_lactis__OG1022__50_2564.pdb	0.9876	0.75	C2
27023	OG1022	cyberlindnera_jadinii__OG1022__35_510.pdb	kluyveromyces_marxianus__OG1022__51_4049.pdb	0.4253	5.78	None
27024	OG1022	cyberlindnera_jadinii__OG1022__35_510.pdb	kluyveromyces_marxianus__OG1022__51_48.pdb	0.9874	0.77	C2
27025	OG1022	cyberlindnera_jadinii__OG1022__35_510.pdb	komagataella_pastoris__OG1022__52_1695.pdb	0.985	0.64	C2
27026	OG1022	cyberlindnera_jadinii__OG1022__35_510.pdb	lachancea_thermotolerans__OG1022__64_3450.pdb	0.4255	5.8	None
27027	OG1022	cyberlindnera_jadinii__OG1022__35_510.pdb	lachancea_thermotolerans__OG1022__64_4098.pdb	0.9925	0.58	C2
27028	OG1022	cyberlindnera_jadinii__OG1022__35_510.pdb	lipomyces_starkeyi__OG1022__66_4200.pdb	0.9866	0.8	C2
27029	OG1022	cyberlindnera_jadinii__OG1022__35_510.pdb	lipomyces_starkeyi__OG1022__66_6766.pdb	0.9808	0.71	C2
27030	OG1022	cyberlindnera_jadinii__OG1022__35_510.pdb	lipomyces_starkeyi__OG1022__66_8533.pdb	0.4237	5.61	None
27031	OG1022	cyberlindnera_jadinii__OG1022__35_510.pdb	ogataea_parapolymorpha__OG1022__104_1553.pdb	0.4268	5.68	None
27032	OG1022	cyberlindnera_jadinii__OG1022__35_510.pdb	ogataea_parapolymorpha__OG1022__104_266.pdb	0.9863	0.63	C2
27033	OG1022	cyberlindnera_jadinii__OG1022__35_510.pdb	pachysolen_tannophilus__OG1022__106_3162.pdb	0.4272	5.53	None
27034	OG1022	cyberlindnera_jadinii__OG1022__35_510.pdb	pachysolen_tannophilus__OG1022__106_4925.pdb	0.9767	0.72	C2
27035	OG1022	cyberlindnera_jadinii__OG1022__35_510.pdb	pachysolen_tannophilus__OG1022__106_5001.pdb	0.9866	0.59	C2
27036	OG1022	cyberlindnera_jadinii__OG1022__35_510.pdb	tortispora_caseinolytica__OG1022__134_1377.pdb	0.9856	0.62	C2
27037	OG1022	cyberlindnera_jadinii__OG1022__35_510.pdb	tortispora_caseinolytica__OG1022__134_3196.pdb	0.4214	5.59	None
27038	OG1022	cyberlindnera_jadinii__OG1022__35_510.pdb	torulaspora_delbrueckii__OG1022__135_1828.pdb	0.988	0.78	C2
27039	OG1022	cyberlindnera_jadinii__OG1022__35_510.pdb	torulaspora_delbrueckii__OG1022__135_654.pdb	0.4242	5.84	None
27040	OG1022	cyberlindnera_jadinii__OG1022__35_510.pdb	vanderwaltozyma_polyspora__OG1022__136_2729.pdb	0.4259	5.85	None
27041	OG1022	cyberlindnera_jadinii__OG1022__35_510.pdb	wickerhamomyces_anomalus__OG1022__139_3364.pdb	0.4287	5.63	None
27042	OG1022	cyberlindnera_jadinii__OG1022__35_510.pdb	wickerhamomyces_anomalus__OG1022__139_4875.pdb	0.994	0.52	C2
27043	OG1022	cyberlindnera_jadinii__OG1022__35_510.pdb	yHMPu5000034604_sporopachydermia_lactativora_160519__OG1022__170_1227.pdb	0.9851	0.63	C2
27044	OG1022	cyberlindnera_jadinii__OG1022__35_510.pdb	yHMPu5000034604_sporopachydermia_lactativora_160519__OG1022__170_1539.pdb	0.9821	0.74	C2
27045	OG1022	cyberlindnera_jadinii__OG1022__35_510.pdb	yHMPu5000034604_sporopachydermia_lactativora_160519__OG1022__170_2619.pdb	0.9857	0.61	C2
27046	OG1022	cyberlindnera_jadinii__OG1022__35_510.pdb	yHMPu5000034604_sporopachydermia_lactativora_160519__OG1022__170_3003.pdb	0.4235	5.55	None
27047	OG1022	cyberlindnera_jadinii__OG1022__35_510.pdb	yHMPu5000034604_sporopachydermia_lactativora_160519__OG1022__170_3902.pdb	0.9837	0.57	C2
27048	OG1022	cyberlindnera_jadinii__OG1022__35_510.pdb	yHMPu5000034957_hanseniaspora_osmophila_160519__OG1022__247_3478.pdb	0.9925	0.59	C2
27049	OG1022	cyberlindnera_jadinii__OG1022__35_510.pdb	yHMPu5000034957_hanseniaspora_osmophila_160519__OG1022__247_907.pdb	0.4208	5.75	None
27050	OG1022	cyberlindnera_jadinii__OG1022__35_510.pdb	yarrowia_lipolytica__OG1022__144_2692.pdb	0.4231	5.58	None
27051	OG1022	cyberlindnera_jadinii__OG1022__35_510.pdb	yarrowia_lipolytica__OG1022__144_5243.pdb	0.9679	0.8	C2
27052	OG1022	debaryomyces_hansenii__OG1022__36_3040.pdb	debaryomyces_hansenii__OG1022__36_3331.pdb	0.4478	5.5	None
27053	OG1022	debaryomyces_hansenii__OG1022__36_3040.pdb	debaryomyces_hansenii__OG1022__36_4797.pdb	0.4388	5.39	None
27054	OG1022	debaryomyces_hansenii__OG1022__36_3040.pdb	eremothecium_gossypii__OG1022__40_1434.pdb	0.4433	5.73	None
27055	OG1022	debaryomyces_hansenii__OG1022__36_3040.pdb	eremothecium_gossypii__OG1022__40_3454.pdb	0.9117	1.61	C1
27056	OG1022	debaryomyces_hansenii__OG1022__36_3040.pdb	geotrichum_candidum__OG1022__43_1145.pdb	0.9051	1.32	C1
27057	OG1022	debaryomyces_hansenii__OG1022__36_3040.pdb	geotrichum_candidum__OG1022__43_4965.pdb	0.4436	5.62	None
27058	OG1022	debaryomyces_hansenii__OG1022__36_3040.pdb	kazachstania_naganishii__OG1022__49_729.pdb	0.9121	1.25	C1
27059	OG1022	debaryomyces_hansenii__OG1022__36_3040.pdb	kluyveromyces_lactis__OG1022__50_1128.pdb	0.9157	1.57	C1
27060	OG1022	debaryomyces_hansenii__OG1022__36_3040.pdb	kluyveromyces_lactis__OG1022__50_2564.pdb	0.4415	5.57	None
27061	OG1022	debaryomyces_hansenii__OG1022__36_3040.pdb	kluyveromyces_marxianus__OG1022__51_4049.pdb	0.9151	1.57	C1
27062	OG1022	debaryomyces_hansenii__OG1022__36_3040.pdb	kluyveromyces_marxianus__OG1022__51_48.pdb	0.4422	5.72	None
27063	OG1022	debaryomyces_hansenii__OG1022__36_3040.pdb	komagataella_pastoris__OG1022__52_1695.pdb	0.444	5.57	None
27064	OG1022	debaryomyces_hansenii__OG1022__36_3040.pdb	lachancea_thermotolerans__OG1022__64_3450.pdb	0.912	1.4	C1
27065	OG1022	debaryomyces_hansenii__OG1022__36_3040.pdb	lachancea_thermotolerans__OG1022__64_4098.pdb	0.4425	5.57	None
27066	OG1022	debaryomyces_hansenii__OG1022__36_3040.pdb	lipomyces_starkeyi__OG1022__66_4200.pdb	0.4465	5.76	None
27067	OG1022	debaryomyces_hansenii__OG1022__36_3040.pdb	lipomyces_starkeyi__OG1022__66_6766.pdb	0.4409	5.45	None
27068	OG1022	debaryomyces_hansenii__OG1022__36_3040.pdb	lipomyces_starkeyi__OG1022__66_8533.pdb	0.9122	1.37	C1
27069	OG1022	debaryomyces_hansenii__OG1022__36_3040.pdb	ogataea_parapolymorpha__OG1022__104_1553.pdb	0.9232	1.62	C1
27070	OG1022	debaryomyces_hansenii__OG1022__36_3040.pdb	ogataea_parapolymorpha__OG1022__104_266.pdb	0.4425	5.59	None
27071	OG1022	debaryomyces_hansenii__OG1022__36_3040.pdb	pachysolen_tannophilus__OG1022__106_3162.pdb	0.915	1.28	C1
27072	OG1022	debaryomyces_hansenii__OG1022__36_3040.pdb	pachysolen_tannophilus__OG1022__106_4925.pdb	0.4378	5.88	None
27073	OG1022	debaryomyces_hansenii__OG1022__36_3040.pdb	pachysolen_tannophilus__OG1022__106_5001.pdb	0.4411	5.76	None
27074	OG1022	debaryomyces_hansenii__OG1022__36_3040.pdb	tortispora_caseinolytica__OG1022__134_1377.pdb	0.4402	5.58	None
27075	OG1022	debaryomyces_hansenii__OG1022__36_3040.pdb	tortispora_caseinolytica__OG1022__134_3196.pdb	0.9221	1.42	C1
27076	OG1022	debaryomyces_hansenii__OG1022__36_3040.pdb	torulaspora_delbrueckii__OG1022__135_1828.pdb	0.4448	5.77	None
27077	OG1022	debaryomyces_hansenii__OG1022__36_3040.pdb	torulaspora_delbrueckii__OG1022__135_654.pdb	0.9228	1.44	C1
27078	OG1022	debaryomyces_hansenii__OG1022__36_3040.pdb	vanderwaltozyma_polyspora__OG1022__136_2729.pdb	0.913	1.2	C1
27079	OG1022	debaryomyces_hansenii__OG1022__36_3040.pdb	wickerhamomyces_anomalus__OG1022__139_3364.pdb	0.9155	1.28	C1
27080	OG1022	debaryomyces_hansenii__OG1022__36_3040.pdb	wickerhamomyces_anomalus__OG1022__139_4875.pdb	0.4432	5.77	None
27081	OG1022	debaryomyces_hansenii__OG1022__36_3040.pdb	yHMPu5000034604_sporopachydermia_lactativora_160519__OG1022__170_1227.pdb	0.441	5.46	None
27082	OG1022	debaryomyces_hansenii__OG1022__36_3040.pdb	yHMPu5000034604_sporopachydermia_lactativora_160519__OG1022__170_1539.pdb	0.4434	5.52	None
27083	OG1022	debaryomyces_hansenii__OG1022__36_3040.pdb	yHMPu5000034604_sporopachydermia_lactativora_160519__OG1022__170_2619.pdb	0.4412	5.82	None
27084	OG1022	debaryomyces_hansenii__OG1022__36_3040.pdb	yHMPu5000034604_sporopachydermia_lactativora_160519__OG1022__170_3003.pdb	0.9157	1.32	C1
27085	OG1022	debaryomyces_hansenii__OG1022__36_3040.pdb	yHMPu5000034604_sporopachydermia_lactativora_160519__OG1022__170_3902.pdb	0.4449	5.85	None
27086	OG1022	debaryomyces_hansenii__OG1022__36_3040.pdb	yHMPu5000034957_hanseniaspora_osmophila_160519__OG1022__247_3478.pdb	0.4326	5.79	None
27087	OG1022	debaryomyces_hansenii__OG1022__36_3040.pdb	yHMPu5000034957_hanseniaspora_osmophila_160519__OG1022__247_907.pdb	0.9138	1.26	C1
27088	OG1022	debaryomyces_hansenii__OG1022__36_3040.pdb	yarrowia_lipolytica__OG1022__144_2692.pdb	0.8999	1.33	C1
27089	OG1022	debaryomyces_hansenii__OG1022__36_3040.pdb	yarrowia_lipolytica__OG1022__144_5243.pdb	0.4374	5.8	None
27090	OG1022	debaryomyces_hansenii__OG1022__36_3331.pdb	debaryomyces_hansenii__OG1022__36_4797.pdb	0.9267	1.17	C2
27091	OG1022	debaryomyces_hansenii__OG1022__36_3331.pdb	eremothecium_gossypii__OG1022__40_1434.pdb	0.9448	1.33	C2
27092	OG1022	debaryomyces_hansenii__OG1022__36_3331.pdb	eremothecium_gossypii__OG1022__40_3454.pdb	0.4136	5.62	None
27093	OG1022	debaryomyces_hansenii__OG1022__36_3331.pdb	geotrichum_candidum__OG1022__43_1145.pdb	0.3719	5.67	None
27094	OG1022	debaryomyces_hansenii__OG1022__36_3331.pdb	geotrichum_candidum__OG1022__43_4965.pdb	0.9445	1.07	C2
27095	OG1022	debaryomyces_hansenii__OG1022__36_3331.pdb	kazachstania_naganishii__OG1022__49_729.pdb	0.3792	5.63	None
27096	OG1022	debaryomyces_hansenii__OG1022__36_3331.pdb	kluyveromyces_lactis__OG1022__50_1128.pdb	0.4146	5.7	None
27097	OG1022	debaryomyces_hansenii__OG1022__36_3331.pdb	kluyveromyces_lactis__OG1022__50_2564.pdb	0.9451	1.29	C2
27098	OG1022	debaryomyces_hansenii__OG1022__36_3331.pdb	kluyveromyces_marxianus__OG1022__51_4049.pdb	0.383	5.7	None
27099	OG1022	debaryomyces_hansenii__OG1022__36_3331.pdb	kluyveromyces_marxianus__OG1022__51_48.pdb	0.9418	1.39	C2
27100	OG1022	debaryomyces_hansenii__OG1022__36_3331.pdb	komagataella_pastoris__OG1022__52_1695.pdb	0.9311	1.19	C2
27101	OG1022	debaryomyces_hansenii__OG1022__36_3331.pdb	lachancea_thermotolerans__OG1022__64_3450.pdb	0.3835	5.65	None
27102	OG1022	debaryomyces_hansenii__OG1022__36_3331.pdb	lachancea_thermotolerans__OG1022__64_4098.pdb	0.9448	1.32	C2
27103	OG1022	debaryomyces_hansenii__OG1022__36_3331.pdb	lipomyces_starkeyi__OG1022__66_4200.pdb	0.9747	1.11	C2
27104	OG1022	debaryomyces_hansenii__OG1022__36_3331.pdb	lipomyces_starkeyi__OG1022__66_6766.pdb	0.9302	1.37	C2
27105	OG1022	debaryomyces_hansenii__OG1022__36_3331.pdb	lipomyces_starkeyi__OG1022__66_8533.pdb	0.4128	5.48	None
27106	OG1022	debaryomyces_hansenii__OG1022__36_3331.pdb	ogataea_parapolymorpha__OG1022__104_1553.pdb	0.4168	5.66	None
27107	OG1022	debaryomyces_hansenii__OG1022__36_3331.pdb	ogataea_parapolymorpha__OG1022__104_266.pdb	0.932	1.19	C2
27108	OG1022	debaryomyces_hansenii__OG1022__36_3331.pdb	pachysolen_tannophilus__OG1022__106_3162.pdb	0.4087	5.64	None
27109	OG1022	debaryomyces_hansenii__OG1022__36_3331.pdb	pachysolen_tannophilus__OG1022__106_4925.pdb	0.927	1.21	C2
27110	OG1022	debaryomyces_hansenii__OG1022__36_3331.pdb	pachysolen_tannophilus__OG1022__106_5001.pdb	0.9344	1.18	C2
27111	OG1022	debaryomyces_hansenii__OG1022__36_3331.pdb	tortispora_caseinolytica__OG1022__134_1377.pdb	0.9385	1.08	C2
27112	OG1022	debaryomyces_hansenii__OG1022__36_3331.pdb	tortispora_caseinolytica__OG1022__134_3196.pdb	0.4118	5.67	None
27113	OG1022	debaryomyces_hansenii__OG1022__36_3331.pdb	torulaspora_delbrueckii__OG1022__135_1828.pdb	0.9486	1.7	C2
27114	OG1022	debaryomyces_hansenii__OG1022__36_3331.pdb	torulaspora_delbrueckii__OG1022__135_654.pdb	0.3799	5.85	None
27115	OG1022	debaryomyces_hansenii__OG1022__36_3331.pdb	vanderwaltozyma_polyspora__OG1022__136_2729.pdb	0.3811	5.55	None
27116	OG1022	debaryomyces_hansenii__OG1022__36_3331.pdb	wickerhamomyces_anomalus__OG1022__139_3364.pdb	0.4171	5.51	None
27117	OG1022	debaryomyces_hansenii__OG1022__36_3331.pdb	wickerhamomyces_anomalus__OG1022__139_4875.pdb	0.9366	1.19	C2
27118	OG1022	debaryomyces_hansenii__OG1022__36_3331.pdb	yHMPu5000034604_sporopachydermia_lactativora_160519__OG1022__170_1227.pdb	0.9358	1.13	C2
27119	OG1022	debaryomyces_hansenii__OG1022__36_3331.pdb	yHMPu5000034604_sporopachydermia_lactativora_160519__OG1022__170_1539.pdb	0.9363	1.22	C2
27120	OG1022	debaryomyces_hansenii__OG1022__36_3331.pdb	yHMPu5000034604_sporopachydermia_lactativora_160519__OG1022__170_2619.pdb	0.9361	1.13	C2
27121	OG1022	debaryomyces_hansenii__OG1022__36_3331.pdb	yHMPu5000034604_sporopachydermia_lactativora_160519__OG1022__170_3003.pdb	0.4132	5.5	None
27122	OG1022	debaryomyces_hansenii__OG1022__36_3331.pdb	yHMPu5000034604_sporopachydermia_lactativora_160519__OG1022__170_3902.pdb	0.9311	1.13	C2
27123	OG1022	debaryomyces_hansenii__OG1022__36_3331.pdb	yHMPu5000034957_hanseniaspora_osmophila_160519__OG1022__247_3478.pdb	0.9481	1.46	C2
27124	OG1022	debaryomyces_hansenii__OG1022__36_3331.pdb	yHMPu5000034957_hanseniaspora_osmophila_160519__OG1022__247_907.pdb	0.418	5.77	None
27125	OG1022	debaryomyces_hansenii__OG1022__36_3331.pdb	yarrowia_lipolytica__OG1022__144_2692.pdb	0.3718	5.61	None
27126	OG1022	debaryomyces_hansenii__OG1022__36_3331.pdb	yarrowia_lipolytica__OG1022__144_5243.pdb	0.9292	1.01	C2
27127	OG1022	debaryomyces_hansenii__OG1022__36_4797.pdb	eremothecium_gossypii__OG1022__40_1434.pdb	0.9893	0.69	C2
27128	OG1022	debaryomyces_hansenii__OG1022__36_4797.pdb	eremothecium_gossypii__OG1022__40_3454.pdb	0.4231	5.58	None
27129	OG1022	debaryomyces_hansenii__OG1022__36_4797.pdb	geotrichum_candidum__OG1022__43_1145.pdb	0.4241	5.7	None
27130	OG1022	debaryomyces_hansenii__OG1022__36_4797.pdb	geotrichum_candidum__OG1022__43_4965.pdb	0.9829	0.84	C2
27131	OG1022	debaryomyces_hansenii__OG1022__36_4797.pdb	kazachstania_naganishii__OG1022__49_729.pdb	0.4241	5.88	None
27132	OG1022	debaryomyces_hansenii__OG1022__36_4797.pdb	kluyveromyces_lactis__OG1022__50_1128.pdb	0.4238	5.59	None
27133	OG1022	debaryomyces_hansenii__OG1022__36_4797.pdb	kluyveromyces_lactis__OG1022__50_2564.pdb	0.9855	0.81	C2
27134	OG1022	debaryomyces_hansenii__OG1022__36_4797.pdb	kluyveromyces_marxianus__OG1022__51_4049.pdb	0.4248	5.57	None
27135	OG1022	debaryomyces_hansenii__OG1022__36_4797.pdb	kluyveromyces_marxianus__OG1022__51_48.pdb	0.987	0.77	C2
27136	OG1022	debaryomyces_hansenii__OG1022__36_4797.pdb	komagataella_pastoris__OG1022__52_1695.pdb	0.9933	0.54	C2
27137	OG1022	debaryomyces_hansenii__OG1022__36_4797.pdb	lachancea_thermotolerans__OG1022__64_3450.pdb	0.4256	5.91	None
27138	OG1022	debaryomyces_hansenii__OG1022__36_4797.pdb	lachancea_thermotolerans__OG1022__64_4098.pdb	0.9922	0.59	C2
27139	OG1022	debaryomyces_hansenii__OG1022__36_4797.pdb	lipomyces_starkeyi__OG1022__66_4200.pdb	0.9847	0.94	C2
27140	OG1022	debaryomyces_hansenii__OG1022__36_4797.pdb	lipomyces_starkeyi__OG1022__66_6766.pdb	0.9837	1.05	C2
27141	OG1022	debaryomyces_hansenii__OG1022__36_4797.pdb	lipomyces_starkeyi__OG1022__66_8533.pdb	0.4227	5.57	None
27142	OG1022	debaryomyces_hansenii__OG1022__36_4797.pdb	ogataea_parapolymorpha__OG1022__104_1553.pdb	0.4263	5.81	None
27143	OG1022	debaryomyces_hansenii__OG1022__36_4797.pdb	ogataea_parapolymorpha__OG1022__104_266.pdb	0.9919	0.5	C2
27144	OG1022	debaryomyces_hansenii__OG1022__36_4797.pdb	pachysolen_tannophilus__OG1022__106_3162.pdb	0.4266	5.67	None
27145	OG1022	debaryomyces_hansenii__OG1022__36_4797.pdb	pachysolen_tannophilus__OG1022__106_4925.pdb	0.9879	0.5	C2
27146	OG1022	debaryomyces_hansenii__OG1022__36_4797.pdb	pachysolen_tannophilus__OG1022__106_5001.pdb	0.9974	0.34	C2
27147	OG1022	debaryomyces_hansenii__OG1022__36_4797.pdb	tortispora_caseinolytica__OG1022__134_1377.pdb	0.9939	0.52	C2
27148	OG1022	debaryomyces_hansenii__OG1022__36_4797.pdb	tortispora_caseinolytica__OG1022__134_3196.pdb	0.421	5.62	None
27149	OG1022	debaryomyces_hansenii__OG1022__36_4797.pdb	torulaspora_delbrueckii__OG1022__135_1828.pdb	0.9906	0.66	C2
27150	OG1022	debaryomyces_hansenii__OG1022__36_4797.pdb	torulaspora_delbrueckii__OG1022__135_654.pdb	0.4239	5.93	None
27151	OG1022	debaryomyces_hansenii__OG1022__36_4797.pdb	vanderwaltozyma_polyspora__OG1022__136_2729.pdb	0.4238	5.85	None
27152	OG1022	debaryomyces_hansenii__OG1022__36_4797.pdb	wickerhamomyces_anomalus__OG1022__139_3364.pdb	0.4269	5.61	None
27153	OG1022	debaryomyces_hansenii__OG1022__36_4797.pdb	wickerhamomyces_anomalus__OG1022__139_4875.pdb	0.9876	0.94	C2
27154	OG1022	debaryomyces_hansenii__OG1022__36_4797.pdb	yHMPu5000034604_sporopachydermia_lactativora_160519__OG1022__170_1227.pdb	0.9957	0.44	C2
27155	OG1022	debaryomyces_hansenii__OG1022__36_4797.pdb	yHMPu5000034604_sporopachydermia_lactativora_160519__OG1022__170_1539.pdb	0.9823	0.77	C2
27156	OG1022	debaryomyces_hansenii__OG1022__36_4797.pdb	yHMPu5000034604_sporopachydermia_lactativora_160519__OG1022__170_2619.pdb	0.9957	0.43	C2
27157	OG1022	debaryomyces_hansenii__OG1022__36_4797.pdb	yHMPu5000034604_sporopachydermia_lactativora_160519__OG1022__170_3003.pdb	0.4233	5.58	None
27158	OG1022	debaryomyces_hansenii__OG1022__36_4797.pdb	yHMPu5000034604_sporopachydermia_lactativora_160519__OG1022__170_3902.pdb	0.9956	0.44	C2
27159	OG1022	debaryomyces_hansenii__OG1022__36_4797.pdb	yHMPu5000034957_hanseniaspora_osmophila_160519__OG1022__247_3478.pdb	0.9922	0.59	C2
27160	OG1022	debaryomyces_hansenii__OG1022__36_4797.pdb	yHMPu5000034957_hanseniaspora_osmophila_160519__OG1022__247_907.pdb	0.4253	5.97	None
27161	OG1022	debaryomyces_hansenii__OG1022__36_4797.pdb	yarrowia_lipolytica__OG1022__144_2692.pdb	0.4228	5.62	None
27162	OG1022	debaryomyces_hansenii__OG1022__36_4797.pdb	yarrowia_lipolytica__OG1022__144_5243.pdb	0.978	0.87	C2
27163	OG1022	eremothecium_gossypii__OG1022__40_1434.pdb	eremothecium_gossypii__OG1022__40_3454.pdb	0.3906	5.58	None
27164	OG1022	eremothecium_gossypii__OG1022__40_1434.pdb	geotrichum_candidum__OG1022__43_1145.pdb	0.4145	5.69	None
27165	OG1022	eremothecium_gossypii__OG1022__40_1434.pdb	geotrichum_candidum__OG1022__43_4965.pdb	0.9624	0.9	C2
27166	OG1022	eremothecium_gossypii__OG1022__40_1434.pdb	kazachstania_naganishii__OG1022__49_729.pdb	0.3853	5.55	None
27167	OG1022	eremothecium_gossypii__OG1022__40_1434.pdb	kluyveromyces_lactis__OG1022__50_1128.pdb	0.415	5.85	None
27168	OG1022	eremothecium_gossypii__OG1022__40_1434.pdb	kluyveromyces_lactis__OG1022__50_2564.pdb	0.9906	0.67	C2
27169	OG1022	eremothecium_gossypii__OG1022__40_1434.pdb	kluyveromyces_marxianus__OG1022__51_4049.pdb	0.4171	5.84	None
27170	OG1022	eremothecium_gossypii__OG1022__40_1434.pdb	kluyveromyces_marxianus__OG1022__51_48.pdb	0.9906	0.69	C2
27171	OG1022	eremothecium_gossypii__OG1022__40_1434.pdb	komagataella_pastoris__OG1022__52_1695.pdb	0.9631	0.56	C2
27172	OG1022	eremothecium_gossypii__OG1022__40_1434.pdb	lachancea_thermotolerans__OG1022__64_3450.pdb	0.4159	5.83	None
27173	OG1022	eremothecium_gossypii__OG1022__40_1434.pdb	lachancea_thermotolerans__OG1022__64_4098.pdb	0.9927	0.58	C2
27174	OG1022	eremothecium_gossypii__OG1022__40_1434.pdb	lipomyces_starkeyi__OG1022__66_4200.pdb	0.966	1.13	C2
27175	OG1022	eremothecium_gossypii__OG1022__40_1434.pdb	lipomyces_starkeyi__OG1022__66_6766.pdb	0.9558	0.85	C2
27176	OG1022	eremothecium_gossypii__OG1022__40_1434.pdb	lipomyces_starkeyi__OG1022__66_8533.pdb	0.4105	5.69	None
27177	OG1022	eremothecium_gossypii__OG1022__40_1434.pdb	ogataea_parapolymorpha__OG1022__104_1553.pdb	0.3842	5.59	None
27178	OG1022	eremothecium_gossypii__OG1022__40_1434.pdb	ogataea_parapolymorpha__OG1022__104_266.pdb	0.9615	0.62	C2
27179	OG1022	eremothecium_gossypii__OG1022__40_1434.pdb	pachysolen_tannophilus__OG1022__106_3162.pdb	0.4119	5.64	None
27180	OG1022	eremothecium_gossypii__OG1022__40_1434.pdb	pachysolen_tannophilus__OG1022__106_4925.pdb	0.9562	0.72	C2
27181	OG1022	eremothecium_gossypii__OG1022__40_1434.pdb	pachysolen_tannophilus__OG1022__106_5001.pdb	0.9633	0.68	C2
27182	OG1022	eremothecium_gossypii__OG1022__40_1434.pdb	tortispora_caseinolytica__OG1022__134_1377.pdb	0.9617	0.79	C2
27183	OG1022	eremothecium_gossypii__OG1022__40_1434.pdb	tortispora_caseinolytica__OG1022__134_3196.pdb	0.4062	5.71	None
27184	OG1022	eremothecium_gossypii__OG1022__40_1434.pdb	torulaspora_delbrueckii__OG1022__135_1828.pdb	0.9885	0.81	C2
27185	OG1022	eremothecium_gossypii__OG1022__40_1434.pdb	torulaspora_delbrueckii__OG1022__135_654.pdb	0.4158	5.91	None
27186	OG1022	eremothecium_gossypii__OG1022__40_1434.pdb	vanderwaltozyma_polyspora__OG1022__136_2729.pdb	0.388	5.62	None
27187	OG1022	eremothecium_gossypii__OG1022__40_1434.pdb	wickerhamomyces_anomalus__OG1022__139_3364.pdb	0.4171	5.51	None
27188	OG1022	eremothecium_gossypii__OG1022__40_1434.pdb	wickerhamomyces_anomalus__OG1022__139_4875.pdb	0.9644	0.78	C2
27189	OG1022	eremothecium_gossypii__OG1022__40_1434.pdb	yHMPu5000034604_sporopachydermia_lactativora_160519__OG1022__170_1227.pdb	0.961	0.76	C2
27190	OG1022	eremothecium_gossypii__OG1022__40_1434.pdb	yHMPu5000034604_sporopachydermia_lactativora_160519__OG1022__170_1539.pdb	0.9572	0.97	C2
27191	OG1022	eremothecium_gossypii__OG1022__40_1434.pdb	yHMPu5000034604_sporopachydermia_lactativora_160519__OG1022__170_2619.pdb	0.9615	0.74	C2
27192	OG1022	eremothecium_gossypii__OG1022__40_1434.pdb	yHMPu5000034604_sporopachydermia_lactativora_160519__OG1022__170_3003.pdb	0.409	5.73	None
27193	OG1022	eremothecium_gossypii__OG1022__40_1434.pdb	yHMPu5000034604_sporopachydermia_lactativora_160519__OG1022__170_3902.pdb	0.9573	0.67	C2
27194	OG1022	eremothecium_gossypii__OG1022__40_1434.pdb	yHMPu5000034957_hanseniaspora_osmophila_160519__OG1022__247_3478.pdb	0.9926	0.58	C2
27195	OG1022	eremothecium_gossypii__OG1022__40_1434.pdb	yHMPu5000034957_hanseniaspora_osmophila_160519__OG1022__247_907.pdb	0.4161	5.84	None
27196	OG1022	eremothecium_gossypii__OG1022__40_1434.pdb	yarrowia_lipolytica__OG1022__144_2692.pdb	0.371	5.91	None
27197	OG1022	eremothecium_gossypii__OG1022__40_1434.pdb	yarrowia_lipolytica__OG1022__144_5243.pdb	0.9427	0.94	C2
27198	OG1022	eremothecium_gossypii__OG1022__40_3454.pdb	geotrichum_candidum__OG1022__43_1145.pdb	0.9511	0.84	C1
27199	OG1022	eremothecium_gossypii__OG1022__40_3454.pdb	geotrichum_candidum__OG1022__43_4965.pdb	0.4549	5.68	None
27200	OG1022	eremothecium_gossypii__OG1022__40_3454.pdb	kazachstania_naganishii__OG1022__49_729.pdb	0.9742	0.72	C1
27201	OG1022	eremothecium_gossypii__OG1022__40_3454.pdb	kluyveromyces_lactis__OG1022__50_1128.pdb	0.9811	0.86	C1
27202	OG1022	eremothecium_gossypii__OG1022__40_3454.pdb	kluyveromyces_lactis__OG1022__50_2564.pdb	0.4274	5.62	None
27203	OG1022	eremothecium_gossypii__OG1022__40_3454.pdb	kluyveromyces_marxianus__OG1022__51_4049.pdb	0.9836	0.77	C1
27204	OG1022	eremothecium_gossypii__OG1022__40_3454.pdb	kluyveromyces_marxianus__OG1022__51_48.pdb	0.4281	5.66	None
27205	OG1022	eremothecium_gossypii__OG1022__40_3454.pdb	komagataella_pastoris__OG1022__52_1695.pdb	0.4559	5.74	None
27206	OG1022	eremothecium_gossypii__OG1022__40_3454.pdb	lachancea_thermotolerans__OG1022__64_3450.pdb	0.9799	0.95	C1
27207	OG1022	eremothecium_gossypii__OG1022__40_3454.pdb	lachancea_thermotolerans__OG1022__64_4098.pdb	0.4295	5.64	None
27208	OG1022	eremothecium_gossypii__OG1022__40_3454.pdb	lipomyces_starkeyi__OG1022__66_4200.pdb	0.4309	5.56	None
27209	OG1022	eremothecium_gossypii__OG1022__40_3454.pdb	lipomyces_starkeyi__OG1022__66_6766.pdb	0.455	5.69	None
27210	OG1022	eremothecium_gossypii__OG1022__40_3454.pdb	lipomyces_starkeyi__OG1022__66_8533.pdb	0.9499	1.28	C1
27211	OG1022	eremothecium_gossypii__OG1022__40_3454.pdb	ogataea_parapolymorpha__OG1022__104_1553.pdb	0.9442	1.39	C1
27212	OG1022	eremothecium_gossypii__OG1022__40_3454.pdb	ogataea_parapolymorpha__OG1022__104_266.pdb	0.4524	5.57	None
27213	OG1022	eremothecium_gossypii__OG1022__40_3454.pdb	pachysolen_tannophilus__OG1022__106_3162.pdb	0.9665	0.78	C1
27214	OG1022	eremothecium_gossypii__OG1022__40_3454.pdb	pachysolen_tannophilus__OG1022__106_4925.pdb	0.4495	5.83	None
27215	OG1022	eremothecium_gossypii__OG1022__40_3454.pdb	pachysolen_tannophilus__OG1022__106_5001.pdb	0.4538	5.75	None
27216	OG1022	eremothecium_gossypii__OG1022__40_3454.pdb	tortispora_caseinolytica__OG1022__134_1377.pdb	0.4508	5.66	None
27217	OG1022	eremothecium_gossypii__OG1022__40_3454.pdb	tortispora_caseinolytica__OG1022__134_3196.pdb	0.9497	1.42	C1
27218	OG1022	eremothecium_gossypii__OG1022__40_3454.pdb	torulaspora_delbrueckii__OG1022__135_1828.pdb	0.4307	5.75	None
27219	OG1022	eremothecium_gossypii__OG1022__40_3454.pdb	torulaspora_delbrueckii__OG1022__135_654.pdb	0.9718	0.79	C1
27220	OG1022	eremothecium_gossypii__OG1022__40_3454.pdb	vanderwaltozyma_polyspora__OG1022__136_2729.pdb	0.9757	0.61	C1
27221	OG1022	eremothecium_gossypii__OG1022__40_3454.pdb	wickerhamomyces_anomalus__OG1022__139_3364.pdb	0.9517	1.46	C1
27222	OG1022	eremothecium_gossypii__OG1022__40_3454.pdb	wickerhamomyces_anomalus__OG1022__139_4875.pdb	0.4548	5.73	None
27223	OG1022	eremothecium_gossypii__OG1022__40_3454.pdb	yHMPu5000034604_sporopachydermia_lactativora_160519__OG1022__170_1227.pdb	0.4536	5.52	None
27224	OG1022	eremothecium_gossypii__OG1022__40_3454.pdb	yHMPu5000034604_sporopachydermia_lactativora_160519__OG1022__170_1539.pdb	0.4534	5.58	None
27225	OG1022	eremothecium_gossypii__OG1022__40_3454.pdb	yHMPu5000034604_sporopachydermia_lactativora_160519__OG1022__170_2619.pdb	0.4522	5.53	None
27226	OG1022	eremothecium_gossypii__OG1022__40_3454.pdb	yHMPu5000034604_sporopachydermia_lactativora_160519__OG1022__170_3003.pdb	0.9602	0.96	C1
27227	OG1022	eremothecium_gossypii__OG1022__40_3454.pdb	yHMPu5000034604_sporopachydermia_lactativora_160519__OG1022__170_3902.pdb	0.4536	5.78	None
27228	OG1022	eremothecium_gossypii__OG1022__40_3454.pdb	yHMPu5000034957_hanseniaspora_osmophila_160519__OG1022__247_3478.pdb	0.4459	5.76	None
27229	OG1022	eremothecium_gossypii__OG1022__40_3454.pdb	yHMPu5000034957_hanseniaspora_osmophila_160519__OG1022__247_907.pdb	0.9724	0.89	C1
27230	OG1022	eremothecium_gossypii__OG1022__40_3454.pdb	yarrowia_lipolytica__OG1022__144_2692.pdb	0.9542	0.75	C1
27231	OG1022	eremothecium_gossypii__OG1022__40_3454.pdb	yarrowia_lipolytica__OG1022__144_5243.pdb	0.4524	5.63	None
27232	OG1022	geotrichum_candidum__OG1022__43_1145.pdb	geotrichum_candidum__OG1022__43_4965.pdb	0.4578	5.64	None
27233	OG1022	geotrichum_candidum__OG1022__43_1145.pdb	kazachstania_naganishii__OG1022__49_729.pdb	0.9516	0.79	C1
27234	OG1022	geotrichum_candidum__OG1022__43_1145.pdb	kluyveromyces_lactis__OG1022__50_1128.pdb	0.9626	0.86	C1
27235	OG1022	geotrichum_candidum__OG1022__43_1145.pdb	kluyveromyces_lactis__OG1022__50_2564.pdb	0.4568	5.7	None
27236	OG1022	geotrichum_candidum__OG1022__43_1145.pdb	kluyveromyces_marxianus__OG1022__51_4049.pdb	0.9615	0.91	C1
27237	OG1022	geotrichum_candidum__OG1022__43_1145.pdb	kluyveromyces_marxianus__OG1022__51_48.pdb	0.4568	5.64	None
27238	OG1022	geotrichum_candidum__OG1022__43_1145.pdb	komagataella_pastoris__OG1022__52_1695.pdb	0.458	5.63	None
27239	OG1022	geotrichum_candidum__OG1022__43_1145.pdb	lachancea_thermotolerans__OG1022__64_3450.pdb	0.9692	0.87	C1
27240	OG1022	geotrichum_candidum__OG1022__43_1145.pdb	lachancea_thermotolerans__OG1022__64_4098.pdb	0.4512	5.7	None
27241	OG1022	geotrichum_candidum__OG1022__43_1145.pdb	lipomyces_starkeyi__OG1022__66_4200.pdb	0.4631	5.59	None
27242	OG1022	geotrichum_candidum__OG1022__43_1145.pdb	lipomyces_starkeyi__OG1022__66_6766.pdb	0.4532	5.74	None
27243	OG1022	geotrichum_candidum__OG1022__43_1145.pdb	lipomyces_starkeyi__OG1022__66_8533.pdb	0.9629	1.04	C1
27244	OG1022	geotrichum_candidum__OG1022__43_1145.pdb	ogataea_parapolymorpha__OG1022__104_1553.pdb	0.9498	1.19	C1
27245	OG1022	geotrichum_candidum__OG1022__43_1145.pdb	ogataea_parapolymorpha__OG1022__104_266.pdb	0.457	5.69	None
27246	OG1022	geotrichum_candidum__OG1022__43_1145.pdb	pachysolen_tannophilus__OG1022__106_3162.pdb	0.9765	0.76	C1
27247	OG1022	geotrichum_candidum__OG1022__43_1145.pdb	pachysolen_tannophilus__OG1022__106_4925.pdb	0.4519	5.67	None
27248	OG1022	geotrichum_candidum__OG1022__43_1145.pdb	pachysolen_tannophilus__OG1022__106_5001.pdb	0.4574	5.67	None
27249	OG1022	geotrichum_candidum__OG1022__43_1145.pdb	tortispora_caseinolytica__OG1022__134_1377.pdb	0.4551	5.66	None
27250	OG1022	geotrichum_candidum__OG1022__43_1145.pdb	tortispora_caseinolytica__OG1022__134_3196.pdb	0.9643	0.94	C1
27251	OG1022	geotrichum_candidum__OG1022__43_1145.pdb	torulaspora_delbrueckii__OG1022__135_1828.pdb	0.4552	5.67	None
27252	OG1022	geotrichum_candidum__OG1022__43_1145.pdb	torulaspora_delbrueckii__OG1022__135_654.pdb	0.9524	0.77	C1
27253	OG1022	geotrichum_candidum__OG1022__43_1145.pdb	vanderwaltozyma_polyspora__OG1022__136_2729.pdb	0.9495	0.85	C1
27254	OG1022	geotrichum_candidum__OG1022__43_1145.pdb	wickerhamomyces_anomalus__OG1022__139_3364.pdb	0.9552	1.22	C1
27255	OG1022	geotrichum_candidum__OG1022__43_1145.pdb	wickerhamomyces_anomalus__OG1022__139_4875.pdb	0.4576	5.63	None
27256	OG1022	geotrichum_candidum__OG1022__43_1145.pdb	yHMPu5000034604_sporopachydermia_lactativora_160519__OG1022__170_1227.pdb	0.4572	5.62	None
27257	OG1022	geotrichum_candidum__OG1022__43_1145.pdb	yHMPu5000034604_sporopachydermia_lactativora_160519__OG1022__170_1539.pdb	0.456	5.67	None
27258	OG1022	geotrichum_candidum__OG1022__43_1145.pdb	yHMPu5000034604_sporopachydermia_lactativora_160519__OG1022__170_2619.pdb	0.4557	5.65	None
27259	OG1022	geotrichum_candidum__OG1022__43_1145.pdb	yHMPu5000034604_sporopachydermia_lactativora_160519__OG1022__170_3003.pdb	0.9845	0.62	C1
27260	OG1022	geotrichum_candidum__OG1022__43_1145.pdb	yHMPu5000034604_sporopachydermia_lactativora_160519__OG1022__170_3902.pdb	0.4544	5.86	None
27261	OG1022	geotrichum_candidum__OG1022__43_1145.pdb	yHMPu5000034957_hanseniaspora_osmophila_160519__OG1022__247_3478.pdb	0.4502	5.71	None
27262	OG1022	geotrichum_candidum__OG1022__43_1145.pdb	yHMPu5000034957_hanseniaspora_osmophila_160519__OG1022__247_907.pdb	0.9572	0.81	C1
27263	OG1022	geotrichum_candidum__OG1022__43_1145.pdb	yarrowia_lipolytica__OG1022__144_2692.pdb	0.9809	0.64	C1
27264	OG1022	geotrichum_candidum__OG1022__43_1145.pdb	yarrowia_lipolytica__OG1022__144_5243.pdb	0.456	5.67	None
27265	OG1022	geotrichum_candidum__OG1022__43_4965.pdb	kazachstania_naganishii__OG1022__49_729.pdb	0.4209	5.8	None
27266	OG1022	geotrichum_candidum__OG1022__43_4965.pdb	kluyveromyces_lactis__OG1022__50_1128.pdb	0.4208	5.67	None
27267	OG1022	geotrichum_candidum__OG1022__43_4965.pdb	kluyveromyces_lactis__OG1022__50_2564.pdb	0.977	0.98	C2
27268	OG1022	geotrichum_candidum__OG1022__43_4965.pdb	kluyveromyces_marxianus__OG1022__51_4049.pdb	0.4217	5.57	None
27269	OG1022	geotrichum_candidum__OG1022__43_4965.pdb	kluyveromyces_marxianus__OG1022__51_48.pdb	0.9747	1.05	C2
27270	OG1022	geotrichum_candidum__OG1022__43_4965.pdb	komagataella_pastoris__OG1022__52_1695.pdb	0.9677	0.92	C2
27271	OG1022	geotrichum_candidum__OG1022__43_4965.pdb	lachancea_thermotolerans__OG1022__64_3450.pdb	0.4219	5.86	None
27272	OG1022	geotrichum_candidum__OG1022__43_4965.pdb	lachancea_thermotolerans__OG1022__64_4098.pdb	0.9786	0.95	C2
27273	OG1022	geotrichum_candidum__OG1022__43_4965.pdb	lipomyces_starkeyi__OG1022__66_4200.pdb	0.9804	0.91	C2
27274	OG1022	geotrichum_candidum__OG1022__43_4965.pdb	lipomyces_starkeyi__OG1022__66_6766.pdb	0.9746	0.86	C2
27275	OG1022	geotrichum_candidum__OG1022__43_4965.pdb	lipomyces_starkeyi__OG1022__66_8533.pdb	0.3854	5.79	None
27276	OG1022	geotrichum_candidum__OG1022__43_4965.pdb	ogataea_parapolymorpha__OG1022__104_1553.pdb	0.4213	5.63	None
27277	OG1022	geotrichum_candidum__OG1022__43_4965.pdb	ogataea_parapolymorpha__OG1022__104_266.pdb	0.9712	0.83	C2
27278	OG1022	geotrichum_candidum__OG1022__43_4965.pdb	pachysolen_tannophilus__OG1022__106_3162.pdb	0.3912	5.76	None
27279	OG1022	geotrichum_candidum__OG1022__43_4965.pdb	pachysolen_tannophilus__OG1022__106_4925.pdb	0.9627	0.97	C2
27280	OG1022	geotrichum_candidum__OG1022__43_4965.pdb	pachysolen_tannophilus__OG1022__106_5001.pdb	0.9714	0.91	C2
27281	OG1022	geotrichum_candidum__OG1022__43_4965.pdb	tortispora_caseinolytica__OG1022__134_1377.pdb	0.9749	0.83	C2
27282	OG1022	geotrichum_candidum__OG1022__43_4965.pdb	tortispora_caseinolytica__OG1022__134_3196.pdb	0.383	5.68	None
27283	OG1022	geotrichum_candidum__OG1022__43_4965.pdb	torulaspora_delbrueckii__OG1022__135_1828.pdb	0.9784	0.98	C2
27284	OG1022	geotrichum_candidum__OG1022__43_4965.pdb	torulaspora_delbrueckii__OG1022__135_654.pdb	0.4207	5.81	None
27285	OG1022	geotrichum_candidum__OG1022__43_4965.pdb	vanderwaltozyma_polyspora__OG1022__136_2729.pdb	0.422	5.8	None
27286	OG1022	geotrichum_candidum__OG1022__43_4965.pdb	wickerhamomyces_anomalus__OG1022__139_3364.pdb	0.3917	5.78	None
27287	OG1022	geotrichum_candidum__OG1022__43_4965.pdb	wickerhamomyces_anomalus__OG1022__139_4875.pdb	0.9737	0.8	C2
27288	OG1022	geotrichum_candidum__OG1022__43_4965.pdb	yHMPu5000034604_sporopachydermia_lactativora_160519__OG1022__170_1227.pdb	0.9736	0.84	C2
27289	OG1022	geotrichum_candidum__OG1022__43_4965.pdb	yHMPu5000034604_sporopachydermia_lactativora_160519__OG1022__170_1539.pdb	0.9758	0.73	C2
27290	OG1022	geotrichum_candidum__OG1022__43_4965.pdb	yHMPu5000034604_sporopachydermia_lactativora_160519__OG1022__170_2619.pdb	0.9742	0.82	C2
27291	OG1022	geotrichum_candidum__OG1022__43_4965.pdb	yHMPu5000034604_sporopachydermia_lactativora_160519__OG1022__170_3003.pdb	0.4198	5.48	None
27292	OG1022	geotrichum_candidum__OG1022__43_4965.pdb	yHMPu5000034604_sporopachydermia_lactativora_160519__OG1022__170_3902.pdb	0.9711	0.73	C2
27293	OG1022	geotrichum_candidum__OG1022__43_4965.pdb	yHMPu5000034957_hanseniaspora_osmophila_160519__OG1022__247_3478.pdb	0.9791	0.93	C2
27294	OG1022	geotrichum_candidum__OG1022__43_4965.pdb	yHMPu5000034957_hanseniaspora_osmophila_160519__OG1022__247_907.pdb	0.4228	5.7	None
27295	OG1022	geotrichum_candidum__OG1022__43_4965.pdb	yarrowia_lipolytica__OG1022__144_2692.pdb	0.4172	5.73	None
27296	OG1022	geotrichum_candidum__OG1022__43_4965.pdb	yarrowia_lipolytica__OG1022__144_5243.pdb	0.9614	0.83	C2
27297	OG1022	kazachstania_naganishii__OG1022__49_729.pdb	kluyveromyces_lactis__OG1022__50_1128.pdb	0.9922	0.59	C1
27298	OG1022	kazachstania_naganishii__OG1022__49_729.pdb	kluyveromyces_lactis__OG1022__50_2564.pdb	0.4267	5.62	None
27299	OG1022	kazachstania_naganishii__OG1022__49_729.pdb	kluyveromyces_marxianus__OG1022__51_4049.pdb	0.9954	0.44	C1
27300	OG1022	kazachstania_naganishii__OG1022__49_729.pdb	kluyveromyces_marxianus__OG1022__51_48.pdb	0.4588	5.76	None
27301	OG1022	kazachstania_naganishii__OG1022__49_729.pdb	komagataella_pastoris__OG1022__52_1695.pdb	0.4604	5.64	None
27302	OG1022	kazachstania_naganishii__OG1022__49_729.pdb	lachancea_thermotolerans__OG1022__64_3450.pdb	0.9916	0.63	C1
27303	OG1022	kazachstania_naganishii__OG1022__49_729.pdb	lachancea_thermotolerans__OG1022__64_4098.pdb	0.4593	5.86	None
27304	OG1022	kazachstania_naganishii__OG1022__49_729.pdb	lipomyces_starkeyi__OG1022__66_4200.pdb	0.4608	5.74	None
27305	OG1022	kazachstania_naganishii__OG1022__49_729.pdb	lipomyces_starkeyi__OG1022__66_6766.pdb	0.4597	5.69	None
27306	OG1022	kazachstania_naganishii__OG1022__49_729.pdb	lipomyces_starkeyi__OG1022__66_8533.pdb	0.9667	0.84	C1
27307	OG1022	kazachstania_naganishii__OG1022__49_729.pdb	ogataea_parapolymorpha__OG1022__104_1553.pdb	0.9647	1.26	C1
27308	OG1022	kazachstania_naganishii__OG1022__49_729.pdb	ogataea_parapolymorpha__OG1022__104_266.pdb	0.4581	5.68	None
27309	OG1022	kazachstania_naganishii__OG1022__49_729.pdb	pachysolen_tannophilus__OG1022__106_3162.pdb	0.9767	0.62	C1
27310	OG1022	kazachstania_naganishii__OG1022__49_729.pdb	pachysolen_tannophilus__OG1022__106_4925.pdb	0.4544	5.78	None
27311	OG1022	kazachstania_naganishii__OG1022__49_729.pdb	pachysolen_tannophilus__OG1022__106_5001.pdb	0.4599	5.81	None
27312	OG1022	kazachstania_naganishii__OG1022__49_729.pdb	tortispora_caseinolytica__OG1022__134_1377.pdb	0.457	5.79	None
27313	OG1022	kazachstania_naganishii__OG1022__49_729.pdb	tortispora_caseinolytica__OG1022__134_3196.pdb	0.9649	0.89	C1
27314	OG1022	kazachstania_naganishii__OG1022__49_729.pdb	torulaspora_delbrueckii__OG1022__135_1828.pdb	0.4277	5.64	None
27315	OG1022	kazachstania_naganishii__OG1022__49_729.pdb	torulaspora_delbrueckii__OG1022__135_654.pdb	0.991	0.65	C1
27316	OG1022	kazachstania_naganishii__OG1022__49_729.pdb	vanderwaltozyma_polyspora__OG1022__136_2729.pdb	0.9899	0.85	C1
27317	OG1022	kazachstania_naganishii__OG1022__49_729.pdb	wickerhamomyces_anomalus__OG1022__139_3364.pdb	0.9712	1.09	C1
27318	OG1022	kazachstania_naganishii__OG1022__49_729.pdb	wickerhamomyces_anomalus__OG1022__139_4875.pdb	0.4596	5.77	None
27319	OG1022	kazachstania_naganishii__OG1022__49_729.pdb	yHMPu5000034604_sporopachydermia_lactativora_160519__OG1022__170_1227.pdb	0.4597	5.73	None
27320	OG1022	kazachstania_naganishii__OG1022__49_729.pdb	yHMPu5000034604_sporopachydermia_lactativora_160519__OG1022__170_1539.pdb	0.461	5.88	None
27321	OG1022	kazachstania_naganishii__OG1022__49_729.pdb	yHMPu5000034604_sporopachydermia_lactativora_160519__OG1022__170_2619.pdb	0.4575	5.81	None
27322	OG1022	kazachstania_naganishii__OG1022__49_729.pdb	yHMPu5000034604_sporopachydermia_lactativora_160519__OG1022__170_3003.pdb	0.9713	0.68	C1
27323	OG1022	kazachstania_naganishii__OG1022__49_729.pdb	yHMPu5000034604_sporopachydermia_lactativora_160519__OG1022__170_3902.pdb	0.459	5.83	None
27324	OG1022	kazachstania_naganishii__OG1022__49_729.pdb	yHMPu5000034957_hanseniaspora_osmophila_160519__OG1022__247_3478.pdb	0.4278	5.62	None
27325	OG1022	kazachstania_naganishii__OG1022__49_729.pdb	yHMPu5000034957_hanseniaspora_osmophila_160519__OG1022__247_907.pdb	0.9873	0.64	C1
27326	OG1022	kazachstania_naganishii__OG1022__49_729.pdb	yarrowia_lipolytica__OG1022__144_2692.pdb	0.9616	0.68	C1
27327	OG1022	kazachstania_naganishii__OG1022__49_729.pdb	yarrowia_lipolytica__OG1022__144_5243.pdb	0.4575	5.63	None
27328	OG1022	kluyveromyces_lactis__OG1022__50_1128.pdb	kluyveromyces_lactis__OG1022__50_2564.pdb	0.4239	5.68	None
27329	OG1022	kluyveromyces_lactis__OG1022__50_1128.pdb	kluyveromyces_marxianus__OG1022__51_4049.pdb	0.9948	0.49	C1
27330	OG1022	kluyveromyces_lactis__OG1022__50_1128.pdb	kluyveromyces_marxianus__OG1022__51_48.pdb	0.455	5.85	None
27331	OG1022	kluyveromyces_lactis__OG1022__50_1128.pdb	komagataella_pastoris__OG1022__52_1695.pdb	0.4563	5.71	None
27332	OG1022	kluyveromyces_lactis__OG1022__50_1128.pdb	lachancea_thermotolerans__OG1022__64_3450.pdb	0.985	0.78	C1
27333	OG1022	kluyveromyces_lactis__OG1022__50_1128.pdb	lachancea_thermotolerans__OG1022__64_4098.pdb	0.4259	5.64	None
27334	OG1022	kluyveromyces_lactis__OG1022__50_1128.pdb	lipomyces_starkeyi__OG1022__66_4200.pdb	0.4556	5.65	None
27335	OG1022	kluyveromyces_lactis__OG1022__50_1128.pdb	lipomyces_starkeyi__OG1022__66_6766.pdb	0.4559	5.69	None
27336	OG1022	kluyveromyces_lactis__OG1022__50_1128.pdb	lipomyces_starkeyi__OG1022__66_8533.pdb	0.9556	0.99	C1
27337	OG1022	kluyveromyces_lactis__OG1022__50_1128.pdb	ogataea_parapolymorpha__OG1022__104_1553.pdb	0.9539	1.31	C1
27338	OG1022	kluyveromyces_lactis__OG1022__50_1128.pdb	ogataea_parapolymorpha__OG1022__104_266.pdb	0.4542	5.78	None
27339	OG1022	kluyveromyces_lactis__OG1022__50_1128.pdb	pachysolen_tannophilus__OG1022__106_3162.pdb	0.9717	0.81	C1
27340	OG1022	kluyveromyces_lactis__OG1022__50_1128.pdb	pachysolen_tannophilus__OG1022__106_4925.pdb	0.4497	5.75	None
27341	OG1022	kluyveromyces_lactis__OG1022__50_1128.pdb	pachysolen_tannophilus__OG1022__106_5001.pdb	0.4558	5.82	None
27342	OG1022	kluyveromyces_lactis__OG1022__50_1128.pdb	tortispora_caseinolytica__OG1022__134_1377.pdb	0.4522	5.77	None
27343	OG1022	kluyveromyces_lactis__OG1022__50_1128.pdb	tortispora_caseinolytica__OG1022__134_3196.pdb	0.954	1.19	C1
27344	OG1022	kluyveromyces_lactis__OG1022__50_1128.pdb	torulaspora_delbrueckii__OG1022__135_1828.pdb	0.4255	5.69	None
27345	OG1022	kluyveromyces_lactis__OG1022__50_1128.pdb	torulaspora_delbrueckii__OG1022__135_654.pdb	0.9779	0.61	C1
27346	OG1022	kluyveromyces_lactis__OG1022__50_1128.pdb	vanderwaltozyma_polyspora__OG1022__136_2729.pdb	0.973	0.93	C1
27347	OG1022	kluyveromyces_lactis__OG1022__50_1128.pdb	wickerhamomyces_anomalus__OG1022__139_3364.pdb	0.96	1.29	C1
27348	OG1022	kluyveromyces_lactis__OG1022__50_1128.pdb	wickerhamomyces_anomalus__OG1022__139_4875.pdb	0.4556	5.78	None
27349	OG1022	kluyveromyces_lactis__OG1022__50_1128.pdb	yHMPu5000034604_sporopachydermia_lactativora_160519__OG1022__170_1227.pdb	0.456	5.87	None
27350	OG1022	kluyveromyces_lactis__OG1022__50_1128.pdb	yHMPu5000034604_sporopachydermia_lactativora_160519__OG1022__170_1539.pdb	0.4543	5.5	None
27351	OG1022	kluyveromyces_lactis__OG1022__50_1128.pdb	yHMPu5000034604_sporopachydermia_lactativora_160519__OG1022__170_2619.pdb	0.4538	5.57	None
27352	OG1022	kluyveromyces_lactis__OG1022__50_1128.pdb	yHMPu5000034604_sporopachydermia_lactativora_160519__OG1022__170_3003.pdb	0.967	0.83	C1
27353	OG1022	kluyveromyces_lactis__OG1022__50_1128.pdb	yHMPu5000034604_sporopachydermia_lactativora_160519__OG1022__170_3902.pdb	0.4543	5.71	None
27354	OG1022	kluyveromyces_lactis__OG1022__50_1128.pdb	yHMPu5000034957_hanseniaspora_osmophila_160519__OG1022__247_3478.pdb	0.4252	5.65	None
27355	OG1022	kluyveromyces_lactis__OG1022__50_1128.pdb	yHMPu5000034957_hanseniaspora_osmophila_160519__OG1022__247_907.pdb	0.9763	0.67	C1
27356	OG1022	kluyveromyces_lactis__OG1022__50_1128.pdb	yarrowia_lipolytica__OG1022__144_2692.pdb	0.9565	0.87	C1
27357	OG1022	kluyveromyces_lactis__OG1022__50_1128.pdb	yarrowia_lipolytica__OG1022__144_5243.pdb	0.453	5.59	None
27358	OG1022	kluyveromyces_lactis__OG1022__50_2564.pdb	kluyveromyces_marxianus__OG1022__51_4049.pdb	0.3842	5.66	None
27359	OG1022	kluyveromyces_lactis__OG1022__50_2564.pdb	kluyveromyces_marxianus__OG1022__51_48.pdb	0.995	0.5	C2
27360	OG1022	kluyveromyces_lactis__OG1022__50_2564.pdb	komagataella_pastoris__OG1022__52_1695.pdb	0.9617	0.63	C2
27361	OG1022	kluyveromyces_lactis__OG1022__50_2564.pdb	lachancea_thermotolerans__OG1022__64_3450.pdb	0.4155	5.89	None
27362	OG1022	kluyveromyces_lactis__OG1022__50_2564.pdb	lachancea_thermotolerans__OG1022__64_4098.pdb	0.9911	0.65	C2
27363	OG1022	kluyveromyces_lactis__OG1022__50_2564.pdb	lipomyces_starkeyi__OG1022__66_4200.pdb	0.9656	1.08	C2
27364	OG1022	kluyveromyces_lactis__OG1022__50_2564.pdb	lipomyces_starkeyi__OG1022__66_6766.pdb	0.9532	0.92	C2
27365	OG1022	kluyveromyces_lactis__OG1022__50_2564.pdb	lipomyces_starkeyi__OG1022__66_8533.pdb	0.4141	5.6	None
27366	OG1022	kluyveromyces_lactis__OG1022__50_2564.pdb	ogataea_parapolymorpha__OG1022__104_1553.pdb	0.3801	5.73	None
27367	OG1022	kluyveromyces_lactis__OG1022__50_2564.pdb	ogataea_parapolymorpha__OG1022__104_266.pdb	0.9588	0.71	C2
27368	OG1022	kluyveromyces_lactis__OG1022__50_2564.pdb	pachysolen_tannophilus__OG1022__106_3162.pdb	0.3829	5.61	None
27369	OG1022	kluyveromyces_lactis__OG1022__50_2564.pdb	pachysolen_tannophilus__OG1022__106_4925.pdb	0.9535	0.82	C2
27370	OG1022	kluyveromyces_lactis__OG1022__50_2564.pdb	pachysolen_tannophilus__OG1022__106_5001.pdb	0.9596	0.82	C2
27371	OG1022	kluyveromyces_lactis__OG1022__50_2564.pdb	tortispora_caseinolytica__OG1022__134_1377.pdb	0.9575	0.86	C2
27372	OG1022	kluyveromyces_lactis__OG1022__50_2564.pdb	tortispora_caseinolytica__OG1022__134_3196.pdb	0.4056	5.77	None
27373	OG1022	kluyveromyces_lactis__OG1022__50_2564.pdb	torulaspora_delbrueckii__OG1022__135_1828.pdb	0.9827	1.07	C2
27374	OG1022	kluyveromyces_lactis__OG1022__50_2564.pdb	torulaspora_delbrueckii__OG1022__135_654.pdb	0.3851	5.73	None
27375	OG1022	kluyveromyces_lactis__OG1022__50_2564.pdb	vanderwaltozyma_polyspora__OG1022__136_2729.pdb	0.4154	5.87	None
27376	OG1022	kluyveromyces_lactis__OG1022__50_2564.pdb	wickerhamomyces_anomalus__OG1022__139_3364.pdb	0.417	5.58	None
27377	OG1022	kluyveromyces_lactis__OG1022__50_2564.pdb	wickerhamomyces_anomalus__OG1022__139_4875.pdb	0.9655	0.72	C2
27378	OG1022	kluyveromyces_lactis__OG1022__50_2564.pdb	yHMPu5000034604_sporopachydermia_lactativora_160519__OG1022__170_1227.pdb	0.9569	0.87	C2
27379	OG1022	kluyveromyces_lactis__OG1022__50_2564.pdb	yHMPu5000034604_sporopachydermia_lactativora_160519__OG1022__170_1539.pdb	0.9534	1.07	C2
27380	OG1022	kluyveromyces_lactis__OG1022__50_2564.pdb	yHMPu5000034604_sporopachydermia_lactativora_160519__OG1022__170_2619.pdb	0.9571	0.87	C2
27381	OG1022	kluyveromyces_lactis__OG1022__50_2564.pdb	yHMPu5000034604_sporopachydermia_lactativora_160519__OG1022__170_3003.pdb	0.4065	5.73	None
27382	OG1022	kluyveromyces_lactis__OG1022__50_2564.pdb	yHMPu5000034604_sporopachydermia_lactativora_160519__OG1022__170_3902.pdb	0.9526	0.82	C2
27383	OG1022	kluyveromyces_lactis__OG1022__50_2564.pdb	yHMPu5000034957_hanseniaspora_osmophila_160519__OG1022__247_3478.pdb	0.9914	0.63	C2
27384	OG1022	kluyveromyces_lactis__OG1022__50_2564.pdb	yHMPu5000034957_hanseniaspora_osmophila_160519__OG1022__247_907.pdb	0.4155	5.82	None
27385	OG1022	kluyveromyces_lactis__OG1022__50_2564.pdb	yarrowia_lipolytica__OG1022__144_2692.pdb	0.413	5.57	None
27386	OG1022	kluyveromyces_lactis__OG1022__50_2564.pdb	yarrowia_lipolytica__OG1022__144_5243.pdb	0.9426	0.93	C2
27387	OG1022	kluyveromyces_marxianus__OG1022__51_4049.pdb	kluyveromyces_marxianus__OG1022__51_48.pdb	0.4568	5.8	None
27388	OG1022	kluyveromyces_marxianus__OG1022__51_4049.pdb	komagataella_pastoris__OG1022__52_1695.pdb	0.4582	5.54	None
27389	OG1022	kluyveromyces_marxianus__OG1022__51_4049.pdb	lachancea_thermotolerans__OG1022__64_3450.pdb	0.9846	0.79	C1
27390	OG1022	kluyveromyces_marxianus__OG1022__51_4049.pdb	lachancea_thermotolerans__OG1022__64_4098.pdb	0.4564	5.61	None
27391	OG1022	kluyveromyces_marxianus__OG1022__51_4049.pdb	lipomyces_starkeyi__OG1022__66_4200.pdb	0.4585	5.55	None
27392	OG1022	kluyveromyces_marxianus__OG1022__51_4049.pdb	lipomyces_starkeyi__OG1022__66_6766.pdb	0.458	5.68	None
27393	OG1022	kluyveromyces_marxianus__OG1022__51_4049.pdb	lipomyces_starkeyi__OG1022__66_8533.pdb	0.9597	1.13	C1
27394	OG1022	kluyveromyces_marxianus__OG1022__51_4049.pdb	ogataea_parapolymorpha__OG1022__104_1553.pdb	0.9529	1.3	C1
27395	OG1022	kluyveromyces_marxianus__OG1022__51_4049.pdb	ogataea_parapolymorpha__OG1022__104_266.pdb	0.4551	5.56	None
27396	OG1022	kluyveromyces_marxianus__OG1022__51_4049.pdb	pachysolen_tannophilus__OG1022__106_3162.pdb	0.9744	0.74	C1
27397	OG1022	kluyveromyces_marxianus__OG1022__51_4049.pdb	pachysolen_tannophilus__OG1022__106_4925.pdb	0.4525	5.79	None
27398	OG1022	kluyveromyces_marxianus__OG1022__51_4049.pdb	pachysolen_tannophilus__OG1022__106_5001.pdb	0.4564	5.67	None
27399	OG1022	kluyveromyces_marxianus__OG1022__51_4049.pdb	tortispora_caseinolytica__OG1022__134_1377.pdb	0.4537	5.6	None
27400	OG1022	kluyveromyces_marxianus__OG1022__51_4049.pdb	tortispora_caseinolytica__OG1022__134_3196.pdb	0.9567	1.13	C1
27401	OG1022	kluyveromyces_marxianus__OG1022__51_4049.pdb	torulaspora_delbrueckii__OG1022__135_1828.pdb	0.4487	5.73	None
27402	OG1022	kluyveromyces_marxianus__OG1022__51_4049.pdb	torulaspora_delbrueckii__OG1022__135_654.pdb	0.9788	0.58	C1
27403	OG1022	kluyveromyces_marxianus__OG1022__51_4049.pdb	vanderwaltozyma_polyspora__OG1022__136_2729.pdb	0.9774	0.79	C1
27404	OG1022	kluyveromyces_marxianus__OG1022__51_4049.pdb	wickerhamomyces_anomalus__OG1022__139_3364.pdb	0.9622	1.23	C1
27405	OG1022	kluyveromyces_marxianus__OG1022__51_4049.pdb	wickerhamomyces_anomalus__OG1022__139_4875.pdb	0.4562	5.5	None
27406	OG1022	kluyveromyces_marxianus__OG1022__51_4049.pdb	yHMPu5000034604_sporopachydermia_lactativora_160519__OG1022__170_1227.pdb	0.4573	5.56	None
27407	OG1022	kluyveromyces_marxianus__OG1022__51_4049.pdb	yHMPu5000034604_sporopachydermia_lactativora_160519__OG1022__170_1539.pdb	0.4561	5.7	None
27408	OG1022	kluyveromyces_marxianus__OG1022__51_4049.pdb	yHMPu5000034604_sporopachydermia_lactativora_160519__OG1022__170_2619.pdb	0.4558	5.55	None
27409	OG1022	kluyveromyces_marxianus__OG1022__51_4049.pdb	yHMPu5000034604_sporopachydermia_lactativora_160519__OG1022__170_3003.pdb	0.9689	0.79	C1
27410	OG1022	kluyveromyces_marxianus__OG1022__51_4049.pdb	yHMPu5000034604_sporopachydermia_lactativora_160519__OG1022__170_3902.pdb	0.4558	5.96	None
27411	OG1022	kluyveromyces_marxianus__OG1022__51_4049.pdb	yHMPu5000034957_hanseniaspora_osmophila_160519__OG1022__247_3478.pdb	0.4244	5.68	None
27412	OG1022	kluyveromyces_marxianus__OG1022__51_4049.pdb	yHMPu5000034957_hanseniaspora_osmophila_160519__OG1022__247_907.pdb	0.9753	0.71	C1
27413	OG1022	kluyveromyces_marxianus__OG1022__51_4049.pdb	yarrowia_lipolytica__OG1022__144_2692.pdb	0.9594	0.8	C1
27414	OG1022	kluyveromyces_marxianus__OG1022__51_4049.pdb	yarrowia_lipolytica__OG1022__144_5243.pdb	0.4553	5.58	None
27415	OG1022	kluyveromyces_marxianus__OG1022__51_48.pdb	komagataella_pastoris__OG1022__52_1695.pdb	0.9626	0.59	C2
27416	OG1022	kluyveromyces_marxianus__OG1022__51_48.pdb	lachancea_thermotolerans__OG1022__64_3450.pdb	0.4148	5.85	None
27417	OG1022	kluyveromyces_marxianus__OG1022__51_48.pdb	lachancea_thermotolerans__OG1022__64_4098.pdb	0.9921	0.63	C2
27418	OG1022	kluyveromyces_marxianus__OG1022__51_48.pdb	lipomyces_starkeyi__OG1022__66_4200.pdb	0.9642	1.15	C2
27419	OG1022	kluyveromyces_marxianus__OG1022__51_48.pdb	lipomyces_starkeyi__OG1022__66_6766.pdb	0.9522	0.95	C2
27420	OG1022	kluyveromyces_marxianus__OG1022__51_48.pdb	lipomyces_starkeyi__OG1022__66_8533.pdb	0.4145	5.63	None
27421	OG1022	kluyveromyces_marxianus__OG1022__51_48.pdb	ogataea_parapolymorpha__OG1022__104_1553.pdb	0.3823	5.61	None
27422	OG1022	kluyveromyces_marxianus__OG1022__51_48.pdb	ogataea_parapolymorpha__OG1022__104_266.pdb	0.9599	0.68	C2
27423	OG1022	kluyveromyces_marxianus__OG1022__51_48.pdb	pachysolen_tannophilus__OG1022__106_3162.pdb	0.3838	5.58	None
27424	OG1022	kluyveromyces_marxianus__OG1022__51_48.pdb	pachysolen_tannophilus__OG1022__106_4925.pdb	0.9542	0.8	C2
27425	OG1022	kluyveromyces_marxianus__OG1022__51_48.pdb	pachysolen_tannophilus__OG1022__106_5001.pdb	0.9608	0.79	C2
27426	OG1022	kluyveromyces_marxianus__OG1022__51_48.pdb	tortispora_caseinolytica__OG1022__134_1377.pdb	0.957	0.91	C2
27427	OG1022	kluyveromyces_marxianus__OG1022__51_48.pdb	tortispora_caseinolytica__OG1022__134_3196.pdb	0.4119	5.66	None
27428	OG1022	kluyveromyces_marxianus__OG1022__51_48.pdb	torulaspora_delbrueckii__OG1022__135_1828.pdb	0.9825	1.09	C2
27429	OG1022	kluyveromyces_marxianus__OG1022__51_48.pdb	torulaspora_delbrueckii__OG1022__135_654.pdb	0.4154	5.94	None
27430	OG1022	kluyveromyces_marxianus__OG1022__51_48.pdb	vanderwaltozyma_polyspora__OG1022__136_2729.pdb	0.4149	5.84	None
27431	OG1022	kluyveromyces_marxianus__OG1022__51_48.pdb	wickerhamomyces_anomalus__OG1022__139_3364.pdb	0.3771	5.84	None
27432	OG1022	kluyveromyces_marxianus__OG1022__51_48.pdb	wickerhamomyces_anomalus__OG1022__139_4875.pdb	0.9653	0.75	C2
27433	OG1022	kluyveromyces_marxianus__OG1022__51_48.pdb	yHMPu5000034604_sporopachydermia_lactativora_160519__OG1022__170_1227.pdb	0.9568	0.89	C2
27434	OG1022	kluyveromyces_marxianus__OG1022__51_48.pdb	yHMPu5000034604_sporopachydermia_lactativora_160519__OG1022__170_1539.pdb	0.9535	1.07	C2
27435	OG1022	kluyveromyces_marxianus__OG1022__51_48.pdb	yHMPu5000034604_sporopachydermia_lactativora_160519__OG1022__170_2619.pdb	0.9566	0.9	C2
27436	OG1022	kluyveromyces_marxianus__OG1022__51_48.pdb	yHMPu5000034604_sporopachydermia_lactativora_160519__OG1022__170_3003.pdb	0.4132	5.56	None
27437	OG1022	kluyveromyces_marxianus__OG1022__51_48.pdb	yHMPu5000034604_sporopachydermia_lactativora_160519__OG1022__170_3902.pdb	0.9525	0.84	C2
27438	OG1022	kluyveromyces_marxianus__OG1022__51_48.pdb	yHMPu5000034957_hanseniaspora_osmophila_160519__OG1022__247_3478.pdb	0.9921	0.62	C2
27439	OG1022	kluyveromyces_marxianus__OG1022__51_48.pdb	yHMPu5000034957_hanseniaspora_osmophila_160519__OG1022__247_907.pdb	0.4151	5.77	None
27440	OG1022	kluyveromyces_marxianus__OG1022__51_48.pdb	yarrowia_lipolytica__OG1022__144_2692.pdb	0.4139	5.62	None
27441	OG1022	kluyveromyces_marxianus__OG1022__51_48.pdb	yarrowia_lipolytica__OG1022__144_5243.pdb	0.9417	0.96	C2
27442	OG1022	komagataella_pastoris__OG1022__52_1695.pdb	lachancea_thermotolerans__OG1022__64_3450.pdb	0.4263	5.74	None
27443	OG1022	komagataella_pastoris__OG1022__52_1695.pdb	lachancea_thermotolerans__OG1022__64_4098.pdb	0.9942	0.53	C2
27444	OG1022	komagataella_pastoris__OG1022__52_1695.pdb	lipomyces_starkeyi__OG1022__66_4200.pdb	0.9819	1	C2
27445	OG1022	komagataella_pastoris__OG1022__52_1695.pdb	lipomyces_starkeyi__OG1022__66_6766.pdb	0.975	1.08	C2
27446	OG1022	komagataella_pastoris__OG1022__52_1695.pdb	lipomyces_starkeyi__OG1022__66_8533.pdb	0.4257	5.61	None
27447	OG1022	komagataella_pastoris__OG1022__52_1695.pdb	ogataea_parapolymorpha__OG1022__104_1553.pdb	0.4252	5.67	None
27448	OG1022	komagataella_pastoris__OG1022__52_1695.pdb	ogataea_parapolymorpha__OG1022__104_266.pdb	0.9887	0.63	C2
27449	OG1022	komagataella_pastoris__OG1022__52_1695.pdb	pachysolen_tannophilus__OG1022__106_3162.pdb	0.4283	5.62	None
27450	OG1022	komagataella_pastoris__OG1022__52_1695.pdb	pachysolen_tannophilus__OG1022__106_4925.pdb	0.9887	0.48	C2
27451	OG1022	komagataella_pastoris__OG1022__52_1695.pdb	pachysolen_tannophilus__OG1022__106_5001.pdb	0.9953	0.45	C2
27452	OG1022	komagataella_pastoris__OG1022__52_1695.pdb	tortispora_caseinolytica__OG1022__134_1377.pdb	0.9874	0.65	C2
27453	OG1022	komagataella_pastoris__OG1022__52_1695.pdb	tortispora_caseinolytica__OG1022__134_3196.pdb	0.4232	5.6	None
27454	OG1022	komagataella_pastoris__OG1022__52_1695.pdb	torulaspora_delbrueckii__OG1022__135_1828.pdb	0.9914	0.63	C2
27455	OG1022	komagataella_pastoris__OG1022__52_1695.pdb	torulaspora_delbrueckii__OG1022__135_654.pdb	0.4256	5.8	None
27456	OG1022	komagataella_pastoris__OG1022__52_1695.pdb	vanderwaltozyma_polyspora__OG1022__136_2729.pdb	0.4261	5.79	None
27457	OG1022	komagataella_pastoris__OG1022__52_1695.pdb	wickerhamomyces_anomalus__OG1022__139_3364.pdb	0.4284	5.5	None
27458	OG1022	komagataella_pastoris__OG1022__52_1695.pdb	wickerhamomyces_anomalus__OG1022__139_4875.pdb	0.9887	0.91	C2
27459	OG1022	komagataella_pastoris__OG1022__52_1695.pdb	yHMPu5000034604_sporopachydermia_lactativora_160519__OG1022__170_1227.pdb	0.9869	0.67	C2
27460	OG1022	komagataella_pastoris__OG1022__52_1695.pdb	yHMPu5000034604_sporopachydermia_lactativora_160519__OG1022__170_1539.pdb	0.9787	0.86	C2
27461	OG1022	komagataella_pastoris__OG1022__52_1695.pdb	yHMPu5000034604_sporopachydermia_lactativora_160519__OG1022__170_2619.pdb	0.9866	0.67	C2
27462	OG1022	komagataella_pastoris__OG1022__52_1695.pdb	yHMPu5000034604_sporopachydermia_lactativora_160519__OG1022__170_3003.pdb	0.4249	5.53	None
27463	OG1022	komagataella_pastoris__OG1022__52_1695.pdb	yHMPu5000034604_sporopachydermia_lactativora_160519__OG1022__170_3902.pdb	0.986	0.58	C2
27464	OG1022	komagataella_pastoris__OG1022__52_1695.pdb	yHMPu5000034957_hanseniaspora_osmophila_160519__OG1022__247_3478.pdb	0.9936	0.55	C2
27465	OG1022	komagataella_pastoris__OG1022__52_1695.pdb	yHMPu5000034957_hanseniaspora_osmophila_160519__OG1022__247_907.pdb	0.4269	5.75	None
27466	OG1022	komagataella_pastoris__OG1022__52_1695.pdb	yarrowia_lipolytica__OG1022__144_2692.pdb	0.4252	5.58	None
27467	OG1022	komagataella_pastoris__OG1022__52_1695.pdb	yarrowia_lipolytica__OG1022__144_5243.pdb	0.9691	0.94	C2
27468	OG1022	lachancea_thermotolerans__OG1022__64_3450.pdb	lachancea_thermotolerans__OG1022__64_4098.pdb	0.4482	5.82	None
27469	OG1022	lachancea_thermotolerans__OG1022__64_3450.pdb	lipomyces_starkeyi__OG1022__66_4200.pdb	0.4429	5.71	None
27470	OG1022	lachancea_thermotolerans__OG1022__64_3450.pdb	lipomyces_starkeyi__OG1022__66_6766.pdb	0.4498	5.78	None
27471	OG1022	lachancea_thermotolerans__OG1022__64_3450.pdb	lipomyces_starkeyi__OG1022__66_8533.pdb	0.9306	1.2	C1
27472	OG1022	lachancea_thermotolerans__OG1022__64_3450.pdb	ogataea_parapolymorpha__OG1022__104_1553.pdb	0.9266	1.36	C1
27473	OG1022	lachancea_thermotolerans__OG1022__64_3450.pdb	ogataea_parapolymorpha__OG1022__104_266.pdb	0.4463	5.68	None
27474	OG1022	lachancea_thermotolerans__OG1022__64_3450.pdb	pachysolen_tannophilus__OG1022__106_3162.pdb	0.9603	0.78	C1
27475	OG1022	lachancea_thermotolerans__OG1022__64_3450.pdb	pachysolen_tannophilus__OG1022__106_4925.pdb	0.4436	5.78	None
27476	OG1022	lachancea_thermotolerans__OG1022__64_3450.pdb	pachysolen_tannophilus__OG1022__106_5001.pdb	0.448	5.84	None
27477	OG1022	lachancea_thermotolerans__OG1022__64_3450.pdb	tortispora_caseinolytica__OG1022__134_1377.pdb	0.4458	5.88	None
27478	OG1022	lachancea_thermotolerans__OG1022__64_3450.pdb	tortispora_caseinolytica__OG1022__134_3196.pdb	0.9293	1.17	C1
27479	OG1022	lachancea_thermotolerans__OG1022__64_3450.pdb	torulaspora_delbrueckii__OG1022__135_1828.pdb	0.4171	5.59	None
27480	OG1022	lachancea_thermotolerans__OG1022__64_3450.pdb	torulaspora_delbrueckii__OG1022__135_654.pdb	0.9505	1	C1
27481	OG1022	lachancea_thermotolerans__OG1022__64_3450.pdb	vanderwaltozyma_polyspora__OG1022__136_2729.pdb	0.9518	0.92	C1
27482	OG1022	lachancea_thermotolerans__OG1022__64_3450.pdb	wickerhamomyces_anomalus__OG1022__139_3364.pdb	0.935	1.27	C1
27483	OG1022	lachancea_thermotolerans__OG1022__64_3450.pdb	wickerhamomyces_anomalus__OG1022__139_4875.pdb	0.4484	5.77	None
27484	OG1022	lachancea_thermotolerans__OG1022__64_3450.pdb	yHMPu5000034604_sporopachydermia_lactativora_160519__OG1022__170_1227.pdb	0.4487	5.88	None
27485	OG1022	lachancea_thermotolerans__OG1022__64_3450.pdb	yHMPu5000034604_sporopachydermia_lactativora_160519__OG1022__170_1539.pdb	0.449	5.7	None
27486	OG1022	lachancea_thermotolerans__OG1022__64_3450.pdb	yHMPu5000034604_sporopachydermia_lactativora_160519__OG1022__170_2619.pdb	0.4466	5.9	None
27487	OG1022	lachancea_thermotolerans__OG1022__64_3450.pdb	yHMPu5000034604_sporopachydermia_lactativora_160519__OG1022__170_3003.pdb	0.9521	0.94	C1
27488	OG1022	lachancea_thermotolerans__OG1022__64_3450.pdb	yHMPu5000034604_sporopachydermia_lactativora_160519__OG1022__170_3902.pdb	0.4472	5.83	None
27489	OG1022	lachancea_thermotolerans__OG1022__64_3450.pdb	yHMPu5000034957_hanseniaspora_osmophila_160519__OG1022__247_3478.pdb	0.4469	5.65	None
27490	OG1022	lachancea_thermotolerans__OG1022__64_3450.pdb	yHMPu5000034957_hanseniaspora_osmophila_160519__OG1022__247_907.pdb	0.9506	0.65	C1
27491	OG1022	lachancea_thermotolerans__OG1022__64_3450.pdb	yarrowia_lipolytica__OG1022__144_2692.pdb	0.9453	0.82	C1
27492	OG1022	lachancea_thermotolerans__OG1022__64_3450.pdb	yarrowia_lipolytica__OG1022__144_5243.pdb	0.446	5.77	None
27493	OG1022	lachancea_thermotolerans__OG1022__64_4098.pdb	lipomyces_starkeyi__OG1022__66_4200.pdb	0.9673	1.1	C2
27494	OG1022	lachancea_thermotolerans__OG1022__64_4098.pdb	lipomyces_starkeyi__OG1022__66_6766.pdb	0.9558	0.85	C2
27495	OG1022	lachancea_thermotolerans__OG1022__64_4098.pdb	lipomyces_starkeyi__OG1022__66_8533.pdb	0.4136	5.49	None
27496	OG1022	lachancea_thermotolerans__OG1022__64_4098.pdb	ogataea_parapolymorpha__OG1022__104_1553.pdb	0.4161	5.76	None
27497	OG1022	lachancea_thermotolerans__OG1022__64_4098.pdb	ogataea_parapolymorpha__OG1022__104_266.pdb	0.9628	0.57	C2
27498	OG1022	lachancea_thermotolerans__OG1022__64_4098.pdb	pachysolen_tannophilus__OG1022__106_3162.pdb	0.4162	5.53	None
27499	OG1022	lachancea_thermotolerans__OG1022__64_4098.pdb	pachysolen_tannophilus__OG1022__106_4925.pdb	0.9569	0.71	C2
27500	OG1022	lachancea_thermotolerans__OG1022__64_4098.pdb	pachysolen_tannophilus__OG1022__106_5001.pdb	0.9643	0.66	C2
27501	OG1022	lachancea_thermotolerans__OG1022__64_4098.pdb	tortispora_caseinolytica__OG1022__134_1377.pdb	0.9625	0.77	C2
27502	OG1022	lachancea_thermotolerans__OG1022__64_4098.pdb	tortispora_caseinolytica__OG1022__134_3196.pdb	0.4124	5.55	None
27503	OG1022	lachancea_thermotolerans__OG1022__64_4098.pdb	torulaspora_delbrueckii__OG1022__135_1828.pdb	0.9864	0.92	C2
27504	OG1022	lachancea_thermotolerans__OG1022__64_4098.pdb	torulaspora_delbrueckii__OG1022__135_654.pdb	0.4151	5.87	None
27505	OG1022	lachancea_thermotolerans__OG1022__64_4098.pdb	vanderwaltozyma_polyspora__OG1022__136_2729.pdb	0.3873	5.69	None
27506	OG1022	lachancea_thermotolerans__OG1022__64_4098.pdb	wickerhamomyces_anomalus__OG1022__139_3364.pdb	0.3783	5.81	None
27507	OG1022	lachancea_thermotolerans__OG1022__64_4098.pdb	wickerhamomyces_anomalus__OG1022__139_4875.pdb	0.967	0.7	C2
27508	OG1022	lachancea_thermotolerans__OG1022__64_4098.pdb	yHMPu5000034604_sporopachydermia_lactativora_160519__OG1022__170_1227.pdb	0.9622	0.72	C2
27509	OG1022	lachancea_thermotolerans__OG1022__64_4098.pdb	yHMPu5000034604_sporopachydermia_lactativora_160519__OG1022__170_1539.pdb	0.9583	0.95	C2
27510	OG1022	lachancea_thermotolerans__OG1022__64_4098.pdb	yHMPu5000034604_sporopachydermia_lactativora_160519__OG1022__170_2619.pdb	0.962	0.72	C2
27511	OG1022	lachancea_thermotolerans__OG1022__64_4098.pdb	yHMPu5000034604_sporopachydermia_lactativora_160519__OG1022__170_3003.pdb	0.4136	5.49	None
27512	OG1022	lachancea_thermotolerans__OG1022__64_4098.pdb	yHMPu5000034604_sporopachydermia_lactativora_160519__OG1022__170_3902.pdb	0.9584	0.62	C2
27513	OG1022	lachancea_thermotolerans__OG1022__64_4098.pdb	yHMPu5000034957_hanseniaspora_osmophila_160519__OG1022__247_3478.pdb	0.9964	0.4	C2
27514	OG1022	lachancea_thermotolerans__OG1022__64_4098.pdb	yHMPu5000034957_hanseniaspora_osmophila_160519__OG1022__247_907.pdb	0.4161	5.81	None
27515	OG1022	lachancea_thermotolerans__OG1022__64_4098.pdb	yarrowia_lipolytica__OG1022__144_2692.pdb	0.4143	5.58	None
27516	OG1022	lachancea_thermotolerans__OG1022__64_4098.pdb	yarrowia_lipolytica__OG1022__144_5243.pdb	0.9445	0.89	C2
27517	OG1022	lipomyces_starkeyi__OG1022__66_4200.pdb	lipomyces_starkeyi__OG1022__66_6766.pdb	0.9419	1.22	C2
27518	OG1022	lipomyces_starkeyi__OG1022__66_4200.pdb	lipomyces_starkeyi__OG1022__66_8533.pdb	0.3735	5.84	None
27519	OG1022	lipomyces_starkeyi__OG1022__66_4200.pdb	ogataea_parapolymorpha__OG1022__104_1553.pdb	0.4161	5.7	None
27520	OG1022	lipomyces_starkeyi__OG1022__66_4200.pdb	ogataea_parapolymorpha__OG1022__104_266.pdb	0.9458	0.97	C2
27521	OG1022	lipomyces_starkeyi__OG1022__66_4200.pdb	pachysolen_tannophilus__OG1022__106_3162.pdb	0.3843	5.54	None
27522	OG1022	lipomyces_starkeyi__OG1022__66_4200.pdb	pachysolen_tannophilus__OG1022__106_4925.pdb	0.9394	1.04	C2
27523	OG1022	lipomyces_starkeyi__OG1022__66_4200.pdb	pachysolen_tannophilus__OG1022__106_5001.pdb	0.9476	1.01	C2
27524	OG1022	lipomyces_starkeyi__OG1022__66_4200.pdb	tortispora_caseinolytica__OG1022__134_1377.pdb	0.9513	0.86	C2
27525	OG1022	lipomyces_starkeyi__OG1022__66_4200.pdb	tortispora_caseinolytica__OG1022__134_3196.pdb	0.4111	5.6	None
27526	OG1022	lipomyces_starkeyi__OG1022__66_4200.pdb	torulaspora_delbrueckii__OG1022__135_1828.pdb	0.9553	1.66	C2
27527	OG1022	lipomyces_starkeyi__OG1022__66_4200.pdb	torulaspora_delbrueckii__OG1022__135_654.pdb	0.4142	5.73	None
27528	OG1022	lipomyces_starkeyi__OG1022__66_4200.pdb	vanderwaltozyma_polyspora__OG1022__136_2729.pdb	0.3859	5.65	None
27529	OG1022	lipomyces_starkeyi__OG1022__66_4200.pdb	wickerhamomyces_anomalus__OG1022__139_3364.pdb	0.4105	5.64	None
27530	OG1022	lipomyces_starkeyi__OG1022__66_4200.pdb	wickerhamomyces_anomalus__OG1022__139_4875.pdb	0.9514	0.89	C2
27531	OG1022	lipomyces_starkeyi__OG1022__66_4200.pdb	yHMPu5000034604_sporopachydermia_lactativora_160519__OG1022__170_1227.pdb	0.9488	0.92	C2
27532	OG1022	lipomyces_starkeyi__OG1022__66_4200.pdb	yHMPu5000034604_sporopachydermia_lactativora_160519__OG1022__170_1539.pdb	0.9506	0.93	C2
27533	OG1022	lipomyces_starkeyi__OG1022__66_4200.pdb	yHMPu5000034604_sporopachydermia_lactativora_160519__OG1022__170_2619.pdb	0.9494	0.9	C2
27534	OG1022	lipomyces_starkeyi__OG1022__66_4200.pdb	yHMPu5000034604_sporopachydermia_lactativora_160519__OG1022__170_3003.pdb	0.4122	5.43	None
27535	OG1022	lipomyces_starkeyi__OG1022__66_4200.pdb	yHMPu5000034604_sporopachydermia_lactativora_160519__OG1022__170_3902.pdb	0.944	0.93	C2
27536	OG1022	lipomyces_starkeyi__OG1022__66_4200.pdb	yHMPu5000034957_hanseniaspora_osmophila_160519__OG1022__247_3478.pdb	0.9621	1.27	C2
27537	OG1022	lipomyces_starkeyi__OG1022__66_4200.pdb	yHMPu5000034957_hanseniaspora_osmophila_160519__OG1022__247_907.pdb	0.3897	5.52	None
27538	OG1022	lipomyces_starkeyi__OG1022__66_4200.pdb	yarrowia_lipolytica__OG1022__144_2692.pdb	0.4127	5.52	None
27539	OG1022	lipomyces_starkeyi__OG1022__66_4200.pdb	yarrowia_lipolytica__OG1022__144_5243.pdb	0.9436	0.66	C2
27540	OG1022	lipomyces_starkeyi__OG1022__66_6766.pdb	lipomyces_starkeyi__OG1022__66_8533.pdb	0.4238	5.72	None
27541	OG1022	lipomyces_starkeyi__OG1022__66_6766.pdb	ogataea_parapolymorpha__OG1022__104_1553.pdb	0.4264	5.71	None
27542	OG1022	lipomyces_starkeyi__OG1022__66_6766.pdb	ogataea_parapolymorpha__OG1022__104_266.pdb	0.9744	0.93	C2
27543	OG1022	lipomyces_starkeyi__OG1022__66_6766.pdb	pachysolen_tannophilus__OG1022__106_3162.pdb	0.4269	5.59	None
27544	OG1022	lipomyces_starkeyi__OG1022__66_6766.pdb	pachysolen_tannophilus__OG1022__106_4925.pdb	0.9654	1.1	C2
27545	OG1022	lipomyces_starkeyi__OG1022__66_6766.pdb	pachysolen_tannophilus__OG1022__106_5001.pdb	0.9744	1.04	C2
27546	OG1022	lipomyces_starkeyi__OG1022__66_6766.pdb	tortispora_caseinolytica__OG1022__134_1377.pdb	0.9817	1.11	C2
27547	OG1022	lipomyces_starkeyi__OG1022__66_6766.pdb	tortispora_caseinolytica__OG1022__134_3196.pdb	0.4209	5.54	None
27548	OG1022	lipomyces_starkeyi__OG1022__66_6766.pdb	torulaspora_delbrueckii__OG1022__135_1828.pdb	0.9824	0.86	C2
27549	OG1022	lipomyces_starkeyi__OG1022__66_6766.pdb	torulaspora_delbrueckii__OG1022__135_654.pdb	0.4238	5.73	None
27550	OG1022	lipomyces_starkeyi__OG1022__66_6766.pdb	vanderwaltozyma_polyspora__OG1022__136_2729.pdb	0.4247	5.7	None
27551	OG1022	lipomyces_starkeyi__OG1022__66_6766.pdb	wickerhamomyces_anomalus__OG1022__139_3364.pdb	0.4286	5.56	None
27552	OG1022	lipomyces_starkeyi__OG1022__66_6766.pdb	wickerhamomyces_anomalus__OG1022__139_4875.pdb	0.9791	0.9	C2
27553	OG1022	lipomyces_starkeyi__OG1022__66_6766.pdb	yHMPu5000034604_sporopachydermia_lactativora_160519__OG1022__170_1227.pdb	0.9791	0.92	C2
27554	OG1022	lipomyces_starkeyi__OG1022__66_6766.pdb	yHMPu5000034604_sporopachydermia_lactativora_160519__OG1022__170_1539.pdb	0.9736	1	C2
27555	OG1022	lipomyces_starkeyi__OG1022__66_6766.pdb	yHMPu5000034604_sporopachydermia_lactativora_160519__OG1022__170_2619.pdb	0.9796	0.91	C2
27556	OG1022	lipomyces_starkeyi__OG1022__66_6766.pdb	yHMPu5000034604_sporopachydermia_lactativora_160519__OG1022__170_3003.pdb	0.4234	5.52	None
27557	OG1022	lipomyces_starkeyi__OG1022__66_6766.pdb	yHMPu5000034604_sporopachydermia_lactativora_160519__OG1022__170_3902.pdb	0.979	1	C2
27558	OG1022	lipomyces_starkeyi__OG1022__66_6766.pdb	yHMPu5000034957_hanseniaspora_osmophila_160519__OG1022__247_3478.pdb	0.9833	0.82	C2
27559	OG1022	lipomyces_starkeyi__OG1022__66_6766.pdb	yHMPu5000034957_hanseniaspora_osmophila_160519__OG1022__247_907.pdb	0.4263	5.88	None
27560	OG1022	lipomyces_starkeyi__OG1022__66_6766.pdb	yarrowia_lipolytica__OG1022__144_2692.pdb	0.4224	5.55	None
27561	OG1022	lipomyces_starkeyi__OG1022__66_6766.pdb	yarrowia_lipolytica__OG1022__144_5243.pdb	0.9672	1.17	C2
27562	OG1022	lipomyces_starkeyi__OG1022__66_8533.pdb	ogataea_parapolymorpha__OG1022__104_1553.pdb	0.952	1.59	C1
27563	OG1022	lipomyces_starkeyi__OG1022__66_8533.pdb	ogataea_parapolymorpha__OG1022__104_266.pdb	0.4515	5.46	None
27564	OG1022	lipomyces_starkeyi__OG1022__66_8533.pdb	pachysolen_tannophilus__OG1022__106_3162.pdb	0.9591	1.05	C1
27565	OG1022	lipomyces_starkeyi__OG1022__66_8533.pdb	pachysolen_tannophilus__OG1022__106_4925.pdb	0.4495	5.67	None
27566	OG1022	lipomyces_starkeyi__OG1022__66_8533.pdb	pachysolen_tannophilus__OG1022__106_5001.pdb	0.4484	5.64	None
27567	OG1022	lipomyces_starkeyi__OG1022__66_8533.pdb	tortispora_caseinolytica__OG1022__134_1377.pdb	0.4513	5.57	None
27568	OG1022	lipomyces_starkeyi__OG1022__66_8533.pdb	tortispora_caseinolytica__OG1022__134_3196.pdb	0.966	0.88	C1
27569	OG1022	lipomyces_starkeyi__OG1022__66_8533.pdb	torulaspora_delbrueckii__OG1022__135_1828.pdb	0.4488	5.74	None
27570	OG1022	lipomyces_starkeyi__OG1022__66_8533.pdb	torulaspora_delbrueckii__OG1022__135_654.pdb	0.9538	0.85	C1
27571	OG1022	lipomyces_starkeyi__OG1022__66_8533.pdb	vanderwaltozyma_polyspora__OG1022__136_2729.pdb	0.9516	1	C1
27572	OG1022	lipomyces_starkeyi__OG1022__66_8533.pdb	wickerhamomyces_anomalus__OG1022__139_3364.pdb	0.9648	1.13	C1
27573	OG1022	lipomyces_starkeyi__OG1022__66_8533.pdb	wickerhamomyces_anomalus__OG1022__139_4875.pdb	0.4543	5.64	None
27574	OG1022	lipomyces_starkeyi__OG1022__66_8533.pdb	yHMPu5000034604_sporopachydermia_lactativora_160519__OG1022__170_1227.pdb	0.454	5.58	None
27575	OG1022	lipomyces_starkeyi__OG1022__66_8533.pdb	yHMPu5000034604_sporopachydermia_lactativora_160519__OG1022__170_1539.pdb	0.4542	5.47	None
27576	OG1022	lipomyces_starkeyi__OG1022__66_8533.pdb	yHMPu5000034604_sporopachydermia_lactativora_160519__OG1022__170_2619.pdb	0.4532	5.6	None
27577	OG1022	lipomyces_starkeyi__OG1022__66_8533.pdb	yHMPu5000034604_sporopachydermia_lactativora_160519__OG1022__170_3003.pdb	0.9683	1	C1
27578	OG1022	lipomyces_starkeyi__OG1022__66_8533.pdb	yHMPu5000034604_sporopachydermia_lactativora_160519__OG1022__170_3902.pdb	0.4545	5.7	None
27579	OG1022	lipomyces_starkeyi__OG1022__66_8533.pdb	yHMPu5000034957_hanseniaspora_osmophila_160519__OG1022__247_3478.pdb	0.4542	5.64	None
27580	OG1022	lipomyces_starkeyi__OG1022__66_8533.pdb	yHMPu5000034957_hanseniaspora_osmophila_160519__OG1022__247_907.pdb	0.9497	0.95	C1
27581	OG1022	lipomyces_starkeyi__OG1022__66_8533.pdb	yarrowia_lipolytica__OG1022__144_2692.pdb	0.9569	0.93	C1
27582	OG1022	lipomyces_starkeyi__OG1022__66_8533.pdb	yarrowia_lipolytica__OG1022__144_5243.pdb	0.4512	5.6	None
27583	OG1022	ogataea_parapolymorpha__OG1022__104_1553.pdb	ogataea_parapolymorpha__OG1022__104_266.pdb	0.4486	5.74	None
27584	OG1022	ogataea_parapolymorpha__OG1022__104_1553.pdb	pachysolen_tannophilus__OG1022__106_3162.pdb	0.9311	1.22	C1
27585	OG1022	ogataea_parapolymorpha__OG1022__104_1553.pdb	pachysolen_tannophilus__OG1022__106_4925.pdb	0.4442	5.73	None
27586	OG1022	ogataea_parapolymorpha__OG1022__104_1553.pdb	pachysolen_tannophilus__OG1022__106_5001.pdb	0.4493	5.78	None
27587	OG1022	ogataea_parapolymorpha__OG1022__104_1553.pdb	tortispora_caseinolytica__OG1022__134_1377.pdb	0.4466	5.79	None
27588	OG1022	ogataea_parapolymorpha__OG1022__104_1553.pdb	tortispora_caseinolytica__OG1022__134_3196.pdb	0.9249	1.35	C1
27589	OG1022	ogataea_parapolymorpha__OG1022__104_1553.pdb	torulaspora_delbrueckii__OG1022__135_1828.pdb	0.4517	5.92	None
27590	OG1022	ogataea_parapolymorpha__OG1022__104_1553.pdb	torulaspora_delbrueckii__OG1022__135_654.pdb	0.9391	1.42	C1
27591	OG1022	ogataea_parapolymorpha__OG1022__104_1553.pdb	vanderwaltozyma_polyspora__OG1022__136_2729.pdb	0.9281	1.34	C1
27592	OG1022	ogataea_parapolymorpha__OG1022__104_1553.pdb	wickerhamomyces_anomalus__OG1022__139_3364.pdb	0.9538	1.16	C1
27593	OG1022	ogataea_parapolymorpha__OG1022__104_1553.pdb	wickerhamomyces_anomalus__OG1022__139_4875.pdb	0.4476	5.71	None
27594	OG1022	ogataea_parapolymorpha__OG1022__104_1553.pdb	yHMPu5000034604_sporopachydermia_lactativora_160519__OG1022__170_1227.pdb	0.4501	5.76	None
27595	OG1022	ogataea_parapolymorpha__OG1022__104_1553.pdb	yHMPu5000034604_sporopachydermia_lactativora_160519__OG1022__170_1539.pdb	0.4481	5.7	None
27596	OG1022	ogataea_parapolymorpha__OG1022__104_1553.pdb	yHMPu5000034604_sporopachydermia_lactativora_160519__OG1022__170_2619.pdb	0.4496	5.82	None
27597	OG1022	ogataea_parapolymorpha__OG1022__104_1553.pdb	yHMPu5000034604_sporopachydermia_lactativora_160519__OG1022__170_3003.pdb	0.9263	1.26	C1
27598	OG1022	ogataea_parapolymorpha__OG1022__104_1553.pdb	yHMPu5000034604_sporopachydermia_lactativora_160519__OG1022__170_3902.pdb	0.4491	5.7	None
27599	OG1022	ogataea_parapolymorpha__OG1022__104_1553.pdb	yHMPu5000034957_hanseniaspora_osmophila_160519__OG1022__247_3478.pdb	0.4484	5.74	None
27600	OG1022	ogataea_parapolymorpha__OG1022__104_1553.pdb	yHMPu5000034957_hanseniaspora_osmophila_160519__OG1022__247_907.pdb	0.9278	1.36	C1
27601	OG1022	ogataea_parapolymorpha__OG1022__104_1553.pdb	yarrowia_lipolytica__OG1022__144_2692.pdb	0.9152	1.29	C1
27602	OG1022	ogataea_parapolymorpha__OG1022__104_1553.pdb	yarrowia_lipolytica__OG1022__144_5243.pdb	0.4473	5.76	None
27603	OG1022	ogataea_parapolymorpha__OG1022__104_266.pdb	pachysolen_tannophilus__OG1022__106_3162.pdb	0.4262	5.64	None
27604	OG1022	ogataea_parapolymorpha__OG1022__104_266.pdb	pachysolen_tannophilus__OG1022__106_4925.pdb	0.9832	0.73	C2
27605	OG1022	ogataea_parapolymorpha__OG1022__104_266.pdb	pachysolen_tannophilus__OG1022__106_5001.pdb	0.9923	0.64	C2
27606	OG1022	ogataea_parapolymorpha__OG1022__104_266.pdb	tortispora_caseinolytica__OG1022__134_1377.pdb	0.9864	0.62	C2
27607	OG1022	ogataea_parapolymorpha__OG1022__104_266.pdb	tortispora_caseinolytica__OG1022__134_3196.pdb	0.4195	5.58	None
27608	OG1022	ogataea_parapolymorpha__OG1022__104_266.pdb	torulaspora_delbrueckii__OG1022__135_1828.pdb	0.9903	0.73	C2
27609	OG1022	ogataea_parapolymorpha__OG1022__104_266.pdb	torulaspora_delbrueckii__OG1022__135_654.pdb	0.4237	5.9	None
27610	OG1022	ogataea_parapolymorpha__OG1022__104_266.pdb	vanderwaltozyma_polyspora__OG1022__136_2729.pdb	0.424	5.9	None
27611	OG1022	ogataea_parapolymorpha__OG1022__104_266.pdb	wickerhamomyces_anomalus__OG1022__139_3364.pdb	0.4262	5.57	None
27612	OG1022	ogataea_parapolymorpha__OG1022__104_266.pdb	wickerhamomyces_anomalus__OG1022__139_4875.pdb	0.9852	0.9	C2
27613	OG1022	ogataea_parapolymorpha__OG1022__104_266.pdb	yHMPu5000034604_sporopachydermia_lactativora_160519__OG1022__170_1227.pdb	0.987	0.56	C2
27614	OG1022	ogataea_parapolymorpha__OG1022__104_266.pdb	yHMPu5000034604_sporopachydermia_lactativora_160519__OG1022__170_1539.pdb	0.9808	0.83	C2
27615	OG1022	ogataea_parapolymorpha__OG1022__104_266.pdb	yHMPu5000034604_sporopachydermia_lactativora_160519__OG1022__170_2619.pdb	0.9872	0.55	C2
27616	OG1022	ogataea_parapolymorpha__OG1022__104_266.pdb	yHMPu5000034604_sporopachydermia_lactativora_160519__OG1022__170_3003.pdb	0.4223	5.65	None
27617	OG1022	ogataea_parapolymorpha__OG1022__104_266.pdb	yHMPu5000034604_sporopachydermia_lactativora_160519__OG1022__170_3902.pdb	0.985	0.53	C2
27618	OG1022	ogataea_parapolymorpha__OG1022__104_266.pdb	yHMPu5000034957_hanseniaspora_osmophila_160519__OG1022__247_3478.pdb	0.9941	0.51	C2
27619	OG1022	ogataea_parapolymorpha__OG1022__104_266.pdb	yHMPu5000034957_hanseniaspora_osmophila_160519__OG1022__247_907.pdb	0.4255	5.85	None
27620	OG1022	ogataea_parapolymorpha__OG1022__104_266.pdb	yarrowia_lipolytica__OG1022__144_2692.pdb	0.4221	5.63	None
27621	OG1022	ogataea_parapolymorpha__OG1022__104_266.pdb	yarrowia_lipolytica__OG1022__144_5243.pdb	0.9686	0.9	C2
27622	OG1022	pachysolen_tannophilus__OG1022__106_3162.pdb	pachysolen_tannophilus__OG1022__106_4925.pdb	0.453	5.61	None
27623	OG1022	pachysolen_tannophilus__OG1022__106_3162.pdb	pachysolen_tannophilus__OG1022__106_5001.pdb	0.4584	5.64	None
27624	OG1022	pachysolen_tannophilus__OG1022__106_3162.pdb	tortispora_caseinolytica__OG1022__134_1377.pdb	0.4565	5.68	None
27625	OG1022	pachysolen_tannophilus__OG1022__106_3162.pdb	tortispora_caseinolytica__OG1022__134_3196.pdb	0.9571	1.03	C1
27626	OG1022	pachysolen_tannophilus__OG1022__106_3162.pdb	torulaspora_delbrueckii__OG1022__135_1828.pdb	0.4228	5.58	None
27627	OG1022	pachysolen_tannophilus__OG1022__106_3162.pdb	torulaspora_delbrueckii__OG1022__135_654.pdb	0.961	0.75	C1
27628	OG1022	pachysolen_tannophilus__OG1022__106_3162.pdb	vanderwaltozyma_polyspora__OG1022__136_2729.pdb	0.9614	0.72	C1
27629	OG1022	pachysolen_tannophilus__OG1022__106_3162.pdb	wickerhamomyces_anomalus__OG1022__139_3364.pdb	0.9646	1.13	C1
27630	OG1022	pachysolen_tannophilus__OG1022__106_3162.pdb	wickerhamomyces_anomalus__OG1022__139_4875.pdb	0.4593	5.61	None
27631	OG1022	pachysolen_tannophilus__OG1022__106_3162.pdb	yHMPu5000034604_sporopachydermia_lactativora_160519__OG1022__170_1227.pdb	0.4581	5.69	None
27632	OG1022	pachysolen_tannophilus__OG1022__106_3162.pdb	yHMPu5000034604_sporopachydermia_lactativora_160519__OG1022__170_1539.pdb	0.4261	5.56	None
27633	OG1022	pachysolen_tannophilus__OG1022__106_3162.pdb	yHMPu5000034604_sporopachydermia_lactativora_160519__OG1022__170_2619.pdb	0.4558	5.57	None
27634	OG1022	pachysolen_tannophilus__OG1022__106_3162.pdb	yHMPu5000034604_sporopachydermia_lactativora_160519__OG1022__170_3003.pdb	0.9839	0.62	C1
27635	OG1022	pachysolen_tannophilus__OG1022__106_3162.pdb	yHMPu5000034604_sporopachydermia_lactativora_160519__OG1022__170_3902.pdb	0.4576	5.71	None
27636	OG1022	pachysolen_tannophilus__OG1022__106_3162.pdb	yHMPu5000034957_hanseniaspora_osmophila_160519__OG1022__247_3478.pdb	0.4176	5.62	None
27637	OG1022	pachysolen_tannophilus__OG1022__106_3162.pdb	yHMPu5000034957_hanseniaspora_osmophila_160519__OG1022__247_907.pdb	0.9625	0.78	C1
27638	OG1022	pachysolen_tannophilus__OG1022__106_3162.pdb	yarrowia_lipolytica__OG1022__144_2692.pdb	0.9749	0.81	C1
27639	OG1022	pachysolen_tannophilus__OG1022__106_3162.pdb	yarrowia_lipolytica__OG1022__144_5243.pdb	0.4576	5.63	None
27640	OG1022	pachysolen_tannophilus__OG1022__106_4925.pdb	pachysolen_tannophilus__OG1022__106_5001.pdb	0.9966	0.39	C2
27641	OG1022	pachysolen_tannophilus__OG1022__106_4925.pdb	tortispora_caseinolytica__OG1022__134_1377.pdb	0.9831	0.69	C2
27642	OG1022	pachysolen_tannophilus__OG1022__106_4925.pdb	tortispora_caseinolytica__OG1022__134_3196.pdb	0.4166	5.52	None
27643	OG1022	pachysolen_tannophilus__OG1022__106_4925.pdb	torulaspora_delbrueckii__OG1022__135_1828.pdb	0.9889	0.73	C2
27644	OG1022	pachysolen_tannophilus__OG1022__106_4925.pdb	torulaspora_delbrueckii__OG1022__135_654.pdb	0.4204	5.86	None
27645	OG1022	pachysolen_tannophilus__OG1022__106_4925.pdb	vanderwaltozyma_polyspora__OG1022__136_2729.pdb	0.4215	5.8	None
27646	OG1022	pachysolen_tannophilus__OG1022__106_4925.pdb	wickerhamomyces_anomalus__OG1022__139_3364.pdb	0.424	5.56	None
27647	OG1022	pachysolen_tannophilus__OG1022__106_4925.pdb	wickerhamomyces_anomalus__OG1022__139_4875.pdb	0.9832	0.97	C2
27648	OG1022	pachysolen_tannophilus__OG1022__106_4925.pdb	yHMPu5000034604_sporopachydermia_lactativora_160519__OG1022__170_1227.pdb	0.9849	0.63	C2
27649	OG1022	pachysolen_tannophilus__OG1022__106_4925.pdb	yHMPu5000034604_sporopachydermia_lactativora_160519__OG1022__170_1539.pdb	0.9779	0.88	C2
27650	OG1022	pachysolen_tannophilus__OG1022__106_4925.pdb	yHMPu5000034604_sporopachydermia_lactativora_160519__OG1022__170_2619.pdb	0.984	0.66	C2
27651	OG1022	pachysolen_tannophilus__OG1022__106_4925.pdb	yHMPu5000034604_sporopachydermia_lactativora_160519__OG1022__170_3003.pdb	0.4181	5.48	None
27652	OG1022	pachysolen_tannophilus__OG1022__106_4925.pdb	yHMPu5000034604_sporopachydermia_lactativora_160519__OG1022__170_3902.pdb	0.9825	0.6	C2
27653	OG1022	pachysolen_tannophilus__OG1022__106_4925.pdb	yHMPu5000034957_hanseniaspora_osmophila_160519__OG1022__247_3478.pdb	0.9905	0.67	C2
27654	OG1022	pachysolen_tannophilus__OG1022__106_4925.pdb	yHMPu5000034957_hanseniaspora_osmophila_160519__OG1022__247_907.pdb	0.4216	5.78	None
27655	OG1022	pachysolen_tannophilus__OG1022__106_4925.pdb	yarrowia_lipolytica__OG1022__144_2692.pdb	0.384	5.64	None
27656	OG1022	pachysolen_tannophilus__OG1022__106_4925.pdb	yarrowia_lipolytica__OG1022__144_5243.pdb	0.9646	0.97	C2
27657	OG1022	pachysolen_tannophilus__OG1022__106_5001.pdb	tortispora_caseinolytica__OG1022__134_1377.pdb	0.9865	0.57	C2
27658	OG1022	pachysolen_tannophilus__OG1022__106_5001.pdb	tortispora_caseinolytica__OG1022__134_3196.pdb	0.3842	5.69	None
27659	OG1022	pachysolen_tannophilus__OG1022__106_5001.pdb	torulaspora_delbrueckii__OG1022__135_1828.pdb	0.9906	0.67	C2
27660	OG1022	pachysolen_tannophilus__OG1022__106_5001.pdb	torulaspora_delbrueckii__OG1022__135_654.pdb	0.4236	5.92	None
27661	OG1022	pachysolen_tannophilus__OG1022__106_5001.pdb	vanderwaltozyma_polyspora__OG1022__136_2729.pdb	0.4235	5.83	None
27662	OG1022	pachysolen_tannophilus__OG1022__106_5001.pdb	wickerhamomyces_anomalus__OG1022__139_3364.pdb	0.4262	5.54	None
27663	OG1022	pachysolen_tannophilus__OG1022__106_5001.pdb	wickerhamomyces_anomalus__OG1022__139_4875.pdb	0.985	0.93	C2
27664	OG1022	pachysolen_tannophilus__OG1022__106_5001.pdb	yHMPu5000034604_sporopachydermia_lactativora_160519__OG1022__170_1227.pdb	0.9884	0.49	C2
27665	OG1022	pachysolen_tannophilus__OG1022__106_5001.pdb	yHMPu5000034604_sporopachydermia_lactativora_160519__OG1022__170_1539.pdb	0.9808	0.81	C2
27666	OG1022	pachysolen_tannophilus__OG1022__106_5001.pdb	yHMPu5000034604_sporopachydermia_lactativora_160519__OG1022__170_2619.pdb	0.988	0.51	C2
27667	OG1022	pachysolen_tannophilus__OG1022__106_5001.pdb	yHMPu5000034604_sporopachydermia_lactativora_160519__OG1022__170_3003.pdb	0.4217	5.61	None
27668	OG1022	pachysolen_tannophilus__OG1022__106_5001.pdb	yHMPu5000034604_sporopachydermia_lactativora_160519__OG1022__170_3902.pdb	0.9856	0.47	C2
27669	OG1022	pachysolen_tannophilus__OG1022__106_5001.pdb	yHMPu5000034957_hanseniaspora_osmophila_160519__OG1022__247_3478.pdb	0.9914	0.64	C2
27670	OG1022	pachysolen_tannophilus__OG1022__106_5001.pdb	yHMPu5000034957_hanseniaspora_osmophila_160519__OG1022__247_907.pdb	0.4247	5.78	None
27671	OG1022	pachysolen_tannophilus__OG1022__106_5001.pdb	yarrowia_lipolytica__OG1022__144_2692.pdb	0.4221	5.6	None
27672	OG1022	pachysolen_tannophilus__OG1022__106_5001.pdb	yarrowia_lipolytica__OG1022__144_5243.pdb	0.9687	0.87	C2
27673	OG1022	tortispora_caseinolytica__OG1022__134_1377.pdb	tortispora_caseinolytica__OG1022__134_3196.pdb	0.4186	5.55	None
27674	OG1022	tortispora_caseinolytica__OG1022__134_1377.pdb	torulaspora_delbrueckii__OG1022__135_1828.pdb	0.9869	0.88	C2
27675	OG1022	tortispora_caseinolytica__OG1022__134_1377.pdb	torulaspora_delbrueckii__OG1022__135_654.pdb	0.4203	5.77	None
27676	OG1022	tortispora_caseinolytica__OG1022__134_1377.pdb	vanderwaltozyma_polyspora__OG1022__136_2729.pdb	0.4208	5.72	None
27677	OG1022	tortispora_caseinolytica__OG1022__134_1377.pdb	wickerhamomyces_anomalus__OG1022__139_3364.pdb	0.4245	5.6	None
27678	OG1022	tortispora_caseinolytica__OG1022__134_1377.pdb	wickerhamomyces_anomalus__OG1022__139_4875.pdb	0.9827	0.89	C2
27679	OG1022	tortispora_caseinolytica__OG1022__134_1377.pdb	yHMPu5000034604_sporopachydermia_lactativora_160519__OG1022__170_1227.pdb	0.9926	0.6	C2
27680	OG1022	tortispora_caseinolytica__OG1022__134_1377.pdb	yHMPu5000034604_sporopachydermia_lactativora_160519__OG1022__170_1539.pdb	0.9799	0.86	C2
27681	OG1022	tortispora_caseinolytica__OG1022__134_1377.pdb	yHMPu5000034604_sporopachydermia_lactativora_160519__OG1022__170_2619.pdb	0.993	0.58	C2
27682	OG1022	tortispora_caseinolytica__OG1022__134_1377.pdb	yHMPu5000034604_sporopachydermia_lactativora_160519__OG1022__170_3003.pdb	0.4207	5.67	None
27683	OG1022	tortispora_caseinolytica__OG1022__134_1377.pdb	yHMPu5000034604_sporopachydermia_lactativora_160519__OG1022__170_3902.pdb	0.9885	0.48	C2
27684	OG1022	tortispora_caseinolytica__OG1022__134_1377.pdb	yHMPu5000034957_hanseniaspora_osmophila_160519__OG1022__247_3478.pdb	0.9891	0.72	C2
27685	OG1022	tortispora_caseinolytica__OG1022__134_1377.pdb	yHMPu5000034957_hanseniaspora_osmophila_160519__OG1022__247_907.pdb	0.4222	5.7	None
27686	OG1022	tortispora_caseinolytica__OG1022__134_1377.pdb	yarrowia_lipolytica__OG1022__144_2692.pdb	0.4149	5.67	None
27687	OG1022	tortispora_caseinolytica__OG1022__134_1377.pdb	yarrowia_lipolytica__OG1022__144_5243.pdb	0.9743	0.81	C2
27688	OG1022	tortispora_caseinolytica__OG1022__134_3196.pdb	torulaspora_delbrueckii__OG1022__135_1828.pdb	0.4456	5.65	None
27689	OG1022	tortispora_caseinolytica__OG1022__134_3196.pdb	torulaspora_delbrueckii__OG1022__135_654.pdb	0.955	0.91	C1
27690	OG1022	tortispora_caseinolytica__OG1022__134_3196.pdb	vanderwaltozyma_polyspora__OG1022__136_2729.pdb	0.9507	1.16	C1
27691	OG1022	tortispora_caseinolytica__OG1022__134_3196.pdb	wickerhamomyces_anomalus__OG1022__139_3364.pdb	0.9614	1.26	C1
27692	OG1022	tortispora_caseinolytica__OG1022__134_3196.pdb	wickerhamomyces_anomalus__OG1022__139_4875.pdb	0.4555	5.69	None
27693	OG1022	tortispora_caseinolytica__OG1022__134_3196.pdb	yHMPu5000034604_sporopachydermia_lactativora_160519__OG1022__170_1227.pdb	0.4534	5.55	None
27694	OG1022	tortispora_caseinolytica__OG1022__134_3196.pdb	yHMPu5000034604_sporopachydermia_lactativora_160519__OG1022__170_1539.pdb	0.4541	5.54	None
27695	OG1022	tortispora_caseinolytica__OG1022__134_3196.pdb	yHMPu5000034604_sporopachydermia_lactativora_160519__OG1022__170_2619.pdb	0.4519	5.57	None
27696	OG1022	tortispora_caseinolytica__OG1022__134_3196.pdb	yHMPu5000034604_sporopachydermia_lactativora_160519__OG1022__170_3003.pdb	0.9704	0.95	C1
27697	OG1022	tortispora_caseinolytica__OG1022__134_3196.pdb	yHMPu5000034604_sporopachydermia_lactativora_160519__OG1022__170_3902.pdb	0.4533	5.68	None
27698	OG1022	tortispora_caseinolytica__OG1022__134_3196.pdb	yHMPu5000034957_hanseniaspora_osmophila_160519__OG1022__247_3478.pdb	0.4147	5.75	None
27699	OG1022	tortispora_caseinolytica__OG1022__134_3196.pdb	yHMPu5000034957_hanseniaspora_osmophila_160519__OG1022__247_907.pdb	0.9504	1.01	C1
27700	OG1022	tortispora_caseinolytica__OG1022__134_3196.pdb	yarrowia_lipolytica__OG1022__144_2692.pdb	0.9576	0.95	C1
27701	OG1022	tortispora_caseinolytica__OG1022__134_3196.pdb	yarrowia_lipolytica__OG1022__144_5243.pdb	0.452	5.54	None
27702	OG1022	torulaspora_delbrueckii__OG1022__135_1828.pdb	torulaspora_delbrueckii__OG1022__135_654.pdb	0.1815	7.32	None
27703	OG1022	torulaspora_delbrueckii__OG1022__135_1828.pdb	vanderwaltozyma_polyspora__OG1022__136_2729.pdb	0.1142	5.67	None
27704	OG1022	torulaspora_delbrueckii__OG1022__135_1828.pdb	wickerhamomyces_anomalus__OG1022__139_3364.pdb	0.1137	5.8	None
27705	OG1022	torulaspora_delbrueckii__OG1022__135_1828.pdb	wickerhamomyces_anomalus__OG1022__139_4875.pdb	0.2256	0.88	C2
27706	OG1022	torulaspora_delbrueckii__OG1022__135_1828.pdb	yHMPu5000034604_sporopachydermia_lactativora_160519__OG1022__170_1227.pdb	0.225	0.82	C2
27707	OG1022	torulaspora_delbrueckii__OG1022__135_1828.pdb	yHMPu5000034604_sporopachydermia_lactativora_160519__OG1022__170_1539.pdb	0.2251	1.05	C2
27708	OG1022	torulaspora_delbrueckii__OG1022__135_1828.pdb	yHMPu5000034604_sporopachydermia_lactativora_160519__OG1022__170_2619.pdb	0.225	0.81	C2
27709	OG1022	torulaspora_delbrueckii__OG1022__135_1828.pdb	yHMPu5000034604_sporopachydermia_lactativora_160519__OG1022__170_3003.pdb	0.1111	5.69	None
27710	OG1022	torulaspora_delbrueckii__OG1022__135_1828.pdb	yHMPu5000034604_sporopachydermia_lactativora_160519__OG1022__170_3902.pdb	0.2238	0.71	C2
27711	OG1022	torulaspora_delbrueckii__OG1022__135_1828.pdb	yHMPu5000034957_hanseniaspora_osmophila_160519__OG1022__247_3478.pdb	0.2324	1.36	C2
27712	OG1022	torulaspora_delbrueckii__OG1022__135_1828.pdb	yHMPu5000034957_hanseniaspora_osmophila_160519__OG1022__247_907.pdb	0.1233	5.87	None
27713	OG1022	torulaspora_delbrueckii__OG1022__135_1828.pdb	yarrowia_lipolytica__OG1022__144_2692.pdb	0.1205	5.7	None
27714	OG1022	torulaspora_delbrueckii__OG1022__135_1828.pdb	yarrowia_lipolytica__OG1022__144_5243.pdb	0.2219	0.94	C2
27715	OG1022	torulaspora_delbrueckii__OG1022__135_654.pdb	vanderwaltozyma_polyspora__OG1022__136_2729.pdb	0.4397	0.94	C1
27716	OG1022	torulaspora_delbrueckii__OG1022__135_654.pdb	wickerhamomyces_anomalus__OG1022__139_3364.pdb	0.4346	1.03	C1
27717	OG1022	torulaspora_delbrueckii__OG1022__135_654.pdb	wickerhamomyces_anomalus__OG1022__139_4875.pdb	0.2427	5.87	None
27718	OG1022	torulaspora_delbrueckii__OG1022__135_654.pdb	yHMPu5000034604_sporopachydermia_lactativora_160519__OG1022__170_1227.pdb	0.2427	5.82	None
27719	OG1022	torulaspora_delbrueckii__OG1022__135_654.pdb	yHMPu5000034604_sporopachydermia_lactativora_160519__OG1022__170_1539.pdb	0.2429	5.86	None
27720	OG1022	torulaspora_delbrueckii__OG1022__135_654.pdb	yHMPu5000034604_sporopachydermia_lactativora_160519__OG1022__170_2619.pdb	0.2423	5.84	None
27721	OG1022	torulaspora_delbrueckii__OG1022__135_654.pdb	yHMPu5000034604_sporopachydermia_lactativora_160519__OG1022__170_3003.pdb	0.4332	0.69	C1
27722	OG1022	torulaspora_delbrueckii__OG1022__135_654.pdb	yHMPu5000034604_sporopachydermia_lactativora_160519__OG1022__170_3902.pdb	0.2432	5.86	None
27723	OG1022	torulaspora_delbrueckii__OG1022__135_654.pdb	yHMPu5000034957_hanseniaspora_osmophila_160519__OG1022__247_3478.pdb	0.2244	5.71	None
27724	OG1022	torulaspora_delbrueckii__OG1022__135_654.pdb	yHMPu5000034957_hanseniaspora_osmophila_160519__OG1022__247_907.pdb	0.4384	0.83	C1
27725	OG1022	torulaspora_delbrueckii__OG1022__135_654.pdb	yarrowia_lipolytica__OG1022__144_2692.pdb	0.4291	0.6	C1
27726	OG1022	torulaspora_delbrueckii__OG1022__135_654.pdb	yarrowia_lipolytica__OG1022__144_5243.pdb	0.241	5.64	None
27727	OG1022	vanderwaltozyma_polyspora__OG1022__136_2729.pdb	wickerhamomyces_anomalus__OG1022__139_3364.pdb	0.973	1.08	C1
27728	OG1022	vanderwaltozyma_polyspora__OG1022__136_2729.pdb	wickerhamomyces_anomalus__OG1022__139_4875.pdb	0.461	5.69	None
27729	OG1022	vanderwaltozyma_polyspora__OG1022__136_2729.pdb	yHMPu5000034604_sporopachydermia_lactativora_160519__OG1022__170_1227.pdb	0.46	5.89	None
27730	OG1022	vanderwaltozyma_polyspora__OG1022__136_2729.pdb	yHMPu5000034604_sporopachydermia_lactativora_160519__OG1022__170_1539.pdb	0.4596	5.49	None
27731	OG1022	vanderwaltozyma_polyspora__OG1022__136_2729.pdb	yHMPu5000034604_sporopachydermia_lactativora_160519__OG1022__170_2619.pdb	0.4575	5.72	None
27732	OG1022	vanderwaltozyma_polyspora__OG1022__136_2729.pdb	yHMPu5000034604_sporopachydermia_lactativora_160519__OG1022__170_3003.pdb	0.9658	1	C1
27733	OG1022	vanderwaltozyma_polyspora__OG1022__136_2729.pdb	yHMPu5000034604_sporopachydermia_lactativora_160519__OG1022__170_3902.pdb	0.4582	5.71	None
27734	OG1022	vanderwaltozyma_polyspora__OG1022__136_2729.pdb	yHMPu5000034957_hanseniaspora_osmophila_160519__OG1022__247_3478.pdb	0.4279	5.62	None
27735	OG1022	vanderwaltozyma_polyspora__OG1022__136_2729.pdb	yHMPu5000034957_hanseniaspora_osmophila_160519__OG1022__247_907.pdb	0.9824	0.89	C1
27736	OG1022	vanderwaltozyma_polyspora__OG1022__136_2729.pdb	yarrowia_lipolytica__OG1022__144_2692.pdb	0.9599	0.74	C1
27737	OG1022	vanderwaltozyma_polyspora__OG1022__136_2729.pdb	yarrowia_lipolytica__OG1022__144_5243.pdb	0.4581	5.58	None
27738	OG1022	wickerhamomyces_anomalus__OG1022__139_3364.pdb	wickerhamomyces_anomalus__OG1022__139_4875.pdb	0.457	5.56	None
27739	OG1022	wickerhamomyces_anomalus__OG1022__139_3364.pdb	yHMPu5000034604_sporopachydermia_lactativora_160519__OG1022__170_1227.pdb	0.4555	5.51	None
27740	OG1022	wickerhamomyces_anomalus__OG1022__139_3364.pdb	yHMPu5000034604_sporopachydermia_lactativora_160519__OG1022__170_1539.pdb	0.4572	5.54	None
27741	OG1022	wickerhamomyces_anomalus__OG1022__139_3364.pdb	yHMPu5000034604_sporopachydermia_lactativora_160519__OG1022__170_2619.pdb	0.4558	5.69	None
27742	OG1022	wickerhamomyces_anomalus__OG1022__139_3364.pdb	yHMPu5000034604_sporopachydermia_lactativora_160519__OG1022__170_3003.pdb	0.9517	1.27	C1
27743	OG1022	wickerhamomyces_anomalus__OG1022__139_3364.pdb	yHMPu5000034604_sporopachydermia_lactativora_160519__OG1022__170_3902.pdb	0.4567	5.66	None
27744	OG1022	wickerhamomyces_anomalus__OG1022__139_3364.pdb	yHMPu5000034957_hanseniaspora_osmophila_160519__OG1022__247_3478.pdb	0.4574	5.54	None
27745	OG1022	wickerhamomyces_anomalus__OG1022__139_3364.pdb	yHMPu5000034957_hanseniaspora_osmophila_160519__OG1022__247_907.pdb	0.9484	1.14	C1
27746	OG1022	wickerhamomyces_anomalus__OG1022__139_3364.pdb	yarrowia_lipolytica__OG1022__144_2692.pdb	0.9431	1.06	C1
27747	OG1022	wickerhamomyces_anomalus__OG1022__139_3364.pdb	yarrowia_lipolytica__OG1022__144_5243.pdb	0.456	5.56	None
27748	OG1022	wickerhamomyces_anomalus__OG1022__139_4875.pdb	yHMPu5000034604_sporopachydermia_lactativora_160519__OG1022__170_1227.pdb	0.9805	0.86	C2
27749	OG1022	wickerhamomyces_anomalus__OG1022__139_4875.pdb	yHMPu5000034604_sporopachydermia_lactativora_160519__OG1022__170_1539.pdb	0.9784	0.86	C2
27750	OG1022	wickerhamomyces_anomalus__OG1022__139_4875.pdb	yHMPu5000034604_sporopachydermia_lactativora_160519__OG1022__170_2619.pdb	0.9803	0.86	C2
27751	OG1022	wickerhamomyces_anomalus__OG1022__139_4875.pdb	yHMPu5000034604_sporopachydermia_lactativora_160519__OG1022__170_3003.pdb	0.4202	5.48	None
27752	OG1022	wickerhamomyces_anomalus__OG1022__139_4875.pdb	yHMPu5000034604_sporopachydermia_lactativora_160519__OG1022__170_3902.pdb	0.977	0.95	C2
27753	OG1022	wickerhamomyces_anomalus__OG1022__139_4875.pdb	yHMPu5000034957_hanseniaspora_osmophila_160519__OG1022__247_3478.pdb	0.9917	0.66	C2
27754	OG1022	wickerhamomyces_anomalus__OG1022__139_4875.pdb	yHMPu5000034957_hanseniaspora_osmophila_160519__OG1022__247_907.pdb	0.4236	5.77	None
27755	OG1022	wickerhamomyces_anomalus__OG1022__139_4875.pdb	yarrowia_lipolytica__OG1022__144_2692.pdb	0.4212	5.55	None
27756	OG1022	wickerhamomyces_anomalus__OG1022__139_4875.pdb	yarrowia_lipolytica__OG1022__144_5243.pdb	0.9641	0.92	C2
27757	OG1022	yHMPu5000034604_sporopachydermia_lactativora_160519__OG1022__170_1227.pdb	yHMPu5000034604_sporopachydermia_lactativora_160519__OG1022__170_1539.pdb	0.981	0.78	C2
27758	OG1022	yHMPu5000034604_sporopachydermia_lactativora_160519__OG1022__170_1227.pdb	yHMPu5000034604_sporopachydermia_lactativora_160519__OG1022__170_2619.pdb	0.9994	0.15	C2
27759	OG1022	yHMPu5000034604_sporopachydermia_lactativora_160519__OG1022__170_1227.pdb	yHMPu5000034604_sporopachydermia_lactativora_160519__OG1022__170_3003.pdb	0.4217	5.66	None
27760	OG1022	yHMPu5000034604_sporopachydermia_lactativora_160519__OG1022__170_1227.pdb	yHMPu5000034604_sporopachydermia_lactativora_160519__OG1022__170_3902.pdb	0.9897	0.43	C2
27761	OG1022	yHMPu5000034604_sporopachydermia_lactativora_160519__OG1022__170_1227.pdb	yHMPu5000034957_hanseniaspora_osmophila_160519__OG1022__247_3478.pdb	0.9892	0.71	C2
27762	OG1022	yHMPu5000034604_sporopachydermia_lactativora_160519__OG1022__170_1227.pdb	yHMPu5000034957_hanseniaspora_osmophila_160519__OG1022__247_907.pdb	0.4263	5.84	None
27763	OG1022	yHMPu5000034604_sporopachydermia_lactativora_160519__OG1022__170_1227.pdb	yarrowia_lipolytica__OG1022__144_2692.pdb	0.4188	5.66	None
27764	OG1022	yHMPu5000034604_sporopachydermia_lactativora_160519__OG1022__170_1227.pdb	yarrowia_lipolytica__OG1022__144_5243.pdb	0.973	0.83	C2
27765	OG1022	yHMPu5000034604_sporopachydermia_lactativora_160519__OG1022__170_1539.pdb	yHMPu5000034604_sporopachydermia_lactativora_160519__OG1022__170_2619.pdb	0.9784	0.77	C2
27766	OG1022	yHMPu5000034604_sporopachydermia_lactativora_160519__OG1022__170_1539.pdb	yHMPu5000034604_sporopachydermia_lactativora_160519__OG1022__170_3003.pdb	0.4214	5.51	None
27767	OG1022	yHMPu5000034604_sporopachydermia_lactativora_160519__OG1022__170_1539.pdb	yHMPu5000034604_sporopachydermia_lactativora_160519__OG1022__170_3902.pdb	0.9737	0.74	C2
27768	OG1022	yHMPu5000034604_sporopachydermia_lactativora_160519__OG1022__170_1539.pdb	yHMPu5000034957_hanseniaspora_osmophila_160519__OG1022__247_3478.pdb	0.9823	0.92	C2
27769	OG1022	yHMPu5000034604_sporopachydermia_lactativora_160519__OG1022__170_1539.pdb	yHMPu5000034957_hanseniaspora_osmophila_160519__OG1022__247_907.pdb	0.4222	5.71	None
27770	OG1022	yHMPu5000034604_sporopachydermia_lactativora_160519__OG1022__170_1539.pdb	yarrowia_lipolytica__OG1022__144_2692.pdb	0.4216	5.56	None
27771	OG1022	yHMPu5000034604_sporopachydermia_lactativora_160519__OG1022__170_1539.pdb	yarrowia_lipolytica__OG1022__144_5243.pdb	0.9665	0.93	C2
27772	OG1022	yHMPu5000034604_sporopachydermia_lactativora_160519__OG1022__170_2619.pdb	yHMPu5000034604_sporopachydermia_lactativora_160519__OG1022__170_3003.pdb	0.4211	5.69	None
27773	OG1022	yHMPu5000034604_sporopachydermia_lactativora_160519__OG1022__170_2619.pdb	yHMPu5000034604_sporopachydermia_lactativora_160519__OG1022__170_3902.pdb	0.9898	0.42	C2
27774	OG1022	yHMPu5000034604_sporopachydermia_lactativora_160519__OG1022__170_2619.pdb	yHMPu5000034957_hanseniaspora_osmophila_160519__OG1022__247_3478.pdb	0.9891	0.71	C2
27775	OG1022	yHMPu5000034604_sporopachydermia_lactativora_160519__OG1022__170_2619.pdb	yHMPu5000034957_hanseniaspora_osmophila_160519__OG1022__247_907.pdb	0.4235	5.75	None
27776	OG1022	yHMPu5000034604_sporopachydermia_lactativora_160519__OG1022__170_2619.pdb	yarrowia_lipolytica__OG1022__144_2692.pdb	0.4168	5.65	None
27777	OG1022	yHMPu5000034604_sporopachydermia_lactativora_160519__OG1022__170_2619.pdb	yarrowia_lipolytica__OG1022__144_5243.pdb	0.9736	0.81	C2
27778	OG1022	yHMPu5000034604_sporopachydermia_lactativora_160519__OG1022__170_3003.pdb	yHMPu5000034604_sporopachydermia_lactativora_160519__OG1022__170_3902.pdb	0.4519	5.61	None
27779	OG1022	yHMPu5000034604_sporopachydermia_lactativora_160519__OG1022__170_3003.pdb	yHMPu5000034957_hanseniaspora_osmophila_160519__OG1022__247_3478.pdb	0.4542	5.57	None
27780	OG1022	yHMPu5000034604_sporopachydermia_lactativora_160519__OG1022__170_3003.pdb	yHMPu5000034957_hanseniaspora_osmophila_160519__OG1022__247_907.pdb	0.95	0.85	C1
27781	OG1022	yHMPu5000034604_sporopachydermia_lactativora_160519__OG1022__170_3003.pdb	yarrowia_lipolytica__OG1022__144_2692.pdb	0.9735	0.74	C1
27782	OG1022	yHMPu5000034604_sporopachydermia_lactativora_160519__OG1022__170_3003.pdb	yarrowia_lipolytica__OG1022__144_5243.pdb	0.4518	5.59	None
27783	OG1022	yHMPu5000034604_sporopachydermia_lactativora_160519__OG1022__170_3902.pdb	yHMPu5000034957_hanseniaspora_osmophila_160519__OG1022__247_3478.pdb	0.9907	0.64	C2
27784	OG1022	yHMPu5000034604_sporopachydermia_lactativora_160519__OG1022__170_3902.pdb	yHMPu5000034957_hanseniaspora_osmophila_160519__OG1022__247_907.pdb	0.4263	5.77	None
27785	OG1022	yHMPu5000034604_sporopachydermia_lactativora_160519__OG1022__170_3902.pdb	yarrowia_lipolytica__OG1022__144_2692.pdb	0.3887	5.73	None
27786	OG1022	yHMPu5000034604_sporopachydermia_lactativora_160519__OG1022__170_3902.pdb	yarrowia_lipolytica__OG1022__144_5243.pdb	0.977	0.81	C2
27787	OG1022	yHMPu5000034957_hanseniaspora_osmophila_160519__OG1022__247_3478.pdb	yHMPu5000034957_hanseniaspora_osmophila_160519__OG1022__247_907.pdb	0.4122	5.89	None
27788	OG1022	yHMPu5000034957_hanseniaspora_osmophila_160519__OG1022__247_3478.pdb	yarrowia_lipolytica__OG1022__144_2692.pdb	0.4105	5.56	None
27789	OG1022	yHMPu5000034957_hanseniaspora_osmophila_160519__OG1022__247_3478.pdb	yarrowia_lipolytica__OG1022__144_5243.pdb	0.9344	0.94	C2
27790	OG1022	yHMPu5000034957_hanseniaspora_osmophila_160519__OG1022__247_907.pdb	yarrowia_lipolytica__OG1022__144_2692.pdb	0.9306	0.87	C1
27791	OG1022	yHMPu5000034957_hanseniaspora_osmophila_160519__OG1022__247_907.pdb	yarrowia_lipolytica__OG1022__144_5243.pdb	0.449	5.75	None
27792	OG1022	yarrowia_lipolytica__OG1022__144_2692.pdb	yarrowia_lipolytica__OG1022__144_5243.pdb	0.4214	5.59	None
27793	OG1022	Calb_AF-Q59WF0-F1-model_v2.pdb	Calb_AF-A0A1D8PNK3-F1-model_v2.pdb	0.4457	5.57	None
27794	OG1022	REF_Scer_AF-P38715-F1-model_v2.pdb	Calb_AF-A0A1D8PNK3-F1-model_v2.pdb	0.966	0.67	C2
27795	OG1022	REF_Scer_AF-P49954-F1-model_v2.pdb	Calb_AF-A0A1D8PNK3-F1-model_v2.pdb	0.4527	5.84	None
27796	OG1022	Spom_AF-Q10166-F1-model_v2.pdb	Calb_AF-A0A1D8PNK3-F1-model_v2.pdb	0.4084	5.74	None
27797	OG1022	alloascoidea_hylecoeti__OG1022__0_3442.pdb	Calb_AF-A0A1D8PNK3-F1-model_v2.pdb	0.9701	1.18	C2
27798	OG1022	alloascoidea_hylecoeti__OG1022__0_5062.pdb	Calb_AF-A0A1D8PNK3-F1-model_v2.pdb	0.9629	1.17	C2
27799	OG1022	alloascoidea_hylecoeti__OG1022__0_5734.pdb	Calb_AF-A0A1D8PNK3-F1-model_v2.pdb	0.9735	1.23	C2
27800	OG1022	alloascoidea_hylecoeti__OG1022__0_7485.pdb	Calb_AF-A0A1D8PNK3-F1-model_v2.pdb	0.9676	1.24	C2
27801	OG1022	alloascoidea_hylecoeti__OG1022__0_8113.pdb	Calb_AF-A0A1D8PNK3-F1-model_v2.pdb	0.4136	5.86	None
27802	OG1022	ascoidea_rubescens__OG1022__6_2376.pdb	Calb_AF-A0A1D8PNK3-F1-model_v2.pdb	0.9745	0.58	C2
27803	OG1022	ascoidea_rubescens__OG1022__6_3855.pdb	Calb_AF-A0A1D8PNK3-F1-model_v2.pdb	0.4497	5.87	None
27804	OG1022	candida_apicola__OG1022__13_3582.pdb	Calb_AF-A0A1D8PNK3-F1-model_v2.pdb	0.4009	5.75	None
27805	OG1022	candida_tropicalis__OG1022__30_2291.pdb	Calb_AF-A0A1D8PNK3-F1-model_v2.pdb	0.9979	0.32	C2
27806	OG1022	candida_tropicalis__OG1022__30_3063.pdb	Calb_AF-A0A1D8PNK3-F1-model_v2.pdb	0.4479	5.61	None
27807	OG1022	candida_tropicalis__OG1022__30_342.pdb	Calb_AF-A0A1D8PNK3-F1-model_v2.pdb	0.998	0.31	C2
27808	OG1022	cyberlindnera_jadinii__OG1022__35_1570.pdb	Calb_AF-A0A1D8PNK3-F1-model_v2.pdb	0.4309	2.28	C2
27809	OG1022	cyberlindnera_jadinii__OG1022__35_4861.pdb	Calb_AF-A0A1D8PNK3-F1-model_v2.pdb	0.4522	5.57	None
27810	OG1022	cyberlindnera_jadinii__OG1022__35_510.pdb	Calb_AF-A0A1D8PNK3-F1-model_v2.pdb	0.9877	0.54	C2
27811	OG1022	debaryomyces_hansenii__OG1022__36_3040.pdb	Calb_AF-A0A1D8PNK3-F1-model_v2.pdb	0.4417	5.82	None
27812	OG1022	debaryomyces_hansenii__OG1022__36_3331.pdb	Calb_AF-A0A1D8PNK3-F1-model_v2.pdb	0.9487	1.42	C2
27813	OG1022	debaryomyces_hansenii__OG1022__36_4797.pdb	Calb_AF-A0A1D8PNK3-F1-model_v2.pdb	0.9991	0.2	C2
27814	OG1022	eremothecium_gossypii__OG1022__40_1434.pdb	Calb_AF-A0A1D8PNK3-F1-model_v2.pdb	0.9693	0.68	C2
27815	OG1022	eremothecium_gossypii__OG1022__40_3454.pdb	Calb_AF-A0A1D8PNK3-F1-model_v2.pdb	0.4522	5.55	None
27816	OG1022	geotrichum_candidum__OG1022__43_1145.pdb	Calb_AF-A0A1D8PNK3-F1-model_v2.pdb	0.4559	5.69	None
27817	OG1022	geotrichum_candidum__OG1022__43_4965.pdb	Calb_AF-A0A1D8PNK3-F1-model_v2.pdb	0.9768	0.85	C2
27818	OG1022	kazachstania_naganishii__OG1022__49_729.pdb	Calb_AF-A0A1D8PNK3-F1-model_v2.pdb	0.4276	5.57	None
27819	OG1022	kluyveromyces_lactis__OG1022__50_1128.pdb	Calb_AF-A0A1D8PNK3-F1-model_v2.pdb	0.4255	5.57	None
27820	OG1022	kluyveromyces_lactis__OG1022__50_2564.pdb	Calb_AF-A0A1D8PNK3-F1-model_v2.pdb	0.9652	0.81	C2
27821	OG1022	kluyveromyces_marxianus__OG1022__51_4049.pdb	Calb_AF-A0A1D8PNK3-F1-model_v2.pdb	0.4551	5.53	None
27822	OG1022	kluyveromyces_marxianus__OG1022__51_48.pdb	Calb_AF-A0A1D8PNK3-F1-model_v2.pdb	0.9662	0.78	C2
27823	OG1022	komagataella_pastoris__OG1022__52_1695.pdb	Calb_AF-A0A1D8PNK3-F1-model_v2.pdb	0.9946	0.49	C2
27824	OG1022	lachancea_thermotolerans__OG1022__64_3450.pdb	Calb_AF-A0A1D8PNK3-F1-model_v2.pdb	0.4398	5.84	None
27825	OG1022	lachancea_thermotolerans__OG1022__64_4098.pdb	Calb_AF-A0A1D8PNK3-F1-model_v2.pdb	0.9704	0.64	C2
27826	OG1022	lipomyces_starkeyi__OG1022__66_4200.pdb	Calb_AF-A0A1D8PNK3-F1-model_v2.pdb	0.9621	1.01	C2
27827	OG1022	lipomyces_starkeyi__OG1022__66_6766.pdb	Calb_AF-A0A1D8PNK3-F1-model_v2.pdb	0.9752	1.04	C2
27828	OG1022	lipomyces_starkeyi__OG1022__66_8533.pdb	Calb_AF-A0A1D8PNK3-F1-model_v2.pdb	0.4163	5.78	None
27829	OG1022	ogataea_parapolymorpha__OG1022__104_1553.pdb	Calb_AF-A0A1D8PNK3-F1-model_v2.pdb	0.4478	5.8	None
27830	OG1022	ogataea_parapolymorpha__OG1022__104_266.pdb	Calb_AF-A0A1D8PNK3-F1-model_v2.pdb	0.9948	0.51	C2
27831	OG1022	pachysolen_tannophilus__OG1022__106_3162.pdb	Calb_AF-A0A1D8PNK3-F1-model_v2.pdb	0.4244	5.53	None
27832	OG1022	pachysolen_tannophilus__OG1022__106_4925.pdb	Calb_AF-A0A1D8PNK3-F1-model_v2.pdb	0.9938	0.53	C2
27833	OG1022	pachysolen_tannophilus__OG1022__106_5001.pdb	Calb_AF-A0A1D8PNK3-F1-model_v2.pdb	0.997	0.36	C2
27834	OG1022	tortispora_caseinolytica__OG1022__134_1377.pdb	Calb_AF-A0A1D8PNK3-F1-model_v2.pdb	0.9886	0.48	C2
27835	OG1022	tortispora_caseinolytica__OG1022__134_3196.pdb	Calb_AF-A0A1D8PNK3-F1-model_v2.pdb	0.4155	5.79	None
27836	OG1022	torulaspora_delbrueckii__OG1022__135_1828.pdb	Calb_AF-A0A1D8PNK3-F1-model_v2.pdb	0.2297	1.6	C2
27837	OG1022	torulaspora_delbrueckii__OG1022__135_654.pdb	Calb_AF-A0A1D8PNK3-F1-model_v2.pdb	0.2259	5.89	None
27838	OG1022	vanderwaltozyma_polyspora__OG1022__136_2729.pdb	Calb_AF-A0A1D8PNK3-F1-model_v2.pdb	0.4573	5.51	None
27839	OG1022	wickerhamomyces_anomalus__OG1022__139_3364.pdb	Calb_AF-A0A1D8PNK3-F1-model_v2.pdb	0.4558	5.61	None
27840	OG1022	wickerhamomyces_anomalus__OG1022__139_4875.pdb	Calb_AF-A0A1D8PNK3-F1-model_v2.pdb	0.9819	0.93	C2
27841	OG1022	yHMPu5000034604_sporopachydermia_lactativora_160519__OG1022__170_1227.pdb	Calb_AF-A0A1D8PNK3-F1-model_v2.pdb	0.9895	0.44	C2
27842	OG1022	yHMPu5000034604_sporopachydermia_lactativora_160519__OG1022__170_1539.pdb	Calb_AF-A0A1D8PNK3-F1-model_v2.pdb	0.9785	0.79	C2
27843	OG1022	yHMPu5000034604_sporopachydermia_lactativora_160519__OG1022__170_2619.pdb	Calb_AF-A0A1D8PNK3-F1-model_v2.pdb	0.9898	0.42	C2
27844	OG1022	yHMPu5000034604_sporopachydermia_lactativora_160519__OG1022__170_3003.pdb	Calb_AF-A0A1D8PNK3-F1-model_v2.pdb	0.4516	5.64	None
27845	OG1022	yHMPu5000034604_sporopachydermia_lactativora_160519__OG1022__170_3902.pdb	Calb_AF-A0A1D8PNK3-F1-model_v2.pdb	0.9932	0.4	C2
27846	OG1022	yHMPu5000034957_hanseniaspora_osmophila_160519__OG1022__247_3478.pdb	Calb_AF-A0A1D8PNK3-F1-model_v2.pdb	0.9669	0.89	C2
27847	OG1022	yHMPu5000034957_hanseniaspora_osmophila_160519__OG1022__247_907.pdb	Calb_AF-A0A1D8PNK3-F1-model_v2.pdb	0.4242	5.51	None
27848	OG1022	yarrowia_lipolytica__OG1022__144_2692.pdb	Calb_AF-A0A1D8PNK3-F1-model_v2.pdb	0.457	5.62	None
27849	OG1022	yarrowia_lipolytica__OG1022__144_5243.pdb	Calb_AF-A0A1D8PNK3-F1-model_v2.pdb	0.9822	0.84	C2
27850	OG1022	REF_Scer_AF-P38715-F1-model_v2.pdb	Calb_AF-Q59WF0-F1-model_v2.pdb	0.4182	5.62	None
27851	OG1022	REF_Scer_AF-P49954-F1-model_v2.pdb	Calb_AF-Q59WF0-F1-model_v2.pdb	0.9589	0.96	C1
27852	OG1022	Spom_AF-Q10166-F1-model_v2.pdb	Calb_AF-Q59WF0-F1-model_v2.pdb	0.8612	1.54	C1
27853	OG1022	alloascoidea_hylecoeti__OG1022__0_3442.pdb	Calb_AF-Q59WF0-F1-model_v2.pdb	0.4236	5.41	None
27854	OG1022	alloascoidea_hylecoeti__OG1022__0_5062.pdb	Calb_AF-Q59WF0-F1-model_v2.pdb	0.3837	5.62	None
27855	OG1022	alloascoidea_hylecoeti__OG1022__0_5734.pdb	Calb_AF-Q59WF0-F1-model_v2.pdb	0.4237	5.55	None
27856	OG1022	alloascoidea_hylecoeti__OG1022__0_7485.pdb	Calb_AF-Q59WF0-F1-model_v2.pdb	0.4264	5.57	None
27857	OG1022	alloascoidea_hylecoeti__OG1022__0_8113.pdb	Calb_AF-Q59WF0-F1-model_v2.pdb	0.975	0.88	C1
27858	OG1022	ascoidea_rubescens__OG1022__6_2376.pdb	Calb_AF-Q59WF0-F1-model_v2.pdb	0.4203	5.65	None
27859	OG1022	ascoidea_rubescens__OG1022__6_3855.pdb	Calb_AF-Q59WF0-F1-model_v2.pdb	0.9357	1.7	C1
27860	OG1022	candida_apicola__OG1022__13_3582.pdb	Calb_AF-Q59WF0-F1-model_v2.pdb	0.9725	1.3	C1
27861	OG1022	candida_tropicalis__OG1022__30_2291.pdb	Calb_AF-Q59WF0-F1-model_v2.pdb	0.4213	5.58	None
27862	OG1022	candida_tropicalis__OG1022__30_3063.pdb	Calb_AF-Q59WF0-F1-model_v2.pdb	0.9444	1.48	C1
27863	OG1022	candida_tropicalis__OG1022__30_342.pdb	Calb_AF-Q59WF0-F1-model_v2.pdb	0.4215	5.58	None
27864	OG1022	cyberlindnera_jadinii__OG1022__35_1570.pdb	Calb_AF-Q59WF0-F1-model_v2.pdb	0.2104	5.47	None
27865	OG1022	cyberlindnera_jadinii__OG1022__35_4861.pdb	Calb_AF-Q59WF0-F1-model_v2.pdb	0.9708	1.03	C1
27866	OG1022	cyberlindnera_jadinii__OG1022__35_510.pdb	Calb_AF-Q59WF0-F1-model_v2.pdb	0.4274	5.49	None
27867	OG1022	debaryomyces_hansenii__OG1022__36_3040.pdb	Calb_AF-Q59WF0-F1-model_v2.pdb	0.9328	1.79	C1
27868	OG1022	debaryomyces_hansenii__OG1022__36_3331.pdb	Calb_AF-Q59WF0-F1-model_v2.pdb	0.4181	5.49	None
27869	OG1022	debaryomyces_hansenii__OG1022__36_4797.pdb	Calb_AF-Q59WF0-F1-model_v2.pdb	0.4273	5.52	None
27870	OG1022	eremothecium_gossypii__OG1022__40_1434.pdb	Calb_AF-Q59WF0-F1-model_v2.pdb	0.4186	5.7	None
27871	OG1022	eremothecium_gossypii__OG1022__40_3454.pdb	Calb_AF-Q59WF0-F1-model_v2.pdb	0.9622	1.13	C1
27872	OG1022	geotrichum_candidum__OG1022__43_1145.pdb	Calb_AF-Q59WF0-F1-model_v2.pdb	0.9812	0.81	C1
27873	OG1022	geotrichum_candidum__OG1022__43_4965.pdb	Calb_AF-Q59WF0-F1-model_v2.pdb	0.4251	5.57	None
27874	OG1022	kazachstania_naganishii__OG1022__49_729.pdb	Calb_AF-Q59WF0-F1-model_v2.pdb	0.9716	0.92	C1
27875	OG1022	kluyveromyces_lactis__OG1022__50_1128.pdb	Calb_AF-Q59WF0-F1-model_v2.pdb	0.9706	0.98	C1
27876	OG1022	kluyveromyces_lactis__OG1022__50_2564.pdb	Calb_AF-Q59WF0-F1-model_v2.pdb	0.4166	5.54	None
27877	OG1022	kluyveromyces_marxianus__OG1022__51_4049.pdb	Calb_AF-Q59WF0-F1-model_v2.pdb	0.9693	1.02	C1
27878	OG1022	kluyveromyces_marxianus__OG1022__51_48.pdb	Calb_AF-Q59WF0-F1-model_v2.pdb	0.4166	5.5	None
27879	OG1022	komagataella_pastoris__OG1022__52_1695.pdb	Calb_AF-Q59WF0-F1-model_v2.pdb	0.4283	5.5	None
27880	OG1022	lachancea_thermotolerans__OG1022__64_3450.pdb	Calb_AF-Q59WF0-F1-model_v2.pdb	0.9639	0.87	C1
27881	OG1022	lachancea_thermotolerans__OG1022__64_4098.pdb	Calb_AF-Q59WF0-F1-model_v2.pdb	0.4178	5.55	None
27882	OG1022	lipomyces_starkeyi__OG1022__66_4200.pdb	Calb_AF-Q59WF0-F1-model_v2.pdb	0.4179	5.55	None
27883	OG1022	lipomyces_starkeyi__OG1022__66_6766.pdb	Calb_AF-Q59WF0-F1-model_v2.pdb	0.4285	5.57	None
27884	OG1022	lipomyces_starkeyi__OG1022__66_8533.pdb	Calb_AF-Q59WF0-F1-model_v2.pdb	0.9587	1.24	C1
27885	OG1022	ogataea_parapolymorpha__OG1022__104_1553.pdb	Calb_AF-Q59WF0-F1-model_v2.pdb	0.9334	1.56	C1
27886	OG1022	ogataea_parapolymorpha__OG1022__104_266.pdb	Calb_AF-Q59WF0-F1-model_v2.pdb	0.4276	5.55	None
27887	OG1022	pachysolen_tannophilus__OG1022__106_3162.pdb	Calb_AF-Q59WF0-F1-model_v2.pdb	0.9899	0.67	C1
27888	OG1022	pachysolen_tannophilus__OG1022__106_4925.pdb	Calb_AF-Q59WF0-F1-model_v2.pdb	0.4232	5.49	None
27889	OG1022	pachysolen_tannophilus__OG1022__106_5001.pdb	Calb_AF-Q59WF0-F1-model_v2.pdb	0.4262	5.67	None
27890	OG1022	tortispora_caseinolytica__OG1022__134_1377.pdb	Calb_AF-Q59WF0-F1-model_v2.pdb	0.4241	5.6	None
27891	OG1022	tortispora_caseinolytica__OG1022__134_3196.pdb	Calb_AF-Q59WF0-F1-model_v2.pdb	0.9664	1.23	C1
27892	OG1022	torulaspora_delbrueckii__OG1022__135_1828.pdb	Calb_AF-Q59WF0-F1-model_v2.pdb	0.1232	5.68	None
27893	OG1022	torulaspora_delbrueckii__OG1022__135_654.pdb	Calb_AF-Q59WF0-F1-model_v2.pdb	0.4396	1.28	C1
27894	OG1022	vanderwaltozyma_polyspora__OG1022__136_2729.pdb	Calb_AF-Q59WF0-F1-model_v2.pdb	0.9704	1.1	C1
27895	OG1022	wickerhamomyces_anomalus__OG1022__139_3364.pdb	Calb_AF-Q59WF0-F1-model_v2.pdb	0.9578	1.26	C1
27896	OG1022	wickerhamomyces_anomalus__OG1022__139_4875.pdb	Calb_AF-Q59WF0-F1-model_v2.pdb	0.4246	5.48	None
27897	OG1022	yHMPu5000034604_sporopachydermia_lactativora_160519__OG1022__170_1227.pdb	Calb_AF-Q59WF0-F1-model_v2.pdb	0.4266	5.66	None
27898	OG1022	yHMPu5000034604_sporopachydermia_lactativora_160519__OG1022__170_1539.pdb	Calb_AF-Q59WF0-F1-model_v2.pdb	0.4259	5.5	None
27899	OG1022	yHMPu5000034604_sporopachydermia_lactativora_160519__OG1022__170_2619.pdb	Calb_AF-Q59WF0-F1-model_v2.pdb	0.4251	5.5	None
27900	OG1022	yHMPu5000034604_sporopachydermia_lactativora_160519__OG1022__170_3003.pdb	Calb_AF-Q59WF0-F1-model_v2.pdb	0.986	0.82	C1
27901	OG1022	yHMPu5000034604_sporopachydermia_lactativora_160519__OG1022__170_3902.pdb	Calb_AF-Q59WF0-F1-model_v2.pdb	0.4308	5.77	None
27902	OG1022	yHMPu5000034957_hanseniaspora_osmophila_160519__OG1022__247_3478.pdb	Calb_AF-Q59WF0-F1-model_v2.pdb	0.4148	5.45	None
27903	OG1022	yHMPu5000034957_hanseniaspora_osmophila_160519__OG1022__247_907.pdb	Calb_AF-Q59WF0-F1-model_v2.pdb	0.9467	0.87	C1
27904	OG1022	yarrowia_lipolytica__OG1022__144_2692.pdb	Calb_AF-Q59WF0-F1-model_v2.pdb	0.9845	0.89	C1
27905	OG1022	yarrowia_lipolytica__OG1022__144_5243.pdb	Calb_AF-Q59WF0-F1-model_v2.pdb	0.4297	5.53	None
27906	OG1022	REF_Scer_AF-P49954-F1-model_v2.pdb	REF_Scer_AF-P38715-F1-model_v2.pdb	0.4538	5.81	None
27907	OG1022	Spom_AF-Q10166-F1-model_v2.pdb	REF_Scer_AF-P38715-F1-model_v2.pdb	0.419	5.75	None
27908	OG1022	alloascoidea_hylecoeti__OG1022__0_3442.pdb	REF_Scer_AF-P38715-F1-model_v2.pdb	0.9714	0.78	C2
27909	OG1022	alloascoidea_hylecoeti__OG1022__0_5062.pdb	REF_Scer_AF-P38715-F1-model_v2.pdb	0.9624	0.94	C2
27910	OG1022	alloascoidea_hylecoeti__OG1022__0_5734.pdb	REF_Scer_AF-P38715-F1-model_v2.pdb	0.9688	0.78	C2
27911	OG1022	alloascoidea_hylecoeti__OG1022__0_7485.pdb	REF_Scer_AF-P38715-F1-model_v2.pdb	0.9685	0.87	C2
27912	OG1022	alloascoidea_hylecoeti__OG1022__0_8113.pdb	REF_Scer_AF-P38715-F1-model_v2.pdb	0.4133	5.87	None
27913	OG1022	ascoidea_rubescens__OG1022__6_2376.pdb	REF_Scer_AF-P38715-F1-model_v2.pdb	0.9776	0.72	C2
27914	OG1022	ascoidea_rubescens__OG1022__6_3855.pdb	REF_Scer_AF-P38715-F1-model_v2.pdb	0.4499	5.77	None
27915	OG1022	candida_apicola__OG1022__13_3582.pdb	REF_Scer_AF-P38715-F1-model_v2.pdb	0.4589	5.58	None
27916	OG1022	candida_tropicalis__OG1022__30_2291.pdb	REF_Scer_AF-P38715-F1-model_v2.pdb	0.9749	0.67	C2
27917	OG1022	candida_tropicalis__OG1022__30_3063.pdb	REF_Scer_AF-P38715-F1-model_v2.pdb	0.4482	5.52	None
27918	OG1022	candida_tropicalis__OG1022__30_342.pdb	REF_Scer_AF-P38715-F1-model_v2.pdb	0.975	0.67	C2
27919	OG1022	cyberlindnera_jadinii__OG1022__35_1570.pdb	REF_Scer_AF-P38715-F1-model_v2.pdb	0.4105	1.23	C2
27920	OG1022	cyberlindnera_jadinii__OG1022__35_4861.pdb	REF_Scer_AF-P38715-F1-model_v2.pdb	0.4194	5.68	None
27921	OG1022	cyberlindnera_jadinii__OG1022__35_510.pdb	REF_Scer_AF-P38715-F1-model_v2.pdb	0.9903	0.66	C2
27922	OG1022	debaryomyces_hansenii__OG1022__36_3040.pdb	REF_Scer_AF-P38715-F1-model_v2.pdb	0.4416	5.53	None
27923	OG1022	debaryomyces_hansenii__OG1022__36_3331.pdb	REF_Scer_AF-P38715-F1-model_v2.pdb	0.9379	1.24	C2
27924	OG1022	debaryomyces_hansenii__OG1022__36_4797.pdb	REF_Scer_AF-P38715-F1-model_v2.pdb	0.9893	0.69	C2
27925	OG1022	eremothecium_gossypii__OG1022__40_1434.pdb	REF_Scer_AF-P38715-F1-model_v2.pdb	0.9833	0.59	C2
27926	OG1022	eremothecium_gossypii__OG1022__40_3454.pdb	REF_Scer_AF-P38715-F1-model_v2.pdb	0.4536	5.7	None
27927	OG1022	geotrichum_candidum__OG1022__43_1145.pdb	REF_Scer_AF-P38715-F1-model_v2.pdb	0.4564	5.65	None
27928	OG1022	geotrichum_candidum__OG1022__43_4965.pdb	REF_Scer_AF-P38715-F1-model_v2.pdb	0.9744	0.87	C2
27929	OG1022	kazachstania_naganishii__OG1022__49_729.pdb	REF_Scer_AF-P38715-F1-model_v2.pdb	0.4277	5.58	None
27930	OG1022	kluyveromyces_lactis__OG1022__50_1128.pdb	REF_Scer_AF-P38715-F1-model_v2.pdb	0.4539	5.81	None
27931	OG1022	kluyveromyces_lactis__OG1022__50_2564.pdb	REF_Scer_AF-P38715-F1-model_v2.pdb	0.9853	0.51	C2
27932	OG1022	kluyveromyces_marxianus__OG1022__51_4049.pdb	REF_Scer_AF-P38715-F1-model_v2.pdb	0.4556	5.51	None
27933	OG1022	kluyveromyces_marxianus__OG1022__51_48.pdb	REF_Scer_AF-P38715-F1-model_v2.pdb	0.9842	0.6	C2
27934	OG1022	komagataella_pastoris__OG1022__52_1695.pdb	REF_Scer_AF-P38715-F1-model_v2.pdb	0.993	0.58	C2
27935	OG1022	lachancea_thermotolerans__OG1022__64_3450.pdb	REF_Scer_AF-P38715-F1-model_v2.pdb	0.4468	5.82	None
27936	OG1022	lachancea_thermotolerans__OG1022__64_4098.pdb	REF_Scer_AF-P38715-F1-model_v2.pdb	0.9862	0.46	C2
27937	OG1022	lipomyces_starkeyi__OG1022__66_4200.pdb	REF_Scer_AF-P38715-F1-model_v2.pdb	0.9509	1.03	C2
27938	OG1022	lipomyces_starkeyi__OG1022__66_6766.pdb	REF_Scer_AF-P38715-F1-model_v2.pdb	0.981	0.89	C2
27939	OG1022	lipomyces_starkeyi__OG1022__66_8533.pdb	REF_Scer_AF-P38715-F1-model_v2.pdb	0.4538	5.61	None
27940	OG1022	ogataea_parapolymorpha__OG1022__104_1553.pdb	REF_Scer_AF-P38715-F1-model_v2.pdb	0.4473	5.73	None
27941	OG1022	ogataea_parapolymorpha__OG1022__104_266.pdb	REF_Scer_AF-P38715-F1-model_v2.pdb	0.9883	0.62	C2
27942	OG1022	pachysolen_tannophilus__OG1022__106_3162.pdb	REF_Scer_AF-P38715-F1-model_v2.pdb	0.4249	5.62	None
27943	OG1022	pachysolen_tannophilus__OG1022__106_4925.pdb	REF_Scer_AF-P38715-F1-model_v2.pdb	0.9858	0.73	C2
27944	OG1022	pachysolen_tannophilus__OG1022__106_5001.pdb	REF_Scer_AF-P38715-F1-model_v2.pdb	0.9871	0.68	C2
27945	OG1022	tortispora_caseinolytica__OG1022__134_1377.pdb	REF_Scer_AF-P38715-F1-model_v2.pdb	0.9877	0.75	C2
27946	OG1022	tortispora_caseinolytica__OG1022__134_3196.pdb	REF_Scer_AF-P38715-F1-model_v2.pdb	0.4152	5.78	None
27947	OG1022	torulaspora_delbrueckii__OG1022__135_1828.pdb	REF_Scer_AF-P38715-F1-model_v2.pdb	0.23	0.79	C2
27948	OG1022	torulaspora_delbrueckii__OG1022__135_654.pdb	REF_Scer_AF-P38715-F1-model_v2.pdb	0.2236	5.99	None
27949	OG1022	vanderwaltozyma_polyspora__OG1022__136_2729.pdb	REF_Scer_AF-P38715-F1-model_v2.pdb	0.4291	5.64	None
27950	OG1022	wickerhamomyces_anomalus__OG1022__139_3364.pdb	REF_Scer_AF-P38715-F1-model_v2.pdb	0.4564	5.53	None
27951	OG1022	wickerhamomyces_anomalus__OG1022__139_4875.pdb	REF_Scer_AF-P38715-F1-model_v2.pdb	0.9914	0.66	C2
27952	OG1022	yHMPu5000034604_sporopachydermia_lactativora_160519__OG1022__170_1227.pdb	REF_Scer_AF-P38715-F1-model_v2.pdb	0.9868	0.78	C2
27953	OG1022	yHMPu5000034604_sporopachydermia_lactativora_160519__OG1022__170_1539.pdb	REF_Scer_AF-P38715-F1-model_v2.pdb	0.9784	0.93	C2
27954	OG1022	yHMPu5000034604_sporopachydermia_lactativora_160519__OG1022__170_2619.pdb	REF_Scer_AF-P38715-F1-model_v2.pdb	0.9865	0.78	C2
27955	OG1022	yHMPu5000034604_sporopachydermia_lactativora_160519__OG1022__170_3003.pdb	REF_Scer_AF-P38715-F1-model_v2.pdb	0.4124	5.64	None
27956	OG1022	yHMPu5000034604_sporopachydermia_lactativora_160519__OG1022__170_3902.pdb	REF_Scer_AF-P38715-F1-model_v2.pdb	0.9891	0.7	C2
27957	OG1022	yHMPu5000034957_hanseniaspora_osmophila_160519__OG1022__247_3478.pdb	REF_Scer_AF-P38715-F1-model_v2.pdb	0.9763	0.51	C2
27958	OG1022	yHMPu5000034957_hanseniaspora_osmophila_160519__OG1022__247_907.pdb	REF_Scer_AF-P38715-F1-model_v2.pdb	0.4502	5.77	None
27959	OG1022	yarrowia_lipolytica__OG1022__144_2692.pdb	REF_Scer_AF-P38715-F1-model_v2.pdb	0.4588	5.57	None
27960	OG1022	yarrowia_lipolytica__OG1022__144_5243.pdb	REF_Scer_AF-P38715-F1-model_v2.pdb	0.9818	0.91	C2
27961	OG1022	Spom_AF-Q10166-F1-model_v2.pdb	REF_Scer_AF-P49954-F1-model_v2.pdb	0.859	1.34	C1
27962	OG1022	alloascoidea_hylecoeti__OG1022__0_3442.pdb	REF_Scer_AF-P49954-F1-model_v2.pdb	0.4216	5.8	None
27963	OG1022	alloascoidea_hylecoeti__OG1022__0_5062.pdb	REF_Scer_AF-P49954-F1-model_v2.pdb	0.4129	5.62	None
27964	OG1022	alloascoidea_hylecoeti__OG1022__0_5734.pdb	REF_Scer_AF-P49954-F1-model_v2.pdb	0.4191	5.75	None
27965	OG1022	alloascoidea_hylecoeti__OG1022__0_7485.pdb	REF_Scer_AF-P49954-F1-model_v2.pdb	0.4218	5.68	None
27966	OG1022	alloascoidea_hylecoeti__OG1022__0_8113.pdb	REF_Scer_AF-P49954-F1-model_v2.pdb	0.9506	0.74	C1
27967	OG1022	ascoidea_rubescens__OG1022__6_2376.pdb	REF_Scer_AF-P49954-F1-model_v2.pdb	0.417	5.8	None
27968	OG1022	ascoidea_rubescens__OG1022__6_3855.pdb	REF_Scer_AF-P49954-F1-model_v2.pdb	0.9424	1.07	C1
27969	OG1022	candida_apicola__OG1022__13_3582.pdb	REF_Scer_AF-P49954-F1-model_v2.pdb	0.9718	1.03	C1
27970	OG1022	candida_tropicalis__OG1022__30_2291.pdb	REF_Scer_AF-P49954-F1-model_v2.pdb	0.4163	5.81	None
27971	OG1022	candida_tropicalis__OG1022__30_3063.pdb	REF_Scer_AF-P49954-F1-model_v2.pdb	0.9243	1.49	C1
27972	OG1022	candida_tropicalis__OG1022__30_342.pdb	REF_Scer_AF-P49954-F1-model_v2.pdb	0.4171	5.85	None
27973	OG1022	cyberlindnera_jadinii__OG1022__35_1570.pdb	REF_Scer_AF-P49954-F1-model_v2.pdb	0.2103	5.89	None
27974	OG1022	cyberlindnera_jadinii__OG1022__35_4861.pdb	REF_Scer_AF-P49954-F1-model_v2.pdb	0.9623	0.67	C1
27975	OG1022	cyberlindnera_jadinii__OG1022__35_510.pdb	REF_Scer_AF-P49954-F1-model_v2.pdb	0.4254	5.89	None
27976	OG1022	debaryomyces_hansenii__OG1022__36_3040.pdb	REF_Scer_AF-P49954-F1-model_v2.pdb	0.9146	1.52	C1
27977	OG1022	debaryomyces_hansenii__OG1022__36_3331.pdb	REF_Scer_AF-P49954-F1-model_v2.pdb	0.4143	5.78	None
27978	OG1022	debaryomyces_hansenii__OG1022__36_4797.pdb	REF_Scer_AF-P49954-F1-model_v2.pdb	0.4236	5.98	None
27979	OG1022	eremothecium_gossypii__OG1022__40_1434.pdb	REF_Scer_AF-P49954-F1-model_v2.pdb	0.4156	5.89	None
27980	OG1022	eremothecium_gossypii__OG1022__40_3454.pdb	REF_Scer_AF-P49954-F1-model_v2.pdb	0.9778	0.95	C1
27981	OG1022	geotrichum_candidum__OG1022__43_1145.pdb	REF_Scer_AF-P49954-F1-model_v2.pdb	0.9535	0.83	C1
27982	OG1022	geotrichum_candidum__OG1022__43_4965.pdb	REF_Scer_AF-P49954-F1-model_v2.pdb	0.4205	5.75	None
27983	OG1022	kazachstania_naganishii__OG1022__49_729.pdb	REF_Scer_AF-P49954-F1-model_v2.pdb	0.9931	0.56	C1
27984	OG1022	kluyveromyces_lactis__OG1022__50_1128.pdb	REF_Scer_AF-P49954-F1-model_v2.pdb	0.9818	0.59	C1
27985	OG1022	kluyveromyces_lactis__OG1022__50_2564.pdb	REF_Scer_AF-P49954-F1-model_v2.pdb	0.4144	5.87	None
27986	OG1022	kluyveromyces_marxianus__OG1022__51_4049.pdb	REF_Scer_AF-P49954-F1-model_v2.pdb	0.9838	0.52	C1
27987	OG1022	kluyveromyces_marxianus__OG1022__51_48.pdb	REF_Scer_AF-P49954-F1-model_v2.pdb	0.4138	5.82	None
27988	OG1022	komagataella_pastoris__OG1022__52_1695.pdb	REF_Scer_AF-P49954-F1-model_v2.pdb	0.4251	5.77	None
27989	OG1022	lachancea_thermotolerans__OG1022__64_3450.pdb	REF_Scer_AF-P49954-F1-model_v2.pdb	0.9531	0.86	C1
27990	OG1022	lachancea_thermotolerans__OG1022__64_4098.pdb	REF_Scer_AF-P49954-F1-model_v2.pdb	0.415	5.9	None
27991	OG1022	lipomyces_starkeyi__OG1022__66_4200.pdb	REF_Scer_AF-P49954-F1-model_v2.pdb	0.4064	5.66	None
27992	OG1022	lipomyces_starkeyi__OG1022__66_6766.pdb	REF_Scer_AF-P49954-F1-model_v2.pdb	0.4228	5.65	None
27993	OG1022	lipomyces_starkeyi__OG1022__66_8533.pdb	REF_Scer_AF-P49954-F1-model_v2.pdb	0.9554	0.92	C1
27994	OG1022	ogataea_parapolymorpha__OG1022__104_1553.pdb	REF_Scer_AF-P49954-F1-model_v2.pdb	0.9346	1.33	C1
27995	OG1022	ogataea_parapolymorpha__OG1022__104_266.pdb	REF_Scer_AF-P49954-F1-model_v2.pdb	0.4227	5.83	None
27996	OG1022	pachysolen_tannophilus__OG1022__106_3162.pdb	REF_Scer_AF-P49954-F1-model_v2.pdb	0.9657	0.66	C1
27997	OG1022	pachysolen_tannophilus__OG1022__106_4925.pdb	REF_Scer_AF-P49954-F1-model_v2.pdb	0.4206	5.8	None
27998	OG1022	pachysolen_tannophilus__OG1022__106_5001.pdb	REF_Scer_AF-P49954-F1-model_v2.pdb	0.4222	5.77	None
27999	OG1022	tortispora_caseinolytica__OG1022__134_1377.pdb	REF_Scer_AF-P49954-F1-model_v2.pdb	0.4202	5.76	None
28000	OG1022	tortispora_caseinolytica__OG1022__134_3196.pdb	REF_Scer_AF-P49954-F1-model_v2.pdb	0.9566	1.02	C1
28001	OG1022	torulaspora_delbrueckii__OG1022__135_1828.pdb	REF_Scer_AF-P49954-F1-model_v2.pdb	0.1239	5.82	None
28002	OG1022	torulaspora_delbrueckii__OG1022__135_654.pdb	REF_Scer_AF-P49954-F1-model_v2.pdb	0.4442	0.67	C1
28003	OG1022	vanderwaltozyma_polyspora__OG1022__136_2729.pdb	REF_Scer_AF-P49954-F1-model_v2.pdb	0.9874	0.89	C1
28004	OG1022	wickerhamomyces_anomalus__OG1022__139_3364.pdb	REF_Scer_AF-P49954-F1-model_v2.pdb	0.9523	1.29	C1
28005	OG1022	wickerhamomyces_anomalus__OG1022__139_4875.pdb	REF_Scer_AF-P49954-F1-model_v2.pdb	0.4227	5.8	None
28006	OG1022	yHMPu5000034604_sporopachydermia_lactativora_160519__OG1022__170_1227.pdb	REF_Scer_AF-P49954-F1-model_v2.pdb	0.4223	5.82	None
28007	OG1022	yHMPu5000034604_sporopachydermia_lactativora_160519__OG1022__170_1539.pdb	REF_Scer_AF-P49954-F1-model_v2.pdb	0.4205	5.47	None
28008	OG1022	yHMPu5000034604_sporopachydermia_lactativora_160519__OG1022__170_2619.pdb	REF_Scer_AF-P49954-F1-model_v2.pdb	0.4207	5.78	None
28009	OG1022	yHMPu5000034604_sporopachydermia_lactativora_160519__OG1022__170_3003.pdb	REF_Scer_AF-P49954-F1-model_v2.pdb	0.9576	0.7	C1
28010	OG1022	yHMPu5000034604_sporopachydermia_lactativora_160519__OG1022__170_3902.pdb	REF_Scer_AF-P49954-F1-model_v2.pdb	0.4253	5.85	None
28011	OG1022	yHMPu5000034957_hanseniaspora_osmophila_160519__OG1022__247_3478.pdb	REF_Scer_AF-P49954-F1-model_v2.pdb	0.4107	5.8	None
28012	OG1022	yHMPu5000034957_hanseniaspora_osmophila_160519__OG1022__247_907.pdb	REF_Scer_AF-P49954-F1-model_v2.pdb	0.9601	0.8	C1
28013	OG1022	yarrowia_lipolytica__OG1022__144_2692.pdb	REF_Scer_AF-P49954-F1-model_v2.pdb	0.9641	0.72	C1
28014	OG1022	yarrowia_lipolytica__OG1022__144_5243.pdb	REF_Scer_AF-P49954-F1-model_v2.pdb	0.426	5.72	None
28015	OG1022	alloascoidea_hylecoeti__OG1022__0_3442.pdb	Spom_AF-Q10166-F1-model_v2.pdb	0.4186	5.58	None
28016	OG1022	alloascoidea_hylecoeti__OG1022__0_5062.pdb	Spom_AF-Q10166-F1-model_v2.pdb	0.4122	5.78	None
28017	OG1022	alloascoidea_hylecoeti__OG1022__0_5734.pdb	Spom_AF-Q10166-F1-model_v2.pdb	0.4165	5.55	None
28018	OG1022	alloascoidea_hylecoeti__OG1022__0_7485.pdb	Spom_AF-Q10166-F1-model_v2.pdb	0.4202	5.6	None
28019	OG1022	alloascoidea_hylecoeti__OG1022__0_8113.pdb	Spom_AF-Q10166-F1-model_v2.pdb	0.9359	1.25	C1
28020	OG1022	ascoidea_rubescens__OG1022__6_2376.pdb	Spom_AF-Q10166-F1-model_v2.pdb	0.4152	5.72	None
28021	OG1022	ascoidea_rubescens__OG1022__6_3855.pdb	Spom_AF-Q10166-F1-model_v2.pdb	0.9193	1.51	C1
28022	OG1022	candida_apicola__OG1022__13_3582.pdb	Spom_AF-Q10166-F1-model_v2.pdb	0.972	1.06	C1
28023	OG1022	candida_tropicalis__OG1022__30_2291.pdb	Spom_AF-Q10166-F1-model_v2.pdb	0.4143	5.76	None
28024	OG1022	candida_tropicalis__OG1022__30_3063.pdb	Spom_AF-Q10166-F1-model_v2.pdb	0.9116	1.23	C1
28025	OG1022	candida_tropicalis__OG1022__30_342.pdb	Spom_AF-Q10166-F1-model_v2.pdb	0.4145	5.75	None
28026	OG1022	cyberlindnera_jadinii__OG1022__35_1570.pdb	Spom_AF-Q10166-F1-model_v2.pdb	0.2083	5.67	None
28027	OG1022	cyberlindnera_jadinii__OG1022__35_4861.pdb	Spom_AF-Q10166-F1-model_v2.pdb	0.9387	1.35	C1
28028	OG1022	cyberlindnera_jadinii__OG1022__35_510.pdb	Spom_AF-Q10166-F1-model_v2.pdb	0.3859	5.69	None
28029	OG1022	debaryomyces_hansenii__OG1022__36_3040.pdb	Spom_AF-Q10166-F1-model_v2.pdb	0.9105	1.94	C1
28030	OG1022	debaryomyces_hansenii__OG1022__36_3331.pdb	Spom_AF-Q10166-F1-model_v2.pdb	0.4112	5.61	None
28031	OG1022	debaryomyces_hansenii__OG1022__36_4797.pdb	Spom_AF-Q10166-F1-model_v2.pdb	0.3861	5.76	None
28032	OG1022	eremothecium_gossypii__OG1022__40_1434.pdb	Spom_AF-Q10166-F1-model_v2.pdb	0.4131	5.65	None
28033	OG1022	eremothecium_gossypii__OG1022__40_3454.pdb	Spom_AF-Q10166-F1-model_v2.pdb	0.9466	1.36	C1
28034	OG1022	geotrichum_candidum__OG1022__43_1145.pdb	Spom_AF-Q10166-F1-model_v2.pdb	0.9468	1.26	C1
28035	OG1022	geotrichum_candidum__OG1022__43_4965.pdb	Spom_AF-Q10166-F1-model_v2.pdb	0.4189	5.75	None
28036	OG1022	kazachstania_naganishii__OG1022__49_729.pdb	Spom_AF-Q10166-F1-model_v2.pdb	0.9613	1.01	C1
28037	OG1022	kluyveromyces_lactis__OG1022__50_1128.pdb	Spom_AF-Q10166-F1-model_v2.pdb	0.9482	1.35	C1
28038	OG1022	kluyveromyces_lactis__OG1022__50_2564.pdb	Spom_AF-Q10166-F1-model_v2.pdb	0.4119	5.77	None
28039	OG1022	kluyveromyces_marxianus__OG1022__51_4049.pdb	Spom_AF-Q10166-F1-model_v2.pdb	0.9524	1.28	C1
28040	OG1022	kluyveromyces_marxianus__OG1022__51_48.pdb	Spom_AF-Q10166-F1-model_v2.pdb	0.4128	5.82	None
28041	OG1022	komagataella_pastoris__OG1022__52_1695.pdb	Spom_AF-Q10166-F1-model_v2.pdb	0.4238	5.71	None
28042	OG1022	lachancea_thermotolerans__OG1022__64_3450.pdb	Spom_AF-Q10166-F1-model_v2.pdb	0.9278	1.39	C1
28043	OG1022	lachancea_thermotolerans__OG1022__64_4098.pdb	Spom_AF-Q10166-F1-model_v2.pdb	0.4129	5.66	None
28044	OG1022	lipomyces_starkeyi__OG1022__66_4200.pdb	Spom_AF-Q10166-F1-model_v2.pdb	0.4114	5.65	None
28045	OG1022	lipomyces_starkeyi__OG1022__66_6766.pdb	Spom_AF-Q10166-F1-model_v2.pdb	0.4223	5.67	None
28046	OG1022	lipomyces_starkeyi__OG1022__66_8533.pdb	Spom_AF-Q10166-F1-model_v2.pdb	0.9464	1.05	C1
28047	OG1022	ogataea_parapolymorpha__OG1022__104_1553.pdb	Spom_AF-Q10166-F1-model_v2.pdb	0.9163	1.73	C1
28048	OG1022	ogataea_parapolymorpha__OG1022__104_266.pdb	Spom_AF-Q10166-F1-model_v2.pdb	0.3872	5.77	None
28049	OG1022	pachysolen_tannophilus__OG1022__106_3162.pdb	Spom_AF-Q10166-F1-model_v2.pdb	0.9442	1.26	C1
28050	OG1022	pachysolen_tannophilus__OG1022__106_4925.pdb	Spom_AF-Q10166-F1-model_v2.pdb	0.3846	5.81	None
28051	OG1022	pachysolen_tannophilus__OG1022__106_5001.pdb	Spom_AF-Q10166-F1-model_v2.pdb	0.4201	5.74	None
28052	OG1022	tortispora_caseinolytica__OG1022__134_1377.pdb	Spom_AF-Q10166-F1-model_v2.pdb	0.383	5.75	None
28053	OG1022	tortispora_caseinolytica__OG1022__134_3196.pdb	Spom_AF-Q10166-F1-model_v2.pdb	0.9642	1.2	C1
28054	OG1022	torulaspora_delbrueckii__OG1022__135_1828.pdb	Spom_AF-Q10166-F1-model_v2.pdb	0.1196	5.9	None
28055	OG1022	torulaspora_delbrueckii__OG1022__135_654.pdb	Spom_AF-Q10166-F1-model_v2.pdb	0.4464	2.1	C1
28056	OG1022	vanderwaltozyma_polyspora__OG1022__136_2729.pdb	Spom_AF-Q10166-F1-model_v2.pdb	0.9587	1.28	C1
28057	OG1022	wickerhamomyces_anomalus__OG1022__139_3364.pdb	Spom_AF-Q10166-F1-model_v2.pdb	0.932	1.16	C1
28058	OG1022	wickerhamomyces_anomalus__OG1022__139_4875.pdb	Spom_AF-Q10166-F1-model_v2.pdb	0.3845	5.76	None
28059	OG1022	yHMPu5000034604_sporopachydermia_lactativora_160519__OG1022__170_1227.pdb	Spom_AF-Q10166-F1-model_v2.pdb	0.415	5.93	None
28060	OG1022	yHMPu5000034604_sporopachydermia_lactativora_160519__OG1022__170_1539.pdb	Spom_AF-Q10166-F1-model_v2.pdb	0.419	5.61	None
28061	OG1022	yHMPu5000034604_sporopachydermia_lactativora_160519__OG1022__170_2619.pdb	Spom_AF-Q10166-F1-model_v2.pdb	0.4139	5.89	None
28062	OG1022	yHMPu5000034604_sporopachydermia_lactativora_160519__OG1022__170_3003.pdb	Spom_AF-Q10166-F1-model_v2.pdb	0.9454	1.24	C1
28063	OG1022	yHMPu5000034604_sporopachydermia_lactativora_160519__OG1022__170_3902.pdb	Spom_AF-Q10166-F1-model_v2.pdb	0.3895	5.82	None
28064	OG1022	yHMPu5000034957_hanseniaspora_osmophila_160519__OG1022__247_3478.pdb	Spom_AF-Q10166-F1-model_v2.pdb	0.4095	5.74	None
28065	OG1022	yHMPu5000034957_hanseniaspora_osmophila_160519__OG1022__247_907.pdb	Spom_AF-Q10166-F1-model_v2.pdb	0.9272	1.07	C1
28066	OG1022	yarrowia_lipolytica__OG1022__144_2692.pdb	Spom_AF-Q10166-F1-model_v2.pdb	0.9582	1.2	C1
28067	OG1022	yarrowia_lipolytica__OG1022__144_5243.pdb	Spom_AF-Q10166-F1-model_v2.pdb	0.4233	5.78	None
28068	OG1022	alloascoidea_hylecoeti__OG1022__0_5062.pdb	alloascoidea_hylecoeti__OG1022__0_3442.pdb	0.9709	0.94	C2
28069	OG1022	alloascoidea_hylecoeti__OG1022__0_5734.pdb	alloascoidea_hylecoeti__OG1022__0_3442.pdb	0.9808	1.05	C2
28070	OG1022	alloascoidea_hylecoeti__OG1022__0_7485.pdb	alloascoidea_hylecoeti__OG1022__0_3442.pdb	0.9973	0.36	C2
28071	OG1022	alloascoidea_hylecoeti__OG1022__0_8113.pdb	alloascoidea_hylecoeti__OG1022__0_3442.pdb	0.4527	5.5	None
28072	OG1022	ascoidea_rubescens__OG1022__6_2376.pdb	alloascoidea_hylecoeti__OG1022__0_3442.pdb	0.9686	0.95	C2
28073	OG1022	ascoidea_rubescens__OG1022__6_3855.pdb	alloascoidea_hylecoeti__OG1022__0_3442.pdb	0.4528	5.6	None
28074	OG1022	candida_apicola__OG1022__13_3582.pdb	alloascoidea_hylecoeti__OG1022__0_3442.pdb	0.4641	5.56	None
28075	OG1022	candida_tropicalis__OG1022__30_2291.pdb	alloascoidea_hylecoeti__OG1022__0_3442.pdb	0.9721	1.19	C2
28076	OG1022	candida_tropicalis__OG1022__30_3063.pdb	alloascoidea_hylecoeti__OG1022__0_3442.pdb	0.4531	5.63	None
28077	OG1022	candida_tropicalis__OG1022__30_342.pdb	alloascoidea_hylecoeti__OG1022__0_3442.pdb	0.9721	1.19	C2
28078	OG1022	cyberlindnera_jadinii__OG1022__35_1570.pdb	alloascoidea_hylecoeti__OG1022__0_3442.pdb	0.4098	1.44	C2
28079	OG1022	cyberlindnera_jadinii__OG1022__35_4861.pdb	alloascoidea_hylecoeti__OG1022__0_3442.pdb	0.4517	5.6	None
28080	OG1022	cyberlindnera_jadinii__OG1022__35_510.pdb	alloascoidea_hylecoeti__OG1022__0_3442.pdb	0.9812	0.77	C2
28081	OG1022	debaryomyces_hansenii__OG1022__36_3040.pdb	alloascoidea_hylecoeti__OG1022__0_3442.pdb	0.4459	5.52	None
28082	OG1022	debaryomyces_hansenii__OG1022__36_3331.pdb	alloascoidea_hylecoeti__OG1022__0_3442.pdb	0.9406	1.45	C2
28083	OG1022	debaryomyces_hansenii__OG1022__36_4797.pdb	alloascoidea_hylecoeti__OG1022__0_3442.pdb	0.9829	0.95	C2
28084	OG1022	eremothecium_gossypii__OG1022__40_1434.pdb	alloascoidea_hylecoeti__OG1022__0_3442.pdb	0.9635	1.05	C2
28085	OG1022	eremothecium_gossypii__OG1022__40_3454.pdb	alloascoidea_hylecoeti__OG1022__0_3442.pdb	0.4577	5.64	None
28086	OG1022	geotrichum_candidum__OG1022__43_1145.pdb	alloascoidea_hylecoeti__OG1022__0_3442.pdb	0.4196	5.67	None
28087	OG1022	geotrichum_candidum__OG1022__43_4965.pdb	alloascoidea_hylecoeti__OG1022__0_3442.pdb	0.9808	0.83	C2
28088	OG1022	kazachstania_naganishii__OG1022__49_729.pdb	alloascoidea_hylecoeti__OG1022__0_3442.pdb	0.4316	5.57	None
28089	OG1022	kluyveromyces_lactis__OG1022__50_1128.pdb	alloascoidea_hylecoeti__OG1022__0_3442.pdb	0.4591	5.66	None
28090	OG1022	kluyveromyces_lactis__OG1022__50_2564.pdb	alloascoidea_hylecoeti__OG1022__0_3442.pdb	0.9636	1.09	C2
28091	OG1022	kluyveromyces_marxianus__OG1022__51_4049.pdb	alloascoidea_hylecoeti__OG1022__0_3442.pdb	0.4608	5.66	None
28092	OG1022	kluyveromyces_marxianus__OG1022__51_48.pdb	alloascoidea_hylecoeti__OG1022__0_3442.pdb	0.9621	1.13	C2
28093	OG1022	komagataella_pastoris__OG1022__52_1695.pdb	alloascoidea_hylecoeti__OG1022__0_3442.pdb	0.9837	0.92	C2
28094	OG1022	lachancea_thermotolerans__OG1022__64_3450.pdb	alloascoidea_hylecoeti__OG1022__0_3442.pdb	0.4514	5.58	None
28095	OG1022	lachancea_thermotolerans__OG1022__64_4098.pdb	alloascoidea_hylecoeti__OG1022__0_3442.pdb	0.9627	1.05	C2
28096	OG1022	lipomyces_starkeyi__OG1022__66_4200.pdb	alloascoidea_hylecoeti__OG1022__0_3442.pdb	0.9525	1.08	C2
28097	OG1022	lipomyces_starkeyi__OG1022__66_6766.pdb	alloascoidea_hylecoeti__OG1022__0_3442.pdb	0.9771	0.92	C2
28098	OG1022	lipomyces_starkeyi__OG1022__66_8533.pdb	alloascoidea_hylecoeti__OG1022__0_3442.pdb	0.454	5.57	None
28099	OG1022	ogataea_parapolymorpha__OG1022__104_1553.pdb	alloascoidea_hylecoeti__OG1022__0_3442.pdb	0.4515	5.65	None
28100	OG1022	ogataea_parapolymorpha__OG1022__104_266.pdb	alloascoidea_hylecoeti__OG1022__0_3442.pdb	0.984	0.94	C2
28101	OG1022	pachysolen_tannophilus__OG1022__106_3162.pdb	alloascoidea_hylecoeti__OG1022__0_3442.pdb	0.4281	5.57	None
28102	OG1022	pachysolen_tannophilus__OG1022__106_4925.pdb	alloascoidea_hylecoeti__OG1022__0_3442.pdb	0.9815	1.01	C2
28103	OG1022	pachysolen_tannophilus__OG1022__106_5001.pdb	alloascoidea_hylecoeti__OG1022__0_3442.pdb	0.9827	0.97	C2
28104	OG1022	tortispora_caseinolytica__OG1022__134_1377.pdb	alloascoidea_hylecoeti__OG1022__0_3442.pdb	0.9789	0.98	C2
28105	OG1022	tortispora_caseinolytica__OG1022__134_3196.pdb	alloascoidea_hylecoeti__OG1022__0_3442.pdb	0.4575	5.48	None
28106	OG1022	torulaspora_delbrueckii__OG1022__135_1828.pdb	alloascoidea_hylecoeti__OG1022__0_3442.pdb	0.227	1.19	C2
28107	OG1022	torulaspora_delbrueckii__OG1022__135_654.pdb	alloascoidea_hylecoeti__OG1022__0_3442.pdb	0.2439	5.8	None
28108	OG1022	vanderwaltozyma_polyspora__OG1022__136_2729.pdb	alloascoidea_hylecoeti__OG1022__0_3442.pdb	0.4652	5.73	None
28109	OG1022	wickerhamomyces_anomalus__OG1022__139_3364.pdb	alloascoidea_hylecoeti__OG1022__0_3442.pdb	0.4608	5.52	None
28110	OG1022	wickerhamomyces_anomalus__OG1022__139_4875.pdb	alloascoidea_hylecoeti__OG1022__0_3442.pdb	0.9811	0.77	C2
28111	OG1022	yHMPu5000034604_sporopachydermia_lactativora_160519__OG1022__170_1227.pdb	alloascoidea_hylecoeti__OG1022__0_3442.pdb	0.9784	0.98	C2
28112	OG1022	yHMPu5000034604_sporopachydermia_lactativora_160519__OG1022__170_1539.pdb	alloascoidea_hylecoeti__OG1022__0_3442.pdb	0.976	0.95	C2
28113	OG1022	yHMPu5000034604_sporopachydermia_lactativora_160519__OG1022__170_2619.pdb	alloascoidea_hylecoeti__OG1022__0_3442.pdb	0.978	0.99	C2
28114	OG1022	yHMPu5000034604_sporopachydermia_lactativora_160519__OG1022__170_3003.pdb	alloascoidea_hylecoeti__OG1022__0_3442.pdb	0.4568	5.5	None
28115	OG1022	yHMPu5000034604_sporopachydermia_lactativora_160519__OG1022__170_3902.pdb	alloascoidea_hylecoeti__OG1022__0_3442.pdb	0.982	0.88	C2
28116	OG1022	yHMPu5000034957_hanseniaspora_osmophila_160519__OG1022__247_3478.pdb	alloascoidea_hylecoeti__OG1022__0_3442.pdb	0.9548	1.03	C2
28117	OG1022	yHMPu5000034957_hanseniaspora_osmophila_160519__OG1022__247_907.pdb	alloascoidea_hylecoeti__OG1022__0_3442.pdb	0.456	5.64	None
28118	OG1022	yarrowia_lipolytica__OG1022__144_2692.pdb	alloascoidea_hylecoeti__OG1022__0_3442.pdb	0.4634	5.57	None
28119	OG1022	yarrowia_lipolytica__OG1022__144_5243.pdb	alloascoidea_hylecoeti__OG1022__0_3442.pdb	0.9807	0.97	C2
28120	OG1022	alloascoidea_hylecoeti__OG1022__0_5734.pdb	alloascoidea_hylecoeti__OG1022__0_5062.pdb	0.985	0.88	C2
28121	OG1022	alloascoidea_hylecoeti__OG1022__0_7485.pdb	alloascoidea_hylecoeti__OG1022__0_5062.pdb	0.9805	0.99	C2
28122	OG1022	alloascoidea_hylecoeti__OG1022__0_8113.pdb	alloascoidea_hylecoeti__OG1022__0_5062.pdb	0.4163	5.8	None
28123	OG1022	ascoidea_rubescens__OG1022__6_2376.pdb	alloascoidea_hylecoeti__OG1022__0_5062.pdb	0.9707	1.13	C2
28124	OG1022	ascoidea_rubescens__OG1022__6_3855.pdb	alloascoidea_hylecoeti__OG1022__0_5062.pdb	0.4497	5.72	None
28125	OG1022	candida_apicola__OG1022__13_3582.pdb	alloascoidea_hylecoeti__OG1022__0_5062.pdb	0.4506	5.62	None
28126	OG1022	candida_tropicalis__OG1022__30_2291.pdb	alloascoidea_hylecoeti__OG1022__0_5062.pdb	0.9775	1.19	C2
28127	OG1022	candida_tropicalis__OG1022__30_3063.pdb	alloascoidea_hylecoeti__OG1022__0_5062.pdb	0.4474	5.32	None
28128	OG1022	candida_tropicalis__OG1022__30_342.pdb	alloascoidea_hylecoeti__OG1022__0_5062.pdb	0.9774	1.19	C2
28129	OG1022	cyberlindnera_jadinii__OG1022__35_1570.pdb	alloascoidea_hylecoeti__OG1022__0_5062.pdb	0.4132	1.52	C2
28130	OG1022	cyberlindnera_jadinii__OG1022__35_4861.pdb	alloascoidea_hylecoeti__OG1022__0_5062.pdb	0.4519	5.68	None
28131	OG1022	cyberlindnera_jadinii__OG1022__35_510.pdb	alloascoidea_hylecoeti__OG1022__0_5062.pdb	0.9886	0.74	C2
28132	OG1022	debaryomyces_hansenii__OG1022__36_3040.pdb	alloascoidea_hylecoeti__OG1022__0_5062.pdb	0.4438	5.65	None
28133	OG1022	debaryomyces_hansenii__OG1022__36_3331.pdb	alloascoidea_hylecoeti__OG1022__0_5062.pdb	0.9492	1.37	C2
28134	OG1022	debaryomyces_hansenii__OG1022__36_4797.pdb	alloascoidea_hylecoeti__OG1022__0_5062.pdb	0.986	0.92	C2
28135	OG1022	eremothecium_gossypii__OG1022__40_1434.pdb	alloascoidea_hylecoeti__OG1022__0_5062.pdb	0.9676	1.11	C2
28136	OG1022	eremothecium_gossypii__OG1022__40_3454.pdb	alloascoidea_hylecoeti__OG1022__0_5062.pdb	0.4294	5.73	None
28137	OG1022	geotrichum_candidum__OG1022__43_1145.pdb	alloascoidea_hylecoeti__OG1022__0_5062.pdb	0.4592	5.67	None
28138	OG1022	geotrichum_candidum__OG1022__43_4965.pdb	alloascoidea_hylecoeti__OG1022__0_5062.pdb	0.9845	0.84	C2
[truncated: 1,307 more rows]

## Sheet: C
(alloascoidea_hylecoeti__OG1022__0_3442:0.0255509924	((alloascoidea_hylecoeti__OG1022__0_5062:0.3779765638	alloascoidea_hylecoeti__OG1022__0_5734:0.1698515978)97.8/100:0.1584940837	(((((((((((((((((alloascoidea_hylecoeti__OG1022__0_8113:0.4495926081	((((ascoidea_rubescens__OG1022__6_3855:0.5474249016	(Calb_AF-Q59WF0-F1-model_v2:0.1041379246	(candida_tropicalis__OG1022__30_3063:0.0185832604	debaryomyces_hansenii__OG1022__36_3040:0.3415048398)84.5/70:0.0861816592)100/100:0.3826139155)53.6/61:0.1046560453	pachysolen_tannophilus__OG1022__106_3162:0.3002996228)85.6/49:0.0933006965	((cyberlindnera_jadinii__OG1022__35_4861:0.1289662700	wickerhamomyces_anomalus__OG1022__139_3364:0.2130884849)99.8/100:0.2747647361	(((eremothecium_gossypii__OG1022__40_3454:0.5490508675	((((kazachstania_naganishii__OG1022__49_729:0.3068180678	REF_Scer_AF-P49954-F1-model_v2:0.2560286797)66.8/81:0.0584799128	vanderwaltozyma_polyspora__OG1022__136_2729:0.1644930081)95.2/87:0.0932248184	torulaspora_delbrueckii__OG1022__135_654:0.2877048028)92/91:0.1176358345	((kluyveromyces_lactis__OG1022__50_1128:0.1549668445	kluyveromyces_marxianus__OG1022__51_4049:0.1618828165)17.8/55:0.0788996564	yHMPu5000034957_hanseniaspora_osmophila_160519__OG1022__247_907:0.7996502038)66.6/89:0.0922906607)89.4/86:0.1482643543)64.4/61:0.1066724178	lachancea_thermotolerans__OG1022__64_3450:0.3398913656)100/94:0.4351793905	ogataea_parapolymorpha__OG1022__104_1553:0.5981981527)60.2/48:0.0848711803)12.9/43:0.0663004976)98.7/90:0.1645347371	yHMPu5000034604_sporopachydermia_lactativora_160519__OG1022__170_3003:0.2879929499)85.1/87:0.0544571202)67/79:0.0335989014	tortispora_caseinolytica__OG1022__134_3196:0.5250223291)97.9/73:0.1455136718	lipomyces_starkeyi__OG1022__66_8533:0.3988387814)30.3/60:0.0802751260	((candida_apicola__OG1022__13_3582:0.3394996056	Spom_AF-Q10166-F1-model_v2:1.0730950822)97.4/72:0.2325251008	geotrichum_candidum__OG1022__43_1145:0.4083444145)55.5/50:0.1282556374)88.2/54:0.4022950658	yarrowia_lipolytica__OG1022__144_2692:0.0000026645)100/100:9.9999986960	cyberlindnera_jadinii__OG1022__35_510:0.0000020577)63.4/75:0.0982939979	cyberlindnera_jadinii__OG1022__35_1570:0.2647230624)99.8/77:0.1981714659	wickerhamomyces_anomalus__OG1022__139_4875:0.1926982307)99.8/77:0.2308528425	((((eremothecium_gossypii__OG1022__40_1434:0.4290246963	(kluyveromyces_lactis__OG1022__50_2564:0.1315411365	kluyveromyces_marxianus__OG1022__51_48:0.1796057445)99/100:0.1233795817)60.9/84:0.0394735177	((lachancea_thermotolerans__OG1022__64_4098:0.2246311212	REF_Scer_AF-P38715-F1-model_v2:0.2317055954)48.7/43:0.0452199505	torulaspora_delbrueckii__OG1022__135_1828:0.2603437061)96.6/44:0.1061045077)55.6/41:0.0813471985	yHMPu5000034957_hanseniaspora_osmophila_160519__OG1022__247_3478:0.4546229735)80.6/95:0.0490040900	ogataea_parapolymorpha__OG1022__104_266:0.4274538494)78/71:0.0441291191)77.3/58:0.0580051557	ascoidea_rubescens__OG1022__6_2376:0.4164898166)71.3/63:0.0847400699	komagataella_pastoris__OG1022__52_1695:0.2952617139)97.2/85:0.1509759707	(pachysolen_tannophilus__OG1022__106_4925:0.2354870108	pachysolen_tannophilus__OG1022__106_5001:0.0533137322)100/100:0.2334359279)91.4/80:0.0986063290	((Calb_AF-A0A1D8PNK3-F1-model_v2:0.0935350036	(candida_tropicalis__OG1022__30_2291:0.0000010000	candida_tropicalis__OG1022__30_342:0.0000010000)99.2/100:0.0866483617)94.2/99:0.0991956718	debaryomyces_hansenii__OG1022__36_4797:0.2321514747)91.2/92:0.1012273648)99.7/92:0.2110718762	((yHMPu5000034604_sporopachydermia_lactativora_160519__OG1022__170_1227:0.1082050346	yHMPu5000034604_sporopachydermia_lactativora_160519__OG1022__170_2619:0.0892208229)100/100:0.1847609664	yHMPu5000034604_sporopachydermia_lactativora_160519__OG1022__170_3902:0.2187220338)95.2/98:0.1310111666)97.6/91:0.1296956243
[truncated: 8 more columns]

## Sheet: D
	Conservation ratio	Type Conservation ratio
OG4352_REF_Scer_AF-P00127-F1-model_v2	0.487109	0.603246
OG3208_REF_Scer_AF-P00128-F1-model_v2	0.600053	0.771202
OG1016_REF_Scer_AF-P00330-F1-model_v2	0.748469	0.829913
OG1016_REF_Scer_AF-P00331-F1-model_v2	0.748866	0.83075
OG1145_REF_Scer_AF-P00358-F1-model_v2	0.78802	0.876579
OG1145_REF_Scer_AF-P00359-F1-model_v2	0.793993	0.882812
OG1145_REF_Scer_AF-P00360-F1-model_v2	0.776403	0.867663
OG4316_REF_Scer_AF-P00424-F1-model_v2	0.534953	0.681956
OG4316_REF_Scer_AF-P00425-F1-model_v2	0.552747	0.686609
OG2714_REF_Scer_AF-P00427-F1-model_v2	0.790822	0.871323
OG1979_REF_Scer_AF-P00445-F1-model_v2	0.717187	0.819893
OG3185_REF_Scer_AF-P00447-F1-model_v2	0.675036	0.792372
OG3837_REF_Scer_AF-P00498-F1-model_v2	0.695484	0.813077
OG1299_REF_Scer_AF-P00549-F1-model_v2	0.758158	0.853132
OG1424_REF_Scer_AF-P00560-F1-model_v2	0.772236	0.841865
OG2654_REF_Scer_AF-P00572-F1-model_v2	0.533459	0.687681
OG5441_REF_Scer_AF-P00724-F1-model_v2	0.526139	0.679916
OG2936_REF_Scer_AF-P00812-F1-model_v2	0.60505	0.749547
OG2113_REF_Scer_AF-P00815-F1-model_v2	0.664788	0.772654
OG1416_REF_Scer_AF-P00890-F1-model_v2	0.813692	0.883548
OG2028_REF_Scer_AF-P00899-F1-model_v2	0.716369	0.823704
OG3874_REF_Scer_AF-P00912-F1-model_v2	0.523857	0.682255
OG1193_REF_Scer_AF-P00924-F1-model_v2	0.785798	0.863497
OG1193_REF_Scer_AF-P00925-F1-model_v2	0.780491	0.861295
OG1788_REF_Scer_AF-P00927-F1-model_v2	0.711247	0.822755
OG1724_REF_Scer_AF-P00931-F1-model_v2	0.764288	0.853464
OG3108_REF_Scer_AF-P00937-F1-model_v2	0.627299	0.750543
OG2197_REF_Scer_AF-P00942-F1-model_v2	0.718194	0.818833
OG2794_REF_Scer_AF-P00950-F1-model_v2	0.773329	0.840378
OG3702_REF_Scer_AF-P03962-F1-model_v2	0.728239	0.827455
OG1032_REF_Scer_AF-P03965-F1-model_v2	0.74802	0.846212
OG3505_REF_Scer_AF-P04037-F1-model_v2	0.660736	0.780256
OG4751_REF_Scer_AF-P04039-F1-model_v2	0.57485	0.740749
OG1819_REF_Scer_AF-P04046-F1-model_v2	0.733471	0.832738
OG3043_REF_Scer_AF-P04161-F1-model_v2	0.607512	0.733743
OG2930_REF_Scer_AF-P04173-F1-model_v2	0.796151	0.872152
OG4231_REF_Scer_AF-P04385-F1-model_v2	0.579764	0.720057
OG3994_REF_Scer_AF-P04397-F1-model_v2	0.614917	0.744731
OG1208_REF_Scer_AF-P04806-F1-model_v2	0.659072	0.783332
OG1208_REF_Scer_AF-P04807-F1-model_v2	0.673189	0.788108
OG1617_REF_Scer_AF-P05150-F1-model_v2	0.650927	0.777331
OG1767_REF_Scer_AF-P05373-F1-model_v2	0.748962	0.840515
OG3877_REF_Scer_AF-P05374-F1-model_v2	0.446828	0.609815
OG2645_REF_Scer_AF-P05375-F1-model_v2	0.573514	0.739317
OG1813_REF_Scer_AF-P05694-F1-model_v2	0.756699	0.834169
OG1944_REF_Scer_AF-P06106-F1-model_v2	0.744286	0.832053
OG5404_REF_Scer_AF-P06115-F1-model_v2	0.624438	0.737623
OG1569_REF_Scer_AF-P06168-F1-model_v2	0.871913	0.926689
OG1060_REF_Scer_AF-P06169-F1-model_v2	0.67357	0.795822
OG3856_REF_Scer_AF-P06174-F1-model_v2	0.459675	0.616972
OG3196_REF_Scer_AF-P06197-F1-model_v2	0.542008	0.706277
OG1115_REF_Scer_AF-P06208-F1-model_v2	0.719437	0.815603
OG2655_REF_Scer_AF-P06633-F1-model_v2	0.768682	0.85481
OG1414_REF_Scer_AF-P06700-F1-model_v2	0.608546	0.7487
OG2841_REF_Scer_AF-P06738-F1-model_v2	0.723009	0.82566
OG2129_REF_Scer_AF-P06785-F1-model_v2	0.761001	0.838702
OG2248_REF_Scer_AF-P07143-F1-model_v2	0.820567	0.895618
OG1463_REF_Scer_AF-P07149-F1-model_v2	0.620155	0.743229
OG2740_REF_Scer_AF-P07170-F1-model_v2	0.781307	0.85146
OG2238_REF_Scer_AF-P07172-F1-model_v2	0.570601	0.73031
OG1825_REF_Scer_AF-P07244-F1-model_v2	0.589589	0.708489
OG1052_REF_Scer_AF-P07245-F1-model_v2	0.664825	0.782359
OG1016_REF_Scer_AF-P07246-F1-model_v2	0.747567	0.83463
OG4118_REF_Scer_AF-P07255-F1-model_v2	0.530788	0.705101
OG4150_REF_Scer_AF-P07256-F1-model_v2	0.518819	0.678816
OG2006_REF_Scer_AF-P07257-F1-model_v2	0.489216	0.650761
OG2721_REF_Scer_AF-P07258-F1-model_v2	0.707601	0.813495
OG1032_REF_Scer_AF-P07259-F1-model_v2	0.610044	0.758937
OG1892_REF_Scer_AF-P07262-F1-model_v2	0.738943	0.826535
OG1422_REF_Scer_AF-P07264-F1-model_v2	0.781466	0.859028
OG1595_REF_Scer_AF-P07275-F1-model_v2	0.662288	0.783567
OG2678_REF_Scer_AF-P07277-F1-model_v2	0.500982	0.659403
OG2347_REF_Scer_AF-P07283-F1-model_v2	0.769196	0.857491
OG3065_REF_Scer_AF-P07285-F1-model_v2	0.546272	0.696074
OG2265_REF_Scer_AF-P07286-F1-model_v2	0.629179	0.789872
OG1388_REF_Scer_AF-P07342-F1-model_v2	0.74628	0.843955
OG1714_REF_Scer_AF-P07702-F1-model_v2	0.624319	0.76156
OG4379_REF_Scer_AF-P07807-F1-model_v2	0.478956	0.664589
OG1685_REF_Scer_AF-P07991-F1-model_v2	0.689065	0.8039
OG1012_REF_Scer_AF-P08004-F1-model_v2	0.522475	0.694814
OG1564_REF_Scer_AF-P08019-F1-model_v2	0.429767	0.600891
OG3575_REF_Scer_AF-P08067-F1-model_v2	0.780641	0.862761
OG1218_REF_Scer_AF-P08417-F1-model_v2	0.741974	0.822951
OG4707_REF_Scer_AF-P08431-F1-model_v2	0.645691	0.772515
OG3445_REF_Scer_AF-P08432-F1-model_v2	0.598228	0.730603
OG2956_REF_Scer_AF-P08456-F1-model_v2	0.665126	0.794128
OG3006_REF_Scer_AF-P08465-F1-model_v2	0.670221	0.787797
OG2156_REF_Scer_AF-P08524-F1-model_v2	0.711497	0.817853
OG4360_REF_Scer_AF-P08525-F1-model_v2	0.616483	0.762129
OG2365_REF_Scer_AF-P08536-F1-model_v2	0.701874	0.804196
OG1621_REF_Scer_AF-P08566-F1-model_v2	0.639883	0.748885
OG1416_REF_Scer_AF-P08679-F1-model_v2	0.737667	0.833966
OG1815_REF_Scer_AF-P09201-F1-model_v2	0.703115	0.824359
OG2629_REF_Scer_AF-P09368-F1-model_v2	0.527842	0.679662
OG1052_REF_Scer_AF-P09440-F1-model_v2	0.663482	0.775122
OG1629_REF_Scer_AF-P09624-F1-model_v2	0.736258	0.841938
OG1487_REF_Scer_AF-P09938-F1-model_v2	0.782803	0.857638
OG1899_REF_Scer_AF-P09950-F1-model_v2	0.709513	0.808712
OG1357_REF_Scer_AF-P0CF18-F1-model_v2	0.604139	0.755801
OG1193_REF_Scer_AF-P0CX10-F1-model_v2	0.686709	0.791364
OG1193_REF_Scer_AF-P0CX11-F1-model_v2	0.686942	0.791658
OG4185_REF_Scer_AF-P0CX77-F1-model_v2	0.622035	0.757475
OG4185_REF_Scer_AF-P0CX78-F1-model_v2	0.623818	0.759795
OG4185_REF_Scer_AF-P0CX79-F1-model_v2	0.621876	0.758296
OG4185_REF_Scer_AF-P0CZ17-F1-model_v2	0.624778	0.760586
OG4346_REF_Scer_AF-P10174-F1-model_v2	0.555262	0.710824
OG1355_REF_Scer_AF-P10614-F1-model_v2	0.689592	0.798288
OG1516_REF_Scer_AF-P10659-F1-model_v2	0.819615	0.884346
OG1665_REF_Scer_AF-P10869-F1-model_v2	0.68191	0.800257
OG1881_REF_Scer_AF-P10963-F1-model_v2	0.754558	0.847801
OG1313_REF_Scer_AF-P11154-F1-model_v2	0.787702	0.864702
OG2537_REF_Scer_AF-P11353-F1-model_v2	0.705511	0.790393
OG1333_REF_Scer_AF-P11412-F1-model_v2	0.667376	0.785156
OG3214_REF_Scer_AF-P11986-F1-model_v2	0.698937	0.820621
OG1360_REF_Scer_AF-P12683-F1-model_v2	0.584842	0.711237
OG1360_REF_Scer_AF-P12684-F1-model_v2	0.525223	0.675242
OG2071_REF_Scer_AF-P12695-F1-model_v2	0.663773	0.787356
OG2038_REF_Scer_AF-P12709-F1-model_v2	0.814224	0.876431
OG4231_REF_Scer_AF-P13045-F1-model_v2	0.551238	0.697471
OG2214_REF_Scer_AF-P13259-F1-model_v2	0.756402	0.840206
OG1674_REF_Scer_AF-P13298-F1-model_v2	0.688735	0.800099
OG1883_REF_Scer_AF-P13663-F1-model_v2	0.757327	0.863659
OG1122_REF_Scer_AF-P13711-F1-model_v2	0.523352	0.674574
OG3902_REF_Scer_AF-P14020-F1-model_v2	0.592979	0.726139
OG1012_REF_Scer_AF-P14180-F1-model_v2	0.536062	0.694923
OG1432_REF_Scer_AF-P14540-F1-model_v2	0.755142	0.846604
OG1357_REF_Scer_AF-P14742-F1-model_v2	0.766471	0.855681
OG2032_REF_Scer_AF-P14843-F1-model_v2	0.735854	0.833648
OG1667_REF_Scer_AF-P15019-F1-model_v2	0.727305	0.819163
OG1310_REF_Scer_AF-P15202-F1-model_v2	0.651071	0.765666
OG1622_REF_Scer_AF-P15274-F1-model_v2	0.719986	0.829352
OG1975_REF_Scer_AF-P15454-F1-model_v2	0.705839	0.810629
OG3676_REF_Scer_AF-P15496-F1-model_v2	0.64323	0.761825
OG2290_REF_Scer_AF-P15700-F1-model_v2	0.660503	0.784699
OG3001_REF_Scer_AF-P15807-F1-model_v2	0.393074	0.582121
OG1004_REF_Scer_AF-P15938-F1-model_v2	0.493276	0.677553
OG1603_REF_Scer_AF-P16120-F1-model_v2	0.699328	0.806953
OG2807_REF_Scer_AF-P16387-F1-model_v2	0.783615	0.872767
OG1060_REF_Scer_AF-P16467-F1-model_v2	0.656848	0.785172
OG2960_REF_Scer_AF-P16622-F1-model_v2	0.674875	0.77347
OG1673_REF_Scer_AF-P16661-F1-model_v2	0.518042	0.692285
OG1054_REF_Scer_AF-P16861-F1-model_v2	0.637665	0.760233
OG1054_REF_Scer_AF-P16862-F1-model_v2	0.646904	0.774779
OG3120_REF_Scer_AF-P17423-F1-model_v2	0.737436	0.833226
OG1835_REF_Scer_AF-P17505-F1-model_v2	0.725024	0.822674
OG1157_REF_Scer_AF-P17649-F1-model_v2	0.6469	0.754998
OG1567_REF_Scer_AF-P17695-F1-model_v2	0.55442	0.687959
OG1329_REF_Scer_AF-P17709-F1-model_v2	0.615073	0.749901
OG1468_REF_Scer_AF-P17898-F1-model_v2	0.522262	0.705142
OG2871_REF_Scer_AF-P18408-F1-model_v2	0.642127	0.780761
OG3612_REF_Scer_AF-P18562-F1-model_v2	0.749468	0.843453
OG3062_REF_Scer_AF-P18900-F1-model_v2	0.676101	0.801406
OG1316_REF_Scer_AF-P19097-F1-model_v2	0.675985	0.800736
OG1924_REF_Scer_AF-P19262-F1-model_v2	0.769331	0.846223
OG1516_REF_Scer_AF-P19358-F1-model_v2	0.818646	0.877867
OG1039_REF_Scer_AF-P19414-F1-model_v2	0.702999	0.804605
OG2218_REF_Scer_AF-P20049-F1-model_v2	0.669619	0.781653
OG2056_REF_Scer_AF-P20051-F1-model_v2	0.632391	0.774792
OG1004_REF_Scer_AF-P20095-F1-model_v2	0.498909	0.669604
OG2182_REF_Scer_AF-P20485-F1-model_v2	0.494589	0.645686
OG1585_REF_Scer_AF-P20967-F1-model_v2	0.755318	0.847132
OG1470_REF_Scer_AF-P21147-F1-model_v2	0.640349	0.785642
OG2912_REF_Scer_AF-P21182-F1-model_v2	0.531809	0.693378
OG2053_REF_Scer_AF-P21264-F1-model_v2	0.651585	0.761181
OG1070_REF_Scer_AF-P21524-F1-model_v2	0.740618	0.845978
OG1070_REF_Scer_AF-P21672-F1-model_v2	0.719865	0.839369
OG2704_REF_Scer_AF-P21801-F1-model_v2	0.812978	0.880867
OG1170_REF_Scer_AF-P21826-F1-model_v2	0.665112	0.77357
OG1056_REF_Scer_AF-P21954-F1-model_v2	0.754088	0.845598
OG1468_REF_Scer_AF-P22140-F1-model_v2	0.522301	0.712516
OG1631_REF_Scer_AF-P22217-F1-model_v2	0.617062	0.764198
OG4744_REF_Scer_AF-P22289-F1-model_v2	0.57499	0.733704
OG1631_REF_Scer_AF-P22803-F1-model_v2	0.602122	0.771111
OG1112_REF_Scer_AF-P23254-F1-model_v2	0.638663	0.758649
OG1266_REF_Scer_AF-P23337-F1-model_v2	0.748817	0.852521
OG1640_REF_Scer_AF-P23501-F1-model_v2	0.456115	0.653358
OG1650_REF_Scer_AF-P23542-F1-model_v2	0.614939	0.746448
OG1004_REF_Scer_AF-P24384-F1-model_v2	0.527397	0.711521
OG2567_REF_Scer_AF-P24521-F1-model_v2	0.476887	0.62444
OG2382_REF_Scer_AF-P25045-F1-model_v2	0.487407	0.66125
OG1730_REF_Scer_AF-P25087-F1-model_v2	0.685642	0.783315
OG3221_REF_Scer_AF-P25335-F1-model_v2	0.617774	0.751286
OG1434_REF_Scer_AF-P25340-F1-model_v2	0.673426	0.798267
OG3021_REF_Scer_AF-P25358-F1-model_v2	0.678508	0.809959
OG4758_REF_Scer_AF-P25372-F1-model_v2	0.477232	0.645978
OG1567_REF_Scer_AF-P25373-F1-model_v2	0.540205	0.677876
OG1785_REF_Scer_AF-P25578-F1-model_v2	0.550508	0.704507
OG2577_REF_Scer_AF-P25605-F1-model_v2	0.719832	0.830509
OG1603_REF_Scer_AF-P25632-F1-model_v2	0.245098	0.421569
OG1060_REF_Scer_AF-P26263-F1-model_v2	0.653601	0.779909
OG5118_REF_Scer_AF-P26364-F1-model_v2	0.600282	0.734548
OG1266_REF_Scer_AF-P27472-F1-model_v2	0.745137	0.851452
OG2183_REF_Scer_AF-P27515-F1-model_v2	0.580577	0.744944
OG2453_REF_Scer_AF-P27616-F1-model_v2	0.697104	0.795512
OG2903_REF_Scer_AF-P27680-F1-model_v2	0.527958	0.695287
OG1364_REF_Scer_AF-P27796-F1-model_v2	0.650851	0.772934
OG2099_REF_Scer_AF-P28240-F1-model_v2	0.675582	0.802166
OG1786_REF_Scer_AF-P28241-F1-model_v2	0.73216	0.828512
OG1500_REF_Scer_AF-P28274-F1-model_v2	0.746794	0.849236
OG1303_REF_Scer_AF-P28496-F1-model_v2	0.602624	0.743
OG2082_REF_Scer_AF-P28777-F1-model_v2	0.766873	0.856163
OG2057_REF_Scer_AF-P28789-F1-model_v2	0.606384	0.729635
OG2677_REF_Scer_AF-P28834-F1-model_v2	0.701842	0.829388
OG1230_REF_Scer_AF-P29465-F1-model_v2	0.675546	0.804715
OG1365_REF_Scer_AF-P29509-F1-model_v2	0.811914	0.901125
OG2498_REF_Scer_AF-P29704-F1-model_v2	0.599435	0.735846
OG1880_REF_Scer_AF-P29952-F1-model_v2	0.64989	0.752352
OG1674_REF_Scer_AF-P30402-F1-model_v2	0.628036	0.76067
OG1240_REF_Scer_AF-P30624-F1-model_v2	0.587139	0.738369
OG1170_REF_Scer_AF-P30952-F1-model_v2	0.680425	0.77601
OG1810_REF_Scer_AF-P31116-F1-model_v2	0.661348	0.786525
OG3978_REF_Scer_AF-P31373-F1-model_v2	0.740914	0.840123
OG1634_REF_Scer_AF-P31688-F1-model_v2	0.581873	0.725758
OG2906_REF_Scer_AF-P32178-F1-model_v2	0.645487	0.755975
OG2455_REF_Scer_AF-P32190-F1-model_v2	0.600317	0.737459
OG3100_REF_Scer_AF-P32191-F1-model_v2	0.610437	0.74605
OG2552_REF_Scer_AF-P32263-F1-model_v2	0.554162	0.72251
OG1744_REF_Scer_AF-P32264-F1-model_v2	0.670516	0.80095
OG1537_REF_Scer_AF-P32288-F1-model_v2	0.800083	0.874996
OG1313_REF_Scer_AF-P32327-F1-model_v2	0.790749	0.865024
OG5490_REF_Scer_AF-P32340-F1-model_v2	0.716977	0.827816
OG2062_REF_Scer_AF-P32347-F1-model_v2	0.730081	0.82386
OG2353_REF_Scer_AF-P32352-F1-model_v2	0.62284	0.744377
OG2465_REF_Scer_AF-P32353-F1-model_v2	0.620357	0.765666
OG1337_REF_Scer_AF-P32356-F1-model_v2	0.682813	0.791867
OG3304_REF_Scer_AF-P32375-F1-model_v2	0.571078	0.718178
OG3774_REF_Scer_AF-P32377-F1-model_v2	0.667632	0.764553
OG2123_REF_Scer_AF-P32378-F1-model_v2	0.629246	0.773364
OG4605_REF_Scer_AF-P32419-F1-model_v2	0.540916	0.709359
OG4665_REF_Scer_AF-P32449-F1-model_v2	0.727034	0.819651
OG4275_REF_Scer_AF-P32451-F1-model_v2	0.71538	0.826679
OG3413_REF_Scer_AF-P32452-F1-model_v2	0.457584	0.640105
OG3683_REF_Scer_AF-P32459-F1-model_v2	0.522796	0.666014
OG1955_REF_Scer_AF-P32461-F1-model_v2	0.519192	0.691278
OG2098_REF_Scer_AF-P32462-F1-model_v2	0.61856	0.764467
OG1697_REF_Scer_AF-P32469-F1-model_v2	0.763096	0.853556
OG1959_REF_Scer_AF-P32473-F1-model_v2	0.774985	0.878515
OG4061_REF_Scer_AF-P32476-F1-model_v2	0.590198	0.733758
OG2186_REF_Scer_AF-P32477-F1-model_v2	0.562457	0.694399
OG1168_REF_Scer_AF-P32528-F1-model_v2	0.413832	0.590165
OG4016_REF_Scer_AF-P32582-F1-model_v2	0.703841	0.8126
OG3319_REF_Scer_AF-P32626-F1-model_v2	0.527158	0.678139
OG1746_REF_Scer_AF-P32642-F1-model_v2	0.598096	0.7498
OG1521_REF_Scer_AF-P32771-F1-model_v2	0.708808	0.815931
OG1659_REF_Scer_AF-P32775-F1-model_v2	0.708529	0.812432
OG1081_REF_Scer_AF-P32784-F1-model_v2	0.534219	0.684363
OG2397_REF_Scer_AF-P32796-F1-model_v2	0.505906	0.665296
OG4555_REF_Scer_AF-P32799-F1-model_v2	0.536322	0.695317
OG1671_REF_Scer_AF-P32861-F1-model_v2	0.782334	0.882057
OG1556_REF_Scer_AF-P32895-F1-model_v2	0.780882	0.870499
OG1502_REF_Scer_AF-P33300-F1-model_v2	0.631723	0.760636
OG2356_REF_Scer_AF-P33312-F1-model_v2	0.521993	0.670846
OG1112_REF_Scer_AF-P33315-F1-model_v2	0.601878	0.73612
OG4581_REF_Scer_AF-P33330-F1-model_v2	0.615362	0.754827
OG1471_REF_Scer_AF-P33333-F1-model_v2	0.51438	0.693459
OG1302_REF_Scer_AF-P33401-F1-model_v2	0.686994	0.794184
OG2048_REF_Scer_AF-P33412-F1-model_v2	0.480236	0.640473
OG2112_REF_Scer_AF-P33421-F1-model_v2	0.510521	0.678403
OG2357_REF_Scer_AF-P33734-F1-model_v2	0.676215	0.783512
OG1337_REF_Scer_AF-P35172-F1-model_v2	0.666088	0.775884
OG3114_REF_Scer_AF-P35202-F1-model_v2	0.43212	0.624554
OG3782_REF_Scer_AF-P35497-F1-model_v2	0.609032	0.742199
OG4250_REF_Scer_AF-P35731-F1-model_v2	0.38438	0.590122
OG3063_REF_Scer_AF-P36010-F1-model_v2	0.714424	0.832068
OG1276_REF_Scer_AF-P36013-F1-model_v2	0.677435	0.796743
OG2084_REF_Scer_AF-P36024-F1-model_v2	0.676332	0.794468
OG3008_REF_Scer_AF-P36076-F1-model_v2	0.630016	0.775673
OG1242_REF_Scer_AF-P36107-F1-model_v2	0.596392	0.738599
OG4524_REF_Scer_AF-P36143-F1-model_v2	0.380647	0.553455
OG1081_REF_Scer_AF-P36148-F1-model_v2	0.486745	0.669506
OG1966_REF_Scer_AF-P36150-F1-model_v2	0.530174	0.695702
OG1302_REF_Scer_AF-P37012-F1-model_v2	0.705195	0.805771
OG2262_REF_Scer_AF-P37254-F1-model_v2	0.512004	0.665228
OG1030_REF_Scer_AF-P37291-F1-model_v2	0.701546	0.812956
OG1030_REF_Scer_AF-P37292-F1-model_v2	0.636864	0.76061
OG1287_REF_Scer_AF-P37298-F1-model_v2	0.469603	0.649904
OG4552_REF_Scer_AF-P37299-F1-model_v2	0.483461	0.635634
OG1129_REF_Scer_AF-P37303-F1-model_v2	0.631592	0.770605
OG1322_REF_Scer_AF-P38009-F1-model_v2	0.821329	0.897331
OG2588_REF_Scer_AF-P38063-F1-model_v2	0.786341	0.878306
OG1977_REF_Scer_AF-P38066-F1-model_v2	0.720899	0.828083
OG1126_REF_Scer_AF-P38067-F1-model_v2	0.598197	0.740456
OG2573_REF_Scer_AF-P38075-F1-model_v2	0.647605	0.771455
OG1016_REF_Scer_AF-P38113-F1-model_v2	0.663825	0.790969
OG4312_REF_Scer_AF-P38115-F1-model_v2	0.52563	0.682713
OG2882_REF_Scer_AF-P38122-F1-model_v2	0.466571	0.658818
OG1497_REF_Scer_AF-P38143-F1-model_v2	0.698712	0.781851
OG2369_REF_Scer_AF-P38145-F1-model_v2	0.618034	0.755892
OG3935_REF_Scer_AF-P38169-F1-model_v2	0.531186	0.678031
OG3242_REF_Scer_AF-P38179-F1-model_v2	0.455616	0.670452
OG1695_REF_Scer_AF-P38221-F1-model_v2	0.63876	0.781326
OG2044_REF_Scer_AF-P38225-F1-model_v2	0.539838	0.703823
OG4021_REF_Scer_AF-P38242-F1-model_v2	0.425424	0.631334
OG4959_REF_Scer_AF-P38286-F1-model_v2	0.605666	0.74396
OG1502_REF_Scer_AF-P38287-F1-model_v2	0.624078	0.746897
OG1306_REF_Scer_AF-P38298-F1-model_v2	0.492561	0.678946
OG3350_REF_Scer_AF-P38332-F1-model_v2	0.476721	0.65207
OG3313_REF_Scer_AF-P38342-F1-model_v2	0.411345	0.601597
OG1565_REF_Scer_AF-P38604-F1-model_v2	0.637795	0.765561
OG2588_REF_Scer_AF-P38620-F1-model_v2	0.787694	0.886437
OG1779_REF_Scer_AF-P38625-F1-model_v2	0.828145	0.886594
OG1500_REF_Scer_AF-P38627-F1-model_v2	0.730825	0.833317
OG3115_REF_Scer_AF-P38628-F1-model_v2	0.541317	0.675156
OG3018_REF_Scer_AF-P38635-F1-model_v2	0.429788	0.612484
OG2968_REF_Scer_AF-P38689-F1-model_v2	0.845347	0.912073
OG1744_REF_Scer_AF-P38690-F1-model_v2	0.599325	0.752578
OG1354_REF_Scer_AF-P38697-F1-model_v2	0.731849	0.831922
OG1303_REF_Scer_AF-P38703-F1-model_v2	0.622274	0.753004
OG4583_REF_Scer_AF-P38710-F1-model_v2	0.55242	0.706221
OG1022_REF_Scer_AF-P38715-F1-model_v2	0.591848	0.730539
OG1488_REF_Scer_AF-P38720-F1-model_v2	0.809407	0.879166
OG2647_REF_Scer_AF-P38787-F1-model_v2	0.361302	0.565866
OG1857_REF_Scer_AF-P38795-F1-model_v2	0.754953	0.857296
OG1365_REF_Scer_AF-P38816-F1-model_v2	0.772693	0.881413
OG3639_REF_Scer_AF-P38840-F1-model_v2	0.443729	0.630136
OG3991_REF_Scer_AF-P38858-F1-model_v2	0.500426	0.658293
OG1210_REF_Scer_AF-P38891-F1-model_v2	0.713182	0.80249
OG3074_REF_Scer_AF-P38913-F1-model_v2	0.468732	0.63979
OG4624_REF_Scer_AF-P38954-F1-model_v2	0.517422	0.682234
OG1774_REF_Scer_AF-P38972-F1-model_v2	0.6957	0.798368
OG4185_REF_Scer_AF-P38986-F1-model_v2	0.595823	0.744205
OG1615_REF_Scer_AF-P38992-F1-model_v2	0.590735	0.735808
OG1451_REF_Scer_AF-P38998-F1-model_v2	0.726309	0.811679
OG1935_REF_Scer_AF-P38999-F1-model_v2	0.72928	0.82228
OG1240_REF_Scer_AF-P39002-F1-model_v2	0.568539	0.723892
OG2394_REF_Scer_AF-P39006-F1-model_v2	0.641584	0.765044
OG1087_REF_Scer_AF-P39518-F1-model_v2	0.460435	0.648625
OG1445_REF_Scer_AF-P39522-F1-model_v2	0.756085	0.84078
OG2215_REF_Scer_AF-P39525-F1-model_v2	0.525507	0.702419
OG1039_REF_Scer_AF-P39533-F1-model_v2	0.662471	0.781377
OG3767_REF_Scer_AF-P39683-F1-model_v2	0.603914	0.73294
OG2147_REF_Scer_AF-P39692-F1-model_v2	0.46155	0.630867
OG1892_REF_Scer_AF-P39708-F1-model_v2	0.728364	0.822929
OG1694_REF_Scer_AF-P39713-F1-model_v2	0.509015	0.678388
OG1694_REF_Scer_AF-P39714-F1-model_v2	0.509253	0.672005
OG3429_REF_Scer_AF-P39726-F1-model_v2	0.523732	0.710751
OG4110_REF_Scer_AF-P39988-F1-model_v2	0.522062	0.689406
OG1273_REF_Scer_AF-P40012-F1-model_v2	0.41281	0.598231
OG4391_REF_Scer_AF-P40017-F1-model_v2	0.50452	0.673426
OG1021_REF_Scer_AF-P40047-F1-model_v2	0.634979	0.771403
OG1433_REF_Scer_AF-P40054-F1-model_v2	0.780311	0.862536
OG3416_REF_Scer_AF-P40099-F1-model_v2	0.396225	0.594839
OG3909_REF_Scer_AF-P40319-F1-model_v2	0.66981	0.802204
OG3000_REF_Scer_AF-P40350-F1-model_v2	0.58554	0.729501
OG2738_REF_Scer_AF-P40351-F1-model_v2	0.609338	0.774917
OG3241_REF_Scer_AF-P40363-F1-model_v2	0.573971	0.702476
OG1254_REF_Scer_AF-P40395-F1-model_v2	0.354468	0.57276
OG1004_REF_Scer_AF-P40459-F1-model_v2	0.549115	0.713819
OG2808_REF_Scer_AF-P40471-F1-model_v2	0.544221	0.70171
OG1854_REF_Scer_AF-P40487-F1-model_v2	0.732067	0.840065
OG2746_REF_Scer_AF-P40495-F1-model_v2	0.746087	0.838281
OG1491_REF_Scer_AF-P40506-F1-model_v2	0.621112	0.756156
OG1433_REF_Scer_AF-P40510-F1-model_v2	0.773788	0.86214
OG1933_REF_Scer_AF-P40545-F1-model_v2	0.640099	0.753591
OG1497_REF_Scer_AF-P40581-F1-model_v2	0.729203	0.806675
OG3630_REF_Scer_AF-P40582-F1-model_v2	0.478254	0.651929
OG3624_REF_Scer_AF-P40857-F1-model_v2	0.495714	0.683765
OG1683_REF_Scer_AF-P40970-F1-model_v2	0.646248	0.770356
OG1897_REF_Scer_AF-P41338-F1-model_v2	0.703604	0.810717
OG2684_REF_Scer_AF-P41735-F1-model_v2	0.657728	0.767168
OG3581_REF_Scer_AF-P41835-F1-model_v2	0.508013	0.665072
OG1180_REF_Scer_AF-P41903-F1-model_v2	0.391174	0.575982
OG1137_REF_Scer_AF-P41911-F1-model_v2	0.660104	0.787577
OG1684_REF_Scer_AF-P41921-F1-model_v2	0.700355	0.810639
OG1056_REF_Scer_AF-P41939-F1-model_v2	0.750871	0.848038
OG1446_REF_Scer_AF-P41940-F1-model_v2	0.831715	0.897858
OG1193_REF_Scer_AF-P42222-F1-model_v2	0.686224	0.789864
OG3151_REF_Scer_AF-P42826-F1-model_v2	0.526953	0.681107
OG5096_REF_Scer_AF-P42883-F1-model_v2	0.804829	0.886334
OG3443_REF_Scer_AF-P42941-F1-model_v2	0.530005	0.675301
OG2852_REF_Scer_AF-P43123-F1-model_v2	0.589931	0.71553
OG5096_REF_Scer_AF-P43534-F1-model_v2	0.80603	0.887946
OG3336_REF_Scer_AF-P43567-F1-model_v2	0.504999	0.653653
OG2845_REF_Scer_AF-P43577-F1-model_v2	0.509339	0.642429
OG1822_REF_Scer_AF-P43616-F1-model_v2	0.654148	0.772331
OG3509_REF_Scer_AF-P43619-F1-model_v2	0.693667	0.818447
OG5327_REF_Scer_AF-P43635-F1-model_v2	0.607924	0.737873
OG2999_REF_Scer_AF-P43636-F1-model_v2	0.540045	0.691587
OG2246_REF_Scer_AF-P46151-F1-model_v2	0.610371	0.748285
OG1021_REF_Scer_AF-P46367-F1-model_v2	0.642925	0.783109
OG2161_REF_Scer_AF-P46969-F1-model_v2	0.696352	0.804507
OG4524_REF_Scer_AF-P47011-F1-model_v2	0.426063	0.595114
OG1640_REF_Scer_AF-P47013-F1-model_v2	0.465652	0.652322
OG1759_REF_Scer_AF-P47039-F1-model_v2	0.635679	0.765046
OG1275_REF_Scer_AF-P47052-F1-model_v2	0.814962	0.886741
OG3030_REF_Scer_AF-P47095-F1-model_v2	0.587728	0.733912
OG4102_REF_Scer_AF-P47096-F1-model_v2	0.672929	0.780554
OG3677_REF_Scer_AF-P47125-F1-model_v2	0.517711	0.671802
OG2384_REF_Scer_AF-P47143-F1-model_v2	0.621557	0.744518
OG1390_REF_Scer_AF-P47164-F1-model_v2	0.556859	0.716453
OG4317_REF_Scer_AF-P47165-F1-model_v2	0.688212	0.796887
OG1597_REF_Scer_AF-P47169-F1-model_v2	0.548141	0.686532
OG1210_REF_Scer_AF-P47176-F1-model_v2	0.704478	0.795913
OG5096_REF_Scer_AF-P47183-F1-model_v2	0.804126	0.885557
OG1103_REF_Scer_AF-P47771-F1-model_v2	0.548045	0.703572
OG1240_REF_Scer_AF-P47912-F1-model_v2	0.583937	0.733739
OG4171_REF_Scer_AF-P48015-F1-model_v2	0.586553	0.717471
OG3499_REF_Scer_AF-P48016-F1-model_v2	0.532471	0.682556
OG1096_REF_Scer_AF-P48570-F1-model_v2	0.886293	0.939318
OG3069_REF_Scer_AF-P49017-F1-model_v2	0.702776	0.818035
OG2227_REF_Scer_AF-P49095-F1-model_v2	0.663599	0.788419
OG1111_REF_Scer_AF-P49367-F1-model_v2	0.719425	0.804965
OG2282_REF_Scer_AF-P49435-F1-model_v2	0.684041	0.797391
OG1022_REF_Scer_AF-P49954-F1-model_v2	0.620501	0.760286
OG2603_REF_Scer_AF-P50076-F1-model_v2	0.487959	0.684608
OG1354_REF_Scer_AF-P50094-F1-model_v2	0.758377	0.847411
OG1354_REF_Scer_AF-P50095-F1-model_v2	0.757274	0.850525
OG2868_REF_Scer_AF-P50107-F1-model_v2	0.582132	0.702243
OG1630_REF_Scer_AF-P50264-F1-model_v2	0.447118	0.62597
OG4010_REF_Scer_AF-P50861-F1-model_v2	0.685483	0.812261
OG1060_REF_Scer_AF-P50873-F1-model_v2	0.531148	0.721311
OG2774_REF_Scer_AF-P51601-F1-model_v2	0.788307	0.874805
OG1299_REF_Scer_AF-P52489-F1-model_v2	0.656619	0.787133
OG1264_REF_Scer_AF-P52892-F1-model_v2	0.593479	0.73106
OG1264_REF_Scer_AF-P52893-F1-model_v2	0.634941	0.754472
OG1055_REF_Scer_AF-P52910-F1-model_v2	0.668424	0.784087
OG2228_REF_Scer_AF-P53037-F1-model_v2	0.560504	0.712919
OG1121_REF_Scer_AF-P53045-F1-model_v2	0.712152	0.826463
OG1377_REF_Scer_AF-P53090-F1-model_v2	0.569067	0.718584
OG3557_REF_Scer_AF-P53101-F1-model_v2	0.566044	0.71773
OG2495_REF_Scer_AF-P53128-F1-model_v2	0.614195	0.752207
OG1004_REF_Scer_AF-P53131-F1-model_v2	0.568291	0.717779
OG3458_REF_Scer_AF-P53164-F1-model_v2	0.4446	0.622681
OG2913_REF_Scer_AF-P53178-F1-model_v2	0.402205	0.567016
OG3488_REF_Scer_AF-P53184-F1-model_v2	0.438007	0.624972
OG2116_REF_Scer_AF-P53199-F1-model_v2	0.686683	0.799555
OG1473_REF_Scer_AF-P53204-F1-model_v2	0.794164	0.859335
OG1667_REF_Scer_AF-P53228-F1-model_v2	0.65888	0.783447
OG2409_REF_Scer_AF-P53312-F1-model_v2	0.648683	0.768321
OG3991_REF_Scer_AF-P53315-F1-model_v2	0.441882	0.616126
OG2783_REF_Scer_AF-P53318-F1-model_v2	0.540633	0.714457
OG1488_REF_Scer_AF-P53319-F1-model_v2	0.788211	0.871242
OG3025_REF_Scer_AF-P53332-F1-model_v2	0.428277	0.629072
OG1696_REF_Scer_AF-P53598-F1-model_v2	0.715525	0.798772
OG1414_REF_Scer_AF-P53685-F1-model_v2	0.61353	0.752761
OG2646_REF_Scer_AF-P53730-F1-model_v2	0.455719	0.656982
OG2380_REF_Scer_AF-P53848-F1-model_v2	0.444191	0.621918
OG3638_REF_Scer_AF-P53868-F1-model_v2	0.476802	0.645145
OG4226_REF_Scer_AF-P53909-F1-model_v2	0.610652	0.724434
OG2924_REF_Scer_AF-P53915-F1-model_v2	0.458103	0.612715
OG3104_REF_Scer_AF-P53954-F1-model_v2	0.488195	0.661908
OG1056_REF_Scer_AF-P53982-F1-model_v2	0.714515	0.811008
OG1322_REF_Scer_AF-P54113-F1-model_v2	0.809695	0.889278
OG1103_REF_Scer_AF-P54114-F1-model_v2	0.531521	0.694709
OG1021_REF_Scer_AF-P54115-F1-model_v2	0.558251	0.718025
OG1596_REF_Scer_AF-P54781-F1-model_v2	0.733847	0.843581
OG2506_REF_Scer_AF-P54783-F1-model_v2	0.590089	0.750826
OG1904_REF_Scer_AF-P54839-F1-model_v2	0.709617	0.822979
OG2752_REF_Scer_AF-P54885-F1-model_v2	0.654151	0.78046
OG2086_REF_Scer_AF-P80210-F1-model_v2	0.783362	0.861192
OG2637_REF_Scer_AF-P80235-F1-model_v2	0.57929	0.7236
OG1137_REF_Scer_AF-Q00055-F1-model_v2	0.668833	0.789108
OG1275_REF_Scer_AF-Q00711-F1-model_v2	0.829251	0.894955
OG1753_REF_Scer_AF-Q00764-F1-model_v2	0.767133	0.863012
OG1254_REF_Scer_AF-Q01519-F1-model_v2	0.738687	0.869797
OG1055_REF_Scer_AF-Q01574-F1-model_v2	0.608502	0.741546
OG3525_REF_Scer_AF-Q01802-F1-model_v2	0.509232	0.667882
OG2074_REF_Scer_AF-Q02046-F1-model_v2	0.69321	0.806447
OG2837_REF_Scer_AF-Q02196-F1-model_v2	0.768788	0.853903
OG3048_REF_Scer_AF-Q02784-F1-model_v2	0.751075	0.853364
OG1306_REF_Scer_AF-Q02896-F1-model_v2	0.498543	0.677796
OG3394_REF_Scer_AF-Q03266-F1-model_v2	0.407306	0.588341
OG1758_REF_Scer_AF-Q03529-F1-model_v2	0.646734	0.774014
OG5735_REF_Scer_AF-Q03579-F1-model_v2	0.576547	0.739081
OG3714_REF_Scer_AF-Q03677-F1-model_v2	0.536802	0.679288
OG4645_REF_Scer_AF-Q03778-F1-model_v2	0.47529	0.659855
OG1746_REF_Scer_AF-Q03835-F1-model_v2	0.605805	0.741611
OG2578_REF_Scer_AF-Q03941-F1-model_v2	0.515488	0.681742
OG4463_REF_Scer_AF-Q04066-F1-model_v2	0.373544	0.571961
OG4398_REF_Scer_AF-Q04178-F1-model_v2	0.73484	0.835172
OG3917_REF_Scer_AF-Q04179-F1-model_v2	0.466407	0.634802
OG2283_REF_Scer_AF-Q04212-F1-model_v2	0.510779	0.682284
OG1329_REF_Scer_AF-Q04409-F1-model_v2	0.602678	0.734857
OG2190_REF_Scer_AF-Q04430-F1-model_v2	0.62832	0.760563
OG2112_REF_Scer_AF-Q04487-F1-model_v2	0.470424	0.660602
OG1390_REF_Scer_AF-Q04533-F1-model_v2	0.513942	0.685251
OG3112_REF_Scer_AF-Q05521-F1-model_v2	0.510524	0.670187
OG4583_REF_Scer_AF-Q05533-F1-model_v2	0.55852	0.70898
OG2557_REF_Scer_AF-Q05567-F1-model_v2	0.59934	0.753491
OG2741_REF_Scer_AF-Q05584-F1-model_v2	0.562343	0.691111
OG3207_REF_Scer_AF-Q05788-F1-model_v2	0.584526	0.720984
OG1807_REF_Scer_AF-Q05871-F1-model_v2	0.441153	0.624028
OG4043_REF_Scer_AF-Q05902-F1-model_v2	0.502068	0.663571
OG2148_REF_Scer_AF-Q05911-F1-model_v2	0.82889	0.892027
OG3740_REF_Scer_AF-Q05979-F1-model_v2	0.58848	0.719231
OG1318_REF_Scer_AF-Q06147-F1-model_v2	0.533361	0.714079
OG1473_REF_Scer_AF-Q06178-F1-model_v2	0.819992	0.87558
OG1287_REF_Scer_AF-Q06236-F1-model_v2	0.482795	0.657731
OG3095_REF_Scer_AF-Q06489-F1-model_v2	0.58662	0.730076
OG3811_REF_Scer_AF-Q06490-F1-model_v2	0.45229	0.631435
OG4396_REF_Scer_AF-Q06549-F1-model_v2	0.467728	0.64622
OG2348_REF_Scer_AF-Q06625-F1-model_v2	0.629813	0.757925
OG1498_REF_Scer_AF-Q06702-F1-model_v2	0.55325	0.705826
OG1498_REF_Scer_AF-Q06703-F1-model_v2	0.581185	0.708538
OG1060_REF_Scer_AF-Q07471-F1-model_v2	0.517281	0.710813
OG3681_REF_Scer_AF-Q07560-F1-model_v2	0.488641	0.716911
OG1380_REF_Scer_AF-Q07729-F1-model_v2	0.524554	0.689152
OG5096_REF_Scer_AF-Q07748-F1-model_v2	0.80635	0.887704
OG3782_REF_Scer_AF-Q07786-F1-model_v2	0.608497	0.740561
OG2308_REF_Scer_AF-Q07938-F1-model_v2	0.621414	0.748963
OG3782_REF_Scer_AF-Q07993-F1-model_v2	0.520113	0.681608
OG2031_REF_Scer_AF-Q08220-F1-model_v2	0.510072	0.670186
OG3811_REF_Scer_AF-Q08224-F1-model_v2	0.467989	0.636212
OG2084_REF_Scer_AF-Q08438-F1-model_v2	0.658642	0.791484
OG1807_REF_Scer_AF-Q08558-F1-model_v2	0.408603	0.605137
OG2126_REF_Scer_AF-Q08645-F1-model_v2	0.583237	0.731185
OG1458_REF_Scer_AF-Q08911-F1-model_v2	0.683422	0.801196
OG3811_REF_Scer_AF-Q08975-F1-model_v2	0.479975	0.650222
OG2901_REF_Scer_AF-Q12001-F1-model_v2	0.577757	0.752742
OG3679_REF_Scer_AF-Q12051-F1-model_v2	0.472401	0.659863
OG1394_REF_Scer_AF-Q12069-F1-model_v2	0.607351	0.75141
OG2508_REF_Scer_AF-Q12074-F1-model_v2	0.782981	0.869138
OG1096_REF_Scer_AF-Q12122-F1-model_v2	0.891796	0.944034
OG1115_REF_Scer_AF-Q12166-F1-model_v2	0.704928	0.811808
OG4004_REF_Scer_AF-Q12178-F1-model_v2	0.646765	0.748979
OG1764_REF_Scer_AF-Q12189-F1-model_v2	0.644215	0.764413
OG1390_REF_Scer_AF-Q12198-F1-model_v2	0.460017	0.639528
OG1318_REF_Scer_AF-Q12246-F1-model_v2	0.526523	0.705329
OG2007_REF_Scer_AF-Q12265-F1-model_v2	0.704082	0.825478
OG2741_REF_Scer_AF-Q12320-F1-model_v2	0.548677	0.675526
OG1394_REF_Scer_AF-Q12362-F1-model_v2	0.616624	0.753643
OG3551_REF_Scer_AF-Q12452-F1-model_v2	0.562552	0.719651
OG3801_REF_Scer_AF-Q12455-F1-model_v2	0.580276	0.739854
OG4008_REF_Scer_AF-Q12676-F1-model_v2	0.482659	0.659254
OG1589_REF_Scer_AF-Q12680-F1-model_v2	0.725745	0.827676
OG2765_REF_Scer_AF-Q3E840-F1-model_v2	0.659594	0.82469
OG2562_REF_Scer_AF-Q99190-F1-model_v2	0.494506	0.665109
OG2061_REF_Scer_AF-Q99258-F1-model_v2	0.637089	0.761037
OG3531_REF_Scer_AF-Q99312-F1-model_v2	0.565187	0.6965

## Sheet: D Histogram
x	Conservation ratio	y	Type Conservation ratio
0.025	0	0.025	0
0.075	0	0.075	0
0.125	0	0.125	0
0.175	0	0.175	0
0.225	0.0378072	0.225	0
0.275	0	0.275	0
0.325	0	0.325	0
0.375	0.302457	0.375	0
0.425	0.756144	0.425	0.0378072
0.475	1.70132	0.475	0
0.525	2.79773	0.525	0
0.575	2.30624	0.575	0.491493
0.625	3.36484	0.625	1.32325
0.675	2.87335	0.675	3.28922
0.725	2.91115	0.725	3.74291
0.775	2.00378	0.775	4.65028
0.825	0.831758	0.825	3.89414
0.875	0.113422	0.875	2.38185
0.925	0	0.925	0.189036
0.975	0	0.975	0

## Sheet: E
	Conservation ratio	Std(KOW)
OG4352_REF_Scer_AF-P00127-F1-model_v2	0.487109	0.589593
OG3208_REF_Scer_AF-P00128-F1-model_v2	0.600053	0.727509
OG1016_REF_Scer_AF-P00330-F1-model_v2	0.748469	0.704822
OG1016_REF_Scer_AF-P00331-F1-model_v2	0.748866	0.704822
OG1145_REF_Scer_AF-P00358-F1-model_v2	0.78802	0.722504
OG1145_REF_Scer_AF-P00359-F1-model_v2	0.793993	0.722504
OG1145_REF_Scer_AF-P00360-F1-model_v2	0.776403	0.722504
OG4316_REF_Scer_AF-P00424-F1-model_v2	0.534953	0.776095
OG4316_REF_Scer_AF-P00425-F1-model_v2	0.552747	0.776095
OG2714_REF_Scer_AF-P00427-F1-model_v2	0.790822	0.734091
OG1979_REF_Scer_AF-P00445-F1-model_v2	0.717187	0.688999
OG3185_REF_Scer_AF-P00447-F1-model_v2	0.675036	0.778577
OG3837_REF_Scer_AF-P00498-F1-model_v2	0.695484	0.729094
OG1299_REF_Scer_AF-P00549-F1-model_v2	0.758158	0.732179
OG1424_REF_Scer_AF-P00560-F1-model_v2	0.772236	0.710906
OG2654_REF_Scer_AF-P00572-F1-model_v2	0.533459	0.780961
OG5441_REF_Scer_AF-P00724-F1-model_v2	0.526139	0.823629
OG2936_REF_Scer_AF-P00812-F1-model_v2	0.60505	0.716883
OG2113_REF_Scer_AF-P00815-F1-model_v2	0.664788	0.723712
OG1416_REF_Scer_AF-P00890-F1-model_v2	0.813692	0.743653
OG2028_REF_Scer_AF-P00899-F1-model_v2	0.716369	0.739412
OG3874_REF_Scer_AF-P00912-F1-model_v2	0.523857	0.743163
OG1193_REF_Scer_AF-P00924-F1-model_v2	0.785798	0.726141
OG1193_REF_Scer_AF-P00925-F1-model_v2	0.780491	0.726141
OG1788_REF_Scer_AF-P00927-F1-model_v2	0.711247	0.740873
OG1724_REF_Scer_AF-P00931-F1-model_v2	0.764288	0.715102
OG3108_REF_Scer_AF-P00937-F1-model_v2	0.627299	0.744993
OG2197_REF_Scer_AF-P00942-F1-model_v2	0.718194	0.732058
OG2794_REF_Scer_AF-P00950-F1-model_v2	0.773329	0.741366
OG3702_REF_Scer_AF-P03962-F1-model_v2	0.728239	0.7221
OG1032_REF_Scer_AF-P03965-F1-model_v2	0.74802	0.750056
OG3505_REF_Scer_AF-P04037-F1-model_v2	0.660736	0.716222
OG4751_REF_Scer_AF-P04039-F1-model_v2	0.57485	0.788807
OG1819_REF_Scer_AF-P04046-F1-model_v2	0.733471	0.740155
OG3043_REF_Scer_AF-P04161-F1-model_v2	0.607512	0.715276
OG2930_REF_Scer_AF-P04173-F1-model_v2	0.796151	0.72708
OG4231_REF_Scer_AF-P04385-F1-model_v2	0.579764	0.755638
OG3994_REF_Scer_AF-P04397-F1-model_v2	0.614917	0.7596
OG1208_REF_Scer_AF-P04806-F1-model_v2	0.659072	0.728634
OG1208_REF_Scer_AF-P04807-F1-model_v2	0.673189	0.728634
OG1617_REF_Scer_AF-P05150-F1-model_v2	0.650927	0.753917
OG1767_REF_Scer_AF-P05373-F1-model_v2	0.748962	0.725658
OG3877_REF_Scer_AF-P05374-F1-model_v2	0.446828	0.824069
OG2645_REF_Scer_AF-P05375-F1-model_v2	0.573514	0.784648
OG1813_REF_Scer_AF-P05694-F1-model_v2	0.756699	0.745049
OG1944_REF_Scer_AF-P06106-F1-model_v2	0.744286	0.740647
OG5404_REF_Scer_AF-P06115-F1-model_v2	0.624438	0.763659
OG1569_REF_Scer_AF-P06168-F1-model_v2	0.871913	0.750288
OG1060_REF_Scer_AF-P06169-F1-model_v2	0.67357	0.762693
OG3856_REF_Scer_AF-P06174-F1-model_v2	0.459675	0.761119
OG3196_REF_Scer_AF-P06197-F1-model_v2	0.542008	0.788366
OG1115_REF_Scer_AF-P06208-F1-model_v2	0.719437	0.75184
OG2655_REF_Scer_AF-P06633-F1-model_v2	0.768682	0.723024
OG1414_REF_Scer_AF-P06700-F1-model_v2	0.608546	0.750764
OG2841_REF_Scer_AF-P06738-F1-model_v2	0.723009	0.780632
OG2129_REF_Scer_AF-P06785-F1-model_v2	0.761001	0.748902
OG2248_REF_Scer_AF-P07143-F1-model_v2	0.820567	0.727371
OG1463_REF_Scer_AF-P07149-F1-model_v2	0.620155	0.757869
OG2740_REF_Scer_AF-P07170-F1-model_v2	0.781307	0.70404
OG2238_REF_Scer_AF-P07172-F1-model_v2	0.570601	0.755445
OG1825_REF_Scer_AF-P07244-F1-model_v2	0.589589	0.719976
OG1052_REF_Scer_AF-P07245-F1-model_v2	0.664825	0.711253
OG1016_REF_Scer_AF-P07246-F1-model_v2	0.747567	0.704822
OG4118_REF_Scer_AF-P07255-F1-model_v2	0.530788	0.744033
OG4150_REF_Scer_AF-P07256-F1-model_v2	0.518819	0.771357
OG2006_REF_Scer_AF-P07257-F1-model_v2	0.489216	0.740746
OG2721_REF_Scer_AF-P07258-F1-model_v2	0.707601	0.753444
OG1032_REF_Scer_AF-P07259-F1-model_v2	0.610044	0.750056
OG1892_REF_Scer_AF-P07262-F1-model_v2	0.738943	0.740625
OG1422_REF_Scer_AF-P07264-F1-model_v2	0.781466	0.72157
OG1595_REF_Scer_AF-P07275-F1-model_v2	0.662288	0.762992
OG2678_REF_Scer_AF-P07277-F1-model_v2	0.500982	0.759628
OG2347_REF_Scer_AF-P07283-F1-model_v2	0.769196	0.765466
OG3065_REF_Scer_AF-P07285-F1-model_v2	0.546272	0.749173
OG2265_REF_Scer_AF-P07286-F1-model_v2	0.629179	0.785932
OG1388_REF_Scer_AF-P07342-F1-model_v2	0.74628	0.725335
OG1714_REF_Scer_AF-P07702-F1-model_v2	0.624319	0.762348
OG4379_REF_Scer_AF-P07807-F1-model_v2	0.478956	0.77353
OG1685_REF_Scer_AF-P07991-F1-model_v2	0.689065	0.719769
OG1012_REF_Scer_AF-P08004-F1-model_v2	0.522475	0.79649
OG1564_REF_Scer_AF-P08019-F1-model_v2	0.429767	0.816034
OG3575_REF_Scer_AF-P08067-F1-model_v2	0.780641	0.744116
OG1218_REF_Scer_AF-P08417-F1-model_v2	0.741974	0.738651
OG4707_REF_Scer_AF-P08431-F1-model_v2	0.645691	0.759947
OG3445_REF_Scer_AF-P08432-F1-model_v2	0.598228	0.760316
OG2956_REF_Scer_AF-P08456-F1-model_v2	0.665126	0.795827
OG3006_REF_Scer_AF-P08465-F1-model_v2	0.670221	0.780801
OG2156_REF_Scer_AF-P08524-F1-model_v2	0.711497	0.755987
OG4360_REF_Scer_AF-P08525-F1-model_v2	0.616483	0.788939
OG2365_REF_Scer_AF-P08536-F1-model_v2	0.701874	0.745686
OG1621_REF_Scer_AF-P08566-F1-model_v2	0.639883	0.746089
OG1416_REF_Scer_AF-P08679-F1-model_v2	0.737667	0.743653
OG1815_REF_Scer_AF-P09201-F1-model_v2	0.703115	0.758538
OG2629_REF_Scer_AF-P09368-F1-model_v2	0.527842	0.762375
OG1052_REF_Scer_AF-P09440-F1-model_v2	0.663482	0.711253
OG1629_REF_Scer_AF-P09624-F1-model_v2	0.736258	0.698491
OG1487_REF_Scer_AF-P09938-F1-model_v2	0.782803	0.766021
OG1899_REF_Scer_AF-P09950-F1-model_v2	0.709513	0.727985
OG1357_REF_Scer_AF-P0CF18-F1-model_v2	0.604139	0.744186
OG1193_REF_Scer_AF-P0CX10-F1-model_v2	0.686709	0.726141
OG1193_REF_Scer_AF-P0CX11-F1-model_v2	0.686942	0.726141
OG4185_REF_Scer_AF-P0CX77-F1-model_v2	0.622035	0.768644
OG4185_REF_Scer_AF-P0CX78-F1-model_v2	0.623818	0.768644
OG4185_REF_Scer_AF-P0CX79-F1-model_v2	0.621876	0.768644
OG4185_REF_Scer_AF-P0CZ17-F1-model_v2	0.624778	0.768644
OG4346_REF_Scer_AF-P10174-F1-model_v2	0.555262	0.770796
OG1355_REF_Scer_AF-P10614-F1-model_v2	0.689592	0.764972
OG1516_REF_Scer_AF-P10659-F1-model_v2	0.819615	0.716539
OG1665_REF_Scer_AF-P10869-F1-model_v2	0.68191	0.745922
OG1881_REF_Scer_AF-P10963-F1-model_v2	0.754558	0.747561
OG1313_REF_Scer_AF-P11154-F1-model_v2	0.787702	0.724688
OG2537_REF_Scer_AF-P11353-F1-model_v2	0.705511	0.749119
OG1333_REF_Scer_AF-P11412-F1-model_v2	0.667376	0.753308
OG3214_REF_Scer_AF-P11986-F1-model_v2	0.698937	0.771798
OG1360_REF_Scer_AF-P12683-F1-model_v2	0.584842	0.764975
OG1360_REF_Scer_AF-P12684-F1-model_v2	0.525223	0.764975
OG2071_REF_Scer_AF-P12695-F1-model_v2	0.663773	0.712843
OG2038_REF_Scer_AF-P12709-F1-model_v2	0.814224	0.772063
OG4231_REF_Scer_AF-P13045-F1-model_v2	0.551238	0.755638
OG2214_REF_Scer_AF-P13259-F1-model_v2	0.756402	0.744688
OG1674_REF_Scer_AF-P13298-F1-model_v2	0.688735	0.741769
OG1883_REF_Scer_AF-P13663-F1-model_v2	0.757327	0.7167
OG1122_REF_Scer_AF-P13711-F1-model_v2	0.523352	0.767563
OG3902_REF_Scer_AF-P14020-F1-model_v2	0.592979	0.756276
OG1012_REF_Scer_AF-P14180-F1-model_v2	0.536062	0.79649
OG1432_REF_Scer_AF-P14540-F1-model_v2	0.755142	0.72483
OG1357_REF_Scer_AF-P14742-F1-model_v2	0.766471	0.744186
OG2032_REF_Scer_AF-P14843-F1-model_v2	0.735854	0.732622
OG1667_REF_Scer_AF-P15019-F1-model_v2	0.727305	0.721232
OG1310_REF_Scer_AF-P15202-F1-model_v2	0.651071	0.766213
OG1622_REF_Scer_AF-P15274-F1-model_v2	0.719986	0.787175
OG1975_REF_Scer_AF-P15454-F1-model_v2	0.705839	0.736135
OG3676_REF_Scer_AF-P15496-F1-model_v2	0.64323	0.775813
OG2290_REF_Scer_AF-P15700-F1-model_v2	0.660503	0.725976
OG3001_REF_Scer_AF-P15807-F1-model_v2	0.393074	0.755189
OG1004_REF_Scer_AF-P15938-F1-model_v2	0.493276	0.746587
OG1603_REF_Scer_AF-P16120-F1-model_v2	0.699328	0.766537
OG2807_REF_Scer_AF-P16387-F1-model_v2	0.783615	0.720698
OG1060_REF_Scer_AF-P16467-F1-model_v2	0.656848	0.762693
OG2960_REF_Scer_AF-P16622-F1-model_v2	0.674875	0.762095
OG1673_REF_Scer_AF-P16661-F1-model_v2	0.518042	0.783396
OG1054_REF_Scer_AF-P16861-F1-model_v2	0.637665	0.74544
OG1054_REF_Scer_AF-P16862-F1-model_v2	0.646904	0.74544
OG3120_REF_Scer_AF-P17423-F1-model_v2	0.737436	0.743012
OG1835_REF_Scer_AF-P17505-F1-model_v2	0.725024	0.715582
OG1157_REF_Scer_AF-P17649-F1-model_v2	0.6469	0.746091
OG1567_REF_Scer_AF-P17695-F1-model_v2	0.55442	0.744703
OG1329_REF_Scer_AF-P17709-F1-model_v2	0.615073	0.748653
OG1468_REF_Scer_AF-P17898-F1-model_v2	0.522262	0.797906
OG2871_REF_Scer_AF-P18408-F1-model_v2	0.642127	0.763024
OG3612_REF_Scer_AF-P18562-F1-model_v2	0.749468	0.738409
OG3062_REF_Scer_AF-P18900-F1-model_v2	0.676101	0.752357
OG1316_REF_Scer_AF-P19097-F1-model_v2	0.675985	0.737622
OG1924_REF_Scer_AF-P19262-F1-model_v2	0.769331	0.694219
OG1516_REF_Scer_AF-P19358-F1-model_v2	0.818646	0.716539
OG1039_REF_Scer_AF-P19414-F1-model_v2	0.702999	0.741462
OG2218_REF_Scer_AF-P20049-F1-model_v2	0.669619	0.770224
OG2056_REF_Scer_AF-P20051-F1-model_v2	0.632391	0.720917
OG1004_REF_Scer_AF-P20095-F1-model_v2	0.498909	0.746587
OG2182_REF_Scer_AF-P20485-F1-model_v2	0.494589	0.790804
OG1585_REF_Scer_AF-P20967-F1-model_v2	0.755318	0.759929
OG1470_REF_Scer_AF-P21147-F1-model_v2	0.640349	0.786604
OG2912_REF_Scer_AF-P21182-F1-model_v2	0.531809	0.785049
OG2053_REF_Scer_AF-P21264-F1-model_v2	0.651585	0.714459
OG1070_REF_Scer_AF-P21524-F1-model_v2	0.740618	0.764123
OG1070_REF_Scer_AF-P21672-F1-model_v2	0.719865	0.764123
OG2704_REF_Scer_AF-P21801-F1-model_v2	0.812978	0.749658
OG1170_REF_Scer_AF-P21826-F1-model_v2	0.665112	0.755735
OG1056_REF_Scer_AF-P21954-F1-model_v2	0.754088	0.739119
OG1468_REF_Scer_AF-P22140-F1-model_v2	0.522301	0.797906
OG1631_REF_Scer_AF-P22217-F1-model_v2	0.617062	0.724186
OG4744_REF_Scer_AF-P22289-F1-model_v2	0.57499	0.802528
OG1631_REF_Scer_AF-P22803-F1-model_v2	0.602122	0.724186
OG1112_REF_Scer_AF-P23254-F1-model_v2	0.638663	0.747453
OG1266_REF_Scer_AF-P23337-F1-model_v2	0.748817	0.757881
OG1640_REF_Scer_AF-P23501-F1-model_v2	0.456115	0.783492
OG1650_REF_Scer_AF-P23542-F1-model_v2	0.614939	0.766798
OG1004_REF_Scer_AF-P24384-F1-model_v2	0.527397	0.746587
OG2567_REF_Scer_AF-P24521-F1-model_v2	0.476887	0.766587
OG2382_REF_Scer_AF-P25045-F1-model_v2	0.487407	0.767513
OG1730_REF_Scer_AF-P25087-F1-model_v2	0.685642	0.726234
OG3221_REF_Scer_AF-P25335-F1-model_v2	0.617774	0.750637
OG1434_REF_Scer_AF-P25340-F1-model_v2	0.673426	0.785606
OG3021_REF_Scer_AF-P25358-F1-model_v2	0.678508	0.794596
OG4758_REF_Scer_AF-P25372-F1-model_v2	0.477232	0.746445
OG1567_REF_Scer_AF-P25373-F1-model_v2	0.540205	0.744703
OG1785_REF_Scer_AF-P25578-F1-model_v2	0.550508	0.786635
OG2577_REF_Scer_AF-P25605-F1-model_v2	0.719832	0.748218
OG1603_REF_Scer_AF-P25632-F1-model_v2	0.245098	0.780318
OG1060_REF_Scer_AF-P26263-F1-model_v2	0.653601	0.762693
OG5118_REF_Scer_AF-P26364-F1-model_v2	0.600282	0.765582
OG1266_REF_Scer_AF-P27472-F1-model_v2	0.745137	0.757881
OG2183_REF_Scer_AF-P27515-F1-model_v2	0.580577	0.77141
OG2453_REF_Scer_AF-P27616-F1-model_v2	0.697104	0.74601
OG2903_REF_Scer_AF-P27680-F1-model_v2	0.527958	0.771949
OG1364_REF_Scer_AF-P27796-F1-model_v2	0.650851	0.709808
OG2099_REF_Scer_AF-P28240-F1-model_v2	0.675582	0.739806
OG1786_REF_Scer_AF-P28241-F1-model_v2	0.73216	0.739346
OG1500_REF_Scer_AF-P28274-F1-model_v2	0.746794	0.735568
OG1303_REF_Scer_AF-P28496-F1-model_v2	0.602624	0.816173
OG2082_REF_Scer_AF-P28777-F1-model_v2	0.766873	0.711012
OG2057_REF_Scer_AF-P28789-F1-model_v2	0.606384	0.731474
OG2677_REF_Scer_AF-P28834-F1-model_v2	0.701842	0.740442
OG1230_REF_Scer_AF-P29465-F1-model_v2	0.675546	0.786494
OG1365_REF_Scer_AF-P29509-F1-model_v2	0.811914	0.71286
OG2498_REF_Scer_AF-P29704-F1-model_v2	0.599435	0.757141
OG1880_REF_Scer_AF-P29952-F1-model_v2	0.64989	0.734294
OG1674_REF_Scer_AF-P30402-F1-model_v2	0.628036	0.741769
OG1240_REF_Scer_AF-P30624-F1-model_v2	0.587139	0.734829
OG1170_REF_Scer_AF-P30952-F1-model_v2	0.680425	0.755735
OG1810_REF_Scer_AF-P31116-F1-model_v2	0.661348	0.754132
OG3978_REF_Scer_AF-P31373-F1-model_v2	0.740914	0.745239
OG1634_REF_Scer_AF-P31688-F1-model_v2	0.581873	0.773026
OG2906_REF_Scer_AF-P32178-F1-model_v2	0.645487	0.754293
OG2455_REF_Scer_AF-P32190-F1-model_v2	0.600317	0.754872
OG3100_REF_Scer_AF-P32191-F1-model_v2	0.610437	0.741476
OG2552_REF_Scer_AF-P32263-F1-model_v2	0.554162	0.702042
OG1744_REF_Scer_AF-P32264-F1-model_v2	0.670516	0.750736
OG1537_REF_Scer_AF-P32288-F1-model_v2	0.800083	0.740867
OG1313_REF_Scer_AF-P32327-F1-model_v2	0.790749	0.724688
OG5490_REF_Scer_AF-P32340-F1-model_v2	0.716977	0.752148
OG2062_REF_Scer_AF-P32347-F1-model_v2	0.730081	0.742117
OG2353_REF_Scer_AF-P32352-F1-model_v2	0.62284	0.776402
OG2465_REF_Scer_AF-P32353-F1-model_v2	0.620357	0.798601
OG1337_REF_Scer_AF-P32356-F1-model_v2	0.682813	0.769765
OG3304_REF_Scer_AF-P32375-F1-model_v2	0.571078	0.741594
OG3774_REF_Scer_AF-P32377-F1-model_v2	0.667632	0.763205
OG2123_REF_Scer_AF-P32378-F1-model_v2	0.629246	0.786808
OG4605_REF_Scer_AF-P32419-F1-model_v2	0.540916	0.727759
OG4665_REF_Scer_AF-P32449-F1-model_v2	0.727034	0.727148
OG4275_REF_Scer_AF-P32451-F1-model_v2	0.71538	0.724586
OG3413_REF_Scer_AF-P32452-F1-model_v2	0.457584	0.782638
OG3683_REF_Scer_AF-P32459-F1-model_v2	0.522796	0.74559
OG1955_REF_Scer_AF-P32461-F1-model_v2	0.519192	0.754472
OG2098_REF_Scer_AF-P32462-F1-model_v2	0.61856	0.81019
OG1697_REF_Scer_AF-P32469-F1-model_v2	0.763096	0.733669
OG1959_REF_Scer_AF-P32473-F1-model_v2	0.774985	0.725924
OG4061_REF_Scer_AF-P32476-F1-model_v2	0.590198	0.748037
OG2186_REF_Scer_AF-P32477-F1-model_v2	0.562457	0.780435
OG1168_REF_Scer_AF-P32528-F1-model_v2	0.413832	0.738858
OG4016_REF_Scer_AF-P32582-F1-model_v2	0.703841	0.743433
OG3319_REF_Scer_AF-P32626-F1-model_v2	0.527158	0.769053
OG1746_REF_Scer_AF-P32642-F1-model_v2	0.598096	0.764095
OG1521_REF_Scer_AF-P32771-F1-model_v2	0.708808	0.686161
OG1659_REF_Scer_AF-P32775-F1-model_v2	0.708529	0.785818
OG1081_REF_Scer_AF-P32784-F1-model_v2	0.534219	0.758916
OG2397_REF_Scer_AF-P32796-F1-model_v2	0.505906	0.774663
OG4555_REF_Scer_AF-P32799-F1-model_v2	0.536322	0.744467
OG1671_REF_Scer_AF-P32861-F1-model_v2	0.782334	0.769962
OG1556_REF_Scer_AF-P32895-F1-model_v2	0.780882	0.730684
OG1502_REF_Scer_AF-P33300-F1-model_v2	0.631723	0.807267
OG2356_REF_Scer_AF-P33312-F1-model_v2	0.521993	0.766762
OG1112_REF_Scer_AF-P33315-F1-model_v2	0.601878	0.747453
OG4581_REF_Scer_AF-P33330-F1-model_v2	0.615362	0.741679
OG1471_REF_Scer_AF-P33333-F1-model_v2	0.51438	0.769776
OG1302_REF_Scer_AF-P33401-F1-model_v2	0.686994	0.750807
OG2048_REF_Scer_AF-P33412-F1-model_v2	0.480236	0.734035
OG2112_REF_Scer_AF-P33421-F1-model_v2	0.510521	0.78801
OG2357_REF_Scer_AF-P33734-F1-model_v2	0.676215	0.735774
OG1337_REF_Scer_AF-P35172-F1-model_v2	0.666088	0.769765
OG3114_REF_Scer_AF-P35202-F1-model_v2	0.43212	0.784695
OG3782_REF_Scer_AF-P35497-F1-model_v2	0.609032	0.686263
OG4250_REF_Scer_AF-P35731-F1-model_v2	0.38438	0.769735
OG3063_REF_Scer_AF-P36010-F1-model_v2	0.714424	0.757337
OG1276_REF_Scer_AF-P36013-F1-model_v2	0.677435	0.741401
OG2084_REF_Scer_AF-P36024-F1-model_v2	0.676332	0.737806
OG3008_REF_Scer_AF-P36076-F1-model_v2	0.630016	0.741113
OG1242_REF_Scer_AF-P36107-F1-model_v2	0.596392	0.821616
OG4524_REF_Scer_AF-P36143-F1-model_v2	0.380647	0.773995
OG1081_REF_Scer_AF-P36148-F1-model_v2	0.486745	0.758916
OG1966_REF_Scer_AF-P36150-F1-model_v2	0.530174	0.748485
OG1302_REF_Scer_AF-P37012-F1-model_v2	0.705195	0.750807
OG2262_REF_Scer_AF-P37254-F1-model_v2	0.512004	0.774936
OG1030_REF_Scer_AF-P37291-F1-model_v2	0.701546	0.729506
OG1030_REF_Scer_AF-P37292-F1-model_v2	0.636864	0.729506
OG1287_REF_Scer_AF-P37298-F1-model_v2	0.469603	0.752304
OG4552_REF_Scer_AF-P37299-F1-model_v2	0.483461	0.756967
OG1129_REF_Scer_AF-P37303-F1-model_v2	0.631592	0.737126
OG1322_REF_Scer_AF-P38009-F1-model_v2	0.821329	0.737982
OG2588_REF_Scer_AF-P38063-F1-model_v2	0.786341	0.736709
OG1977_REF_Scer_AF-P38066-F1-model_v2	0.720899	0.724767
OG1126_REF_Scer_AF-P38067-F1-model_v2	0.598197	0.737559
OG2573_REF_Scer_AF-P38075-F1-model_v2	0.647605	0.783107
OG1016_REF_Scer_AF-P38113-F1-model_v2	0.663825	0.704822
OG4312_REF_Scer_AF-P38115-F1-model_v2	0.52563	0.744809
OG2882_REF_Scer_AF-P38122-F1-model_v2	0.466571	0.732981
OG1497_REF_Scer_AF-P38143-F1-model_v2	0.698712	0.748591
OG2369_REF_Scer_AF-P38145-F1-model_v2	0.618034	0.736512
OG3935_REF_Scer_AF-P38169-F1-model_v2	0.531186	0.771917
OG3242_REF_Scer_AF-P38179-F1-model_v2	0.455616	0.817506
OG1695_REF_Scer_AF-P38221-F1-model_v2	0.63876	0.793933
OG2044_REF_Scer_AF-P38225-F1-model_v2	0.539838	0.770921
OG4021_REF_Scer_AF-P38242-F1-model_v2	0.425424	0.786942
OG4959_REF_Scer_AF-P38286-F1-model_v2	0.605666	0.778227
OG1502_REF_Scer_AF-P38287-F1-model_v2	0.624078	0.807267
OG1306_REF_Scer_AF-P38298-F1-model_v2	0.492561	0.798453
OG3350_REF_Scer_AF-P38332-F1-model_v2	0.476721	0.786357
OG3313_REF_Scer_AF-P38342-F1-model_v2	0.411345	0.762086
OG1565_REF_Scer_AF-P38604-F1-model_v2	0.637795	0.772925
OG2588_REF_Scer_AF-P38620-F1-model_v2	0.787694	0.736709
OG1779_REF_Scer_AF-P38625-F1-model_v2	0.828145	0.731088
OG1500_REF_Scer_AF-P38627-F1-model_v2	0.730825	0.735568
OG3115_REF_Scer_AF-P38628-F1-model_v2	0.541317	0.747121
OG3018_REF_Scer_AF-P38635-F1-model_v2	0.429788	0.762575
OG2968_REF_Scer_AF-P38689-F1-model_v2	0.845347	0.738092
OG1744_REF_Scer_AF-P38690-F1-model_v2	0.599325	0.750736
OG1354_REF_Scer_AF-P38697-F1-model_v2	0.731849	0.734927
OG1303_REF_Scer_AF-P38703-F1-model_v2	0.622274	0.816173
OG4583_REF_Scer_AF-P38710-F1-model_v2	0.55242	0.755447
OG1022_REF_Scer_AF-P38715-F1-model_v2	0.591848	0.767931
OG1488_REF_Scer_AF-P38720-F1-model_v2	0.809407	0.74659
OG2647_REF_Scer_AF-P38787-F1-model_v2	0.361302	0.779054
OG1857_REF_Scer_AF-P38795-F1-model_v2	0.754953	0.762074
OG1365_REF_Scer_AF-P38816-F1-model_v2	0.772693	0.71286
OG3639_REF_Scer_AF-P38840-F1-model_v2	0.443729	0.770652
OG3991_REF_Scer_AF-P38858-F1-model_v2	0.500426	0.752915
OG1210_REF_Scer_AF-P38891-F1-model_v2	0.713182	0.745938
OG3074_REF_Scer_AF-P38913-F1-model_v2	0.468732	0.790022
OG4624_REF_Scer_AF-P38954-F1-model_v2	0.517422	0.822953
OG1774_REF_Scer_AF-P38972-F1-model_v2	0.6957	0.756125
OG4185_REF_Scer_AF-P38986-F1-model_v2	0.595823	0.768644
OG1615_REF_Scer_AF-P38992-F1-model_v2	0.590735	0.780408
OG1451_REF_Scer_AF-P38998-F1-model_v2	0.726309	0.733227
OG1935_REF_Scer_AF-P38999-F1-model_v2	0.72928	0.729168
OG1240_REF_Scer_AF-P39002-F1-model_v2	0.568539	0.734829
OG2394_REF_Scer_AF-P39006-F1-model_v2	0.641584	0.781178
OG1087_REF_Scer_AF-P39518-F1-model_v2	0.460435	0.772027
OG1445_REF_Scer_AF-P39522-F1-model_v2	0.756085	0.726297
OG2215_REF_Scer_AF-P39525-F1-model_v2	0.525507	0.742504
OG1039_REF_Scer_AF-P39533-F1-model_v2	0.662471	0.741462
OG3767_REF_Scer_AF-P39683-F1-model_v2	0.603914	0.765969
OG2147_REF_Scer_AF-P39692-F1-model_v2	0.46155	0.760942
OG1892_REF_Scer_AF-P39708-F1-model_v2	0.728364	0.740625
OG1694_REF_Scer_AF-P39713-F1-model_v2	0.509015	0.707941
OG1694_REF_Scer_AF-P39714-F1-model_v2	0.509253	0.707941
OG3429_REF_Scer_AF-P39726-F1-model_v2	0.523732	0.744535
OG4110_REF_Scer_AF-P39988-F1-model_v2	0.522062	0.768111
OG1273_REF_Scer_AF-P40012-F1-model_v2	0.41281	0.774199
OG4391_REF_Scer_AF-P40017-F1-model_v2	0.50452	0.793089
OG1021_REF_Scer_AF-P40047-F1-model_v2	0.634979	0.738912
OG1433_REF_Scer_AF-P40054-F1-model_v2	0.780311	0.771655
OG3416_REF_Scer_AF-P40099-F1-model_v2	0.396225	0.732738
OG3909_REF_Scer_AF-P40319-F1-model_v2	0.66981	0.790868
OG3000_REF_Scer_AF-P40350-F1-model_v2	0.58554	0.759963
OG2738_REF_Scer_AF-P40351-F1-model_v2	0.609338	0.81202
OG3241_REF_Scer_AF-P40363-F1-model_v2	0.573971	0.764762
OG1254_REF_Scer_AF-P40395-F1-model_v2	0.354468	0.803984
OG1004_REF_Scer_AF-P40459-F1-model_v2	0.549115	0.757364
OG2808_REF_Scer_AF-P40471-F1-model_v2	0.544221	0.746956
OG1854_REF_Scer_AF-P40487-F1-model_v2	0.732067	0.745199
OG2746_REF_Scer_AF-P40495-F1-model_v2	0.746087	0.715365
OG1491_REF_Scer_AF-P40506-F1-model_v2	0.621112	0.7812
OG1433_REF_Scer_AF-P40510-F1-model_v2	0.773788	0.771655
OG1933_REF_Scer_AF-P40545-F1-model_v2	0.640099	0.765848
OG1497_REF_Scer_AF-P40581-F1-model_v2	0.729203	0.748591
OG3630_REF_Scer_AF-P40582-F1-model_v2	0.478254	0.757085
OG3624_REF_Scer_AF-P40857-F1-model_v2	0.495714	0.797671
OG1683_REF_Scer_AF-P40970-F1-model_v2	0.646248	0.752633
OG1897_REF_Scer_AF-P41338-F1-model_v2	0.703604	0.701041
OG2684_REF_Scer_AF-P41735-F1-model_v2	0.657728	0.732944
OG3581_REF_Scer_AF-P41835-F1-model_v2	0.508013	0.735831
OG1180_REF_Scer_AF-P41903-F1-model_v2	0.391174	0.762436
OG1137_REF_Scer_AF-P41911-F1-model_v2	0.660104	0.739267
OG1684_REF_Scer_AF-P41921-F1-model_v2	0.700355	0.722877
OG1056_REF_Scer_AF-P41939-F1-model_v2	0.750871	0.739119
OG1446_REF_Scer_AF-P41940-F1-model_v2	0.831715	0.730873
OG1193_REF_Scer_AF-P42222-F1-model_v2	0.686224	0.726141
OG3151_REF_Scer_AF-P42826-F1-model_v2	0.526953	0.763631
OG5096_REF_Scer_AF-P42883-F1-model_v2	0.804829	0.728771
OG3443_REF_Scer_AF-P42941-F1-model_v2	0.530005	0.733553
OG2852_REF_Scer_AF-P43123-F1-model_v2	0.589931	0.755819
OG5096_REF_Scer_AF-P43534-F1-model_v2	0.80603	0.728771
OG3336_REF_Scer_AF-P43567-F1-model_v2	0.504999	0.745484
OG2845_REF_Scer_AF-P43577-F1-model_v2	0.509339	0.725378
OG1822_REF_Scer_AF-P43616-F1-model_v2	0.654148	0.736792
OG3509_REF_Scer_AF-P43619-F1-model_v2	0.693667	0.755508
OG5327_REF_Scer_AF-P43635-F1-model_v2	0.607924	0.761992
OG2999_REF_Scer_AF-P43636-F1-model_v2	0.540045	0.773147
OG2246_REF_Scer_AF-P46151-F1-model_v2	0.610371	0.778137
OG1021_REF_Scer_AF-P46367-F1-model_v2	0.642925	0.738912
OG2161_REF_Scer_AF-P46969-F1-model_v2	0.696352	0.689581
OG4524_REF_Scer_AF-P47011-F1-model_v2	0.426063	0.773995
OG1640_REF_Scer_AF-P47013-F1-model_v2	0.465652	0.783492
OG1759_REF_Scer_AF-P47039-F1-model_v2	0.635679	0.75974
OG1275_REF_Scer_AF-P47052-F1-model_v2	0.814962	0.716032
OG3030_REF_Scer_AF-P47095-F1-model_v2	0.587728	0.735968
OG4102_REF_Scer_AF-P47096-F1-model_v2	0.672929	0.751384
OG3677_REF_Scer_AF-P47125-F1-model_v2	0.517711	0.76434
OG2384_REF_Scer_AF-P47143-F1-model_v2	0.621557	0.719092
OG1390_REF_Scer_AF-P47164-F1-model_v2	0.556859	0.76392
OG4317_REF_Scer_AF-P47165-F1-model_v2	0.688212	0.737431
OG1597_REF_Scer_AF-P47169-F1-model_v2	0.548141	0.768152
OG1210_REF_Scer_AF-P47176-F1-model_v2	0.704478	0.745938
OG5096_REF_Scer_AF-P47183-F1-model_v2	0.804126	0.728771
OG1103_REF_Scer_AF-P47771-F1-model_v2	0.548045	0.742356
OG1240_REF_Scer_AF-P47912-F1-model_v2	0.583937	0.734829
OG4171_REF_Scer_AF-P48015-F1-model_v2	0.586553	0.746323
OG3499_REF_Scer_AF-P48016-F1-model_v2	0.532471	0.798203
OG1096_REF_Scer_AF-P48570-F1-model_v2	0.886293	0.735449
OG3069_REF_Scer_AF-P49017-F1-model_v2	0.702776	0.768194
OG2227_REF_Scer_AF-P49095-F1-model_v2	0.663599	0.749336
OG1111_REF_Scer_AF-P49367-F1-model_v2	0.719425	0.74343
OG2282_REF_Scer_AF-P49435-F1-model_v2	0.684041	0.720782
OG1022_REF_Scer_AF-P49954-F1-model_v2	0.620501	0.740033
OG2603_REF_Scer_AF-P50076-F1-model_v2	0.487959	0.820273
OG1354_REF_Scer_AF-P50094-F1-model_v2	0.758377	0.734927
OG1354_REF_Scer_AF-P50095-F1-model_v2	0.757274	0.734927
OG2868_REF_Scer_AF-P50107-F1-model_v2	0.582132	0.765262
OG1630_REF_Scer_AF-P50264-F1-model_v2	0.447118	0.767843
OG4010_REF_Scer_AF-P50861-F1-model_v2	0.685483	0.72402
OG1060_REF_Scer_AF-P50873-F1-model_v2	0.531148	0.753418
OG2774_REF_Scer_AF-P51601-F1-model_v2	0.788307	0.724427
OG1299_REF_Scer_AF-P52489-F1-model_v2	0.656619	0.732179
OG1264_REF_Scer_AF-P52892-F1-model_v2	0.593479	0.749256
OG1264_REF_Scer_AF-P52893-F1-model_v2	0.634941	0.749256
OG1055_REF_Scer_AF-P52910-F1-model_v2	0.668424	0.735431
OG2228_REF_Scer_AF-P53037-F1-model_v2	0.560504	0.779599
OG1121_REF_Scer_AF-P53045-F1-model_v2	0.712152	0.785414
OG1377_REF_Scer_AF-P53090-F1-model_v2	0.569067	0.758
OG3557_REF_Scer_AF-P53101-F1-model_v2	0.566044	0.756094
OG2495_REF_Scer_AF-P53128-F1-model_v2	0.614195	0.78601
OG1004_REF_Scer_AF-P53131-F1-model_v2	0.568291	0.746587
OG3458_REF_Scer_AF-P53164-F1-model_v2	0.4446	0.766895
OG2913_REF_Scer_AF-P53178-F1-model_v2	0.402205	0.77086
OG3488_REF_Scer_AF-P53184-F1-model_v2	0.438007	0.754134
OG2116_REF_Scer_AF-P53199-F1-model_v2	0.686683	0.749856
OG1473_REF_Scer_AF-P53204-F1-model_v2	0.794164	0.757224
OG1667_REF_Scer_AF-P53228-F1-model_v2	0.65888	0.721232
OG2409_REF_Scer_AF-P53312-F1-model_v2	0.648683	0.712263
OG3991_REF_Scer_AF-P53315-F1-model_v2	0.441882	0.752915
OG2783_REF_Scer_AF-P53318-F1-model_v2	0.540633	0.771939
OG1488_REF_Scer_AF-P53319-F1-model_v2	0.788211	0.74659
OG3025_REF_Scer_AF-P53332-F1-model_v2	0.428277	0.770147
OG1696_REF_Scer_AF-P53598-F1-model_v2	0.715525	0.702217
OG1414_REF_Scer_AF-P53685-F1-model_v2	0.61353	0.750764
OG2646_REF_Scer_AF-P53730-F1-model_v2	0.455719	0.806518
OG2380_REF_Scer_AF-P53848-F1-model_v2	0.444191	0.765357
OG3638_REF_Scer_AF-P53868-F1-model_v2	0.476802	0.820606
OG4226_REF_Scer_AF-P53909-F1-model_v2	0.610652	0.752014
OG2924_REF_Scer_AF-P53915-F1-model_v2	0.458103	0.773931
OG3104_REF_Scer_AF-P53954-F1-model_v2	0.488195	0.780597
OG1056_REF_Scer_AF-P53982-F1-model_v2	0.714515	0.739119
OG1322_REF_Scer_AF-P54113-F1-model_v2	0.809695	0.737982
OG1103_REF_Scer_AF-P54114-F1-model_v2	0.531521	0.742356
OG1021_REF_Scer_AF-P54115-F1-model_v2	0.558251	0.738912
OG1596_REF_Scer_AF-P54781-F1-model_v2	0.733847	0.754824
OG2506_REF_Scer_AF-P54783-F1-model_v2	0.590089	0.795069
OG1904_REF_Scer_AF-P54839-F1-model_v2	0.709617	0.747543
OG2752_REF_Scer_AF-P54885-F1-model_v2	0.654151	0.737145
OG2086_REF_Scer_AF-P80210-F1-model_v2	0.783362	0.741134
OG2637_REF_Scer_AF-P80235-F1-model_v2	0.57929	0.785252
OG1137_REF_Scer_AF-Q00055-F1-model_v2	0.668833	0.739267
OG1275_REF_Scer_AF-Q00711-F1-model_v2	0.829251	0.716032
OG1753_REF_Scer_AF-Q00764-F1-model_v2	0.767133	0.779689
OG1254_REF_Scer_AF-Q01519-F1-model_v2	0.738687	0.768655
OG1055_REF_Scer_AF-Q01574-F1-model_v2	0.608502	0.735431
OG3525_REF_Scer_AF-Q01802-F1-model_v2	0.509232	0.772576
OG2074_REF_Scer_AF-Q02046-F1-model_v2	0.69321	0.750522
OG2837_REF_Scer_AF-Q02196-F1-model_v2	0.768788	0.747059
OG3048_REF_Scer_AF-Q02784-F1-model_v2	0.751075	0.74268
OG1306_REF_Scer_AF-Q02896-F1-model_v2	0.498543	0.798453
OG3394_REF_Scer_AF-Q03266-F1-model_v2	0.407306	0.77851
OG1758_REF_Scer_AF-Q03529-F1-model_v2	0.646734	0.757707
OG5735_REF_Scer_AF-Q03579-F1-model_v2	0.576547	0.728443
OG3714_REF_Scer_AF-Q03677-F1-model_v2	0.536802	0.747024
OG4645_REF_Scer_AF-Q03778-F1-model_v2	0.47529	0.749443
OG1746_REF_Scer_AF-Q03835-F1-model_v2	0.605805	0.764095
OG2578_REF_Scer_AF-Q03941-F1-model_v2	0.515488	0.762294
OG4463_REF_Scer_AF-Q04066-F1-model_v2	0.373544	0.783461
OG4398_REF_Scer_AF-Q04178-F1-model_v2	0.73484	0.736147
OG3917_REF_Scer_AF-Q04179-F1-model_v2	0.466407	0.756834
OG2283_REF_Scer_AF-Q04212-F1-model_v2	0.510779	0.760396
OG1329_REF_Scer_AF-Q04409-F1-model_v2	0.602678	0.748653
OG2190_REF_Scer_AF-Q04430-F1-model_v2	0.62832	0.783385
OG2112_REF_Scer_AF-Q04487-F1-model_v2	0.470424	0.78801
OG1390_REF_Scer_AF-Q04533-F1-model_v2	0.513942	0.76392
OG3112_REF_Scer_AF-Q05521-F1-model_v2	0.510524	0.808266
OG4583_REF_Scer_AF-Q05533-F1-model_v2	0.55852	0.755447
OG2557_REF_Scer_AF-Q05567-F1-model_v2	0.59934	0.744561
OG2741_REF_Scer_AF-Q05584-F1-model_v2	0.562343	0.737523
OG3207_REF_Scer_AF-Q05788-F1-model_v2	0.584526	0.725605
OG1807_REF_Scer_AF-Q05871-F1-model_v2	0.441153	0.782195
OG4043_REF_Scer_AF-Q05902-F1-model_v2	0.502068	0.774957
OG2148_REF_Scer_AF-Q05911-F1-model_v2	0.82889	0.755015
OG3740_REF_Scer_AF-Q05979-F1-model_v2	0.58848	0.768798
OG1318_REF_Scer_AF-Q06147-F1-model_v2	0.533361	0.761017
OG1473_REF_Scer_AF-Q06178-F1-model_v2	0.819992	0.757224
OG1287_REF_Scer_AF-Q06236-F1-model_v2	0.482795	0.752304
OG3095_REF_Scer_AF-Q06489-F1-model_v2	0.58662	0.758984
OG3811_REF_Scer_AF-Q06490-F1-model_v2	0.45229	0.739431
OG4396_REF_Scer_AF-Q06549-F1-model_v2	0.467728	0.734058
OG2348_REF_Scer_AF-Q06625-F1-model_v2	0.629813	0.776805
OG1498_REF_Scer_AF-Q06702-F1-model_v2	0.55325	0.782764
OG1498_REF_Scer_AF-Q06703-F1-model_v2	0.581185	0.782764
OG1060_REF_Scer_AF-Q07471-F1-model_v2	0.517281	0.762693
OG3681_REF_Scer_AF-Q07560-F1-model_v2	0.488641	0.783227
OG1380_REF_Scer_AF-Q07729-F1-model_v2	0.524554	0.770366
OG5096_REF_Scer_AF-Q07748-F1-model_v2	0.80635	0.728771
OG3782_REF_Scer_AF-Q07786-F1-model_v2	0.608497	0.686263
OG2308_REF_Scer_AF-Q07938-F1-model_v2	0.621414	0.743977
OG3782_REF_Scer_AF-Q07993-F1-model_v2	0.520113	0.686263
OG2031_REF_Scer_AF-Q08220-F1-model_v2	0.510072	0.774526
OG3811_REF_Scer_AF-Q08224-F1-model_v2	0.467989	0.739431
OG2084_REF_Scer_AF-Q08438-F1-model_v2	0.658642	0.737806
OG1807_REF_Scer_AF-Q08558-F1-model_v2	0.408603	0.782195
OG2126_REF_Scer_AF-Q08645-F1-model_v2	0.583237	0.773729
OG1458_REF_Scer_AF-Q08911-F1-model_v2	0.683422	0.710365
OG3811_REF_Scer_AF-Q08975-F1-model_v2	0.479975	0.739431
OG2901_REF_Scer_AF-Q12001-F1-model_v2	0.577757	0.818817
OG3679_REF_Scer_AF-Q12051-F1-model_v2	0.472401	0.782804
OG1394_REF_Scer_AF-Q12069-F1-model_v2	0.607351	0.728865
OG2508_REF_Scer_AF-Q12074-F1-model_v2	0.782981	0.734945
OG1096_REF_Scer_AF-Q12122-F1-model_v2	0.891796	0.735449
OG1115_REF_Scer_AF-Q12166-F1-model_v2	0.704928	0.75184
OG4004_REF_Scer_AF-Q12178-F1-model_v2	0.646765	0.704964
OG1764_REF_Scer_AF-Q12189-F1-model_v2	0.644215	0.727392
OG1390_REF_Scer_AF-Q12198-F1-model_v2	0.460017	0.76392
OG1318_REF_Scer_AF-Q12246-F1-model_v2	0.526523	0.761017
OG2007_REF_Scer_AF-Q12265-F1-model_v2	0.704082	0.752385
OG2741_REF_Scer_AF-Q12320-F1-model_v2	0.548677	0.737523
OG1394_REF_Scer_AF-Q12362-F1-model_v2	0.616624	0.728865
OG3551_REF_Scer_AF-Q12452-F1-model_v2	0.562552	0.781529
OG3801_REF_Scer_AF-Q12455-F1-model_v2	0.580276	0.763969
OG4008_REF_Scer_AF-Q12676-F1-model_v2	0.482659	0.756699
OG1589_REF_Scer_AF-Q12680-F1-model_v2	0.725745	0.737777
OG2765_REF_Scer_AF-Q3E840-F1-model_v2	0.659594	0.714039
OG2562_REF_Scer_AF-Q99190-F1-model_v2	0.494506	0.818518
OG2061_REF_Scer_AF-Q99258-F1-model_v2	0.637089	0.700697
OG3531_REF_Scer_AF-Q99312-F1-model_v2	0.565187	0.766554

## Sheet: E Histogram
x	Conservation ratio	y	Std(KOW)
0.218905	0	0.50875	0
0.255699	0.051377	0.52625	0
0.292493	0	0.54375	0
0.329287	0	0.56125	0
0.366081	0.256885	0.57875	0
0.402875	0.462393	0.59625	0.108021
0.439668	0.976163	0.61375	0
0.476462	1.90095	0.63125	0
0.513256	2.82574	0.64875	0
0.55005	2.05508	0.66625	0
0.586844	2.72298	0.68375	0.648123
0.623638	3.33951	0.70125	1.62031
0.660432	3.33951	0.71875	6.91331
0.697226	2.72298	0.73625	14.0427
0.734019	2.62023	0.75375	14.2587
0.770813	2.36334	0.77125	10.8021
0.807607	1.13029	0.78875	5.83311
0.844401	0.256885	0.80625	1.62031
0.881195	0.154131	0.82375	1.29625
0.917989	0	0.84125	0

## Sheet: F Mapping
	0	1	2	3	4	5	6	7	8	9	10	11	12	13	14	15	16	17	18	19	20	21	22	23	24	25	26	27	28	29	30	31	32	33	34	35	36	37	38	39	40	41	42	43	44	45	46	47	48
REF_Scer_AF-P40099-F1-model_v2	MET	ALA	THR	LYS	GLN	LEU	LEU	ARG	ARG	GLN	ILE	LYS	ARG	VAL	ILE	ASN	ALA	LEU	ASP	TYR	ASP	ILE	ILE	ALA	ALA	GLU	SER	HIS	THR	ILE	SER	GLN	ALA	VAL	ARG	SER	LEU	ILE	ALA	SER	ALA	ASN	SER	ARG	ARG	VAL	ALA	CYS	TYR
Calb_AF-Q59TA8-F1-model_v2	LYS	GLU	VAL	LYS	ARG	GLN	LEU	ARG	LYS	GLN	LEU	LYS	SER	ASN	LEU	LYS	THR	ILE	THR	GLN	ASP	SER	LEU	ILE	LYS	GLN	SER	HIS	LEU	ILE	HIS	GLN	ASN	LEU	LEU	ASN	HIS	PHE	LYS	XYZ	XYZ	THR	ALA	ASN	ASN	ILE	ALA	VAL	PHE
Spom_AF-Q9P7W2-F1-model_v2	SER	LEU	LYS	LYS	ASN	GLN	LEU	ARG	ALA	ILE	LEU	ASN	SER	SER	LEU	GLY	LYS	LEU	ALA	ASP	HIS	ILE	ILE	ASP	SER	GLN	SER	ILE	SER	ILE	CYS	LYS	GLN	VAL	VAL	GLU	LEU	TRP	LYS	XYZ	XYZ	ARG	CYS	LYS	ASN	VAL	CYS	LEU	TYR
alloascoidea_hylecoeti__OG3416__0_7308	LYS	HIS	LEU	LYS	ARG	SER	LEU	ARG	ASN	LYS	LEU	HIS	SER	ILE	LEU	HIS	SER	LEU	THR	ASN	ASP	ASN	ILE	GLN	LEU	GLN	SER	ASN	ASN	VAL	SER	LYS	ILE	ILE	ARG	SER	LEU	TYR	GLN	XYZ	XYZ	ASN	ALA	LYS	SER	ILE	ALA	ILE	TYR
ascoidea_rubescens__OG3416__6_4333	LYS	GLN	LEU	LYS	VAL	PHE	LEU	ARG	LYS	GLU	LEU	ASN	PHE	ARG	LEU	SER	SER	VAL	SER	GLN	ARG	SER	LEU	ASP	ALA	GLN	ALA	SER	ASN	VAL	TYR	SER	ILE	LEU	LYS	ASP	LEU	TYR	GLN	PRO	XYZ	ARG	ALA	LYS	SER	VAL	ALA	ILE	TYR
candida_apicola__OG3416__13_1221	XYZ	SER	MET	LYS	LYS	ILE	LEU	ARG	ARG	GLU	ILE	ALA	ALA	LYS	LEU	ALA	CYS	LEU	SER	PRO	GLU	GLN	ILE	GLU	LEU	GLN	SER	THR	LYS	THR	ALA	ALA	THR	LEU	ARG	SER	LEU	TYR	GLN	XYZ	XYZ	GLN	SER	LYS	SER	ILE	ALA	PHE	TYR
candida_tropicalis__OG3416__30_3131	ARG	ILE	LEU	LYS	LYS	GLN	LEU	ARG	LYS	GLN	ILE	LYS	SER	ILE	LEU	LYS	SER	ILE	THR	GLN	ASP	SER	LEU	THR	GLN	GLN	SER	GLN	LEU	ILE	HIS	GLU	ASN	LEU	XYZ	XYZ	HIS	PHE	GLN	XYZ	XYZ	ASN	ALA	LYS	SER	VAL	ALA	VAL	TYR
cyberlindnera_jadinii__OG3416__35_5264	XYZ	XYZ	ASP	LYS	LYS	ALA	VAL	ARG	THR	SER	VAL	SER	HIS	ALA	VAL	LYS	SER	LEU	SER	GLN	GLY	SER	ILE	GLU	SER	GLN	SER	ALA	ASN	THR	THR	SER	LEU	VAL	LEU	LYS	HIS	VAL	XYZ	XYZ	XYZ	SER	ALA	LYS	THR	ILE	GLY	VAL	PHE
debaryomyces_hansenii__OG3416__36_2739	LYS	SER	ALA	LYS	LYS	GLN	LEU	ARG	THR	SER	LEU	LYS	LYS	LYS	LEU	ILE	GLU	ILE	SER	ALA	ASP	SER	ILE	ASN	SER	GLN	SER	ILE	GLY	ILE	SER	ASN	SER	LEU	ILE	GLN	VAL	PHE	LYS	XYZ	XYZ	ASN	ALA	LYS	LYS	ILE	ALA	LEU	TYR
eremothecium_gossypii__OG3416__40_620	XYZ	XYZ	SER	LYS	ARG	THR	LEU	ARG	THR	GLN	LEU	LYS	GLN	ALA	LEU	ASP	ALA	VAL	PRO	LYS	PRO	ALA	LEU	LEU	GLU	GLN	GLY	GLN	GLN	VAL	LEU	XYZ	ALA	LEU	XYZ	GLU	VAL	LEU	GLN	XYZ	XYZ	XYZ	HIS	ARG	SER	PHE	ALA	CYS	TYR
geotrichum_candidum__OG3416__43_6701	GLN	LEU	ALA	LYS	LYS	GLN	ALA	ARG	LYS	LEU	ILE	LYS	ALA	ARG	LEU	HIS	XYZ	ALA	ALA	PRO	ASP	SER	ILE	ARG	GLU	GLN	SER	GLN	ILE	ILE	ALA	ARG	THR	LEU	XYZ	ASP	XYZ	XYZ	XYZ	XYZ	XYZ	ALA	ALA	THR	ARG	VAL	ALA	TYR	TYR
kazachstania_naganishii__OG3416__49_4394	XYZ	XYZ	PRO	LYS	LYS	VAL	LEU	ARG	SER	GLN	LEU	LYS	GLN	ILE	LEU	ASN	ALA	LEU	THR	PRO	GLN	GLU	ILE	GLN	VAL	GLN	SER	GLU	SER	ILE	SER	ASN	ALA	VAL	GLN	PRO	LEU	LEU	LYS	XYZ	XYZ	XYZ	LYS	ARG	ASN	VAL	GLY	CYS	PHE
kluyveromyces_lactis__OG3416__50_4006	XYZ	SER	GLN	LYS	GLN	VAL	LEU	ARG	THR	GLN	VAL	LYS	ALA	MET	LEU	ARG	GLY	LEU	SER	GLN	ALA	GLU	LEU	ALA	ARG	GLN	SER	GLU	ILE	VAL	SER	ARG	HIS	ALA	LEU	SER	LEU	VAL	ASN	ALA	LYS	GLY	PHE	THR	HIS	ILE	ALA	CYS	PHE
kluyveromyces_marxianus__OG3416__51_2366	XYZ	PRO	GLN	LYS	GLN	VAL	LEU	ARG	ARG	GLN	VAL	LYS	GLN	ALA	LEU	ARG	XYZ	ILE	THR	GLN	ARG	GLU	LEU	VAL	GLN	GLN	SER	GLU	THR	LEU	SER	ARG	LEU	ALA	LEU	ARG	VAL	ILE	ASP	ALA	GLN	GLY	TYR	ARG	HIS	VAL	ALA	CYS	PHE
komagataella_pastoris__OG3416__52_2401	XYZ	XYZ	SER	LYS	SER	ILE	VAL	ARG	SER	GLN	ILE	LYS	LYS	CYS	LEU	SER	GLN	LEU	SER	ILE	ASP	TYR	ILE	SER	HIS	GLN	SER	ASN	HIS	ILE	ALA	SER	LEU	LEU	LEU	THR	LEU	TYR	GLN	PRO	GLU	ASN	ALA	SER	LYS	ILE	ALA	LEU	TYR
lachancea_thermotolerans__OG3416__64_4771	XYZ	XYZ	XYZ	LYS	ALA	XYZ	ILE	ARG	PRO	GLY	LEU	LYS	LYS	LEU	LEU	ARG	GLU	ILE	PRO	ASN	ALA	SER	LEU	GLU	LEU	GLN	SER	ALA	LEU	ILE	LEU	ARG	ALA	LEU	GLU	PRO	THR	LEU	GLU	XYZ	XYZ	ASP	HIS	THR	LYS	VAL	ALA	CYS	TYR
lipomyces_starkeyi__OG3416__66_351	SER	ALA	ALA	LYS	LYS	HIS	LEU	ARG	SER	ARG	VAL	ALA	GLU	ARG	LEU	LYS	TYR	VAL	ALA	GLN	GLU	SER	ILE	ILE	GLU	GLN	SER	ASN	LYS	ILE	ALA	GLU	THR	VAL	ARG	SER	LEU	TYR	LYS	XYZ	XYZ	THR	ALA	LYS	THR	VAL	GLY	VAL	TYR
lipomyces_starkeyi__OG3416__66_944	ALA	SER	ALA	LYS	LYS	LYS	MET	ARG	GLN	LYS	ILE	ALA	LYS	ARG	LEU	XYZ	LYS	ILE	THR	ASP	GLU	SER	ILE	MET	SER	GLN	SER	SER	ARG	ILE	ALA	ASN	THR	ILE	ARG	MET	LEU	TYR	XYZ	PRO	XYZ	ARG	ALA	ARG	LYS	ILE	GLY	LEU	TYR
ogataea_parapolymorpha__OG3416__104_589	XYZ	XYZ	MET	LYS	ALA	ALA	LEU	ARG	ARG	THR	ILE	LYS	ALA	ARG	LEU	ALA	ARG	LEU	GLY	GLN	SER	GLU	LEU	LEU	ALA	GLN	SER	GLN	ARG	VAL	LEU	ALA	LYS	LEU	THR	ALA	LEU	TYR	GLN	PRO	XYZ	ASN	ALA	GLN	THR	ILE	ALA	LEU	TYR
pachysolen_tannophilus__OG3416__106_963	THR	GLU	ALA	LYS	LYS	ALA	LEU	ARG	LYS	GLN	ILE	SER	SER	ASN	LEU	SER	LYS	VAL	SER	GLN	LYS	SER	ILE	ILE	GLU	GLN	SER	ILE	ARG	VAL	ALA	ASP	ARG	LEU	ARG	THR	LEU	TYR	ARG	XYZ	XYZ	ASP	ALA	VAL	LYS	ILE	GLY	PHE	PHE
tortispora_caseinolytica__OG3416__134_3783	XYZ	SER	LEU	LYS	LYS	ALA	THR	ARG	LYS	GLU	PHE	ILE	THR	LYS	LEU	LYS	XYZ	LEU	XYZ	VAL	XYZ	XYZ	LEU	ASP	GLU	GLN	GLY	GLU	LYS	LEU	ALA	GLU	LYS	LEU	XYZ	ASP	XYZ	XYZ	XYZ	XYZ	XYZ	GLY	SER	ARG	ASN	ILE	ALA	CYS	TYR
torulaspora_delbrueckii__OG3416__135_3920	XYZ	SER	ALA	LYS	GLN	LEU	LEU	ARG	LYS	SER	VAL	LYS	ALA	LEU	LEU	ARG	GLN	VAL	PRO	ARG	GLY	VAL	ILE	GLU	SER	GLN	SER	LYS	ALA	ILE	ALA	ASP	ALA	LEU	ILE	PRO	LEU	LEU	XYZ	XYZ	XYZ	ASP	ALA	LYS	ASN	ILE	ALA	CYS	PHE
vanderwaltozyma_polyspora__OG3416__136_4452	SER	SER	ALA	LYS	VAL	ALA	ILE	ARG	LYS	SER	VAL	LYS	SER	LEU	LEU	ALA	THR	ILE	PRO	ALA	ASN	ASP	ILE	GLN	ALA	GLN	SER	ILE	LYS	ILE	THR	LYS	GLU	LEU	SER	GLU	PHE	LEU	LYS	XYZ	XYZ	PRO	TYR	LYS	ASN	ILE	ALA	CYS	TYR
wickerhamomyces_anomalus__OG3416__139_6114	VAL	ALA	GLY	LYS	LYS	LEU	LEU	ARG	LYS	GLN	ILE	MET	SER	LYS	LEU	SER	SER	LEU	PRO	LYS	ASN	VAL	ILE	GLN	ALA	GLN	SER	LEU	GLU	SER	PHE	ASN	ILE	LEU	LYS	ASN	THR	PHE	LYS	LYS	XYZ	GLU	ALA	LYS	SER	ILE	GLY	VAL	PHE
yHMPu5000034604_sporopachydermia_lactativora_160519__OG3416__170_3046	VAL	ALA	SER	LYS	ARG	LEU	LEU	ARG	ARG	GLU	ILE	GLY	ASN	THR	LEU	LYS	SER	VAL	SER	ALA	LEU	GLU	VAL	ARG	ARG	GLN	SER	GLU	ASN	VAL	GLY	ARG	ILE	LEU	GLN	GLU	LEU	TYR	LYS	PRO	XYZ	THR	ALA	GLN	HIS	VAL	ALA	PHE	TYR
yarrowia_lipolytica__OG3416__144_4214	LYS	PRO	ALA	LYS	GLN	GLN	LEU	ARG	LYS	LEU	ILE	ALA	GLN	ARG	VAL	ALA	ASP	VAL	SER	LYS	ASP	SER	ILE	GLN	LYS	GLN	SER	LEU	ALA	THR	THR	ALA	ALA	LEU	ARG	THR	LEU	TYR	XYZ	XYZ	XYZ	XYZ	ALA	GLN	ASN	ILE	ALA	PHE	TYR
zygosaccharomyces_rouxii__OG3416__342_4570	XYZ	XYZ	SER	LYS	LYS	ALA	VAL	ARG	LEU	ALA	VAL	LYS	GLU	ALA	LEU	HIS	LYS	VAL	THR	SER	LYS	GLU	VAL	GLU	ILE	GLN	SER	ARG	CYS	ILE	ALA	SER	ALA	LEU	ARG	PRO	LEU	LEU	GLU	XYZ	XYZ	SER	HIS	HIS	ASP	VAL	ALA	CYS	TYR
[truncated: 162 more columns]

## Sheet: F Coloring code
	0	1	2	3	4	5	6	7	8	9	10	11	12	13	14	15	16	17	18	19	20	21	22	23	24	25	26	27	28	29	30	31	32	33	34	35	36	37	38	39	40	41	42	43	44	45	46	47	48
REF_Scer_AF-P40099-F1-model_v2	17	13	8	0	11	15	15	1	1	11	16	0	1	14	16	12	13	15	4	7	4	16	16	13	13	3	9	2	8	16	9	11	13	14	1	9	15	16	13	9	13	12	9	1	1	14	13	10	7
Calb_AF-Q59TA8-F1-model_v2	0	3	14	21	1	11	21	21	0	21	15	21	9	12	15	0	8	16	8	11	21	9	15	16	0	11	21	21	15	21	2	21	12	15	15	12	2	6	0	20	20	8	13	12	12	16	21	14	6
Spom_AF-Q9P7W2-F1-model_v2	9	15	0	21	12	11	21	21	13	16	15	12	9	9	15	19	0	21	13	4	2	21	21	4	9	11	21	16	9	21	10	0	11	21	14	3	21	5	0	20	20	1	10	0	12	21	10	15	21
alloascoidea_hylecoeti__OG3416__0_7308	0	2	15	21	1	9	21	21	12	0	15	2	9	16	15	2	9	21	8	12	21	12	21	11	15	11	21	12	12	14	21	0	16	16	21	21	21	7	11	20	20	21	13	0	9	16	21	16	21
ascoidea_rubescens__OG3416__6_4333	0	11	15	21	14	6	21	21	0	3	15	12	6	1	15	9	9	14	9	11	1	9	15	4	21	11	13	9	12	14	7	9	16	15	0	4	21	7	11	18	20	1	13	0	9	21	21	16	21
candida_apicola__OG3416__13_1221	20	9	17	21	0	16	21	21	21	3	21	13	13	0	15	13	10	21	9	18	3	11	21	3	15	11	21	8	0	8	13	13	8	15	21	21	21	7	11	20	20	11	21	0	9	16	21	6	21
candida_tropicalis__OG3416__30_3131	1	16	15	21	0	11	21	21	0	21	21	21	9	16	15	0	9	16	8	11	21	9	15	8	11	11	21	11	15	21	2	3	12	15	20	20	2	6	11	20	20	21	13	0	9	21	21	14	21
cyberlindnera_jadinii__OG3416__35_5264	20	20	4	21	0	13	14	21	8	9	14	9	2	13	14	0	9	21	9	11	19	9	21	3	9	11	21	13	12	8	8	9	15	21	15	0	2	14	20	20	20	9	13	0	8	16	19	14	6
debaryomyces_hansenii__OG3416__36_2739	0	9	13	21	0	11	21	21	8	9	15	21	0	0	15	16	3	16	9	13	21	9	21	12	9	11	21	16	19	21	21	12	9	15	16	11	14	6	0	20	20	21	13	0	0	16	21	15	21
eremothecium_gossypii__OG3416__40_620	20	20	9	21	1	8	21	21	8	21	15	21	11	13	15	4	21	14	18	0	18	13	15	15	3	11	19	11	11	14	15	20	21	15	20	3	14	15	11	20	20	20	2	21	9	6	21	21	21
geotrichum_candidum__OG3416__43_6701	11	15	13	21	0	11	13	21	0	15	21	21	13	1	15	2	20	13	13	18	21	9	21	1	3	11	21	11	16	21	13	1	8	15	20	4	20	20	20	20	20	13	13	8	21	21	21	7	21
kazachstania_naganishii__OG3416__49_4394	20	20	18	21	0	14	21	21	9	21	15	21	11	16	15	21	21	21	8	18	11	3	21	11	14	11	21	3	9	21	21	12	21	21	11	18	21	15	0	20	20	20	0	21	12	21	19	21	6
kluyveromyces_lactis__OG3416__50_4006	20	9	11	21	21	14	21	21	8	21	14	21	13	17	15	1	19	21	9	11	13	3	15	21	1	11	21	3	16	14	21	1	2	13	15	21	21	14	12	13	0	19	6	8	2	16	21	21	6
kluyveromyces_marxianus__OG3416__51_2366	20	18	11	21	21	14	21	21	21	21	14	21	11	13	15	1	20	16	8	11	1	3	15	14	11	11	21	3	21	15	21	1	15	13	15	1	14	21	4	13	11	19	7	21	2	21	21	21	6
komagataella_pastoris__OG3416__52_2401	20	20	9	21	9	16	14	21	9	21	21	21	0	10	15	9	11	21	9	16	21	7	21	9	2	11	21	12	2	21	13	9	15	15	15	8	21	7	11	18	3	21	13	9	0	16	21	15	21
lachancea_thermotolerans__OG3416__64_4771	20	20	20	21	13	20	16	21	18	19	15	21	0	15	15	1	3	16	18	12	13	9	15	3	15	11	21	13	15	21	15	1	21	15	3	18	8	15	3	20	20	4	2	8	0	21	21	21	21
lipomyces_starkeyi__OG3416__66_351	9	21	13	21	0	2	21	21	9	1	14	13	3	1	15	0	7	14	13	11	3	9	21	16	3	11	21	12	0	21	13	3	8	21	21	21	21	7	0	20	20	8	13	0	8	21	19	14	21
lipomyces_starkeyi__OG3416__66_944	13	9	13	21	0	0	17	21	11	0	21	13	0	1	15	20	0	16	8	4	3	9	21	17	9	11	21	9	1	21	13	12	8	16	21	17	21	7	20	18	20	1	13	21	0	16	19	15	21
ogataea_parapolymorpha__OG3416__104_589	20	20	17	21	13	13	21	21	21	8	21	21	13	1	15	13	1	21	19	11	9	3	15	15	21	11	21	11	1	14	15	13	0	15	8	13	21	7	11	18	20	21	13	11	8	16	21	15	21
pachysolen_tannophilus__OG3416__106_963	8	3	13	21	0	13	21	21	0	21	21	9	9	12	15	9	0	14	9	11	0	9	21	16	3	11	21	16	1	14	13	4	1	15	21	8	21	7	1	20	20	4	13	14	0	16	19	6	6
tortispora_caseinolytica__OG3416__134_3783	20	9	15	21	0	13	8	21	0	3	6	16	8	0	15	0	20	21	20	14	20	20	15	4	3	11	19	3	0	15	13	3	0	15	20	4	20	20	20	20	20	19	21	21	12	16	21	21	21
torulaspora_delbrueckii__OG3416__135_3920	20	9	13	21	21	21	21	21	0	9	14	21	13	15	15	1	11	14	18	1	19	14	21	3	9	11	21	0	13	21	13	4	21	15	16	18	21	15	20	20	20	4	13	0	12	16	21	21	6
vanderwaltozyma_polyspora__OG3416__136_4452	9	9	13	21	14	13	16	21	0	9	14	21	9	15	15	13	8	16	18	13	12	4	21	11	21	11	21	16	0	21	8	0	3	15	9	3	6	15	0	20	20	18	7	0	12	16	21	21	21
wickerhamomyces_anomalus__OG3416__139_6114	14	21	19	21	0	21	21	21	0	21	21	17	9	0	15	9	9	21	18	0	12	14	21	11	21	11	21	15	3	9	6	12	16	15	0	12	8	6	0	0	20	3	13	0	9	16	19	14	6
yHMPu5000034604_sporopachydermia_lactativora_160519__OG3416__170_3046	14	21	9	21	1	21	21	21	21	3	21	19	12	8	15	0	9	14	9	13	15	3	14	1	1	11	21	3	12	14	19	1	16	15	11	3	21	7	0	18	20	8	13	11	2	21	21	6	21
yarrowia_lipolytica__OG3416__144_4214	0	18	13	21	21	11	21	21	0	15	21	13	11	1	14	13	4	14	9	0	21	9	21	11	0	11	21	15	13	8	8	13	21	15	21	8	21	7	20	20	20	20	13	11	12	16	21	6	21
zygosaccharomyces_rouxii__OG3416__342_4570	20	20	9	21	0	13	14	21	15	13	14	21	3	13	15	2	0	14	8	9	0	3	14	3	16	11	21	1	10	21	13	9	21	15	21	18	21	15	3	20	20	9	2	2	4	21	21	21	21
[truncated: 162 more columns]

## Sheet: F Properties
	pLDDT	DSSP	SASA	No Mutations	No Type Mutations	Amino Acid Type
0	59.84	C	1.76477	0	0	Apolar
1	71.47	H	0.68525	0	0	Apolar
2	84.82	H	0.938025	0	0	Polar
3	87.09	H	0.182277	1	1	Basic
4	89.73	H	1.01893	0	0	Polar
5	91.17	H	1.12688	0	0	Apolar
6	92.51	H	0.304255	0	0	Apolar
7	93.02	H	0.480596	1	1	Basic
8	92.97	H	1.4742	0	0	Basic
9	94.03	H	1.116	0	0	Polar
10	94.03	H	0.124537	0	0	Apolar
11	92.27	H	0.877625	0	0	Basic
12	93.45	H	1.77065	0	0	Basic
13	93.59	H	0.622692	0	0	Apolar
14	92.06	H	0.0885304	0	1	Apolar
15	90.08	H	1.06793	0	0	Polar
16	91.74	C	0.790996	0	0	Apolar
17	91.37	C	0.378288	0	1	Apolar
18	90.9	C	0.996742	0	0	Acidic
19	89.59	H	1.60589	0	0	Aromatic
20	93.24	H	1.16667	0	0	Acidic
21	93.64	H	0.676066	0	0	Apolar
22	94.41	H	0.181144	0	1	Apolar
23	95.24	H	0.387537	0	0	Apolar
24	97.54	H	0.563263	0	0	Apolar
25	98.12	H	0.232034	0	0	Acidic
26	98.03	H	0.0338227	0	0	Polar
27	98.38	H	0.905313	0	0	Basic
28	98.82	H	0.470696	0	0	Polar
29	98.84	H	0	0	0	Apolar
30	98.82	H	0.0168834	0	0	Polar
31	98.74	H	0.739903	0	0	Polar
32	98.78	H	0.119433	0	0	Apolar
33	98.76	H	0.0377384	0	1	Apolar
34	98.18	H	0.915236	0	0	Basic
35	97.86	H	0.74699	0	0	Polar
36	98.07	H	0.0855182	0	0	Apolar
37	98.16	H	0.0498737	0	0	Apolar
38	96.16	H	0.744267	0	0	Apolar
39	95	H	0.983622	0	0	Polar
40	92.24	H	0.523512	0	0	Apolar
41	91.92	C	1.34562	0	0	Polar
42	93.33	C	0.129363	0	0	Polar
43	95.13	C	1.39839	0	0	Basic
44	97.52	E	0.813195	0	0	Basic
45	98.56	E	0	0	0	Apolar
46	98.49	E	0	0	0	Apolar
47	98.4	C	0	0	0	Polar
48	96.09	C	0.0702845	0	1	Aromatic
49	94.37	C	0.544902	0	1	Apolar
50	90.03	C	0.378758	0	0	Polar
51	82.6	C	0.861591	0	1	Apolar
52	74.24	C	1.49244	0	0	Acidic
53	75.74	C	1.49117	0	0	Basic
54	79.02	C	0.234894	0	0	Flexible
55	89.97	C	0.120576	1	1	Acidic
56	96.15	C	0.00455662	0	1	Apolar
57	95.53	C	0.465123	0	0	Polar
58	97.42	C	0.0100449	1	1	Polar
59	96.25	H	0.477893	0	0	Flexible
60	98.14	H	0.590416	0	0	Acidic
61	98.76	H	0.0291978	0	1	Apolar
62	98.67	H	0.0339645	0	1	Apolar
63	98.64	H	0.819674	0	0	Basic
64	98.61	H	0.136381	0	0	Polar
65	98.63	H	0.0787754	0	0	Apolar
66	98.4	H	0.468946	0	0	Aromatic
67	98.11	H	1.17305	0	0	Polar
68	97.68	C	0.678624	0	0	Acidic
69	96.78	C	0.583658	0	0	Flexible
70	97.69	C	0.332483	0	0	Polar
71	97.59	E	0.272534	0	0	Acidic
72	98.3	E	0.00341746	0	1	Apolar
73	98.31	E	0.0855403	0	1	Aromatic
74	97.68	E	0	0	1	Apolar
75	95.64	E	0.202824	1	1	Break
76	93.71	E	0.338615	0	0	Basic
77	91.48	E	0.457093	0	0	Polar
78	90.78	E	0.247357	0	0	Polar
79	91.29	E	0.516766	0	0	Basic
80	91.51	C	0.0725467	0	0	Polar
81	90.6	C	0.707378	0	0	Polar
82	87.89	C	1.49859	0	0	Acidic
83	86.39	C	0.226916	0	0	Polar
84	84.49	C	2.0741	0	0	Basic
85	88.79	C	0.410889	0	0	Basic
86	90.38	C	0.728917	0	0	Aromatic
87	91.36	C	0.824921	0	0	Basic
88	90.5	C	0.575487	0	0	Apolar
89	89.17	C	1.45872	1	1	Basic
90	88.02	C	1.70843	0	0	Acidic
91	91.19	C	1.14388	0	0	Acidic
92	88.89	C	0.939484	0	0	Basic
93	89.58	C	0.129568	0	0	Basic
94	91.82	E	0.664965	0	0	Break
95	92.88	E	0	0	0	Basic
96	93.34	E	0.0756	0	1	Apolar
97	94.16	E	0.144664	0	0	Apolar
98	96.64	E	0.0310435	0	0	Aromatic
99	96.47	E	0.0437905	0	0	Basic
100	96.75	E	1.0261	0	0	Basic
101	96.88	E	0.0468763	0	0	Apolar
102	94.77	C	0.949782	0	0	Polar
103	96.84	C	0.398545	0	0	Polar
104	97.1	H	0.388797	0	0	Apolar
105	96.85	H	1.32594	0	0	Basic
106	96.11	H	0.528777	0	0	Apolar
107	96.31	H	0.110076	0	0	Apolar
108	94.27	H	1.70748	0	0	Basic
109	94.89	C	0.857368	0	0	Acidic
110	93.88	C	0.189271	0	1	Apolar
111	89.08	C	1.44772	0	0	Basic
112	87.6	C	0.669564	0	0	Break
113	84.04	E	0.458367	0	0	Polar
114	77.16	C	0.455574	0	0	Flexible
115	73.33	C	1.24451	0	0	Break
116	75.92	C	1.76265	0	0	Aromatic
117	82.97	C	1.13858	0	0	Polar
118	86.04	E	0.598782	0	1	Apolar
119	89.61	C	1.01115	0	0	Basic
120	91.81	C	0.1654	1	1	Acidic
121	92.52	C	0.00125795	1	1	Break
122	88.59	C	0.720173	0	0	Acidic
123	84.15	C	0.843067	0	0	Break
124	84.41	C	1.51579	0	0	Basic
125	85.9	C	0.245046	0	0	Apolar
126	85.1	C	1.2616	0	0	Acidic
127	88.14	E	0.694194	0	0	Acidic
128	82.81	C	0.236953	0	0	Polar
129	80.93	C	1.21896	0	0	Acidic
130	92.65	C	0.849327	0	0	Apolar
131	96.81	C	0.0870933	0	0	Apolar
132	96.97	C	0.512534	0	0	Acidic
133	98.34	E	0.00377384	0	1	Apolar
134	98.49	E	0	0	1	Apolar
135	98.73	E	0.00377384	0	1	Apolar
136	97.99	E	0	0	1	Apolar
137	96.32	C	0.155381	1	1	Break
138	94.84	C	0.0224834	0	0	Flexible
139	94.78	C	0.0714006	0	1	Apolar
140	96.02	E	0	0	0	Apolar
141	97.7	E	0	0	0	Aromatic
142	97.45	C	0.0301348	0	0	Acidic
143	97.58	C	0.521505	0	0	Apolar
144	96.18	C	1.61279	0	0	Basic
145	96.02	C	0.747415	0	0	Polar
146	96.95	C	0	0	0	Flexible
147	96.6	C	0.00377384	0	0	Apolar
148	96.1	E	0.124971	1	1	Basic
149	94.95	E	0.0314487	0	0	Apolar
150	93.04	C	0.159397	1	1	Flexible
151	90.28	C	0.98344	0	0	Basic
152	87.65	C	0.573892	1	1	Flexible
153	87.84	C	0.718546	0	0	Apolar
154	90.57	C	0.274853	1	1	Flexible
155	93.96	H	0.595129	0	1	Aromatic
156	95.78	H	0.28158	1	1	Aromatic
157	95.24	H	0.222075	1	1	Acidic
158	94.74	H	0.120187	0	0	Acidic
159	95.25	H	0.182402	0	1	Aromatic
160	95.44	H	0.0930321	0	0	Aromatic
161	94.36	H	0.688782	0	0	Polar
162	93.26	H	0.069187	0	0	Basic
163	94.46	H	0.187195	0	0	Aromatic
164	93.27	H	0.960561	0	0	Basic
165	93.93	H	0.870003	0	0	Apolar
166	91.87	H	0.99492	0	0	Apolar
167	92.88	C	0.411487	0	0	Basic
168	90.41	C	1.7814	0	0	Acidic
169	86.98	C	0.426086	1	1	Flexible
170	88.22	C	1.32631	0	0	Polar
171	90.96	C	1.08144	0	0	Basic
172	95.59	C	0.0518408	0	0	Break
173	96.62	E	0.381913	0	0	Apolar
174	97.91	E	0.0201271	0	0	Apolar
175	98.69	E	0.00628973	0	1	Apolar
176	98.54	E	0	0	0	Flexible
177	98.74	E	0.0167415	0	1	Apolar
178	98.15	E	0	0	0	Polar
179	97.64	C	0.00754768	0	0	Apolar
180	97.46	H	0.738415	0	0	Apolar
181	96.27	H	0.481186	0	0	Acidic
182	96.59	H	0.0112993	1	1	Polar
183	97.54	E	0.475075	0	0	Apolar
184	96.12	C	0.115589	0	0	Apolar
185	92.49	C	0.736806	0	0	Polar
186	92.89	C	1.06499	0	0	Break
187	93.72	C	0.122388	0	1	Apolar
188	88.96	C	0.521385	1	1	Break
189	87.01	C	0.796399	0	0	Apolar
190	88.19	C	0.718941	0	0	Acidic
191	86.26	C	2.15959	0	0	Basic
192	85.94	C	1.0933	0	1	Basic
193	91.24	C	0.327727	1	1	Acidic
194	93.19	C	0.430834	0	0	Aromatic
195	94.81	C	0.420771	0	0	Polar
196	97.44	C	0.0457602	0	1	Apolar
197	97.74	C	0.305252	0	0	Acidic
198	98.4	E	0	0	0	Polar
199	98.8	E	0	0	1	Apolar
200	98.81	E	0	0	1	Apolar
201	98.61	E	0.0146621	0	0	Polar
202	97.99	C	0.07074	0	0	Flexible
203	98.08	C	0.943118	0	0	Acidic
204	98.2	C	0.284065	0	0	Flexible
205	98.41	C	0.339893	0	0	Polar
206	98.48	E	0.640275	0	0	Apolar
207	98.41	E	0.548278	0	0	Basic
208	98.01	E	1.49621	0	0	Aromatic
209	95.65	C	0.407911	0	0	Aromatic
210	68.74	C	2.53287	0	0	Polar

[truncated: 1 more sheets: G]
