# Supplementary material for: The role of metabolism in shaping enzyme structures over 400 million years
Source: Nature. 2025 Jul 9;644(8075):280–9. doi: 10.1038/s41586-025-09205-6 (PMC12328220; doi:10.1038/s41586-025-09205-6)
Supplement: Supplementary file 11 — Source Data Extended Data Fig. 2 [file 41586_2025_9205_MOESM11_ESM.xlsx]

## Sheet: A
	D-Xylose	Glucose Fermentation	Raffinose Fermentation	Sucrose Fermentation	Galactose Fermentation	Sucrose	L-Sorbose	D-Mannitol	Raffinose	Soluble Starch	Succinate	Trehalose	Citrate	Cellobiose	DL-Lactate	Galactose	Maltose	Salicin	D-Gluconate	Methyl-D-glucoside	Melezitose
Lipomyces_starkeyi	1	0	0	0	0	1	1	1	1	v	1	1	1	1	0	1	1	v	v	1	1
Tortispora_caseinolytica	1	0	0	0	0	0	1	1	0	0	1	1	0	0	1	1	0	0	1	0	0
Yarrowia_lipolytica	0	0	0	0	0	0	v	1	0	0	1	0	1	v	1	v	0	v	v	0	0
Geotrichum_candidum	1	v	0	0	v	0	1	1	0	0	1	0	v	0	1	1	0	0	0	0	0
Starmerella_apicola	v	1	v	0	0	1	v	1	1	0	1	0	1	0	0	v	0	0	1	0	0
Alloascoidea_hylecoeti	1	0	0	0	0	0	1	1	0	1	1	1	0	1	0	0	0	1	0	0	1
Sporopachydermia_lactativora	1	0	0	0	0	0	1	v	0	0	v	0	0	0	1	0	0	0	0	0	0
Pachysolen_tannophilus	1	1	0	0	0	0	0	1	0	0	1	0	0	1	0	1	0	1	0	0	0
Komagataella_pastoris	v	1	0	0	0	0	0	1	0	0	1	1	v	0	1	0	0	0	0	0	0
Ogataea_parapolymorpha	1	n	n	n	n	1	n	n	0	n	n	n	n	1	n	0	n	n	n	n	1
Debaryomyces_hansenii	1	v	v	v	v	1	v	1	1	v	1	1	v	1	v	1	1	1	1	1	v
Candida_tropicalis	1	1	0	v	1	v	v	1	0	1	1	1	v	v	v	1	1	v	v	v	v
Candida_albicans	1	1	0	v	v	v	v	1	0	1	1	v	1	0	1	1	1	0	v	v	v
Ascoidea_rubescens	1	0	0	0	0	1	0	1	1	1	0	1	0	1	0	1	1	0	0	1	1
Wickerhamomyces_anomalus	v	1	v	1	v	1	0	1	1	1	1	1	1	1	1	v	1	1	v	1	1
Cyberlindnera_jadinii	1	1	1	1	0	1	0	1	1	0	1	1	1	1	1	0	1	1	1	1	1
Hanseniaspora_osmophila	0	1	0	0	0	v	0	0	0	0	0	0	0	1	0	0	v	1	0	0	0
Lachancea_thermotolerans	0	1	1	1	v	1	1	v	1	0	v	1	0	0	0	v	1	0	v	1	1
Eremothecium_gossypii	0	0	0	0	0	1	0	0	1	0	1	1	1	v	0	0	1	v	v	0	0
Kluyveromyces_marxianus	v	1	1	1	1	1	0	v	1	0	1	0	v	v	1	1	0	v	0	0	0
Kluyveromyces_lactis	v	1	v	v	1	1	v	1	v	0	1	1	0	1	v	1	v	1	0	v	1
Zygosaccharomyces_rouxii	0	1	0	v	0	v	0	1	0	0	0	v	0	0	0	v	v	0	n	0	0
Torulaspora_delbrueckii	v	1	v	v	v	v	v	1	v	0	v	1	0	0	v	v	v	0	v	v	v
Vanderwaltozyma_polyspora	0	1	1	1	1	1	0	0	1	0	v	v	1	0	0	1	0	0	1	0	0
Saccharomyces_cerevisiae	0	1	1	1	v	1	0	0	1	0	0	1	0	0	v	v	1	0	v	0	v
Kazachstania_naganishii	0	1	1	v	1	1	0	0	1	0	0	1	v	0	0	1	0	0	1	0	0

## Sheet: B
Orthogroup	CR Non-fermentative	CR Fermentative	spw Glucose fermentation	Aerobic respiration, TCA cycle	Aerobic respiration, ETC
OG4352_REF_Scer_AF-P00127-F1-model_v2	0.484655	0.51159			1
OG3208_REF_Scer_AF-P00128-F1-model_v2	0.545924	0.640674			1
OG1016_REF_Scer_AF-P00330-F1-model_v2	0.709656	0.776411	1
OG1016_REF_Scer_AF-P00331-F1-model_v2	0.709891	0.774093	1
OG1145_REF_Scer_AF-P00358-F1-model_v2	0.737647	0.827594	1
OG1145_REF_Scer_AF-P00359-F1-model_v2	0.747115	0.831663	1
OG1145_REF_Scer_AF-P00360-F1-model_v2	0.734231	0.806608	1
OG4316_REF_Scer_AF-P00424-F1-model_v2	0.476507	0.607917			1
OG4316_REF_Scer_AF-P00425-F1-model_v2	0.490361	0.617552
OG2714_REF_Scer_AF-P00427-F1-model_v2	0.7691	0.833766			1
OG1979_REF_Scer_AF-P00445-F1-model_v2	0.701237	0.735079
OG3185_REF_Scer_AF-P00447-F1-model_v2	0.655836	0.695257
OG3837_REF_Scer_AF-P00498-F1-model_v2	0.669838	0.724915
OG1299_REF_Scer_AF-P00549-F1-model_v2	0.719741	0.793871	1
OG1424_REF_Scer_AF-P00560-F1-model_v2	0.732634	0.805519	1
OG2654_REF_Scer_AF-P00572-F1-model_v2	0.492321	0.563768
OG5441_REF_Scer_AF-P00724-F1-model_v2	0.509442	0.537243
OG2936_REF_Scer_AF-P00812-F1-model_v2	0.581076	0.635219
OG2113_REF_Scer_AF-P00815-F1-model_v2	0.610863	0.710153
OG1416_REF_Scer_AF-P00890-F1-model_v2	0.798078	0.834392		1
OG2028_REF_Scer_AF-P00899-F1-model_v2	0.672162	0.747934
OG3874_REF_Scer_AF-P00912-F1-model_v2	0.499171	0.537246
OG1193_REF_Scer_AF-P00924-F1-model_v2	0.780071	0.796697	1
OG1193_REF_Scer_AF-P00925-F1-model_v2	0.777378	0.789823	1
OG1788_REF_Scer_AF-P00927-F1-model_v2	0.65083	0.761734
OG1724_REF_Scer_AF-P00931-F1-model_v2	0.720708	0.797889
OG3108_REF_Scer_AF-P00937-F1-model_v2	0.601726	0.652263
OG2197_REF_Scer_AF-P00942-F1-model_v2	0.688109	0.75041	1
OG2794_REF_Scer_AF-P00950-F1-model_v2	0.757985	0.811598	1
OG3702_REF_Scer_AF-P03962-F1-model_v2	0.678294	0.767749
OG1032_REF_Scer_AF-P03965-F1-model_v2	0.753488	0.762448
OG3505_REF_Scer_AF-P04037-F1-model_v2	0.629739	0.705587			1
OG4751_REF_Scer_AF-P04039-F1-model_v2	0.523141	0.626344			1
OG1819_REF_Scer_AF-P04046-F1-model_v2	0.697348	0.774052
OG3043_REF_Scer_AF-P04161-F1-model_v2	0.572358	0.641405
OG2930_REF_Scer_AF-P04173-F1-model_v2	0.745102	0.833219
OG4231_REF_Scer_AF-P04385-F1-model_v2	0.491986	0.63189
OG3994_REF_Scer_AF-P04397-F1-model_v2	0.589572	0.621934
OG1208_REF_Scer_AF-P04806-F1-model_v2	0.626775	0.693077	1
OG1208_REF_Scer_AF-P04807-F1-model_v2	0.646335	0.704031	1
OG1617_REF_Scer_AF-P05150-F1-model_v2	0.594575	0.698082
OG1767_REF_Scer_AF-P05373-F1-model_v2	0.720155	0.777953
OG3877_REF_Scer_AF-P05374-F1-model_v2	0.414055	0.488754
OG2645_REF_Scer_AF-P05375-F1-model_v2	0.586975	0.574261
OG1813_REF_Scer_AF-P05694-F1-model_v2	0.722203	0.785011
OG1944_REF_Scer_AF-P06106-F1-model_v2	0.726737	0.769267
OG5404_REF_Scer_AF-P06115-F1-model_v2	0.567173	0.683447
OG1569_REF_Scer_AF-P06168-F1-model_v2	0.852675	0.890673
OG1060_REF_Scer_AF-P06169-F1-model_v2	0.636797	0.703845	1
OG3856_REF_Scer_AF-P06174-F1-model_v2	0.407273	0.498292
OG3196_REF_Scer_AF-P06197-F1-model_v2	0.506634	0.577532
OG1115_REF_Scer_AF-P06208-F1-model_v2	0.676558	0.748154
OG2655_REF_Scer_AF-P06633-F1-model_v2	0.705649	0.8092
OG1414_REF_Scer_AF-P06700-F1-model_v2	0.547432	0.665428
OG2841_REF_Scer_AF-P06738-F1-model_v2	0.682765	0.755665
OG2129_REF_Scer_AF-P06785-F1-model_v2	0.731387	0.786295
OG2248_REF_Scer_AF-P07143-F1-model_v2	0.796708	0.849973			1
OG1463_REF_Scer_AF-P07149-F1-model_v2	0.565438	0.660843
OG2740_REF_Scer_AF-P07170-F1-model_v2	0.752775	0.799193
OG2238_REF_Scer_AF-P07172-F1-model_v2	0.526603	0.604479
OG1825_REF_Scer_AF-P07244-F1-model_v2	0.564988	0.605028
OG1052_REF_Scer_AF-P07245-F1-model_v2	0.667025	0.668682
OG1016_REF_Scer_AF-P07246-F1-model_v2	0.712126	0.772398	1
OG4118_REF_Scer_AF-P07255-F1-model_v2	0.486922	0.571924			1
OG4150_REF_Scer_AF-P07256-F1-model_v2	0.481085	0.556423			1
OG2006_REF_Scer_AF-P07257-F1-model_v2	0.437931	0.548473			1
OG2721_REF_Scer_AF-P07258-F1-model_v2	0.681509	0.727009
OG1032_REF_Scer_AF-P07259-F1-model_v2	0.597102	0.60969
OG1892_REF_Scer_AF-P07262-F1-model_v2	0.7115	0.762084
OG1422_REF_Scer_AF-P07264-F1-model_v2	0.745958	0.804991
OG1595_REF_Scer_AF-P07275-F1-model_v2	0.611612	0.702703
OG2678_REF_Scer_AF-P07277-F1-model_v2	0.475773	0.526263
OG2347_REF_Scer_AF-P07283-F1-model_v2	0.730465	0.795955
OG3065_REF_Scer_AF-P07285-F1-model_v2	0.488957	0.598733
OG2265_REF_Scer_AF-P07286-F1-model_v2	0.593269	0.663629
OG1388_REF_Scer_AF-P07342-F1-model_v2	0.720645	0.769762
OG4379_REF_Scer_AF-P07807-F1-model_v2	0.444892	0.499076
OG1685_REF_Scer_AF-P07991-F1-model_v2	0.665985	0.713062
OG1012_REF_Scer_AF-P08004-F1-model_v2	0.494013	0.552818
OG1564_REF_Scer_AF-P08019-F1-model_v2	0.407813	0.449988
OG3575_REF_Scer_AF-P08067-F1-model_v2	0.72589	0.812719			1
OG1218_REF_Scer_AF-P08417-F1-model_v2	0.728098	0.757417		1
OG4707_REF_Scer_AF-P08431-F1-model_v2	0.569156	0.680525
OG3445_REF_Scer_AF-P08432-F1-model_v2	0.560785	0.633775
OG2956_REF_Scer_AF-P08456-F1-model_v2	0.598957	0.718161
OG3006_REF_Scer_AF-P08465-F1-model_v2	0.631418	0.705445
OG2156_REF_Scer_AF-P08524-F1-model_v2	0.687269	0.732531
OG4360_REF_Scer_AF-P08525-F1-model_v2	0.569793	0.658644			1
OG2365_REF_Scer_AF-P08536-F1-model_v2	0.664919	0.73153
OG1621_REF_Scer_AF-P08566-F1-model_v2	0.59135	0.670896
OG1416_REF_Scer_AF-P08679-F1-model_v2	0.716386	0.758935
OG1815_REF_Scer_AF-P09201-F1-model_v2	0.692276	0.719724	1
OG2629_REF_Scer_AF-P09368-F1-model_v2	0.439638	0.58239
OG1052_REF_Scer_AF-P09440-F1-model_v2	0.65534	0.671457
OG1629_REF_Scer_AF-P09624-F1-model_v2	0.71296	0.761367		1
OG1487_REF_Scer_AF-P09938-F1-model_v2	0.75799	0.812351
OG1899_REF_Scer_AF-P09950-F1-model_v2	0.670451	0.74282
OG1357_REF_Scer_AF-P0CF18-F1-model_v2	0.592613	0.621069
OG1193_REF_Scer_AF-P0CX10-F1-model_v2	0.664881	0.702322
OG1193_REF_Scer_AF-P0CX11-F1-model_v2	0.665216	0.702602
OG4185_REF_Scer_AF-P0CX77-F1-model_v2	0.565402	0.643871
OG4185_REF_Scer_AF-P0CX78-F1-model_v2	0.568623	0.64556
OG4185_REF_Scer_AF-P0CX79-F1-model_v2	0.565022	0.643646
OG4185_REF_Scer_AF-P0CZ17-F1-model_v2	0.565119	0.647502
OG4346_REF_Scer_AF-P10174-F1-model_v2	0.434446	0.637902			1
OG1355_REF_Scer_AF-P10614-F1-model_v2	0.649702	0.733314
OG1516_REF_Scer_AF-P10659-F1-model_v2	0.79194	0.843844
OG1665_REF_Scer_AF-P10869-F1-model_v2	0.649248	0.717365
OG1881_REF_Scer_AF-P10963-F1-model_v2	0.717603	0.791644
OG1313_REF_Scer_AF-P11154-F1-model_v2	0.741519	0.827836		1
OG2537_REF_Scer_AF-P11353-F1-model_v2	0.643462	0.759849
OG1333_REF_Scer_AF-P11412-F1-model_v2	0.626671	0.705589
OG3214_REF_Scer_AF-P11986-F1-model_v2	0.696357	0.696636
OG1360_REF_Scer_AF-P12683-F1-model_v2	0.509271	0.626479
OG1360_REF_Scer_AF-P12684-F1-model_v2	0.507636	0.54478
OG2071_REF_Scer_AF-P12695-F1-model_v2	0.622474	0.699534
OG2038_REF_Scer_AF-P12709-F1-model_v2	0.788449	0.838499	1
OG4231_REF_Scer_AF-P13045-F1-model_v2	0.470871	0.598597
OG2214_REF_Scer_AF-P13259-F1-model_v2	0.71641	0.790256
OG1674_REF_Scer_AF-P13298-F1-model_v2	0.613806	0.749242
OG1883_REF_Scer_AF-P13663-F1-model_v2	0.728585	0.79087
OG1122_REF_Scer_AF-P13711-F1-model_v2	0.46	0.584617
OG3902_REF_Scer_AF-P14020-F1-model_v2	0.576996	0.665556
OG1012_REF_Scer_AF-P14180-F1-model_v2	0.527056	0.551995
OG1432_REF_Scer_AF-P14540-F1-model_v2	0.733238	0.773507	1
OG1357_REF_Scer_AF-P14742-F1-model_v2	0.749413	0.799051
OG2032_REF_Scer_AF-P14843-F1-model_v2	0.698657	0.76961
OG1667_REF_Scer_AF-P15019-F1-model_v2	0.715625	0.737892
OG1310_REF_Scer_AF-P15202-F1-model_v2	0.62697	0.678307
OG1622_REF_Scer_AF-P15274-F1-model_v2	0.666478	0.768554
OG1975_REF_Scer_AF-P15454-F1-model_v2	0.68185	0.727322
OG3676_REF_Scer_AF-P15496-F1-model_v2	0.62143	0.663644
OG2290_REF_Scer_AF-P15700-F1-model_v2	0.640939	0.681991
OG3001_REF_Scer_AF-P15807-F1-model_v2	0.359734	0.419577
OG1004_REF_Scer_AF-P15938-F1-model_v2	0.505904	0.499728
OG1603_REF_Scer_AF-P16120-F1-model_v2	0.658018	0.734074
OG2807_REF_Scer_AF-P16387-F1-model_v2	0.747364	0.821179
OG1060_REF_Scer_AF-P16467-F1-model_v2	0.626476	0.682509	1
OG2960_REF_Scer_AF-P16622-F1-model_v2	0.630173	0.712092
OG1673_REF_Scer_AF-P16661-F1-model_v2	0.448093	0.56295
OG1054_REF_Scer_AF-P16861-F1-model_v2	0.624643	0.650106	1
OG1054_REF_Scer_AF-P16862-F1-model_v2	0.614223	0.662395	1
OG3120_REF_Scer_AF-P17423-F1-model_v2	0.702192	0.778408
OG1835_REF_Scer_AF-P17505-F1-model_v2	0.703355	0.751706		1
OG1157_REF_Scer_AF-P17649-F1-model_v2	0.606757	0.698856
OG1567_REF_Scer_AF-P17695-F1-model_v2	0.521377	0.584418
OG1329_REF_Scer_AF-P17709-F1-model_v2	0.544318	0.667584	1
OG1468_REF_Scer_AF-P17898-F1-model_v2	0.499195	0.547764
OG2871_REF_Scer_AF-P18408-F1-model_v2	0.611624	0.662651
OG3612_REF_Scer_AF-P18562-F1-model_v2	0.7355	0.797992
OG3062_REF_Scer_AF-P18900-F1-model_v2	0.644662	0.715116
OG1316_REF_Scer_AF-P19097-F1-model_v2	0.64638	0.69977
OG1924_REF_Scer_AF-P19262-F1-model_v2	0.613689	0.846128		1
OG1516_REF_Scer_AF-P19358-F1-model_v2	0.79484	0.840756
OG1039_REF_Scer_AF-P19414-F1-model_v2	0.692164	0.704394		1
OG2218_REF_Scer_AF-P20049-F1-model_v2	0.624532	0.701717
OG2056_REF_Scer_AF-P20051-F1-model_v2	0.583021	0.664087
OG1004_REF_Scer_AF-P20095-F1-model_v2	0.479826	0.507138
OG2182_REF_Scer_AF-P20485-F1-model_v2	0.452763	0.535442
OG1585_REF_Scer_AF-P20967-F1-model_v2	0.726955	0.783468		1
OG1470_REF_Scer_AF-P21147-F1-model_v2	0.596251	0.681353
OG2912_REF_Scer_AF-P21182-F1-model_v2	0.494808	0.564014
OG2053_REF_Scer_AF-P21264-F1-model_v2	0.606363	0.68229
OG1070_REF_Scer_AF-P21524-F1-model_v2	0.730261	0.751739
OG1070_REF_Scer_AF-P21672-F1-model_v2	0.704516	0.7334
OG2704_REF_Scer_AF-P21801-F1-model_v2	0.793764	0.831734		1	1
OG1170_REF_Scer_AF-P21826-F1-model_v2	0.631803	0.6929
OG1056_REF_Scer_AF-P21954-F1-model_v2	0.770163	0.750394
OG1468_REF_Scer_AF-P22140-F1-model_v2	0.48984	0.5499
OG1631_REF_Scer_AF-P22217-F1-model_v2	0.559082	0.653446
OG4744_REF_Scer_AF-P22289-F1-model_v2	0.549912	0.609184			1
OG1631_REF_Scer_AF-P22803-F1-model_v2	0.541201	0.638402
OG1112_REF_Scer_AF-P23254-F1-model_v2	0.610288	0.688045
OG1266_REF_Scer_AF-P23337-F1-model_v2	0.723038	0.764305
OG1640_REF_Scer_AF-P23501-F1-model_v2	0.3901	0.495442
OG1650_REF_Scer_AF-P23542-F1-model_v2	0.568616	0.659561
OG1004_REF_Scer_AF-P24384-F1-model_v2	0.528856	0.527121
OG2567_REF_Scer_AF-P24521-F1-model_v2	0.442498	0.501132
OG2382_REF_Scer_AF-P25045-F1-model_v2	0.441997	0.52304
OG1730_REF_Scer_AF-P25087-F1-model_v2	0.642755	0.741881
OG3221_REF_Scer_AF-P25335-F1-model_v2	0.590113	0.6372
OG1434_REF_Scer_AF-P25340-F1-model_v2	0.60325	0.728238
OG3021_REF_Scer_AF-P25358-F1-model_v2	0.630613	0.720478
OG4758_REF_Scer_AF-P25372-F1-model_v2	0.433183	0.518673
OG1567_REF_Scer_AF-P25373-F1-model_v2	0.514224	0.566449
OG1785_REF_Scer_AF-P25578-F1-model_v2	0.5292	0.57324
OG2577_REF_Scer_AF-P25605-F1-model_v2	0.762595	0.709771
OG1060_REF_Scer_AF-P26263-F1-model_v2	0.624005	0.677375	1
OG5118_REF_Scer_AF-P26364-F1-model_v2	0.612296	0.625225
OG1266_REF_Scer_AF-P27472-F1-model_v2	0.719866	0.761481
OG2183_REF_Scer_AF-P27515-F1-model_v2	0.551409	0.619852
OG2453_REF_Scer_AF-P27616-F1-model_v2	0.657676	0.725447
OG2903_REF_Scer_AF-P27680-F1-model_v2	0.500409	0.561916
OG1364_REF_Scer_AF-P27796-F1-model_v2	0.628446	0.669331
OG2099_REF_Scer_AF-P28240-F1-model_v2	0.652846	0.713748
OG1786_REF_Scer_AF-P28241-F1-model_v2	0.705713	0.759049		1
OG1500_REF_Scer_AF-P28274-F1-model_v2	0.725284	0.76727
OG1303_REF_Scer_AF-P28496-F1-model_v2	0.547109	0.644907
OG2082_REF_Scer_AF-P28777-F1-model_v2	0.727171	0.795289
OG2057_REF_Scer_AF-P28789-F1-model_v2	0.571811	0.649837
OG2677_REF_Scer_AF-P28834-F1-model_v2	0.667236	0.735793		1
OG1230_REF_Scer_AF-P29465-F1-model_v2	0.653755	0.716071
OG1365_REF_Scer_AF-P29509-F1-model_v2	0.780569	0.835799
OG2498_REF_Scer_AF-P29704-F1-model_v2	0.569198	0.631767
OG1880_REF_Scer_AF-P29952-F1-model_v2	0.597099	0.692087
OG1674_REF_Scer_AF-P30402-F1-model_v2	0.577784	0.67132
OG1240_REF_Scer_AF-P30624-F1-model_v2	0.544478	0.615958
OG1170_REF_Scer_AF-P30952-F1-model_v2	0.640765	0.712412
OG1810_REF_Scer_AF-P31116-F1-model_v2	0.637631	0.684895
OG3978_REF_Scer_AF-P31373-F1-model_v2	0.710738	0.762621
OG1634_REF_Scer_AF-P31688-F1-model_v2	0.539546	0.634458
OG2906_REF_Scer_AF-P32178-F1-model_v2	0.582227	0.696246
OG2455_REF_Scer_AF-P32190-F1-model_v2	0.538557	0.649725
OG3100_REF_Scer_AF-P32191-F1-model_v2	0.551625	0.654608
OG2552_REF_Scer_AF-P32263-F1-model_v2	0.475894	0.614558
OG1744_REF_Scer_AF-P32264-F1-model_v2	0.636315	0.703685
OG1537_REF_Scer_AF-P32288-F1-model_v2	0.783119	0.828761
OG1313_REF_Scer_AF-P32327-F1-model_v2	0.758561	0.824829		1
OG5490_REF_Scer_AF-P32340-F1-model_v2	0.766234	0.739759			1
OG2062_REF_Scer_AF-P32347-F1-model_v2	0.702923	0.754501
OG2353_REF_Scer_AF-P32352-F1-model_v2	0.583374	0.660501
OG2465_REF_Scer_AF-P32353-F1-model_v2	0.589742	0.644588
OG1337_REF_Scer_AF-P32356-F1-model_v2	0.659099	0.707392
OG3304_REF_Scer_AF-P32375-F1-model_v2	0.536521	0.59273
OG3774_REF_Scer_AF-P32377-F1-model_v2	0.634971	0.69651
OG2123_REF_Scer_AF-P32378-F1-model_v2	0.603634	0.659222
OG4605_REF_Scer_AF-P32419-F1-model_v2	0.525952	0.560456
OG4665_REF_Scer_AF-P32449-F1-model_v2	0.718742	0.760947
OG4275_REF_Scer_AF-P32451-F1-model_v2	0.652241	0.763409
OG3413_REF_Scer_AF-P32452-F1-model_v2	0.426424	0.488003
OG3683_REF_Scer_AF-P32459-F1-model_v2	0.499296	0.547848
OG1955_REF_Scer_AF-P32461-F1-model_v2	0.464967	0.564172
OG2098_REF_Scer_AF-P32462-F1-model_v2	0.562239	0.663112
OG1697_REF_Scer_AF-P32469-F1-model_v2	0.720314	0.802383
OG1959_REF_Scer_AF-P32473-F1-model_v2	0.741179	0.807716
OG4061_REF_Scer_AF-P32476-F1-model_v2	0.504675	0.670027
OG2186_REF_Scer_AF-P32477-F1-model_v2	0.526513	0.594695
OG1168_REF_Scer_AF-P32528-F1-model_v2	0.363359	0.524626
OG4016_REF_Scer_AF-P32582-F1-model_v2	0.638026	0.741445
OG3319_REF_Scer_AF-P32626-F1-model_v2	0.494557	0.556249
OG1746_REF_Scer_AF-P32642-F1-model_v2	0.582003	0.61672
OG1521_REF_Scer_AF-P32771-F1-model_v2	0.69801	0.748502
OG1659_REF_Scer_AF-P32775-F1-model_v2	0.679475	0.728937
OG1081_REF_Scer_AF-P32784-F1-model_v2	0.522494	0.542324
OG2397_REF_Scer_AF-P32796-F1-model_v2	0.461493	0.546443
OG4555_REF_Scer_AF-P32799-F1-model_v2	0.519974	0.59296			1
OG1671_REF_Scer_AF-P32861-F1-model_v2	0.737567	0.827532
OG1556_REF_Scer_AF-P32895-F1-model_v2	0.737263	0.820392
OG1502_REF_Scer_AF-P33300-F1-model_v2	0.598011	0.654136
OG2356_REF_Scer_AF-P33312-F1-model_v2	0.49921	0.545863
OG1112_REF_Scer_AF-P33315-F1-model_v2	0.575443	0.643105
OG4581_REF_Scer_AF-P33330-F1-model_v2	0.54825	0.676117
OG1471_REF_Scer_AF-P33333-F1-model_v2	0.464211	0.55617
OG1302_REF_Scer_AF-P33401-F1-model_v2	0.657468	0.710246
OG2048_REF_Scer_AF-P33412-F1-model_v2	0.467839	0.501447
OG2112_REF_Scer_AF-P33421-F1-model_v2	0.459689	0.545716		1	1
OG2357_REF_Scer_AF-P33734-F1-model_v2	0.673791	0.689082
OG1337_REF_Scer_AF-P35172-F1-model_v2	0.640629	0.693028
OG3114_REF_Scer_AF-P35202-F1-model_v2	0.373568	0.471922
OG3782_REF_Scer_AF-P35497-F1-model_v2	0.572496	0.648769
OG4250_REF_Scer_AF-P35731-F1-model_v2	0.374233	0.393264
OG3063_REF_Scer_AF-P36010-F1-model_v2	0.693863	0.734402
OG1276_REF_Scer_AF-P36013-F1-model_v2	0.622569	0.728528		1
OG2084_REF_Scer_AF-P36024-F1-model_v2	0.647026	0.722154
OG3008_REF_Scer_AF-P36076-F1-model_v2	0.596334	0.646908
OG1242_REF_Scer_AF-P36107-F1-model_v2	0.510959	0.66912
OG4524_REF_Scer_AF-P36143-F1-model_v2	0.389775	0.374603
OG1081_REF_Scer_AF-P36148-F1-model_v2	0.469504	0.499104
OG1966_REF_Scer_AF-P36150-F1-model_v2	0.489578	0.5657
OG1302_REF_Scer_AF-P37012-F1-model_v2	0.668013	0.732326
OG2262_REF_Scer_AF-P37254-F1-model_v2	0.472603	0.554413
OG1030_REF_Scer_AF-P37291-F1-model_v2	0.718545	0.712877
OG1030_REF_Scer_AF-P37292-F1-model_v2	0.626535	0.65662
OG1287_REF_Scer_AF-P37298-F1-model_v2	0.439446	0.506442		1	1
OG4552_REF_Scer_AF-P37299-F1-model_v2	0.477919	0.503403			1
OG1129_REF_Scer_AF-P37303-F1-model_v2	0.575375	0.692919
OG1322_REF_Scer_AF-P38009-F1-model_v2	0.799427	0.839247
OG2588_REF_Scer_AF-P38063-F1-model_v2	0.762823	0.818918
OG1977_REF_Scer_AF-P38066-F1-model_v2	0.705125	0.749333
OG1126_REF_Scer_AF-P38067-F1-model_v2	0.57355	0.619049
OG2573_REF_Scer_AF-P38075-F1-model_v2	0.600005	0.679436
OG1016_REF_Scer_AF-P38113-F1-model_v2	0.6393	0.681658	1
OG4312_REF_Scer_AF-P38115-F1-model_v2	0.450484	0.55595
OG2882_REF_Scer_AF-P38122-F1-model_v2	0.445689	0.490745
OG1497_REF_Scer_AF-P38143-F1-model_v2	0.708253	0.700578
OG2369_REF_Scer_AF-P38145-F1-model_v2	0.575967	0.64775
OG3935_REF_Scer_AF-P38169-F1-model_v2	0.515303	0.546348
OG3242_REF_Scer_AF-P38179-F1-model_v2	0.419036	0.491653
OG1695_REF_Scer_AF-P38221-F1-model_v2	0.574646	0.705164
OG2044_REF_Scer_AF-P38225-F1-model_v2	0.49031	0.581273
OG4021_REF_Scer_AF-P38242-F1-model_v2	0.372424	0.457811
OG4959_REF_Scer_AF-P38286-F1-model_v2	0.573309	0.660667
OG1502_REF_Scer_AF-P38287-F1-model_v2	0.57756	0.648686
OG1306_REF_Scer_AF-P38298-F1-model_v2	0.462753	0.513296
OG3350_REF_Scer_AF-P38332-F1-model_v2	0.454236	0.512395
OG3313_REF_Scer_AF-P38342-F1-model_v2	0.398135	0.429751
OG1565_REF_Scer_AF-P38604-F1-model_v2	0.584917	0.692168
OG2588_REF_Scer_AF-P38620-F1-model_v2	0.757106	0.825831
OG1779_REF_Scer_AF-P38625-F1-model_v2	0.803927	0.852847
OG1500_REF_Scer_AF-P38627-F1-model_v2	0.708644	0.75058
OG3115_REF_Scer_AF-P38628-F1-model_v2	0.527947	0.554795
OG3018_REF_Scer_AF-P38635-F1-model_v2	0.414188	0.450726
OG2968_REF_Scer_AF-P38689-F1-model_v2	0.798084	0.877422
OG1744_REF_Scer_AF-P38690-F1-model_v2	0.573805	0.625492
OG1354_REF_Scer_AF-P38697-F1-model_v2	0.705274	0.761555
OG1303_REF_Scer_AF-P38703-F1-model_v2	0.565331	0.666937
OG4583_REF_Scer_AF-P38710-F1-model_v2	0.509443	0.574856
OG1022_REF_Scer_AF-P38715-F1-model_v2	0.545522	0.648365
OG1488_REF_Scer_AF-P38720-F1-model_v2	0.805267	0.817091
OG2647_REF_Scer_AF-P38787-F1-model_v2	0.274275	0.424951
OG1857_REF_Scer_AF-P38795-F1-model_v2	0.737507	0.782435
OG1365_REF_Scer_AF-P38816-F1-model_v2	0.748584	0.792763
OG3639_REF_Scer_AF-P38840-F1-model_v2	0.391431	0.467074
OG3991_REF_Scer_AF-P38858-F1-model_v2	0.482717	0.513077
OG1210_REF_Scer_AF-P38891-F1-model_v2	0.677072	0.737685
OG3074_REF_Scer_AF-P38913-F1-model_v2	0.406546	0.516751
OG4624_REF_Scer_AF-P38954-F1-model_v2	0.492075	0.548712
OG1774_REF_Scer_AF-P38972-F1-model_v2	0.662663	0.72517
OG4185_REF_Scer_AF-P38986-F1-model_v2	0.551765	0.616518
OG1615_REF_Scer_AF-P38992-F1-model_v2	0.552718	0.623732
OG1451_REF_Scer_AF-P38998-F1-model_v2	0.690192	0.754406
OG1935_REF_Scer_AF-P38999-F1-model_v2	0.696766	0.755836
OG1240_REF_Scer_AF-P39002-F1-model_v2	0.525819	0.59504
OG2394_REF_Scer_AF-P39006-F1-model_v2	0.601227	0.672945
OG1087_REF_Scer_AF-P39518-F1-model_v2	0.424879	0.488184
OG1445_REF_Scer_AF-P39522-F1-model_v2	0.707627	0.79977
OG2215_REF_Scer_AF-P39525-F1-model_v2	0.514853	0.537246
OG1039_REF_Scer_AF-P39533-F1-model_v2	0.647697	0.677285		1
OG3767_REF_Scer_AF-P39683-F1-model_v2	0.561181	0.646724
OG2147_REF_Scer_AF-P39692-F1-model_v2	0.328941	0.559791
OG1892_REF_Scer_AF-P39708-F1-model_v2	0.702641	0.749538
OG1694_REF_Scer_AF-P39713-F1-model_v2	0.477727	0.533724
OG1694_REF_Scer_AF-P39714-F1-model_v2	0.491836	0.523855
OG3429_REF_Scer_AF-P39726-F1-model_v2	0.502882	0.561146
OG4110_REF_Scer_AF-P39988-F1-model_v2	0.467434	0.563695
OG1273_REF_Scer_AF-P40012-F1-model_v2	0.36429	0.450357
OG4391_REF_Scer_AF-P40017-F1-model_v2	0.452504	0.535012
OG1021_REF_Scer_AF-P40047-F1-model_v2	0.653591	0.632397	1
OG1433_REF_Scer_AF-P40054-F1-model_v2	0.746942	0.804501
OG3416_REF_Scer_AF-P40099-F1-model_v2	0.34732	0.438313
OG3909_REF_Scer_AF-P40319-F1-model_v2	0.596379	0.693304
OG3000_REF_Scer_AF-P40350-F1-model_v2	0.55409	0.615803
OG2738_REF_Scer_AF-P40351-F1-model_v2	0.549855	0.656673
OG3241_REF_Scer_AF-P40363-F1-model_v2	0.54491	0.598313
OG1254_REF_Scer_AF-P40395-F1-model_v2	0.38806	0.374644
OG1004_REF_Scer_AF-P40459-F1-model_v2	0.520554	0.58105
OG2808_REF_Scer_AF-P40471-F1-model_v2	0.470779	0.60015
OG1854_REF_Scer_AF-P40487-F1-model_v2	0.673475	0.777983
OG2746_REF_Scer_AF-P40495-F1-model_v2	0.709787	0.772287
OG1491_REF_Scer_AF-P40506-F1-model_v2	0.599988	0.653609
OG1433_REF_Scer_AF-P40510-F1-model_v2	0.739212	0.797895
OG1933_REF_Scer_AF-P40545-F1-model_v2	0.616521	0.655046
OG1497_REF_Scer_AF-P40581-F1-model_v2	0.725689	0.738118
OG3630_REF_Scer_AF-P40582-F1-model_v2	0.357143	0.510797
OG3624_REF_Scer_AF-P40857-F1-model_v2	0.442594	0.537948
OG1683_REF_Scer_AF-P40970-F1-model_v2	0.622665	0.680134
OG1897_REF_Scer_AF-P41338-F1-model_v2	0.680679	0.728219
OG2684_REF_Scer_AF-P41735-F1-model_v2	0.56306	0.710188
OG3581_REF_Scer_AF-P41835-F1-model_v2	0.444304	0.567261
OG1180_REF_Scer_AF-P41903-F1-model_v2	0.337985	0.443294
OG1137_REF_Scer_AF-P41911-F1-model_v2	0.623381	0.700494
OG1684_REF_Scer_AF-P41921-F1-model_v2	0.66836	0.722207
OG1056_REF_Scer_AF-P41939-F1-model_v2	0.756451	0.752865
OG1446_REF_Scer_AF-P41940-F1-model_v2	0.789874	0.871654
OG1193_REF_Scer_AF-P42222-F1-model_v2	0.66437	0.701882
OG3151_REF_Scer_AF-P42826-F1-model_v2	0.487882	0.56798
OG5096_REF_Scer_AF-P42883-F1-model_v2	0.721529	0.856508
OG3443_REF_Scer_AF-P42941-F1-model_v2	0.512277	0.554037
OG2852_REF_Scer_AF-P43123-F1-model_v2	0.53775	0.627092
OG5096_REF_Scer_AF-P43534-F1-model_v2	0.721328	0.858027
OG3336_REF_Scer_AF-P43567-F1-model_v2	0.474086	0.525307
OG2845_REF_Scer_AF-P43577-F1-model_v2	0.480415	0.529363
OG1822_REF_Scer_AF-P43616-F1-model_v2	0.628355	0.688237
OG3509_REF_Scer_AF-P43619-F1-model_v2	0.690916	0.703268
OG5327_REF_Scer_AF-P43635-F1-model_v2	0.560411	0.656505		1
OG2999_REF_Scer_AF-P43636-F1-model_v2	0.515152	0.563006
OG2246_REF_Scer_AF-P46151-F1-model_v2	0.579014	0.640647
OG1021_REF_Scer_AF-P46367-F1-model_v2	0.655775	0.64227	1
OG2161_REF_Scer_AF-P46969-F1-model_v2	0.651855	0.737649
OG4524_REF_Scer_AF-P47011-F1-model_v2	0.406815	0.438039
OG1640_REF_Scer_AF-P47013-F1-model_v2	0.387931	0.508668
OG1759_REF_Scer_AF-P47039-F1-model_v2	0.601233	0.687364
OG1275_REF_Scer_AF-P47052-F1-model_v2	0.810608	0.823993		1	1
OG3030_REF_Scer_AF-P47095-F1-model_v2	0.582994	0.597364
OG4102_REF_Scer_AF-P47096-F1-model_v2	0.654569	0.692854
OG3677_REF_Scer_AF-P47125-F1-model_v2	0.510802	0.527084
OG2384_REF_Scer_AF-P47143-F1-model_v2	0.57615	0.658214
OG1390_REF_Scer_AF-P47164-F1-model_v2	0.523913	0.578941
OG4317_REF_Scer_AF-P47165-F1-model_v2	0.668496	0.711799
OG1597_REF_Scer_AF-P47169-F1-model_v2	0.572211	0.578748
OG1210_REF_Scer_AF-P47176-F1-model_v2	0.677185	0.724096
OG5096_REF_Scer_AF-P47183-F1-model_v2	0.721624	0.855252
OG1103_REF_Scer_AF-P47771-F1-model_v2	0.519526	0.570265	1
OG1240_REF_Scer_AF-P47912-F1-model_v2	0.53574	0.612562
OG4171_REF_Scer_AF-P48015-F1-model_v2	0.540799	0.623217
OG3499_REF_Scer_AF-P48016-F1-model_v2	0.437887	0.614944
OG1096_REF_Scer_AF-P48570-F1-model_v2	0.861163	0.902741
OG3069_REF_Scer_AF-P49017-F1-model_v2	0.638937	0.753142
OG2227_REF_Scer_AF-P49095-F1-model_v2	0.637167	0.691692
OG1111_REF_Scer_AF-P49367-F1-model_v2	0.692582	0.737771
OG2282_REF_Scer_AF-P49435-F1-model_v2	0.638403	0.718274
OG1022_REF_Scer_AF-P49954-F1-model_v2	0.595784	0.653339
OG2603_REF_Scer_AF-P50076-F1-model_v2	0.422171	0.555986
OG1354_REF_Scer_AF-P50094-F1-model_v2	0.733676	0.787763
OG1354_REF_Scer_AF-P50095-F1-model_v2	0.726074	0.789643
OG2868_REF_Scer_AF-P50107-F1-model_v2	0.553019	0.619129
OG1630_REF_Scer_AF-P50264-F1-model_v2	0.399473	0.485421
OG4010_REF_Scer_AF-P50861-F1-model_v2	0.619599	0.731344
OG2774_REF_Scer_AF-P51601-F1-model_v2	0.747869	0.8203
OG1299_REF_Scer_AF-P52489-F1-model_v2	0.638821	0.675581	1
OG1264_REF_Scer_AF-P52892-F1-model_v2	0.569526	0.61728
OG1264_REF_Scer_AF-P52893-F1-model_v2	0.59589	0.671901
OG1055_REF_Scer_AF-P52910-F1-model_v2	0.635057	0.68512
OG2228_REF_Scer_AF-P53037-F1-model_v2	0.531833	0.566875
OG1121_REF_Scer_AF-P53045-F1-model_v2	0.666866	0.752567
OG1377_REF_Scer_AF-P53090-F1-model_v2	0.502826	0.620953
OG3557_REF_Scer_AF-P53101-F1-model_v2	0.543273	0.592886
OG2495_REF_Scer_AF-P53128-F1-model_v2	0.59636	0.635366
OG1004_REF_Scer_AF-P53131-F1-model_v2	0.56524	0.572189
OG3458_REF_Scer_AF-P53164-F1-model_v2	0.408731	0.473329
OG2913_REF_Scer_AF-P53178-F1-model_v2	0.359541	0.425716
OG3488_REF_Scer_AF-P53184-F1-model_v2	0.396969	0.462049
OG2116_REF_Scer_AF-P53199-F1-model_v2	0.622902	0.734385
OG1473_REF_Scer_AF-P53204-F1-model_v2	0.774095	0.809474
OG1667_REF_Scer_AF-P53228-F1-model_v2	0.648086	0.668757
OG2409_REF_Scer_AF-P53312-F1-model_v2	0.631278	0.672851		1
OG3991_REF_Scer_AF-P53315-F1-model_v2	0.407202	0.457418
OG2783_REF_Scer_AF-P53318-F1-model_v2	0.503926	0.573634
OG1488_REF_Scer_AF-P53319-F1-model_v2	0.785318	0.794303
OG3025_REF_Scer_AF-P53332-F1-model_v2	0.391964	0.460668
OG1696_REF_Scer_AF-P53598-F1-model_v2	0.689382	0.746546		1
OG1414_REF_Scer_AF-P53685-F1-model_v2	0.547458	0.672117
OG2646_REF_Scer_AF-P53730-F1-model_v2	0.412639	0.49
OG2380_REF_Scer_AF-P53848-F1-model_v2	0.430407	0.455171
OG3638_REF_Scer_AF-P53868-F1-model_v2	0.430165	0.515298
OG4226_REF_Scer_AF-P53909-F1-model_v2	0.514995	0.656599
OG2924_REF_Scer_AF-P53915-F1-model_v2	0.412373	0.497698
OG3104_REF_Scer_AF-P53954-F1-model_v2	0.464583	0.517335
OG1056_REF_Scer_AF-P53982-F1-model_v2	0.719477	0.717606
OG1322_REF_Scer_AF-P54113-F1-model_v2	0.78757	0.827353
OG1103_REF_Scer_AF-P54114-F1-model_v2	0.501424	0.554752
OG1021_REF_Scer_AF-P54115-F1-model_v2	0.546598	0.567065	1
OG1596_REF_Scer_AF-P54781-F1-model_v2	0.688948	0.77764
OG2506_REF_Scer_AF-P54783-F1-model_v2	0.560473	0.629954
OG1904_REF_Scer_AF-P54839-F1-model_v2	0.673674	0.738308
OG2752_REF_Scer_AF-P54885-F1-model_v2	0.616547	0.692972
OG2086_REF_Scer_AF-P80210-F1-model_v2	0.740099	0.824329
OG2637_REF_Scer_AF-P80235-F1-model_v2	0.543819	0.623881
OG1137_REF_Scer_AF-Q00055-F1-model_v2	0.626332	0.708907
OG1275_REF_Scer_AF-Q00711-F1-model_v2	0.819297	0.843479		1	1
OG1753_REF_Scer_AF-Q00764-F1-model_v2	0.731515	0.799738
OG1254_REF_Scer_AF-Q01519-F1-model_v2	0.716909	0.774466			1
OG1055_REF_Scer_AF-Q01574-F1-model_v2	0.598235	0.612062
OG3525_REF_Scer_AF-Q01802-F1-model_v2	0.477819	0.546097
OG2074_REF_Scer_AF-Q02046-F1-model_v2	0.668367	0.719079
OG2837_REF_Scer_AF-Q02196-F1-model_v2	0.716643	0.806696
OG3048_REF_Scer_AF-Q02784-F1-model_v2	0.718643	0.77879
OG1306_REF_Scer_AF-Q02896-F1-model_v2	0.466381	0.52246
OG3394_REF_Scer_AF-Q03266-F1-model_v2	0.383533	0.425217
OG1758_REF_Scer_AF-Q03529-F1-model_v2	0.615473	0.67962
OG5735_REF_Scer_AF-Q03579-F1-model_v2	0.46875	0.598106
OG3714_REF_Scer_AF-Q03677-F1-model_v2	0.531885	0.549735
OG4645_REF_Scer_AF-Q03778-F1-model_v2	0.475265	0.473225
OG1746_REF_Scer_AF-Q03835-F1-model_v2	0.56524	0.62638
OG2578_REF_Scer_AF-Q03941-F1-model_v2	0.473218	0.541619
OG4463_REF_Scer_AF-Q04066-F1-model_v2	0.356392	0.400146
OG4398_REF_Scer_AF-Q04178-F1-model_v2	0.665672	0.766158
OG3917_REF_Scer_AF-Q04179-F1-model_v2	0.460422	0.492808
OG2283_REF_Scer_AF-Q04212-F1-model_v2	0.470028	0.53832
OG1329_REF_Scer_AF-Q04409-F1-model_v2	0.539171	0.651876
OG2190_REF_Scer_AF-Q04430-F1-model_v2	0.617356	0.647669
OG2112_REF_Scer_AF-Q04487-F1-model_v2	0.427935	0.49889
OG1390_REF_Scer_AF-Q04533-F1-model_v2	0.484508	0.532971
OG3112_REF_Scer_AF-Q05521-F1-model_v2	0.42787	0.560997
OG4583_REF_Scer_AF-Q05533-F1-model_v2	0.5368	0.569519
OG2557_REF_Scer_AF-Q05567-F1-model_v2	0.57074	0.616173
OG2741_REF_Scer_AF-Q05584-F1-model_v2	0.532814	0.581964
OG3207_REF_Scer_AF-Q05788-F1-model_v2	0.547435	0.611648
OG1807_REF_Scer_AF-Q05871-F1-model_v2	0.383992	0.464102
OG4043_REF_Scer_AF-Q05902-F1-model_v2	0.451732	0.533811
OG2148_REF_Scer_AF-Q05911-F1-model_v2	0.787961	0.858865
OG3740_REF_Scer_AF-Q05979-F1-model_v2	0.550043	0.611576
OG1318_REF_Scer_AF-Q06147-F1-model_v2	0.468614	0.589736
OG1473_REF_Scer_AF-Q06178-F1-model_v2	0.799689	0.83861
OG1287_REF_Scer_AF-Q06236-F1-model_v2	0.463065	0.510658
OG3095_REF_Scer_AF-Q06489-F1-model_v2	0.53611	0.633577
OG3811_REF_Scer_AF-Q06490-F1-model_v2	0.422719	0.485722
OG4396_REF_Scer_AF-Q06549-F1-model_v2	0.439311	0.482711
OG2348_REF_Scer_AF-Q06625-F1-model_v2	0.60116	0.654232
OG1498_REF_Scer_AF-Q06702-F1-model_v2	0.535082	0.593343
OG1498_REF_Scer_AF-Q06703-F1-model_v2	0.548294	0.637413
OG1060_REF_Scer_AF-Q07471-F1-model_v2	0.493421	0.536264
OG3681_REF_Scer_AF-Q07560-F1-model_v2	0.471114	0.502634
OG1380_REF_Scer_AF-Q07729-F1-model_v2	0.522952	0.536584
OG5096_REF_Scer_AF-Q07748-F1-model_v2	0.723415	0.85768
OG3782_REF_Scer_AF-Q07786-F1-model_v2	0.57187	0.648521
OG2308_REF_Scer_AF-Q07938-F1-model_v2	0.589097	0.656719
OG3782_REF_Scer_AF-Q07993-F1-model_v2	0.512244	0.535284
OG2031_REF_Scer_AF-Q08220-F1-model_v2	0.485312	0.529572
OG3811_REF_Scer_AF-Q08224-F1-model_v2	0.44078	0.500281
OG2084_REF_Scer_AF-Q08438-F1-model_v2	0.61723	0.695948
OG1807_REF_Scer_AF-Q08558-F1-model_v2	0.345392	0.439224
OG2126_REF_Scer_AF-Q08645-F1-model_v2	0.563987	0.609442
OG1458_REF_Scer_AF-Q08911-F1-model_v2	0.659667	0.702403
OG3811_REF_Scer_AF-Q08975-F1-model_v2	0.447504	0.515315
OG2901_REF_Scer_AF-Q12001-F1-model_v2	0.531028	0.620176
OG3679_REF_Scer_AF-Q12051-F1-model_v2	0.451158	0.488421
OG1394_REF_Scer_AF-Q12069-F1-model_v2	0.588747	0.624587
OG2508_REF_Scer_AF-Q12074-F1-model_v2	0.755387	0.818639
OG1096_REF_Scer_AF-Q12122-F1-model_v2	0.866067	0.906991
OG1115_REF_Scer_AF-Q12166-F1-model_v2	0.664897	0.732079
OG4004_REF_Scer_AF-Q12178-F1-model_v2	0.56839	0.722801
OG1764_REF_Scer_AF-Q12189-F1-model_v2	0.613414	0.672067
OG1390_REF_Scer_AF-Q12198-F1-model_v2	0.431617	0.477349
OG1318_REF_Scer_AF-Q12246-F1-model_v2	0.459372	0.583031
OG2007_REF_Scer_AF-Q12265-F1-model_v2	0.682787	0.732883
OG2741_REF_Scer_AF-Q12320-F1-model_v2	0.530156	0.568399
OG1394_REF_Scer_AF-Q12362-F1-model_v2	0.599632	0.634015
OG3551_REF_Scer_AF-Q12452-F1-model_v2	0.473593	0.628098
OG3801_REF_Scer_AF-Q12455-F1-model_v2	0.540047	0.599242
OG4008_REF_Scer_AF-Q12676-F1-model_v2	0.43003	0.513514
OG1589_REF_Scer_AF-Q12680-F1-model_v2	0.683356	0.770015
OG2765_REF_Scer_AF-Q3E840-F1-model_v2	0.630979	0.70014
OG2562_REF_Scer_AF-Q99190-F1-model_v2	0.43234	0.536906
OG2061_REF_Scer_AF-Q99258-F1-model_v2	0.613632	0.660216
OG3531_REF_Scer_AF-Q99312-F1-model_v2	0.540177	0.592434

## Sheet: B Histogram
x	CR Non-fermentative	y	CR Fermentative
0.025	0	0.025	0
0.075	0	0.075	0
0.125	0	0.125	0
0.175	0	0.175	0
0.225	0	0.225	0
0.275	0.0380228	0.275	0
0.325	0.152091	0.325	0
0.375	0.760456	0.375	0.114068
0.425	1.44487	0.425	0.418251
0.475	2.39544	0.475	1.17871
0.525	2.69962	0.525	2.20532
0.575	3.0038	0.575	2.31939
0.625	2.77567	0.625	2.77567
0.675	2.39544	0.675	3.26996
0.725	2.88973	0.725	3.11787
0.775	1.17871	0.775	2.62357
0.825	0.152091	0.825	1.55894
0.875	0.114068	0.875	0.342205
0.925	0	0.925	0.0760456
0.975	0	0.975	0

## Sheet: C
	log10(p_adj_top)	N	AUC_top
Endoplasmic reticulum	-3.70264	67	0.682242
Endomembrane system	-3.62001	72	0.665932
Lipid metabolic process	-2.95716	95	0.612089
Membrane	-2.14906	130	0.583411

## Sheet: C raw data
	GO:0005783 [CAT GO_slim]	GO:0012505 [CAT GO_slim]	GO:0006629 [CAT GO_slim]	GO:0016020 [CAT GO_slim]	Mean(Conservation Rate) Difference	Top 25%	Lowest 25%
OG4352_REF_Scer_AF-P00127-F1-model_v2				1	0.0269357		1
OG3208_REF_Scer_AF-P00128-F1-model_v2				1	0.0947499	1
OG1016_REF_Scer_AF-P00330-F1-model_v2				1	0.0667552
OG1016_REF_Scer_AF-P00331-F1-model_v2					0.0642013
OG1145_REF_Scer_AF-P00358-F1-model_v2				1	0.0899466	1
OG1145_REF_Scer_AF-P00359-F1-model_v2				1	0.0845476
OG1145_REF_Scer_AF-P00360-F1-model_v2				1	0.0723776
OG4316_REF_Scer_AF-P00424-F1-model_v2				1	0.131409	1
OG4316_REF_Scer_AF-P00425-F1-model_v2				1	0.127191	1
OG2714_REF_Scer_AF-P00427-F1-model_v2				1	0.0646661
OG1979_REF_Scer_AF-P00445-F1-model_v2					0.0338425		1
OG3185_REF_Scer_AF-P00447-F1-model_v2					0.0394213		1
OG5441_REF_Scer_AF-P00724-F1-model_v2					0.0278005		1
OG2936_REF_Scer_AF-P00812-F1-model_v2					0.0541437
OG1416_REF_Scer_AF-P00890-F1-model_v2					0.036314		1
OG1193_REF_Scer_AF-P00924-F1-model_v2				1	0.0166265		1
OG2197_REF_Scer_AF-P00942-F1-model_v2				1	0.0623018
OG1032_REF_Scer_AF-P03965-F1-model_v2					0.00895973		1
OG4751_REF_Scer_AF-P04039-F1-model_v2				1	0.103203	1
OG4231_REF_Scer_AF-P04385-F1-model_v2					0.139903	1
OG3994_REF_Scer_AF-P04397-F1-model_v2					0.0323617		1
OG1208_REF_Scer_AF-P04806-F1-model_v2					0.066302
OG1208_REF_Scer_AF-P04807-F1-model_v2					0.0576956
OG1617_REF_Scer_AF-P05150-F1-model_v2					0.103507	1
OG3877_REF_Scer_AF-P05374-F1-model_v2	1	1	1	1	0.0746993
OG2645_REF_Scer_AF-P05375-F1-model_v2	1	1	1	1	-0.0127142		1
OG1944_REF_Scer_AF-P06106-F1-model_v2				1	0.0425298		1
OG5404_REF_Scer_AF-P06115-F1-model_v2					0.116274	1
OG1060_REF_Scer_AF-P06169-F1-model_v2					0.0670488
OG1115_REF_Scer_AF-P06208-F1-model_v2					0.0715963
OG2655_REF_Scer_AF-P06633-F1-model_v2					0.103551	1
OG1414_REF_Scer_AF-P06700-F1-model_v2					0.117996	1
OG2841_REF_Scer_AF-P06738-F1-model_v2					0.0728998
OG2248_REF_Scer_AF-P07143-F1-model_v2				1	0.0532653
OG2740_REF_Scer_AF-P07170-F1-model_v2					0.0464183
OG1016_REF_Scer_AF-P07246-F1-model_v2					0.0602727
OG4118_REF_Scer_AF-P07255-F1-model_v2				1	0.0850018	1
OG4150_REF_Scer_AF-P07256-F1-model_v2				1	0.0753381
OG2006_REF_Scer_AF-P07257-F1-model_v2				1	0.110542	1
OG2721_REF_Scer_AF-P07258-F1-model_v2					0.0455004
OG1892_REF_Scer_AF-P07262-F1-model_v2					0.0505839
OG1595_REF_Scer_AF-P07275-F1-model_v2					0.0910909	1
OG1685_REF_Scer_AF-P07991-F1-model_v2					0.0470764
OG1012_REF_Scer_AF-P08004-F1-model_v2				1	0.0588056
OG1564_REF_Scer_AF-P08019-F1-model_v2				1	0.0421748		1
OG3575_REF_Scer_AF-P08067-F1-model_v2				1	0.0868297	1
OG1218_REF_Scer_AF-P08417-F1-model_v2					0.0293197		1
OG4707_REF_Scer_AF-P08431-F1-model_v2					0.111369	1
OG3445_REF_Scer_AF-P08432-F1-model_v2					0.0729906
OG3006_REF_Scer_AF-P08465-F1-model_v2					0.074027
OG4360_REF_Scer_AF-P08525-F1-model_v2				1	0.0888519	1
OG2365_REF_Scer_AF-P08536-F1-model_v2					0.0666119
OG1416_REF_Scer_AF-P08679-F1-model_v2					0.042549		1
OG1815_REF_Scer_AF-P09201-F1-model_v2					0.0274481		1
OG2629_REF_Scer_AF-P09368-F1-model_v2					0.142752	1
OG1052_REF_Scer_AF-P09440-F1-model_v2					0.0161165		1
OG1629_REF_Scer_AF-P09624-F1-model_v2					0.048407
OG1357_REF_Scer_AF-P0CF18-F1-model_v2					0.0284552		1
OG4346_REF_Scer_AF-P10174-F1-model_v2				1	0.203456	1
OG1516_REF_Scer_AF-P10659-F1-model_v2					0.0519045
OG1881_REF_Scer_AF-P10963-F1-model_v2					0.0740408
OG1313_REF_Scer_AF-P11154-F1-model_v2					0.0863165	1
OG1333_REF_Scer_AF-P11412-F1-model_v2					0.0789178
OG3214_REF_Scer_AF-P11986-F1-model_v2					0.000278167		1
OG1360_REF_Scer_AF-P12683-F1-model_v2	1	1	1	1	0.117208	1
OG1360_REF_Scer_AF-P12684-F1-model_v2	1	1	1	1	0.037144		1
OG2071_REF_Scer_AF-P12695-F1-model_v2					0.0770599
OG4231_REF_Scer_AF-P13045-F1-model_v2					0.127726	1
OG2214_REF_Scer_AF-P13259-F1-model_v2		1	1		0.0738459
OG1674_REF_Scer_AF-P13298-F1-model_v2					0.135436	1
OG1122_REF_Scer_AF-P13711-F1-model_v2			1		0.124617	1
OG2032_REF_Scer_AF-P14843-F1-model_v2					0.0709528
OG1667_REF_Scer_AF-P15019-F1-model_v2					0.0222678		1
OG1310_REF_Scer_AF-P15202-F1-model_v2					0.0513369
OG1622_REF_Scer_AF-P15274-F1-model_v2					0.102076	1
OG3001_REF_Scer_AF-P15807-F1-model_v2					0.0598425
OG2807_REF_Scer_AF-P16387-F1-model_v2					0.0738151
OG1060_REF_Scer_AF-P16467-F1-model_v2					0.0560326
OG1054_REF_Scer_AF-P16861-F1-model_v2				1	0.0254629		1
OG1054_REF_Scer_AF-P16862-F1-model_v2				1	0.0481717
OG1835_REF_Scer_AF-P17505-F1-model_v2					0.0483506
OG1157_REF_Scer_AF-P17649-F1-model_v2					0.0920988	1
OG1567_REF_Scer_AF-P17695-F1-model_v2					0.0630414
OG1329_REF_Scer_AF-P17709-F1-model_v2				1	0.123266	1
OG1468_REF_Scer_AF-P17898-F1-model_v2	1	1	1	1	0.0485688
OG2871_REF_Scer_AF-P18408-F1-model_v2					0.0510273
OG3062_REF_Scer_AF-P18900-F1-model_v2					0.070454
OG1924_REF_Scer_AF-P19262-F1-model_v2					0.232439	1
OG1516_REF_Scer_AF-P19358-F1-model_v2					0.0459163
OG1039_REF_Scer_AF-P19414-F1-model_v2					0.0122303		1
OG2218_REF_Scer_AF-P20049-F1-model_v2					0.0771855
OG2182_REF_Scer_AF-P20485-F1-model_v2			1		0.082679
OG1585_REF_Scer_AF-P20967-F1-model_v2					0.056513
OG2912_REF_Scer_AF-P21182-F1-model_v2					0.0692053
OG1070_REF_Scer_AF-P21524-F1-model_v2					0.0214782		1
OG1070_REF_Scer_AF-P21672-F1-model_v2					0.0288845		1
OG2704_REF_Scer_AF-P21801-F1-model_v2				1	0.0379696		1
OG1170_REF_Scer_AF-P21826-F1-model_v2					0.0610965
OG1056_REF_Scer_AF-P21954-F1-model_v2					-0.0197695		1
OG1468_REF_Scer_AF-P22140-F1-model_v2	1	1	1	1	0.0600601
OG1631_REF_Scer_AF-P22217-F1-model_v2					0.0943641	1
OG4744_REF_Scer_AF-P22289-F1-model_v2				1	0.0592728
OG1631_REF_Scer_AF-P22803-F1-model_v2					0.0972016	1
OG1266_REF_Scer_AF-P23337-F1-model_v2					0.0412668		1
OG1640_REF_Scer_AF-P23501-F1-model_v2	1	1	1	1	0.105341	1
OG1730_REF_Scer_AF-P25087-F1-model_v2	1	1	1	1	0.0991258	1
OG3221_REF_Scer_AF-P25335-F1-model_v2					0.0470869
OG3021_REF_Scer_AF-P25358-F1-model_v2	1	1	1	1	0.089865	1
OG4758_REF_Scer_AF-P25372-F1-model_v2					0.0854896	1
OG1567_REF_Scer_AF-P25373-F1-model_v2					0.0522252
OG2577_REF_Scer_AF-P25605-F1-model_v2					-0.0528237		1
OG1060_REF_Scer_AF-P26263-F1-model_v2					0.05337
OG5118_REF_Scer_AF-P26364-F1-model_v2				1	0.0129285		1
OG1266_REF_Scer_AF-P27472-F1-model_v2					0.0416148		1
OG2183_REF_Scer_AF-P27515-F1-model_v2					0.068443
OG2903_REF_Scer_AF-P27680-F1-model_v2				1	0.0615071
OG1364_REF_Scer_AF-P27796-F1-model_v2			1		0.0408847		1
OG2099_REF_Scer_AF-P28240-F1-model_v2					0.0609025
OG1500_REF_Scer_AF-P28274-F1-model_v2			1		0.0419866		1
OG1303_REF_Scer_AF-P28496-F1-model_v2	1	1	1	1	0.0977979	1
OG2677_REF_Scer_AF-P28834-F1-model_v2					0.0685571
OG1230_REF_Scer_AF-P29465-F1-model_v2	1	1		1	0.0623164
OG1674_REF_Scer_AF-P30402-F1-model_v2					0.0935366	1
OG1240_REF_Scer_AF-P30624-F1-model_v2	1	1		1	0.0714806
OG1170_REF_Scer_AF-P30952-F1-model_v2					0.0716479
OG1634_REF_Scer_AF-P31688-F1-model_v2					0.0949127	1
OG2906_REF_Scer_AF-P32178-F1-model_v2					0.114019	1
OG2455_REF_Scer_AF-P32190-F1-model_v2					0.111169	1
OG3100_REF_Scer_AF-P32191-F1-model_v2				1	0.102983	1
OG1744_REF_Scer_AF-P32264-F1-model_v2					0.0673706
OG1313_REF_Scer_AF-P32327-F1-model_v2					0.0662677
OG5490_REF_Scer_AF-P32340-F1-model_v2					-0.0264751		1
OG2353_REF_Scer_AF-P32352-F1-model_v2	1	1	1		0.0771269
OG2465_REF_Scer_AF-P32353-F1-model_v2	1	1	1	1	0.0548463
OG1337_REF_Scer_AF-P32356-F1-model_v2					0.0482925
OG3304_REF_Scer_AF-P32375-F1-model_v2					0.0562084
OG2123_REF_Scer_AF-P32378-F1-model_v2				1	0.0555883
OG4605_REF_Scer_AF-P32419-F1-model_v2			1		0.0345047		1
OG4665_REF_Scer_AF-P32449-F1-model_v2					0.042204		1
OG4275_REF_Scer_AF-P32451-F1-model_v2					0.111169	1
OG3683_REF_Scer_AF-P32459-F1-model_v2				1	0.0485518
OG1955_REF_Scer_AF-P32461-F1-model_v2					0.099205	1
OG2098_REF_Scer_AF-P32462-F1-model_v2	1	1	1	1	0.100873	1
OG1697_REF_Scer_AF-P32469-F1-model_v2					0.082069
OG1959_REF_Scer_AF-P32473-F1-model_v2					0.066537
OG1168_REF_Scer_AF-P32528-F1-model_v2					0.161267	1
OG3319_REF_Scer_AF-P32626-F1-model_v2					0.0616915
OG1746_REF_Scer_AF-P32642-F1-model_v2					0.0347178		1
OG1521_REF_Scer_AF-P32771-F1-model_v2					0.0504917
OG1659_REF_Scer_AF-P32775-F1-model_v2					0.049462
OG1081_REF_Scer_AF-P32784-F1-model_v2	1	1	1	1	0.0198305		1
OG2397_REF_Scer_AF-P32796-F1-model_v2					0.0849499
OG4555_REF_Scer_AF-P32799-F1-model_v2				1	0.0729854
OG1502_REF_Scer_AF-P33300-F1-model_v2			1	1	0.0561256
OG1471_REF_Scer_AF-P33333-F1-model_v2	1	1	1		0.0919593	1
OG1302_REF_Scer_AF-P33401-F1-model_v2					0.0527778
OG2048_REF_Scer_AF-P33412-F1-model_v2			1		0.0336084		1
OG1337_REF_Scer_AF-P35172-F1-model_v2					0.0523991
OG4250_REF_Scer_AF-P35731-F1-model_v2			1		0.0190314		1
OG3063_REF_Scer_AF-P36010-F1-model_v2					0.0405394		1
OG1276_REF_Scer_AF-P36013-F1-model_v2					0.105959	1
OG2084_REF_Scer_AF-P36024-F1-model_v2					0.0751278
OG4524_REF_Scer_AF-P36143-F1-model_v2					-0.0151712		1
OG1081_REF_Scer_AF-P36148-F1-model_v2	1	1	1	1	0.0296001		1
OG1966_REF_Scer_AF-P36150-F1-model_v2					0.0761216
OG1302_REF_Scer_AF-P37012-F1-model_v2					0.0643125
OG2262_REF_Scer_AF-P37254-F1-model_v2					0.0818103
OG1030_REF_Scer_AF-P37291-F1-model_v2				1	-0.005668		1
OG1030_REF_Scer_AF-P37292-F1-model_v2					0.0300852		1
OG1287_REF_Scer_AF-P37298-F1-model_v2				1	0.0669959
OG4552_REF_Scer_AF-P37299-F1-model_v2				1	0.0254841		1
OG1129_REF_Scer_AF-P37303-F1-model_v2					0.117544	1
OG1322_REF_Scer_AF-P38009-F1-model_v2				1	0.0398205		1
OG2588_REF_Scer_AF-P38063-F1-model_v2					0.0560955
OG1977_REF_Scer_AF-P38066-F1-model_v2					0.0442084		1
OG1126_REF_Scer_AF-P38067-F1-model_v2					0.0454995
OG2573_REF_Scer_AF-P38075-F1-model_v2					0.0794318
OG1016_REF_Scer_AF-P38113-F1-model_v2					0.0423577		1
OG4312_REF_Scer_AF-P38115-F1-model_v2					0.105466	1
OG2882_REF_Scer_AF-P38122-F1-model_v2					0.0450559		1
OG1497_REF_Scer_AF-P38143-F1-model_v2				1	-0.00767555		1
OG3935_REF_Scer_AF-P38169-F1-model_v2				1	0.0310448		1
OG3242_REF_Scer_AF-P38179-F1-model_v2	1	1	1	1	0.0726173
OG2044_REF_Scer_AF-P38225-F1-model_v2	1	1	1	1	0.0909624	1
OG4959_REF_Scer_AF-P38286-F1-model_v2	1	1	1	1	0.0873576	1
OG1502_REF_Scer_AF-P38287-F1-model_v2			1	1	0.0711262
OG1306_REF_Scer_AF-P38298-F1-model_v2	1	1	1	1	0.0505429
OG3350_REF_Scer_AF-P38332-F1-model_v2		1			0.0581592
OG2588_REF_Scer_AF-P38620-F1-model_v2					0.0687251
OG1500_REF_Scer_AF-P38627-F1-model_v2			1		0.0419362		1
OG2968_REF_Scer_AF-P38689-F1-model_v2					0.079338
OG1744_REF_Scer_AF-P38690-F1-model_v2					0.0516874
OG4583_REF_Scer_AF-P38710-F1-model_v2					0.0654126
OG1022_REF_Scer_AF-P38715-F1-model_v2					0.102844	1
OG1488_REF_Scer_AF-P38720-F1-model_v2					0.0118239		1
OG2647_REF_Scer_AF-P38787-F1-model_v2					0.150676	1
OG1365_REF_Scer_AF-P38816-F1-model_v2					0.0441797		1
OG3639_REF_Scer_AF-P38840-F1-model_v2					0.0756427
OG3991_REF_Scer_AF-P38858-F1-model_v2					0.0303597		1
OG4624_REF_Scer_AF-P38954-F1-model_v2			1	1	0.0566365
OG4185_REF_Scer_AF-P38986-F1-model_v2					0.0647529
OG1615_REF_Scer_AF-P38992-F1-model_v2	1	1	1	1	0.0710134
OG1240_REF_Scer_AF-P39002-F1-model_v2			1		0.0692208
OG2394_REF_Scer_AF-P39006-F1-model_v2			1	1	0.0717183
OG1087_REF_Scer_AF-P39518-F1-model_v2			1		0.0633048
OG2215_REF_Scer_AF-P39525-F1-model_v2			1		0.0223922		1
OG1039_REF_Scer_AF-P39533-F1-model_v2					0.029588		1
OG3767_REF_Scer_AF-P39683-F1-model_v2					0.0855432	1
OG2147_REF_Scer_AF-P39692-F1-model_v2					0.23085	1
OG1892_REF_Scer_AF-P39708-F1-model_v2					0.046897
OG1694_REF_Scer_AF-P39713-F1-model_v2					0.0559968
OG1694_REF_Scer_AF-P39714-F1-model_v2					0.032019		1
OG3429_REF_Scer_AF-P39726-F1-model_v2					0.0582635
OG1273_REF_Scer_AF-P40012-F1-model_v2				1	0.0860678	1
OG4391_REF_Scer_AF-P40017-F1-model_v2					0.0825086
OG1021_REF_Scer_AF-P40047-F1-model_v2					-0.0211941		1
OG1433_REF_Scer_AF-P40054-F1-model_v2					0.057559
OG3416_REF_Scer_AF-P40099-F1-model_v2					0.0909923	1
OG3909_REF_Scer_AF-P40319-F1-model_v2	1	1	1	1	0.096925	1
OG3000_REF_Scer_AF-P40350-F1-model_v2	1	1		1	0.0617137
OG2738_REF_Scer_AF-P40351-F1-model_v2	1	1	1	1	0.106818	1
OG3241_REF_Scer_AF-P40363-F1-model_v2					0.0534023
OG1254_REF_Scer_AF-P40395-F1-model_v2		1		1	-0.0134161		1
OG1004_REF_Scer_AF-P40459-F1-model_v2					0.0604956
OG2808_REF_Scer_AF-P40471-F1-model_v2	1	1	1	1	0.129372	1
OG1854_REF_Scer_AF-P40487-F1-model_v2					0.104508	1
OG1433_REF_Scer_AF-P40510-F1-model_v2					0.0586828
OG1497_REF_Scer_AF-P40581-F1-model_v2					0.0124291		1
OG3630_REF_Scer_AF-P40582-F1-model_v2	1	1		1	0.153654	1
OG2684_REF_Scer_AF-P41735-F1-model_v2				1	0.147128	1
OG3581_REF_Scer_AF-P41835-F1-model_v2					0.122957	1
OG1180_REF_Scer_AF-P41903-F1-model_v2			1		0.105309	1
OG1137_REF_Scer_AF-P41911-F1-model_v2					0.0771134
OG1684_REF_Scer_AF-P41921-F1-model_v2					0.0538472
OG1056_REF_Scer_AF-P41939-F1-model_v2					-0.00358644		1
OG3151_REF_Scer_AF-P42826-F1-model_v2					0.0800982
OG5096_REF_Scer_AF-P42883-F1-model_v2					0.134979	1
OG3336_REF_Scer_AF-P43567-F1-model_v2					0.0512206
OG1822_REF_Scer_AF-P43616-F1-model_v2					0.0598824
OG3509_REF_Scer_AF-P43619-F1-model_v2					0.0123526		1
OG5327_REF_Scer_AF-P43635-F1-model_v2			1		0.096093	1
OG2246_REF_Scer_AF-P46151-F1-model_v2					0.0616337
OG1021_REF_Scer_AF-P46367-F1-model_v2					-0.0135053		1
OG2161_REF_Scer_AF-P46969-F1-model_v2					0.0857944	1
OG4524_REF_Scer_AF-P47011-F1-model_v2					0.031225		1
OG1640_REF_Scer_AF-P47013-F1-model_v2	1	1	1	1	0.120737	1
OG1759_REF_Scer_AF-P47039-F1-model_v2					0.0861317	1
OG1275_REF_Scer_AF-P47052-F1-model_v2					0.0133848		1
OG3030_REF_Scer_AF-P47095-F1-model_v2					0.0143705		1
OG4102_REF_Scer_AF-P47096-F1-model_v2					0.0382843		1
OG3677_REF_Scer_AF-P47125-F1-model_v2					0.0162821		1
OG2384_REF_Scer_AF-P47143-F1-model_v2					0.0820638
OG1390_REF_Scer_AF-P47164-F1-model_v2					0.0550281
OG4317_REF_Scer_AF-P47165-F1-model_v2					0.0433028		1
OG1597_REF_Scer_AF-P47169-F1-model_v2					0.00653718		1
OG1210_REF_Scer_AF-P47176-F1-model_v2					0.046911
OG1103_REF_Scer_AF-P47771-F1-model_v2					0.0507389
OG1240_REF_Scer_AF-P47912-F1-model_v2				1	0.0768223
OG4171_REF_Scer_AF-P48015-F1-model_v2					0.0824172
OG3499_REF_Scer_AF-P48016-F1-model_v2					0.177057	1
OG1096_REF_Scer_AF-P48570-F1-model_v2					0.0415781		1
OG3069_REF_Scer_AF-P49017-F1-model_v2					0.114205	1
OG2227_REF_Scer_AF-P49095-F1-model_v2					0.0545244
OG1022_REF_Scer_AF-P49954-F1-model_v2					0.0575553
OG2603_REF_Scer_AF-P50076-F1-model_v2	1	1	1	1	0.133816	1
OG1354_REF_Scer_AF-P50094-F1-model_v2					0.0540871
OG1354_REF_Scer_AF-P50095-F1-model_v2				1	0.0635682
OG2868_REF_Scer_AF-P50107-F1-model_v2					0.06611
OG1630_REF_Scer_AF-P50264-F1-model_v2					0.0859476	1
OG1060_REF_Scer_AF-P50873-F1-model_v2
OG1299_REF_Scer_AF-P52489-F1-model_v2					0.0367604		1
OG1264_REF_Scer_AF-P52892-F1-model_v2					0.0477542
OG1264_REF_Scer_AF-P52893-F1-model_v2					0.0760106
OG2228_REF_Scer_AF-P53037-F1-model_v2		1	1		0.035042		1
OG1377_REF_Scer_AF-P53090-F1-model_v2					0.118127	1
OG3557_REF_Scer_AF-P53101-F1-model_v2					0.0496132
OG3458_REF_Scer_AF-P53164-F1-model_v2					0.0645978
OG3488_REF_Scer_AF-P53184-F1-model_v2					0.0650801
OG1473_REF_Scer_AF-P53204-F1-model_v2					0.0353787		1
OG1667_REF_Scer_AF-P53228-F1-model_v2					0.0206708		1
OG2409_REF_Scer_AF-P53312-F1-model_v2					0.0415737		1
OG3991_REF_Scer_AF-P53315-F1-model_v2					0.0502159
OG2783_REF_Scer_AF-P53318-F1-model_v2				1	0.0697077
OG1488_REF_Scer_AF-P53319-F1-model_v2				1	0.00898495		1
OG1696_REF_Scer_AF-P53598-F1-model_v2					0.0571641
OG1414_REF_Scer_AF-P53685-F1-model_v2					0.124659	1
OG2646_REF_Scer_AF-P53730-F1-model_v2	1	1	1	1	0.0773607
OG3638_REF_Scer_AF-P53868-F1-model_v2	1	1	1	1	0.0851324	1
OG4226_REF_Scer_AF-P53909-F1-model_v2					0.141604	1
OG2924_REF_Scer_AF-P53915-F1-model_v2					0.0853253	1
OG1056_REF_Scer_AF-P53982-F1-model_v2			1		-0.00187012		1
OG1322_REF_Scer_AF-P54113-F1-model_v2					0.0397827		1
OG1103_REF_Scer_AF-P54114-F1-model_v2					0.0533279
OG1021_REF_Scer_AF-P54115-F1-model_v2					0.0204665		1
OG1596_REF_Scer_AF-P54781-F1-model_v2	1	1	1		0.0886919	1
OG2506_REF_Scer_AF-P54783-F1-model_v2				1	0.0694804
OG2637_REF_Scer_AF-P80235-F1-model_v2					0.080062
OG1137_REF_Scer_AF-Q00055-F1-model_v2					0.0825751
OG1275_REF_Scer_AF-Q00711-F1-model_v2				1	0.0241815		1
OG1753_REF_Scer_AF-Q00764-F1-model_v2					0.0682221
OG1254_REF_Scer_AF-Q01519-F1-model_v2				1	0.057557
OG1055_REF_Scer_AF-Q01574-F1-model_v2				1	0.0138264		1
OG3525_REF_Scer_AF-Q01802-F1-model_v2					0.0682782
OG2074_REF_Scer_AF-Q02046-F1-model_v2					0.0507117
OG2837_REF_Scer_AF-Q02196-F1-model_v2					0.090053	1
OG3048_REF_Scer_AF-Q02784-F1-model_v2					0.0601466
OG1306_REF_Scer_AF-Q02896-F1-model_v2	1	1	1	1	0.0560784
OG3394_REF_Scer_AF-Q03266-F1-model_v2					0.0416835		1
OG1758_REF_Scer_AF-Q03529-F1-model_v2	1	1	1	1	0.0641471
OG3714_REF_Scer_AF-Q03677-F1-model_v2					0.0178496		1
OG1746_REF_Scer_AF-Q03835-F1-model_v2					0.0611394
OG4463_REF_Scer_AF-Q04066-F1-model_v2					0.0437536		1
OG4398_REF_Scer_AF-Q04178-F1-model_v2					0.100485	1
OG3917_REF_Scer_AF-Q04179-F1-model_v2					0.0323863		1
OG2283_REF_Scer_AF-Q04212-F1-model_v2					0.0682925
OG1329_REF_Scer_AF-Q04409-F1-model_v2					0.112705	1
OG2112_REF_Scer_AF-Q04487-F1-model_v2				1	0.0709551
OG1390_REF_Scer_AF-Q04533-F1-model_v2					0.0484633
OG3112_REF_Scer_AF-Q05521-F1-model_v2			1	1	0.133126	1
OG4583_REF_Scer_AF-Q05533-F1-model_v2					0.0327184		1
OG2557_REF_Scer_AF-Q05567-F1-model_v2	1	1	1		0.045433
OG2741_REF_Scer_AF-Q05584-F1-model_v2					0.0491501
OG3207_REF_Scer_AF-Q05788-F1-model_v2					0.0642126
OG1807_REF_Scer_AF-Q05871-F1-model_v2			1		0.08011
OG4043_REF_Scer_AF-Q05902-F1-model_v2					0.0820791
OG3740_REF_Scer_AF-Q05979-F1-model_v2					0.0615336
OG1318_REF_Scer_AF-Q06147-F1-model_v2		1	1	1	0.121122	1
OG1473_REF_Scer_AF-Q06178-F1-model_v2					0.0389208		1
OG1287_REF_Scer_AF-Q06236-F1-model_v2				1	0.0475937
OG3095_REF_Scer_AF-Q06489-F1-model_v2					0.0974673	1
OG3811_REF_Scer_AF-Q06490-F1-model_v2					0.063003
OG2348_REF_Scer_AF-Q06625-F1-model_v2					0.0530722
OG1498_REF_Scer_AF-Q06702-F1-model_v2				1	0.058261
OG1498_REF_Scer_AF-Q06703-F1-model_v2					0.0891189	1
OG1060_REF_Scer_AF-Q07471-F1-model_v2					0.0428428		1
OG3681_REF_Scer_AF-Q07560-F1-model_v2			1	1	0.0315198		1
OG1380_REF_Scer_AF-Q07729-F1-model_v2					0.0136313		1
OG2308_REF_Scer_AF-Q07938-F1-model_v2					0.0676218
OG3782_REF_Scer_AF-Q07993-F1-model_v2					0.02304		1
OG2031_REF_Scer_AF-Q08220-F1-model_v2					0.0442597		1
OG3811_REF_Scer_AF-Q08224-F1-model_v2					0.0595013
OG2084_REF_Scer_AF-Q08438-F1-model_v2					0.0787181
OG1807_REF_Scer_AF-Q08558-F1-model_v2					0.0938316	1
OG3811_REF_Scer_AF-Q08975-F1-model_v2					0.0678109
OG2901_REF_Scer_AF-Q12001-F1-model_v2	1	1	1	1	0.0891478	1
OG3679_REF_Scer_AF-Q12051-F1-model_v2			1		0.0372637		1
OG1394_REF_Scer_AF-Q12069-F1-model_v2					0.0358406		1
OG2508_REF_Scer_AF-Q12074-F1-model_v2					0.0632517
OG1096_REF_Scer_AF-Q12122-F1-model_v2					0.040924		1
OG1115_REF_Scer_AF-Q12166-F1-model_v2					0.0671822
OG4004_REF_Scer_AF-Q12178-F1-model_v2					0.154411	1
OG1390_REF_Scer_AF-Q12198-F1-model_v2					0.0457325
OG1318_REF_Scer_AF-Q12246-F1-model_v2	1	1	1	1	0.123659	1
OG2007_REF_Scer_AF-Q12265-F1-model_v2					0.050096
OG2741_REF_Scer_AF-Q12320-F1-model_v2					0.0382424		1
OG3801_REF_Scer_AF-Q12455-F1-model_v2					0.0591946
OG1589_REF_Scer_AF-Q12680-F1-model_v2					0.0866589	1
OG2765_REF_Scer_AF-Q3E840-F1-model_v2					0.0691608
OG3531_REF_Scer_AF-Q99312-F1-model_v2					0.052257
OG3837_REF_Scer_AF-P00498-F1-model_v2					0.055077
OG1299_REF_Scer_AF-P00549-F1-model_v2				1	0.0741303
OG1424_REF_Scer_AF-P00560-F1-model_v2				1	0.0728841
OG2654_REF_Scer_AF-P00572-F1-model_v2					0.0714479
OG2113_REF_Scer_AF-P00815-F1-model_v2					0.0992896	1
OG2028_REF_Scer_AF-P00899-F1-model_v2					0.0757724
OG3874_REF_Scer_AF-P00912-F1-model_v2					0.0380749		1
OG1193_REF_Scer_AF-P00925-F1-model_v2				1	0.0124452		1
OG1788_REF_Scer_AF-P00927-F1-model_v2					0.110904	1
OG1724_REF_Scer_AF-P00931-F1-model_v2					0.0771805
OG3108_REF_Scer_AF-P00937-F1-model_v2					0.050537
OG2794_REF_Scer_AF-P00950-F1-model_v2					0.0536132
OG3702_REF_Scer_AF-P03962-F1-model_v2					0.0894557	1
OG3505_REF_Scer_AF-P04037-F1-model_v2				1	0.0758477
OG1819_REF_Scer_AF-P04046-F1-model_v2					0.0767045
OG3043_REF_Scer_AF-P04161-F1-model_v2					0.069047
OG2930_REF_Scer_AF-P04173-F1-model_v2					0.0881174	1
OG1767_REF_Scer_AF-P05373-F1-model_v2					0.0577976
OG1813_REF_Scer_AF-P05694-F1-model_v2				1	0.0628081
OG1569_REF_Scer_AF-P06168-F1-model_v2					0.0379983		1
OG3856_REF_Scer_AF-P06174-F1-model_v2					0.0910189	1
OG3196_REF_Scer_AF-P06197-F1-model_v2	1	1	1	1	0.0708985
OG2129_REF_Scer_AF-P06785-F1-model_v2					0.0549084
OG1463_REF_Scer_AF-P07149-F1-model_v2			1		0.0954048	1
OG2238_REF_Scer_AF-P07172-F1-model_v2					0.0778755
OG1825_REF_Scer_AF-P07244-F1-model_v2					0.0400398		1
OG1052_REF_Scer_AF-P07245-F1-model_v2					0.00165765		1
OG1032_REF_Scer_AF-P07259-F1-model_v2				1	0.0125885		1
OG1422_REF_Scer_AF-P07264-F1-model_v2					0.0590327
OG2678_REF_Scer_AF-P07277-F1-model_v2			1		0.0504898
OG2347_REF_Scer_AF-P07283-F1-model_v2					0.0654901
OG3065_REF_Scer_AF-P07285-F1-model_v2					0.109775	1
OG2265_REF_Scer_AF-P07286-F1-model_v2	1	1		1	0.0703607
OG1388_REF_Scer_AF-P07342-F1-model_v2					0.0491163
OG1714_REF_Scer_AF-P07702-F1-model_v2
OG4379_REF_Scer_AF-P07807-F1-model_v2					0.0541837
OG2956_REF_Scer_AF-P08456-F1-model_v2			1	1	0.119204	1
OG2156_REF_Scer_AF-P08524-F1-model_v2	1	1	1		0.0452622		1
OG1621_REF_Scer_AF-P08566-F1-model_v2					0.0795467
OG1487_REF_Scer_AF-P09938-F1-model_v2					0.0543605
OG1899_REF_Scer_AF-P09950-F1-model_v2					0.0723694
OG1193_REF_Scer_AF-P0CX10-F1-model_v2					0.0374405		1
OG1193_REF_Scer_AF-P0CX11-F1-model_v2					0.0373863		1
OG4185_REF_Scer_AF-P0CX77-F1-model_v2					0.0784689
OG4185_REF_Scer_AF-P0CX78-F1-model_v2					0.076937
OG4185_REF_Scer_AF-P0CX79-F1-model_v2					0.0786242
OG4185_REF_Scer_AF-P0CZ17-F1-model_v2	1	1			0.0823836
OG1355_REF_Scer_AF-P10614-F1-model_v2	1	1	1		0.0836127
OG1665_REF_Scer_AF-P10869-F1-model_v2					0.0681168
OG2537_REF_Scer_AF-P11353-F1-model_v2					0.116387	1
OG2038_REF_Scer_AF-P12709-F1-model_v2				1	0.0500503
OG1883_REF_Scer_AF-P13663-F1-model_v2				1	0.0622849
OG3902_REF_Scer_AF-P14020-F1-model_v2	1	1	1	1	0.0885606	1
OG1012_REF_Scer_AF-P14180-F1-model_v2				1	0.0249386		1
OG1432_REF_Scer_AF-P14540-F1-model_v2					0.0402694		1
OG1357_REF_Scer_AF-P14742-F1-model_v2					0.0496377
OG1975_REF_Scer_AF-P15454-F1-model_v2					0.0454721
OG3676_REF_Scer_AF-P15496-F1-model_v2			1		0.0422144		1
OG2290_REF_Scer_AF-P15700-F1-model_v2					0.0410521		1
OG1004_REF_Scer_AF-P15938-F1-model_v2					-0.00617542		1
OG1603_REF_Scer_AF-P16120-F1-model_v2					0.0760561
OG2960_REF_Scer_AF-P16622-F1-model_v2				1	0.0819188
OG1673_REF_Scer_AF-P16661-F1-model_v2	1	1	1		0.114857	1
OG3120_REF_Scer_AF-P17423-F1-model_v2					0.0762159
OG3612_REF_Scer_AF-P18562-F1-model_v2					0.0624922
OG1316_REF_Scer_AF-P19097-F1-model_v2			1		0.0533897
OG2056_REF_Scer_AF-P20051-F1-model_v2					0.0810655
OG1004_REF_Scer_AF-P20095-F1-model_v2					0.0273123		1
OG1470_REF_Scer_AF-P21147-F1-model_v2	1	1	1	1	0.0851019	1
OG2053_REF_Scer_AF-P21264-F1-model_v2					0.075927
OG1112_REF_Scer_AF-P23254-F1-model_v2					0.0777564
OG1650_REF_Scer_AF-P23542-F1-model_v2					0.0909448	1
OG1004_REF_Scer_AF-P24384-F1-model_v2					-0.00173544		1
OG2567_REF_Scer_AF-P24521-F1-model_v2			1		0.0586348
OG2382_REF_Scer_AF-P25045-F1-model_v2	1	1	1	1	0.0810433
OG1434_REF_Scer_AF-P25340-F1-model_v2	1	1	1	1	0.124988	1
OG1785_REF_Scer_AF-P25578-F1-model_v2			1		0.0440399		1
OG1603_REF_Scer_AF-P25632-F1-model_v2
OG2453_REF_Scer_AF-P27616-F1-model_v2					0.0677707
OG1786_REF_Scer_AF-P28241-F1-model_v2					0.0533367
OG2082_REF_Scer_AF-P28777-F1-model_v2					0.0681179
OG2057_REF_Scer_AF-P28789-F1-model_v2					0.0780257
OG1365_REF_Scer_AF-P29509-F1-model_v2					0.0552303
OG2498_REF_Scer_AF-P29704-F1-model_v2	1	1	1	1	0.0625682
OG1880_REF_Scer_AF-P29952-F1-model_v2					0.0949879	1
OG1810_REF_Scer_AF-P31116-F1-model_v2					0.0472642
OG3978_REF_Scer_AF-P31373-F1-model_v2					0.0518834
OG2552_REF_Scer_AF-P32263-F1-model_v2					0.138665	1
OG1537_REF_Scer_AF-P32288-F1-model_v2					0.0456423
OG2062_REF_Scer_AF-P32347-F1-model_v2					0.0515785
OG3774_REF_Scer_AF-P32377-F1-model_v2			1		0.0615389
OG3413_REF_Scer_AF-P32452-F1-model_v2					0.0615793
OG4061_REF_Scer_AF-P32476-F1-model_v2	1	1	1		0.165352	1
OG2186_REF_Scer_AF-P32477-F1-model_v2					0.0681814
OG4016_REF_Scer_AF-P32582-F1-model_v2					0.103419	1
OG1671_REF_Scer_AF-P32861-F1-model_v2				1	0.0899648	1
OG1556_REF_Scer_AF-P32895-F1-model_v2					0.0831288
OG2356_REF_Scer_AF-P33312-F1-model_v2					0.046653
OG1112_REF_Scer_AF-P33315-F1-model_v2					0.0676613
OG4581_REF_Scer_AF-P33330-F1-model_v2					0.127867	1
OG2112_REF_Scer_AF-P33421-F1-model_v2				1	0.0860265	1
OG2357_REF_Scer_AF-P33734-F1-model_v2					0.0152906		1
OG3114_REF_Scer_AF-P35202-F1-model_v2					0.0983541	1
OG3782_REF_Scer_AF-P35497-F1-model_v2					0.0762738
OG3008_REF_Scer_AF-P36076-F1-model_v2					0.0505737
OG1242_REF_Scer_AF-P36107-F1-model_v2	1	1	1	1	0.158161	1
OG2369_REF_Scer_AF-P38145-F1-model_v2					0.071784
OG1695_REF_Scer_AF-P38221-F1-model_v2	1	1	1	1	0.130518	1
OG4021_REF_Scer_AF-P38242-F1-model_v2	1	1	1	1	0.0853874	1
OG3313_REF_Scer_AF-P38342-F1-model_v2	1	1	1	1	0.0316163		1
OG1565_REF_Scer_AF-P38604-F1-model_v2			1		0.107251	1
OG1779_REF_Scer_AF-P38625-F1-model_v2					0.0489199
OG3115_REF_Scer_AF-P38628-F1-model_v2					0.0268482		1
OG3018_REF_Scer_AF-P38635-F1-model_v2					0.0365382		1
OG1354_REF_Scer_AF-P38697-F1-model_v2					0.0562803
OG1303_REF_Scer_AF-P38703-F1-model_v2	1	1	1	1	0.101606	1
OG1857_REF_Scer_AF-P38795-F1-model_v2					0.0449278		1
OG1210_REF_Scer_AF-P38891-F1-model_v2					0.0606132
OG3074_REF_Scer_AF-P38913-F1-model_v2					0.110205	1
OG1774_REF_Scer_AF-P38972-F1-model_v2					0.0625065
OG1451_REF_Scer_AF-P38998-F1-model_v2					0.064214
OG1935_REF_Scer_AF-P38999-F1-model_v2					0.0590702
OG1445_REF_Scer_AF-P39522-F1-model_v2					0.0921425	1
OG4110_REF_Scer_AF-P39988-F1-model_v2					0.096261	1
OG2746_REF_Scer_AF-P40495-F1-model_v2					0.0625001
OG1491_REF_Scer_AF-P40506-F1-model_v2					0.0536208
OG1933_REF_Scer_AF-P40545-F1-model_v2					0.0385244		1
OG3624_REF_Scer_AF-P40857-F1-model_v2	1	1	1	1	0.0953544	1
OG1683_REF_Scer_AF-P40970-F1-model_v2	1	1	1	1	0.0574688
OG1897_REF_Scer_AF-P41338-F1-model_v2			1		0.04754
OG1446_REF_Scer_AF-P41940-F1-model_v2					0.0817802
OG1193_REF_Scer_AF-P42222-F1-model_v2					0.0375125		1
OG3443_REF_Scer_AF-P42941-F1-model_v2					0.0417598		1
OG2852_REF_Scer_AF-P43123-F1-model_v2					0.089342	1
OG5096_REF_Scer_AF-P43534-F1-model_v2					0.136698	1
OG2845_REF_Scer_AF-P43577-F1-model_v2					0.048948
OG2999_REF_Scer_AF-P43636-F1-model_v2	1	1	1	1	0.047854
OG5096_REF_Scer_AF-P47183-F1-model_v2					0.133628	1
OG1111_REF_Scer_AF-P49367-F1-model_v2					0.0451891		1
OG2282_REF_Scer_AF-P49435-F1-model_v2					0.0798706
OG4010_REF_Scer_AF-P50861-F1-model_v2					0.111746	1
OG2774_REF_Scer_AF-P51601-F1-model_v2					0.072431
OG1055_REF_Scer_AF-P52910-F1-model_v2					0.0500629
OG1121_REF_Scer_AF-P53045-F1-model_v2	1	1	1	1	0.0857015	1
OG2495_REF_Scer_AF-P53128-F1-model_v2					0.0390056		1
OG1004_REF_Scer_AF-P53131-F1-model_v2					0.00694949		1
OG2913_REF_Scer_AF-P53178-F1-model_v2	1	1	1	1	0.0661749
OG2116_REF_Scer_AF-P53199-F1-model_v2	1	1	1	1	0.111482	1
OG3025_REF_Scer_AF-P53332-F1-model_v2					0.0687044
OG2380_REF_Scer_AF-P53848-F1-model_v2					0.0247644		1
OG3104_REF_Scer_AF-P53954-F1-model_v2	1	1	1	1	0.0527521
OG1904_REF_Scer_AF-P54839-F1-model_v2			1		0.0646333
OG2752_REF_Scer_AF-P54885-F1-model_v2					0.0764255
OG2086_REF_Scer_AF-P80210-F1-model_v2					0.0842297
OG5735_REF_Scer_AF-Q03579-F1-model_v2	1	1	1	1	0.129356	1
OG4645_REF_Scer_AF-Q03778-F1-model_v2				1	-0.0020401		1
OG2578_REF_Scer_AF-Q03941-F1-model_v2	1	1			0.0684013
OG2190_REF_Scer_AF-Q04430-F1-model_v2					0.0303131		1
OG2148_REF_Scer_AF-Q05911-F1-model_v2					0.0709034
OG4396_REF_Scer_AF-Q06549-F1-model_v2					0.0434008		1
OG5096_REF_Scer_AF-Q07748-F1-model_v2					0.134265	1
OG3782_REF_Scer_AF-Q07786-F1-model_v2					0.0766512
OG2126_REF_Scer_AF-Q08645-F1-model_v2	1	1			0.0454554
OG1458_REF_Scer_AF-Q08911-F1-model_v2					0.0427361		1
OG1764_REF_Scer_AF-Q12189-F1-model_v2					0.0586534
OG1394_REF_Scer_AF-Q12362-F1-model_v2					0.0343831		1
OG3551_REF_Scer_AF-Q12452-F1-model_v2	1	1	1	1	0.154505	1
OG4008_REF_Scer_AF-Q12676-F1-model_v2					0.0834832
OG2562_REF_Scer_AF-Q99190-F1-model_v2	1	1	1	1	0.104567	1
OG2061_REF_Scer_AF-Q99258-F1-model_v2					0.0465843

## Sheet: D
	hanseniaspora_osmophila_160519__OG1055__247_4836	REF_Scer_AF-P52910-F1-model_v2	zygosaccharomyces_rouxii__OG1055__342_449	vanderwaltozyma_polyspora__OG1055__136_3677	lachancea_thermotolerans__OG1055__64_3176	kluyveromyces_lactis__OG1055__50_1591	kluyveromyces_marxianus__OG1055__51_4133	candida_tropicalis__OG1055__30_351	ogataea_parapolymorpha__OG1055__104_3115	komagataella_pastoris__OG1055__52_1802	pachysolen_tannophilus__OG1055__106_3022	geotrichum_candidum__OG1055__43_699	lipomyces_starkeyi__OG1055__66_3192	geotrichum_candidum__OG1055__43_2810	tortispora_caseinolytica__OG1055__134_1019	REF_Scer_AF-Q01574-F1-model_v2	kluyveromyces_lactis__OG1055__50_493	kluyveromyces_marxianus__OG1055__51_2164	Calb_AF-Q59XW4-F1-model_v2	candida_tropicalis__OG1055__30_3759	komagataella_pastoris__OG1055__52_3567	ogataea_parapolymorpha__OG1055__104_2950	pachysolen_tannophilus__OG1055__106_2036	Spom_AF-P78773-F1-model_v2	candida_apicola__OG1055__13_71
hanseniaspora_osmophila_160519__OG1055__247_4836	1	0.772556	0.783681	0.794626	0.777778	0.785985	0.795411	0.666667	0.709056	0.690249	0.738791	0.572254	0.644788	0.677543	0.635659	0.564453	0.554672	0.562624	0.568665	0.579256	0.589744	0.619048	0.613592	0.574219	0.56917
REF_Scer_AF-P52910-F1-model_v2	0.772556	1	0.817844	0.837037	0.817164	0.835185	0.838951	0.669811	0.6926	0.688433	0.706215	0.573308	0.638734	0.654275	0.63138	0.58954	0.570513	0.542802	0.600946	0.582692	0.599617	0.609615	0.618042	0.595238	0.559687
zygosaccharomyces_rouxii__OG1055__342_449	0.783681	0.817844	1	0.837121	0.842505	0.834586	0.834915	0.676245	0.712644	0.705882	0.751445	0.588571	0.651341	0.669202	0.638462	0.570039	0.551383	0.566075	0.590385	0.594961	0.610136	0.633333	0.623301	0.5625	0.556213
vanderwaltozyma_polyspora__OG1055__136_3677	0.794626	0.837037	0.837121	1	0.854685	0.863118	0.866667	0.666027	0.724138	0.706897	0.764133	0.580153	0.671103	0.664107	0.640078	0.569498	0.552734	0.565476	0.588571	0.606654	0.617934	0.644401	0.626953	0.585742	0.55666
lachancea_thermotolerans__OG1055__64_3176	0.777778	0.817164	0.842505	0.854685	1	0.879245	0.88447	0.701721	0.72093	0.70778	0.763462	0.596929	0.669231	0.689524	0.646035	0.565302	0.541502	0.556436	0.583012	0.599609	0.623782	0.636542	0.633333	0.579256	0.578218
kluyveromyces_lactis__OG1055__50_1591	0.785985	0.835185	0.834586	0.863118	0.879245	1	0.958569	0.700952	0.734615	0.730189	0.765385	0.606464	0.664122	0.697543	0.646833	0.569498	0.560784	0.576772	0.582061	0.595376	0.622824	0.62768	0.63035	0.576699	0.568898
kluyveromyces_marxianus__OG1055__51_4133	0.795411	0.838951	0.834915	0.866667	0.88447	0.958569	1	0.704198	0.736031	0.722433	0.767442	0.601145	0.667308	0.692748	0.642718	0.569201	0.564103	0.581028	0.589595	0.600775	0.627907	0.641176	0.636008	0.589494	0.579882
candida_tropicalis__OG1055__30_351	0.666667	0.669811	0.676245	0.666027	0.701721	0.700952	0.704198	1	0.715667	0.725714	0.746615	0.598848	0.656977	0.699048	0.642166	0.582846	0.581028	0.587426	0.594595	0.60039	0.636187	0.644401	0.644531	0.565049	0.586139
ogataea_parapolymorpha__OG1055__104_3115	0.709056	0.6926	0.712644	0.724138	0.72093	0.734615	0.736031	0.715667	1	0.759152	0.786275	0.567829	0.649225	0.710425	0.649123	0.598039	0.588119	0.60479	0.609284	0.623529	0.639764	0.666004	0.647173	0.60039	0.586481
komagataella_pastoris__OG1055__52_1802	0.690249	0.688433	0.705882	0.706897	0.70778	0.730189	0.722433	0.725714	0.759152	1	0.793103	0.577735	0.648752	0.688091	0.627151	0.590291	0.559055	0.580392	0.579655	0.594175	0.623301	0.644531	0.62768	0.581712	0.566075
pachysolen_tannophilus__OG1055__106_3022	0.738791	0.706215	0.751445	0.764133	0.763462	0.765385	0.767442	0.746615	0.786275	0.793103	1	0.603516	0.666016	0.688462	0.649805	0.591797	0.555556	0.572565	0.59381	0.610672	0.635827	0.653465	0.652174	0.582353	0.58483
geotrichum_candidum__OG1055__43_699	0.572254	0.573308	0.588571	0.580153	0.596929	0.606464	0.601145	0.598848	0.567829	0.577735	0.603516	1	0.637597	0.643678	0.668616	0.582031	0.564356	0.571992	0.574468	0.583984	0.632296	0.620079	0.630137	0.539961	0.560396
lipomyces_starkeyi__OG1055__66_3192	0.644788	0.638734	0.651341	0.671103	0.669231	0.664122	0.667308	0.656977	0.649225	0.648752	0.666016	0.637597	1	0.723282	0.711799	0.606589	0.605108	0.620758	0.606526	0.646365	0.654902	0.670611	0.671937	0.584139	0.553106
geotrichum_candidum__OG1055__43_2810	0.677543	0.654275	0.669202	0.664107	0.689524	0.697543	0.692748	0.699048	0.710425	0.688091	0.688462	0.643678	0.723282	1	0.733333	0.597679	0.604331	0.629412	0.62069	0.654971	0.677606	0.687379	0.679688	0.599613	0.584158
tortispora_caseinolytica__OG1055__134_1019	0.635659	0.63138	0.638462	0.640078	0.646035	0.646833	0.642718	0.642166	0.649123	0.627151	0.649805	0.668616	0.711799	0.733333	1	0.596869	0.611111	0.619522	0.61284	0.632613	0.67126	0.663366	0.669291	0.601167	0.579681
REF_Scer_AF-Q01574-F1-model_v2	0.564453	0.58954	0.570039	0.569498	0.565302	0.569498	0.569201	0.582846	0.598039	0.590291	0.591797	0.582031	0.606589	0.597679	0.596869	1	0.802908	0.752941	0.686179	0.636008	0.645793	0.666667	0.646484	0.586992	0.558
kluyveromyces_lactis__OG1055__50_493	0.554672	0.570513	0.551383	0.552734	0.541502	0.560784	0.564103	0.581028	0.588119	0.559055	0.555556	0.564356	0.605108	0.604331	0.611111	0.802908	1	0.910891	0.699507	0.65873	0.640316	0.677228	0.668651	0.577997	0.578093
kluyveromyces_marxianus__OG1055__51_2164	0.562624	0.542802	0.566075	0.565476	0.556436	0.576772	0.581028	0.587426	0.60479	0.580392	0.572565	0.571992	0.620758	0.629412	0.619522	0.752941	0.910891	1	0.666667	0.683267	0.663366	0.700397	0.673307	0.539841	0.580645
Calb_AF-Q59XW4-F1-model_v2	0.568665	0.600946	0.590385	0.588571	0.583012	0.582061	0.589595	0.594595	0.609284	0.579655	0.59381	0.574468	0.606526	0.62069	0.61284	0.686179	0.699507	0.666667	1	0.912791	0.73062	0.738281	0.741245	0.577488	0.584158
candida_tropicalis__OG1055__30_3759	0.579256	0.582692	0.594961	0.606654	0.599609	0.595376	0.600775	0.60039	0.623529	0.594175	0.610672	0.583984	0.646365	0.654971	0.632613	0.636008	0.65873	0.683267	0.912791	1	0.744141	0.753937	0.740668	0.545455	0.590818
komagataella_pastoris__OG1055__52_3567	0.589744	0.599617	0.610136	0.617934	0.623782	0.622824	0.627907	0.636187	0.639764	0.623301	0.635827	0.632296	0.654902	0.677606	0.67126	0.645793	0.640316	0.663366	0.73062	0.744141	1	0.7607	0.78501	0.564961	0.618474
ogataea_parapolymorpha__OG1055__104_2950	0.619048	0.609615	0.633333	0.644401	0.636542	0.62768	0.641176	0.644401	0.666004	0.644531	0.653465	0.620079	0.670611	0.687379	0.663366	0.666667	0.677228	0.700397	0.738281	0.753937	0.7607	1	0.8	0.586139	0.616935
pachysolen_tannophilus__OG1055__106_2036	0.613592	0.618042	0.623301	0.626953	0.633333	0.63035	0.636008	0.644531	0.647173	0.62768	0.652174	0.630137	0.671937	0.679688	0.669291	0.646484	0.668651	0.673307	0.741245	0.740668	0.78501	0.8	1	0.561886	0.618
Spom_AF-P78773-F1-model_v2	0.574219	0.595238	0.5625	0.585742	0.579256	0.576699	0.589494	0.565049	0.60039	0.581712	0.582353	0.539961	0.584139	0.599613	0.601167	0.586992	0.577997	0.539841	0.577488	0.545455	0.564961	0.586139	0.561886	1	0.534
candida_apicola__OG1055__13_71	0.56917	0.559687	0.556213	0.55666	0.578218	0.568898	0.579882	0.586139	0.586481	0.566075	0.58483	0.560396	0.553106	0.584158	0.579681	0.558	0.578093	0.580645	0.584158	0.590818	0.618474	0.616935	0.618	0.534	1

## Sheet: D Dendogram columns
icoord,[[55.0, 55.0, 65.0, 65.0], [45.0, 45.0, 60.0, 60.0], [35.0, 35.0, 52.5, 52.5], [25.0, 25.0, 43.75, 43.75], [15.0, 15.0, 34.375, 34.375], [5.0, 5.0, 24.6875, 24.6875], [95.0, 95.0, 105.0, 105.0], [85.0, 85.0, 100.0, 100.0], [75.0, 75.0, 92.5, 92.5], [14.84375,	14.84375, 83.75, 83.75], [135.0, 135.0, 145.0, 145.0], [125.0, 125.0, 140.0, 140.0], [115.0,	115.0, 132.5, 132.5], [165.0, 165.0, 175.0, 175.0], [155.0, 155.0,	170.0, 170.0], [185.0, 185.0, 195.0, 195.0], [215.0,	215.0, 225.0, 225.0], [205.0, 205.0, 220.0, 220.0], [190.0, 190.0, 212.5, 212.5], [162.5, 162.5, 201.25, 201.25], [123.75, 123.75,	181.875, 181.875], [235.0, 235.0, 245.0, 245.0], [152.8125, 152.8125, 240.0, 240.0], [49.296875, 49.296875, 196.40625, 196.40625]]
dcoord,[[0.0, 0.06611272306223186, 0.06611272306223186, 0.0], [0.0, 0.19087125723448264, 0.19087125723448264, 0.06611272306223186], [0.0, 0.2219649589254665, 0.2219649589254665, 0.19087125723448264], [0.0, 0.2588062651550937, 0.2588062651550937, 0.2219649589254665],	[0.0, 0.2836622086581541, 0.2836622086581541, 0.2588062651550937], [0.0, 0.3563963215891721,	0.3563963215891721, 0.2836622086581541], [0.0, 0.3230905143332254,	0.3230905143332254, 0.0], [0.0, 0.33884315610381255,	0.33884315610381255, 0.3230905143332254], [0.0, 0.4137184042363122, 0.4137184042363122, 0.33884315610381255], [0.3563963215891721,	0.5206815473518727, 0.5206815473518727, 0.4137184042363122], [0.0, 0.40914205678505583, 0.40914205678505583, 0.0], [0.0, 0.4123507570042881,	0.4123507570042881,	0.40914205678505583],	[0.0,	0.5820221655181017,	0.5820221655181017,	0.4123507570042881],	[0.0,	0.1632517985914424,	0.1632517985914424,	0.0],	[0.0,	0.3563103854042394,	0.3563103854042394,	0.1632517985914424],	[0.0,	0.16282420896132527,	0.16282420896132527,	0.0],	[0.0,	0.2897710723607444,	0.2897710723607444,	0.0],	[0.0,	0.3312855626469882,	0.3312855626469882,	0.2897710723607444],	[0.16282420896132527,	0.44210417607038344,	0.44210417607038344,	0.3312855626469882],	[0.3563103854042394,	0.6105393283561872,	0.6105393283561872,	0.44210417607038344],	[0.5820221655181017,	0.6648865724954376,	0.6648865724954376,	0.6105393283561872],	[0.0,	0.6716992243184106,	0.6716992243184106,	0.0],	[0.6648865724954376,	0.7343431875374599,
ivl,['23', '0', '24', '22', '15', '9', '12', '5', '18', '13', '20', '8', '16', '7', '21', '2', '10', '11', '1', '6', '14', '17', '19', '3', '4']
leaves,[23, 0, 24, 22, 15, 9, 12, 5, 18, 13, 20, 8, 16, 7, 21, 2, 10, 11, 1, 6, 14, 17, 19, 3, 4]
color_list,['C0', 'C0', 'C0', 'C0', 'C0', 'C0', 'C0', 'C0', 'C0', 'C0', 'C0', 'C0', 'C0', 'C0', 'C0', 'C0', 'C0', 'C0', 'C0', 'C0', 'C0', 'C0', 'C0', 'C0']
leaves_color_list,['C0', 'C0', 'C0', 'C0', 'C0', 'C0', 'C0', 'C0', 'C0', 'C0', 'C0', 'C0', 'C0', 'C0', 'C0', 'C0', 'C0', 'C0', 'C0', 'C0', 'C0', 'C0', 'C0', 'C0', 'C0']
[truncated: 6 more columns]

## Sheet: D Dendogram rows
icoord,[[55.0, 55.0, 65.0, 65.0], [45.0, 45.0, 60.0, 60.0], [35.0, 35.0, 52.5, 52.5], [25.0, 25.0, 43.75, 43.75], [15.0, 15.0, 34.375, 34.375], [5.0, 5.0, 24.6875, 24.6875], [95.0, 95.0, 105.0, 105.0], [85.0, 85.0, 100.0, 100.0], [75.0, 75.0, 92.5, 92.5], [14.84375,	14.84375, 83.75, 83.75], [135.0, 135.0, 145.0, 145.0], [125.0, 125.0, 140.0, 140.0], [115.0,	115.0, 132.5, 132.5], [165.0, 165.0, 175.0, 175.0], [155.0, 155.0,	170.0, 170.0], [185.0, 185.0, 195.0, 195.0], [215.0,	215.0, 225.0, 225.0], [205.0, 205.0, 220.0, 220.0], [190.0, 190.0, 212.5, 212.5], [162.5, 162.5, 201.25, 201.25], [123.75, 123.75,	181.875, 181.875], [235.0, 235.0, 245.0, 245.0], [152.8125, 152.8125, 240.0, 240.0], [49.296875, 49.296875, 196.40625, 196.40625]]
dcoord,[[0.0, 0.06611272306223186, 0.06611272306223186, 0.0], [0.0, 0.19087125723448264, 0.19087125723448264, 0.06611272306223186], [0.0, 0.2219649589254665, 0.2219649589254665, 0.19087125723448264], [0.0, 0.2588062651550937, 0.2588062651550937, 0.2219649589254665],	[0.0, 0.2836622086581541, 0.2836622086581541, 0.2588062651550937], [0.0, 0.3563963215891721,	0.3563963215891721, 0.2836622086581541], [0.0, 0.3230905143332254,	0.3230905143332254, 0.0], [0.0, 0.33884315610381255,	0.33884315610381255, 0.3230905143332254], [0.0, 0.4137184042363122, 0.4137184042363122, 0.33884315610381255], [0.3563963215891721,	0.5206815473518727, 0.5206815473518727, 0.4137184042363122], [0.0, 0.40914205678505583, 0.40914205678505583, 0.0], [0.0, 0.4123507570042881,	0.4123507570042881,	0.40914205678505583],	[0.0,	0.5820221655181017,	0.5820221655181017,	0.4123507570042881],	[0.0,	0.1632517985914424,	0.1632517985914424,	0.0],	[0.0,	0.3563103854042394,	0.3563103854042394,	0.1632517985914424],	[0.0,	0.16282420896132527,	0.16282420896132527,	0.0],	[0.0,	0.2897710723607444,	0.2897710723607444,	0.0],	[0.0,	0.3312855626469882,	0.3312855626469882,	0.2897710723607444],	[0.16282420896132527,	0.44210417607038344,	0.44210417607038344,	0.3312855626469882],	[0.3563103854042394,	0.6105393283561872,	0.6105393283561872,	0.44210417607038344],	[0.5820221655181017,	0.6648865724954376,	0.6648865724954376,	0.6105393283561872],	[0.0,	0.6716992243184106,	0.6716992243184106,	0.0],	[0.6648865724954376,	0.7343431875374599,
ivl,['23', '0', '24', '22', '15', '9', '12', '5', '18', '13', '20', '8', '16', '7', '21', '2', '10', '11', '1', '6', '14', '17', '19', '3', '4']
leaves,[23, 0, 24, 22, 15, 9, 12, 5, 18, 13, 20, 8, 16, 7, 21, 2, 10, 11, 1, 6, 14, 17, 19, 3, 4]
color_list,['C0', 'C0', 'C0', 'C0', 'C0', 'C0', 'C0', 'C0', 'C0', 'C0', 'C0', 'C0', 'C0', 'C0', 'C0', 'C0', 'C0', 'C0', 'C0', 'C0', 'C0', 'C0', 'C0', 'C0']
leaves_color_list,['C0', 'C0', 'C0', 'C0', 'C0', 'C0', 'C0', 'C0', 'C0', 'C0', 'C0', 'C0', 'C0', 'C0', 'C0', 'C0', 'C0', 'C0', 'C0', 'C0', 'C0', 'C0', 'C0', 'C0', 'C0']
[truncated: 6 more columns]

## Sheet: E
	Acs1p	Acs2p
REF_Scer_AF-P52910-F1-model_v2	0.58954	1
zygosaccharomyces_rouxii__OG1055__342_449	0.568093	0.817844
vanderwaltozyma_polyspora__OG1055__136_3677	0.563218	0.837037
kluyveromyces_lactis__OG1055__50_1591	0.566474	0.835185
kluyveromyces_marxianus__OG1055__51_4133	0.563462	0.838951
lachancea_thermotolerans__OG1055__64_3176	0.561776	0.817164
hanseniaspora_osmophila_160519__OG1055__247_4836	0.555556	0.772556
candida_tropicalis__OG1055__30_351	0.579961	0.669811
komagataella_pastoris__OG1055__52_1802	0.580952	0.688433
ogataea_parapolymorpha__OG1055__104_3115	0.586538	0.6926
pachysolen_tannophilus__OG1055__106_3022	0.595745	0.706215
geotrichum_candidum__OG1055__43_2810	0.598456	0.654275
lipomyces_starkeyi__OG1055__66_3192	0.600768	0.638734
tortispora_caseinolytica__OG1055__134_1019	0.595703	0.63138
Spom_AF-P78773-F1-model_v2	0.585875	0.595238
geotrichum_candidum__OG1055__43_699	0.579961	0.573308
candida_apicola__OG1055__13_71	0.551181	0.559687
komagataella_pastoris__OG1055__52_3567	0.638623	0.599617
ogataea_parapolymorpha__OG1055__104_2950	0.651685	0.609615
pachysolen_tannophilus__OG1055__106_2036	0.645349	0.618042
REF_Scer_AF-Q01574-F1-model_v2	1	0.58954
kluyveromyces_lactis__OG1055__50_493	0.795699	0.570513
kluyveromyces_marxianus__OG1055__51_2164	0.748603	0.542802
candida_tropicalis__OG1055__30_3759	0.624762	0.582692
Calb_AF-Q59XW4-F1-model_v2	0.676056	0.600946
