# Supplementary material for: The role of metabolism in shaping enzyme structures over 400 million years
Source: Nature. 2025 Jul 9;644(8075):280–9. doi: 10.1038/s41586-025-09205-6 (PMC12328220; doi:10.1038/s41586-025-09205-6)
Supplement: Supplementary file 12 — Source Data Extended Data Fig. 3 [file 41586_2025_9205_MOESM12_ESM.xlsx]

## Sheet: A
TCA cycle, aerobic respiration	spw of TCA cycle and glyoxylate cycle	gluconeogenesis I	glycolysis I (from glucose 6-phosphate)	L-lysine biosyn. IV	spw of glutamate biosyn.	spw of branched chain amino acid biosyn.	spw of histidine, purine, and pyrimidine biosyn.	spw of purine biosyn. and salvage pathways	spw of purine nucleotides de novo biosyn. II	de novo biosyn. of purine nucleotides	spw of guanosine nucleotides de novo biosyn. II	id
True	True	False	False	False	False	False	False	False	False	False	False	YOR136W
True	True	False	False	False	False	False	False	False	False	False	False	YKL085W
True	True	False	False	False	False	False	False	False	False	False	False	YFL018C
True	True	False	False	False	False	False	False	False	False	False	False	YNL037C
True	True	False	False	False	False	False	False	False	False	False	False	YDR148C
True	True	False	False	False	False	False	False	False	False	False	False	YIL125W
True	True	True	False	False	False	False	False	False	False	False	False	YBR218C
True	True	False	False	False	False	False	False	False	False	False	False	YKL141W
True	True	True	False	False	False	False	False	False	False	False	False	YKL029C
True	True	False	False	False	False	False	False	False	False	False	False	YJL045W
True	True	True	False	False	False	False	False	False	False	False	False	YGL062W
True	True	False	False	False	False	False	False	False	False	False	False	YLL041C
True	True	False	False	False	False	False	False	False	False	False	False	YPR001W
True	True	False	False	False	False	False	False	False	False	False	False	YOR142W
True	True	False	False	False	False	False	False	False	False	False	False	YLR304C
True	True	False	False	False	False	False	False	False	False	False	False	YDR178W
True	True	False	False	False	False	False	False	False	False	False	False	YGR244C
True	True	False	False	False	False	False	False	False	False	False	False	YKL148C
True	True	False	False	False	False	False	False	False	False	False	False	YNR001C
True	True	False	False	False	False	False	False	False	False	False	False	YJL200C
True	True	False	False	False	False	False	False	False	False	False	False	YPL262W
False	True	False	False	False	False	False	False	False	False	False	False	YNL117W
False	True	False	False	False	False	False	False	False	False	False	False	YIR031C
False	True	True	False	False	False	False	False	False	False	False	False	YOL126C
False	True	False	False	False	False	False	False	False	False	False	False	YER065C
False	True	False	False	False	False	False	False	False	False	False	False	YCR005C
False	True	False	False	False	False	False	False	False	False	False	False	YDL078C
False	False	True	True	False	False	False	False	False	False	False	False	YJL052W
False	False	True	True	False	False	False	False	False	False	False	False	YKL060C
False	False	True	True	False	False	False	False	False	False	False	False	YHR174W
False	False	True	True	False	False	False	False	False	False	False	False	YGR254W
False	False	True	True	False	False	False	False	False	False	False	False	YKL152C
False	False	True	False	False	False	False	False	False	False	False	False	YKR097W
False	False	True	True	False	False	False	False	False	False	False	False	YGR192C
False	False	True	True	False	False	False	False	False	False	False	False	YJR009C
False	False	True	True	False	False	False	False	False	False	False	False	YBR196C
False	False	True	True	False	False	False	False	False	False	False	False	YCR012W
False	False	True	True	False	False	False	False	False	False	False	False	YLR377C
False	False	False	True	False	False	False	False	False	False	False	False	YDR050C
False	False	False	True	False	False	False	False	False	False	False	False	YOR347C
False	False	False	True	False	False	False	False	False	False	False	False	YMR205C
False	False	False	True	False	False	False	False	False	False	False	False	YGR240C
False	False	False	True	False	False	False	False	False	False	False	False	YAL038W
False	False	False	False	True	False	False	False	False	False	False	False	YNR050C
False	False	False	False	True	False	False	False	False	False	False	False	YBR115C
False	False	False	False	True	False	False	False	False	False	False	False	YDR234W
False	False	False	False	True	False	False	False	False	False	False	False	YIL094C
False	False	False	False	True	False	False	False	False	False	False	False	YDL131W
False	False	False	False	True	False	False	False	False	False	False	False	YIR034C
False	False	False	False	True	False	False	False	False	False	False	False	YDL182W
False	False	False	False	False	True	False	False	False	False	False	False	YDL171C
False	False	False	False	False	True	False	False	False	False	False	False	YDL066W
False	False	False	False	False	True	False	False	False	False	False	False	YAL062W
False	False	False	False	False	True	False	False	False	False	False	False	YNL009W
False	False	False	False	False	True	False	False	False	False	False	False	YLR174W
False	False	False	False	False	True	False	False	False	False	False	False	YPR035W
False	False	False	False	False	True	False	False	False	False	False	False	YOR375C
False	False	False	False	False	False	True	False	False	False	False	False	YCL018W
False	False	False	False	False	False	True	False	False	False	False	False	YNL104C
False	False	False	False	False	False	True	False	False	False	False	False	YOR108W
False	False	False	False	False	False	True	False	False	False	False	False	YER086W
False	False	False	False	False	False	True	False	False	False	False	False	YHR208W
False	False	False	False	False	False	True	False	False	False	False	False	YLR355C
False	False	False	False	False	False	True	False	False	False	False	False	YCL009C
False	False	False	False	False	False	True	False	False	False	False	False	YMR108W
False	False	False	False	False	False	True	False	False	False	False	False	YJR148W
False	False	False	False	False	False	True	False	False	False	False	False	YGL009C
False	False	False	False	False	False	True	False	False	False	False	False	YJR016C
False	False	False	False	False	False	False	True	False	False	False	False	YHL011C
False	False	False	False	False	False	False	True	True	True	True	False	YOR128C
False	False	False	False	False	False	False	True	True	True	True	False	YLR359W
False	False	False	False	False	False	False	True	False	False	False	False	YER099C
False	False	False	False	False	False	False	True	True	True	True	True	YLR043C
False	False	False	False	False	False	False	True	True	True	True	True	YLR432W
False	False	False	False	False	False	False	True	False	False	False	False	YEL021W
False	False	False	False	False	False	False	True	False	False	False	False	YJL130C
False	False	False	False	False	False	False	True	False	False	False	False	YKL216W
False	False	False	False	False	False	False	True	False	False	False	False	YIL116W
False	False	False	False	False	False	False	True	False	False	False	False	YER055C
False	False	False	False	False	False	False	True	True	True	True	False	YAR015W
False	False	False	False	False	False	False	True	True	True	True	True	YMR217W
False	False	False	False	False	False	False	True	True	True	True	True	YHR216W
False	False	False	False	False	False	False	True	True	True	True	True	YML056C
False	False	False	False	False	False	False	True	False	False	False	False	YBR248C
False	False	False	False	False	False	False	True	True	True	True	False	YMR120C
False	False	False	False	False	False	False	True	True	True	True	True	YCR083W
False	False	False	False	False	False	False	True	True	True	True	True	YKL067W
False	False	False	False	False	False	False	True	False	False	False	False	YFR025C
False	False	False	False	False	False	False	True	False	False	False	False	YOL061W
False	False	False	False	False	False	False	True	True	True	True	True	YGR180C
False	False	False	False	False	False	False	True	False	False	False	False	YML106W
False	False	False	False	False	False	False	True	False	False	False	False	YBL068W
False	False	False	False	False	False	False	True	False	False	False	False	YIL020C
False	False	False	False	False	False	False	True	True	True	True	True	YER070W
False	False	False	False	False	False	False	True	True	True	True	True	YDR454C
False	False	False	False	False	False	False	True	True	True	True	True	YGR209C
False	False	False	False	False	False	False	True	False	False	False	False	YCL030C
False	False	False	False	False	False	False	True	True	True	True	False	YLR028C
False	False	False	False	False	False	False	True	False	False	False	False	YKL181W
False	False	False	False	False	False	False	True	False	False	False	False	YOR202W
False	False	False	False	False	False	False	True	False	False	False	False	YMR271C
False	False	False	False	False	False	False	True	True	True	True	False	YDR408C
False	False	False	False	False	False	False	True	True	True	True	True	YJL026W
False	False	False	False	False	False	False	True	False	False	False	False	YJR103W
False	False	False	False	False	False	False	True	True	True	True	False	YER170W
False	False	False	False	False	False	False	True	True	True	True	False	YGL234W
False	False	False	False	False	False	False	True	False	False	False	False	YKL024C
False	False	False	False	False	False	False	True	False	False	False	False	YLR420W
False	False	False	False	False	False	False	True	True	True	True	True	YIL066C
False	False	False	False	False	False	False	True	False	False	False	False	YBL039C
False	False	False	False	False	False	False	True	True	True	True	False	YNL220W
False	False	False	False	False	False	False	True	True	True	True	False	YDR226W
False	False	False	False	False	False	False	True	True	True	True	False	YMR300C
False	False	False	False	False	False	False	True	True	True	True	False	YGR061C
False	False	False	False	False	False	False	False	True	False	False	False	YNL141W
False	False	False	False	False	False	False	False	True	False	False	False	YML022W
False	False	False	False	False	False	False	False	True	False	False	False	YDR399W
False	False	False	False	False	False	False	False	True	False	False	False	YDL238C
False	False	False	False	False	False	False	False	True	False	False	False	YJR133W
False	False	False	False	False	False	False	False	True	False	False	False	YDR441C
False	False	False	False	False	False	False	False	True	False	False	False	YOR155C
False	False	False	False	False	False	False	False	True	False	False	False	YLR209C
False	False	False	False	False	False	False	False	True	False	False	False	YJR105W
False	False	False	False	False	False	False	False	True	False	False	False	YML035C

## Sheet: B red
	log10(p_adj_top)	N	AUC_top
EC 1 Oxidoreductase [UniProt]	-1.3476	119	0.597438
Gluconeogenesis I [Pathways]	-3.41611	14	0.895562
Glycolysis I (from glucose 6-phosphate) [Pathways]	-2.29457	15	0.828923
Spw of glutamate biosynthesis [Pathways]	-2.3361	7	0.835796
Spw of branched chain amino acid biosynthesis [Pathways]	-1.65052	11	0.830993
Spw of histidine, purine, and pyrimidine biosynthesis [Pathways]	-2.09634	44	0.714246
Spw of purine nucleotides de novo biosynthesis II [Pathways]	-2.037	24	0.72929
Spw of purine biosynthesis and salvage pathways [Pathways]	-1.38686	33	0.676992
De novo biosynthesis of purine nucleotides [Pathways]	-2.037	24	0.72929
Spw of guanosine nucleotides de novo biosynthesis II [Pathways]	-1.41429	12	0.714055
L-lysine biosynthesis IV [Pathways]	-1.62654	7	0.814176
TCA cycle, aerobic respiration [Pathways]	-2.037	21	0.745876
Spw of TCA cycle and glyoxylate cycle [Pathways]	-1.55982	26	0.720982
Plasma membrane [GO_slim]	-3.4239	26	0.729775
Generation of precursor metabolites and energy [GO_slim]	-2.53434	75	0.627372
Nucleobase-containing small molecule metabolic process [GO_slim]	-1.32669	125	0.599089

## Sheet: B blue
	log10(p_adj_flop)	N	AUC_flop
EC 3 Hydrolases [UniProt]	-1.67941	55	0.714461
Lipid metabolic process [GO_slim]	-1.88892	95	0.684526

## Sheet: B raw data red
	EC_1 1 [CAT from_uniprot]	gluconeogenesis I [CAT Pathways]	glycolysis I (from glucose 6-phosphate) [CAT Pathways]	superpathway of glutamate biosynthesis [CAT Pathways]	superpathway of branched chain amino acid biosynthesis [CAT Pathways]	superpathway of histidine, purine, and pyrimidine biosynthesis [CAT Pathways]	superpathway of purine nucleotides de novo biosynthesis II [CAT Pathways]	superpathway of purine biosynthesis and salvage pathways [CAT Pathways]	de novo biosynthesis of purine nucleotides [CAT Pathways]	superpathway of guanosine nucleotides de novo biosynthesis II [CAT Pathways]	L-lysine biosynthesis IV [CAT Pathways]	TCA cycle, aerobic respiration [CAT Pathways]	superpathway of TCA cycle and glyoxylate cycle [CAT Pathways]	GO:0005886 [CAT GO_slim]	GO:0006091 [CAT GO_slim]	GO:0055086 [CAT GO_slim]	EC_1 3 [CAT from_uniprot]	GO:0006629 [CAT GO_slim]	Mean(Conservation Rate) [ALL]	Top 25%	Lowest 25%
OG4352_REF_Scer_AF-P00127-F1-model_v2															1	1			0.487109		1
OG3208_REF_Scer_AF-P00128-F1-model_v2															1	1			0.600053
OG1016_REF_Scer_AF-P00330-F1-model_v2	1													1	1	1			0.748469	1
OG1016_REF_Scer_AF-P00331-F1-model_v2	1															1			0.748866	1
OG1145_REF_Scer_AF-P00358-F1-model_v2	1	1	1											1	1	1			0.78802	1
OG1145_REF_Scer_AF-P00359-F1-model_v2	1	1	1											1	1	1			0.793993	1
OG1145_REF_Scer_AF-P00360-F1-model_v2	1	1	1											1	1	1			0.776403	1
OG4316_REF_Scer_AF-P00424-F1-model_v2															1	1			0.534953		1
OG4316_REF_Scer_AF-P00425-F1-model_v2															1	1			0.552747
OG2714_REF_Scer_AF-P00427-F1-model_v2															1	1			0.790822	1
OG1979_REF_Scer_AF-P00445-F1-model_v2	1														1				0.717187	1
OG3185_REF_Scer_AF-P00447-F1-model_v2	1																		0.675036
OG5441_REF_Scer_AF-P00724-F1-model_v2																	1		0.526139		1
OG2936_REF_Scer_AF-P00812-F1-model_v2																	1		0.60505
OG1416_REF_Scer_AF-P00890-F1-model_v2												1	1		1				0.813692	1
OG1193_REF_Scer_AF-P00924-F1-model_v2		1	1											1	1	1			0.785798	1
OG2197_REF_Scer_AF-P00942-F1-model_v2			1											1	1	1			0.718194	1
OG1032_REF_Scer_AF-P03965-F1-model_v2																			0.74802	1
OG4751_REF_Scer_AF-P04039-F1-model_v2															1	1			0.57485
OG4231_REF_Scer_AF-P04385-F1-model_v2																			0.579764
OG3994_REF_Scer_AF-P04397-F1-model_v2																			0.614917
OG1208_REF_Scer_AF-P04806-F1-model_v2															1	1			0.659072
OG1208_REF_Scer_AF-P04807-F1-model_v2															1	1			0.673189
OG1617_REF_Scer_AF-P05150-F1-model_v2																			0.650927
OG3877_REF_Scer_AF-P05374-F1-model_v2																		1	0.446828		1
OG2645_REF_Scer_AF-P05375-F1-model_v2																		1	0.573514
OG1944_REF_Scer_AF-P06106-F1-model_v2														1					0.744286	1
OG5404_REF_Scer_AF-P06115-F1-model_v2	1																		0.624438
OG1060_REF_Scer_AF-P06169-F1-model_v2															1	1			0.67357
OG1115_REF_Scer_AF-P06208-F1-model_v2					1														0.719437	1
OG2655_REF_Scer_AF-P06633-F1-model_v2						1													0.768682	1
OG1414_REF_Scer_AF-P06700-F1-model_v2																			0.608546
OG2841_REF_Scer_AF-P06738-F1-model_v2															1				0.723009	1
OG2248_REF_Scer_AF-P07143-F1-model_v2															1	1			0.820567	1
OG2740_REF_Scer_AF-P07170-F1-model_v2						1	1	1	1							1			0.781307	1
OG1016_REF_Scer_AF-P07246-F1-model_v2	1														1	1			0.747567	1
OG4118_REF_Scer_AF-P07255-F1-model_v2															1	1			0.530788		1
OG4150_REF_Scer_AF-P07256-F1-model_v2															1				0.518819		1
OG2006_REF_Scer_AF-P07257-F1-model_v2															1	1			0.489216		1
OG2721_REF_Scer_AF-P07258-F1-model_v2																			0.707601
OG1892_REF_Scer_AF-P07262-F1-model_v2	1			1															0.738943	1
OG1595_REF_Scer_AF-P07275-F1-model_v2	1																		0.662288
OG1685_REF_Scer_AF-P07991-F1-model_v2																			0.689065
OG1012_REF_Scer_AF-P08004-F1-model_v2														1					0.522475		1
OG1564_REF_Scer_AF-P08019-F1-model_v2															1		1		0.429767		1
OG3575_REF_Scer_AF-P08067-F1-model_v2															1	1			0.780641	1
OG1218_REF_Scer_AF-P08417-F1-model_v2												1	1		1				0.741974	1
OG4707_REF_Scer_AF-P08431-F1-model_v2																			0.645691
OG3445_REF_Scer_AF-P08432-F1-model_v2																			0.598228
OG3006_REF_Scer_AF-P08465-F1-model_v2																			0.670221
OG4360_REF_Scer_AF-P08525-F1-model_v2															1	1			0.616483
OG2365_REF_Scer_AF-P08536-F1-model_v2																			0.701874
OG1416_REF_Scer_AF-P08679-F1-model_v2													1						0.737667	1
OG1815_REF_Scer_AF-P09201-F1-model_v2		1	1														1		0.703115
OG2629_REF_Scer_AF-P09368-F1-model_v2	1																		0.527842		1
OG1052_REF_Scer_AF-P09440-F1-model_v2																			0.663482
OG1629_REF_Scer_AF-P09624-F1-model_v2	1											1	1						0.736258	1
OG1357_REF_Scer_AF-P0CF18-F1-model_v2																			0.604139
OG4346_REF_Scer_AF-P10174-F1-model_v2															1	1			0.555262
OG1516_REF_Scer_AF-P10659-F1-model_v2																			0.819615	1
OG1881_REF_Scer_AF-P10963-F1-model_v2		1																	0.754558	1
OG1313_REF_Scer_AF-P11154-F1-model_v2		1										1	1						0.787702	1
OG1333_REF_Scer_AF-P11412-F1-model_v2	1															1			0.667376
OG3214_REF_Scer_AF-P11986-F1-model_v2																			0.698937
OG1360_REF_Scer_AF-P12683-F1-model_v2	1																	1	0.584842
OG1360_REF_Scer_AF-P12684-F1-model_v2	1																	1	0.525223		1
OG2071_REF_Scer_AF-P12695-F1-model_v2																			0.663773
OG4231_REF_Scer_AF-P13045-F1-model_v2																			0.551238
OG2214_REF_Scer_AF-P13259-F1-model_v2																		1	0.756402	1
OG1674_REF_Scer_AF-P13298-F1-model_v2						1										1			0.688735
OG1122_REF_Scer_AF-P13711-F1-model_v2	1																	1	0.523352		1
OG2032_REF_Scer_AF-P14843-F1-model_v2																			0.735854	1
OG1667_REF_Scer_AF-P15019-F1-model_v2																1			0.727305	1
OG1310_REF_Scer_AF-P15202-F1-model_v2	1																		0.651071
OG1622_REF_Scer_AF-P15274-F1-model_v2								1								1	1		0.719986	1
OG3001_REF_Scer_AF-P15807-F1-model_v2																			0.393074		1
OG2807_REF_Scer_AF-P16387-F1-model_v2	1																		0.783615	1
OG1060_REF_Scer_AF-P16467-F1-model_v2															1	1			0.656848
OG1054_REF_Scer_AF-P16861-F1-model_v2			1												1	1			0.637665
OG1054_REF_Scer_AF-P16862-F1-model_v2			1												1	1			0.646904
OG1835_REF_Scer_AF-P17505-F1-model_v2	1											1	1		1				0.725024	1
OG1157_REF_Scer_AF-P17649-F1-model_v2																			0.6469
OG1567_REF_Scer_AF-P17695-F1-model_v2	1																		0.55442
OG1329_REF_Scer_AF-P17709-F1-model_v2														1	1	1			0.615073
OG1468_REF_Scer_AF-P17898-F1-model_v2																		1	0.522262		1
OG2871_REF_Scer_AF-P18408-F1-model_v2	1																		0.642127
OG3062_REF_Scer_AF-P18900-F1-model_v2																			0.676101
OG1924_REF_Scer_AF-P19262-F1-model_v2												1	1		1				0.769331	1
OG1516_REF_Scer_AF-P19358-F1-model_v2																			0.818646	1
OG1039_REF_Scer_AF-P19414-F1-model_v2												1	1		1				0.702999
OG2218_REF_Scer_AF-P20049-F1-model_v2	1																		0.669619
OG2182_REF_Scer_AF-P20485-F1-model_v2																		1	0.494589		1
OG1585_REF_Scer_AF-P20967-F1-model_v2	1											1	1		1				0.755318	1
OG2912_REF_Scer_AF-P21182-F1-model_v2																			0.531809		1
OG1070_REF_Scer_AF-P21524-F1-model_v2	1					1	1	1	1	1						1			0.740618	1
OG1070_REF_Scer_AF-P21672-F1-model_v2	1					1	1	1	1	1						1			0.719865	1
OG2704_REF_Scer_AF-P21801-F1-model_v2	1											1	1		1				0.812978	1
OG1170_REF_Scer_AF-P21826-F1-model_v2													1						0.665112
OG1056_REF_Scer_AF-P21954-F1-model_v2	1			1															0.754088	1
OG1468_REF_Scer_AF-P22140-F1-model_v2																		1	0.522301		1
OG1631_REF_Scer_AF-P22217-F1-model_v2						1	1	1	1	1									0.617062
OG4744_REF_Scer_AF-P22289-F1-model_v2															1	1			0.57499
OG1631_REF_Scer_AF-P22803-F1-model_v2						1	1	1	1	1									0.602122
OG1266_REF_Scer_AF-P23337-F1-model_v2															1				0.748817	1
OG1640_REF_Scer_AF-P23501-F1-model_v2																	1	1	0.456115		1
OG1730_REF_Scer_AF-P25087-F1-model_v2																		1	0.685642
OG3221_REF_Scer_AF-P25335-F1-model_v2																	1		0.617774
OG3021_REF_Scer_AF-P25358-F1-model_v2																		1	0.678508
OG4758_REF_Scer_AF-P25372-F1-model_v2						1	1	1	1	1									0.477232		1
OG1567_REF_Scer_AF-P25373-F1-model_v2	1																		0.540205
OG2577_REF_Scer_AF-P25605-F1-model_v2					1														0.719832	1
OG1060_REF_Scer_AF-P26263-F1-model_v2																			0.653601
OG5118_REF_Scer_AF-P26364-F1-model_v2						1	1	1	1							1			0.600282
OG1266_REF_Scer_AF-P27472-F1-model_v2															1				0.745137	1
OG2183_REF_Scer_AF-P27515-F1-model_v2																			0.580577
OG2903_REF_Scer_AF-P27680-F1-model_v2																			0.527958		1
OG1364_REF_Scer_AF-P27796-F1-model_v2																		1	0.650851
OG2099_REF_Scer_AF-P28240-F1-model_v2													1						0.675582
OG1500_REF_Scer_AF-P28274-F1-model_v2						1										1		1	0.746794	1
OG1303_REF_Scer_AF-P28496-F1-model_v2																		1	0.602624
OG2677_REF_Scer_AF-P28834-F1-model_v2	1											1	1		1				0.701842
OG1230_REF_Scer_AF-P29465-F1-model_v2																			0.675546
OG1674_REF_Scer_AF-P30402-F1-model_v2						1										1			0.628036
OG1240_REF_Scer_AF-P30624-F1-model_v2														1					0.587139
OG1170_REF_Scer_AF-P30952-F1-model_v2													1						0.680425
OG1634_REF_Scer_AF-P31688-F1-model_v2																	1		0.581873
OG2906_REF_Scer_AF-P32178-F1-model_v2																			0.645487
OG2455_REF_Scer_AF-P32190-F1-model_v2																			0.600317
OG3100_REF_Scer_AF-P32191-F1-model_v2	1															1			0.610437
OG1744_REF_Scer_AF-P32264-F1-model_v2																			0.670516
OG1313_REF_Scer_AF-P32327-F1-model_v2		1										1	1						0.790749	1
OG5490_REF_Scer_AF-P32340-F1-model_v2	1														1	1			0.716977	1
OG2353_REF_Scer_AF-P32352-F1-model_v2																		1	0.62284
OG2465_REF_Scer_AF-P32353-F1-model_v2	1																	1	0.620357
OG1337_REF_Scer_AF-P32356-F1-model_v2																	1		0.682813
OG3304_REF_Scer_AF-P32375-F1-model_v2																	1		0.571078
OG2123_REF_Scer_AF-P32378-F1-model_v2																			0.629246
OG4605_REF_Scer_AF-P32419-F1-model_v2	1												1			1		1	0.540916
OG4665_REF_Scer_AF-P32449-F1-model_v2																			0.727034	1
OG4275_REF_Scer_AF-P32451-F1-model_v2																			0.71538	1
OG3683_REF_Scer_AF-P32459-F1-model_v2																			0.522796		1
OG1955_REF_Scer_AF-P32461-F1-model_v2																			0.519192		1
OG2098_REF_Scer_AF-P32462-F1-model_v2	1																	1	0.61856
OG1697_REF_Scer_AF-P32469-F1-model_v2																			0.763096	1
OG1959_REF_Scer_AF-P32473-F1-model_v2	1																		0.774985	1
OG1168_REF_Scer_AF-P32528-F1-model_v2																			0.413832		1
OG3319_REF_Scer_AF-P32626-F1-model_v2																	1		0.527158		1
OG1746_REF_Scer_AF-P32642-F1-model_v2																			0.598096
OG1521_REF_Scer_AF-P32771-F1-model_v2	1																		0.708808
OG1659_REF_Scer_AF-P32775-F1-model_v2															1				0.708529
OG1081_REF_Scer_AF-P32784-F1-model_v2																		1	0.534219		1
OG2397_REF_Scer_AF-P32796-F1-model_v2																			0.505906		1
OG4555_REF_Scer_AF-P32799-F1-model_v2															1				0.536322
OG1502_REF_Scer_AF-P33300-F1-model_v2																		1	0.631723
OG1471_REF_Scer_AF-P33333-F1-model_v2																		1	0.51438		1
OG1302_REF_Scer_AF-P33401-F1-model_v2															1				0.686994
OG2048_REF_Scer_AF-P33412-F1-model_v2																		1	0.480236		1
OG1337_REF_Scer_AF-P35172-F1-model_v2																	1		0.666088
OG4250_REF_Scer_AF-P35731-F1-model_v2	1														1			1	0.38438		1
OG3063_REF_Scer_AF-P36010-F1-model_v2						1	1	1	1	1						1			0.714424	1
OG1276_REF_Scer_AF-P36013-F1-model_v2	1	1										1	1						0.677435
OG2084_REF_Scer_AF-P36024-F1-model_v2																1			0.676332
OG4524_REF_Scer_AF-P36143-F1-model_v2															1				0.380647		1
OG1081_REF_Scer_AF-P36148-F1-model_v2																		1	0.486745		1
OG1966_REF_Scer_AF-P36150-F1-model_v2																			0.530174		1
OG1302_REF_Scer_AF-P37012-F1-model_v2															1				0.705195
OG2262_REF_Scer_AF-P37254-F1-model_v2																			0.512004		1
OG1030_REF_Scer_AF-P37291-F1-model_v2														1					0.701546
OG1030_REF_Scer_AF-P37292-F1-model_v2																			0.636864
OG1287_REF_Scer_AF-P37298-F1-model_v2												1	1		1	1			0.469603		1
OG4552_REF_Scer_AF-P37299-F1-model_v2															1	1			0.483461		1
OG1129_REF_Scer_AF-P37303-F1-model_v2																			0.631592
OG1322_REF_Scer_AF-P38009-F1-model_v2						1	1	1	1					1		1			0.821329	1
OG2588_REF_Scer_AF-P38063-F1-model_v2						1													0.786341	1
OG1977_REF_Scer_AF-P38066-F1-model_v2																	1		0.720899	1
OG1126_REF_Scer_AF-P38067-F1-model_v2	1																		0.598197
OG2573_REF_Scer_AF-P38075-F1-model_v2	1																		0.647605
OG1016_REF_Scer_AF-P38113-F1-model_v2	1														1	1			0.663825
OG4312_REF_Scer_AF-P38115-F1-model_v2	1																		0.52563		1
OG2882_REF_Scer_AF-P38122-F1-model_v2																			0.466571		1
OG1497_REF_Scer_AF-P38143-F1-model_v2	1																		0.698712
OG3935_REF_Scer_AF-P38169-F1-model_v2	1															1			0.531186		1
OG3242_REF_Scer_AF-P38179-F1-model_v2																		1	0.455616		1
OG2044_REF_Scer_AF-P38225-F1-model_v2														1				1	0.539838
OG4959_REF_Scer_AF-P38286-F1-model_v2	1																	1	0.605666
OG1502_REF_Scer_AF-P38287-F1-model_v2																		1	0.624078
OG1306_REF_Scer_AF-P38298-F1-model_v2																	1	1	0.492561		1
OG3350_REF_Scer_AF-P38332-F1-model_v2																	1		0.476721		1
OG2588_REF_Scer_AF-P38620-F1-model_v2						1													0.787694	1
OG1500_REF_Scer_AF-P38627-F1-model_v2						1										1		1	0.730825	1
OG2968_REF_Scer_AF-P38689-F1-model_v2						1													0.845347	1
OG1744_REF_Scer_AF-P38690-F1-model_v2																			0.599325
OG4583_REF_Scer_AF-P38710-F1-model_v2																	1		0.55242
OG1022_REF_Scer_AF-P38715-F1-model_v2	1																		0.591848
OG1488_REF_Scer_AF-P38720-F1-model_v2	1															1			0.809407	1
OG2647_REF_Scer_AF-P38787-F1-model_v2	1																		0.361302		1
OG1365_REF_Scer_AF-P38816-F1-model_v2	1																		0.772693	1
OG3639_REF_Scer_AF-P38840-F1-model_v2																			0.443729		1
OG3991_REF_Scer_AF-P38858-F1-model_v2																1	1		0.500426		1
OG4624_REF_Scer_AF-P38954-F1-model_v2																		1	0.517422		1
OG4185_REF_Scer_AF-P38986-F1-model_v2																	1		0.595823
OG1615_REF_Scer_AF-P38992-F1-model_v2	1																	1	0.590735
OG1240_REF_Scer_AF-P39002-F1-model_v2																		1	0.568539
OG2394_REF_Scer_AF-P39006-F1-model_v2																		1	0.641584
OG1087_REF_Scer_AF-P39518-F1-model_v2																		1	0.460435		1
OG2215_REF_Scer_AF-P39525-F1-model_v2																		1	0.525507		1
OG1039_REF_Scer_AF-P39533-F1-model_v2												1	1						0.662471
OG3767_REF_Scer_AF-P39683-F1-model_v2																1			0.603914
OG2147_REF_Scer_AF-P39692-F1-model_v2	1																		0.46155		1
OG1892_REF_Scer_AF-P39708-F1-model_v2	1			1															0.728364	1
OG1694_REF_Scer_AF-P39713-F1-model_v2	1																		0.509015		1
OG1694_REF_Scer_AF-P39714-F1-model_v2	1																		0.509253		1
OG3429_REF_Scer_AF-P39726-F1-model_v2																			0.523732		1
OG1273_REF_Scer_AF-P40012-F1-model_v2	1																		0.41281		1
OG4391_REF_Scer_AF-P40017-F1-model_v2																			0.50452		1
OG1021_REF_Scer_AF-P40047-F1-model_v2	1																		0.634979
OG1433_REF_Scer_AF-P40054-F1-model_v2	1																		0.780311	1
OG3416_REF_Scer_AF-P40099-F1-model_v2																			0.396225		1
OG3909_REF_Scer_AF-P40319-F1-model_v2																		1	0.66981
OG3000_REF_Scer_AF-P40350-F1-model_v2																			0.58554
OG2738_REF_Scer_AF-P40351-F1-model_v2																		1	0.609338
OG3241_REF_Scer_AF-P40363-F1-model_v2																	1		0.573971
OG1254_REF_Scer_AF-P40395-F1-model_v2																			0.354468		1
OG1004_REF_Scer_AF-P40459-F1-model_v2																			0.549115
OG2808_REF_Scer_AF-P40471-F1-model_v2	1																	1	0.544221
OG1854_REF_Scer_AF-P40487-F1-model_v2																			0.732067	1
OG1433_REF_Scer_AF-P40510-F1-model_v2	1																		0.773788	1
OG1497_REF_Scer_AF-P40581-F1-model_v2	1																		0.729203	1
OG3630_REF_Scer_AF-P40582-F1-model_v2														1					0.478254		1
OG2684_REF_Scer_AF-P41735-F1-model_v2	1																		0.657728
OG3581_REF_Scer_AF-P41835-F1-model_v2																			0.508013		1
OG1180_REF_Scer_AF-P41903-F1-model_v2																	1	1	0.391174		1
OG1137_REF_Scer_AF-P41911-F1-model_v2	1															1			0.660104
OG1684_REF_Scer_AF-P41921-F1-model_v2	1																		0.700355
OG1056_REF_Scer_AF-P41939-F1-model_v2	1			1															0.750871	1
OG3151_REF_Scer_AF-P42826-F1-model_v2																			0.526953		1
OG5096_REF_Scer_AF-P42883-F1-model_v2																			0.804829	1
OG3336_REF_Scer_AF-P43567-F1-model_v2																			0.504999		1
OG1822_REF_Scer_AF-P43616-F1-model_v2																	1		0.654148
OG3509_REF_Scer_AF-P43619-F1-model_v2																1			0.693667
OG5327_REF_Scer_AF-P43635-F1-model_v2												1	1		1			1	0.607924
OG2246_REF_Scer_AF-P46151-F1-model_v2	1																		0.610371
OG1021_REF_Scer_AF-P46367-F1-model_v2	1															1			0.642925
OG2161_REF_Scer_AF-P46969-F1-model_v2																1			0.696352
OG4524_REF_Scer_AF-P47011-F1-model_v2															1				0.426063		1
OG1640_REF_Scer_AF-P47013-F1-model_v2																	1	1	0.465652		1
OG1759_REF_Scer_AF-P47039-F1-model_v2																			0.635679
OG1275_REF_Scer_AF-P47052-F1-model_v2	1											1	1		1				0.814962	1
OG3030_REF_Scer_AF-P47095-F1-model_v2																			0.587728
OG4102_REF_Scer_AF-P47096-F1-model_v2	1															1			0.672929
OG3677_REF_Scer_AF-P47125-F1-model_v2	1															1			0.517711		1
OG2384_REF_Scer_AF-P47143-F1-model_v2								1								1			0.621557
OG1390_REF_Scer_AF-P47164-F1-model_v2																			0.556859
OG4317_REF_Scer_AF-P47165-F1-model_v2								1								1			0.688212
OG1597_REF_Scer_AF-P47169-F1-model_v2	1																		0.548141
OG1210_REF_Scer_AF-P47176-F1-model_v2					1														0.704478
OG1103_REF_Scer_AF-P47771-F1-model_v2	1																		0.548045
OG1240_REF_Scer_AF-P47912-F1-model_v2														1					0.583937
OG4171_REF_Scer_AF-P48015-F1-model_v2																			0.586553
OG3499_REF_Scer_AF-P48016-F1-model_v2																	1		0.532471		1
OG1096_REF_Scer_AF-P48570-F1-model_v2											1								0.886293	1
OG3069_REF_Scer_AF-P49017-F1-model_v2															1				0.702776
OG2227_REF_Scer_AF-P49095-F1-model_v2	1																		0.663599
OG1022_REF_Scer_AF-P49954-F1-model_v2																	1		0.620501
OG2603_REF_Scer_AF-P50076-F1-model_v2																		1	0.487959		1
OG1354_REF_Scer_AF-P50094-F1-model_v2	1					1	1	1	1	1									0.758377	1
OG1354_REF_Scer_AF-P50095-F1-model_v2	1					1	1	1	1	1				1		1			0.757274	1
OG2868_REF_Scer_AF-P50107-F1-model_v2																			0.582132
OG1630_REF_Scer_AF-P50264-F1-model_v2	1																		0.447118		1
OG1060_REF_Scer_AF-P50873-F1-model_v2																			0.531148		1
OG1299_REF_Scer_AF-P52489-F1-model_v2			1																0.656619
OG1264_REF_Scer_AF-P52892-F1-model_v2																			0.593479
OG1264_REF_Scer_AF-P52893-F1-model_v2																			0.634941
OG2228_REF_Scer_AF-P53037-F1-model_v2																		1	0.560504
OG1377_REF_Scer_AF-P53090-F1-model_v2																			0.569067
OG3557_REF_Scer_AF-P53101-F1-model_v2																			0.566044
OG3458_REF_Scer_AF-P53164-F1-model_v2																1	1		0.4446		1
OG3488_REF_Scer_AF-P53184-F1-model_v2																1	1		0.438007		1
OG1473_REF_Scer_AF-P53204-F1-model_v2																1			0.794164	1
OG1667_REF_Scer_AF-P53228-F1-model_v2																			0.65888
OG2409_REF_Scer_AF-P53312-F1-model_v2												1	1		1				0.648683
OG3991_REF_Scer_AF-P53315-F1-model_v2																1	1		0.441882		1
OG2783_REF_Scer_AF-P53318-F1-model_v2	1																		0.540633
OG1488_REF_Scer_AF-P53319-F1-model_v2	1													1		1			0.788211	1
OG1696_REF_Scer_AF-P53598-F1-model_v2												1	1		1				0.715525	1
OG1414_REF_Scer_AF-P53685-F1-model_v2																			0.61353
OG2646_REF_Scer_AF-P53730-F1-model_v2																		1	0.455719		1
OG3638_REF_Scer_AF-P53868-F1-model_v2																		1	0.476802		1
OG4226_REF_Scer_AF-P53909-F1-model_v2								1								1	1		0.610652
OG2924_REF_Scer_AF-P53915-F1-model_v2																1			0.458103		1
OG1056_REF_Scer_AF-P53982-F1-model_v2	1			1												1		1	0.714515	1
OG1322_REF_Scer_AF-P54113-F1-model_v2						1	1	1	1						1	1			0.809695	1
OG1103_REF_Scer_AF-P54114-F1-model_v2	1																		0.531521		1
OG1021_REF_Scer_AF-P54115-F1-model_v2	1															1			0.558251
OG1596_REF_Scer_AF-P54781-F1-model_v2	1																	1	0.733847	1
OG2506_REF_Scer_AF-P54783-F1-model_v2	1																		0.590089
OG2637_REF_Scer_AF-P80235-F1-model_v2																			0.57929
OG1137_REF_Scer_AF-Q00055-F1-model_v2	1															1			0.668833
OG1275_REF_Scer_AF-Q00711-F1-model_v2	1											1	1		1	1			0.829251	1
OG1753_REF_Scer_AF-Q00764-F1-model_v2																			0.767133	1
OG1254_REF_Scer_AF-Q01519-F1-model_v2																			0.738687	1
OG1055_REF_Scer_AF-Q01574-F1-model_v2															1				0.608502
OG3525_REF_Scer_AF-Q01802-F1-model_v2																			0.509232		1
OG2074_REF_Scer_AF-Q02046-F1-model_v2	1															1			0.69321
OG2837_REF_Scer_AF-Q02196-F1-model_v2																			0.768788	1
OG3048_REF_Scer_AF-Q02784-F1-model_v2																			0.751075	1
OG1306_REF_Scer_AF-Q02896-F1-model_v2																	1	1	0.498543		1
OG3394_REF_Scer_AF-Q03266-F1-model_v2																			0.407306		1
OG1758_REF_Scer_AF-Q03529-F1-model_v2																		1	0.646734
OG3714_REF_Scer_AF-Q03677-F1-model_v2																			0.536802
OG1746_REF_Scer_AF-Q03835-F1-model_v2																			0.605805
OG4463_REF_Scer_AF-Q04066-F1-model_v2																1	1		0.373544		1
OG4398_REF_Scer_AF-Q04178-F1-model_v2								1								1			0.73484	1
OG3917_REF_Scer_AF-Q04179-F1-model_v2																1	1		0.466407		1
OG2283_REF_Scer_AF-Q04212-F1-model_v2	1																		0.510779		1
OG1329_REF_Scer_AF-Q04409-F1-model_v2																			0.602678
OG2112_REF_Scer_AF-Q04487-F1-model_v2																			0.470424		1
OG1390_REF_Scer_AF-Q04533-F1-model_v2																			0.513942		1
OG3112_REF_Scer_AF-Q05521-F1-model_v2																	1	1	0.510524		1
OG4583_REF_Scer_AF-Q05533-F1-model_v2																	1		0.55852
OG2557_REF_Scer_AF-Q05567-F1-model_v2																		1	0.59934
OG2741_REF_Scer_AF-Q05584-F1-model_v2																	1		0.562343
OG3207_REF_Scer_AF-Q05788-F1-model_v2								1								1			0.584526
OG1807_REF_Scer_AF-Q05871-F1-model_v2																		1	0.441153		1
OG4043_REF_Scer_AF-Q05902-F1-model_v2																	1		0.502068		1
OG3740_REF_Scer_AF-Q05979-F1-model_v2																1	1		0.58848
OG1318_REF_Scer_AF-Q06147-F1-model_v2																		1	0.533361		1
OG1473_REF_Scer_AF-Q06178-F1-model_v2																1			0.819992	1
OG1287_REF_Scer_AF-Q06236-F1-model_v2															1	1			0.482795		1
OG3095_REF_Scer_AF-Q06489-F1-model_v2																			0.58662
OG3811_REF_Scer_AF-Q06490-F1-model_v2																			0.45229		1
OG2348_REF_Scer_AF-Q06625-F1-model_v2															1				0.629813
OG1498_REF_Scer_AF-Q06702-F1-model_v2																	1		0.55325
OG1498_REF_Scer_AF-Q06703-F1-model_v2																	1		0.581185
OG1060_REF_Scer_AF-Q07471-F1-model_v2																			0.517281		1
OG3681_REF_Scer_AF-Q07560-F1-model_v2																		1	0.488641		1
OG1380_REF_Scer_AF-Q07729-F1-model_v2								1								1	1		0.524554		1
OG2308_REF_Scer_AF-Q07938-F1-model_v2																			0.621414
OG3782_REF_Scer_AF-Q07993-F1-model_v2	1																		0.520113		1
OG2031_REF_Scer_AF-Q08220-F1-model_v2																			0.510072		1
OG3811_REF_Scer_AF-Q08224-F1-model_v2																			0.467989		1
OG2084_REF_Scer_AF-Q08438-F1-model_v2																1			0.658642
OG1807_REF_Scer_AF-Q08558-F1-model_v2																			0.408603		1
OG3811_REF_Scer_AF-Q08975-F1-model_v2																			0.479975		1
OG2901_REF_Scer_AF-Q12001-F1-model_v2															1			1	0.577757
OG3679_REF_Scer_AF-Q12051-F1-model_v2																		1	0.472401		1
OG1394_REF_Scer_AF-Q12069-F1-model_v2																			0.607351
OG2508_REF_Scer_AF-Q12074-F1-model_v2																			0.782981	1
OG1096_REF_Scer_AF-Q12122-F1-model_v2											1								0.891796	1
OG1115_REF_Scer_AF-Q12166-F1-model_v2					1														0.704928
OG4004_REF_Scer_AF-Q12178-F1-model_v2																1	1		0.646765
OG1390_REF_Scer_AF-Q12198-F1-model_v2																			0.460017		1
OG1318_REF_Scer_AF-Q12246-F1-model_v2														1				1	0.526523		1
OG2007_REF_Scer_AF-Q12265-F1-model_v2						1													0.704082
OG2741_REF_Scer_AF-Q12320-F1-model_v2																	1		0.548677
OG3801_REF_Scer_AF-Q12455-F1-model_v2																			0.580276
OG1589_REF_Scer_AF-Q12680-F1-model_v2	1			1															0.725745	1
OG2765_REF_Scer_AF-Q3E840-F1-model_v2																			0.659594
OG3531_REF_Scer_AF-Q99312-F1-model_v2								1								1	1		0.565187
OG3837_REF_Scer_AF-P00498-F1-model_v2						1													0.695484
OG1299_REF_Scer_AF-P00549-F1-model_v2			1											1	1	1			0.758158	1
OG1424_REF_Scer_AF-P00560-F1-model_v2		1	1											1	1	1			0.772236	1
OG2654_REF_Scer_AF-P00572-F1-model_v2																1			0.533459		1
OG2113_REF_Scer_AF-P00815-F1-model_v2						1													0.664788
OG2028_REF_Scer_AF-P00899-F1-model_v2																			0.716369	1
OG3874_REF_Scer_AF-P00912-F1-model_v2																			0.523857		1
OG1193_REF_Scer_AF-P00925-F1-model_v2		1	1											1	1	1			0.780491	1
OG1788_REF_Scer_AF-P00927-F1-model_v2					1														0.711247
OG1724_REF_Scer_AF-P00931-F1-model_v2																			0.764288	1
OG3108_REF_Scer_AF-P00937-F1-model_v2																			0.627299
OG2794_REF_Scer_AF-P00950-F1-model_v2		1	1												1	1			0.773329	1
OG3702_REF_Scer_AF-P03962-F1-model_v2						1										1			0.728239	1
OG3505_REF_Scer_AF-P04037-F1-model_v2															1	1			0.660736
OG1819_REF_Scer_AF-P04046-F1-model_v2						1	1	1	1							1			0.733471	1
OG3043_REF_Scer_AF-P04161-F1-model_v2						1	1	1	1							1			0.607512
OG2930_REF_Scer_AF-P04173-F1-model_v2	1				1														0.796151	1
OG1767_REF_Scer_AF-P05373-F1-model_v2																			0.748962	1
OG1813_REF_Scer_AF-P05694-F1-model_v2														1					0.756699	1
OG1569_REF_Scer_AF-P06168-F1-model_v2	1				1														0.871913	1
OG3856_REF_Scer_AF-P06174-F1-model_v2																			0.459675		1
OG3196_REF_Scer_AF-P06197-F1-model_v2																		1	0.542008
OG2129_REF_Scer_AF-P06785-F1-model_v2																1			0.761001	1
OG1463_REF_Scer_AF-P07149-F1-model_v2																		1	0.620155
OG2238_REF_Scer_AF-P07172-F1-model_v2						1													0.570601
OG1825_REF_Scer_AF-P07244-F1-model_v2						1	1	1	1							1			0.589589
OG1052_REF_Scer_AF-P07245-F1-model_v2																1			0.664825
OG1032_REF_Scer_AF-P07259-F1-model_v2						1										1			0.610044
OG1422_REF_Scer_AF-P07264-F1-model_v2					1														0.781466	1
OG2678_REF_Scer_AF-P07277-F1-model_v2																		1	0.500982		1
OG2347_REF_Scer_AF-P07283-F1-model_v2																			0.769196	1
OG3065_REF_Scer_AF-P07285-F1-model_v2																			0.546272
OG2265_REF_Scer_AF-P07286-F1-model_v2															1				0.629179
OG1388_REF_Scer_AF-P07342-F1-model_v2					1														0.74628	1
OG1714_REF_Scer_AF-P07702-F1-model_v2	1										1								0.624319
OG4379_REF_Scer_AF-P07807-F1-model_v2	1																		0.478956		1
OG2956_REF_Scer_AF-P08456-F1-model_v2																		1	0.665126
OG2156_REF_Scer_AF-P08524-F1-model_v2																		1	0.711497
OG1621_REF_Scer_AF-P08566-F1-model_v2																			0.639883
OG1487_REF_Scer_AF-P09938-F1-model_v2	1					1	1	1	1	1						1			0.782803	1
OG1899_REF_Scer_AF-P09950-F1-model_v2																			0.709513
OG1193_REF_Scer_AF-P0CX10-F1-model_v2																			0.686709
OG1193_REF_Scer_AF-P0CX11-F1-model_v2																			0.686942
OG4185_REF_Scer_AF-P0CX77-F1-model_v2																	1		0.622035
OG4185_REF_Scer_AF-P0CX78-F1-model_v2																	1		0.623818
OG4185_REF_Scer_AF-P0CX79-F1-model_v2																	1		0.621876
OG4185_REF_Scer_AF-P0CZ17-F1-model_v2																	1		0.624778
OG1355_REF_Scer_AF-P10614-F1-model_v2	1																	1	0.689592
OG1665_REF_Scer_AF-P10869-F1-model_v2																			0.68191
OG2537_REF_Scer_AF-P11353-F1-model_v2	1																		0.705511
OG2038_REF_Scer_AF-P12709-F1-model_v2		1	1											1	1	1			0.814224	1
OG1883_REF_Scer_AF-P13663-F1-model_v2	1													1					0.757327	1
OG3902_REF_Scer_AF-P14020-F1-model_v2																		1	0.592979
OG1012_REF_Scer_AF-P14180-F1-model_v2																			0.536062
OG1432_REF_Scer_AF-P14540-F1-model_v2		1	1												1	1			0.755142	1
OG1357_REF_Scer_AF-P14742-F1-model_v2																			0.766471	1
OG1975_REF_Scer_AF-P15454-F1-model_v2						1	1	1	1	1						1			0.705839
OG3676_REF_Scer_AF-P15496-F1-model_v2																		1	0.64323
OG2290_REF_Scer_AF-P15700-F1-model_v2						1										1			0.660503
OG1004_REF_Scer_AF-P15938-F1-model_v2																	1		0.493276		1
OG1603_REF_Scer_AF-P16120-F1-model_v2																			0.699328
OG2960_REF_Scer_AF-P16622-F1-model_v2																			0.674875
OG1673_REF_Scer_AF-P16661-F1-model_v2																		1	0.518042		1
OG3120_REF_Scer_AF-P17423-F1-model_v2																			0.737436	1
OG3612_REF_Scer_AF-P18562-F1-model_v2																			0.749468	1
OG1316_REF_Scer_AF-P19097-F1-model_v2																		1	0.675985
OG2056_REF_Scer_AF-P20051-F1-model_v2						1										1	1		0.632391
OG1004_REF_Scer_AF-P20095-F1-model_v2																	1		0.498909		1
OG1470_REF_Scer_AF-P21147-F1-model_v2	1																	1	0.640349
OG2053_REF_Scer_AF-P21264-F1-model_v2						1	1	1	1							1			0.651585
OG1112_REF_Scer_AF-P23254-F1-model_v2																1			0.638663
OG1650_REF_Scer_AF-P23542-F1-model_v2																			0.614939
OG1004_REF_Scer_AF-P24384-F1-model_v2																	1		0.527397		1
OG2567_REF_Scer_AF-P24521-F1-model_v2																		1	0.476887		1
OG2382_REF_Scer_AF-P25045-F1-model_v2																		1	0.487407		1
OG1434_REF_Scer_AF-P25340-F1-model_v2	1																	1	0.673426
OG1785_REF_Scer_AF-P25578-F1-model_v2																		1	0.550508
OG1603_REF_Scer_AF-P25632-F1-model_v2																			0.245098		1
OG2453_REF_Scer_AF-P27616-F1-model_v2						1	1	1	1							1			0.697104
OG1786_REF_Scer_AF-P28241-F1-model_v2	1											1	1		1				0.73216	1
OG2082_REF_Scer_AF-P28777-F1-model_v2																			0.766873	1
OG2057_REF_Scer_AF-P28789-F1-model_v2																			0.606384
OG1365_REF_Scer_AF-P29509-F1-model_v2	1																		0.811914	1
OG2498_REF_Scer_AF-P29704-F1-model_v2																		1	0.599435
OG1880_REF_Scer_AF-P29952-F1-model_v2																			0.64989
OG1810_REF_Scer_AF-P31116-F1-model_v2	1																		0.661348
OG3978_REF_Scer_AF-P31373-F1-model_v2																			0.740914	1
OG2552_REF_Scer_AF-P32263-F1-model_v2	1																		0.554162
OG1537_REF_Scer_AF-P32288-F1-model_v2				1															0.800083	1
OG2062_REF_Scer_AF-P32347-F1-model_v2																			0.730081	1
OG3774_REF_Scer_AF-P32377-F1-model_v2																		1	0.667632
OG3413_REF_Scer_AF-P32452-F1-model_v2																			0.457584		1
OG4061_REF_Scer_AF-P32476-F1-model_v2	1																	1	0.590198
OG2186_REF_Scer_AF-P32477-F1-model_v2																			0.562457
OG4016_REF_Scer_AF-P32582-F1-model_v2																			0.703841
OG1671_REF_Scer_AF-P32861-F1-model_v2														1	1				0.782334	1
OG1556_REF_Scer_AF-P32895-F1-model_v2						1													0.780882	1
OG2356_REF_Scer_AF-P33312-F1-model_v2	1																		0.521993		1
OG1112_REF_Scer_AF-P33315-F1-model_v2																1			0.601878
OG4581_REF_Scer_AF-P33330-F1-model_v2																1			0.615362
OG2112_REF_Scer_AF-P33421-F1-model_v2												1	1		1				0.510521		1
OG2357_REF_Scer_AF-P33734-F1-model_v2						1													0.676215
OG3114_REF_Scer_AF-P35202-F1-model_v2																			0.43212		1
OG3782_REF_Scer_AF-P35497-F1-model_v2	1																		0.609032
OG3008_REF_Scer_AF-P36076-F1-model_v2																1			0.630016
OG1242_REF_Scer_AF-P36107-F1-model_v2																		1	0.596392
OG2369_REF_Scer_AF-P38145-F1-model_v2																			0.618034
OG1695_REF_Scer_AF-P38221-F1-model_v2																		1	0.63876
OG4021_REF_Scer_AF-P38242-F1-model_v2																		1	0.425424		1
OG3313_REF_Scer_AF-P38342-F1-model_v2	1																	1	0.411345		1
OG1565_REF_Scer_AF-P38604-F1-model_v2																		1	0.637795
OG1779_REF_Scer_AF-P38625-F1-model_v2						1	1	1	1	1						1			0.828145	1
OG3115_REF_Scer_AF-P38628-F1-model_v2																			0.541317
OG3018_REF_Scer_AF-P38635-F1-model_v2						1											1		0.429788		1
OG1354_REF_Scer_AF-P38697-F1-model_v2	1					1	1	1	1	1						1			0.731849	1
OG1303_REF_Scer_AF-P38703-F1-model_v2																		1	0.622274
OG1857_REF_Scer_AF-P38795-F1-model_v2																1			0.754953	1
OG1210_REF_Scer_AF-P38891-F1-model_v2					1														0.713182	1
OG3074_REF_Scer_AF-P38913-F1-model_v2																1			0.468732		1
OG1774_REF_Scer_AF-P38972-F1-model_v2						1	1	1	1							1			0.6957
OG1451_REF_Scer_AF-P38998-F1-model_v2	1										1								0.726309	1
OG1935_REF_Scer_AF-P38999-F1-model_v2	1										1								0.72928	1
OG1445_REF_Scer_AF-P39522-F1-model_v2					1														0.756085	1
OG4110_REF_Scer_AF-P39988-F1-model_v2																			0.522062		1
OG2746_REF_Scer_AF-P40495-F1-model_v2	1										1								0.746087	1
OG1491_REF_Scer_AF-P40506-F1-model_v2																1			0.621112
OG1933_REF_Scer_AF-P40545-F1-model_v2						1													0.640099
OG3624_REF_Scer_AF-P40857-F1-model_v2																		1	0.495714		1
OG1683_REF_Scer_AF-P40970-F1-model_v2																		1	0.646248
OG1897_REF_Scer_AF-P41338-F1-model_v2																		1	0.703604
OG1446_REF_Scer_AF-P41940-F1-model_v2																			0.831715	1
OG1193_REF_Scer_AF-P42222-F1-model_v2																			0.686224
OG3443_REF_Scer_AF-P42941-F1-model_v2																	1		0.530005		1
OG2852_REF_Scer_AF-P43123-F1-model_v2																			0.589931
OG5096_REF_Scer_AF-P43534-F1-model_v2																			0.80603	1
OG2845_REF_Scer_AF-P43577-F1-model_v2																			0.509339		1
OG2999_REF_Scer_AF-P43636-F1-model_v2																		1	0.540045
OG5096_REF_Scer_AF-P47183-F1-model_v2																			0.804126	1
OG1111_REF_Scer_AF-P49367-F1-model_v2											1								0.719425	1
OG2282_REF_Scer_AF-P49435-F1-model_v2								1								1			0.684041
OG4010_REF_Scer_AF-P50861-F1-model_v2																			0.685483
OG2774_REF_Scer_AF-P51601-F1-model_v2																	1		0.788307	1
OG1055_REF_Scer_AF-P52910-F1-model_v2																			0.668424
OG1121_REF_Scer_AF-P53045-F1-model_v2	1													1				1	0.712152
OG2495_REF_Scer_AF-P53128-F1-model_v2	1																		0.614195
OG1004_REF_Scer_AF-P53131-F1-model_v2																	1		0.568291
OG2913_REF_Scer_AF-P53178-F1-model_v2																		1	0.402205		1
OG2116_REF_Scer_AF-P53199-F1-model_v2	1																	1	0.686683
OG3025_REF_Scer_AF-P53332-F1-model_v2																1			0.428277		1
OG2380_REF_Scer_AF-P53848-F1-model_v2																			0.444191		1
OG3104_REF_Scer_AF-P53954-F1-model_v2																		1	0.488195		1
OG1904_REF_Scer_AF-P54839-F1-model_v2																		1	0.709617
OG2752_REF_Scer_AF-P54885-F1-model_v2	1																		0.654151
OG2086_REF_Scer_AF-P80210-F1-model_v2						1	1	1	1							1			0.783362	1
OG5735_REF_Scer_AF-Q03579-F1-model_v2																		1	0.576547
OG4645_REF_Scer_AF-Q03778-F1-model_v2																1			0.47529		1
OG2578_REF_Scer_AF-Q03941-F1-model_v2																1			0.515488		1
OG2190_REF_Scer_AF-Q04430-F1-model_v2																1			0.62832
OG2148_REF_Scer_AF-Q05911-F1-model_v2						1	1	1	1							1			0.82889	1
OG4396_REF_Scer_AF-Q06549-F1-model_v2																1	1		0.467728		1
OG5096_REF_Scer_AF-Q07748-F1-model_v2																			0.80635	1
OG3782_REF_Scer_AF-Q07786-F1-model_v2	1																		0.608497
OG2126_REF_Scer_AF-Q08645-F1-model_v2																			0.583237
OG1458_REF_Scer_AF-Q08911-F1-model_v2	1																		0.683422
OG1764_REF_Scer_AF-Q12189-F1-model_v2																1			0.644215
OG1394_REF_Scer_AF-Q12362-F1-model_v2																			0.616624
OG3551_REF_Scer_AF-Q12452-F1-model_v2	1																	1	0.562552
OG4008_REF_Scer_AF-Q12676-F1-model_v2																			0.482659		1
OG2562_REF_Scer_AF-Q99190-F1-model_v2	1																	1	0.494506		1
OG2061_REF_Scer_AF-Q99258-F1-model_v2															1				0.637089

## Sheet: C left
FPR Spw of glut. biosynthesis	TPR Spw of glut. biosynthesis	FPR Spw br. chain aa biosynt.	TPR Spw br. chain aa biosynt.	FPR L-lysine biosynthesis IV	TPR L-lysine biosynthesis IV
0	0	0	0	0	0
0.00191571	0	0.0019305	0	0	0.142857
0.045977	0	0.003861	0	0	0.285714
0.045977	0.142857	0.003861	0.0909091	0.162835	0.285714
0.141762	0.142857	0.046332	0.0909091	0.162835	0.428571
0.141762	0.285714	0.046332	0.181818	0.199234	0.428571
0.143678	0.285714	0.0772201	0.181818	0.199234	0.571429
0.143678	0.428571	0.0772201	0.272727	0.208812	0.571429
0.172414	0.428571	0.129344	0.272727	0.208812	0.714286
0.172414	0.571429	0.129344	0.363636	0.224138	0.714286
0.201149	0.571429	0.158301	0.363636	0.224138	0.857143
0.201149	0.714286	0.158301	0.454545	0.505747	0.857143
0.208812	0.714286	0.222008	0.454545	0.505747	1
0.208812	0.857143	0.222008	0.636364	1	1
0.235632	0.857143	0.239382	0.636364
0.235632	1	0.239382	0.727273
1	1	0.243243	0.727273
		0.243243	0.818182
		0.258687	0.818182
		0.258687	1
		1	1

## Sheet: C right
FPR Spw of histid., pur., & pyrim. biosynth.	TPR Spw of histid., pur., & pyrim. biosynth.	FPR Spw of pur. nucleot. de novo biosynth. II	TPR Spw of pur. nucleot. de novo biosynth. II	FPR Spw of pur. biosynth. & salvage pathways	TPR Spw of pur. biosynth. & salvage pathways	FPR De novo biosynth. of pur. nucleotides	TPR De novo biosynth. of pur. nucleotides	FPR Spw of guanosine nucleot. de novo biosynth. II	TPR Spw of guanosine nucleot. de novo biosynth. II
0	0	0	0	0	0	0	0	0	0
0.00206186	0	0.0019802	0	0.00201613	0	0.0019802	0	0.00193424	0
0.00618557	0	0.0118812	0	0.0120968	0	0.0118812	0	0.0135397	0
0.00618557	0.0227273	0.0118812	0.125	0.0120968	0.0909091	0.0118812	0.125	0.0135397	0.0833333
0.0103093	0.0227273	0.029703	0.125	0.0302419	0.0909091	0.029703	0.125	0.0754352	0.0833333
0.0103093	0.0909091	0.029703	0.166667	0.0302419	0.121212	0.029703	0.166667	0.0754352	0.166667
0.028866	0.0909091	0.0673267	0.166667	0.0685484	0.121212	0.0673267	0.166667	0.119923	0.166667
0.028866	0.113636	0.0673267	0.208333	0.0685484	0.151515	0.0673267	0.208333	0.119923	0.25
0.0597938	0.113636	0.0693069	0.208333	0.0705645	0.151515	0.0693069	0.208333	0.123791	0.25
0.0597938	0.159091	0.0693069	0.25	0.0705645	0.181818	0.0693069	0.25	0.123791	0.333333
0.0639175	0.159091	0.0732673	0.25	0.0745968	0.181818	0.0732673	0.25	0.170213	0.333333
0.0639175	0.181818	0.0732673	0.291667	0.0745968	0.212121	0.0732673	0.291667	0.170213	0.416667
0.0659794	0.181818	0.112871	0.291667	0.114919	0.212121	0.112871	0.291667	0.191489	0.416667
0.0659794	0.204545	0.112871	0.333333	0.114919	0.242424	0.112871	0.333333	0.191489	0.5
0.0701031	0.204545	0.116832	0.333333	0.118952	0.242424	0.116832	0.333333	0.218569	0.5
0.0701031	0.25	0.116832	0.375	0.118952	0.272727	0.116832	0.375	0.218569	0.583333
0.0948454	0.25	0.164356	0.375	0.167339	0.272727	0.164356	0.375	0.237911	0.583333
0.0948454	0.272727	0.164356	0.416667	0.167339	0.30303	0.164356	0.416667	0.237911	0.666667
0.107216	0.272727	0.180198	0.416667	0.179435	0.30303	0.180198	0.416667	0.255319	0.666667
0.107216	0.295455	0.180198	0.458333	0.179435	0.333333	0.180198	0.458333	0.255319	0.75
0.11134	0.295455	0.184158	0.458333	0.181452	0.333333	0.184158	0.458333	0.535783	0.75
0.11134	0.318182	0.184158	0.5	0.181452	0.363636	0.184158	0.5	0.535783	0.833333
0.146392	0.318182	0.211881	0.5	0.185484	0.363636	0.211881	0.5	0.589942	0.833333
0.146392	0.340909	0.211881	0.541667	0.185484	0.393939	0.211881	0.541667	0.589942	0.916667
0.158763	0.340909	0.231683	0.541667	0.211694	0.393939	0.231683	0.541667	0.89942	0.916667
0.158763	0.363636	0.231683	0.583333	0.211694	0.454545	0.231683	0.583333	0.89942	1
0.175258	0.363636	0.249505	0.583333	0.231855	0.454545	0.249505	0.583333	1	1
0.175258	0.386364	0.249505	0.625	0.231855	0.484848	0.249505	0.625
0.179381	0.386364	0.283168	0.625	0.25	0.484848	0.283168	0.625
0.179381	0.431818	0.283168	0.666667	0.25	0.515152	0.283168	0.666667
0.187629	0.431818	0.285149	0.666667	0.284274	0.515152	0.285149	0.666667
0.187629	0.454545	0.285149	0.708333	0.284274	0.545455	0.285149	0.708333
0.204124	0.454545	0.415842	0.708333	0.28629	0.545455	0.415842	0.708333
0.204124	0.477273	0.415842	0.75	0.28629	0.575758	0.415842	0.75
0.224742	0.477273	0.530693	0.75	0.298387	0.575758	0.530693	0.75
0.224742	0.5	0.530693	0.791667	0.298387	0.606061	0.530693	0.791667
0.243299	0.5	0.566337	0.791667	0.3125	0.606061	0.566337	0.791667
0.243299	0.522727	0.566337	0.833333	0.3125	0.636364	0.566337	0.833333
0.251546	0.522727	0.584158	0.833333	0.415323	0.636364	0.584158	0.833333
0.251546	0.545455	0.584158	0.875	0.415323	0.666667	0.584158	0.875
0.276289	0.545455	0.588119	0.875	0.514113	0.666667	0.588119	0.875
0.276289	0.568182	0.588119	0.916667	0.514113	0.69697	0.588119	0.916667
0.278351	0.568182	0.619802	0.916667	0.530242	0.69697	0.619802	0.916667
0.278351	0.613636	0.619802	0.958333	0.530242	0.727273	0.619802	0.958333
0.286598	0.613636	0.89703	0.958333	0.546371	0.727273	0.89703	0.958333
0.286598	0.636364	0.89703	1	0.546371	0.757576	0.89703	1
0.319588	0.636364	1	1	0.564516	0.757576	1	1
0.319588	0.659091			0.564516	0.787879
0.364948	0.659091			0.582661	0.787879
0.364948	0.681818			0.582661	0.818182
0.381443	0.681818			0.586694	0.818182
0.381443	0.704545			0.586694	0.848485
0.404124	0.704545			0.618952	0.848485
0.404124	0.727273			0.618952	0.878788
0.443299	0.727273			0.633065	0.878788
0.443299	0.75			0.633065	0.909091
0.463918	0.75			0.675403	0.909091
0.463918	0.772727			0.675403	0.939394
0.478351	0.772727			0.782258	0.939394
0.478351	0.795455			0.782258	0.969697
0.517526	0.795455			0.895161	0.969697
0.517526	0.818182			0.895161	1
0.540206	0.818182			1	1
0.540206	0.840909
0.552577	0.840909
0.552577	0.863636
0.571134	0.863636
0.571134	0.886364
0.575258	0.886364
0.575258	0.909091
0.608247	0.909091
0.608247	0.931818
0.657732	0.931818
0.657732	0.954545
0.894845	0.954545
0.894845	0.977273
0.960825	0.977273
0.960825	1
1	1

## Sheet: D
x	Complete	Oxidoreductase in Pathways	Oxidoreductase not in Pathways	Oxidoreductase
0.025	0	0	0	0
0.075	0	0	0	0
0.125	0	0	0	0
0.175	0	0	0	0
0.225	0.0378072	0	0	0
0.275	0	0	0	0
0.325	0	0	0	0
0.375	0.302457	0	0.454545	0.336134
0.425	0.756144	0	0.681818	0.504202
0.475	1.70132	0	0.681818	0.504202
0.525	2.79773	0.645161	3.86364	3.02521
0.575	2.30624	0	2.27273	1.68067
0.625	3.36484	0.645161	3.18182	2.52101
0.675	2.87335	0.645161	4.31818	3.36134
0.725	2.91115	9.03226	2.5	4.20168
0.775	2.00378	6.45161	1.59091	2.85714
0.825	0.831758	1.93548	0.454545	0.840336
0.875	0.113422	0.645161	0	0.168067
0.925	0	0	0	0
0.975	0	0	0	0

## Sheet: D raw data
	Complete	Oxidoreductase in Pathways	Oxidoreductase not in Pathways	Oxidoreductase
OG4352_REF_Scer_AF-P00127-F1-model_v2	0.487109
OG3208_REF_Scer_AF-P00128-F1-model_v2	0.600053
OG1016_REF_Scer_AF-P00330-F1-model_v2	0.748469		0.748469	0.748469
OG1016_REF_Scer_AF-P00331-F1-model_v2	0.748866		0.748866	0.748866
OG1145_REF_Scer_AF-P00358-F1-model_v2	0.78802	0.78802		0.78802
OG1145_REF_Scer_AF-P00359-F1-model_v2	0.793993	0.793993		0.793993
OG1145_REF_Scer_AF-P00360-F1-model_v2	0.776403	0.776403		0.776403
OG4316_REF_Scer_AF-P00424-F1-model_v2	0.534953
OG4316_REF_Scer_AF-P00425-F1-model_v2	0.552747
OG2714_REF_Scer_AF-P00427-F1-model_v2	0.790822
OG1979_REF_Scer_AF-P00445-F1-model_v2	0.717187		0.717187	0.717187
OG3185_REF_Scer_AF-P00447-F1-model_v2	0.675036		0.675036	0.675036
OG3837_REF_Scer_AF-P00498-F1-model_v2	0.695484
OG1299_REF_Scer_AF-P00549-F1-model_v2	0.758158
OG1424_REF_Scer_AF-P00560-F1-model_v2	0.772236
OG2654_REF_Scer_AF-P00572-F1-model_v2	0.533459
OG5441_REF_Scer_AF-P00724-F1-model_v2	0.526139
OG2936_REF_Scer_AF-P00812-F1-model_v2	0.60505
OG2113_REF_Scer_AF-P00815-F1-model_v2	0.664788
OG1416_REF_Scer_AF-P00890-F1-model_v2	0.813692
OG2028_REF_Scer_AF-P00899-F1-model_v2	0.716369
OG3874_REF_Scer_AF-P00912-F1-model_v2	0.523857
OG1193_REF_Scer_AF-P00924-F1-model_v2	0.785798
OG1193_REF_Scer_AF-P00925-F1-model_v2	0.780491
OG1788_REF_Scer_AF-P00927-F1-model_v2	0.711247
OG1724_REF_Scer_AF-P00931-F1-model_v2	0.764288
OG3108_REF_Scer_AF-P00937-F1-model_v2	0.627299
OG2197_REF_Scer_AF-P00942-F1-model_v2	0.718194
OG2794_REF_Scer_AF-P00950-F1-model_v2	0.773329
OG3702_REF_Scer_AF-P03962-F1-model_v2	0.728239
OG1032_REF_Scer_AF-P03965-F1-model_v2	0.74802
OG3505_REF_Scer_AF-P04037-F1-model_v2	0.660736
OG4751_REF_Scer_AF-P04039-F1-model_v2	0.57485
OG1819_REF_Scer_AF-P04046-F1-model_v2	0.733471
OG3043_REF_Scer_AF-P04161-F1-model_v2	0.607512
OG2930_REF_Scer_AF-P04173-F1-model_v2	0.796151	0.796151		0.796151
OG4231_REF_Scer_AF-P04385-F1-model_v2	0.579764
OG3994_REF_Scer_AF-P04397-F1-model_v2	0.614917
OG1208_REF_Scer_AF-P04806-F1-model_v2	0.659072
OG1208_REF_Scer_AF-P04807-F1-model_v2	0.673189
OG1617_REF_Scer_AF-P05150-F1-model_v2	0.650927
OG1767_REF_Scer_AF-P05373-F1-model_v2	0.748962
OG3877_REF_Scer_AF-P05374-F1-model_v2	0.446828
OG2645_REF_Scer_AF-P05375-F1-model_v2	0.573514
OG1813_REF_Scer_AF-P05694-F1-model_v2	0.756699
OG1944_REF_Scer_AF-P06106-F1-model_v2	0.744286
OG5404_REF_Scer_AF-P06115-F1-model_v2	0.624438		0.624438	0.624438
OG1569_REF_Scer_AF-P06168-F1-model_v2	0.871913	0.871913		0.871913
OG1060_REF_Scer_AF-P06169-F1-model_v2	0.67357
OG3856_REF_Scer_AF-P06174-F1-model_v2	0.459675
OG3196_REF_Scer_AF-P06197-F1-model_v2	0.542008
OG1115_REF_Scer_AF-P06208-F1-model_v2	0.719437
OG2655_REF_Scer_AF-P06633-F1-model_v2	0.768682
OG1414_REF_Scer_AF-P06700-F1-model_v2	0.608546
OG2841_REF_Scer_AF-P06738-F1-model_v2	0.723009
OG2129_REF_Scer_AF-P06785-F1-model_v2	0.761001
OG2248_REF_Scer_AF-P07143-F1-model_v2	0.820567
OG1463_REF_Scer_AF-P07149-F1-model_v2	0.620155
OG2740_REF_Scer_AF-P07170-F1-model_v2	0.781307
OG2238_REF_Scer_AF-P07172-F1-model_v2	0.570601
OG1825_REF_Scer_AF-P07244-F1-model_v2	0.589589
OG1052_REF_Scer_AF-P07245-F1-model_v2	0.664825
OG1016_REF_Scer_AF-P07246-F1-model_v2	0.747567		0.747567	0.747567
OG4118_REF_Scer_AF-P07255-F1-model_v2	0.530788
OG4150_REF_Scer_AF-P07256-F1-model_v2	0.518819
OG2006_REF_Scer_AF-P07257-F1-model_v2	0.489216
OG2721_REF_Scer_AF-P07258-F1-model_v2	0.707601
OG1032_REF_Scer_AF-P07259-F1-model_v2	0.610044
OG1892_REF_Scer_AF-P07262-F1-model_v2	0.738943	0.738943		0.738943
OG1422_REF_Scer_AF-P07264-F1-model_v2	0.781466
OG1595_REF_Scer_AF-P07275-F1-model_v2	0.662288		0.662288	0.662288
OG2678_REF_Scer_AF-P07277-F1-model_v2	0.500982
OG2347_REF_Scer_AF-P07283-F1-model_v2	0.769196
OG3065_REF_Scer_AF-P07285-F1-model_v2	0.546272
OG2265_REF_Scer_AF-P07286-F1-model_v2	0.629179
OG1388_REF_Scer_AF-P07342-F1-model_v2	0.74628
OG1714_REF_Scer_AF-P07702-F1-model_v2	0.624319	0.624319		0.624319
OG4379_REF_Scer_AF-P07807-F1-model_v2	0.478956		0.478956	0.478956
OG1685_REF_Scer_AF-P07991-F1-model_v2	0.689065
OG1012_REF_Scer_AF-P08004-F1-model_v2	0.522475
OG1564_REF_Scer_AF-P08019-F1-model_v2	0.429767
OG3575_REF_Scer_AF-P08067-F1-model_v2	0.780641
OG1218_REF_Scer_AF-P08417-F1-model_v2	0.741974
OG4707_REF_Scer_AF-P08431-F1-model_v2	0.645691
OG3445_REF_Scer_AF-P08432-F1-model_v2	0.598228
OG2956_REF_Scer_AF-P08456-F1-model_v2	0.665126
OG3006_REF_Scer_AF-P08465-F1-model_v2	0.670221
OG2156_REF_Scer_AF-P08524-F1-model_v2	0.711497
OG4360_REF_Scer_AF-P08525-F1-model_v2	0.616483
OG2365_REF_Scer_AF-P08536-F1-model_v2	0.701874
OG1621_REF_Scer_AF-P08566-F1-model_v2	0.639883
OG1416_REF_Scer_AF-P08679-F1-model_v2	0.737667
OG1815_REF_Scer_AF-P09201-F1-model_v2	0.703115
OG2629_REF_Scer_AF-P09368-F1-model_v2	0.527842		0.527842	0.527842
OG1052_REF_Scer_AF-P09440-F1-model_v2	0.663482
OG1629_REF_Scer_AF-P09624-F1-model_v2	0.736258	0.736258		0.736258
OG1487_REF_Scer_AF-P09938-F1-model_v2	0.782803	0.782803		0.782803
OG1899_REF_Scer_AF-P09950-F1-model_v2	0.709513
OG1357_REF_Scer_AF-P0CF18-F1-model_v2	0.604139
OG1193_REF_Scer_AF-P0CX10-F1-model_v2	0.686709
OG1193_REF_Scer_AF-P0CX11-F1-model_v2	0.686942
OG4185_REF_Scer_AF-P0CX77-F1-model_v2	0.622035
OG4185_REF_Scer_AF-P0CX78-F1-model_v2	0.623818
OG4185_REF_Scer_AF-P0CX79-F1-model_v2	0.621876
OG4185_REF_Scer_AF-P0CZ17-F1-model_v2	0.624778
OG4346_REF_Scer_AF-P10174-F1-model_v2	0.555262
OG1355_REF_Scer_AF-P10614-F1-model_v2	0.689592		0.689592	0.689592
OG1516_REF_Scer_AF-P10659-F1-model_v2	0.819615
OG1665_REF_Scer_AF-P10869-F1-model_v2	0.68191
OG1881_REF_Scer_AF-P10963-F1-model_v2	0.754558
OG1313_REF_Scer_AF-P11154-F1-model_v2	0.787702
OG2537_REF_Scer_AF-P11353-F1-model_v2	0.705511		0.705511	0.705511
OG1333_REF_Scer_AF-P11412-F1-model_v2	0.667376		0.667376	0.667376
OG3214_REF_Scer_AF-P11986-F1-model_v2	0.698937
OG1360_REF_Scer_AF-P12683-F1-model_v2	0.584842		0.584842	0.584842
OG1360_REF_Scer_AF-P12684-F1-model_v2	0.525223		0.525223	0.525223
OG2071_REF_Scer_AF-P12695-F1-model_v2	0.663773
OG2038_REF_Scer_AF-P12709-F1-model_v2	0.814224
OG4231_REF_Scer_AF-P13045-F1-model_v2	0.551238
OG2214_REF_Scer_AF-P13259-F1-model_v2	0.756402
OG1674_REF_Scer_AF-P13298-F1-model_v2	0.688735
OG1883_REF_Scer_AF-P13663-F1-model_v2	0.757327		0.757327	0.757327
OG1122_REF_Scer_AF-P13711-F1-model_v2	0.523352		0.523352	0.523352
OG3902_REF_Scer_AF-P14020-F1-model_v2	0.592979
OG1012_REF_Scer_AF-P14180-F1-model_v2	0.536062
OG1432_REF_Scer_AF-P14540-F1-model_v2	0.755142
OG1357_REF_Scer_AF-P14742-F1-model_v2	0.766471
OG2032_REF_Scer_AF-P14843-F1-model_v2	0.735854
OG1667_REF_Scer_AF-P15019-F1-model_v2	0.727305
OG1310_REF_Scer_AF-P15202-F1-model_v2	0.651071		0.651071	0.651071
OG1622_REF_Scer_AF-P15274-F1-model_v2	0.719986
OG1975_REF_Scer_AF-P15454-F1-model_v2	0.705839
OG3676_REF_Scer_AF-P15496-F1-model_v2	0.64323
OG2290_REF_Scer_AF-P15700-F1-model_v2	0.660503
OG3001_REF_Scer_AF-P15807-F1-model_v2	0.393074
OG1004_REF_Scer_AF-P15938-F1-model_v2	0.493276
OG1603_REF_Scer_AF-P16120-F1-model_v2	0.699328
OG2807_REF_Scer_AF-P16387-F1-model_v2	0.783615		0.783615	0.783615
OG1060_REF_Scer_AF-P16467-F1-model_v2	0.656848
OG2960_REF_Scer_AF-P16622-F1-model_v2	0.674875
OG1673_REF_Scer_AF-P16661-F1-model_v2	0.518042
OG1054_REF_Scer_AF-P16861-F1-model_v2	0.637665
OG1054_REF_Scer_AF-P16862-F1-model_v2	0.646904
OG3120_REF_Scer_AF-P17423-F1-model_v2	0.737436
OG1835_REF_Scer_AF-P17505-F1-model_v2	0.725024	0.725024		0.725024
OG1157_REF_Scer_AF-P17649-F1-model_v2	0.6469
OG1567_REF_Scer_AF-P17695-F1-model_v2	0.55442		0.55442	0.55442
OG1329_REF_Scer_AF-P17709-F1-model_v2	0.615073
OG1468_REF_Scer_AF-P17898-F1-model_v2	0.522262
OG2871_REF_Scer_AF-P18408-F1-model_v2	0.642127		0.642127	0.642127
OG3612_REF_Scer_AF-P18562-F1-model_v2	0.749468
OG3062_REF_Scer_AF-P18900-F1-model_v2	0.676101
OG1316_REF_Scer_AF-P19097-F1-model_v2	0.675985
OG1924_REF_Scer_AF-P19262-F1-model_v2	0.769331
OG1516_REF_Scer_AF-P19358-F1-model_v2	0.818646
OG1039_REF_Scer_AF-P19414-F1-model_v2	0.702999
OG2218_REF_Scer_AF-P20049-F1-model_v2	0.669619		0.669619	0.669619
OG2056_REF_Scer_AF-P20051-F1-model_v2	0.632391
OG1004_REF_Scer_AF-P20095-F1-model_v2	0.498909
OG2182_REF_Scer_AF-P20485-F1-model_v2	0.494589
OG1585_REF_Scer_AF-P20967-F1-model_v2	0.755318	0.755318		0.755318
OG1470_REF_Scer_AF-P21147-F1-model_v2	0.640349		0.640349	0.640349
OG2912_REF_Scer_AF-P21182-F1-model_v2	0.531809
OG2053_REF_Scer_AF-P21264-F1-model_v2	0.651585
OG1070_REF_Scer_AF-P21524-F1-model_v2	0.740618	0.740618		0.740618
OG1070_REF_Scer_AF-P21672-F1-model_v2	0.719865	0.719865		0.719865
OG2704_REF_Scer_AF-P21801-F1-model_v2	0.812978	0.812978		0.812978
OG1170_REF_Scer_AF-P21826-F1-model_v2	0.665112
OG1056_REF_Scer_AF-P21954-F1-model_v2	0.754088	0.754088		0.754088
OG1468_REF_Scer_AF-P22140-F1-model_v2	0.522301
OG1631_REF_Scer_AF-P22217-F1-model_v2	0.617062
OG4744_REF_Scer_AF-P22289-F1-model_v2	0.57499
OG1631_REF_Scer_AF-P22803-F1-model_v2	0.602122
OG1112_REF_Scer_AF-P23254-F1-model_v2	0.638663
OG1266_REF_Scer_AF-P23337-F1-model_v2	0.748817
OG1640_REF_Scer_AF-P23501-F1-model_v2	0.456115
OG1650_REF_Scer_AF-P23542-F1-model_v2	0.614939
OG1004_REF_Scer_AF-P24384-F1-model_v2	0.527397
OG2567_REF_Scer_AF-P24521-F1-model_v2	0.476887
OG2382_REF_Scer_AF-P25045-F1-model_v2	0.487407
OG1730_REF_Scer_AF-P25087-F1-model_v2	0.685642
OG3221_REF_Scer_AF-P25335-F1-model_v2	0.617774
OG1434_REF_Scer_AF-P25340-F1-model_v2	0.673426		0.673426	0.673426
OG3021_REF_Scer_AF-P25358-F1-model_v2	0.678508
OG4758_REF_Scer_AF-P25372-F1-model_v2	0.477232
OG1567_REF_Scer_AF-P25373-F1-model_v2	0.540205		0.540205	0.540205
OG1785_REF_Scer_AF-P25578-F1-model_v2	0.550508
OG2577_REF_Scer_AF-P25605-F1-model_v2	0.719832
OG1603_REF_Scer_AF-P25632-F1-model_v2	0.245098
OG1060_REF_Scer_AF-P26263-F1-model_v2	0.653601
OG5118_REF_Scer_AF-P26364-F1-model_v2	0.600282
OG1266_REF_Scer_AF-P27472-F1-model_v2	0.745137
OG2183_REF_Scer_AF-P27515-F1-model_v2	0.580577
OG2453_REF_Scer_AF-P27616-F1-model_v2	0.697104
OG2903_REF_Scer_AF-P27680-F1-model_v2	0.527958
OG1364_REF_Scer_AF-P27796-F1-model_v2	0.650851
OG2099_REF_Scer_AF-P28240-F1-model_v2	0.675582
OG1786_REF_Scer_AF-P28241-F1-model_v2	0.73216	0.73216		0.73216
OG1500_REF_Scer_AF-P28274-F1-model_v2	0.746794
OG1303_REF_Scer_AF-P28496-F1-model_v2	0.602624
OG2082_REF_Scer_AF-P28777-F1-model_v2	0.766873
OG2057_REF_Scer_AF-P28789-F1-model_v2	0.606384
OG2677_REF_Scer_AF-P28834-F1-model_v2	0.701842	0.701842		0.701842
OG1230_REF_Scer_AF-P29465-F1-model_v2	0.675546
OG1365_REF_Scer_AF-P29509-F1-model_v2	0.811914		0.811914	0.811914
OG2498_REF_Scer_AF-P29704-F1-model_v2	0.599435
OG1880_REF_Scer_AF-P29952-F1-model_v2	0.64989
OG1674_REF_Scer_AF-P30402-F1-model_v2	0.628036
OG1240_REF_Scer_AF-P30624-F1-model_v2	0.587139
OG1170_REF_Scer_AF-P30952-F1-model_v2	0.680425
OG1810_REF_Scer_AF-P31116-F1-model_v2	0.661348		0.661348	0.661348
OG3978_REF_Scer_AF-P31373-F1-model_v2	0.740914
OG1634_REF_Scer_AF-P31688-F1-model_v2	0.581873
OG2906_REF_Scer_AF-P32178-F1-model_v2	0.645487
OG2455_REF_Scer_AF-P32190-F1-model_v2	0.600317
OG3100_REF_Scer_AF-P32191-F1-model_v2	0.610437		0.610437	0.610437
OG2552_REF_Scer_AF-P32263-F1-model_v2	0.554162		0.554162	0.554162
OG1744_REF_Scer_AF-P32264-F1-model_v2	0.670516
OG1537_REF_Scer_AF-P32288-F1-model_v2	0.800083
OG1313_REF_Scer_AF-P32327-F1-model_v2	0.790749
OG5490_REF_Scer_AF-P32340-F1-model_v2	0.716977		0.716977	0.716977
OG2062_REF_Scer_AF-P32347-F1-model_v2	0.730081
OG2353_REF_Scer_AF-P32352-F1-model_v2	0.62284
OG2465_REF_Scer_AF-P32353-F1-model_v2	0.620357		0.620357	0.620357
OG1337_REF_Scer_AF-P32356-F1-model_v2	0.682813
OG3304_REF_Scer_AF-P32375-F1-model_v2	0.571078
OG3774_REF_Scer_AF-P32377-F1-model_v2	0.667632
OG2123_REF_Scer_AF-P32378-F1-model_v2	0.629246
OG4605_REF_Scer_AF-P32419-F1-model_v2	0.540916	0.540916		0.540916
OG4665_REF_Scer_AF-P32449-F1-model_v2	0.727034
OG4275_REF_Scer_AF-P32451-F1-model_v2	0.71538
OG3413_REF_Scer_AF-P32452-F1-model_v2	0.457584
OG3683_REF_Scer_AF-P32459-F1-model_v2	0.522796
OG1955_REF_Scer_AF-P32461-F1-model_v2	0.519192
OG2098_REF_Scer_AF-P32462-F1-model_v2	0.61856		0.61856	0.61856
OG1697_REF_Scer_AF-P32469-F1-model_v2	0.763096
OG1959_REF_Scer_AF-P32473-F1-model_v2	0.774985		0.774985	0.774985
OG4061_REF_Scer_AF-P32476-F1-model_v2	0.590198		0.590198	0.590198
OG2186_REF_Scer_AF-P32477-F1-model_v2	0.562457
OG1168_REF_Scer_AF-P32528-F1-model_v2	0.413832
OG4016_REF_Scer_AF-P32582-F1-model_v2	0.703841
OG3319_REF_Scer_AF-P32626-F1-model_v2	0.527158
OG1746_REF_Scer_AF-P32642-F1-model_v2	0.598096
OG1521_REF_Scer_AF-P32771-F1-model_v2	0.708808		0.708808	0.708808
OG1659_REF_Scer_AF-P32775-F1-model_v2	0.708529
OG1081_REF_Scer_AF-P32784-F1-model_v2	0.534219
OG2397_REF_Scer_AF-P32796-F1-model_v2	0.505906
OG4555_REF_Scer_AF-P32799-F1-model_v2	0.536322
OG1671_REF_Scer_AF-P32861-F1-model_v2	0.782334
OG1556_REF_Scer_AF-P32895-F1-model_v2	0.780882
OG1502_REF_Scer_AF-P33300-F1-model_v2	0.631723
OG2356_REF_Scer_AF-P33312-F1-model_v2	0.521993		0.521993	0.521993
OG1112_REF_Scer_AF-P33315-F1-model_v2	0.601878
OG4581_REF_Scer_AF-P33330-F1-model_v2	0.615362
OG1471_REF_Scer_AF-P33333-F1-model_v2	0.51438
OG1302_REF_Scer_AF-P33401-F1-model_v2	0.686994
OG2048_REF_Scer_AF-P33412-F1-model_v2	0.480236
OG2112_REF_Scer_AF-P33421-F1-model_v2	0.510521
OG2357_REF_Scer_AF-P33734-F1-model_v2	0.676215
OG1337_REF_Scer_AF-P35172-F1-model_v2	0.666088
OG3114_REF_Scer_AF-P35202-F1-model_v2	0.43212
OG3782_REF_Scer_AF-P35497-F1-model_v2	0.609032		0.609032	0.609032
OG4250_REF_Scer_AF-P35731-F1-model_v2	0.38438		0.38438	0.38438
OG3063_REF_Scer_AF-P36010-F1-model_v2	0.714424
OG1276_REF_Scer_AF-P36013-F1-model_v2	0.677435	0.677435		0.677435
OG2084_REF_Scer_AF-P36024-F1-model_v2	0.676332
OG3008_REF_Scer_AF-P36076-F1-model_v2	0.630016
OG1242_REF_Scer_AF-P36107-F1-model_v2	0.596392
OG4524_REF_Scer_AF-P36143-F1-model_v2	0.380647
OG1081_REF_Scer_AF-P36148-F1-model_v2	0.486745
OG1966_REF_Scer_AF-P36150-F1-model_v2	0.530174
OG1302_REF_Scer_AF-P37012-F1-model_v2	0.705195
OG2262_REF_Scer_AF-P37254-F1-model_v2	0.512004
OG1030_REF_Scer_AF-P37291-F1-model_v2	0.701546
OG1030_REF_Scer_AF-P37292-F1-model_v2	0.636864
OG1287_REF_Scer_AF-P37298-F1-model_v2	0.469603
OG4552_REF_Scer_AF-P37299-F1-model_v2	0.483461
OG1129_REF_Scer_AF-P37303-F1-model_v2	0.631592
OG1322_REF_Scer_AF-P38009-F1-model_v2	0.821329
OG2588_REF_Scer_AF-P38063-F1-model_v2	0.786341
OG1977_REF_Scer_AF-P38066-F1-model_v2	0.720899
OG1126_REF_Scer_AF-P38067-F1-model_v2	0.598197		0.598197	0.598197
OG2573_REF_Scer_AF-P38075-F1-model_v2	0.647605		0.647605	0.647605
OG1016_REF_Scer_AF-P38113-F1-model_v2	0.663825		0.663825	0.663825
OG4312_REF_Scer_AF-P38115-F1-model_v2	0.52563		0.52563	0.52563
OG2882_REF_Scer_AF-P38122-F1-model_v2	0.466571
OG1497_REF_Scer_AF-P38143-F1-model_v2	0.698712		0.698712	0.698712
OG2369_REF_Scer_AF-P38145-F1-model_v2	0.618034
OG3935_REF_Scer_AF-P38169-F1-model_v2	0.531186		0.531186	0.531186
OG3242_REF_Scer_AF-P38179-F1-model_v2	0.455616
OG1695_REF_Scer_AF-P38221-F1-model_v2	0.63876
OG2044_REF_Scer_AF-P38225-F1-model_v2	0.539838
OG4021_REF_Scer_AF-P38242-F1-model_v2	0.425424
OG4959_REF_Scer_AF-P38286-F1-model_v2	0.605666		0.605666	0.605666
OG1502_REF_Scer_AF-P38287-F1-model_v2	0.624078
OG1306_REF_Scer_AF-P38298-F1-model_v2	0.492561
OG3350_REF_Scer_AF-P38332-F1-model_v2	0.476721
OG3313_REF_Scer_AF-P38342-F1-model_v2	0.411345		0.411345	0.411345
OG1565_REF_Scer_AF-P38604-F1-model_v2	0.637795
OG2588_REF_Scer_AF-P38620-F1-model_v2	0.787694
OG1779_REF_Scer_AF-P38625-F1-model_v2	0.828145
OG1500_REF_Scer_AF-P38627-F1-model_v2	0.730825
OG3115_REF_Scer_AF-P38628-F1-model_v2	0.541317
OG3018_REF_Scer_AF-P38635-F1-model_v2	0.429788
OG2968_REF_Scer_AF-P38689-F1-model_v2	0.845347
OG1744_REF_Scer_AF-P38690-F1-model_v2	0.599325
OG1354_REF_Scer_AF-P38697-F1-model_v2	0.731849	0.731849		0.731849
OG1303_REF_Scer_AF-P38703-F1-model_v2	0.622274
OG4583_REF_Scer_AF-P38710-F1-model_v2	0.55242
OG1022_REF_Scer_AF-P38715-F1-model_v2	0.591848		0.591848	0.591848
OG1488_REF_Scer_AF-P38720-F1-model_v2	0.809407		0.809407	0.809407
OG2647_REF_Scer_AF-P38787-F1-model_v2	0.361302		0.361302	0.361302
OG1857_REF_Scer_AF-P38795-F1-model_v2	0.754953
OG1365_REF_Scer_AF-P38816-F1-model_v2	0.772693		0.772693	0.772693
OG3639_REF_Scer_AF-P38840-F1-model_v2	0.443729
OG3991_REF_Scer_AF-P38858-F1-model_v2	0.500426
OG1210_REF_Scer_AF-P38891-F1-model_v2	0.713182
OG3074_REF_Scer_AF-P38913-F1-model_v2	0.468732
OG4624_REF_Scer_AF-P38954-F1-model_v2	0.517422
OG1774_REF_Scer_AF-P38972-F1-model_v2	0.6957
OG4185_REF_Scer_AF-P38986-F1-model_v2	0.595823
OG1615_REF_Scer_AF-P38992-F1-model_v2	0.590735		0.590735	0.590735
OG1451_REF_Scer_AF-P38998-F1-model_v2	0.726309	0.726309		0.726309
OG1935_REF_Scer_AF-P38999-F1-model_v2	0.72928	0.72928		0.72928
OG1240_REF_Scer_AF-P39002-F1-model_v2	0.568539
OG2394_REF_Scer_AF-P39006-F1-model_v2	0.641584
OG1087_REF_Scer_AF-P39518-F1-model_v2	0.460435
OG1445_REF_Scer_AF-P39522-F1-model_v2	0.756085
OG2215_REF_Scer_AF-P39525-F1-model_v2	0.525507
OG1039_REF_Scer_AF-P39533-F1-model_v2	0.662471
OG3767_REF_Scer_AF-P39683-F1-model_v2	0.603914
OG2147_REF_Scer_AF-P39692-F1-model_v2	0.46155		0.46155	0.46155
OG1892_REF_Scer_AF-P39708-F1-model_v2	0.728364	0.728364		0.728364
OG1694_REF_Scer_AF-P39713-F1-model_v2	0.509015		0.509015	0.509015
OG1694_REF_Scer_AF-P39714-F1-model_v2	0.509253		0.509253	0.509253
OG3429_REF_Scer_AF-P39726-F1-model_v2	0.523732
OG4110_REF_Scer_AF-P39988-F1-model_v2	0.522062
OG1273_REF_Scer_AF-P40012-F1-model_v2	0.41281		0.41281	0.41281
OG4391_REF_Scer_AF-P40017-F1-model_v2	0.50452
OG1021_REF_Scer_AF-P40047-F1-model_v2	0.634979		0.634979	0.634979
OG1433_REF_Scer_AF-P40054-F1-model_v2	0.780311		0.780311	0.780311
OG3416_REF_Scer_AF-P40099-F1-model_v2	0.396225
OG3909_REF_Scer_AF-P40319-F1-model_v2	0.66981
OG3000_REF_Scer_AF-P40350-F1-model_v2	0.58554
OG2738_REF_Scer_AF-P40351-F1-model_v2	0.609338
OG3241_REF_Scer_AF-P40363-F1-model_v2	0.573971
OG1254_REF_Scer_AF-P40395-F1-model_v2	0.354468
OG1004_REF_Scer_AF-P40459-F1-model_v2	0.549115
OG2808_REF_Scer_AF-P40471-F1-model_v2	0.544221		0.544221	0.544221
OG1854_REF_Scer_AF-P40487-F1-model_v2	0.732067
OG2746_REF_Scer_AF-P40495-F1-model_v2	0.746087	0.746087		0.746087
OG1491_REF_Scer_AF-P40506-F1-model_v2	0.621112
OG1433_REF_Scer_AF-P40510-F1-model_v2	0.773788		0.773788	0.773788
OG1933_REF_Scer_AF-P40545-F1-model_v2	0.640099
OG1497_REF_Scer_AF-P40581-F1-model_v2	0.729203		0.729203	0.729203
OG3630_REF_Scer_AF-P40582-F1-model_v2	0.478254
OG3624_REF_Scer_AF-P40857-F1-model_v2	0.495714
OG1683_REF_Scer_AF-P40970-F1-model_v2	0.646248
OG1897_REF_Scer_AF-P41338-F1-model_v2	0.703604
OG2684_REF_Scer_AF-P41735-F1-model_v2	0.657728		0.657728	0.657728
OG3581_REF_Scer_AF-P41835-F1-model_v2	0.508013
OG1180_REF_Scer_AF-P41903-F1-model_v2	0.391174
OG1137_REF_Scer_AF-P41911-F1-model_v2	0.660104		0.660104	0.660104
OG1684_REF_Scer_AF-P41921-F1-model_v2	0.700355		0.700355	0.700355
OG1056_REF_Scer_AF-P41939-F1-model_v2	0.750871	0.750871		0.750871
OG1446_REF_Scer_AF-P41940-F1-model_v2	0.831715
OG1193_REF_Scer_AF-P42222-F1-model_v2	0.686224
OG3151_REF_Scer_AF-P42826-F1-model_v2	0.526953
OG5096_REF_Scer_AF-P42883-F1-model_v2	0.804829
OG3443_REF_Scer_AF-P42941-F1-model_v2	0.530005
OG2852_REF_Scer_AF-P43123-F1-model_v2	0.589931
OG5096_REF_Scer_AF-P43534-F1-model_v2	0.80603
OG3336_REF_Scer_AF-P43567-F1-model_v2	0.504999
OG2845_REF_Scer_AF-P43577-F1-model_v2	0.509339
OG1822_REF_Scer_AF-P43616-F1-model_v2	0.654148
OG3509_REF_Scer_AF-P43619-F1-model_v2	0.693667
OG5327_REF_Scer_AF-P43635-F1-model_v2	0.607924
OG2999_REF_Scer_AF-P43636-F1-model_v2	0.540045
OG2246_REF_Scer_AF-P46151-F1-model_v2	0.610371		0.610371	0.610371
OG1021_REF_Scer_AF-P46367-F1-model_v2	0.642925		0.642925	0.642925
OG2161_REF_Scer_AF-P46969-F1-model_v2	0.696352
OG4524_REF_Scer_AF-P47011-F1-model_v2	0.426063
OG1640_REF_Scer_AF-P47013-F1-model_v2	0.465652
OG1759_REF_Scer_AF-P47039-F1-model_v2	0.635679
OG1275_REF_Scer_AF-P47052-F1-model_v2	0.814962	0.814962		0.814962
OG3030_REF_Scer_AF-P47095-F1-model_v2	0.587728
OG4102_REF_Scer_AF-P47096-F1-model_v2	0.672929		0.672929	0.672929
OG3677_REF_Scer_AF-P47125-F1-model_v2	0.517711		0.517711	0.517711
OG2384_REF_Scer_AF-P47143-F1-model_v2	0.621557
OG1390_REF_Scer_AF-P47164-F1-model_v2	0.556859
OG4317_REF_Scer_AF-P47165-F1-model_v2	0.688212
OG1597_REF_Scer_AF-P47169-F1-model_v2	0.548141		0.548141	0.548141
OG1210_REF_Scer_AF-P47176-F1-model_v2	0.704478
OG5096_REF_Scer_AF-P47183-F1-model_v2	0.804126
OG1103_REF_Scer_AF-P47771-F1-model_v2	0.548045		0.548045	0.548045
OG1240_REF_Scer_AF-P47912-F1-model_v2	0.583937
OG4171_REF_Scer_AF-P48015-F1-model_v2	0.586553
OG3499_REF_Scer_AF-P48016-F1-model_v2	0.532471
OG1096_REF_Scer_AF-P48570-F1-model_v2	0.886293
OG3069_REF_Scer_AF-P49017-F1-model_v2	0.702776
OG2227_REF_Scer_AF-P49095-F1-model_v2	0.663599		0.663599	0.663599
OG1111_REF_Scer_AF-P49367-F1-model_v2	0.719425
OG2282_REF_Scer_AF-P49435-F1-model_v2	0.684041
OG1022_REF_Scer_AF-P49954-F1-model_v2	0.620501
OG2603_REF_Scer_AF-P50076-F1-model_v2	0.487959
OG1354_REF_Scer_AF-P50094-F1-model_v2	0.758377	0.758377		0.758377
OG1354_REF_Scer_AF-P50095-F1-model_v2	0.757274	0.757274		0.757274
OG2868_REF_Scer_AF-P50107-F1-model_v2	0.582132
OG1630_REF_Scer_AF-P50264-F1-model_v2	0.447118		0.447118	0.447118
OG4010_REF_Scer_AF-P50861-F1-model_v2	0.685483
OG1060_REF_Scer_AF-P50873-F1-model_v2	0.531148
OG2774_REF_Scer_AF-P51601-F1-model_v2	0.788307
OG1299_REF_Scer_AF-P52489-F1-model_v2	0.656619
OG1264_REF_Scer_AF-P52892-F1-model_v2	0.593479
OG1264_REF_Scer_AF-P52893-F1-model_v2	0.634941
OG1055_REF_Scer_AF-P52910-F1-model_v2	0.668424
OG2228_REF_Scer_AF-P53037-F1-model_v2	0.560504
OG1121_REF_Scer_AF-P53045-F1-model_v2	0.712152		0.712152	0.712152
OG1377_REF_Scer_AF-P53090-F1-model_v2	0.569067
OG3557_REF_Scer_AF-P53101-F1-model_v2	0.566044
OG2495_REF_Scer_AF-P53128-F1-model_v2	0.614195		0.614195	0.614195
OG1004_REF_Scer_AF-P53131-F1-model_v2	0.568291
OG3458_REF_Scer_AF-P53164-F1-model_v2	0.4446
OG2913_REF_Scer_AF-P53178-F1-model_v2	0.402205
OG3488_REF_Scer_AF-P53184-F1-model_v2	0.438007
OG2116_REF_Scer_AF-P53199-F1-model_v2	0.686683		0.686683	0.686683
OG1473_REF_Scer_AF-P53204-F1-model_v2	0.794164
OG1667_REF_Scer_AF-P53228-F1-model_v2	0.65888
OG2409_REF_Scer_AF-P53312-F1-model_v2	0.648683
OG3991_REF_Scer_AF-P53315-F1-model_v2	0.441882
OG2783_REF_Scer_AF-P53318-F1-model_v2	0.540633		0.540633	0.540633
OG1488_REF_Scer_AF-P53319-F1-model_v2	0.788211		0.788211	0.788211
OG3025_REF_Scer_AF-P53332-F1-model_v2	0.428277
OG1696_REF_Scer_AF-P53598-F1-model_v2	0.715525
OG1414_REF_Scer_AF-P53685-F1-model_v2	0.61353
OG2646_REF_Scer_AF-P53730-F1-model_v2	0.455719
OG2380_REF_Scer_AF-P53848-F1-model_v2	0.444191
OG3638_REF_Scer_AF-P53868-F1-model_v2	0.476802
OG4226_REF_Scer_AF-P53909-F1-model_v2	0.610652
OG2924_REF_Scer_AF-P53915-F1-model_v2	0.458103
OG3104_REF_Scer_AF-P53954-F1-model_v2	0.488195
OG1056_REF_Scer_AF-P53982-F1-model_v2	0.714515	0.714515		0.714515
OG1322_REF_Scer_AF-P54113-F1-model_v2	0.809695
OG1103_REF_Scer_AF-P54114-F1-model_v2	0.531521		0.531521	0.531521
OG1021_REF_Scer_AF-P54115-F1-model_v2	0.558251		0.558251	0.558251
OG1596_REF_Scer_AF-P54781-F1-model_v2	0.733847		0.733847	0.733847
OG2506_REF_Scer_AF-P54783-F1-model_v2	0.590089		0.590089	0.590089
OG1904_REF_Scer_AF-P54839-F1-model_v2	0.709617
OG2752_REF_Scer_AF-P54885-F1-model_v2	0.654151		0.654151	0.654151
OG2086_REF_Scer_AF-P80210-F1-model_v2	0.783362
OG2637_REF_Scer_AF-P80235-F1-model_v2	0.57929
OG1137_REF_Scer_AF-Q00055-F1-model_v2	0.668833		0.668833	0.668833
OG1275_REF_Scer_AF-Q00711-F1-model_v2	0.829251	0.829251		0.829251
OG1753_REF_Scer_AF-Q00764-F1-model_v2	0.767133
OG1254_REF_Scer_AF-Q01519-F1-model_v2	0.738687
OG1055_REF_Scer_AF-Q01574-F1-model_v2	0.608502
OG3525_REF_Scer_AF-Q01802-F1-model_v2	0.509232
OG2074_REF_Scer_AF-Q02046-F1-model_v2	0.69321		0.69321	0.69321
OG2837_REF_Scer_AF-Q02196-F1-model_v2	0.768788
OG3048_REF_Scer_AF-Q02784-F1-model_v2	0.751075
OG1306_REF_Scer_AF-Q02896-F1-model_v2	0.498543
OG3394_REF_Scer_AF-Q03266-F1-model_v2	0.407306
OG1758_REF_Scer_AF-Q03529-F1-model_v2	0.646734
OG5735_REF_Scer_AF-Q03579-F1-model_v2	0.576547
OG3714_REF_Scer_AF-Q03677-F1-model_v2	0.536802
OG4645_REF_Scer_AF-Q03778-F1-model_v2	0.47529
OG1746_REF_Scer_AF-Q03835-F1-model_v2	0.605805
OG2578_REF_Scer_AF-Q03941-F1-model_v2	0.515488
OG4463_REF_Scer_AF-Q04066-F1-model_v2	0.373544
OG4398_REF_Scer_AF-Q04178-F1-model_v2	0.73484
OG3917_REF_Scer_AF-Q04179-F1-model_v2	0.466407
OG2283_REF_Scer_AF-Q04212-F1-model_v2	0.510779		0.510779	0.510779
OG1329_REF_Scer_AF-Q04409-F1-model_v2	0.602678
OG2190_REF_Scer_AF-Q04430-F1-model_v2	0.62832
OG2112_REF_Scer_AF-Q04487-F1-model_v2	0.470424
OG1390_REF_Scer_AF-Q04533-F1-model_v2	0.513942
OG3112_REF_Scer_AF-Q05521-F1-model_v2	0.510524
OG4583_REF_Scer_AF-Q05533-F1-model_v2	0.55852
OG2557_REF_Scer_AF-Q05567-F1-model_v2	0.59934
OG2741_REF_Scer_AF-Q05584-F1-model_v2	0.562343
OG3207_REF_Scer_AF-Q05788-F1-model_v2	0.584526
OG1807_REF_Scer_AF-Q05871-F1-model_v2	0.441153
OG4043_REF_Scer_AF-Q05902-F1-model_v2	0.502068
OG2148_REF_Scer_AF-Q05911-F1-model_v2	0.82889
OG3740_REF_Scer_AF-Q05979-F1-model_v2	0.58848
OG1318_REF_Scer_AF-Q06147-F1-model_v2	0.533361
OG1473_REF_Scer_AF-Q06178-F1-model_v2	0.819992
OG1287_REF_Scer_AF-Q06236-F1-model_v2	0.482795
OG3095_REF_Scer_AF-Q06489-F1-model_v2	0.58662
OG3811_REF_Scer_AF-Q06490-F1-model_v2	0.45229
OG4396_REF_Scer_AF-Q06549-F1-model_v2	0.467728
OG2348_REF_Scer_AF-Q06625-F1-model_v2	0.629813
OG1498_REF_Scer_AF-Q06702-F1-model_v2	0.55325
OG1498_REF_Scer_AF-Q06703-F1-model_v2	0.581185
OG1060_REF_Scer_AF-Q07471-F1-model_v2	0.517281
OG3681_REF_Scer_AF-Q07560-F1-model_v2	0.488641
OG1380_REF_Scer_AF-Q07729-F1-model_v2	0.524554
OG5096_REF_Scer_AF-Q07748-F1-model_v2	0.80635
OG3782_REF_Scer_AF-Q07786-F1-model_v2	0.608497		0.608497	0.608497
OG2308_REF_Scer_AF-Q07938-F1-model_v2	0.621414
OG3782_REF_Scer_AF-Q07993-F1-model_v2	0.520113		0.520113	0.520113
OG2031_REF_Scer_AF-Q08220-F1-model_v2	0.510072
OG3811_REF_Scer_AF-Q08224-F1-model_v2	0.467989
OG2084_REF_Scer_AF-Q08438-F1-model_v2	0.658642
OG1807_REF_Scer_AF-Q08558-F1-model_v2	0.408603
OG2126_REF_Scer_AF-Q08645-F1-model_v2	0.583237
OG1458_REF_Scer_AF-Q08911-F1-model_v2	0.683422		0.683422	0.683422
OG3811_REF_Scer_AF-Q08975-F1-model_v2	0.479975
OG2901_REF_Scer_AF-Q12001-F1-model_v2	0.577757
OG3679_REF_Scer_AF-Q12051-F1-model_v2	0.472401
OG1394_REF_Scer_AF-Q12069-F1-model_v2	0.607351
OG2508_REF_Scer_AF-Q12074-F1-model_v2	0.782981
OG1096_REF_Scer_AF-Q12122-F1-model_v2	0.891796
OG1115_REF_Scer_AF-Q12166-F1-model_v2	0.704928
OG4004_REF_Scer_AF-Q12178-F1-model_v2	0.646765
OG1764_REF_Scer_AF-Q12189-F1-model_v2	0.644215
OG1390_REF_Scer_AF-Q12198-F1-model_v2	0.460017
OG1318_REF_Scer_AF-Q12246-F1-model_v2	0.526523
OG2007_REF_Scer_AF-Q12265-F1-model_v2	0.704082
OG2741_REF_Scer_AF-Q12320-F1-model_v2	0.548677
OG1394_REF_Scer_AF-Q12362-F1-model_v2	0.616624
OG3551_REF_Scer_AF-Q12452-F1-model_v2	0.562552		0.562552	0.562552
OG3801_REF_Scer_AF-Q12455-F1-model_v2	0.580276
OG4008_REF_Scer_AF-Q12676-F1-model_v2	0.482659
OG1589_REF_Scer_AF-Q12680-F1-model_v2	0.725745	0.725745		0.725745
OG2765_REF_Scer_AF-Q3E840-F1-model_v2	0.659594
OG2562_REF_Scer_AF-Q99190-F1-model_v2	0.494506		0.494506	0.494506
OG2061_REF_Scer_AF-Q99258-F1-model_v2	0.637089
OG3531_REF_Scer_AF-Q99312-F1-model_v2	0.565187

## Sheet: E
x	Complete	Hydrolases	Lipid metab. process	Not Lipid metab. process
0.025	0	0	0	0
0.075	0	0	0	0
0.125	0	0	0	0
0.175	0	0	0	0
0.225	0.0378072	0	0	0
0.275	0	0	0	0
0.325	0	0	0	0
0.375	0.302457	0.727273	3.33333	0.408163
0.425	0.756144	1.81818	0	2.04082
0.475	1.70132	3.27273	13.3333	2.04082
0.525	2.79773	3.63636	3.33333	3.67347
0.575	2.30624	4.36364	0	4.89796
0.625	3.36484	3.63636	0	4.08163
0.675	2.87335	1.09091	0	1.22449
0.725	2.91115	1.09091	0	1.22449
0.775	2.00378	0.363636	0	0.408163
0.825	0.831758	0	0	0
0.875	0.113422	0	0	0
0.925	0	0	0	0
0.975	0	0	0	0

## Sheet: E raw data
	Complete	Hydrolases	Lipid metab. process	Not Lipid metab. process
OG4352_REF_Scer_AF-P00127-F1-model_v2	0.487109
OG3208_REF_Scer_AF-P00128-F1-model_v2	0.600053
OG1016_REF_Scer_AF-P00330-F1-model_v2	0.748469
OG1016_REF_Scer_AF-P00331-F1-model_v2	0.748866
OG1145_REF_Scer_AF-P00358-F1-model_v2	0.78802
OG1145_REF_Scer_AF-P00359-F1-model_v2	0.793993
OG1145_REF_Scer_AF-P00360-F1-model_v2	0.776403
OG4316_REF_Scer_AF-P00424-F1-model_v2	0.534953
OG4316_REF_Scer_AF-P00425-F1-model_v2	0.552747
OG2714_REF_Scer_AF-P00427-F1-model_v2	0.790822
OG1979_REF_Scer_AF-P00445-F1-model_v2	0.717187
OG3185_REF_Scer_AF-P00447-F1-model_v2	0.675036
OG3837_REF_Scer_AF-P00498-F1-model_v2	0.695484
OG1299_REF_Scer_AF-P00549-F1-model_v2	0.758158
OG1424_REF_Scer_AF-P00560-F1-model_v2	0.772236
OG2654_REF_Scer_AF-P00572-F1-model_v2	0.533459
OG5441_REF_Scer_AF-P00724-F1-model_v2	0.526139	0.526139		0.526139
OG2936_REF_Scer_AF-P00812-F1-model_v2	0.60505	0.60505		0.60505
OG2113_REF_Scer_AF-P00815-F1-model_v2	0.664788
OG1416_REF_Scer_AF-P00890-F1-model_v2	0.813692
OG2028_REF_Scer_AF-P00899-F1-model_v2	0.716369
OG3874_REF_Scer_AF-P00912-F1-model_v2	0.523857
OG1193_REF_Scer_AF-P00924-F1-model_v2	0.785798
OG1193_REF_Scer_AF-P00925-F1-model_v2	0.780491
OG1788_REF_Scer_AF-P00927-F1-model_v2	0.711247
OG1724_REF_Scer_AF-P00931-F1-model_v2	0.764288
OG3108_REF_Scer_AF-P00937-F1-model_v2	0.627299
OG2197_REF_Scer_AF-P00942-F1-model_v2	0.718194
OG2794_REF_Scer_AF-P00950-F1-model_v2	0.773329
OG3702_REF_Scer_AF-P03962-F1-model_v2	0.728239
OG1032_REF_Scer_AF-P03965-F1-model_v2	0.74802
OG3505_REF_Scer_AF-P04037-F1-model_v2	0.660736
OG4751_REF_Scer_AF-P04039-F1-model_v2	0.57485
OG1819_REF_Scer_AF-P04046-F1-model_v2	0.733471
OG3043_REF_Scer_AF-P04161-F1-model_v2	0.607512
OG2930_REF_Scer_AF-P04173-F1-model_v2	0.796151
OG4231_REF_Scer_AF-P04385-F1-model_v2	0.579764
OG3994_REF_Scer_AF-P04397-F1-model_v2	0.614917
OG1208_REF_Scer_AF-P04806-F1-model_v2	0.659072
OG1208_REF_Scer_AF-P04807-F1-model_v2	0.673189
OG1617_REF_Scer_AF-P05150-F1-model_v2	0.650927
OG1767_REF_Scer_AF-P05373-F1-model_v2	0.748962
OG3877_REF_Scer_AF-P05374-F1-model_v2	0.446828
OG2645_REF_Scer_AF-P05375-F1-model_v2	0.573514
OG1813_REF_Scer_AF-P05694-F1-model_v2	0.756699
OG1944_REF_Scer_AF-P06106-F1-model_v2	0.744286
OG5404_REF_Scer_AF-P06115-F1-model_v2	0.624438
OG1569_REF_Scer_AF-P06168-F1-model_v2	0.871913
OG1060_REF_Scer_AF-P06169-F1-model_v2	0.67357
OG3856_REF_Scer_AF-P06174-F1-model_v2	0.459675
OG3196_REF_Scer_AF-P06197-F1-model_v2	0.542008
OG1115_REF_Scer_AF-P06208-F1-model_v2	0.719437
OG2655_REF_Scer_AF-P06633-F1-model_v2	0.768682
OG1414_REF_Scer_AF-P06700-F1-model_v2	0.608546
OG2841_REF_Scer_AF-P06738-F1-model_v2	0.723009
OG2129_REF_Scer_AF-P06785-F1-model_v2	0.761001
OG2248_REF_Scer_AF-P07143-F1-model_v2	0.820567
OG1463_REF_Scer_AF-P07149-F1-model_v2	0.620155
OG2740_REF_Scer_AF-P07170-F1-model_v2	0.781307
OG2238_REF_Scer_AF-P07172-F1-model_v2	0.570601
OG1825_REF_Scer_AF-P07244-F1-model_v2	0.589589
OG1052_REF_Scer_AF-P07245-F1-model_v2	0.664825
OG1016_REF_Scer_AF-P07246-F1-model_v2	0.747567
OG4118_REF_Scer_AF-P07255-F1-model_v2	0.530788
OG4150_REF_Scer_AF-P07256-F1-model_v2	0.518819
OG2006_REF_Scer_AF-P07257-F1-model_v2	0.489216
OG2721_REF_Scer_AF-P07258-F1-model_v2	0.707601
OG1032_REF_Scer_AF-P07259-F1-model_v2	0.610044
OG1892_REF_Scer_AF-P07262-F1-model_v2	0.738943
OG1422_REF_Scer_AF-P07264-F1-model_v2	0.781466
OG1595_REF_Scer_AF-P07275-F1-model_v2	0.662288
OG2678_REF_Scer_AF-P07277-F1-model_v2	0.500982
OG2347_REF_Scer_AF-P07283-F1-model_v2	0.769196
OG3065_REF_Scer_AF-P07285-F1-model_v2	0.546272
OG2265_REF_Scer_AF-P07286-F1-model_v2	0.629179
OG1388_REF_Scer_AF-P07342-F1-model_v2	0.74628
OG1714_REF_Scer_AF-P07702-F1-model_v2	0.624319
OG4379_REF_Scer_AF-P07807-F1-model_v2	0.478956
OG1685_REF_Scer_AF-P07991-F1-model_v2	0.689065
OG1012_REF_Scer_AF-P08004-F1-model_v2	0.522475
OG1564_REF_Scer_AF-P08019-F1-model_v2	0.429767	0.429767		0.429767
OG3575_REF_Scer_AF-P08067-F1-model_v2	0.780641
OG1218_REF_Scer_AF-P08417-F1-model_v2	0.741974
OG4707_REF_Scer_AF-P08431-F1-model_v2	0.645691
OG3445_REF_Scer_AF-P08432-F1-model_v2	0.598228
OG2956_REF_Scer_AF-P08456-F1-model_v2	0.665126
OG3006_REF_Scer_AF-P08465-F1-model_v2	0.670221
OG2156_REF_Scer_AF-P08524-F1-model_v2	0.711497
OG4360_REF_Scer_AF-P08525-F1-model_v2	0.616483
OG2365_REF_Scer_AF-P08536-F1-model_v2	0.701874
OG1621_REF_Scer_AF-P08566-F1-model_v2	0.639883
OG1416_REF_Scer_AF-P08679-F1-model_v2	0.737667
OG1815_REF_Scer_AF-P09201-F1-model_v2	0.703115	0.703115		0.703115
OG2629_REF_Scer_AF-P09368-F1-model_v2	0.527842
OG1052_REF_Scer_AF-P09440-F1-model_v2	0.663482
OG1629_REF_Scer_AF-P09624-F1-model_v2	0.736258
OG1487_REF_Scer_AF-P09938-F1-model_v2	0.782803
OG1899_REF_Scer_AF-P09950-F1-model_v2	0.709513
OG1357_REF_Scer_AF-P0CF18-F1-model_v2	0.604139
OG1193_REF_Scer_AF-P0CX10-F1-model_v2	0.686709
OG1193_REF_Scer_AF-P0CX11-F1-model_v2	0.686942
OG4185_REF_Scer_AF-P0CX77-F1-model_v2	0.622035	0.622035		0.622035
OG4185_REF_Scer_AF-P0CX78-F1-model_v2	0.623818	0.623818		0.623818
OG4185_REF_Scer_AF-P0CX79-F1-model_v2	0.621876	0.621876		0.621876
OG4185_REF_Scer_AF-P0CZ17-F1-model_v2	0.624778	0.624778		0.624778
OG4346_REF_Scer_AF-P10174-F1-model_v2	0.555262
OG1355_REF_Scer_AF-P10614-F1-model_v2	0.689592
OG1516_REF_Scer_AF-P10659-F1-model_v2	0.819615
OG1665_REF_Scer_AF-P10869-F1-model_v2	0.68191
OG1881_REF_Scer_AF-P10963-F1-model_v2	0.754558
OG1313_REF_Scer_AF-P11154-F1-model_v2	0.787702
OG2537_REF_Scer_AF-P11353-F1-model_v2	0.705511
OG1333_REF_Scer_AF-P11412-F1-model_v2	0.667376
OG3214_REF_Scer_AF-P11986-F1-model_v2	0.698937
OG1360_REF_Scer_AF-P12683-F1-model_v2	0.584842
OG1360_REF_Scer_AF-P12684-F1-model_v2	0.525223
OG2071_REF_Scer_AF-P12695-F1-model_v2	0.663773
OG2038_REF_Scer_AF-P12709-F1-model_v2	0.814224
OG4231_REF_Scer_AF-P13045-F1-model_v2	0.551238
OG2214_REF_Scer_AF-P13259-F1-model_v2	0.756402
OG1674_REF_Scer_AF-P13298-F1-model_v2	0.688735
OG1883_REF_Scer_AF-P13663-F1-model_v2	0.757327
OG1122_REF_Scer_AF-P13711-F1-model_v2	0.523352
OG3902_REF_Scer_AF-P14020-F1-model_v2	0.592979
OG1012_REF_Scer_AF-P14180-F1-model_v2	0.536062
OG1432_REF_Scer_AF-P14540-F1-model_v2	0.755142
OG1357_REF_Scer_AF-P14742-F1-model_v2	0.766471
OG2032_REF_Scer_AF-P14843-F1-model_v2	0.735854
OG1667_REF_Scer_AF-P15019-F1-model_v2	0.727305
OG1310_REF_Scer_AF-P15202-F1-model_v2	0.651071
OG1622_REF_Scer_AF-P15274-F1-model_v2	0.719986	0.719986		0.719986
OG1975_REF_Scer_AF-P15454-F1-model_v2	0.705839
OG3676_REF_Scer_AF-P15496-F1-model_v2	0.64323
OG2290_REF_Scer_AF-P15700-F1-model_v2	0.660503
OG3001_REF_Scer_AF-P15807-F1-model_v2	0.393074
OG1004_REF_Scer_AF-P15938-F1-model_v2	0.493276	0.493276		0.493276
OG1603_REF_Scer_AF-P16120-F1-model_v2	0.699328
OG2807_REF_Scer_AF-P16387-F1-model_v2	0.783615
OG1060_REF_Scer_AF-P16467-F1-model_v2	0.656848
OG2960_REF_Scer_AF-P16622-F1-model_v2	0.674875
OG1673_REF_Scer_AF-P16661-F1-model_v2	0.518042
OG1054_REF_Scer_AF-P16861-F1-model_v2	0.637665
OG1054_REF_Scer_AF-P16862-F1-model_v2	0.646904
OG3120_REF_Scer_AF-P17423-F1-model_v2	0.737436
OG1835_REF_Scer_AF-P17505-F1-model_v2	0.725024
OG1157_REF_Scer_AF-P17649-F1-model_v2	0.6469
OG1567_REF_Scer_AF-P17695-F1-model_v2	0.55442
OG1329_REF_Scer_AF-P17709-F1-model_v2	0.615073
OG1468_REF_Scer_AF-P17898-F1-model_v2	0.522262
OG2871_REF_Scer_AF-P18408-F1-model_v2	0.642127
OG3612_REF_Scer_AF-P18562-F1-model_v2	0.749468
OG3062_REF_Scer_AF-P18900-F1-model_v2	0.676101
OG1316_REF_Scer_AF-P19097-F1-model_v2	0.675985
OG1924_REF_Scer_AF-P19262-F1-model_v2	0.769331
OG1516_REF_Scer_AF-P19358-F1-model_v2	0.818646
OG1039_REF_Scer_AF-P19414-F1-model_v2	0.702999
OG2218_REF_Scer_AF-P20049-F1-model_v2	0.669619
OG2056_REF_Scer_AF-P20051-F1-model_v2	0.632391	0.632391		0.632391
OG1004_REF_Scer_AF-P20095-F1-model_v2	0.498909	0.498909		0.498909
OG2182_REF_Scer_AF-P20485-F1-model_v2	0.494589
OG1585_REF_Scer_AF-P20967-F1-model_v2	0.755318
OG1470_REF_Scer_AF-P21147-F1-model_v2	0.640349
OG2912_REF_Scer_AF-P21182-F1-model_v2	0.531809
OG2053_REF_Scer_AF-P21264-F1-model_v2	0.651585
OG1070_REF_Scer_AF-P21524-F1-model_v2	0.740618
OG1070_REF_Scer_AF-P21672-F1-model_v2	0.719865
OG2704_REF_Scer_AF-P21801-F1-model_v2	0.812978
OG1170_REF_Scer_AF-P21826-F1-model_v2	0.665112
OG1056_REF_Scer_AF-P21954-F1-model_v2	0.754088
OG1468_REF_Scer_AF-P22140-F1-model_v2	0.522301
OG1631_REF_Scer_AF-P22217-F1-model_v2	0.617062
OG4744_REF_Scer_AF-P22289-F1-model_v2	0.57499
OG1631_REF_Scer_AF-P22803-F1-model_v2	0.602122
OG1112_REF_Scer_AF-P23254-F1-model_v2	0.638663
OG1266_REF_Scer_AF-P23337-F1-model_v2	0.748817
OG1640_REF_Scer_AF-P23501-F1-model_v2	0.456115	0.456115	0.456115
OG1650_REF_Scer_AF-P23542-F1-model_v2	0.614939
OG1004_REF_Scer_AF-P24384-F1-model_v2	0.527397	0.527397		0.527397
OG2567_REF_Scer_AF-P24521-F1-model_v2	0.476887
OG2382_REF_Scer_AF-P25045-F1-model_v2	0.487407
OG1730_REF_Scer_AF-P25087-F1-model_v2	0.685642
OG3221_REF_Scer_AF-P25335-F1-model_v2	0.617774	0.617774		0.617774
OG1434_REF_Scer_AF-P25340-F1-model_v2	0.673426
OG3021_REF_Scer_AF-P25358-F1-model_v2	0.678508
OG4758_REF_Scer_AF-P25372-F1-model_v2	0.477232
OG1567_REF_Scer_AF-P25373-F1-model_v2	0.540205
OG1785_REF_Scer_AF-P25578-F1-model_v2	0.550508
OG2577_REF_Scer_AF-P25605-F1-model_v2	0.719832
OG1603_REF_Scer_AF-P25632-F1-model_v2	0.245098
OG1060_REF_Scer_AF-P26263-F1-model_v2	0.653601
OG5118_REF_Scer_AF-P26364-F1-model_v2	0.600282
OG1266_REF_Scer_AF-P27472-F1-model_v2	0.745137
OG2183_REF_Scer_AF-P27515-F1-model_v2	0.580577
OG2453_REF_Scer_AF-P27616-F1-model_v2	0.697104
OG2903_REF_Scer_AF-P27680-F1-model_v2	0.527958
OG1364_REF_Scer_AF-P27796-F1-model_v2	0.650851
OG2099_REF_Scer_AF-P28240-F1-model_v2	0.675582
OG1786_REF_Scer_AF-P28241-F1-model_v2	0.73216
OG1500_REF_Scer_AF-P28274-F1-model_v2	0.746794
OG1303_REF_Scer_AF-P28496-F1-model_v2	0.602624
OG2082_REF_Scer_AF-P28777-F1-model_v2	0.766873
OG2057_REF_Scer_AF-P28789-F1-model_v2	0.606384
OG2677_REF_Scer_AF-P28834-F1-model_v2	0.701842
OG1230_REF_Scer_AF-P29465-F1-model_v2	0.675546
OG1365_REF_Scer_AF-P29509-F1-model_v2	0.811914
OG2498_REF_Scer_AF-P29704-F1-model_v2	0.599435
OG1880_REF_Scer_AF-P29952-F1-model_v2	0.64989
OG1674_REF_Scer_AF-P30402-F1-model_v2	0.628036
OG1240_REF_Scer_AF-P30624-F1-model_v2	0.587139
OG1170_REF_Scer_AF-P30952-F1-model_v2	0.680425
OG1810_REF_Scer_AF-P31116-F1-model_v2	0.661348
OG3978_REF_Scer_AF-P31373-F1-model_v2	0.740914
OG1634_REF_Scer_AF-P31688-F1-model_v2	0.581873	0.581873		0.581873
OG2906_REF_Scer_AF-P32178-F1-model_v2	0.645487
OG2455_REF_Scer_AF-P32190-F1-model_v2	0.600317
OG3100_REF_Scer_AF-P32191-F1-model_v2	0.610437
OG2552_REF_Scer_AF-P32263-F1-model_v2	0.554162
OG1744_REF_Scer_AF-P32264-F1-model_v2	0.670516
OG1537_REF_Scer_AF-P32288-F1-model_v2	0.800083
OG1313_REF_Scer_AF-P32327-F1-model_v2	0.790749
OG5490_REF_Scer_AF-P32340-F1-model_v2	0.716977
OG2062_REF_Scer_AF-P32347-F1-model_v2	0.730081
OG2353_REF_Scer_AF-P32352-F1-model_v2	0.62284
OG2465_REF_Scer_AF-P32353-F1-model_v2	0.620357
OG1337_REF_Scer_AF-P32356-F1-model_v2	0.682813	0.682813		0.682813
OG3304_REF_Scer_AF-P32375-F1-model_v2	0.571078	0.571078		0.571078
OG3774_REF_Scer_AF-P32377-F1-model_v2	0.667632
OG2123_REF_Scer_AF-P32378-F1-model_v2	0.629246
OG4605_REF_Scer_AF-P32419-F1-model_v2	0.540916
OG4665_REF_Scer_AF-P32449-F1-model_v2	0.727034
OG4275_REF_Scer_AF-P32451-F1-model_v2	0.71538
OG3413_REF_Scer_AF-P32452-F1-model_v2	0.457584
OG3683_REF_Scer_AF-P32459-F1-model_v2	0.522796
OG1955_REF_Scer_AF-P32461-F1-model_v2	0.519192
OG2098_REF_Scer_AF-P32462-F1-model_v2	0.61856
OG1697_REF_Scer_AF-P32469-F1-model_v2	0.763096
OG1959_REF_Scer_AF-P32473-F1-model_v2	0.774985
OG4061_REF_Scer_AF-P32476-F1-model_v2	0.590198
OG2186_REF_Scer_AF-P32477-F1-model_v2	0.562457
OG1168_REF_Scer_AF-P32528-F1-model_v2	0.413832
OG4016_REF_Scer_AF-P32582-F1-model_v2	0.703841
OG3319_REF_Scer_AF-P32626-F1-model_v2	0.527158	0.527158		0.527158
OG1746_REF_Scer_AF-P32642-F1-model_v2	0.598096
OG1521_REF_Scer_AF-P32771-F1-model_v2	0.708808
OG1659_REF_Scer_AF-P32775-F1-model_v2	0.708529
OG1081_REF_Scer_AF-P32784-F1-model_v2	0.534219
OG2397_REF_Scer_AF-P32796-F1-model_v2	0.505906
OG4555_REF_Scer_AF-P32799-F1-model_v2	0.536322
OG1671_REF_Scer_AF-P32861-F1-model_v2	0.782334
OG1556_REF_Scer_AF-P32895-F1-model_v2	0.780882
OG1502_REF_Scer_AF-P33300-F1-model_v2	0.631723
OG2356_REF_Scer_AF-P33312-F1-model_v2	0.521993
OG1112_REF_Scer_AF-P33315-F1-model_v2	0.601878
OG4581_REF_Scer_AF-P33330-F1-model_v2	0.615362
OG1471_REF_Scer_AF-P33333-F1-model_v2	0.51438
OG1302_REF_Scer_AF-P33401-F1-model_v2	0.686994
OG2048_REF_Scer_AF-P33412-F1-model_v2	0.480236
OG2112_REF_Scer_AF-P33421-F1-model_v2	0.510521
OG2357_REF_Scer_AF-P33734-F1-model_v2	0.676215
OG1337_REF_Scer_AF-P35172-F1-model_v2	0.666088	0.666088		0.666088
OG3114_REF_Scer_AF-P35202-F1-model_v2	0.43212
OG3782_REF_Scer_AF-P35497-F1-model_v2	0.609032
OG4250_REF_Scer_AF-P35731-F1-model_v2	0.38438
OG3063_REF_Scer_AF-P36010-F1-model_v2	0.714424
OG1276_REF_Scer_AF-P36013-F1-model_v2	0.677435
OG2084_REF_Scer_AF-P36024-F1-model_v2	0.676332
OG3008_REF_Scer_AF-P36076-F1-model_v2	0.630016
OG1242_REF_Scer_AF-P36107-F1-model_v2	0.596392
OG4524_REF_Scer_AF-P36143-F1-model_v2	0.380647
OG1081_REF_Scer_AF-P36148-F1-model_v2	0.486745
OG1966_REF_Scer_AF-P36150-F1-model_v2	0.530174
OG1302_REF_Scer_AF-P37012-F1-model_v2	0.705195
OG2262_REF_Scer_AF-P37254-F1-model_v2	0.512004
OG1030_REF_Scer_AF-P37291-F1-model_v2	0.701546
OG1030_REF_Scer_AF-P37292-F1-model_v2	0.636864
OG1287_REF_Scer_AF-P37298-F1-model_v2	0.469603
OG4552_REF_Scer_AF-P37299-F1-model_v2	0.483461
OG1129_REF_Scer_AF-P37303-F1-model_v2	0.631592
OG1322_REF_Scer_AF-P38009-F1-model_v2	0.821329
OG2588_REF_Scer_AF-P38063-F1-model_v2	0.786341
OG1977_REF_Scer_AF-P38066-F1-model_v2	0.720899	0.720899		0.720899
OG1126_REF_Scer_AF-P38067-F1-model_v2	0.598197
OG2573_REF_Scer_AF-P38075-F1-model_v2	0.647605
OG1016_REF_Scer_AF-P38113-F1-model_v2	0.663825
OG4312_REF_Scer_AF-P38115-F1-model_v2	0.52563
OG2882_REF_Scer_AF-P38122-F1-model_v2	0.466571
OG1497_REF_Scer_AF-P38143-F1-model_v2	0.698712
OG2369_REF_Scer_AF-P38145-F1-model_v2	0.618034
OG3935_REF_Scer_AF-P38169-F1-model_v2	0.531186
OG3242_REF_Scer_AF-P38179-F1-model_v2	0.455616
OG1695_REF_Scer_AF-P38221-F1-model_v2	0.63876
OG2044_REF_Scer_AF-P38225-F1-model_v2	0.539838
OG4021_REF_Scer_AF-P38242-F1-model_v2	0.425424
OG4959_REF_Scer_AF-P38286-F1-model_v2	0.605666
OG1502_REF_Scer_AF-P38287-F1-model_v2	0.624078
OG1306_REF_Scer_AF-P38298-F1-model_v2	0.492561	0.492561	0.492561
OG3350_REF_Scer_AF-P38332-F1-model_v2	0.476721	0.476721		0.476721
OG3313_REF_Scer_AF-P38342-F1-model_v2	0.411345
OG1565_REF_Scer_AF-P38604-F1-model_v2	0.637795
OG2588_REF_Scer_AF-P38620-F1-model_v2	0.787694
OG1779_REF_Scer_AF-P38625-F1-model_v2	0.828145
OG1500_REF_Scer_AF-P38627-F1-model_v2	0.730825
OG3115_REF_Scer_AF-P38628-F1-model_v2	0.541317
OG3018_REF_Scer_AF-P38635-F1-model_v2	0.429788	0.429788		0.429788
OG2968_REF_Scer_AF-P38689-F1-model_v2	0.845347
OG1744_REF_Scer_AF-P38690-F1-model_v2	0.599325
OG1354_REF_Scer_AF-P38697-F1-model_v2	0.731849
OG1303_REF_Scer_AF-P38703-F1-model_v2	0.622274
OG4583_REF_Scer_AF-P38710-F1-model_v2	0.55242	0.55242		0.55242
OG1022_REF_Scer_AF-P38715-F1-model_v2	0.591848
OG1488_REF_Scer_AF-P38720-F1-model_v2	0.809407
OG2647_REF_Scer_AF-P38787-F1-model_v2	0.361302
OG1857_REF_Scer_AF-P38795-F1-model_v2	0.754953
OG1365_REF_Scer_AF-P38816-F1-model_v2	0.772693
OG3639_REF_Scer_AF-P38840-F1-model_v2	0.443729
OG3991_REF_Scer_AF-P38858-F1-model_v2	0.500426	0.500426		0.500426
OG1210_REF_Scer_AF-P38891-F1-model_v2	0.713182
OG3074_REF_Scer_AF-P38913-F1-model_v2	0.468732
OG4624_REF_Scer_AF-P38954-F1-model_v2	0.517422
OG1774_REF_Scer_AF-P38972-F1-model_v2	0.6957
OG4185_REF_Scer_AF-P38986-F1-model_v2	0.595823	0.595823		0.595823
OG1615_REF_Scer_AF-P38992-F1-model_v2	0.590735
OG1451_REF_Scer_AF-P38998-F1-model_v2	0.726309
OG1935_REF_Scer_AF-P38999-F1-model_v2	0.72928
OG1240_REF_Scer_AF-P39002-F1-model_v2	0.568539
OG2394_REF_Scer_AF-P39006-F1-model_v2	0.641584
OG1087_REF_Scer_AF-P39518-F1-model_v2	0.460435
OG1445_REF_Scer_AF-P39522-F1-model_v2	0.756085
OG2215_REF_Scer_AF-P39525-F1-model_v2	0.525507
OG1039_REF_Scer_AF-P39533-F1-model_v2	0.662471
OG3767_REF_Scer_AF-P39683-F1-model_v2	0.603914
OG2147_REF_Scer_AF-P39692-F1-model_v2	0.46155
OG1892_REF_Scer_AF-P39708-F1-model_v2	0.728364
OG1694_REF_Scer_AF-P39713-F1-model_v2	0.509015
OG1694_REF_Scer_AF-P39714-F1-model_v2	0.509253
OG3429_REF_Scer_AF-P39726-F1-model_v2	0.523732
OG4110_REF_Scer_AF-P39988-F1-model_v2	0.522062
OG1273_REF_Scer_AF-P40012-F1-model_v2	0.41281
OG4391_REF_Scer_AF-P40017-F1-model_v2	0.50452
OG1021_REF_Scer_AF-P40047-F1-model_v2	0.634979
OG1433_REF_Scer_AF-P40054-F1-model_v2	0.780311
OG3416_REF_Scer_AF-P40099-F1-model_v2	0.396225
OG3909_REF_Scer_AF-P40319-F1-model_v2	0.66981
OG3000_REF_Scer_AF-P40350-F1-model_v2	0.58554
OG2738_REF_Scer_AF-P40351-F1-model_v2	0.609338
OG3241_REF_Scer_AF-P40363-F1-model_v2	0.573971	0.573971		0.573971
OG1254_REF_Scer_AF-P40395-F1-model_v2	0.354468
OG1004_REF_Scer_AF-P40459-F1-model_v2	0.549115
OG2808_REF_Scer_AF-P40471-F1-model_v2	0.544221
OG1854_REF_Scer_AF-P40487-F1-model_v2	0.732067
OG2746_REF_Scer_AF-P40495-F1-model_v2	0.746087
OG1491_REF_Scer_AF-P40506-F1-model_v2	0.621112
OG1433_REF_Scer_AF-P40510-F1-model_v2	0.773788
OG1933_REF_Scer_AF-P40545-F1-model_v2	0.640099
OG1497_REF_Scer_AF-P40581-F1-model_v2	0.729203
OG3630_REF_Scer_AF-P40582-F1-model_v2	0.478254
OG3624_REF_Scer_AF-P40857-F1-model_v2	0.495714
OG1683_REF_Scer_AF-P40970-F1-model_v2	0.646248
OG1897_REF_Scer_AF-P41338-F1-model_v2	0.703604
OG2684_REF_Scer_AF-P41735-F1-model_v2	0.657728
OG3581_REF_Scer_AF-P41835-F1-model_v2	0.508013
OG1180_REF_Scer_AF-P41903-F1-model_v2	0.391174	0.391174	0.391174
OG1137_REF_Scer_AF-P41911-F1-model_v2	0.660104
OG1684_REF_Scer_AF-P41921-F1-model_v2	0.700355
OG1056_REF_Scer_AF-P41939-F1-model_v2	0.750871
OG1446_REF_Scer_AF-P41940-F1-model_v2	0.831715
OG1193_REF_Scer_AF-P42222-F1-model_v2	0.686224
OG3151_REF_Scer_AF-P42826-F1-model_v2	0.526953
OG5096_REF_Scer_AF-P42883-F1-model_v2	0.804829
OG3443_REF_Scer_AF-P42941-F1-model_v2	0.530005	0.530005		0.530005
OG2852_REF_Scer_AF-P43123-F1-model_v2	0.589931
OG5096_REF_Scer_AF-P43534-F1-model_v2	0.80603
OG3336_REF_Scer_AF-P43567-F1-model_v2	0.504999
OG2845_REF_Scer_AF-P43577-F1-model_v2	0.509339
OG1822_REF_Scer_AF-P43616-F1-model_v2	0.654148	0.654148		0.654148
OG3509_REF_Scer_AF-P43619-F1-model_v2	0.693667
OG5327_REF_Scer_AF-P43635-F1-model_v2	0.607924
OG2999_REF_Scer_AF-P43636-F1-model_v2	0.540045
OG2246_REF_Scer_AF-P46151-F1-model_v2	0.610371
OG1021_REF_Scer_AF-P46367-F1-model_v2	0.642925
OG2161_REF_Scer_AF-P46969-F1-model_v2	0.696352
OG4524_REF_Scer_AF-P47011-F1-model_v2	0.426063
OG1640_REF_Scer_AF-P47013-F1-model_v2	0.465652	0.465652	0.465652
OG1759_REF_Scer_AF-P47039-F1-model_v2	0.635679
OG1275_REF_Scer_AF-P47052-F1-model_v2	0.814962
OG3030_REF_Scer_AF-P47095-F1-model_v2	0.587728
OG4102_REF_Scer_AF-P47096-F1-model_v2	0.672929
OG3677_REF_Scer_AF-P47125-F1-model_v2	0.517711
OG2384_REF_Scer_AF-P47143-F1-model_v2	0.621557
OG1390_REF_Scer_AF-P47164-F1-model_v2	0.556859
OG4317_REF_Scer_AF-P47165-F1-model_v2	0.688212
OG1597_REF_Scer_AF-P47169-F1-model_v2	0.548141
OG1210_REF_Scer_AF-P47176-F1-model_v2	0.704478
OG5096_REF_Scer_AF-P47183-F1-model_v2	0.804126
OG1103_REF_Scer_AF-P47771-F1-model_v2	0.548045
OG1240_REF_Scer_AF-P47912-F1-model_v2	0.583937
OG4171_REF_Scer_AF-P48015-F1-model_v2	0.586553
OG3499_REF_Scer_AF-P48016-F1-model_v2	0.532471	0.532471		0.532471
OG1096_REF_Scer_AF-P48570-F1-model_v2	0.886293
OG3069_REF_Scer_AF-P49017-F1-model_v2	0.702776
OG2227_REF_Scer_AF-P49095-F1-model_v2	0.663599
OG1111_REF_Scer_AF-P49367-F1-model_v2	0.719425
OG2282_REF_Scer_AF-P49435-F1-model_v2	0.684041
OG1022_REF_Scer_AF-P49954-F1-model_v2	0.620501	0.620501		0.620501
OG2603_REF_Scer_AF-P50076-F1-model_v2	0.487959
OG1354_REF_Scer_AF-P50094-F1-model_v2	0.758377
OG1354_REF_Scer_AF-P50095-F1-model_v2	0.757274
OG2868_REF_Scer_AF-P50107-F1-model_v2	0.582132
OG1630_REF_Scer_AF-P50264-F1-model_v2	0.447118
OG4010_REF_Scer_AF-P50861-F1-model_v2	0.685483
OG1060_REF_Scer_AF-P50873-F1-model_v2	0.531148
OG2774_REF_Scer_AF-P51601-F1-model_v2	0.788307	0.788307		0.788307
OG1299_REF_Scer_AF-P52489-F1-model_v2	0.656619
OG1264_REF_Scer_AF-P52892-F1-model_v2	0.593479
OG1264_REF_Scer_AF-P52893-F1-model_v2	0.634941
OG1055_REF_Scer_AF-P52910-F1-model_v2	0.668424
OG2228_REF_Scer_AF-P53037-F1-model_v2	0.560504
OG1121_REF_Scer_AF-P53045-F1-model_v2	0.712152
OG1377_REF_Scer_AF-P53090-F1-model_v2	0.569067
OG3557_REF_Scer_AF-P53101-F1-model_v2	0.566044
OG2495_REF_Scer_AF-P53128-F1-model_v2	0.614195
OG1004_REF_Scer_AF-P53131-F1-model_v2	0.568291	0.568291		0.568291
OG3458_REF_Scer_AF-P53164-F1-model_v2	0.4446	0.4446		0.4446
OG2913_REF_Scer_AF-P53178-F1-model_v2	0.402205
OG3488_REF_Scer_AF-P53184-F1-model_v2	0.438007	0.438007		0.438007
OG2116_REF_Scer_AF-P53199-F1-model_v2	0.686683
OG1473_REF_Scer_AF-P53204-F1-model_v2	0.794164
OG1667_REF_Scer_AF-P53228-F1-model_v2	0.65888
OG2409_REF_Scer_AF-P53312-F1-model_v2	0.648683
OG3991_REF_Scer_AF-P53315-F1-model_v2	0.441882	0.441882		0.441882
OG2783_REF_Scer_AF-P53318-F1-model_v2	0.540633
OG1488_REF_Scer_AF-P53319-F1-model_v2	0.788211
OG3025_REF_Scer_AF-P53332-F1-model_v2	0.428277
OG1696_REF_Scer_AF-P53598-F1-model_v2	0.715525
OG1414_REF_Scer_AF-P53685-F1-model_v2	0.61353
OG2646_REF_Scer_AF-P53730-F1-model_v2	0.455719
OG2380_REF_Scer_AF-P53848-F1-model_v2	0.444191
OG3638_REF_Scer_AF-P53868-F1-model_v2	0.476802
OG4226_REF_Scer_AF-P53909-F1-model_v2	0.610652	0.610652		0.610652
OG2924_REF_Scer_AF-P53915-F1-model_v2	0.458103
OG3104_REF_Scer_AF-P53954-F1-model_v2	0.488195
OG1056_REF_Scer_AF-P53982-F1-model_v2	0.714515
OG1322_REF_Scer_AF-P54113-F1-model_v2	0.809695
OG1103_REF_Scer_AF-P54114-F1-model_v2	0.531521
OG1021_REF_Scer_AF-P54115-F1-model_v2	0.558251
OG1596_REF_Scer_AF-P54781-F1-model_v2	0.733847
OG2506_REF_Scer_AF-P54783-F1-model_v2	0.590089
OG1904_REF_Scer_AF-P54839-F1-model_v2	0.709617
OG2752_REF_Scer_AF-P54885-F1-model_v2	0.654151
OG2086_REF_Scer_AF-P80210-F1-model_v2	0.783362
OG2637_REF_Scer_AF-P80235-F1-model_v2	0.57929
OG1137_REF_Scer_AF-Q00055-F1-model_v2	0.668833
OG1275_REF_Scer_AF-Q00711-F1-model_v2	0.829251
OG1753_REF_Scer_AF-Q00764-F1-model_v2	0.767133
OG1254_REF_Scer_AF-Q01519-F1-model_v2	0.738687
OG1055_REF_Scer_AF-Q01574-F1-model_v2	0.608502
OG3525_REF_Scer_AF-Q01802-F1-model_v2	0.509232
OG2074_REF_Scer_AF-Q02046-F1-model_v2	0.69321
OG2837_REF_Scer_AF-Q02196-F1-model_v2	0.768788
OG3048_REF_Scer_AF-Q02784-F1-model_v2	0.751075
OG1306_REF_Scer_AF-Q02896-F1-model_v2	0.498543	0.498543	0.498543
OG3394_REF_Scer_AF-Q03266-F1-model_v2	0.407306
OG1758_REF_Scer_AF-Q03529-F1-model_v2	0.646734
OG5735_REF_Scer_AF-Q03579-F1-model_v2	0.576547
OG3714_REF_Scer_AF-Q03677-F1-model_v2	0.536802
OG4645_REF_Scer_AF-Q03778-F1-model_v2	0.47529
OG1746_REF_Scer_AF-Q03835-F1-model_v2	0.605805
OG2578_REF_Scer_AF-Q03941-F1-model_v2	0.515488
OG4463_REF_Scer_AF-Q04066-F1-model_v2	0.373544	0.373544		0.373544
OG4398_REF_Scer_AF-Q04178-F1-model_v2	0.73484
OG3917_REF_Scer_AF-Q04179-F1-model_v2	0.466407	0.466407		0.466407
OG2283_REF_Scer_AF-Q04212-F1-model_v2	0.510779
OG1329_REF_Scer_AF-Q04409-F1-model_v2	0.602678
OG2190_REF_Scer_AF-Q04430-F1-model_v2	0.62832
OG2112_REF_Scer_AF-Q04487-F1-model_v2	0.470424
OG1390_REF_Scer_AF-Q04533-F1-model_v2	0.513942
OG3112_REF_Scer_AF-Q05521-F1-model_v2	0.510524	0.510524	0.510524
OG4583_REF_Scer_AF-Q05533-F1-model_v2	0.55852	0.55852		0.55852
OG2557_REF_Scer_AF-Q05567-F1-model_v2	0.59934
OG2741_REF_Scer_AF-Q05584-F1-model_v2	0.562343	0.562343		0.562343
OG3207_REF_Scer_AF-Q05788-F1-model_v2	0.584526
OG1807_REF_Scer_AF-Q05871-F1-model_v2	0.441153
OG4043_REF_Scer_AF-Q05902-F1-model_v2	0.502068	0.502068		0.502068
OG2148_REF_Scer_AF-Q05911-F1-model_v2	0.82889
OG3740_REF_Scer_AF-Q05979-F1-model_v2	0.58848	0.58848		0.58848
OG1318_REF_Scer_AF-Q06147-F1-model_v2	0.533361
OG1473_REF_Scer_AF-Q06178-F1-model_v2	0.819992
OG1287_REF_Scer_AF-Q06236-F1-model_v2	0.482795
OG3095_REF_Scer_AF-Q06489-F1-model_v2	0.58662
OG3811_REF_Scer_AF-Q06490-F1-model_v2	0.45229
OG4396_REF_Scer_AF-Q06549-F1-model_v2	0.467728	0.467728		0.467728
OG2348_REF_Scer_AF-Q06625-F1-model_v2	0.629813
OG1498_REF_Scer_AF-Q06702-F1-model_v2	0.55325	0.55325		0.55325
OG1498_REF_Scer_AF-Q06703-F1-model_v2	0.581185	0.581185		0.581185
OG1060_REF_Scer_AF-Q07471-F1-model_v2	0.517281
OG3681_REF_Scer_AF-Q07560-F1-model_v2	0.488641
OG1380_REF_Scer_AF-Q07729-F1-model_v2	0.524554	0.524554		0.524554
OG5096_REF_Scer_AF-Q07748-F1-model_v2	0.80635
OG3782_REF_Scer_AF-Q07786-F1-model_v2	0.608497
OG2308_REF_Scer_AF-Q07938-F1-model_v2	0.621414
OG3782_REF_Scer_AF-Q07993-F1-model_v2	0.520113
OG2031_REF_Scer_AF-Q08220-F1-model_v2	0.510072
OG3811_REF_Scer_AF-Q08224-F1-model_v2	0.467989
OG2084_REF_Scer_AF-Q08438-F1-model_v2	0.658642
OG1807_REF_Scer_AF-Q08558-F1-model_v2	0.408603
OG2126_REF_Scer_AF-Q08645-F1-model_v2	0.583237
OG1458_REF_Scer_AF-Q08911-F1-model_v2	0.683422
OG3811_REF_Scer_AF-Q08975-F1-model_v2	0.479975
OG2901_REF_Scer_AF-Q12001-F1-model_v2	0.577757
OG3679_REF_Scer_AF-Q12051-F1-model_v2	0.472401
OG1394_REF_Scer_AF-Q12069-F1-model_v2	0.607351
OG2508_REF_Scer_AF-Q12074-F1-model_v2	0.782981
OG1096_REF_Scer_AF-Q12122-F1-model_v2	0.891796
OG1115_REF_Scer_AF-Q12166-F1-model_v2	0.704928
OG4004_REF_Scer_AF-Q12178-F1-model_v2	0.646765	0.646765		0.646765
OG1764_REF_Scer_AF-Q12189-F1-model_v2	0.644215
OG1390_REF_Scer_AF-Q12198-F1-model_v2	0.460017
OG1318_REF_Scer_AF-Q12246-F1-model_v2	0.526523
OG2007_REF_Scer_AF-Q12265-F1-model_v2	0.704082
OG2741_REF_Scer_AF-Q12320-F1-model_v2	0.548677	0.548677		0.548677
OG1394_REF_Scer_AF-Q12362-F1-model_v2	0.616624
OG3551_REF_Scer_AF-Q12452-F1-model_v2	0.562552
OG3801_REF_Scer_AF-Q12455-F1-model_v2	0.580276
OG4008_REF_Scer_AF-Q12676-F1-model_v2	0.482659
OG1589_REF_Scer_AF-Q12680-F1-model_v2	0.725745
OG2765_REF_Scer_AF-Q3E840-F1-model_v2	0.659594
OG2562_REF_Scer_AF-Q99190-F1-model_v2	0.494506
OG2061_REF_Scer_AF-Q99258-F1-model_v2	0.637089
OG3531_REF_Scer_AF-Q99312-F1-model_v2	0.565187	0.565187		0.565187

[truncated: 2 more sheets: F, F Histogram]
