# Supplementary material for: The role of metabolism in shaping enzyme structures over 400 million years
Source: Nature. 2025 Jul 9;644(8075):280–9. doi: 10.1038/s41586-025-09205-6 (PMC12328220; doi:10.1038/s41586-025-09205-6)
Supplement: Supplementary file 13 — Source Data Extended Data Fig. 4 [file 41586_2025_9205_MOESM13_ESM.xlsx]

## Sheet: A
	OG1004	OG2365	OG1070	OG2082	OG2156	OG1112	OG2290	OG2129	OG2347	OG1145	OG1377	OG2113	OG1055	OG1240	OG2148	OG3902	OG1433	OG2031	OG1629	OG1631	OG3208	OG2794	OG1056	OG1054	OG1883	OG3978	OG1302	OG1779	OG1322	OG2495	OG4016	OG1333	OG1355	OG2053	OG2552	OG2038	OG1052	OG1313	OG1316	OG1208	OG2086	OG1016	OG1021	OG1030	OG1032	OG1039	OG2807	OG1111	OG2841
C. albicans	1	1	1	1	1	1	1	1	1	1	1	1	1	1	1	1	1	1	1	1	1	1	1	1	1	1	1	1	1	1	1	1	1	1	1	1	1	1	1	1	1	1	1	1	1	1	1	1	1
C. tropicalis	1	1	1	1	1	1	1	1	1	1	1	1	1	1	1	1	1	1	1	1	1	1	1	1	1	1	1	1	1	1	1	1	1	1	1	1	1	1	1	1	1	1	1	1	1	1	1	1	1
K. lactis	1	1	1	1	1	1	1	1	1	1	1	1	1	1	1	1	1	1	1	1	1	1	1	1	1	1	1	1	1	1	1	1	1	1	1	1	1	1	1	1	1	1	1	1	1	1	1	1	1
K. marxianus	1	1	1	1	1	1	1	1	1	1	1	1	1	1	1	1	1	1	1	1	1	1	1	1	1	1	1	1	1	1	1	1	1	1	1	1	1	1	1	1	1	1	1	1	1	1	1	1	1
L. thermotolerans	1	1	1	1	1	1	1	1	1	1	1	1	1	1	1	1	1	1	1	1	1	1	1	1	1	1	1	1	1	1	1	1	1	1	1	1	1	1	1	1	1	1	1	1	1	1	1	1	1
K. pastoris	1	1	1	1	1	1	1	1	1	1	1	1	1	1	1	1	1	1	1	1	1	1	1	1	1	1	1	1	1	1	1	1	1	1	1	1	1	1	1	1	1	1	1	1	1	1	1	1	1
S. cerevisiae	1	1	1	1	1	1	1	1	1	1	1	1	1	1	1	1	1	1	1	1	1	1	1	1	1	1	1	1	1	1	1	1	1	1	1	1	1	1	1	1	1	1	1	1	1	1	1	1	1
W. anomalus	1	1	1	1	1	1	1	1	1	1	1	1	1	1	1	1	1	1	1	1	1	1	1	1	1	1	1	1	1	1	1	1	1	1	1	1	1	1	1	1	1	1	1	1	1	1	1	1	1
Z. rouxii	1	1	1	1	1	1	1	1	1	1	1	1	1	1	1	1	1	1	1	1	1	1	1	1	1	1	1	1	1	1	1	1	1	1	1	1	1	1	1	1	1	1	1	1	1	1	1	1	1
[truncated: 348 more columns]

## Sheet: A Histogram x
	0
OG1004	9
OG2365	9
OG1070	9
OG2082	9
OG2156	9
OG1112	9
OG2290	9
OG2129	9
OG2347	9
OG1145	9
OG1377	9
OG2113	9
OG1055	9
OG1240	9
OG2148	9
OG3902	9
OG1433	9
OG2031	9
OG1629	9
OG1631	9
OG3208	9
OG2794	9
OG1056	9
OG1054	9
OG1883	9
OG3978	9
OG1302	9
OG1779	9
OG1322	9
OG2495	9
OG4016	9
OG1333	9
OG1355	9
OG2053	9
OG2552	9
OG2038	9
OG1052	9
OG1313	9
OG1316	9
OG1208	9
OG2086	9
OG1016	9
OG1021	9
OG1030	9
OG1032	9
OG1039	9
OG2807	9
OG1111	9
OG2841	9
OG1935	9
OG1432	9
OG1774	9
OG1445	9
OG2028	9
OG2006	9
OG1463	9
OG1959	9
OG1488	9
OG1944	9
OG1500	9
OG1422	9
OG1516	9
OG1924	9
OG2704	9
OG1537	9
OG2714	9
OG2852	9
OG1585	9
OG3443	9
OG1603	9
OG1424	9
OG1569	9
OG2573	9
OG1696	9
OG1416	9
OG1880	9
OG1835	9
OG1667	9
OG2906	9
OG3063	9
OG1683	9
OG1684	9
OG1685	9
OG1857	9
OG1714	9
OG1813	9
OG1788	9
OG1786	9
OG2746	9
OG1388	9
OG1597	9
OG1892	9
OG1724	9
OG1103	8
OG1126	8
OG1115	8
OG1022	8
OG1096	8
OG1060	8
OG1487	8
OG1170	8
OG1254	8
OG1193	8
OG1210	8
OG1218	8
OG1264	8
OG1266	8
OG1275	8
OG1276	8
OG3207	8
OG4185	8
OG3702	8
OG1621	8
OG1671	8
OG3115	8
OG4150	8
OG1650	8
OG1753	8
OG3531	8
OG1730	8
OG1521	8
OG3505	8
OG1556	8
OG1595	8
OG1665	8
OG3241	8
OG3214	8
OG1497	8
OG3100	8
OG3185	8
OG3108	8
OG3120	8
OG4171	8
OG2186	8
OG1329	8
OG2577	8
OG2357	8
OG2752	8
OG1825	8
OG2248	8
OG2588	8
OG2453	8
OG2508	8
OG1819	8
OG2774	8
OG2409	8
OG1357	8
OG2930	8
OG2740	8
OG2099	8
OG2348	8
OG2783	8
OG1966	8
OG2071	8
OG2074	8
OG3612	8
OG1881	8
OG1360	8
OG1365	8
OG1390	8
OG1446	8
OG1451	8
OG1473	8
OG3837	8
OG1767	8
OG1904	8
OG2455	8
OG2062	8
OG2677	8
OG2837	8
OG1634	8
OG2126	8
OG2007	7
OG1617	7
OG2032	7
OG1434	7
OG1759	7
OG2197	7
OG1975	7
OG2214	7
OG4061	7
OG2056	7
OG2384	7
OG1354	7
OG1157	7
OG2061	7
OG1622	7
OG1299	7
OG2227	7
OG1491	7
OG1744	7
OG1710	7
OG2147	7
OG1129	7
OG1659	7
OG1674	7
OG2498	7
OG4398	7
OG2506	7
OG2246	7
OG3557	7
OG4581	7
OG2238	7
OG2380	7
OG2382	7
OG3767	7
OG2397	7
OG3676	7
OG3782	7
OG3774	7
OG4312	7
OG3048	7
OG3008	7
OG3006	7
OG2968	7
OG2960	7
OG2808	7
OG3062	7
OG2721	7
OG2057	6
OG2557	6
OG1470	6
OG2537	6
OG2741	6
OG1087	6
OG1897	6
OG3575	6
OG1471	6
OG2562	6
OG1979	6
OG1337	6
OG1977	6
OG5490	6
OG1081	6
OG3488	6
OG4004	6
OG3458	6
OG1364	6
OG1746	6
OG1589	6
OG3991	6
OG3065	6
OG4605	6
OG3994	6
OG3336	6
OG2868	6
OG1869	6
OG3877	6
OG3095	6
OG1815	6
OG3069	6
OG3151	6
OG1764	6
OG1168	6
OG4316	6
OG3043	6
OG2282	6
OG2394	6
OG1697	6
OG2182	6
OG2116	5
OG5404	5
OG1933	5
OG1810	5
OG3740	5
OG4010	5
OG2936	5
OG2567	5
OG2044	5
OG2283	5
OG2903	5
OG1310	5
OG2308	5
OG3638	5
OG2161	5
OG1596	5
OG3856	5
OG1137	5
OG3114	5
OG3509	5
OG2215	5
OG3025	5
OG2999	4
OG5438	4
OG3030	4
OG3935	4
OG1694	4
OG1273	4
OG1122	4
OG1822	4
OG2369	4
OG5441	4
OG3221	4
OG4231	4
OG2871	4
OG3319	4
OG2845	4
OG1394	4
OG2218	4
OG4758	4
OG4555	4
OG1318	4
OG2084	4
OG2647	4
OG2956	4
OG3525	4
OG1180	4
OG1567	4
OG1899	4
OG1303	4
OG2678	4
OG1565	4
OG2637	4
OG3429	4
OG4391	4
OG4396	4
OG1458	4
OG3581	4
OG4524	4
OG2684	3
OG4959	3
OG2048	3
OG6574	3
OG1230	3
OG3639	3
OG3413	3
OG3551	3
OG3630	3
OG1695	3
OG4665	3
OG4707	3
OG3001	3
OG1414	3
OG3917	3
OG4645	3
OG4008	3
OG4043	3
OG4317	3
OG3018	3
OG3714	3
OG4226	3
OG2645	3
OG2465	2
OG3801	2
OG3313	2
OG1630	2
OG3112	2
OG1673	2
OG3021	2
OG1758	2
OG5327	2
OG2912	2
OG2654	2
OG4552	2
OG2629	2
OG2356	2
OG6598	2
OG2262	2
OG4275	2
OG4583	2
OG4118	2
OG4102	2
OG3074	2
OG1380	2
OG3874	2
OG2190	2
OG1012	2
OG3499	1
OG3000	1
OG1640	1
OG3350	1
OG3394	1
OG1564	1
OG1242	1
OG1502	1
OG1468	1
OG3683	1
OG3811	1
OG4352	1
OG2924	1
OG1807	1
OG4360	1
OG2882	1
OG1854	1
OG1955	1
OG2646	1
OG2578	1
OG2183	1
OG4379	1
OG4463	1
OG2228	1
OG4755	1
OG5096	1
OG6065	1
OG5735	1
OG5118	1
OG1615	1

## Sheet: A Histogram y
	0
C. albicans	238
C. tropicalis	224
K. lactis	321
K. marxianus	265
L. thermotolerans	308
K. pastoris	229
S. cerevisiae	306
W. anomalus	281
Z. rouxii	279

## Sheet: B
	CV Technical	CV Biological
OG1004	0.155593	0.875308
OG1012	0.379679	0.280365
OG1016	0.0874519	1.21972
OG1021	0.0493564	1.25173
OG1022	0.0614788	1.15861
OG1030	0.0446489	0.90602
OG1032	0.0329191	0.652241
OG1039	0.0451274	0.859954
OG1052	0.0341706	0.656729
OG1054	0.0355557	0.444349
OG1055	0.0445985	1.34458
OG1056	0.0816535	0.742629
OG1060	0.120651	0.628077
OG1070	0.198107	0.849306
OG1081	0.138308	0.427021
OG1087	0.0963611	1.01951
OG1096	0.0682142	0.536154
OG1103	0.0689952	1.02252
OG1111	0.0873147	0.823273
OG1112	0.0569209	0.779867
OG1115	0.0819971	0.675337
OG1122	0.0908385	0.369788
OG1126	0.0990932	1.51257
OG1129	0.258403	0.326351
OG1137	0.0643555	1.11327
OG1145	0.188817	0.776812
OG1157	0.0512116	0.629526
OG1168	0.135356	0.751227
OG1170	0.0254244	0.979479
OG1180	0.130203	0.772108
OG1193	0.0824869	0.470147
OG1208	0.0416711	0.485932
OG1210	0.0533991	0.756468
OG1218	0.0482354	0.50537
OG1240	0.087542	0.626333
OG1254	0.170706	0.574691
OG1264	0.0878858	0.644534
OG1266	0.0724876	0.858529
OG1273	0.0977257	0.468822
OG1275	0.109842	0.602612
OG1276	0.0581259	0.485371
OG1299	0.0710032	0.746489
OG1302	0.0695886	1.08031
OG1303	0.163457	0.712243
OG1310	0.0794518	0.80305
OG1313	0.0721809	0.686095
OG1316	0.0325728	0.692263
OG1318	0.198476	0.705141
OG1322	0.0367282	0.793493
OG1329	0.0534973	1.30512
OG1333	0.0388557	0.65359
OG1337	0.042818	0.915047
OG1354	0.100344	0.868962
OG1355	0.104246	0.504904
OG1357	0.0457945	0.628076
OG1360	0.111672	0.536508
OG1364	0.0420839	0.752295
OG1365	0.119216	0.85746
OG1377	0.0471297	0.502198
OG1380	0.311633	0.392725
OG1388	0.0330724	0.52889
OG1390	0.207536	0.811791
OG1394	0.187768	0.559617
OG1414	0.234562	0.478077
OG1416	0.0582207	0.609008
OG1422	0.0492172	0.721838
OG1424	0.0387183	0.33428
OG1432	0.0607666	0.545486
OG1433	0.0920925	0.389531
OG1434	0.126585	0.483679
OG1445	0.0490787	0.698512
OG1446	0.0374594	0.369458
OG1451	0.0790318	0.588003
OG1463	0.0297089	0.524561
OG1470	0.127519	0.692267
OG1471	0.104224	0.527465
OG1473	0.185609	0.583436
OG1487	0.0385171	0.665523
OG1488	0.072579	0.761684
OG1491	0.100265	0.355107
OG1497	0.136778	0.835965
OG1500	0.0556629	0.428106
OG1516	0.101499	0.413302
OG1521	0.092638	1.05366
OG1537	0.0495473	0.266743
OG1556	0.130969	0.793131
OG1565	0.293547	0.520524
OG1567	0.0839002	1.13835
OG1569	0.0500999	0.759322
OG1585	0.047694	0.152484
OG1589	0.0347782	0.877602
OG1595	0.0452859	0.819306
OG1596	0.117931	0.710259
OG1597	0.0669142	0.654202
OG1603	0.0883419	0.577864
OG1617	0.134288	1.02711
OG1621	0.0411723	0.383578
OG1622	0.0648555	0.440879
OG1629	0.392191	0.48377
OG1630	0.146068	1.02646
OG1631	0.0462683	0.993398
OG1634	0.031922	0.448536
OG1650	0.0644693	0.52163
OG1659	0.0542305	0.454812
OG1665	0.0637432	0.670734
OG1667	0.0494265	0.845479
OG1671	0.0501408	0.644053
OG1673	0.178482	0.0775414
OG1674	0.140085	0.601625
OG1683	0.129307	0.836071
OG1684	0.0532613	0.721028
OG1685	0.0766899	0.563115
OG1694	0.124018	0.880361
OG1695	0.118603	0.704567
OG1696	0.0470718	0.460315
OG1697	0.0767036	0.301213
OG1710	0.0453	0.602948
OG1714	0.051146	0.410746
OG1724	0.0306589	0.528589
OG1730	0.0451762	0.643202
OG1744	0.0573889	0.606348
OG1746	0.11351	0.964182
OG1753	0.0795968	0.557498
OG1759	0.0618457	0.60817
OG1764	0.0520365	0.383606
OG1767	0.131035	0.518936
OG1774	0.0308083	0.405419
OG1779	0.0364574	0.428721
OG1786	0.0751628	0.818178
OG1788	0.0360216	0.420103
OG1810	0.0565175	0.44685
OG1813	0.030252	0.397077
OG1815	0.0604126	0.557403
OG1819	0.0477246	0.403433
OG1822	0.0323248	0.622346
OG1825	0.0297381	0.382634
OG1835	0.0276202	0.50864
OG1857	0.0556898	0.904358
OG1869	0.075588	0.787789
OG1880	0.0449835	0.597629
OG1881	0.0302424	0.613974
OG1883	0.0501141	0.428532
OG1892	0.0920761	0.675958
OG1897	0.0511096	0.320665
OG1899	0.159603	0.90415
OG1904	0.068618	0.423612
OG1924	0.0513397	0.504364
OG1933	0.180613	0.552848
OG1935	0.0450012	0.341608
OG1944	0.0247032	0.645252
OG1959	0.0352702	0.685026
OG1975	0.0443141	0.566953
OG1977	0.246542	0.492383
OG1979	0.0339648	0.567308
OG2006	0.0334291	0.843185
OG2007	0.0623024	0.387822
OG2028	0.0341529	0.354041
OG2031	0.0767526	0.405241
OG2032	0.0778347	0.524924
OG2038	0.0566419	0.422508
OG2044	0.0930563	0.711993
OG2053	0.0392453	0.86265
OG2056	0.114579	0.316002
OG2057	0.100667	0.76059
OG2061	0.0890895	1.06591
OG2062	0.137771	0.591697
OG2071	0.0871874	0.343562
OG2074	0.0653455	0.370258
OG2082	0.0564215	0.325887
OG2084	0.126125	0.485344
OG2086	0.0526847	0.482375
OG2099	0.0319437	0.721099
OG2113	0.0316001	0.528261
OG2116	0.100443	0.612151
OG2126	0.09847	0.721505
OG2129	0.0779904	2.85124
OG2147	0.121306	0.762288
OG2148	0.0387978	0.656253
OG2156	0.0600782	0.536371
OG2161	0.0751852	0.896779
OG2182	0.072217	0.593557
OG2186	0.120506	0.616958
OG2190	0.253981	0.896835
OG2197	0.0997583	0.72701
OG2215	0.127235	1.01163
OG2218	0.160028	0.849862
OG2227	0.0452403	0.726308
OG2238	0.0590968	0.277465
OG2246	0.126884	0.332323
OG2248	0.0462251	0.629124
OG2262	0.0974299	0.408946
OG2282	0.0645138	1.12339
OG2283	0.118043	0.511657
OG2290	0.0608299	0.534928
OG2308	0.165055	0.893556
OG2347	0.051476	0.669242
OG2348	0.0537084	0.617685
OG2357	0.0625642	0.709353
OG2365	0.182491	0.545015
OG2369	0.131104	0.423204
OG2380	0.123835	0.67771
OG2382	0.0918366	0.530974
OG2384	0.0543994	0.493946
OG2394	0.143809	0.367992
OG2397	0.0425793	1.11537
OG2409	0.0399448	0.723999
OG2453	0.0293	0.3983
OG2455	0.0579733	0.84938
OG2465	0.600652	0.383752
OG2495	0.0999614	0.43659
OG2498	0.121175	0.719727
OG2506	0.0594466	0.499824
OG2508	0.0403012	0.677502
OG2537	0.107121	0.871202
OG2552	0.080827	0.962104
OG2557	0.0697835	1.01295
OG2562	0.177034	0.618647
OG2567	0.163496	0.416019
OG2573	0.0568379	0.643932
OG2577	0.0796621	0.936956
OG2588	0.116222	0.518241
OG2629	0.13539	0.417035
OG2637	0.0682491	0.477271
OG2645	0.138886	0.807389
OG2647	0.04887	0.585171
OG2677	0.0450893	0.37409
OG2678	0.103741	0.57844
OG2684	0.121624	0.519387
OG2704	0.0506296	0.836513
OG2714	0.0438552	0.668747
OG2740	0.0676399	0.413334
OG2741	0.0750051	0.400644
OG2746	0.0336391	0.620492
OG2752	0.0520786	0.862936
OG2774	0.0784785	0.501487
OG2783	0.126587	0.634257
OG2794	0.0465772	0.306401
OG2807	0.0393388	0.502522
OG2808	0.0527204	0.57925
OG2837	0.325671	0.723909
OG2841	0.0471478	0.593814
OG2845	0.107644	0.845018
OG2852	0.0438438	0.484761
OG2868	0.0743796	0.787486
OG2903	0.11594	0.475327
OG2906	0.0901064	0.492381
OG2912	0.177305	0.213063
OG2930	0.0905401	0.411202
OG2936	0.125494	0.466972
OG2956	0.0849914	0.96695
OG2960	0.0868686	0.967929
OG2968	0.0611841	0.705228
OG2999	0.182462	0.527708
OG3006	0.258557	0.43809
OG3008	0.114805	0.37261
OG3025	0.0812897	0.583044
OG3030	0.230109	0.493465
OG3043	0.0774387	0.467528
OG3048	0.0623005	0.635006
OG3062	0.118612	0.413802
OG3063	0.0570705	0.697239
OG3065	0.114382	0.757354
OG3069	0.0853851	0.518176
OG3074	0.206611	1.28096
OG3095	0.0664422	0.423028
OG3100	0.0266561	0.567859
OG3108	0.0820276	0.679392
OG3112	0.157861	0.0929277
OG3114	0.133025	0.731549
OG3115	0.0464064	0.472978
OG3120	0.0829726	0.662036
OG3151	0.0561009	0.561768
OG3185	0.141511	0.833765
OG3207	0.0823282	0.561493
OG3208	0.030898	0.794016
OG3214	0.0836724	0.261106
OG3241	0.0558118	0.730119
OG3313	0.229617	1.06729
OG3319	0.0687163	0.229244
OG3336	0.0547256	0.917857
OG3413	0.198807	0.449888
OG3429	0.0664996	0.515668
OG3443	0.0798305	0.636114
OG3458	0.186214	1.31848
OG3488	0.0699523	0.797223
OG3505	0.0438481	0.525948
OG3509	0.0918441	0.469932
OG3525	0.167689	0.650023
OG3531	0.0965736	0.604528
OG3551	0.0890962	0.687429
OG3557	0.228913	0.631765
OG3575	0.0830187	0.802049
OG3581	0.112158	0.750677
OG3612	0.0572663	0.431796
OG3630	0.0502034	0.918933
OG3638	0.0999005	0.636913
OG3639	0.0436391	0.450803
OG3676	0.0727524	0.499705
OG3702	0.0988347	0.419975
OG3714	0.102772	0.799859
OG3740	0.129575	0.808175
OG3767	0.0642631	1.67487
OG3774	0.0551491	0.452537
OG3811	0.165609	0.441302
OG3837	0.0513932	0.41491
OG3856	0.150496	0.320456
OG3877	0.172116	1.12882
OG3902	0.0499818	0.634957
OG3935	0.114693	0.170062
OG3978	0.0446498	0.622888
OG3991	0.0740537	0.65804
OG4004	0.064405	1.03881
OG4008	0.182721	0.767095
OG4010	0.130647	0.703594
OG4016	0.0252702	0.523928
OG4043	0.32466	0.126237
OG4061	0.109719	0.5839
OG4102	0.0664479	0.730431
OG4118	0.149638	0.683708
OG4150	0.0300115	0.728073
OG4171	0.0516638	0.622881
OG4185	0.0602108	0.53758
OG4231	0.296305	0.613091
OG4275	0.195327	0.348807
OG4312	0.0321715	1.11711
OG4316	0.105716	0.668623
OG4317	0.121523	0.734609
OG4391	0.0334024	0.945057
OG4396	0.193411	0.73766
OG4398	0.185252	1.04361
OG4524	0.133557	0.688991
OG4552	0.0953011	0.197932
OG4555	0.0934132	0.59816
OG4581	0.0541425	0.539164
OG4605	0.0654035	0.951267
OG4645	0.115846	0.547931
OG4665	0.0380612	0.411818
OG4758	0.0661884	0.546375
OG4959	0.102953	0.679102
OG5327	0.0950061	0.36684
OG5404	0.0361216	0.81185
OG5441	0.0516663	0.638901
OG5490	0.0370727	0.946184

## Sheet: B Histogram
x	CV Technical	y	CV Biological
0.075	5.75316	0.075	0.058309
0.225	0.79689	0.225	0.174927
0.375	0.0971817	0.375	1.22449
0.525	0	0.525	1.65209
0.675	0.0194363	0.675	1.69096
0.825	0	0.825	1.01069
0.975	0	0.975	0.466472
1.125	0	1.125	0.2138
1.275	0	1.275	0.116618
1.425	0	1.425	0
1.575	0	1.575	0.0194363
1.725	0	1.725	0.0194363
1.875	0	1.875	0
2.025	0	2.025	0
2.175	0	2.175	0
2.325	0	2.325	0
2.475	0	2.475	0
2.625	0	2.625	0
2.775	0	2.775	0
2.925	0	2.925	0.0194363

## Sheet: C
	Data normalized to specific glucose uptake rate	Protein	Gombert_Batch(PMID11157958)	Gombert_ClimD01(PMID11157958)	Raghevendran_Batch(PMID15282800)	DaranLapujade_ClimD01(PMID14630934)	Kajihata_ClimD01(PMID25634548)	Blank_Batch(PMID15960801)	Jouhten_ClimD01(PMID18613954)	gene_list	flux	avg
0	r_0467_fwd	Pgi1	81	33.6	74.9107	42.9054	12.9	85	48.5	YBR196C	0.0857392	48.5
1	r_0886	Pfk1/2	91	60.3	88.3036	63.5135	52	91	63.5	YMR205C	0.110857	63.5135
2	r_0466	Zwf1	16.2	44.2	21.5179	34.4595	72.5	11	27	YNL241C	0.0933988	27
3	r_0486_fwd	Tdh1/2/3	179.9	127.1	166.25	135.473	125.6		126.5	YJL052W	0.278807	131.286
5	r_0366_fwd	Eno1/2	179.9	127.1	166.25	129.73	119.9	172	126.5	YOR393W	0.13018	129.73
6	r_0962	Cdc19/Pyk2	178.6	122.1	164.821	125.676	117.6	171	128.5	YAL038W	0.148271	128.5
7	r_0958	Pyc1/2	8.9	27.3	8.21429	17.9054	27	9	32.5	YGL062W	0.0445197	17.9054
8	r_0959	Pdc1/5/6	169.3	45.1	152.054	19.9324	1.6	149	7	YLR134W	0.0477228	45.1
10	r_2116	Ald2/6	10.6	45.8	11.6964		1.9	8	7	YMR110C	0.0652499	9.3
10	r_2116	Ald2/6	10.6	45.8	11.6964		1.9	8	7	YMR170C	0.000236662	9.3
10	r_2116	Ald2/6	10.6	45.8	11.6964		1.9	8	7	YOR374W	0.00256238	9.3
11	r_0112	Acs1/2	7.3	45.7	7.85714	20.6081		3	7	YAL054C	0.00213179	7.57857
12	r_0961	PDH	0.1	39.9	2.23214	72.973	90.1	6	74	YBR221C	0.0423325	39.9
12	r_0961	PDH	0.1	39.9	2.23214	72.973	90.1	6	74	YER178W	0.0423325	39.9
12	r_0961	PDH	0.1	39.9	2.23214	72.973	90.1	6	74	YFL018C	0.0719431	39.9
12	r_0961	PDH	0.1	39.9	2.23214	72.973	90.1	6	74	YGR193C	0.0423325	39.9
12	r_0961	PDH	0.1	39.9	2.23214	72.973	90.1	6	74	YNL071W	0.0423325	39.9
13	r_0300	Cit1/3	2.5	59.9	3.83929	72.973	83.1	6	71	YPR001W	0.0395386	59.9
28	r_0831	Kgd1/Kgd2/Lpd1		49.1	0.982143	63.1757	74.5	4	59.5	YDR148C	0.0487189	54.3
28	r_0831	Kgd1/Kgd2/Lpd1		49.1	0.982143	63.1757	74.5	4	59.5	YFL018C	0.0719431	54.3
28	r_0831	Kgd1/Kgd2/Lpd1		49.1	0.982143	63.1757	74.5	4	59.5	YIL125W	0.0487189	54.3
28	r_0831	Kgd1/Kgd2/Lpd1		49.1	0.982143	63.1757	74.5	4	59.5	YDR148C	0.0487189	54.3
28	r_0831	Kgd1/Kgd2/Lpd1		49.1	0.982143	63.1757	74.5	4	59.5	YFL018C	0.0719431	54.3
28	r_0831	Kgd1/Kgd2/Lpd1		49.1	0.982143	63.1757	74.5	4	59.5	YIL125W	0.0487189	54.3
29	r_0832	Kgd1/Kgd2/Lpd1		49.1	0.982143	63.1757	74.5	4	59.5	YDR148C	0.0487189	54.3
29	r_0832	Kgd1/Kgd2/Lpd1		49.1	0.982143	63.1757	74.5	4	59.5	YFL018C	0.0719431	54.3
29	r_0832	Kgd1/Kgd2/Lpd1		49.1	0.982143	63.1757	74.5	4	59.5	YIL125W	0.0487189	54.3
29	r_0832	Kgd1/Kgd2/Lpd1		49.1	0.982143	63.1757	74.5	4	59.5	YDR148C	0.0487189	54.3
29	r_0832	Kgd1/Kgd2/Lpd1		49.1	0.982143	63.1757	74.5	4	59.5	YFL018C	0.0719431	54.3
29	r_0832	Kgd1/Kgd2/Lpd1		49.1	0.982143	63.1757	74.5	4	59.5	YIL125W	0.0487189	54.3
30	r_1022	Lsc1/2		49.1	0.982143	63.1757	74.5	4	59.5	YGR244C	0.0736267	54.3
30	r_1022	Lsc1/2		49.1	0.982143	63.1757	74.5	4	59.5	YOR142W	0.0736267	54.3
31	r_0451_fwd	Fum1		49.1	0.982143	63.1757	74.5	1	59.5	YPL262W	0.0548744	54.3

## Sheet: D
	variable	Correlation	adj. p-value
Mean(log2(Protein abundance))	Median(Flux)	0.47137	2.57675e-26
Conservation ratio	Median(Flux)	0.192951	2.07769e-05
Mean(log2(Protein abundance))	CV(Flux)	-0.461637	8.94557e-27
Conservation ratio	CV(Flux)	-0.266088	7.57323e-10
Mean(log2(Protein abundance))	# Flux > 0	0.3373	1.53032e-27
Conservation ratio	# Flux > 0	0.331036	2.91982e-28

## Sheet: D raw data
	Median(Flux)	CV(Flux)	# Flux > 0	Mean(log2(Protein abundance))	Conservation ratio
OG4352_REF_Scer_AF-P00127-F1-model_v2	0.888874	0.724469	240	12.9738	0.487109
OG3208_REF_Scer_AF-P00128-F1-model_v2	1.00469	0.268804	303	15.6852	0.600053
OG1016_REF_Scer_AF-P00330-F1-model_v2	0.0712276	1.17968	328	17.3743	0.748469
OG1016_REF_Scer_AF-P00331-F1-model_v2	0.0712276	1.17968	328	17.3743	0.748866
OG1145_REF_Scer_AF-P00358-F1-model_v2	0.246072	0.4875	328	19.8897	0.78802
OG1145_REF_Scer_AF-P00359-F1-model_v2	0.246072	0.4875	328	19.8897	0.793993
OG1145_REF_Scer_AF-P00360-F1-model_v2	0.246072	0.4875	328	19.8897	0.776403
OG4316_REF_Scer_AF-P00424-F1-model_v2	1.60802	0.736801	226	14.9256	0.534953
OG4316_REF_Scer_AF-P00425-F1-model_v2	1.60802	0.736801	226	14.9256	0.552747
OG2714_REF_Scer_AF-P00427-F1-model_v2	1.86008	0.558729	276	16.374	0.790822
OG1979_REF_Scer_AF-P00445-F1-model_v2		3.14663	68	19.0978	0.717187
OG3185_REF_Scer_AF-P00447-F1-model_v2		4.56648	88	15.514	0.675036
OG3837_REF_Scer_AF-P00498-F1-model_v2	0.00200643	2.43693	281	14.9519	0.695484
OG1299_REF_Scer_AF-P00549-F1-model_v2	0.199421	0.396935	328	18.5427	0.758158
OG1424_REF_Scer_AF-P00560-F1-model_v2	0.226391	0.333689	328	20.544	0.772236
OG2654_REF_Scer_AF-P00572-F1-model_v2	0.0472742	1.94134	281	13.9293	0.533459
OG5441_REF_Scer_AF-P00724-F1-model_v2	0.0915114	1.1571	96	14.7784	0.526139
OG2936_REF_Scer_AF-P00812-F1-model_v2	0.00164781	0.961626	280	14.2829	0.60505
OG2113_REF_Scer_AF-P00815-F1-model_v2	0.00807674	1.55799	326	15.714	0.664788
OG1416_REF_Scer_AF-P00890-F1-model_v2	0.131861	0.448864	329	17.5242	0.813692
OG2028_REF_Scer_AF-P00899-F1-model_v2	0.000666012	4.66069	327	14.4185	0.716369
OG3874_REF_Scer_AF-P00912-F1-model_v2	0.00218902	1.37478	291	13.0142	0.523857
OG1193_REF_Scer_AF-P00924-F1-model_v2	0.205441	0.723516	329	19.7864	0.785798
OG1193_REF_Scer_AF-P00925-F1-model_v2	0.205441	0.723516	329	19.7864	0.780491
OG1788_REF_Scer_AF-P00927-F1-model_v2	0.00427368	2.3235	278	14.4814	0.711247
OG1724_REF_Scer_AF-P00931-F1-model_v2	0.00102257	1.39852	329	15.9002	0.764288
OG3108_REF_Scer_AF-P00937-F1-model_v2	0.00145072	3.94008	304	14.423	0.627299
OG2197_REF_Scer_AF-P00942-F1-model_v2	0.115391	0.398067	327	18.2607	0.718194
OG2794_REF_Scer_AF-P00950-F1-model_v2	0.191603	0.448063	318	20.5067	0.773329
OG3702_REF_Scer_AF-P03962-F1-model_v2	0.00235452	2.39657	288	14.0576	0.728239
OG1032_REF_Scer_AF-P03965-F1-model_v2	0.00338832	1.40654	329	16.0549	0.74802
OG3505_REF_Scer_AF-P04037-F1-model_v2	1.81418	0.670015	262	16.6115	0.660736
OG4751_REF_Scer_AF-P04039-F1-model_v2	1.764	0.623263	207		0.57485
OG1819_REF_Scer_AF-P04046-F1-model_v2	0.00686595	1.28961	323	14.5367	0.733471
OG3043_REF_Scer_AF-P04161-F1-model_v2	0.00330492	1.33476	306	12.9386	0.607512
OG2930_REF_Scer_AF-P04173-F1-model_v2	0.00491318	0.389269	312	17.1924	0.796151
OG4231_REF_Scer_AF-P04385-F1-model_v2	0.0612528	1.02991	211	12.7423	0.579764
OG3994_REF_Scer_AF-P04397-F1-model_v2	0.0431778	0.92347	244	12.9451	0.614917
OG1208_REF_Scer_AF-P04806-F1-model_v2	0.127222	0.639492	324	18.2193	0.659072
OG1208_REF_Scer_AF-P04807-F1-model_v2	0.127222	0.639492	324	18.2193	0.673189
OG1617_REF_Scer_AF-P05150-F1-model_v2	0.003445	1.45594	327	14.2402	0.650927
OG1767_REF_Scer_AF-P05373-F1-model_v2	0.00615952	1.89049	320	13.7812	0.748962
OG3877_REF_Scer_AF-P05374-F1-model_v2	0.000197847	0.814829	269	13.0008	0.446828
OG2645_REF_Scer_AF-P05375-F1-model_v2	0.000201133	0.653033	318	14.3186	0.573514
OG1813_REF_Scer_AF-P05694-F1-model_v2	0.00429186	0.650724	329	19.4561	0.756699
OG1944_REF_Scer_AF-P06106-F1-model_v2	0.013023	1.1177	319	18.2967	0.744286
OG5404_REF_Scer_AF-P06115-F1-model_v2		4.26163	88	13.509	0.624438
OG1569_REF_Scer_AF-P06168-F1-model_v2	0.00757224	0.606393	329	18.3559	0.871913
OG1060_REF_Scer_AF-P06169-F1-model_v2	0.0370363	0.621646	326	18.9256	0.67357
OG3856_REF_Scer_AF-P06174-F1-model_v2	0.000755433	2.14701	230	11.6766	0.459675
OG3196_REF_Scer_AF-P06197-F1-model_v2	0.000131601	1.44062	300		0.542008
OG1115_REF_Scer_AF-P06208-F1-model_v2	0.00540116	0.131964	329	14.9293	0.719437
OG2655_REF_Scer_AF-P06633-F1-model_v2	0.00112244	1.03778	318		0.768682
OG1414_REF_Scer_AF-P06700-F1-model_v2	0.00272569	2.2651	261	12.3774	0.608546
OG2841_REF_Scer_AF-P06738-F1-model_v2	0.00324822	2.0796	285	16.492	0.723009
OG2129_REF_Scer_AF-P06785-F1-model_v2	0.00355374	1.85948	328	13.7943	0.761001
OG2248_REF_Scer_AF-P07143-F1-model_v2	1.00469	0.344246	321	15.6609	0.820567
OG1463_REF_Scer_AF-P07149-F1-model_v2	0.00157883	1.74822	311	16.5108	0.620155
OG2740_REF_Scer_AF-P07170-F1-model_v2	0.0703487	0.421436	317	18.0287	0.781307
OG2238_REF_Scer_AF-P07172-F1-model_v2	0.00158024	1.01564	325	14.741	0.570601
OG1825_REF_Scer_AF-P07244-F1-model_v2	0.0132653	1.97366	328	16.4576	0.589589
OG1052_REF_Scer_AF-P07245-F1-model_v2	0.0248616	1.243	329	15.7378	0.664825
OG1016_REF_Scer_AF-P07246-F1-model_v2	0.0712276	1.17968	328	17.3743	0.747567
OG4118_REF_Scer_AF-P07255-F1-model_v2	1.81418	0.500789	268	15.4267	0.530788
OG4150_REF_Scer_AF-P07256-F1-model_v2	0.976772	0.546159	274	16.0543	0.518819
OG2006_REF_Scer_AF-P07257-F1-model_v2	1.00469	0.268804	324	16.39	0.489216
OG2721_REF_Scer_AF-P07258-F1-model_v2	0.00383388	1.91926	316	14.4697	0.707601
OG1032_REF_Scer_AF-P07259-F1-model_v2	0.00338832	1.40654	329	16.0549	0.610044
OG1892_REF_Scer_AF-P07262-F1-model_v2	0.0990507	0.64658	319	17.9331	0.738943
OG1422_REF_Scer_AF-P07264-F1-model_v2	0.0055342	0.219378	329	15.1594	0.781466
OG1595_REF_Scer_AF-P07275-F1-model_v2	0.00507306	1.13456	313	14.2865	0.662288
OG2678_REF_Scer_AF-P07277-F1-model_v2	0.00909364	0.878341	315	13.2196	0.500982
OG2347_REF_Scer_AF-P07283-F1-model_v2	0.0127437	0.614856	325	16.9644	0.769196
OG3065_REF_Scer_AF-P07285-F1-model_v2	0.000610298	0.597933	306	12.9938	0.546272
OG2265_REF_Scer_AF-P07286-F1-model_v2		3.15366	89		0.629179
OG1388_REF_Scer_AF-P07342-F1-model_v2	0.00588892	0.247713	329	16.0545	0.74628
OG1714_REF_Scer_AF-P07702-F1-model_v2	0.00486856	0.633713	326	15.0744	0.624319
OG4379_REF_Scer_AF-P07807-F1-model_v2	0.000304644	3.06721	247	12.1498	0.478956
OG1685_REF_Scer_AF-P07991-F1-model_v2	0.0145592	1.28198	317	15.1929	0.689065
OG1012_REF_Scer_AF-P08004-F1-model_v2	0.00303146	2.9093	192	11.4641	0.522475
OG1564_REF_Scer_AF-P08019-F1-model_v2	0.0366282	0.860543	304	12.4236	0.429767
OG3575_REF_Scer_AF-P08067-F1-model_v2	0.944035	0.471802	293	15.0687	0.780641
OG1218_REF_Scer_AF-P08417-F1-model_v2	0.100928	0.561607	329	16.4498	0.741974
OG4707_REF_Scer_AF-P08431-F1-model_v2	0.0311533	1.04851	204	13.4661	0.645691
OG3445_REF_Scer_AF-P08432-F1-model_v2	0.00193255	1.73491	266		0.598228
OG2956_REF_Scer_AF-P08456-F1-model_v2	0.000211905	0.885662	299	12.1793	0.665126
OG3006_REF_Scer_AF-P08465-F1-model_v2	0.00145791	2.68738	295	13.5108	0.670221
OG2156_REF_Scer_AF-P08524-F1-model_v2	0.0118275	1.31658	327	15.7534	0.711497
OG4360_REF_Scer_AF-P08525-F1-model_v2	0.894672	0.647945	247	13.9554	0.616483
OG2365_REF_Scer_AF-P08536-F1-model_v2	0.00279093	2.60953	305	16.484	0.701874
OG1621_REF_Scer_AF-P08566-F1-model_v2	0.00602662	0.999793	326	15.1164	0.639883
OG1416_REF_Scer_AF-P08679-F1-model_v2	0.131861	0.448864	329	17.5242	0.737667
OG1815_REF_Scer_AF-P09201-F1-model_v2	0.0343605	1.64577	313	14.2587	0.703115
OG2629_REF_Scer_AF-P09368-F1-model_v2	0.00706656	1.85195	291	12.6154	0.527842
OG1052_REF_Scer_AF-P09440-F1-model_v2	0.0248616	1.243	329	15.7378	0.663482
OG1629_REF_Scer_AF-P09624-F1-model_v2	0.0748252	0.350613	329	17.1338	0.736258
OG1487_REF_Scer_AF-P09938-F1-model_v2	0.00667196	1.27311	329	15.0847	0.782803
OG1899_REF_Scer_AF-P09950-F1-model_v2	0.0016199	1.56799	238	12.1494	0.709513
OG1357_REF_Scer_AF-P0CF18-F1-model_v2	0.0261795	2.04425	306	15.3849	0.604139
OG1193_REF_Scer_AF-P0CX10-F1-model_v2	0.205441	0.723516	329	19.7864	0.686709
OG1193_REF_Scer_AF-P0CX11-F1-model_v2	0.205441	0.723516	329	19.7864	0.686942
OG4185_REF_Scer_AF-P0CX77-F1-model_v2	0.00269803	2.34812	193	12.6313	0.622035
OG4185_REF_Scer_AF-P0CX78-F1-model_v2	0.00269803	2.34812	193	12.6313	0.623818
OG4185_REF_Scer_AF-P0CX79-F1-model_v2	0.00269803	2.34812	193	12.6313	0.621876
OG4185_REF_Scer_AF-P0CZ17-F1-model_v2	0.00269803	2.34812	193	12.6313	0.624778
OG4346_REF_Scer_AF-P10174-F1-model_v2	1.68557	0.682032	241		0.555262
OG1355_REF_Scer_AF-P10614-F1-model_v2	0.000657676	1.39245	329	13.2869	0.689592
OG1516_REF_Scer_AF-P10659-F1-model_v2	0.00351808	2.64289	324	18.2364	0.819615
OG1665_REF_Scer_AF-P10869-F1-model_v2	0.00728281	1.97432	328	14.6112	0.68191
OG1881_REF_Scer_AF-P10963-F1-model_v2	0.0514258	0.668289	319	14.3418	0.754558
OG1313_REF_Scer_AF-P11154-F1-model_v2	0.0357105	0.486295	328	15.7069	0.787702
OG2537_REF_Scer_AF-P11353-F1-model_v2	0.000441632	2.59121	255	14.2752	0.705511
OG1333_REF_Scer_AF-P11412-F1-model_v2	0.091366	1.52929	304	16.9555	0.667376
OG3214_REF_Scer_AF-P11986-F1-model_v2	0.0004188	2.76987	305	19.1726	0.698937
OG1360_REF_Scer_AF-P12683-F1-model_v2	0.00413508	0.748601	325	13.7282	0.584842
OG1360_REF_Scer_AF-P12684-F1-model_v2	0.00413508	0.748601	325	13.7282	0.525223
OG2071_REF_Scer_AF-P12695-F1-model_v2	0.155689	0.452226	325	16.5851	0.663773
OG2038_REF_Scer_AF-P12709-F1-model_v2	0.0855606	0.760809	328	18.1807	0.814224
OG4231_REF_Scer_AF-P13045-F1-model_v2	0.0612528	1.02991	211	12.7423	0.551238
OG2214_REF_Scer_AF-P13259-F1-model_v2	0.00257997	3.55485	196	13.5856	0.756402
OG1674_REF_Scer_AF-P13298-F1-model_v2	0.00298115	1.40964	325	14.8677	0.688735
OG1883_REF_Scer_AF-P13663-F1-model_v2	0.00915464	3.12481	329	16.5377	0.757327
OG1122_REF_Scer_AF-P13711-F1-model_v2	0.00168306	1.88001	319	13.2549	0.523352
OG3902_REF_Scer_AF-P14020-F1-model_v2	0.0113573	2.85093	276	16.1269	0.592979
OG1012_REF_Scer_AF-P14180-F1-model_v2	0.00303146	2.9093	192	11.4641	0.536062
OG1432_REF_Scer_AF-P14540-F1-model_v2	0.0828336	0.732369	329	20.0358	0.755142
OG1357_REF_Scer_AF-P14742-F1-model_v2	0.0261795	2.04425	306	15.3849	0.766471
OG2032_REF_Scer_AF-P14843-F1-model_v2	0.00485446	0.177544	328	14.1869	0.735854
OG1667_REF_Scer_AF-P15019-F1-model_v2	0.0231518	0.738093	323	17.8092	0.727305
OG1310_REF_Scer_AF-P15202-F1-model_v2	0.000523023	2.77898	273	10.9243	0.651071
OG1622_REF_Scer_AF-P15274-F1-model_v2	0.0111654	2.7367	323	13.2667	0.719986
OG1975_REF_Scer_AF-P15454-F1-model_v2	0.00150505	2.44887	328	16.6015	0.705839
OG3676_REF_Scer_AF-P15496-F1-model_v2	0.00162611	1.04996	290	14.7493	0.64323
OG2290_REF_Scer_AF-P15700-F1-model_v2	0.00202942	1.65131	315	15.4094	0.660503
OG3001_REF_Scer_AF-P15807-F1-model_v2	0.0168801	1.1857	306	11.8002	0.393074
OG1004_REF_Scer_AF-P15938-F1-model_v2	0.0138822	1.94429	303	13.2247	0.493276
OG1603_REF_Scer_AF-P16120-F1-model_v2	0.00817059	0.736605	328	15.641	0.699328
OG2807_REF_Scer_AF-P16387-F1-model_v2	0.155689	0.452226	312	16.6791	0.783615
OG1060_REF_Scer_AF-P16467-F1-model_v2	0.0370363	0.621646	326	18.9256	0.656848
OG2960_REF_Scer_AF-P16622-F1-model_v2	0.0635181	1.52833	270	13.6127	0.674875
OG1673_REF_Scer_AF-P16661-F1-model_v2	0.00196252	2.07791	320	11.5611	0.518042
OG1054_REF_Scer_AF-P16861-F1-model_v2	0.0754535	0.430127	329	16.1786	0.637665
OG1054_REF_Scer_AF-P16862-F1-model_v2	0.0754535	0.430127	329	16.1786	0.646904
OG3120_REF_Scer_AF-P17423-F1-model_v2	0.00675688	1.12335	304	16.1108	0.737436
OG1835_REF_Scer_AF-P17505-F1-model_v2	0.140088	0.399525	328	18.3696	0.725024
OG1157_REF_Scer_AF-P17649-F1-model_v2	3.33996e-05	3.00749	149	14.0755	0.6469
OG1567_REF_Scer_AF-P17695-F1-model_v2	0.0350183	1.02196	275	16.56	0.55442
OG1329_REF_Scer_AF-P17709-F1-model_v2	0.06103	0.607167	321	15.897	0.615073
OG1468_REF_Scer_AF-P17898-F1-model_v2	0.000100162	1.45914	249	11.4341	0.522262
OG2871_REF_Scer_AF-P18408-F1-model_v2	0.00270594	1.31438	312	13.5561	0.642127
OG3612_REF_Scer_AF-P18562-F1-model_v2	0.00189594	2.61574	245	14.8252	0.749468
OG3062_REF_Scer_AF-P18900-F1-model_v2	0.00264218	4.14093	287	13.2418	0.676101
OG1316_REF_Scer_AF-P19097-F1-model_v2	0.00157883	1.74822	311	16.6291	0.675985
OG1924_REF_Scer_AF-P19262-F1-model_v2	0.0950613	0.409486	329	15.1383	0.769331
OG1516_REF_Scer_AF-P19358-F1-model_v2	0.00351808	2.64289	324	18.2364	0.818646
OG1039_REF_Scer_AF-P19414-F1-model_v2	0.0636802	0.381072	329	15.3682	0.702999
OG2218_REF_Scer_AF-P20049-F1-model_v2	0.00321349	1.03737	324	12.7282	0.669619
OG2056_REF_Scer_AF-P20051-F1-model_v2	0.00227243	3.05577	327	14.1126	0.632391
OG1004_REF_Scer_AF-P20095-F1-model_v2	0.0138822	1.94429	303	13.2247	0.498909
OG2182_REF_Scer_AF-P20485-F1-model_v2	0.0226713	1.7756	305	13.8619	0.494589
OG1585_REF_Scer_AF-P20967-F1-model_v2	0.0950613	0.409486	329	15.3439	0.755318
OG1470_REF_Scer_AF-P21147-F1-model_v2	0.00117877	0.878324	328	12.7271	0.640349
OG2912_REF_Scer_AF-P21182-F1-model_v2	0.00430929	2.37814	286	12.8729	0.531809
OG2053_REF_Scer_AF-P21264-F1-model_v2	0.00635425	1.66066	328	15.5177	0.651585
OG1070_REF_Scer_AF-P21524-F1-model_v2	0.00667196	1.27311	329	14.6622	0.740618
OG1070_REF_Scer_AF-P21672-F1-model_v2	0.00667196	1.27311	329	14.6622	0.719865
OG2704_REF_Scer_AF-P21801-F1-model_v2	0.161727	0.480209	309	13.206	0.812978
OG1170_REF_Scer_AF-P21826-F1-model_v2	0.0210809	0.665757	328	15.5957	0.665112
OG1056_REF_Scer_AF-P21954-F1-model_v2	0.0226064	1.13216	328	15.3854	0.754088
OG1468_REF_Scer_AF-P22140-F1-model_v2	0.000100162	1.45914	249	11.4341	0.522301
OG1631_REF_Scer_AF-P22217-F1-model_v2	0.00682625	1.26169	318	18.4011	0.617062
OG4744_REF_Scer_AF-P22289-F1-model_v2	0.903765	0.637678	209		0.57499
OG1631_REF_Scer_AF-P22803-F1-model_v2	0.00682625	1.26169	318	18.4011	0.602122
OG1112_REF_Scer_AF-P23254-F1-model_v2	0.0399996	0.395022	329	17.9941	0.638663
OG1266_REF_Scer_AF-P23337-F1-model_v2	0.00499547	1.21529	224	14.6914	0.748817
OG1640_REF_Scer_AF-P23501-F1-model_v2	0.0100437	3.60827	303	15.7801	0.456115
OG1650_REF_Scer_AF-P23542-F1-model_v2	0.0290156	0.984471	326	15.3283	0.614939
OG1004_REF_Scer_AF-P24384-F1-model_v2	0.0138822	1.94429	303	13.2247	0.527397
OG2567_REF_Scer_AF-P24521-F1-model_v2	0.0048479	1.77529	316	12.1473	0.476887
OG2382_REF_Scer_AF-P25045-F1-model_v2	0.00252773	2.61482	305	13.1178	0.487407
OG1730_REF_Scer_AF-P25087-F1-model_v2	0.00197334	2.20395	312	15.5363	0.685642
OG3221_REF_Scer_AF-P25335-F1-model_v2		3.08186	108	13.3501	0.617774
OG1434_REF_Scer_AF-P25340-F1-model_v2	0.000858338	2.73014	327	13.1861	0.673426
OG3021_REF_Scer_AF-P25358-F1-model_v2	0.0103885	0.662361	310	11.7477	0.678508
OG4758_REF_Scer_AF-P25372-F1-model_v2	0.00197751	2.5796	209	15.3068	0.477232
OG1567_REF_Scer_AF-P25373-F1-model_v2	0.0350183	1.02196	275	16.56	0.540205
OG1785_REF_Scer_AF-P25578-F1-model_v2		1.76824	189		0.550508
OG2577_REF_Scer_AF-P25605-F1-model_v2	0.00588892	0.392142	317	15.6447	0.719832
OG1603_REF_Scer_AF-P25632-F1-model_v2	0.00817059	0.736605	328	15.641	0.245098
OG1060_REF_Scer_AF-P26263-F1-model_v2	0.0370363	0.621646	326	18.9256	0.653601
OG5118_REF_Scer_AF-P26364-F1-model_v2		1.90508	150	13.5416	0.600282
OG1266_REF_Scer_AF-P27472-F1-model_v2	0.00499547	1.21529	224	14.6914	0.745137
OG2183_REF_Scer_AF-P27515-F1-model_v2	0.00901226	1.62579	319	10.8927	0.580577
OG2453_REF_Scer_AF-P27616-F1-model_v2	0.00190383	1.73945	323	15.8803	0.697104
OG2903_REF_Scer_AF-P27680-F1-model_v2	0.00899552	1.20177	311	12.7499	0.527958
OG1364_REF_Scer_AF-P27796-F1-model_v2	0.00407859	1.13312	318	11.8314	0.650851
OG2099_REF_Scer_AF-P28240-F1-model_v2	0.0323805	0.487033	320	15.2372	0.675582
OG1786_REF_Scer_AF-P28241-F1-model_v2	0.101508	0.523804	311	16.9342	0.73216
OG1500_REF_Scer_AF-P28274-F1-model_v2	0.00143351	1.56626	329	14.6117	0.746794
OG1303_REF_Scer_AF-P28496-F1-model_v2		1.41245	80	13.0895	0.602624
OG2082_REF_Scer_AF-P28777-F1-model_v2	0.00412237	0.246394	329	15.8499	0.766873
OG2057_REF_Scer_AF-P28789-F1-model_v2	0.00227588	2.22301	302	13.4573	0.606384
OG2677_REF_Scer_AF-P28834-F1-model_v2	0.101508	0.523804	311	16.9465	0.701842
OG1230_REF_Scer_AF-P29465-F1-model_v2	0.00308665	2.66718	192	12.6497	0.675546
OG1365_REF_Scer_AF-P29509-F1-model_v2	0.0020476	2.4995	329	15.5292	0.811914
OG2498_REF_Scer_AF-P29704-F1-model_v2	0.00145781	1.72313	320	13.8761	0.599435
OG1880_REF_Scer_AF-P29952-F1-model_v2	0.0111255	0.367166	328	15.6824	0.64989
OG1674_REF_Scer_AF-P30402-F1-model_v2	0.00298115	1.40964	325	14.8677	0.628036
OG1240_REF_Scer_AF-P30624-F1-model_v2	0.000436872	3.4643	329	14.9278	0.587139
OG1170_REF_Scer_AF-P30952-F1-model_v2	0.0210809	0.665757	328	15.5957	0.680425
OG1810_REF_Scer_AF-P31116-F1-model_v2	0.00752485	1.53412	328	16.6271	0.661348
OG3978_REF_Scer_AF-P31373-F1-model_v2	0.00202705	1.39545	272	16.6071	0.740914
OG1634_REF_Scer_AF-P31688-F1-model_v2	0.00313623	1.51113	328	14.7252	0.581873
OG2906_REF_Scer_AF-P32178-F1-model_v2	0.00370387	0.32087	314	13.0119	0.645487
OG2455_REF_Scer_AF-P32190-F1-model_v2	0.0152629	1.42932	310	14.2031	0.600317
OG3100_REF_Scer_AF-P32191-F1-model_v2	0.027626	2.68065	280	15.476	0.610437
OG2552_REF_Scer_AF-P32263-F1-model_v2	0.00458455	1.56021	315	14.6018	0.554162
OG1744_REF_Scer_AF-P32264-F1-model_v2	0.00795982	2.14597	322	12.2733	0.670516
OG1537_REF_Scer_AF-P32288-F1-model_v2	0.0209489	2.59939	329	16.126	0.800083
OG1313_REF_Scer_AF-P32327-F1-model_v2	0.0357105	0.486295	328	15.7069	0.790749
OG5490_REF_Scer_AF-P32340-F1-model_v2		1.45124	69	15.698	0.716977
OG2062_REF_Scer_AF-P32347-F1-model_v2	0.00140192	1.97156	270	14.0347	0.730081
OG2353_REF_Scer_AF-P32352-F1-model_v2	0.00135282	2.45175	288		0.62284
OG2465_REF_Scer_AF-P32353-F1-model_v2	0.00161952	2.83098	295	12.6686	0.620357
OG1337_REF_Scer_AF-P32356-F1-model_v2	0.00980814	1.25206	297	13.4959	0.682813
OG3304_REF_Scer_AF-P32375-F1-model_v2		1.85527	119		0.571078
OG3774_REF_Scer_AF-P32377-F1-model_v2	0.00403551	0.936489	284	15.0769	0.667632
OG2123_REF_Scer_AF-P32378-F1-model_v2	0.0020781	1.80466	296		0.629246
OG4605_REF_Scer_AF-P32419-F1-model_v2	0.00316864	2.44036	220	14.757	0.540916
OG4665_REF_Scer_AF-P32449-F1-model_v2	0.00395728	0.777546	222	15.475	0.727034
OG4275_REF_Scer_AF-P32451-F1-model_v2	0.000627113	1.99567	245	12.258	0.71538
OG3413_REF_Scer_AF-P32452-F1-model_v2	0.0036673	0.956202	299	11.815	0.457584
OG3683_REF_Scer_AF-P32459-F1-model_v2	0.00112712	2.2544	242	12.7046	0.522796
OG1955_REF_Scer_AF-P32461-F1-model_v2				12.8204	0.519192
OG2098_REF_Scer_AF-P32462-F1-model_v2	0.000759709	2.58366	323		0.61856
OG1697_REF_Scer_AF-P32469-F1-model_v2	0.00557144	2.19306	298	13.6655	0.763096
OG1959_REF_Scer_AF-P32473-F1-model_v2	0.155689	0.452226	327	17.6952	0.774985
OG4061_REF_Scer_AF-P32476-F1-model_v2	0.00168512	2.18336	264	13.7923	0.590198
OG2186_REF_Scer_AF-P32477-F1-model_v2	0.0303784	1.73421	299	14.3672	0.562457
OG1168_REF_Scer_AF-P32528-F1-model_v2	0.00169856	2.46426	303	13.2481	0.413832
OG4016_REF_Scer_AF-P32582-F1-model_v2	0.00014616	2.14145	270	15.7847	0.703841
OG3319_REF_Scer_AF-P32626-F1-model_v2	0.0010472	1.2587	196	13.7846	0.527158
OG1746_REF_Scer_AF-P32642-F1-model_v2	0.0248281	1.55761	308	14.6644	0.598096
OG1521_REF_Scer_AF-P32771-F1-model_v2	0.0908035	1.54932	320	15.1178	0.708808
OG1659_REF_Scer_AF-P32775-F1-model_v2				15.2146	0.708529
OG1081_REF_Scer_AF-P32784-F1-model_v2	0.000893224	1.1698	329	12.9296	0.534219
OG2397_REF_Scer_AF-P32796-F1-model_v2	0.0569095	0.965638	319	13.9004	0.505906
OG4555_REF_Scer_AF-P32799-F1-model_v2	1.53796	0.867471	197	16.6024	0.536322
OG1671_REF_Scer_AF-P32861-F1-model_v2	0.0245864	0.327602	328	16.5583	0.782334
OG1556_REF_Scer_AF-P32895-F1-model_v2	0.00621621	1.72878	329	14.3217	0.780882
OG1502_REF_Scer_AF-P33300-F1-model_v2		2.89839	51	14.1243	0.631723
OG2356_REF_Scer_AF-P33312-F1-model_v2	0.00244361	1.23371	232	14.0356	0.521993
OG1112_REF_Scer_AF-P33315-F1-model_v2	0.0399996	0.395022	329	17.9941	0.601878
OG4581_REF_Scer_AF-P33330-F1-model_v2	0.0114828	1.50741	226	15.2879	0.615362
OG1471_REF_Scer_AF-P33333-F1-model_v2	0.000219852	1.25793	326	14.1913	0.51438
OG1302_REF_Scer_AF-P33401-F1-model_v2	0.0295531	0.315224	328	15.587	0.686994
OG2048_REF_Scer_AF-P33412-F1-model_v2	0.00780744	2.372	313	13.1924	0.480236
OG2112_REF_Scer_AF-P33421-F1-model_v2	0.161727	0.480209	306		0.510521
OG2357_REF_Scer_AF-P33734-F1-model_v2	0.00107976	1.61465	325	15.222	0.676215
OG1337_REF_Scer_AF-P35172-F1-model_v2	0.00980814	1.25206	297	13.4959	0.666088
OG3114_REF_Scer_AF-P35202-F1-model_v2	0.013477	1.50816	304	12.7221	0.43212
OG3782_REF_Scer_AF-P35497-F1-model_v2	0.0370136	0.851215	270	16.2626	0.609032
OG4250_REF_Scer_AF-P35731-F1-model_v2	0.000323798	2.81217	208		0.38438
OG3063_REF_Scer_AF-P36010-F1-model_v2	0.0179451	0.459973	311	17.9762	0.714424
OG1276_REF_Scer_AF-P36013-F1-model_v2	0.013893	0.820591	322	14.2055	0.677435
OG2084_REF_Scer_AF-P36024-F1-model_v2	0.00282137	1.78404	281	13.2444	0.676332
OG3008_REF_Scer_AF-P36076-F1-model_v2	0.00419947	2.08971	297	11.8787	0.630016
OG1242_REF_Scer_AF-P36107-F1-model_v2	0.00468233	1.77557	254	12.96	0.596392
OG4524_REF_Scer_AF-P36143-F1-model_v2	0.00499547	1.21529	224	12.2921	0.380647
OG1081_REF_Scer_AF-P36148-F1-model_v2	0.000893224	1.1698	329	12.9296	0.486745
OG1966_REF_Scer_AF-P36150-F1-model_v2	0.00154644	1.8445	274	13.3146	0.530174
OG1302_REF_Scer_AF-P37012-F1-model_v2	0.0295531	0.315224	328	15.587	0.705195
OG2262_REF_Scer_AF-P37254-F1-model_v2	0.00307492	1.77366	223	12.273	0.512004
OG1030_REF_Scer_AF-P37291-F1-model_v2	0.0130544	1.38212	329	16.9933	0.701546
OG1030_REF_Scer_AF-P37292-F1-model_v2	0.0130544	1.38212	329	16.9933	0.636864
OG1287_REF_Scer_AF-P37298-F1-model_v2	0.161727	0.480209	314		0.469603
OG4552_REF_Scer_AF-P37299-F1-model_v2	0.894672	0.839248	238	14.8213	0.483461
OG1129_REF_Scer_AF-P37303-F1-model_v2	0.00381769	1.7232	313	12.9785	0.631592
OG1322_REF_Scer_AF-P38009-F1-model_v2	0.00883173	1.49685	329	17.1653	0.821329
OG2588_REF_Scer_AF-P38063-F1-model_v2	0.00589474	1.79597	309	13.5984	0.786341
OG1977_REF_Scer_AF-P38066-F1-model_v2	0.00369411	1.81056	293	13.1465	0.720899
OG1126_REF_Scer_AF-P38067-F1-model_v2	0.00126518	2.11003	307	13.2309	0.598197
OG2573_REF_Scer_AF-P38075-F1-model_v2	0.0167382	1.01519	308	14.8125	0.647605
OG1016_REF_Scer_AF-P38113-F1-model_v2	0.0712276	1.17968	328	17.3743	0.663825
OG4312_REF_Scer_AF-P38115-F1-model_v2		4.99557	168	15.1927	0.52563
OG2882_REF_Scer_AF-P38122-F1-model_v2	0.00373713	4.12798	242	12.519	0.466571
OG1497_REF_Scer_AF-P38143-F1-model_v2	0.0313635	1.31958	285	15.6148	0.698712
OG2369_REF_Scer_AF-P38145-F1-model_v2	0.00225577	2.54957	306	14.4395	0.618034
OG3935_REF_Scer_AF-P38169-F1-model_v2		2.06275	202	13.1324	0.531186
OG3242_REF_Scer_AF-P38179-F1-model_v2					0.455616
OG1695_REF_Scer_AF-P38221-F1-model_v2	0.000224706	3.53836	325	12.9843	0.63876
OG2044_REF_Scer_AF-P38225-F1-model_v2	8.64861e-05	2.68088	215	12.8595	0.539838
OG4021_REF_Scer_AF-P38242-F1-model_v2		4.74567	70		0.425424
OG4959_REF_Scer_AF-P38286-F1-model_v2		2.22507	162	13.9795	0.605666
OG1502_REF_Scer_AF-P38287-F1-model_v2		2.89839	51	14.1243	0.624078
OG1306_REF_Scer_AF-P38298-F1-model_v2	0.00736512	2.74039	312		0.492561
OG3350_REF_Scer_AF-P38332-F1-model_v2				13.2935	0.476721
OG3313_REF_Scer_AF-P38342-F1-model_v2		1.61196	210	11.2147	0.411345
OG1565_REF_Scer_AF-P38604-F1-model_v2	0.00250368	1.94856	328	12.1694	0.637795
OG2588_REF_Scer_AF-P38620-F1-model_v2	0.00589474	1.79597	309	13.5984	0.787694
OG1779_REF_Scer_AF-P38625-F1-model_v2	0.0010309	1.8226	327	15.8248	0.828145
OG1500_REF_Scer_AF-P38627-F1-model_v2	0.00143351	1.56626	329	14.6117	0.730825
OG3115_REF_Scer_AF-P38628-F1-model_v2	0.0127606	1.66016	302	13.9165	0.541317
OG3018_REF_Scer_AF-P38635-F1-model_v2	0.00141404	4.25216	308	13.0786	0.429788
OG2968_REF_Scer_AF-P38689-F1-model_v2	0.00621621	1.75594	317	13.9752	0.845347
OG1744_REF_Scer_AF-P38690-F1-model_v2	0.00795982	2.14597	322	12.2733	0.599325
OG1354_REF_Scer_AF-P38697-F1-model_v2	0.00092659	1.53601	329	15.4078	0.731849
OG1303_REF_Scer_AF-P38703-F1-model_v2		1.41245	80	13.0895	0.622274
OG4583_REF_Scer_AF-P38710-F1-model_v2	0.000253321	2.82822	174	14.4606	0.55242
OG1022_REF_Scer_AF-P38715-F1-model_v2	0.0338561	1.04937	329	15.8283	0.591848
OG1488_REF_Scer_AF-P38720-F1-model_v2	0.0993648	0.557156	327	18.3565	0.809407
OG2647_REF_Scer_AF-P38787-F1-model_v2	0.00355151	0.833008	290	13.5425	0.361302
OG1857_REF_Scer_AF-P38795-F1-model_v2	0.0151479	1.51628	302	13.2532	0.754953
OG1365_REF_Scer_AF-P38816-F1-model_v2	0.0020476	2.4995	329	15.5292	0.772693
OG3639_REF_Scer_AF-P38840-F1-model_v2	0.00272475	1.06872	241	14.2855	0.443729
OG3991_REF_Scer_AF-P38858-F1-model_v2	0.0861678	0.962901	205	15.8352	0.500426
OG1210_REF_Scer_AF-P38891-F1-model_v2	0.010348	0.301195	321	16.2234	0.713182
OG3074_REF_Scer_AF-P38913-F1-model_v2	0.0620886	2.0233	286	14.0774	0.468732
OG4624_REF_Scer_AF-P38954-F1-model_v2	0.0121829	1.55319	215		0.517422
OG1774_REF_Scer_AF-P38972-F1-model_v2	0.00158449	0.333406	328	15.8051	0.6957
OG4185_REF_Scer_AF-P38986-F1-model_v2	0.00269803	2.34812	193	12.6313	0.595823
OG1615_REF_Scer_AF-P38992-F1-model_v2	0.00571152	1.34986	325	11.1717	0.590735
OG1451_REF_Scer_AF-P38998-F1-model_v2	0.00653814	1.40465	328	16.8209	0.726309
OG1935_REF_Scer_AF-P38999-F1-model_v2	0.00589888	0.926516	328	17.0698	0.72928
OG1240_REF_Scer_AF-P39002-F1-model_v2	0.000436872	3.4643	329	14.9278	0.568539
OG2394_REF_Scer_AF-P39006-F1-model_v2	0.000179935	1.73765	314	12.5972	0.641584
OG1087_REF_Scer_AF-P39518-F1-model_v2	0.211036	1.28234	252	11.4997	0.460435
OG1445_REF_Scer_AF-P39522-F1-model_v2	0.00781207	0.820445	323	15.0584	0.756085
OG2215_REF_Scer_AF-P39525-F1-model_v2	0.000195637	2.17099	259	12.5318	0.525507
OG1039_REF_Scer_AF-P39533-F1-model_v2	0.0636802	0.381072	329	15.3682	0.662471
OG3767_REF_Scer_AF-P39683-F1-model_v2	0.0040971	2.26399	257	14.9247	0.603914
OG2147_REF_Scer_AF-P39692-F1-model_v2	0.00130733	2.33883	320	14.5123	0.46155
OG1892_REF_Scer_AF-P39708-F1-model_v2	0.0990507	0.64658	319	17.9331	0.728364
OG1694_REF_Scer_AF-P39713-F1-model_v2	0.00344743	2.97259	170	14.9923	0.509015
OG1694_REF_Scer_AF-P39714-F1-model_v2	0.00344743	2.97259	170	14.9923	0.509253
OG3429_REF_Scer_AF-P39726-F1-model_v2	0.0562921	0.459288	293	16.8076	0.523732
OG4110_REF_Scer_AF-P39988-F1-model_v2	0.000486311	2.90539	196		0.522062
OG1273_REF_Scer_AF-P40012-F1-model_v2	0.00196541	1.48244	281	13.1256	0.41281
OG4391_REF_Scer_AF-P40017-F1-model_v2	0.0543798	2.19098	246	12.8323	0.50452
OG1021_REF_Scer_AF-P40047-F1-model_v2	0.00178048	1.61934	317	16.3599	0.634979
OG1433_REF_Scer_AF-P40054-F1-model_v2	0.0145255	1.26557	325	16.6167	0.780311
OG3416_REF_Scer_AF-P40099-F1-model_v2	0.0024188	2.432	241		0.396225
OG3909_REF_Scer_AF-P40319-F1-model_v2	4.78189e-05	2.60003	240		0.66981
OG3000_REF_Scer_AF-P40350-F1-model_v2		4.61488	61	13.5735	0.58554
OG2738_REF_Scer_AF-P40351-F1-model_v2		5.03916	51		0.609338
OG3241_REF_Scer_AF-P40363-F1-model_v2	0.010792	1.52723	284	15.0653	0.573971
OG1254_REF_Scer_AF-P40395-F1-model_v2	1.81418	0.555242	272	16.3716	0.354468
OG1004_REF_Scer_AF-P40459-F1-model_v2	0.0138822	1.94429	303	13.2247	0.549115
OG2808_REF_Scer_AF-P40471-F1-model_v2	0.000140762	2.46656	254	13.9683	0.544221
OG1854_REF_Scer_AF-P40487-F1-model_v2				11.5761	0.732067
OG2746_REF_Scer_AF-P40495-F1-model_v2	0.00489195	0.443931	314	18.0915	0.746087
OG1491_REF_Scer_AF-P40506-F1-model_v2	0.0042853	1.977	316	12.7812	0.621112
OG1433_REF_Scer_AF-P40510-F1-model_v2	0.0145255	1.26557	325	16.6167	0.773788
OG1933_REF_Scer_AF-P40545-F1-model_v2	0.00129752	1.80867	326	12.8505	0.640099
OG1497_REF_Scer_AF-P40581-F1-model_v2	0.0313635	1.31958	285	15.6148	0.729203
OG3630_REF_Scer_AF-P40582-F1-model_v2		5.04344	50	15.1395	0.478254
OG3624_REF_Scer_AF-P40857-F1-model_v2	0.000417231	2.68246	260		0.495714
OG1683_REF_Scer_AF-P40970-F1-model_v2	0.00252773	2.61482	305	13.676	0.646248
OG1897_REF_Scer_AF-P41338-F1-model_v2	0.00411415	0.704494	324	16.102	0.703604
OG2684_REF_Scer_AF-P41735-F1-model_v2	0.0102396	1.15669	316	12.8056	0.657728
OG3581_REF_Scer_AF-P41835-F1-model_v2	0.00403309	1.322	284	12.9834	0.508013
OG1180_REF_Scer_AF-P41903-F1-model_v2	0.0282885	1.22003	278	13.0509	0.391174
OG1137_REF_Scer_AF-P41911-F1-model_v2	0.0116411	0.852411	326	16.1682	0.660104
OG1684_REF_Scer_AF-P41921-F1-model_v2	0.0342798	1.40028	323	15.6122	0.700355
OG1056_REF_Scer_AF-P41939-F1-model_v2	0.0226064	1.13216	328	15.3854	0.750871
OG1446_REF_Scer_AF-P41940-F1-model_v2	0.00965846	1.14959	325	18.1882	0.831715
OG1193_REF_Scer_AF-P42222-F1-model_v2	0.205441	0.723516	329	19.7864	0.686224
OG3151_REF_Scer_AF-P42826-F1-model_v2	0.102904	0.568434	304	13.5509	0.526953
OG5096_REF_Scer_AF-P42883-F1-model_v2		2.62806	79	11.6724	0.804829
OG3443_REF_Scer_AF-P42941-F1-model_v2	0.013611	1.33098	293	13.5118	0.530005
OG2852_REF_Scer_AF-P43123-F1-model_v2	0.00218891	4.10303	273	13.8591	0.589931
OG5096_REF_Scer_AF-P43534-F1-model_v2		2.62806	79	11.6724	0.80603
OG3336_REF_Scer_AF-P43567-F1-model_v2	0.0174491	0.875361	300	14.604	0.504999
OG2845_REF_Scer_AF-P43577-F1-model_v2	0.00633915	2.00906	287	13.9137	0.509339
OG1822_REF_Scer_AF-P43616-F1-model_v2		3.52345	127	15.9508	0.654148
OG3509_REF_Scer_AF-P43619-F1-model_v2	0.0060655	1.84856	261	14.1272	0.693667
OG5327_REF_Scer_AF-P43635-F1-model_v2	0.0559033	0.955958	134	10.9303	0.607924
OG2999_REF_Scer_AF-P43636-F1-model_v2		2.24001	105	12.3606	0.540045
OG2246_REF_Scer_AF-P46151-F1-model_v2	0.00323193	0.615164	327	13.0749	0.610371
OG1021_REF_Scer_AF-P46367-F1-model_v2	0.00178048	1.61934	317	16.3599	0.642925
OG2161_REF_Scer_AF-P46969-F1-model_v2	0.0405246	0.515242	326	14.767	0.696352
OG4524_REF_Scer_AF-P47011-F1-model_v2	0.00499547	1.21529	224	12.2921	0.426063
OG1640_REF_Scer_AF-P47013-F1-model_v2	0.0100437	3.60827	303	15.7801	0.465652
OG1759_REF_Scer_AF-P47039-F1-model_v2	0.00523019	0.599114	323	15.202	0.635679
OG1275_REF_Scer_AF-P47052-F1-model_v2	0.161727	0.480209	322	14.7672	0.814962
OG3030_REF_Scer_AF-P47095-F1-model_v2		3.73804	72	12.4706	0.587728
OG4102_REF_Scer_AF-P47096-F1-model_v2		1.58635	157	14.4826	0.672929
OG3677_REF_Scer_AF-P47125-F1-model_v2	0.00110539	2.65851	217		0.517711
OG2384_REF_Scer_AF-P47143-F1-model_v2	0.00303344	0.673177	321	16.6643	0.621557
OG1390_REF_Scer_AF-P47164-F1-model_v2	0.00442589	0.963574	298	13.4984	0.556859
OG4317_REF_Scer_AF-P47165-F1-model_v2		4.36696	193	14.9896	0.688212
OG1597_REF_Scer_AF-P47169-F1-model_v2	0.00130733	2.33883	321	14.2852	0.548141
OG1210_REF_Scer_AF-P47176-F1-model_v2	0.010348	0.301195	321	16.2234	0.704478
OG5096_REF_Scer_AF-P47183-F1-model_v2		2.62806	79	11.6724	0.804126
OG1103_REF_Scer_AF-P47771-F1-model_v2	0.0009452	2.02179	248	14.4566	0.548045
OG1240_REF_Scer_AF-P47912-F1-model_v2	0.000436872	3.4643	329	14.9278	0.583937
OG4171_REF_Scer_AF-P48015-F1-model_v2	0.0557991	0.58814	260	15.2034	0.586553
OG3499_REF_Scer_AF-P48016-F1-model_v2	0.00015726	3.20165	176	12.0859	0.532471
OG1096_REF_Scer_AF-P48570-F1-model_v2	0.0044706	1.44185	326	16.3236	0.886293
OG3069_REF_Scer_AF-P49017-F1-model_v2	0.0102396	1.15669	309	13.6802	0.702776
OG2227_REF_Scer_AF-P49095-F1-model_v2	0.0562921	0.459288	310	14.7285	0.663599
OG1111_REF_Scer_AF-P49367-F1-model_v2	0.00520223	1.60968	328	13.6225	0.719425
OG2282_REF_Scer_AF-P49435-F1-model_v2	0.0016609	2.74518	246	14.758	0.684041
OG1022_REF_Scer_AF-P49954-F1-model_v2	0.0338561	1.04937	329	15.8283	0.620501
OG2603_REF_Scer_AF-P50076-F1-model_v2		4.79917	59		0.487959
OG1354_REF_Scer_AF-P50094-F1-model_v2	0.00092659	1.53601	329	15.4078	0.758377
OG1354_REF_Scer_AF-P50095-F1-model_v2	0.00092659	1.53601	329	15.4078	0.757274
OG2868_REF_Scer_AF-P50107-F1-model_v2	0.00423706	1.42217	258	14.2889	0.582132
OG1630_REF_Scer_AF-P50264-F1-model_v2	0.0181391	1.76063	291	13.1213	0.447118
OG4010_REF_Scer_AF-P50861-F1-model_v2	0.00215716	2.42351	252	16.3467	0.685483
OG1060_REF_Scer_AF-P50873-F1-model_v2	0.0370363	0.621646	326	18.9256	0.531148
OG2774_REF_Scer_AF-P51601-F1-model_v2	0.00209716	1.94183	281	14.2404	0.788307
OG1299_REF_Scer_AF-P52489-F1-model_v2	0.199421	0.396935	328	18.5427	0.656619
OG1264_REF_Scer_AF-P52892-F1-model_v2	0.0224827	0.691383	328	14.1949	0.593479
OG1264_REF_Scer_AF-P52893-F1-model_v2	0.0224827	0.691383	328	14.1949	0.634941
OG1055_REF_Scer_AF-P52910-F1-model_v2	0.00904695	1.60891	326	15.0052	0.668424
OG2228_REF_Scer_AF-P53037-F1-model_v2	0.00016699	0.730796	314	10.69	0.560504
OG1121_REF_Scer_AF-P53045-F1-model_v2	0.00199795	1.75819	328		0.712152
OG1377_REF_Scer_AF-P53090-F1-model_v2	0.00559902	0.829841	323	15.7149	0.569067
OG3557_REF_Scer_AF-P53101-F1-model_v2	0.000537541	2.00647	240	12.731	0.566044
OG2495_REF_Scer_AF-P53128-F1-model_v2	0.00311843	0.612169	320	14.7698	0.614195
OG1004_REF_Scer_AF-P53131-F1-model_v2	0.0138822	1.94429	303	13.2247	0.568291
OG3458_REF_Scer_AF-P53164-F1-model_v2	3.34495e-05	2.06136	250	13.0172	0.4446
OG2913_REF_Scer_AF-P53178-F1-model_v2		4.74567	70		0.402205
OG3488_REF_Scer_AF-P53184-F1-model_v2	0.0054718	2.31515	230	14.5827	0.438007
OG2116_REF_Scer_AF-P53199-F1-model_v2	0.0014401	2.39436	328	13.3593	0.686683
OG1473_REF_Scer_AF-P53204-F1-model_v2	0.0100073	2.89821	305	13.4317	0.794164
OG1667_REF_Scer_AF-P53228-F1-model_v2	0.0231518	0.738093	323	17.8092	0.65888
OG2409_REF_Scer_AF-P53312-F1-model_v2	0.0955457	0.481152	322	16.3378	0.648683
OG3991_REF_Scer_AF-P53315-F1-model_v2	0.0861678	0.962901	205	15.8352	0.441882
OG2783_REF_Scer_AF-P53318-F1-model_v2	0.0102396	1.15669	315	12.5746	0.540633
OG1488_REF_Scer_AF-P53319-F1-model_v2	0.0993648	0.557156	327	18.3565	0.788211
OG3025_REF_Scer_AF-P53332-F1-model_v2	0.00476362	1.7481	290	12.2924	0.428277
OG1696_REF_Scer_AF-P53598-F1-model_v2	0.0955457	0.481152	322	17.2344	0.715525
OG1414_REF_Scer_AF-P53685-F1-model_v2	0.00272569	2.2651	261	12.3774	0.61353
OG2646_REF_Scer_AF-P53730-F1-model_v2		2.88883	53	13.8912	0.455719
OG2380_REF_Scer_AF-P53848-F1-model_v2	0.00486223	2.08842	320	12.7921	0.444191
OG3638_REF_Scer_AF-P53868-F1-model_v2		2.08049	128	13.17	0.476802
OG4226_REF_Scer_AF-P53909-F1-model_v2	0.00169098	2.92574	255	14.4215	0.610652
OG2924_REF_Scer_AF-P53915-F1-model_v2	0.00653398	1.68793	291	14.4213	0.458103
OG3104_REF_Scer_AF-P53954-F1-model_v2		3.97651	86		0.488195
OG1056_REF_Scer_AF-P53982-F1-model_v2	0.0226064	1.13216	328	15.3854	0.714515
OG1322_REF_Scer_AF-P54113-F1-model_v2	0.00883173	1.49685	329	17.1653	0.809695
OG1103_REF_Scer_AF-P54114-F1-model_v2	0.0009452	2.02179	248	14.4566	0.531521
OG1021_REF_Scer_AF-P54115-F1-model_v2	0.00178048	1.61934	317	16.3599	0.558251
OG1596_REF_Scer_AF-P54781-F1-model_v2	0.000753909	2.55838	320	12.6958	0.733847
OG2506_REF_Scer_AF-P54783-F1-model_v2	8.18058e-05	3.30168	262	13.5593	0.590089
OG1904_REF_Scer_AF-P54839-F1-model_v2	0.00664985	1.39598	325	15.6092	0.709617
OG2752_REF_Scer_AF-P54885-F1-model_v2	0.0121904	1.51894	315	14.5342	0.654151
OG2086_REF_Scer_AF-P80210-F1-model_v2	0.00662084	0.889418	327	16.1539	0.783362
OG2637_REF_Scer_AF-P80235-F1-model_v2	0.0848408	1.57221	303	13.013	0.57929
OG1137_REF_Scer_AF-Q00055-F1-model_v2	0.0116411	0.852411	326	16.1682	0.668833
OG1275_REF_Scer_AF-Q00711-F1-model_v2	0.161727	0.480209	322	14.7672	0.829251
OG1753_REF_Scer_AF-Q00764-F1-model_v2	0.00313623	1.51113	328	14.627	0.767133
OG1254_REF_Scer_AF-Q01519-F1-model_v2	1.81418	0.555242	272	16.3716	0.738687
OG1055_REF_Scer_AF-Q01574-F1-model_v2	0.00904695	1.60891	326	15.0052	0.608502
OG3525_REF_Scer_AF-Q01802-F1-model_v2	0.0335444	0.923318	292	16.0675	0.509232
OG2074_REF_Scer_AF-Q02046-F1-model_v2	0.00976967	1.35066	312	14.6524	0.69321
OG2837_REF_Scer_AF-Q02196-F1-model_v2	0.00351616	1.30858	315	15.3236	0.768788
OG3048_REF_Scer_AF-Q02784-F1-model_v2	0.0277293	2.17026	302	14.4476	0.751075
OG1306_REF_Scer_AF-Q02896-F1-model_v2	0.00736512	2.74039	312		0.498543
OG3394_REF_Scer_AF-Q03266-F1-model_v2	0.00118824	1.90355	168	12.8481	0.407306
OG1758_REF_Scer_AF-Q03529-F1-model_v2	0.00340819	2.06918	306	11.9072	0.646734
OG5735_REF_Scer_AF-Q03579-F1-model_v2		1.41245	80	13.7261	0.576547
OG3714_REF_Scer_AF-Q03677-F1-model_v2	0.0010472	1.2587	196	12.6787	0.536802
OG4645_REF_Scer_AF-Q03778-F1-model_v2		2.94799	215	12.7342	0.47529
OG1746_REF_Scer_AF-Q03835-F1-model_v2	0.0248281	1.55761	308	14.6644	0.605805
OG2578_REF_Scer_AF-Q03941-F1-model_v2	0.00015193	3.33575	265	13.3395	0.515488
OG4463_REF_Scer_AF-Q04066-F1-model_v2	8.08037e-05	2.53083	183	11.9683	0.373544
OG4398_REF_Scer_AF-Q04178-F1-model_v2	0.00140417	2.55299	249	14.6425	0.73484
OG3917_REF_Scer_AF-Q04179-F1-model_v2	0.0037228	1.43491	257	13.0826	0.466407
OG2283_REF_Scer_AF-Q04212-F1-model_v2	5.59266e-05	3.02088	262	13.3888	0.510779
OG1329_REF_Scer_AF-Q04409-F1-model_v2	0.06103	0.607167	321	15.897	0.602678
OG2190_REF_Scer_AF-Q04430-F1-model_v2	0.0310406	1.11707	301	12.8462	0.62832
OG2112_REF_Scer_AF-Q04487-F1-model_v2	0.161727	0.480209	306		0.470424
OG1390_REF_Scer_AF-Q04533-F1-model_v2	0.00442589	0.963574	298	13.4984	0.513942
OG3112_REF_Scer_AF-Q05521-F1-model_v2	0.000171676	1.88566	277	12.501	0.510524
OG4583_REF_Scer_AF-Q05533-F1-model_v2	0.000253321	2.82822	174	14.4606	0.55852
OG2557_REF_Scer_AF-Q05567-F1-model_v2	0.0178029	1.31112	318	13.7226	0.59934
OG2741_REF_Scer_AF-Q05584-F1-model_v2	0.00323303	1.81611	302	12.5626	0.562343
OG3207_REF_Scer_AF-Q05788-F1-model_v2	0.0120806	1.22575	307	13.9964	0.584526
OG1807_REF_Scer_AF-Q05871-F1-model_v2	0.000126528	2.54893	238	12.8556	0.441153
OG4043_REF_Scer_AF-Q05902-F1-model_v2	0.0166552	2.52447	241	12.3933	0.502068
OG2148_REF_Scer_AF-Q05911-F1-model_v2	0.00500251	0.860149	326	15.7848	0.82889
OG3740_REF_Scer_AF-Q05979-F1-model_v2	0.00315755	2.86525	244	13.8394	0.58848
OG1318_REF_Scer_AF-Q06147-F1-model_v2	0.0113216	1.48346	307	13.085	0.533361
OG1473_REF_Scer_AF-Q06178-F1-model_v2	0.0100073	2.89821	305	13.4317	0.819992
OG1287_REF_Scer_AF-Q06236-F1-model_v2	0.161727	0.480209	314		0.482795
OG3095_REF_Scer_AF-Q06489-F1-model_v2		4.81445	70	13.5382	0.58662
OG3811_REF_Scer_AF-Q06490-F1-model_v2	0.00372728	1.59759	254	13.235	0.45229
OG4396_REF_Scer_AF-Q06549-F1-model_v2	0.000375627	2.67678	232	14.4125	0.467728
OG2348_REF_Scer_AF-Q06625-F1-model_v2	0.0214237	1.46048	308	14.5874	0.629813
OG1498_REF_Scer_AF-Q06702-F1-model_v2	0.000220036	4.50802	189		0.55325
OG1498_REF_Scer_AF-Q06703-F1-model_v2	0.000220036	4.50802	189		0.581185
OG1060_REF_Scer_AF-Q07471-F1-model_v2	0.0370363	0.621646	326	18.9256	0.517281
OG3681_REF_Scer_AF-Q07560-F1-model_v2		2.15783	123		0.488641
OG1380_REF_Scer_AF-Q07729-F1-model_v2	0.00150165	2.6866	285	12.1801	0.524554
OG5096_REF_Scer_AF-Q07748-F1-model_v2		2.62806	79	11.6724	0.80635
OG3782_REF_Scer_AF-Q07786-F1-model_v2	0.0370136	0.851215	270	16.2626	0.608497
OG2308_REF_Scer_AF-Q07938-F1-model_v2	0.00451784	1.48241	315	14.9039	0.621414
OG3782_REF_Scer_AF-Q07993-F1-model_v2	0.0370136	0.851215	270	16.2626	0.520113
OG2031_REF_Scer_AF-Q08220-F1-model_v2	0.0165086	3.2655	300	13.0931	0.510072
OG3811_REF_Scer_AF-Q08224-F1-model_v2	0.00372728	1.59759	254	13.235	0.467989
OG2084_REF_Scer_AF-Q08438-F1-model_v2	0.00282137	1.78404	281	13.2444	0.658642
OG1807_REF_Scer_AF-Q08558-F1-model_v2	0.000126528	2.54893	238	12.8556	0.408603
OG2126_REF_Scer_AF-Q08645-F1-model_v2	0.00188642	3.80596	301	13.5033	0.583237
OG1458_REF_Scer_AF-Q08911-F1-model_v2	0.0165912	1.40664	230	15.547	0.683422
OG3811_REF_Scer_AF-Q08975-F1-model_v2	0.00372728	1.59759	254	13.235	0.479975
OG2901_REF_Scer_AF-Q12001-F1-model_v2		2.81463	61		0.577757
OG3679_REF_Scer_AF-Q12051-F1-model_v2	0.0488875	1.7719	244		0.472401
OG1394_REF_Scer_AF-Q12069-F1-model_v2		1.63126	188	11.6488	0.607351
OG2508_REF_Scer_AF-Q12074-F1-model_v2	0.00255549	1.6318	293	16.2168	0.782981
OG1096_REF_Scer_AF-Q12122-F1-model_v2	0.0044706	1.44185	326	16.3236	0.891796
OG1115_REF_Scer_AF-Q12166-F1-model_v2	0.00540116	0.131964	329	14.9293	0.704928
OG4004_REF_Scer_AF-Q12178-F1-model_v2	0.000457554	3.09441	232	14.2178	0.646765
OG1764_REF_Scer_AF-Q12189-F1-model_v2	0.0482686	0.398094	328	15.4252	0.644215
OG1390_REF_Scer_AF-Q12198-F1-model_v2	0.00442589	0.963574	298	13.4984	0.460017
OG1318_REF_Scer_AF-Q12246-F1-model_v2	0.0113216	1.48346	307	13.085	0.526523
OG2007_REF_Scer_AF-Q12265-F1-model_v2	0.00589474	1.79597	306	14.1893	0.704082
OG2741_REF_Scer_AF-Q12320-F1-model_v2	0.00323303	1.81611	302	12.5626	0.548677
OG1394_REF_Scer_AF-Q12362-F1-model_v2		1.63126	188	11.6488	0.616624
OG3551_REF_Scer_AF-Q12452-F1-model_v2	0.00159628	2.63903	292	14.1304	0.562552
OG3801_REF_Scer_AF-Q12455-F1-model_v2	0.00104852	2.49844	272	12.1774	0.580276
OG4008_REF_Scer_AF-Q12676-F1-model_v2	0.0009331	2.93522	237	13.2192	0.482659
OG1589_REF_Scer_AF-Q12680-F1-model_v2	0.0360006	2.02123	314	13.0001	0.725745
OG2765_REF_Scer_AF-Q3E840-F1-model_v2					0.659594
OG2562_REF_Scer_AF-Q99190-F1-model_v2	0.000186886	2.82365	283	13.5145	0.494506
OG2061_REF_Scer_AF-Q99258-F1-model_v2	0.00348384	0.732418	231	14.9222	0.637089
OG3531_REF_Scer_AF-Q99312-F1-model_v2		1.56887	179	13.8721	0.565187

## Sheet: E
	std(log2(kcat))	Conservation ratio
OG4352_REF_Scer_AF-P00127-F1-model_v2	2.70906	0.487109
OG3208_REF_Scer_AF-P00128-F1-model_v2	4.01978	0.600053
OG1016_REF_Scer_AF-P00330-F1-model_v2	1.58485	0.748469
OG1016_REF_Scer_AF-P00331-F1-model_v2	1.58485	0.748866
OG1145_REF_Scer_AF-P00358-F1-model_v2	1.43958	0.78802
OG1145_REF_Scer_AF-P00359-F1-model_v2	1.43958	0.793993
OG1145_REF_Scer_AF-P00360-F1-model_v2	1.43958	0.776403
OG4316_REF_Scer_AF-P00424-F1-model_v2	4.03212	0.534953
OG4316_REF_Scer_AF-P00425-F1-model_v2	4.03212	0.552747
OG2714_REF_Scer_AF-P00427-F1-model_v2	4.24146	0.790822
OG1979_REF_Scer_AF-P00445-F1-model_v2	2.71694	0.717187
OG3185_REF_Scer_AF-P00447-F1-model_v2	2.22247	0.675036
OG3837_REF_Scer_AF-P00498-F1-model_v2	1.58283	0.695484
OG1299_REF_Scer_AF-P00549-F1-model_v2	1.45841	0.758158
OG1424_REF_Scer_AF-P00560-F1-model_v2	1.43601	0.772236
OG2654_REF_Scer_AF-P00572-F1-model_v2	2.69996	0.533459
OG5441_REF_Scer_AF-P00724-F1-model_v2	2.11766	0.526139
OG2936_REF_Scer_AF-P00812-F1-model_v2	1.94192	0.60505
OG2113_REF_Scer_AF-P00815-F1-model_v2	1.13848	0.664788
OG1416_REF_Scer_AF-P00890-F1-model_v2	1.83969	0.813692
OG2028_REF_Scer_AF-P00899-F1-model_v2	1.50407	0.716369
OG3874_REF_Scer_AF-P00912-F1-model_v2	1.96628	0.523857
OG1193_REF_Scer_AF-P00924-F1-model_v2	1.12784	0.785798
OG1193_REF_Scer_AF-P00925-F1-model_v2	1.12784	0.780491
OG1788_REF_Scer_AF-P00927-F1-model_v2	1.3177	0.711247
OG1724_REF_Scer_AF-P00931-F1-model_v2	0.842057	0.764288
OG3108_REF_Scer_AF-P00937-F1-model_v2	1.4361	0.627299
OG2197_REF_Scer_AF-P00942-F1-model_v2	2.42603	0.718194
OG2794_REF_Scer_AF-P00950-F1-model_v2	2.17762	0.773329
OG3702_REF_Scer_AF-P03962-F1-model_v2	2.1758	0.728239
OG1032_REF_Scer_AF-P03965-F1-model_v2	0.866394	0.74802
OG3505_REF_Scer_AF-P04037-F1-model_v2	4.28652	0.660736
OG4751_REF_Scer_AF-P04039-F1-model_v2	5.46141	0.57485
OG1819_REF_Scer_AF-P04046-F1-model_v2	1.48242	0.733471
OG3043_REF_Scer_AF-P04161-F1-model_v2	2.36855	0.607512
OG2930_REF_Scer_AF-P04173-F1-model_v2	1.48917	0.796151
OG4231_REF_Scer_AF-P04385-F1-model_v2	1.25196	0.579764
OG3994_REF_Scer_AF-P04397-F1-model_v2	1.97362	0.614917
OG1208_REF_Scer_AF-P04806-F1-model_v2	1.44427	0.659072
OG1208_REF_Scer_AF-P04807-F1-model_v2	1.44427	0.673189
OG1617_REF_Scer_AF-P05150-F1-model_v2	2.15177	0.650927
OG1767_REF_Scer_AF-P05373-F1-model_v2	1.0913	0.748962
OG3877_REF_Scer_AF-P05374-F1-model_v2	1.66384	0.446828
OG2645_REF_Scer_AF-P05375-F1-model_v2	3.05261	0.573514
OG1813_REF_Scer_AF-P05694-F1-model_v2	1.06169	0.756699
OG1944_REF_Scer_AF-P06106-F1-model_v2	0.888336	0.744286
OG5404_REF_Scer_AF-P06115-F1-model_v2	2.19248	0.624438
OG1569_REF_Scer_AF-P06168-F1-model_v2	1.57926	0.871913
OG1060_REF_Scer_AF-P06169-F1-model_v2	1.48885	0.67357
OG3856_REF_Scer_AF-P06174-F1-model_v2	2.67683	0.459675
OG3196_REF_Scer_AF-P06197-F1-model_v2	2.49374	0.542008
OG1115_REF_Scer_AF-P06208-F1-model_v2	1.92309	0.719437
OG2655_REF_Scer_AF-P06633-F1-model_v2	1.97111	0.768682
OG1414_REF_Scer_AF-P06700-F1-model_v2	2.34184	0.608546
OG2841_REF_Scer_AF-P06738-F1-model_v2	0.935234	0.723009
OG2129_REF_Scer_AF-P06785-F1-model_v2	1.00142	0.761001
OG2248_REF_Scer_AF-P07143-F1-model_v2	1.5582	0.820567
OG1463_REF_Scer_AF-P07149-F1-model_v2	0.87334	0.620155
OG2740_REF_Scer_AF-P07170-F1-model_v2	2.446	0.781307
OG2238_REF_Scer_AF-P07172-F1-model_v2	1.35	0.570601
OG1825_REF_Scer_AF-P07244-F1-model_v2	0.78744	0.589589
OG1052_REF_Scer_AF-P07245-F1-model_v2	1.33397	0.664825
OG1016_REF_Scer_AF-P07246-F1-model_v2	1.58485	0.747567
OG4118_REF_Scer_AF-P07255-F1-model_v2	4.12703	0.530788
OG4150_REF_Scer_AF-P07256-F1-model_v2	1.32856	0.518819
OG2006_REF_Scer_AF-P07257-F1-model_v2	2.12779	0.489216
OG2721_REF_Scer_AF-P07258-F1-model_v2	2.01235	0.707601
OG1032_REF_Scer_AF-P07259-F1-model_v2	0.866394	0.610044
OG1892_REF_Scer_AF-P07262-F1-model_v2	1.70779	0.738943
OG1422_REF_Scer_AF-P07264-F1-model_v2	1.68444	0.781466
OG1595_REF_Scer_AF-P07275-F1-model_v2	1.45357	0.662288
OG2678_REF_Scer_AF-P07277-F1-model_v2	1.13949	0.500982
OG2347_REF_Scer_AF-P07283-F1-model_v2	2.32121	0.769196
OG3065_REF_Scer_AF-P07285-F1-model_v2	2.35621	0.546272
OG2265_REF_Scer_AF-P07286-F1-model_v2	2.21569	0.629179
OG1388_REF_Scer_AF-P07342-F1-model_v2	1.77371	0.74628
OG1714_REF_Scer_AF-P07702-F1-model_v2	1.68178	0.624319
OG4379_REF_Scer_AF-P07807-F1-model_v2	2.43134	0.478956
OG1685_REF_Scer_AF-P07991-F1-model_v2	1.72001	0.689065
OG1012_REF_Scer_AF-P08004-F1-model_v2	0.99378	0.522475
OG1564_REF_Scer_AF-P08019-F1-model_v2	1.63243	0.429767
OG3575_REF_Scer_AF-P08067-F1-model_v2	2.56493	0.780641
OG1218_REF_Scer_AF-P08417-F1-model_v2	1.18542	0.741974
OG4707_REF_Scer_AF-P08431-F1-model_v2	2.6891	0.645691
OG3445_REF_Scer_AF-P08432-F1-model_v2	1.72565	0.598228
OG2956_REF_Scer_AF-P08456-F1-model_v2	1.73875	0.665126
OG3006_REF_Scer_AF-P08465-F1-model_v2	0.889608	0.670221
OG2156_REF_Scer_AF-P08524-F1-model_v2	1.34515	0.711497
OG4360_REF_Scer_AF-P08525-F1-model_v2	5.09364	0.616483
OG2365_REF_Scer_AF-P08536-F1-model_v2	1.26216	0.701874
OG1621_REF_Scer_AF-P08566-F1-model_v2	0.819263	0.639883
OG1416_REF_Scer_AF-P08679-F1-model_v2	1.83969	0.737667
OG1815_REF_Scer_AF-P09201-F1-model_v2	1.79503	0.703115
OG2629_REF_Scer_AF-P09368-F1-model_v2	1.68999	0.527842
OG1052_REF_Scer_AF-P09440-F1-model_v2	1.33397	0.663482
OG1629_REF_Scer_AF-P09624-F1-model_v2	1.16481	0.736258
OG1487_REF_Scer_AF-P09938-F1-model_v2	1.76539	0.782803
OG1899_REF_Scer_AF-P09950-F1-model_v2	0.686488	0.709513
OG1357_REF_Scer_AF-P0CF18-F1-model_v2	1.20253	0.604139
OG1193_REF_Scer_AF-P0CX10-F1-model_v2	1.12784	0.686709
OG1193_REF_Scer_AF-P0CX11-F1-model_v2	1.12784	0.686942
OG4185_REF_Scer_AF-P0CX77-F1-model_v2	1.57884	0.622035
OG4185_REF_Scer_AF-P0CX78-F1-model_v2	1.57884	0.623818
OG4185_REF_Scer_AF-P0CX79-F1-model_v2	1.57884	0.621876
OG4185_REF_Scer_AF-P0CZ17-F1-model_v2	1.57884	0.624778
OG4346_REF_Scer_AF-P10174-F1-model_v2	5.40406	0.555262
OG1355_REF_Scer_AF-P10614-F1-model_v2	1.94084	0.689592
OG1516_REF_Scer_AF-P10659-F1-model_v2	1.16296	0.819615
OG1665_REF_Scer_AF-P10869-F1-model_v2	1.04245	0.68191
OG1881_REF_Scer_AF-P10963-F1-model_v2	1.49815	0.754558
OG1313_REF_Scer_AF-P11154-F1-model_v2	1.52295	0.787702
OG2537_REF_Scer_AF-P11353-F1-model_v2	2.2573	0.705511
OG1333_REF_Scer_AF-P11412-F1-model_v2	1.53442	0.667376
OG3214_REF_Scer_AF-P11986-F1-model_v2	1.08106	0.698937
OG1360_REF_Scer_AF-P12683-F1-model_v2	1.18963	0.584842
OG1360_REF_Scer_AF-P12684-F1-model_v2	1.18963	0.525223
OG2071_REF_Scer_AF-P12695-F1-model_v2	1.48691	0.663773
OG2038_REF_Scer_AF-P12709-F1-model_v2	1.8907	0.814224
OG4231_REF_Scer_AF-P13045-F1-model_v2	1.25196	0.551238
OG2214_REF_Scer_AF-P13259-F1-model_v2	2.3202	0.756402
OG1674_REF_Scer_AF-P13298-F1-model_v2	1.71015	0.688735
OG1883_REF_Scer_AF-P13663-F1-model_v2	1.57275	0.757327
OG1122_REF_Scer_AF-P13711-F1-model_v2	1.44973	0.523352
OG3902_REF_Scer_AF-P14020-F1-model_v2	2.88343	0.592979
OG1012_REF_Scer_AF-P14180-F1-model_v2	0.99378	0.536062
OG1432_REF_Scer_AF-P14540-F1-model_v2	1.52802	0.755142
OG1357_REF_Scer_AF-P14742-F1-model_v2	1.20253	0.766471
OG2032_REF_Scer_AF-P14843-F1-model_v2	1.49365	0.735854
OG1667_REF_Scer_AF-P15019-F1-model_v2	1.70269	0.727305
OG1310_REF_Scer_AF-P15202-F1-model_v2	2.28225	0.651071
OG1622_REF_Scer_AF-P15274-F1-model_v2	0.916213	0.719986
OG1975_REF_Scer_AF-P15454-F1-model_v2	3.13314	0.705839
OG3676_REF_Scer_AF-P15496-F1-model_v2	2.38206	0.64323
OG2290_REF_Scer_AF-P15700-F1-model_v2	2.28812	0.660503
OG3001_REF_Scer_AF-P15807-F1-model_v2	1.18998	0.393074
OG1004_REF_Scer_AF-P15938-F1-model_v2	1.28951	0.493276
OG1603_REF_Scer_AF-P16120-F1-model_v2	1.46304	0.699328
OG2807_REF_Scer_AF-P16387-F1-model_v2	1.94571	0.783615
OG1060_REF_Scer_AF-P16467-F1-model_v2	1.48885	0.656848
OG2960_REF_Scer_AF-P16622-F1-model_v2	1.91392	0.674875
OG1673_REF_Scer_AF-P16661-F1-model_v2	2.08001	0.518042
OG1054_REF_Scer_AF-P16861-F1-model_v2	1.23532	0.637665
OG1054_REF_Scer_AF-P16862-F1-model_v2	1.23532	0.646904
OG3120_REF_Scer_AF-P17423-F1-model_v2	1.57361	0.737436
OG1835_REF_Scer_AF-P17505-F1-model_v2	1.9399	0.725024
OG1157_REF_Scer_AF-P17649-F1-model_v2	1.44405	0.6469
OG1567_REF_Scer_AF-P17695-F1-model_v2	3.99192	0.55442
OG1329_REF_Scer_AF-P17709-F1-model_v2	1.70065	0.615073
OG1468_REF_Scer_AF-P17898-F1-model_v2	2.18064	0.522262
OG2871_REF_Scer_AF-P18408-F1-model_v2	2.77946	0.642127
OG3612_REF_Scer_AF-P18562-F1-model_v2	3.06418	0.749468
OG3062_REF_Scer_AF-P18900-F1-model_v2	1.43225	0.676101
OG1316_REF_Scer_AF-P19097-F1-model_v2	0.798458	0.675985
OG1924_REF_Scer_AF-P19262-F1-model_v2	1.45469	0.769331
OG1516_REF_Scer_AF-P19358-F1-model_v2	1.16296	0.818646
OG1039_REF_Scer_AF-P19414-F1-model_v2	1.20851	0.702999
OG2218_REF_Scer_AF-P20049-F1-model_v2	1.3702	0.669619
OG2056_REF_Scer_AF-P20051-F1-model_v2	1.91922	0.632391
OG1004_REF_Scer_AF-P20095-F1-model_v2	1.28951	0.498909
OG2182_REF_Scer_AF-P20485-F1-model_v2	1.46639	0.494589
OG1585_REF_Scer_AF-P20967-F1-model_v2	0.999312	0.755318
OG1470_REF_Scer_AF-P21147-F1-model_v2	2.29554	0.640349
OG2912_REF_Scer_AF-P21182-F1-model_v2	2.18134	0.531809
OG2053_REF_Scer_AF-P21264-F1-model_v2	1.41277	0.651585
OG1070_REF_Scer_AF-P21524-F1-model_v2	1.32366	0.740618
OG1070_REF_Scer_AF-P21672-F1-model_v2	1.32366	0.719865
OG2704_REF_Scer_AF-P21801-F1-model_v2	2.25056	0.812978
OG1170_REF_Scer_AF-P21826-F1-model_v2	1.84066	0.665112
OG1056_REF_Scer_AF-P21954-F1-model_v2	0.892835	0.754088
OG1468_REF_Scer_AF-P22140-F1-model_v2	2.18064	0.522301
OG1631_REF_Scer_AF-P22217-F1-model_v2	3.49002	0.617062
OG4744_REF_Scer_AF-P22289-F1-model_v2	3.95962	0.57499
OG1631_REF_Scer_AF-P22803-F1-model_v2	3.49002	0.602122
OG1112_REF_Scer_AF-P23254-F1-model_v2	1.38229	0.638663
OG1266_REF_Scer_AF-P23337-F1-model_v2	2.13319	0.748817
OG1640_REF_Scer_AF-P23501-F1-model_v2	1.67294	0.456115
OG1650_REF_Scer_AF-P23542-F1-model_v2	2.17811	0.614939
OG1004_REF_Scer_AF-P24384-F1-model_v2	1.28951	0.527397
OG2567_REF_Scer_AF-P24521-F1-model_v2	2.08824	0.476887
OG2382_REF_Scer_AF-P25045-F1-model_v2	1.7244	0.487407
OG1730_REF_Scer_AF-P25087-F1-model_v2	1.92568	0.685642
OG3221_REF_Scer_AF-P25335-F1-model_v2	1.51709	0.617774
OG1434_REF_Scer_AF-P25340-F1-model_v2	1.54786	0.673426
OG3021_REF_Scer_AF-P25358-F1-model_v2	2.04692	0.678508
OG4758_REF_Scer_AF-P25372-F1-model_v2	3.61952	0.477232
OG1567_REF_Scer_AF-P25373-F1-model_v2	3.99192	0.540205
OG1785_REF_Scer_AF-P25578-F1-model_v2	1.45992	0.550508
OG2577_REF_Scer_AF-P25605-F1-model_v2	2.43104	0.719832
OG1060_REF_Scer_AF-P26263-F1-model_v2	1.48885	0.653601
OG5118_REF_Scer_AF-P26364-F1-model_v2	3.31223	0.600282
OG1266_REF_Scer_AF-P27472-F1-model_v2	2.13319	0.745137
OG2183_REF_Scer_AF-P27515-F1-model_v2	2.04736	0.580577
OG2453_REF_Scer_AF-P27616-F1-model_v2	1.70003	0.697104
OG2903_REF_Scer_AF-P27680-F1-model_v2	3.16732	0.527958
OG1364_REF_Scer_AF-P27796-F1-model_v2	2.44207	0.650851
OG2099_REF_Scer_AF-P28240-F1-model_v2	1.56875	0.675582
OG1786_REF_Scer_AF-P28241-F1-model_v2	1.21533	0.73216
OG1500_REF_Scer_AF-P28274-F1-model_v2	1.78947	0.746794
OG1303_REF_Scer_AF-P28496-F1-model_v2	2.02004	0.602624
OG2082_REF_Scer_AF-P28777-F1-model_v2	1.60732	0.766873
OG2057_REF_Scer_AF-P28789-F1-model_v2	1.47553	0.606384
OG2677_REF_Scer_AF-P28834-F1-model_v2	1.14328	0.701842
OG1230_REF_Scer_AF-P29465-F1-model_v2	0.91246	0.675546
OG1365_REF_Scer_AF-P29509-F1-model_v2	1.37913	0.811914
OG2498_REF_Scer_AF-P29704-F1-model_v2	1.03354	0.599435
OG1880_REF_Scer_AF-P29952-F1-model_v2	2.16131	0.64989
OG1674_REF_Scer_AF-P30402-F1-model_v2	1.71015	0.628036
OG1240_REF_Scer_AF-P30624-F1-model_v2	1.75394	0.587139
OG1170_REF_Scer_AF-P30952-F1-model_v2	1.84066	0.680425
OG1810_REF_Scer_AF-P31116-F1-model_v2	2.00645	0.661348
OG3978_REF_Scer_AF-P31373-F1-model_v2	1.77106	0.740914
OG1634_REF_Scer_AF-P31688-F1-model_v2	0.99939	0.581873
OG2906_REF_Scer_AF-P32178-F1-model_v2	2.98296	0.645487
OG2455_REF_Scer_AF-P32190-F1-model_v2	2.20516	0.600317
OG3100_REF_Scer_AF-P32191-F1-model_v2	1.41843	0.610437
OG2552_REF_Scer_AF-P32263-F1-model_v2	2.27996	0.554162
OG1744_REF_Scer_AF-P32264-F1-model_v2	1.6169	0.670516
OG1537_REF_Scer_AF-P32288-F1-model_v2	1.69229	0.800083
OG1313_REF_Scer_AF-P32327-F1-model_v2	1.52295	0.790749
OG5490_REF_Scer_AF-P32340-F1-model_v2	1.46154	0.716977
OG2062_REF_Scer_AF-P32347-F1-model_v2	2.01163	0.730081
OG2353_REF_Scer_AF-P32352-F1-model_v2	3.35782	0.62284
OG2465_REF_Scer_AF-P32353-F1-model_v2	2.31638	0.620357
OG1337_REF_Scer_AF-P32356-F1-model_v2	1.74631	0.682813
OG3304_REF_Scer_AF-P32375-F1-model_v2	1.65792	0.571078
OG3774_REF_Scer_AF-P32377-F1-model_v2	1.60956	0.667632
OG2123_REF_Scer_AF-P32378-F1-model_v2	3.18942	0.629246
OG4605_REF_Scer_AF-P32419-F1-model_v2	2.12635	0.540916
OG4665_REF_Scer_AF-P32449-F1-model_v2	1.61489	0.727034
OG4275_REF_Scer_AF-P32451-F1-model_v2	2.00052	0.71538
OG3413_REF_Scer_AF-P32452-F1-model_v2	2.5894	0.457584
OG3683_REF_Scer_AF-P32459-F1-model_v2	2.696	0.522796
OG2098_REF_Scer_AF-P32462-F1-model_v2	2.17489	0.61856
OG1697_REF_Scer_AF-P32469-F1-model_v2	1.78914	0.763096
OG1959_REF_Scer_AF-P32473-F1-model_v2	1.94579	0.774985
OG4061_REF_Scer_AF-P32476-F1-model_v2	2.47855	0.590198
OG2186_REF_Scer_AF-P32477-F1-model_v2	1.08732	0.562457
OG1168_REF_Scer_AF-P32528-F1-model_v2	1.10683	0.413832
OG4016_REF_Scer_AF-P32582-F1-model_v2	1.02087	0.703841
OG3319_REF_Scer_AF-P32626-F1-model_v2	2.12307	0.527158
OG1746_REF_Scer_AF-P32642-F1-model_v2	2.4562	0.598096
OG1521_REF_Scer_AF-P32771-F1-model_v2	1.99653	0.708808
OG1081_REF_Scer_AF-P32784-F1-model_v2	1.3463	0.534219
OG2397_REF_Scer_AF-P32796-F1-model_v2	1.77898	0.505906
OG4555_REF_Scer_AF-P32799-F1-model_v2	2.80372	0.536322
OG1671_REF_Scer_AF-P32861-F1-model_v2	1.57629	0.782334
OG1556_REF_Scer_AF-P32895-F1-model_v2	1.59697	0.780882
OG1502_REF_Scer_AF-P33300-F1-model_v2	0.786501	0.631723
OG2356_REF_Scer_AF-P33312-F1-model_v2	2.6192	0.521993
OG1112_REF_Scer_AF-P33315-F1-model_v2	1.38229	0.601878
OG4581_REF_Scer_AF-P33330-F1-model_v2	1.58054	0.615362
OG1471_REF_Scer_AF-P33333-F1-model_v2	2.4403	0.51438
OG1302_REF_Scer_AF-P33401-F1-model_v2	0.946967	0.686994
OG2048_REF_Scer_AF-P33412-F1-model_v2	2.51111	0.480236
OG2112_REF_Scer_AF-P33421-F1-model_v2	2.64396	0.510521
OG2357_REF_Scer_AF-P33734-F1-model_v2	1.84962	0.676215
OG1337_REF_Scer_AF-P35172-F1-model_v2	1.74631	0.666088
OG3114_REF_Scer_AF-P35202-F1-model_v2	2.39224	0.43212
OG3782_REF_Scer_AF-P35497-F1-model_v2	1.67804	0.609032
OG4250_REF_Scer_AF-P35731-F1-model_v2	2.78843	0.38438
OG3063_REF_Scer_AF-P36010-F1-model_v2	2.37026	0.714424
OG1276_REF_Scer_AF-P36013-F1-model_v2	1.19177	0.677435
OG2084_REF_Scer_AF-P36024-F1-model_v2	2.05216	0.676332
OG3008_REF_Scer_AF-P36076-F1-model_v2	2.42784	0.630016
OG1242_REF_Scer_AF-P36107-F1-model_v2	1.66532	0.596392
OG4524_REF_Scer_AF-P36143-F1-model_v2	2.57591	0.380647
OG1081_REF_Scer_AF-P36148-F1-model_v2	1.3463	0.486745
OG1966_REF_Scer_AF-P36150-F1-model_v2	1.79937	0.530174
OG1302_REF_Scer_AF-P37012-F1-model_v2	0.946967	0.705195
OG2262_REF_Scer_AF-P37254-F1-model_v2	1.05951	0.512004
OG1030_REF_Scer_AF-P37291-F1-model_v2	1.1378	0.701546
OG1030_REF_Scer_AF-P37292-F1-model_v2	1.1378	0.636864
OG1287_REF_Scer_AF-P37298-F1-model_v2	4.02693	0.469603
OG4552_REF_Scer_AF-P37299-F1-model_v2	3.55713	0.483461
OG1129_REF_Scer_AF-P37303-F1-model_v2	1.61466	0.631592
OG1322_REF_Scer_AF-P38009-F1-model_v2	1.24855	0.821329
OG2588_REF_Scer_AF-P38063-F1-model_v2	2.12	0.786341
OG1977_REF_Scer_AF-P38066-F1-model_v2	1.91632	0.720899
OG1126_REF_Scer_AF-P38067-F1-model_v2	1.45829	0.598197
OG2573_REF_Scer_AF-P38075-F1-model_v2	2.00913	0.647605
OG1016_REF_Scer_AF-P38113-F1-model_v2	1.58485	0.663825
OG4312_REF_Scer_AF-P38115-F1-model_v2	2.11848	0.52563
OG2882_REF_Scer_AF-P38122-F1-model_v2	2.64585	0.466571
OG1497_REF_Scer_AF-P38143-F1-model_v2	3.03485	0.698712
OG2369_REF_Scer_AF-P38145-F1-model_v2	1.58797	0.618034
OG3935_REF_Scer_AF-P38169-F1-model_v2	1.61168	0.531186
OG1695_REF_Scer_AF-P38221-F1-model_v2	2.32101	0.63876
OG2044_REF_Scer_AF-P38225-F1-model_v2	1.38286	0.539838
OG4021_REF_Scer_AF-P38242-F1-model_v2	3.44801	0.425424
OG4959_REF_Scer_AF-P38286-F1-model_v2	1.6337	0.605666
OG1502_REF_Scer_AF-P38287-F1-model_v2	0.786501	0.624078
OG1306_REF_Scer_AF-P38298-F1-model_v2	1.71644	0.492561
OG3313_REF_Scer_AF-P38342-F1-model_v2	1.97317	0.411345
OG1565_REF_Scer_AF-P38604-F1-model_v2	1.40679	0.637795
OG2588_REF_Scer_AF-P38620-F1-model_v2	2.12	0.787694
OG1779_REF_Scer_AF-P38625-F1-model_v2	0.906202	0.828145
OG1500_REF_Scer_AF-P38627-F1-model_v2	1.78947	0.730825
OG3115_REF_Scer_AF-P38628-F1-model_v2	1.06275	0.541317
OG3018_REF_Scer_AF-P38635-F1-model_v2	2.30596	0.429788
OG2968_REF_Scer_AF-P38689-F1-model_v2	1.68588	0.845347
OG1744_REF_Scer_AF-P38690-F1-model_v2	1.6169	0.599325
OG1354_REF_Scer_AF-P38697-F1-model_v2	1.5284	0.731849
OG1303_REF_Scer_AF-P38703-F1-model_v2	2.02004	0.622274
OG4583_REF_Scer_AF-P38710-F1-model_v2	1.62651	0.55242
OG1022_REF_Scer_AF-P38715-F1-model_v2	1.62508	0.591848
OG1488_REF_Scer_AF-P38720-F1-model_v2	1.22325	0.809407
OG2647_REF_Scer_AF-P38787-F1-model_v2	2.66865	0.361302
OG1857_REF_Scer_AF-P38795-F1-model_v2	0.988306	0.754953
OG1365_REF_Scer_AF-P38816-F1-model_v2	1.37913	0.772693
OG3639_REF_Scer_AF-P38840-F1-model_v2	1.81872	0.443729
OG3991_REF_Scer_AF-P38858-F1-model_v2	2.06979	0.500426
OG1210_REF_Scer_AF-P38891-F1-model_v2	2.40005	0.713182
OG3074_REF_Scer_AF-P38913-F1-model_v2	3.06788	0.468732
OG4624_REF_Scer_AF-P38954-F1-model_v2	2.09073	0.517422
OG1774_REF_Scer_AF-P38972-F1-model_v2	0.869797	0.6957
OG4185_REF_Scer_AF-P38986-F1-model_v2	1.57884	0.595823
OG1615_REF_Scer_AF-P38992-F1-model_v2	1.79756	0.590735
OG1451_REF_Scer_AF-P38998-F1-model_v2	1.34317	0.726309
OG1935_REF_Scer_AF-P38999-F1-model_v2	1.08128	0.72928
OG1240_REF_Scer_AF-P39002-F1-model_v2	1.75394	0.568539
OG2394_REF_Scer_AF-P39006-F1-model_v2	1.79941	0.641584
OG1087_REF_Scer_AF-P39518-F1-model_v2	1.66881	0.460435
OG1445_REF_Scer_AF-P39522-F1-model_v2	1.9507	0.756085
OG1039_REF_Scer_AF-P39533-F1-model_v2	1.20851	0.662471
OG3767_REF_Scer_AF-P39683-F1-model_v2	2.22244	0.603914
OG2147_REF_Scer_AF-P39692-F1-model_v2	1.28627	0.46155
OG1892_REF_Scer_AF-P39708-F1-model_v2	1.70779	0.728364
OG1694_REF_Scer_AF-P39713-F1-model_v2	2.41954	0.509015
OG1694_REF_Scer_AF-P39714-F1-model_v2	2.41954	0.509253
OG3429_REF_Scer_AF-P39726-F1-model_v2	1.86278	0.523732
OG4110_REF_Scer_AF-P39988-F1-model_v2	1.30204	0.522062
OG1273_REF_Scer_AF-P40012-F1-model_v2	2.36172	0.41281
OG4391_REF_Scer_AF-P40017-F1-model_v2	1.01375	0.50452
OG1021_REF_Scer_AF-P40047-F1-model_v2	1.70404	0.634979
OG1433_REF_Scer_AF-P40054-F1-model_v2	1.4001	0.780311
OG3416_REF_Scer_AF-P40099-F1-model_v2	1.71342	0.396225
OG3909_REF_Scer_AF-P40319-F1-model_v2	2.0639	0.66981
OG3000_REF_Scer_AF-P40350-F1-model_v2	2.30592	0.58554
OG2738_REF_Scer_AF-P40351-F1-model_v2	2.06007	0.609338
OG3241_REF_Scer_AF-P40363-F1-model_v2	1.68119	0.573971
OG1254_REF_Scer_AF-P40395-F1-model_v2	1.17122	0.354468
OG1004_REF_Scer_AF-P40459-F1-model_v2	2.55266	0.549115
OG2808_REF_Scer_AF-P40471-F1-model_v2	2.24583	0.544221
OG2746_REF_Scer_AF-P40495-F1-model_v2	1.5261	0.746087
OG1491_REF_Scer_AF-P40506-F1-model_v2	2.7444	0.621112
OG1433_REF_Scer_AF-P40510-F1-model_v2	1.4001	0.773788
OG1933_REF_Scer_AF-P40545-F1-model_v2	2.0585	0.640099
OG1497_REF_Scer_AF-P40581-F1-model_v2	3.03485	0.729203
OG3630_REF_Scer_AF-P40582-F1-model_v2	1.71213	0.478254
OG3624_REF_Scer_AF-P40857-F1-model_v2	2.4239	0.495714
OG1683_REF_Scer_AF-P40970-F1-model_v2	1.16443	0.646248
OG1897_REF_Scer_AF-P41338-F1-model_v2	2.01263	0.703604
OG2684_REF_Scer_AF-P41735-F1-model_v2	2.67567	0.657728
OG3581_REF_Scer_AF-P41835-F1-model_v2	1.30036	0.508013
OG1180_REF_Scer_AF-P41903-F1-model_v2	2.30286	0.391174
OG1137_REF_Scer_AF-P41911-F1-model_v2	1.31301	0.660104
OG1684_REF_Scer_AF-P41921-F1-model_v2	1.65043	0.700355
OG1056_REF_Scer_AF-P41939-F1-model_v2	0.892835	0.750871
OG1446_REF_Scer_AF-P41940-F1-model_v2	1.28939	0.831715
OG1193_REF_Scer_AF-P42222-F1-model_v2	1.12784	0.686224
OG3151_REF_Scer_AF-P42826-F1-model_v2	1.94531	0.526953
OG5096_REF_Scer_AF-P42883-F1-model_v2	2.0566	0.804829
OG3443_REF_Scer_AF-P42941-F1-model_v2	1.96581	0.530005
OG2852_REF_Scer_AF-P43123-F1-model_v2	1.47589	0.589931
OG5096_REF_Scer_AF-P43534-F1-model_v2	2.0566	0.80603
OG3336_REF_Scer_AF-P43567-F1-model_v2	2.58776	0.504999
OG2845_REF_Scer_AF-P43577-F1-model_v2	2.53883	0.509339
OG1822_REF_Scer_AF-P43616-F1-model_v2	1.23925	0.654148
OG3509_REF_Scer_AF-P43619-F1-model_v2	3.28578	0.693667
OG5327_REF_Scer_AF-P43635-F1-model_v2	2.00225	0.607924
OG2999_REF_Scer_AF-P43636-F1-model_v2	1.98413	0.540045
OG2246_REF_Scer_AF-P46151-F1-model_v2	1.30715	0.610371
OG1021_REF_Scer_AF-P46367-F1-model_v2	1.70404	0.642925
OG2161_REF_Scer_AF-P46969-F1-model_v2	2.91469	0.696352
OG4524_REF_Scer_AF-P47011-F1-model_v2	2.57591	0.426063
OG1640_REF_Scer_AF-P47013-F1-model_v2	1.67294	0.465652
OG1759_REF_Scer_AF-P47039-F1-model_v2	2.00332	0.635679
OG1275_REF_Scer_AF-P47052-F1-model_v2	0.590876	0.814962
OG3030_REF_Scer_AF-P47095-F1-model_v2	2.31588	0.587728
OG4102_REF_Scer_AF-P47096-F1-model_v2	3.59724	0.672929
OG3677_REF_Scer_AF-P47125-F1-model_v2	1.70932	0.517711
OG2384_REF_Scer_AF-P47143-F1-model_v2	1.47664	0.621557
OG1390_REF_Scer_AF-P47164-F1-model_v2	1.18294	0.556859
OG4317_REF_Scer_AF-P47165-F1-model_v2	3.41164	0.688212
OG1597_REF_Scer_AF-P47169-F1-model_v2	1.10851	0.548141
OG1210_REF_Scer_AF-P47176-F1-model_v2	2.40005	0.704478
OG5096_REF_Scer_AF-P47183-F1-model_v2	2.0566	0.804126
OG1103_REF_Scer_AF-P47771-F1-model_v2	0.995883	0.548045
OG1240_REF_Scer_AF-P47912-F1-model_v2	1.75394	0.583937
OG4171_REF_Scer_AF-P48015-F1-model_v2	1.53414	0.586553
OG3499_REF_Scer_AF-P48016-F1-model_v2	0.728167	0.532471
OG1096_REF_Scer_AF-P48570-F1-model_v2	1.29451	0.886293
OG3069_REF_Scer_AF-P49017-F1-model_v2	1.62677	0.702776
OG2227_REF_Scer_AF-P49095-F1-model_v2	1.03323	0.663599
OG1111_REF_Scer_AF-P49367-F1-model_v2	1.5113	0.719425
OG2282_REF_Scer_AF-P49435-F1-model_v2	2.62235	0.684041
OG1022_REF_Scer_AF-P49954-F1-model_v2	1.95454	0.620501
OG2603_REF_Scer_AF-P50076-F1-model_v2	2.24859	0.487959
OG1354_REF_Scer_AF-P50094-F1-model_v2	1.5284	0.758377
OG1354_REF_Scer_AF-P50095-F1-model_v2	1.5284	0.757274
OG2868_REF_Scer_AF-P50107-F1-model_v2	2.80123	0.582132
OG1630_REF_Scer_AF-P50264-F1-model_v2	1.37614	0.447118
OG4010_REF_Scer_AF-P50861-F1-model_v2	2.64739	0.685483
OG2774_REF_Scer_AF-P51601-F1-model_v2	2.21798	0.788307
OG1299_REF_Scer_AF-P52489-F1-model_v2	1.45841	0.656619
OG1264_REF_Scer_AF-P52892-F1-model_v2	1.73257	0.593479
OG1264_REF_Scer_AF-P52893-F1-model_v2	1.73257	0.634941
OG1055_REF_Scer_AF-P52910-F1-model_v2	1.74353	0.668424
OG2228_REF_Scer_AF-P53037-F1-model_v2	1.5163	0.560504
OG1121_REF_Scer_AF-P53045-F1-model_v2	2.88124	0.712152
OG1377_REF_Scer_AF-P53090-F1-model_v2	2.00615	0.569067
OG3557_REF_Scer_AF-P53101-F1-model_v2	2.02615	0.566044
OG2495_REF_Scer_AF-P53128-F1-model_v2	1.98647	0.614195
OG1004_REF_Scer_AF-P53131-F1-model_v2	1.28951	0.568291
OG3458_REF_Scer_AF-P53164-F1-model_v2	3.25822	0.4446
OG2913_REF_Scer_AF-P53178-F1-model_v2	2.66309	0.402205
OG3488_REF_Scer_AF-P53184-F1-model_v2	2.9452	0.438007
OG2116_REF_Scer_AF-P53199-F1-model_v2	1.19043	0.686683
OG1473_REF_Scer_AF-P53204-F1-model_v2	1.88885	0.794164
OG1667_REF_Scer_AF-P53228-F1-model_v2	1.70269	0.65888
OG2409_REF_Scer_AF-P53312-F1-model_v2	1.21805	0.648683
OG3991_REF_Scer_AF-P53315-F1-model_v2	2.06979	0.441882
OG2783_REF_Scer_AF-P53318-F1-model_v2	1.67853	0.540633
OG1488_REF_Scer_AF-P53319-F1-model_v2	1.22325	0.788211
OG3025_REF_Scer_AF-P53332-F1-model_v2	2.49209	0.428277
OG1696_REF_Scer_AF-P53598-F1-model_v2	2.24608	0.715525
OG1414_REF_Scer_AF-P53685-F1-model_v2	2.34184	0.61353
OG2646_REF_Scer_AF-P53730-F1-model_v2	1.55079	0.455719
OG2380_REF_Scer_AF-P53848-F1-model_v2	1.79979	0.444191
OG3638_REF_Scer_AF-P53868-F1-model_v2	2.09424	0.476802
OG4226_REF_Scer_AF-P53909-F1-model_v2	2.00918	0.610652
OG2924_REF_Scer_AF-P53915-F1-model_v2	2.16529	0.458103
OG3104_REF_Scer_AF-P53954-F1-model_v2	1.95944	0.488195
OG1056_REF_Scer_AF-P53982-F1-model_v2	0.892835	0.714515
OG1322_REF_Scer_AF-P54113-F1-model_v2	1.24855	0.809695
OG1103_REF_Scer_AF-P54114-F1-model_v2	0.995883	0.531521
OG1021_REF_Scer_AF-P54115-F1-model_v2	1.70404	0.558251
OG1596_REF_Scer_AF-P54781-F1-model_v2	2.12886	0.733847
OG2506_REF_Scer_AF-P54783-F1-model_v2	2.39488	0.590089
OG1904_REF_Scer_AF-P54839-F1-model_v2	2.23457	0.709617
OG2752_REF_Scer_AF-P54885-F1-model_v2	1.55099	0.654151
OG2086_REF_Scer_AF-P80210-F1-model_v2	1.52468	0.783362
OG2637_REF_Scer_AF-P80235-F1-model_v2	1.49848	0.57929
OG1137_REF_Scer_AF-Q00055-F1-model_v2	1.31301	0.668833
OG1275_REF_Scer_AF-Q00711-F1-model_v2	0.590876	0.829251
OG1753_REF_Scer_AF-Q00764-F1-model_v2	1.50466	0.767133
OG1254_REF_Scer_AF-Q01519-F1-model_v2	4.10119	0.738687
OG1055_REF_Scer_AF-Q01574-F1-model_v2	1.74353	0.608502
OG3525_REF_Scer_AF-Q01802-F1-model_v2	1.88924	0.509232
OG2074_REF_Scer_AF-Q02046-F1-model_v2	2.56434	0.69321
OG2837_REF_Scer_AF-Q02196-F1-model_v2	2.03336	0.768788
OG3048_REF_Scer_AF-Q02784-F1-model_v2	2.55331	0.751075
OG1306_REF_Scer_AF-Q02896-F1-model_v2	1.71644	0.498543
OG3394_REF_Scer_AF-Q03266-F1-model_v2	1.81677	0.407306
OG1758_REF_Scer_AF-Q03529-F1-model_v2	1.77078	0.646734
OG5735_REF_Scer_AF-Q03579-F1-model_v2	4.1113	0.576547
OG3714_REF_Scer_AF-Q03677-F1-model_v2	2.59878	0.536802
OG4645_REF_Scer_AF-Q03778-F1-model_v2	2.38105	0.47529
OG1746_REF_Scer_AF-Q03835-F1-model_v2	2.4562	0.605805
OG2578_REF_Scer_AF-Q03941-F1-model_v2	3.93617	0.515488
OG4463_REF_Scer_AF-Q04066-F1-model_v2	3.0172	0.373544
OG4398_REF_Scer_AF-Q04178-F1-model_v2	2.58587	0.73484
OG3917_REF_Scer_AF-Q04179-F1-model_v2	1.94103	0.466407
OG2283_REF_Scer_AF-Q04212-F1-model_v2	2.28643	0.510779
OG1329_REF_Scer_AF-Q04409-F1-model_v2	1.70065	0.602678
OG2190_REF_Scer_AF-Q04430-F1-model_v2	2.50953	0.62832
OG2112_REF_Scer_AF-Q04487-F1-model_v2	2.64396	0.470424
OG1390_REF_Scer_AF-Q04533-F1-model_v2	1.18294	0.513942
OG3112_REF_Scer_AF-Q05521-F1-model_v2	2.77121	0.510524
OG4583_REF_Scer_AF-Q05533-F1-model_v2	1.62651	0.55852
OG2557_REF_Scer_AF-Q05567-F1-model_v2	2.1072	0.59934
OG2741_REF_Scer_AF-Q05584-F1-model_v2	1.49203	0.562343
OG3207_REF_Scer_AF-Q05788-F1-model_v2	2.65482	0.584526
OG1807_REF_Scer_AF-Q05871-F1-model_v2	2.42957	0.441153
OG4043_REF_Scer_AF-Q05902-F1-model_v2	0.833281	0.502068
OG2148_REF_Scer_AF-Q05911-F1-model_v2	1.04028	0.82889
OG3740_REF_Scer_AF-Q05979-F1-model_v2	1.44765	0.58848
OG1318_REF_Scer_AF-Q06147-F1-model_v2	1.24622	0.533361
OG1473_REF_Scer_AF-Q06178-F1-model_v2	1.88885	0.819992
OG1287_REF_Scer_AF-Q06236-F1-model_v2	4.02693	0.482795
OG3095_REF_Scer_AF-Q06489-F1-model_v2	1.66567	0.58662
OG3811_REF_Scer_AF-Q06490-F1-model_v2	2.28342	0.45229
OG4396_REF_Scer_AF-Q06549-F1-model_v2	3.99178	0.467728
OG2348_REF_Scer_AF-Q06625-F1-model_v2	0.955823	0.629813
OG1498_REF_Scer_AF-Q06702-F1-model_v2	2.39983	0.55325
OG1498_REF_Scer_AF-Q06703-F1-model_v2	2.39983	0.581185
OG1060_REF_Scer_AF-Q07471-F1-model_v2	1.48885	0.517281
OG3681_REF_Scer_AF-Q07560-F1-model_v2	2.54387	0.488641
OG1380_REF_Scer_AF-Q07729-F1-model_v2	2.44187	0.524554
OG5096_REF_Scer_AF-Q07748-F1-model_v2	2.0566	0.80635
OG3782_REF_Scer_AF-Q07786-F1-model_v2	1.67804	0.608497
OG2308_REF_Scer_AF-Q07938-F1-model_v2	2.3378	0.621414
OG3782_REF_Scer_AF-Q07993-F1-model_v2	1.67804	0.520113
OG2031_REF_Scer_AF-Q08220-F1-model_v2	2.35491	0.510072
OG3811_REF_Scer_AF-Q08224-F1-model_v2	2.28342	0.467989
OG2084_REF_Scer_AF-Q08438-F1-model_v2	2.05216	0.658642
OG1807_REF_Scer_AF-Q08558-F1-model_v2	2.42957	0.408603
OG2126_REF_Scer_AF-Q08645-F1-model_v2	1.2184	0.583237
OG1458_REF_Scer_AF-Q08911-F1-model_v2	1.20823	0.683422
OG3811_REF_Scer_AF-Q08975-F1-model_v2	2.28342	0.479975
OG2901_REF_Scer_AF-Q12001-F1-model_v2	1.59264	0.577757
OG3679_REF_Scer_AF-Q12051-F1-model_v2	2.7302	0.472401
OG1394_REF_Scer_AF-Q12069-F1-model_v2	1.96437	0.607351
OG2508_REF_Scer_AF-Q12074-F1-model_v2	2.07191	0.782981
OG1096_REF_Scer_AF-Q12122-F1-model_v2	1.29451	0.891796
OG1115_REF_Scer_AF-Q12166-F1-model_v2	1.92309	0.704928
OG4004_REF_Scer_AF-Q12178-F1-model_v2	3.61005	0.646765
OG1764_REF_Scer_AF-Q12189-F1-model_v2	2.12148	0.644215
OG1390_REF_Scer_AF-Q12198-F1-model_v2	1.18294	0.460017
OG1318_REF_Scer_AF-Q12246-F1-model_v2	1.24622	0.526523
OG2007_REF_Scer_AF-Q12265-F1-model_v2	1.92926	0.704082
OG2741_REF_Scer_AF-Q12320-F1-model_v2	1.49203	0.548677
OG1394_REF_Scer_AF-Q12362-F1-model_v2	1.96437	0.616624
OG3551_REF_Scer_AF-Q12452-F1-model_v2	1.70352	0.562552
OG3801_REF_Scer_AF-Q12455-F1-model_v2	2.35032	0.580276
OG4008_REF_Scer_AF-Q12676-F1-model_v2	1.42634	0.482659
OG1589_REF_Scer_AF-Q12680-F1-model_v2	0.860589	0.725745
OG2562_REF_Scer_AF-Q99190-F1-model_v2	2.36166	0.494506
OG2061_REF_Scer_AF-Q99258-F1-model_v2	3.12975	0.637089
OG3531_REF_Scer_AF-Q99312-F1-model_v2	1.89029	0.565187

## Sheet: E Histogram
x	std(log2(kcat))	y	Conservation ratio
0.453222	0	0.325541	0
0.724056	0.0781064	0.356866	0.122781
0.99489	0.319526	0.388191	0.429732
1.26572	0.511242	0.419517	0.675294
1.53656	0.681655	0.450842	1.16642
1.80739	0.568046	0.482168	1.84171
2.07823	0.511242	0.513493	2.82396
2.34906	0.426035	0.544818	2.33283
2.61989	0.24142	0.576144	2.39422
2.89073	0.0781064	0.607469	3.56064
3.16156	0.0781064	0.638795	3.00813
3.43239	0.049704	0.67012	3.06952
3.70323	0.0213017	0.701445	2.88535
3.97406	0.0781064	0.732771	2.517
4.2449	0.0284023	0.764096	2.14866
4.51573	0	0.795421	1.84171
4.78656	0	0.826747	0.859465
5.0574	0.00710058	0.858072	0.122781
5.32823	0.0142012	0.889398	0.122781
5.59907	0	0.920723	0
