# Supplementary material for: The role of metabolism in shaping enzyme structures over 400 million years
Source: Nature. 2025 Jul 9;644(8075):280–9. doi: 10.1038/s41586-025-09205-6 (PMC12328220; doi:10.1038/s41586-025-09205-6)
Supplement: Supplementary file 14 — Source Data Extended Data Fig. 5 [file 41586_2025_9205_MOESM14_ESM.xlsx]

## Sheet: A left
	CR Surface	Mean(Average costs) Surface	Membrane	< 100 AA
OG4352_REF_Scer_AF-P00127-F1-model_v2	0.509113	0.259878
OG3208_REF_Scer_AF-P00128-F1-model_v2	0.563399	0.267921
OG1016_REF_Scer_AF-P00330-F1-model_v2	0.616886	0.246595
OG1016_REF_Scer_AF-P00331-F1-model_v2	0.626306	0.247028
OG1145_REF_Scer_AF-P00358-F1-model_v2	0.733558	0.239426
OG1145_REF_Scer_AF-P00359-F1-model_v2	0.741189	0.239389
OG1145_REF_Scer_AF-P00360-F1-model_v2	0.728505	0.239325
OG4316_REF_Scer_AF-P00424-F1-model_v2	0.49281	0.269327	1
OG4316_REF_Scer_AF-P00425-F1-model_v2	0.500536	0.27408	1
OG2714_REF_Scer_AF-P00427-F1-model_v2	0.734326	0.253747
OG1979_REF_Scer_AF-P00445-F1-model_v2	0.601072	0.205047
OG3185_REF_Scer_AF-P00447-F1-model_v2	0.567877	0.221391
OG3837_REF_Scer_AF-P00498-F1-model_v2	0.592954	0.234558
OG1299_REF_Scer_AF-P00549-F1-model_v2	0.640967	0.243533
OG1424_REF_Scer_AF-P00560-F1-model_v2	0.652422	0.225919
OG2654_REF_Scer_AF-P00572-F1-model_v2	0.362766	0.237712
OG5441_REF_Scer_AF-P00724-F1-model_v2	0.340396	0.232105
OG2936_REF_Scer_AF-P00812-F1-model_v2	0.44187	0.245878
OG2113_REF_Scer_AF-P00815-F1-model_v2	0.579609	0.242326
OG1416_REF_Scer_AF-P00890-F1-model_v2	0.744019	0.238167
OG2028_REF_Scer_AF-P00899-F1-model_v2	0.551157	0.250349
OG3874_REF_Scer_AF-P00912-F1-model_v2	0.334932	0.211096
OG1193_REF_Scer_AF-P00924-F1-model_v2	0.667645	0.233882
OG1193_REF_Scer_AF-P00925-F1-model_v2	0.644812	0.23387
OG1788_REF_Scer_AF-P00927-F1-model_v2	0.573687	0.250716
OG1724_REF_Scer_AF-P00931-F1-model_v2	0.570994	0.236294
OG3108_REF_Scer_AF-P00937-F1-model_v2	0.408886	0.228429
OG2197_REF_Scer_AF-P00942-F1-model_v2	0.585917	0.216488
OG2794_REF_Scer_AF-P00950-F1-model_v2	0.608187	0.227712
OG3702_REF_Scer_AF-P03962-F1-model_v2	0.588465	0.218879
OG1032_REF_Scer_AF-P03965-F1-model_v2	0.527814	0.227153
OG3505_REF_Scer_AF-P04037-F1-model_v2	0.634201	0.265229
OG4751_REF_Scer_AF-P04039-F1-model_v2	0.591102	0.325467	1	1
OG1819_REF_Scer_AF-P04046-F1-model_v2	0.604623	0.259293
OG3043_REF_Scer_AF-P04161-F1-model_v2	0.466545	0.235504
OG2930_REF_Scer_AF-P04173-F1-model_v2	0.697898	0.22618
OG4231_REF_Scer_AF-P04385-F1-model_v2	0.373533	0.233658
OG3994_REF_Scer_AF-P04397-F1-model_v2	0.457741	0.246107
OG1208_REF_Scer_AF-P04806-F1-model_v2	0.539328	0.223453
OG1208_REF_Scer_AF-P04807-F1-model_v2	0.562476	0.223972
OG1617_REF_Scer_AF-P05150-F1-model_v2	0.543218	0.240831
OG1767_REF_Scer_AF-P05373-F1-model_v2	0.631788	0.243386
OG3877_REF_Scer_AF-P05374-F1-model_v2	0.344688	0.321346	1
OG2645_REF_Scer_AF-P05375-F1-model_v2	0.397904	0.313622	1
OG1813_REF_Scer_AF-P05694-F1-model_v2	0.576387	0.217233
OG1944_REF_Scer_AF-P06106-F1-model_v2	0.684116	0.245617
OG5404_REF_Scer_AF-P06115-F1-model_v2	0.509342	0.244
OG1569_REF_Scer_AF-P06168-F1-model_v2	0.828604	0.252238
OG1060_REF_Scer_AF-P06169-F1-model_v2	0.552387	0.249335
OG3856_REF_Scer_AF-P06174-F1-model_v2	0.366841	0.235137
OG3196_REF_Scer_AF-P06197-F1-model_v2	0.428755	0.316402	1
OG1115_REF_Scer_AF-P06208-F1-model_v2	0.624586	0.23556
OG2655_REF_Scer_AF-P06633-F1-model_v2	0.684004	0.265094
OG1414_REF_Scer_AF-P06700-F1-model_v2	0.459409	0.255371
OG2841_REF_Scer_AF-P06738-F1-model_v2	0.546675	0.24844
OG2129_REF_Scer_AF-P06785-F1-model_v2	0.606395	0.268268
OG2248_REF_Scer_AF-P07143-F1-model_v2	0.769752	0.239914	1
OG1463_REF_Scer_AF-P07149-F1-model_v2	0.485351	0.234443
OG2740_REF_Scer_AF-P07170-F1-model_v2	0.658017	0.228212
OG2238_REF_Scer_AF-P07172-F1-model_v2	0.452436	0.243395
OG1825_REF_Scer_AF-P07244-F1-model_v2	0.436865	0.226434
OG1052_REF_Scer_AF-P07245-F1-model_v2	0.496871	0.239991
OG1016_REF_Scer_AF-P07246-F1-model_v2	0.600477	0.24728
OG4118_REF_Scer_AF-P07255-F1-model_v2	0.524125	0.311855	1	1
OG4150_REF_Scer_AF-P07256-F1-model_v2	0.448382	0.222716
OG2006_REF_Scer_AF-P07257-F1-model_v2	0.400926	0.225239
OG2721_REF_Scer_AF-P07258-F1-model_v2	0.489354	0.252241
OG1032_REF_Scer_AF-P07259-F1-model_v2	0.368448	0.22681
OG1892_REF_Scer_AF-P07262-F1-model_v2	0.606025	0.229029
OG1422_REF_Scer_AF-P07264-F1-model_v2	0.567535	0.223957
OG1595_REF_Scer_AF-P07275-F1-model_v2	0.514612	0.247086
OG2678_REF_Scer_AF-P07277-F1-model_v2	0.317531	0.22161	1
OG2347_REF_Scer_AF-P07283-F1-model_v2	0.656707	0.236231
OG3065_REF_Scer_AF-P07285-F1-model_v2	0.382363	0.217383
OG2265_REF_Scer_AF-P07286-F1-model_v2	0.513752	0.337512	1
OG1388_REF_Scer_AF-P07342-F1-model_v2	0.614651	0.250411
OG1714_REF_Scer_AF-P07702-F1-model_v2	0.447894	0.229028
OG4379_REF_Scer_AF-P07807-F1-model_v2	0.387974	0.25066
OG1685_REF_Scer_AF-P07991-F1-model_v2	0.555118	0.246106
OG1012_REF_Scer_AF-P08004-F1-model_v2	0.340969	0.29182	1
OG1564_REF_Scer_AF-P08019-F1-model_v2	0.208944	0.250713
OG3575_REF_Scer_AF-P08067-F1-model_v2	0.700041	0.232899
OG1218_REF_Scer_AF-P08417-F1-model_v2	0.625173	0.242782
OG4707_REF_Scer_AF-P08431-F1-model_v2	0.48978	0.267339
OG3445_REF_Scer_AF-P08432-F1-model_v2	0.435952	0.244469
OG2956_REF_Scer_AF-P08456-F1-model_v2	0.555199	0.328254	1
OG3006_REF_Scer_AF-P08465-F1-model_v2	0.492087	0.240468
OG2156_REF_Scer_AF-P08524-F1-model_v2	0.546049	0.251442
OG4360_REF_Scer_AF-P08525-F1-model_v2	0.608898	0.309488	1	1
OG2365_REF_Scer_AF-P08536-F1-model_v2	0.533223	0.228466
OG1621_REF_Scer_AF-P08566-F1-model_v2	0.489284	0.235839
OG1416_REF_Scer_AF-P08679-F1-model_v2	0.619038	0.237982
OG1815_REF_Scer_AF-P09201-F1-model_v2	0.587026	0.24237
OG2629_REF_Scer_AF-P09368-F1-model_v2	0.330896	0.252854
OG1052_REF_Scer_AF-P09440-F1-model_v2	0.497309	0.239867
OG1629_REF_Scer_AF-P09624-F1-model_v2	0.648181	0.250728
OG1487_REF_Scer_AF-P09938-F1-model_v2	0.660709	0.246675
OG1899_REF_Scer_AF-P09950-F1-model_v2	0.568894	0.247814
OG1357_REF_Scer_AF-P0CF18-F1-model_v2	0.44712	0.24957
OG1193_REF_Scer_AF-P0CX10-F1-model_v2	0.541873	0.234403
OG1193_REF_Scer_AF-P0CX11-F1-model_v2	0.5406	0.234196
OG4185_REF_Scer_AF-P0CX77-F1-model_v2	0.563869	0.227465
OG4185_REF_Scer_AF-P0CX78-F1-model_v2	0.56472	0.227074
OG4185_REF_Scer_AF-P0CX79-F1-model_v2	0.564181	0.228364
OG4185_REF_Scer_AF-P0CZ17-F1-model_v2	0.568217	0.227186
OG4346_REF_Scer_AF-P10174-F1-model_v2	0.557873	0.336442	1	1
OG1355_REF_Scer_AF-P10614-F1-model_v2	0.535042	0.262084	1
OG1516_REF_Scer_AF-P10659-F1-model_v2	0.714808	0.234824
OG1665_REF_Scer_AF-P10869-F1-model_v2	0.520797	0.234564
OG1881_REF_Scer_AF-P10963-F1-model_v2	0.574751	0.23439
OG1313_REF_Scer_AF-P11154-F1-model_v2	0.653929	0.23149
OG2537_REF_Scer_AF-P11353-F1-model_v2	0.534257	0.257669
OG1333_REF_Scer_AF-P11412-F1-model_v2	0.541131	0.241463
OG3214_REF_Scer_AF-P11986-F1-model_v2	0.549131	0.252444
OG1360_REF_Scer_AF-P12683-F1-model_v2	0.557181	0.26085	1
OG1360_REF_Scer_AF-P12684-F1-model_v2	0.493243	0.267803	1
OG2071_REF_Scer_AF-P12695-F1-model_v2	0.615408	0.242148
OG2038_REF_Scer_AF-P12709-F1-model_v2	0.708406	0.229709	1
OG4231_REF_Scer_AF-P13045-F1-model_v2	0.347145	0.235647
OG2214_REF_Scer_AF-P13259-F1-model_v2	0.676353	0.274677
OG1674_REF_Scer_AF-P13298-F1-model_v2	0.58555	0.223565
OG1883_REF_Scer_AF-P13663-F1-model_v2	0.636472	0.225159
OG1122_REF_Scer_AF-P13711-F1-model_v2	0.41769	0.247137
OG3902_REF_Scer_AF-P14020-F1-model_v2	0.502893	0.266589	1
OG1012_REF_Scer_AF-P14180-F1-model_v2	0.359337	0.298514	1
OG1432_REF_Scer_AF-P14540-F1-model_v2	0.611836	0.248056
OG1357_REF_Scer_AF-P14742-F1-model_v2	0.645679	0.239685
OG2032_REF_Scer_AF-P14843-F1-model_v2	0.626515	0.247712
OG1667_REF_Scer_AF-P15019-F1-model_v2	0.545158	0.229565
OG1310_REF_Scer_AF-P15202-F1-model_v2	0.552592	0.252622
OG1622_REF_Scer_AF-P15274-F1-model_v2	0.582668	0.259565
OG1975_REF_Scer_AF-P15454-F1-model_v2	0.573201	0.227883
OG3676_REF_Scer_AF-P15496-F1-model_v2	0.393505	0.222021
OG2290_REF_Scer_AF-P15700-F1-model_v2	0.487213	0.241767
OG3001_REF_Scer_AF-P15807-F1-model_v2	0.357516	0.257539
OG1004_REF_Scer_AF-P15938-F1-model_v2	0.320102	0.2465
OG1603_REF_Scer_AF-P16120-F1-model_v2	0.477734	0.225745
OG2807_REF_Scer_AF-P16387-F1-model_v2	0.703619	0.256715
OG1060_REF_Scer_AF-P16467-F1-model_v2	0.534556	0.249531
OG2960_REF_Scer_AF-P16622-F1-model_v2	0.52249	0.253266
OG1673_REF_Scer_AF-P16661-F1-model_v2	0.366155	0.283684	1
OG1054_REF_Scer_AF-P16861-F1-model_v2	0.503267	0.243288
OG1054_REF_Scer_AF-P16862-F1-model_v2	0.501962	0.24263
OG3120_REF_Scer_AF-P17423-F1-model_v2	0.561179	0.241579
OG1835_REF_Scer_AF-P17505-F1-model_v2	0.623026	0.213836
OG1157_REF_Scer_AF-P17649-F1-model_v2	0.528097	0.259983
OG1567_REF_Scer_AF-P17695-F1-model_v2	0.424263	0.236453
OG1329_REF_Scer_AF-P17709-F1-model_v2	0.434319	0.248014
OG1468_REF_Scer_AF-P17898-F1-model_v2	0.38937	0.331037	1
OG2871_REF_Scer_AF-P18408-F1-model_v2	0.468791	0.222791
OG3612_REF_Scer_AF-P18562-F1-model_v2	0.650066	0.27074
OG3062_REF_Scer_AF-P18900-F1-model_v2	0.504945	0.238026
OG1316_REF_Scer_AF-P19097-F1-model_v2	0.554207	0.242995
OG1924_REF_Scer_AF-P19262-F1-model_v2	0.793013	0.268019
OG1516_REF_Scer_AF-P19358-F1-model_v2	0.702828	0.237158
OG1039_REF_Scer_AF-P19414-F1-model_v2	0.545539	0.223138
OG2218_REF_Scer_AF-P20049-F1-model_v2	0.475302	0.241137
OG2056_REF_Scer_AF-P20051-F1-model_v2	0.432321	0.216414
OG1004_REF_Scer_AF-P20095-F1-model_v2	0.350362	0.245377
OG2182_REF_Scer_AF-P20485-F1-model_v2	0.298532	0.237853
OG1585_REF_Scer_AF-P20967-F1-model_v2	0.634406	0.236676
OG1470_REF_Scer_AF-P21147-F1-model_v2	0.521844	0.331822	1
OG2912_REF_Scer_AF-P21182-F1-model_v2	0.292216	0.241314
OG2053_REF_Scer_AF-P21264-F1-model_v2	0.490003	0.241229
OG1070_REF_Scer_AF-P21524-F1-model_v2	0.615923	0.24183
OG1070_REF_Scer_AF-P21672-F1-model_v2	0.577756	0.242384
OG2704_REF_Scer_AF-P21801-F1-model_v2	0.707165	0.274281
OG1170_REF_Scer_AF-P21826-F1-model_v2	0.433278	0.236117
OG1056_REF_Scer_AF-P21954-F1-model_v2	0.635504	0.260117
OG1468_REF_Scer_AF-P22140-F1-model_v2	0.402523	0.330345	1
OG1631_REF_Scer_AF-P22217-F1-model_v2	0.551422	0.220544
OG4744_REF_Scer_AF-P22289-F1-model_v2	0.560254	0.322649	1	1
OG1631_REF_Scer_AF-P22803-F1-model_v2	0.552458	0.220625
OG1112_REF_Scer_AF-P23254-F1-model_v2	0.50123	0.226041
OG1266_REF_Scer_AF-P23337-F1-model_v2	0.60612	0.245324
OG1640_REF_Scer_AF-P23501-F1-model_v2	0.261752	0.342806	1
OG1650_REF_Scer_AF-P23542-F1-model_v2	0.462183	0.232582
OG1004_REF_Scer_AF-P24384-F1-model_v2	0.389777	0.246735
OG2567_REF_Scer_AF-P24521-F1-model_v2	0.257274	0.227959
OG2382_REF_Scer_AF-P25045-F1-model_v2	0.383602	0.266329	1
OG1730_REF_Scer_AF-P25087-F1-model_v2	0.465244	0.258777
OG3221_REF_Scer_AF-P25335-F1-model_v2	0.527755	0.266781
OG1434_REF_Scer_AF-P25340-F1-model_v2	0.525593	0.326319	1
OG3021_REF_Scer_AF-P25358-F1-model_v2	0.511951	0.33569	1
OG4758_REF_Scer_AF-P25372-F1-model_v2	0.405569	0.238686
OG1567_REF_Scer_AF-P25373-F1-model_v2	0.387032	0.233746
OG1785_REF_Scer_AF-P25578-F1-model_v2	0.33061	0.256613
OG2577_REF_Scer_AF-P25605-F1-model_v2	0.694781	0.241163
OG1603_REF_Scer_AF-P25632-F1-model_v2	0.111111	0.238419
OG1060_REF_Scer_AF-P26263-F1-model_v2	0.515338	0.249676
OG5118_REF_Scer_AF-P26364-F1-model_v2	0.442994	0.236589
OG1266_REF_Scer_AF-P27472-F1-model_v2	0.597417	0.244952
OG2183_REF_Scer_AF-P27515-F1-model_v2	0.440741	0.26392
OG2453_REF_Scer_AF-P27616-F1-model_v2	0.525681	0.223981
OG2903_REF_Scer_AF-P27680-F1-model_v2	0.372073	0.268435
OG1364_REF_Scer_AF-P27796-F1-model_v2	0.47928	0.242673
OG2099_REF_Scer_AF-P28240-F1-model_v2	0.54475	0.243564
OG1786_REF_Scer_AF-P28241-F1-model_v2	0.61498	0.229168
OG1500_REF_Scer_AF-P28274-F1-model_v2	0.597273	0.242828
OG1303_REF_Scer_AF-P28496-F1-model_v2	0.492056	0.345051	1
OG2082_REF_Scer_AF-P28777-F1-model_v2	0.673764	0.23869
OG2057_REF_Scer_AF-P28789-F1-model_v2	0.445752	0.23847
OG2677_REF_Scer_AF-P28834-F1-model_v2	0.618975	0.24339
OG1230_REF_Scer_AF-P29465-F1-model_v2	0.535198	0.285456	1
OG1365_REF_Scer_AF-P29509-F1-model_v2	0.756441	0.248519
OG2498_REF_Scer_AF-P29704-F1-model_v2	0.429802	0.261882	1
OG1880_REF_Scer_AF-P29952-F1-model_v2	0.426597	0.222122
OG1674_REF_Scer_AF-P30402-F1-model_v2	0.490212	0.224636
OG1240_REF_Scer_AF-P30624-F1-model_v2	0.436144	0.243752
OG1170_REF_Scer_AF-P30952-F1-model_v2	0.459482	0.236183
OG1810_REF_Scer_AF-P31116-F1-model_v2	0.523219	0.210507
OG3978_REF_Scer_AF-P31373-F1-model_v2	0.639034	0.232853
OG1634_REF_Scer_AF-P31688-F1-model_v2	0.410597	0.24773
OG2906_REF_Scer_AF-P32178-F1-model_v2	0.517919	0.249829
OG2455_REF_Scer_AF-P32190-F1-model_v2	0.356608	0.246001
OG3100_REF_Scer_AF-P32191-F1-model_v2	0.438939	0.255876
OG2552_REF_Scer_AF-P32263-F1-model_v2	0.515694	0.241816
OG1744_REF_Scer_AF-P32264-F1-model_v2	0.524093	0.23895
OG1537_REF_Scer_AF-P32288-F1-model_v2	0.718365	0.237832
OG1313_REF_Scer_AF-P32327-F1-model_v2	0.656713	0.231217
OG5490_REF_Scer_AF-P32340-F1-model_v2	0.621281	0.269469
OG2062_REF_Scer_AF-P32347-F1-model_v2	0.56749	0.258081
OG2353_REF_Scer_AF-P32352-F1-model_v2	0.46	0.280533	1
OG2465_REF_Scer_AF-P32353-F1-model_v2	0.427656	0.332452	1
OG1337_REF_Scer_AF-P32356-F1-model_v2	0.462768	0.248232
OG3304_REF_Scer_AF-P32375-F1-model_v2	0.326745	0.242987
OG3774_REF_Scer_AF-P32377-F1-model_v2	0.46092	0.22261
OG2123_REF_Scer_AF-P32378-F1-model_v2	0.465923	0.305157	1
OG4605_REF_Scer_AF-P32419-F1-model_v2	0.452805	0.229818
OG4665_REF_Scer_AF-P32449-F1-model_v2	0.615668	0.242834
OG4275_REF_Scer_AF-P32451-F1-model_v2	0.575929	0.24826
OG3413_REF_Scer_AF-P32452-F1-model_v2	0.355003	0.245894
OG3683_REF_Scer_AF-P32459-F1-model_v2	0.413148	0.263934
OG1955_REF_Scer_AF-P32461-F1-model_v2	0.410314	0.251652
OG2098_REF_Scer_AF-P32462-F1-model_v2	0.457822	0.305079	1
OG1697_REF_Scer_AF-P32469-F1-model_v2	0.669937	0.252849
OG1959_REF_Scer_AF-P32473-F1-model_v2	0.748538	0.254993
OG4061_REF_Scer_AF-P32476-F1-model_v2	0.428647	0.26475	1
OG2186_REF_Scer_AF-P32477-F1-model_v2	0.326387	0.241916	1
OG1168_REF_Scer_AF-P32528-F1-model_v2	0.335849	0.229838
OG4016_REF_Scer_AF-P32582-F1-model_v2	0.575403	0.239734
OG3319_REF_Scer_AF-P32626-F1-model_v2	0.353498	0.222875
OG1746_REF_Scer_AF-P32642-F1-model_v2	0.55907	0.224776
OG1521_REF_Scer_AF-P32771-F1-model_v2	0.616431	0.230136
OG1659_REF_Scer_AF-P32775-F1-model_v2	0.539116	0.254452
OG1081_REF_Scer_AF-P32784-F1-model_v2	0.387945	0.2992	1
OG2397_REF_Scer_AF-P32796-F1-model_v2	0.287033	0.231877
OG4555_REF_Scer_AF-P32799-F1-model_v2	0.544923	0.283757	1
OG1671_REF_Scer_AF-P32861-F1-model_v2	0.66611	0.228891
OG1556_REF_Scer_AF-P32895-F1-model_v2	0.689846	0.244128
OG1502_REF_Scer_AF-P33300-F1-model_v2	0.467456	0.299197	1
OG2356_REF_Scer_AF-P33312-F1-model_v2	0.305172	0.248708
OG1112_REF_Scer_AF-P33315-F1-model_v2	0.46624	0.22613
OG4581_REF_Scer_AF-P33330-F1-model_v2	0.525757	0.226005
OG1471_REF_Scer_AF-P33333-F1-model_v2	0.421758	0.298926	1
OG1302_REF_Scer_AF-P33401-F1-model_v2	0.495542	0.216898
OG2048_REF_Scer_AF-P33412-F1-model_v2	0.295567	0.233631
OG2112_REF_Scer_AF-P33421-F1-model_v2	0.486535	0.314938	1
OG2357_REF_Scer_AF-P33734-F1-model_v2	0.485895	0.234848
OG1337_REF_Scer_AF-P35172-F1-model_v2	0.456034	0.250371
OG3114_REF_Scer_AF-P35202-F1-model_v2	0.307471	0.245337
OG3782_REF_Scer_AF-P35497-F1-model_v2	0.498392	0.252162
OG4250_REF_Scer_AF-P35731-F1-model_v2	0.244033	0.237311
OG3063_REF_Scer_AF-P36010-F1-model_v2	0.591774	0.245503
OG1276_REF_Scer_AF-P36013-F1-model_v2	0.501384	0.241176
OG2084_REF_Scer_AF-P36024-F1-model_v2	0.576572	0.267043
OG3008_REF_Scer_AF-P36076-F1-model_v2	0.523515	0.267039
OG1242_REF_Scer_AF-P36107-F1-model_v2	0.445786	0.326267	1
OG4524_REF_Scer_AF-P36143-F1-model_v2	0.244025	0.25226
OG1081_REF_Scer_AF-P36148-F1-model_v2	0.346862	0.304592	1
OG1966_REF_Scer_AF-P36150-F1-model_v2	0.414269	0.249807
OG1302_REF_Scer_AF-P37012-F1-model_v2	0.542618	0.21662
OG2262_REF_Scer_AF-P37254-F1-model_v2	0.264241	0.241037
OG1030_REF_Scer_AF-P37291-F1-model_v2	0.597731	0.249062
OG1030_REF_Scer_AF-P37292-F1-model_v2	0.491318	0.248557
OG1287_REF_Scer_AF-P37298-F1-model_v2	0.443655	0.300111	1
OG4552_REF_Scer_AF-P37299-F1-model_v2	0.451613	0.305173	1	1
OG1129_REF_Scer_AF-P37303-F1-model_v2	0.519839	0.25929
OG1322_REF_Scer_AF-P38009-F1-model_v2	0.722766	0.242765
OG2588_REF_Scer_AF-P38063-F1-model_v2	0.737186	0.243126
OG1977_REF_Scer_AF-P38066-F1-model_v2	0.575241	0.241247
OG1126_REF_Scer_AF-P38067-F1-model_v2	0.463607	0.246528
OG2573_REF_Scer_AF-P38075-F1-model_v2	0.538053	0.248214
OG1016_REF_Scer_AF-P38113-F1-model_v2	0.529302	0.244044
OG4312_REF_Scer_AF-P38115-F1-model_v2	0.369639	0.236319
OG2882_REF_Scer_AF-P38122-F1-model_v2	0.384389	0.274765
OG1497_REF_Scer_AF-P38143-F1-model_v2	0.540897	0.24346
OG2369_REF_Scer_AF-P38145-F1-model_v2	0.50612	0.249738
OG3935_REF_Scer_AF-P38169-F1-model_v2	0.324057	0.262694	1
OG3242_REF_Scer_AF-P38179-F1-model_v2	0.313345	0.322921	1
OG1695_REF_Scer_AF-P38221-F1-model_v2	0.548351	0.345017	1
OG2044_REF_Scer_AF-P38225-F1-model_v2	0.390931	0.266426	1
OG4021_REF_Scer_AF-P38242-F1-model_v2	0.345538	0.306808	1
OG4959_REF_Scer_AF-P38286-F1-model_v2	0.481722	0.280687	1
OG1502_REF_Scer_AF-P38287-F1-model_v2	0.439837	0.297446	1
OG1306_REF_Scer_AF-P38298-F1-model_v2	0.337318	0.350714	1
OG3350_REF_Scer_AF-P38332-F1-model_v2	0.310251	0.248308
OG3313_REF_Scer_AF-P38342-F1-model_v2	0.306328	0.266934	1
OG1565_REF_Scer_AF-P38604-F1-model_v2	0.434004	0.259702
OG2588_REF_Scer_AF-P38620-F1-model_v2	0.744995	0.244136
OG1779_REF_Scer_AF-P38625-F1-model_v2	0.708488	0.242757
OG1500_REF_Scer_AF-P38627-F1-model_v2	0.579951	0.24264
OG3115_REF_Scer_AF-P38628-F1-model_v2	0.293929	0.231035
OG3018_REF_Scer_AF-P38635-F1-model_v2	0.246524	0.237982
OG2968_REF_Scer_AF-P38689-F1-model_v2	0.798027	0.242842
OG1744_REF_Scer_AF-P38690-F1-model_v2	0.436819	0.23947
OG1354_REF_Scer_AF-P38697-F1-model_v2	0.610874	0.24169
OG1303_REF_Scer_AF-P38703-F1-model_v2	0.501613	0.350394	1
OG4583_REF_Scer_AF-P38710-F1-model_v2	0.411205	0.245528
OG1022_REF_Scer_AF-P38715-F1-model_v2	0.408043	0.241508
OG1488_REF_Scer_AF-P38720-F1-model_v2	0.73248	0.248466
OG2647_REF_Scer_AF-P38787-F1-model_v2	0.251194	0.245263
OG1857_REF_Scer_AF-P38795-F1-model_v2	0.62135	0.270146
OG1365_REF_Scer_AF-P38816-F1-model_v2	0.687028	0.249104
OG3639_REF_Scer_AF-P38840-F1-model_v2	0.343416	0.255132
OG3991_REF_Scer_AF-P38858-F1-model_v2	0.317145	0.212343
OG1210_REF_Scer_AF-P38891-F1-model_v2	0.56478	0.244008
OG3074_REF_Scer_AF-P38913-F1-model_v2	0.278329	0.256448
OG4624_REF_Scer_AF-P38954-F1-model_v2	0.371218	0.338077	1
OG1774_REF_Scer_AF-P38972-F1-model_v2	0.451005	0.221769
OG4185_REF_Scer_AF-P38986-F1-model_v2	0.53022	0.230748
OG1615_REF_Scer_AF-P38992-F1-model_v2	0.378598	0.336721	1
OG1451_REF_Scer_AF-P38998-F1-model_v2	0.541592	0.235154
OG1935_REF_Scer_AF-P38999-F1-model_v2	0.616794	0.235417
OG1240_REF_Scer_AF-P39002-F1-model_v2	0.430939	0.242123
OG2394_REF_Scer_AF-P39006-F1-model_v2	0.445164	0.276676	1
OG1087_REF_Scer_AF-P39518-F1-model_v2	0.339926	0.252408
OG1445_REF_Scer_AF-P39522-F1-model_v2	0.616053	0.251695
OG2215_REF_Scer_AF-P39525-F1-model_v2	0.375	0.255127
OG1039_REF_Scer_AF-P39533-F1-model_v2	0.45465	0.221473
OG3767_REF_Scer_AF-P39683-F1-model_v2	0.388466	0.237124
OG2147_REF_Scer_AF-P39692-F1-model_v2	0.413613	0.240568
OG1892_REF_Scer_AF-P39708-F1-model_v2	0.59673	0.229164
OG1694_REF_Scer_AF-P39713-F1-model_v2	0.365017	0.256484
OG1694_REF_Scer_AF-P39714-F1-model_v2	0.364528	0.256383
OG3429_REF_Scer_AF-P39726-F1-model_v2	0.439661	0.205312
OG4110_REF_Scer_AF-P39988-F1-model_v2	0.394218	0.248609
OG1273_REF_Scer_AF-P40012-F1-model_v2	0.284832	0.260032
OG4391_REF_Scer_AF-P40017-F1-model_v2	0.288881	0.242195
OG1021_REF_Scer_AF-P40047-F1-model_v2	0.473865	0.239291
OG1433_REF_Scer_AF-P40054-F1-model_v2	0.692174	0.232895
OG3416_REF_Scer_AF-P40099-F1-model_v2	0.247284	0.244435
OG3909_REF_Scer_AF-P40319-F1-model_v2	0.518983	0.346981	1
OG3000_REF_Scer_AF-P40350-F1-model_v2	0.417746	0.273963	1
OG2738_REF_Scer_AF-P40351-F1-model_v2	0.456831	0.333383	1
OG3241_REF_Scer_AF-P40363-F1-model_v2	0.391429	0.260564
OG1254_REF_Scer_AF-P40395-F1-model_v2	0.273212	0.259857
OG1004_REF_Scer_AF-P40459-F1-model_v2	0.347051	0.23288
OG2808_REF_Scer_AF-P40471-F1-model_v2	0.410316	0.271559
OG1854_REF_Scer_AF-P40487-F1-model_v2	0.618421	0.260415
OG2746_REF_Scer_AF-P40495-F1-model_v2	0.593857	0.228615
OG1491_REF_Scer_AF-P40506-F1-model_v2	0.47123	0.259774
OG1433_REF_Scer_AF-P40510-F1-model_v2	0.679303	0.233418
OG1933_REF_Scer_AF-P40545-F1-model_v2	0.425765	0.24156
OG1497_REF_Scer_AF-P40581-F1-model_v2	0.589623	0.245423
OG3630_REF_Scer_AF-P40582-F1-model_v2	0.388966	0.271625
OG3624_REF_Scer_AF-P40857-F1-model_v2	0.370787	0.326765	1
OG1683_REF_Scer_AF-P40970-F1-model_v2	0.51173	0.278898	1
OG1897_REF_Scer_AF-P41338-F1-model_v2	0.578253	0.23043
OG2684_REF_Scer_AF-P41735-F1-model_v2	0.535	0.270893
OG3581_REF_Scer_AF-P41835-F1-model_v2	0.412977	0.235973
OG1180_REF_Scer_AF-P41903-F1-model_v2	0.278497	0.278044
OG1137_REF_Scer_AF-P41911-F1-model_v2	0.511006	0.252053
OG1684_REF_Scer_AF-P41921-F1-model_v2	0.596528	0.259935
OG1056_REF_Scer_AF-P41939-F1-model_v2	0.640585	0.260664
OG1446_REF_Scer_AF-P41940-F1-model_v2	0.740773	0.253537
OG1193_REF_Scer_AF-P42222-F1-model_v2	0.538999	0.234227
OG3151_REF_Scer_AF-P42826-F1-model_v2	0.305728	0.234407
OG5096_REF_Scer_AF-P42883-F1-model_v2	0.690825	0.239065
OG3443_REF_Scer_AF-P42941-F1-model_v2	0.348837	0.230905
OG2852_REF_Scer_AF-P43123-F1-model_v2	0.407839	0.221291
OG5096_REF_Scer_AF-P43534-F1-model_v2	0.694395	0.239334
OG3336_REF_Scer_AF-P43567-F1-model_v2	0.329362	0.232219
OG2845_REF_Scer_AF-P43577-F1-model_v2	0.467008	0.253523
OG1822_REF_Scer_AF-P43616-F1-model_v2	0.506649	0.219301
OG3509_REF_Scer_AF-P43619-F1-model_v2	0.579175	0.243772
OG5327_REF_Scer_AF-P43635-F1-model_v2	0.447192	0.243403
OG2999_REF_Scer_AF-P43636-F1-model_v2	0.361799	0.271226	1
OG2246_REF_Scer_AF-P46151-F1-model_v2	0.405095	0.233546
OG1021_REF_Scer_AF-P46367-F1-model_v2	0.48456	0.239304
OG2161_REF_Scer_AF-P46969-F1-model_v2	0.534102	0.2468
OG4524_REF_Scer_AF-P47011-F1-model_v2	0.262244	0.257072
OG1640_REF_Scer_AF-P47013-F1-model_v2	0.286713	0.344863	1
OG1759_REF_Scer_AF-P47039-F1-model_v2	0.501972	0.246097
OG1275_REF_Scer_AF-P47052-F1-model_v2	0.651738	0.244571
OG3030_REF_Scer_AF-P47095-F1-model_v2	0.46183	0.254105
OG4102_REF_Scer_AF-P47096-F1-model_v2	0.572909	0.260148
OG3677_REF_Scer_AF-P47125-F1-model_v2	0.241407	0.239973
OG2384_REF_Scer_AF-P47143-F1-model_v2	0.414336	0.22624
OG1390_REF_Scer_AF-P47164-F1-model_v2	0.33244	0.250185
OG4317_REF_Scer_AF-P47165-F1-model_v2	0.566766	0.251503
OG1597_REF_Scer_AF-P47169-F1-model_v2	0.478112	0.233393
OG1210_REF_Scer_AF-P47176-F1-model_v2	0.579978	0.244021
OG5096_REF_Scer_AF-P47183-F1-model_v2	0.687657	0.239369
OG1103_REF_Scer_AF-P47771-F1-model_v2	0.386531	0.242471
OG1240_REF_Scer_AF-P47912-F1-model_v2	0.462649	0.243105
OG4171_REF_Scer_AF-P48015-F1-model_v2	0.415226	0.247162
OG3499_REF_Scer_AF-P48016-F1-model_v2	0.310209	0.237132
OG1096_REF_Scer_AF-P48570-F1-model_v2	0.819953	0.259186
OG3069_REF_Scer_AF-P49017-F1-model_v2	0.509139	0.25361
OG2227_REF_Scer_AF-P49095-F1-model_v2	0.445545	0.235447
OG1111_REF_Scer_AF-P49367-F1-model_v2	0.507297	0.224799
OG2282_REF_Scer_AF-P49435-F1-model_v2	0.586737	0.247848
OG1022_REF_Scer_AF-P49954-F1-model_v2	0.4853	0.243706
OG2603_REF_Scer_AF-P50076-F1-model_v2	0.347923	0.334065	1
OG1354_REF_Scer_AF-P50094-F1-model_v2	0.636721	0.241298
OG1354_REF_Scer_AF-P50095-F1-model_v2	0.638651	0.241438
OG2868_REF_Scer_AF-P50107-F1-model_v2	0.435491	0.235133
OG1630_REF_Scer_AF-P50264-F1-model_v2	0.290445	0.247318
OG4010_REF_Scer_AF-P50861-F1-model_v2	0.585551	0.273807
OG1060_REF_Scer_AF-P50873-F1-model_v2	0.435897	0.2624
OG2774_REF_Scer_AF-P51601-F1-model_v2	0.725977	0.257442
OG1299_REF_Scer_AF-P52489-F1-model_v2	0.487809	0.244538
OG1264_REF_Scer_AF-P52892-F1-model_v2	0.421165	0.229233
OG1264_REF_Scer_AF-P52893-F1-model_v2	0.443871	0.230578
OG1055_REF_Scer_AF-P52910-F1-model_v2	0.517668	0.235717
OG2228_REF_Scer_AF-P53037-F1-model_v2	0.377437	0.26809
OG1121_REF_Scer_AF-P53045-F1-model_v2	0.581711	0.343406	1
OG1377_REF_Scer_AF-P53090-F1-model_v2	0.45483	0.244568
OG3557_REF_Scer_AF-P53101-F1-model_v2	0.447794	0.255947
OG2495_REF_Scer_AF-P53128-F1-model_v2	0.446429	0.231662
OG1004_REF_Scer_AF-P53131-F1-model_v2	0.452654	0.242313
OG3458_REF_Scer_AF-P53164-F1-model_v2	0.381619	0.253299
OG2913_REF_Scer_AF-P53178-F1-model_v2	0.290182	0.230873
OG3488_REF_Scer_AF-P53184-F1-model_v2	0.252638	0.236604
OG2116_REF_Scer_AF-P53199-F1-model_v2	0.535714	0.259768
OG1473_REF_Scer_AF-P53204-F1-model_v2	0.618497	0.26037
OG1667_REF_Scer_AF-P53228-F1-model_v2	0.491459	0.23281
OG2409_REF_Scer_AF-P53312-F1-model_v2	0.519101	0.234895
OG3991_REF_Scer_AF-P53315-F1-model_v2	0.252194	0.213529
OG2783_REF_Scer_AF-P53318-F1-model_v2	0.408265	0.246784
OG1488_REF_Scer_AF-P53319-F1-model_v2	0.679236	0.248869
OG3025_REF_Scer_AF-P53332-F1-model_v2	0.316194	0.246669
OG1696_REF_Scer_AF-P53598-F1-model_v2	0.563758	0.232713
OG1414_REF_Scer_AF-P53685-F1-model_v2	0.467747	0.256501
OG2646_REF_Scer_AF-P53730-F1-model_v2	0.321871	0.308736	1
OG2380_REF_Scer_AF-P53848-F1-model_v2	0.31727	0.245844
OG3638_REF_Scer_AF-P53868-F1-model_v2	0.311588	0.301675	1
OG4226_REF_Scer_AF-P53909-F1-model_v2	0.378351	0.225421
OG2924_REF_Scer_AF-P53915-F1-model_v2	0.313991	0.237206
OG3104_REF_Scer_AF-P53954-F1-model_v2	0.272797	0.275596	1
OG1056_REF_Scer_AF-P53982-F1-model_v2	0.564715	0.260528
OG1322_REF_Scer_AF-P54113-F1-model_v2	0.713415	0.243293
OG1103_REF_Scer_AF-P54114-F1-model_v2	0.373662	0.242561
OG1021_REF_Scer_AF-P54115-F1-model_v2	0.420091	0.239469
OG1596_REF_Scer_AF-P54781-F1-model_v2	0.61764	0.261286	1
OG2506_REF_Scer_AF-P54783-F1-model_v2	0.409311	0.260857
OG1904_REF_Scer_AF-P54839-F1-model_v2	0.603331	0.235855
OG2752_REF_Scer_AF-P54885-F1-model_v2	0.505487	0.242993
OG2086_REF_Scer_AF-P80210-F1-model_v2	0.665417	0.242137
OG2637_REF_Scer_AF-P80235-F1-model_v2	0.357327	0.242308
OG1137_REF_Scer_AF-Q00055-F1-model_v2	0.529478	0.250738
OG1275_REF_Scer_AF-Q00711-F1-model_v2	0.68512	0.243492
OG1753_REF_Scer_AF-Q00764-F1-model_v2	0.635027	0.239813
OG1254_REF_Scer_AF-Q01519-F1-model_v2	0.697269	0.269914		1
OG1055_REF_Scer_AF-Q01574-F1-model_v2	0.406307	0.235003
OG3525_REF_Scer_AF-Q01802-F1-model_v2	0.36129	0.239661
OG2074_REF_Scer_AF-Q02046-F1-model_v2	0.547755	0.251095
OG2837_REF_Scer_AF-Q02196-F1-model_v2	0.701261	0.258953
OG3048_REF_Scer_AF-Q02784-F1-model_v2	0.661972	0.229187
OG1306_REF_Scer_AF-Q02896-F1-model_v2	0.315636	0.34837	1
OG3394_REF_Scer_AF-Q03266-F1-model_v2	0.229323	0.248196
OG1758_REF_Scer_AF-Q03529-F1-model_v2	0.515986	0.331033	1
OG5735_REF_Scer_AF-Q03579-F1-model_v2	0.468852	0.281833
OG3714_REF_Scer_AF-Q03677-F1-model_v2	0.369464	0.233813
OG4645_REF_Scer_AF-Q03778-F1-model_v2	0.344862	0.253482
OG1746_REF_Scer_AF-Q03835-F1-model_v2	0.558313	0.224739
OG2578_REF_Scer_AF-Q03941-F1-model_v2	0.40591	0.272035	1
OG4463_REF_Scer_AF-Q04066-F1-model_v2	0.256897	0.23925
OG4398_REF_Scer_AF-Q04178-F1-model_v2	0.651875	0.261801
OG3917_REF_Scer_AF-Q04179-F1-model_v2	0.253631	0.247346
OG2283_REF_Scer_AF-Q04212-F1-model_v2	0.292338	0.223036
OG1329_REF_Scer_AF-Q04409-F1-model_v2	0.422302	0.247527
OG2190_REF_Scer_AF-Q04430-F1-model_v2	0.508889	0.243805
OG2112_REF_Scer_AF-Q04487-F1-model_v2	0.383838	0.32014	1
OG1390_REF_Scer_AF-Q04533-F1-model_v2	0.306222	0.247072
OG3112_REF_Scer_AF-Q05521-F1-model_v2	0.373654	0.334705	1
OG4583_REF_Scer_AF-Q05533-F1-model_v2	0.42021	0.246733
OG2557_REF_Scer_AF-Q05567-F1-model_v2	0.482556	0.273166	1
OG2741_REF_Scer_AF-Q05584-F1-model_v2	0.318304	0.263113
OG3207_REF_Scer_AF-Q05788-F1-model_v2	0.445074	0.23362
OG1807_REF_Scer_AF-Q05871-F1-model_v2	0.298011	0.255545
OG4043_REF_Scer_AF-Q05902-F1-model_v2	0.275761	0.243606
OG2148_REF_Scer_AF-Q05911-F1-model_v2	0.759615	0.24751
OG3740_REF_Scer_AF-Q05979-F1-model_v2	0.431583	0.252128
OG1318_REF_Scer_AF-Q06147-F1-model_v2	0.401167	0.254555
OG1473_REF_Scer_AF-Q06178-F1-model_v2	0.66252	0.258206
OG1287_REF_Scer_AF-Q06236-F1-model_v2	0.446799	0.294087	1
OG3095_REF_Scer_AF-Q06489-F1-model_v2	0.377409	0.246861
OG3811_REF_Scer_AF-Q06490-F1-model_v2	0.35348	0.255952
OG4396_REF_Scer_AF-Q06549-F1-model_v2	0.428814	0.262321
OG2348_REF_Scer_AF-Q06625-F1-model_v2	0.429307	0.251485
OG1498_REF_Scer_AF-Q06702-F1-model_v2	0.320661	0.258717
OG1498_REF_Scer_AF-Q06703-F1-model_v2	0.379493	0.258262
OG1060_REF_Scer_AF-Q07471-F1-model_v2	0.392238	0.251514
OG3681_REF_Scer_AF-Q07560-F1-model_v2	0.343455	0.328131	1
OG1380_REF_Scer_AF-Q07729-F1-model_v2	0.335233	0.249534
OG5096_REF_Scer_AF-Q07748-F1-model_v2	0.694075	0.23846
OG3782_REF_Scer_AF-Q07786-F1-model_v2	0.496791	0.252071
OG2308_REF_Scer_AF-Q07938-F1-model_v2	0.480994	0.238757
OG3782_REF_Scer_AF-Q07993-F1-model_v2	0.394596	0.254372
OG2031_REF_Scer_AF-Q08220-F1-model_v2	0.285792	0.237029
OG3811_REF_Scer_AF-Q08224-F1-model_v2	0.361559	0.252107
OG2084_REF_Scer_AF-Q08438-F1-model_v2	0.547049	0.268186
OG1807_REF_Scer_AF-Q08558-F1-model_v2	0.25693	0.256113
OG2126_REF_Scer_AF-Q08645-F1-model_v2	0.387701	0.239692
OG1458_REF_Scer_AF-Q08911-F1-model_v2	0.549573	0.246912
OG3811_REF_Scer_AF-Q08975-F1-model_v2	0.389209	0.251215
OG2901_REF_Scer_AF-Q12001-F1-model_v2	0.425702	0.33544	1
OG3679_REF_Scer_AF-Q12051-F1-model_v2	0.31167	0.260056
OG1394_REF_Scer_AF-Q12069-F1-model_v2	0.42697	0.254624
OG2508_REF_Scer_AF-Q12074-F1-model_v2	0.668933	0.261543
OG1096_REF_Scer_AF-Q12122-F1-model_v2	0.825287	0.259248
OG1115_REF_Scer_AF-Q12166-F1-model_v2	0.611372	0.236171
OG4004_REF_Scer_AF-Q12178-F1-model_v2	0.51938	0.245642
OG1764_REF_Scer_AF-Q12189-F1-model_v2	0.463696	0.241876
OG1390_REF_Scer_AF-Q12198-F1-model_v2	0.252927	0.248265
OG1318_REF_Scer_AF-Q12246-F1-model_v2	0.380915	0.254407
OG2007_REF_Scer_AF-Q12265-F1-model_v2	0.640528	0.243885
OG2741_REF_Scer_AF-Q12320-F1-model_v2	0.298906	0.264533
OG1394_REF_Scer_AF-Q12362-F1-model_v2	0.46118	0.251627
OG3551_REF_Scer_AF-Q12452-F1-model_v2	0.444743	0.28165	1
OG3801_REF_Scer_AF-Q12455-F1-model_v2	0.412361	0.255164
OG4008_REF_Scer_AF-Q12676-F1-model_v2	0.295971	0.23795
OG1589_REF_Scer_AF-Q12680-F1-model_v2	0.528528	0.243062
OG2765_REF_Scer_AF-Q3E840-F1-model_v2	0.642722	0.216506		1
OG2562_REF_Scer_AF-Q99190-F1-model_v2	0.412855	0.331414	1
OG2061_REF_Scer_AF-Q99258-F1-model_v2	0.52581	0.238141
OG3531_REF_Scer_AF-Q99312-F1-model_v2	0.377919	0.244236

## Sheet: A left Histogram
x	CR Surface	y	Mean(Average costs) Surface
0.0896897	0	0.1575	0
0.129707	0.0472381	0.1725	0
0.169725	0	0.1875	0
0.209743	0.0944762	0.2025	0.252048
0.24976	0.75581	0.2175	4.78891
0.289778	1.18095	0.2325	17.7694
0.329796	1.84229	0.2475	23.6925
0.369814	2.26743	0.2625	10.2079
0.409831	2.31467	0.2775	3.02457
0.449849	3.02324	0.2925	1.00819
0.489867	2.31467	0.3075	1.51229
0.529884	2.92876	0.3225	1.38626
0.569902	2.50362	0.3375	2.26843
0.60992	1.984	0.3525	0.756144
0.649937	1.51162	0.3675	0
0.689955	1.13371	0.3825	0
0.729973	0.708571	0.3975	0
0.76999	0.141714	0.4125	0
0.810008	0.23619	0.4275	0
0.850026	0	0.4425	0

## Sheet: A center
	CR Core	Mean(Average costs) Core	Membrane	< 100 AA
OG4352_REF_Scer_AF-P00127-F1-model_v2	0.526316	0.317802
OG3208_REF_Scer_AF-P00128-F1-model_v2	0.685294	0.295883
OG1016_REF_Scer_AF-P00330-F1-model_v2	0.833244	0.255225
OG1016_REF_Scer_AF-P00331-F1-model_v2	0.826928	0.253511
OG1145_REF_Scer_AF-P00358-F1-model_v2	0.825179	0.262757
OG1145_REF_Scer_AF-P00359-F1-model_v2	0.829955	0.262759
OG1145_REF_Scer_AF-P00360-F1-model_v2	0.809131	0.262845
OG4316_REF_Scer_AF-P00424-F1-model_v2	0.730689	0.299039	1
OG4316_REF_Scer_AF-P00425-F1-model_v2	0.786008	0.288495	1
OG2714_REF_Scer_AF-P00427-F1-model_v2	0.865306	0.294324
OG1979_REF_Scer_AF-P00445-F1-model_v2	0.832689	0.243067
OG3185_REF_Scer_AF-P00447-F1-model_v2	0.770294	0.314867
OG3837_REF_Scer_AF-P00498-F1-model_v2	0.790967	0.280378
OG1299_REF_Scer_AF-P00549-F1-model_v2	0.829527	0.273001
OG1424_REF_Scer_AF-P00560-F1-model_v2	0.852431	0.263533
OG2654_REF_Scer_AF-P00572-F1-model_v2	0.658727	0.311461
OG5441_REF_Scer_AF-P00724-F1-model_v2	0.611521	0.303225
OG2936_REF_Scer_AF-P00812-F1-model_v2	0.688505	0.262761
OG2113_REF_Scer_AF-P00815-F1-model_v2	0.777348	0.252854
OG1416_REF_Scer_AF-P00890-F1-model_v2	0.865598	0.28816
OG2028_REF_Scer_AF-P00899-F1-model_v2	0.806364	0.282651
OG3874_REF_Scer_AF-P00912-F1-model_v2	0.635077	0.281159
OG1193_REF_Scer_AF-P00924-F1-model_v2	0.846242	0.250869
OG1193_REF_Scer_AF-P00925-F1-model_v2	0.849866	0.250853
OG1788_REF_Scer_AF-P00927-F1-model_v2	0.805414	0.272098
OG1724_REF_Scer_AF-P00931-F1-model_v2	0.849793	0.259974
OG3108_REF_Scer_AF-P00937-F1-model_v2	0.763287	0.278785
OG2197_REF_Scer_AF-P00942-F1-model_v2	0.811026	0.274753
OG2794_REF_Scer_AF-P00950-F1-model_v2	0.888596	0.281971
OG3702_REF_Scer_AF-P03962-F1-model_v2	0.824214	0.292648
OG1032_REF_Scer_AF-P03965-F1-model_v2	0.83128	0.272696
OG3505_REF_Scer_AF-P04037-F1-model_v2	0.733997	0.246114
OG4751_REF_Scer_AF-P04039-F1-model_v2	0.707317	0.255606	1	1
OG1819_REF_Scer_AF-P04046-F1-model_v2	0.804226	0.268975
OG3043_REF_Scer_AF-P04161-F1-model_v2	0.723	0.27796
OG2930_REF_Scer_AF-P04173-F1-model_v2	0.867571	0.255938
OG4231_REF_Scer_AF-P04385-F1-model_v2	0.688223	0.285105
OG3994_REF_Scer_AF-P04397-F1-model_v2	0.706957	0.283645
OG1208_REF_Scer_AF-P04806-F1-model_v2	0.739442	0.295252
OG1208_REF_Scer_AF-P04807-F1-model_v2	0.748585	0.295131
OG1617_REF_Scer_AF-P05150-F1-model_v2	0.717422	0.281234
OG1767_REF_Scer_AF-P05373-F1-model_v2	0.827645	0.285685
OG3877_REF_Scer_AF-P05374-F1-model_v2	0.583594	0.315896	1
OG2645_REF_Scer_AF-P05375-F1-model_v2	0.752377	0.283889	1
OG1813_REF_Scer_AF-P05694-F1-model_v2	0.848878	0.291711
OG1944_REF_Scer_AF-P06106-F1-model_v2	0.783548	0.264789
OG5404_REF_Scer_AF-P06115-F1-model_v2	0.712351	0.300613
OG1569_REF_Scer_AF-P06168-F1-model_v2	0.925412	0.287838
OG1060_REF_Scer_AF-P06169-F1-model_v2	0.74031	0.272553
OG3856_REF_Scer_AF-P06174-F1-model_v2	0.551067	0.309863
OG3196_REF_Scer_AF-P06197-F1-model_v2	0.689457	0.292177	1
OG1115_REF_Scer_AF-P06208-F1-model_v2	0.787955	0.283206
OG2655_REF_Scer_AF-P06633-F1-model_v2	0.826746	0.250775
OG1414_REF_Scer_AF-P06700-F1-model_v2	0.730222	0.309046
OG2841_REF_Scer_AF-P06738-F1-model_v2	0.814864	0.299774
OG2129_REF_Scer_AF-P06785-F1-model_v2	0.865724	0.306754
OG2248_REF_Scer_AF-P07143-F1-model_v2	0.906843	0.303986	1
OG1463_REF_Scer_AF-P07149-F1-model_v2	0.704477	0.294764
OG2740_REF_Scer_AF-P07170-F1-model_v2	0.893207	0.290175
OG2238_REF_Scer_AF-P07172-F1-model_v2	0.641259	0.279449
OG1825_REF_Scer_AF-P07244-F1-model_v2	0.678391	0.264782
OG1052_REF_Scer_AF-P07245-F1-model_v2	0.756379	0.260066
OG1016_REF_Scer_AF-P07246-F1-model_v2	0.840708	0.255008
OG4118_REF_Scer_AF-P07255-F1-model_v2	0.69697	0.313011	1	1
OG4150_REF_Scer_AF-P07256-F1-model_v2	0.568347	0.264468
OG2006_REF_Scer_AF-P07257-F1-model_v2	0.558597	0.257478
OG2721_REF_Scer_AF-P07258-F1-model_v2	0.811082	0.271157
OG1032_REF_Scer_AF-P07259-F1-model_v2	0.703003	0.272702
OG1892_REF_Scer_AF-P07262-F1-model_v2	0.817158	0.271871
OG1422_REF_Scer_AF-P07264-F1-model_v2	0.874653	0.282198
OG1595_REF_Scer_AF-P07275-F1-model_v2	0.752452	0.274919
OG2678_REF_Scer_AF-P07277-F1-model_v2	0.602664	0.286019	1
OG2347_REF_Scer_AF-P07283-F1-model_v2	0.866667	0.319077
OG3065_REF_Scer_AF-P07285-F1-model_v2	0.642803	0.276078
OG2265_REF_Scer_AF-P07286-F1-model_v2	0.7105	0.28658	1
OG1388_REF_Scer_AF-P07342-F1-model_v2	0.81835	0.26187
OG1714_REF_Scer_AF-P07702-F1-model_v2	0.703666	0.292632
OG4379_REF_Scer_AF-P07807-F1-model_v2	0.549275	0.319454
OG1685_REF_Scer_AF-P07991-F1-model_v2	0.777835	0.268886
OG1012_REF_Scer_AF-P08004-F1-model_v2	0.61996	0.307732	1
OG1564_REF_Scer_AF-P08019-F1-model_v2	0.509665	0.300411
OG3575_REF_Scer_AF-P08067-F1-model_v2	0.915972	0.31353
OG1218_REF_Scer_AF-P08417-F1-model_v2	0.816973	0.253289
OG4707_REF_Scer_AF-P08431-F1-model_v2	0.763897	0.303266
OG3445_REF_Scer_AF-P08432-F1-model_v2	0.691787	0.292219
OG2956_REF_Scer_AF-P08456-F1-model_v2	0.788189	0.261352	1
OG3006_REF_Scer_AF-P08465-F1-model_v2	0.773443	0.290226
OG2156_REF_Scer_AF-P08524-F1-model_v2	0.828498	0.311821
OG4360_REF_Scer_AF-P08525-F1-model_v2	0.728972	0.189878	1	1
OG2365_REF_Scer_AF-P08536-F1-model_v2	0.809367	0.296652
OG1621_REF_Scer_AF-P08566-F1-model_v2	0.719923	0.27554
OG1416_REF_Scer_AF-P08679-F1-model_v2	0.825974	0.287784
OG1815_REF_Scer_AF-P09201-F1-model_v2	0.783552	0.281435
OG2629_REF_Scer_AF-P09368-F1-model_v2	0.64581	0.288919
OG1052_REF_Scer_AF-P09440-F1-model_v2	0.757811	0.259936
OG1629_REF_Scer_AF-P09624-F1-model_v2	0.796709	0.253176
OG1487_REF_Scer_AF-P09938-F1-model_v2	0.866085	0.322025
OG1899_REF_Scer_AF-P09950-F1-model_v2	0.80513	0.270679
OG1357_REF_Scer_AF-P0CF18-F1-model_v2	0.678112	0.282056
OG1193_REF_Scer_AF-P0CX10-F1-model_v2	0.763016	0.25086
OG1193_REF_Scer_AF-P0CX11-F1-model_v2	0.763521	0.250975
OG4185_REF_Scer_AF-P0CX77-F1-model_v2	0.673036	0.278563
OG4185_REF_Scer_AF-P0CX78-F1-model_v2	0.674673	0.278432
OG4185_REF_Scer_AF-P0CX79-F1-model_v2	0.672575	0.27843
OG4185_REF_Scer_AF-P0CZ17-F1-model_v2	0.675112	0.278085
OG4346_REF_Scer_AF-P10174-F1-model_v2	0.589041	0.307174	1	1
OG1355_REF_Scer_AF-P10614-F1-model_v2	0.792103	0.31301	1
OG1516_REF_Scer_AF-P10659-F1-model_v2	0.882574	0.27397
OG1665_REF_Scer_AF-P10869-F1-model_v2	0.783916	0.279632
OG1881_REF_Scer_AF-P10963-F1-model_v2	0.860055	0.293707
OG1313_REF_Scer_AF-P11154-F1-model_v2	0.863701	0.281989
OG2537_REF_Scer_AF-P11353-F1-model_v2	0.807701	0.310711
OG1333_REF_Scer_AF-P11412-F1-model_v2	0.751358	0.307613
OG3214_REF_Scer_AF-P11986-F1-model_v2	0.802878	0.272783
OG1360_REF_Scer_AF-P12683-F1-model_v2	0.691352	0.267034	1
OG1360_REF_Scer_AF-P12684-F1-model_v2	0.626577	0.268157	1
OG2071_REF_Scer_AF-P12695-F1-model_v2	0.714551	0.26146
OG2038_REF_Scer_AF-P12709-F1-model_v2	0.886932	0.291736	1
OG4231_REF_Scer_AF-P13045-F1-model_v2	0.66018	0.28536
OG2214_REF_Scer_AF-P13259-F1-model_v2	0.853237	0.311493
OG1674_REF_Scer_AF-P13298-F1-model_v2	0.778431	0.295217
OG1883_REF_Scer_AF-P13663-F1-model_v2	0.831924	0.266397
OG1122_REF_Scer_AF-P13711-F1-model_v2	0.591747	0.29587
OG3902_REF_Scer_AF-P14020-F1-model_v2	0.710075	0.286315	1
OG1012_REF_Scer_AF-P14180-F1-model_v2	0.622882	0.308	1
OG1432_REF_Scer_AF-P14540-F1-model_v2	0.844222	0.265178
OG1357_REF_Scer_AF-P14742-F1-model_v2	0.835531	0.285047
OG2032_REF_Scer_AF-P14843-F1-model_v2	0.808654	0.265469
OG1667_REF_Scer_AF-P15019-F1-model_v2	0.838437	0.274923
OG1310_REF_Scer_AF-P15202-F1-model_v2	0.733784	0.292141
OG1622_REF_Scer_AF-P15274-F1-model_v2	0.802169	0.313853
OG1975_REF_Scer_AF-P15454-F1-model_v2	0.824287	0.291174
OG3676_REF_Scer_AF-P15496-F1-model_v2	0.800154	0.329323
OG2290_REF_Scer_AF-P15700-F1-model_v2	0.816208	0.299064
OG3001_REF_Scer_AF-P15807-F1-model_v2	0.438615	0.309974
OG1004_REF_Scer_AF-P15938-F1-model_v2	0.600812	0.294858
OG1603_REF_Scer_AF-P16120-F1-model_v2	0.815386	0.292001
OG2807_REF_Scer_AF-P16387-F1-model_v2	0.840014	0.278082
OG1060_REF_Scer_AF-P16467-F1-model_v2	0.723313	0.272463
OG2960_REF_Scer_AF-P16622-F1-model_v2	0.772669	0.293153
OG1673_REF_Scer_AF-P16661-F1-model_v2	0.623865	0.304804	1
OG1054_REF_Scer_AF-P16861-F1-model_v2	0.708957	0.267945
OG1054_REF_Scer_AF-P16862-F1-model_v2	0.717391	0.26739
OG3120_REF_Scer_AF-P17423-F1-model_v2	0.853841	0.273192
OG1835_REF_Scer_AF-P17505-F1-model_v2	0.797314	0.250649
OG1157_REF_Scer_AF-P17649-F1-model_v2	0.725051	0.275448
OG1567_REF_Scer_AF-P17695-F1-model_v2	0.702527	0.284573
OG1329_REF_Scer_AF-P17709-F1-model_v2	0.727307	0.278257
OG1468_REF_Scer_AF-P17898-F1-model_v2	0.621026	0.299219	1
OG2871_REF_Scer_AF-P18408-F1-model_v2	0.765391	0.321776
OG3612_REF_Scer_AF-P18562-F1-model_v2	0.849376	0.294133
OG3062_REF_Scer_AF-P18900-F1-model_v2	0.800682	0.274675
OG1316_REF_Scer_AF-P19097-F1-model_v2	0.765186	0.278535
OG1924_REF_Scer_AF-P19262-F1-model_v2	0.838365	0.26472
OG1516_REF_Scer_AF-P19358-F1-model_v2	0.889097	0.274031
OG1039_REF_Scer_AF-P19414-F1-model_v2	0.782953	0.274648
OG2218_REF_Scer_AF-P20049-F1-model_v2	0.782719	0.306382
OG2056_REF_Scer_AF-P20051-F1-model_v2	0.74537	0.299136
OG1004_REF_Scer_AF-P20095-F1-model_v2	0.577132	0.29575
OG2182_REF_Scer_AF-P20485-F1-model_v2	0.613633	0.327679
OG1585_REF_Scer_AF-P20967-F1-model_v2	0.821254	0.292298
OG1470_REF_Scer_AF-P21147-F1-model_v2	0.748909	0.279362	1
OG2912_REF_Scer_AF-P21182-F1-model_v2	0.649495	0.322187
OG2053_REF_Scer_AF-P21264-F1-model_v2	0.750612	0.275208
OG1070_REF_Scer_AF-P21524-F1-model_v2	0.805069	0.299057
OG1070_REF_Scer_AF-P21672-F1-model_v2	0.791609	0.299018
OG2704_REF_Scer_AF-P21801-F1-model_v2	0.91246	0.315375
OG1170_REF_Scer_AF-P21826-F1-model_v2	0.779388	0.300084
OG1056_REF_Scer_AF-P21954-F1-model_v2	0.839753	0.289464
OG1468_REF_Scer_AF-P22140-F1-model_v2	0.610742	0.299388	1
OG1631_REF_Scer_AF-P22217-F1-model_v2	0.693345	0.321489
OG4744_REF_Scer_AF-P22289-F1-model_v2	0.734694	0.214955	1	1
OG1631_REF_Scer_AF-P22803-F1-model_v2	0.659664	0.321534
OG1112_REF_Scer_AF-P23254-F1-model_v2	0.711979	0.273899
OG1266_REF_Scer_AF-P23337-F1-model_v2	0.838103	0.308424
OG1640_REF_Scer_AF-P23501-F1-model_v2	0.589189	0.295311	1
OG1650_REF_Scer_AF-P23542-F1-model_v2	0.720367	0.28855
OG1004_REF_Scer_AF-P24384-F1-model_v2	0.613383	0.296606
OG2567_REF_Scer_AF-P24521-F1-model_v2	0.586632	0.284408
OG2382_REF_Scer_AF-P25045-F1-model_v2	0.561644	0.271232	1
OG1730_REF_Scer_AF-P25087-F1-model_v2	0.810881	0.287714
OG3221_REF_Scer_AF-P25335-F1-model_v2	0.68254	0.282641
OG1434_REF_Scer_AF-P25340-F1-model_v2	0.77219	0.344392	1
OG3021_REF_Scer_AF-P25358-F1-model_v2	0.822619	0.319435	1
OG4758_REF_Scer_AF-P25372-F1-model_v2	0.551724	0.316971
OG1567_REF_Scer_AF-P25373-F1-model_v2	0.711016	0.284143
OG1785_REF_Scer_AF-P25578-F1-model_v2	0.660196	0.303622
OG2577_REF_Scer_AF-P25605-F1-model_v2	0.827456	0.290285
OG1603_REF_Scer_AF-P25632-F1-model_v2	0.395833	0.329751
OG1060_REF_Scer_AF-P26263-F1-model_v2	0.727805	0.272319
OG5118_REF_Scer_AF-P26364-F1-model_v2	0.743511	0.290977
OG1266_REF_Scer_AF-P27472-F1-model_v2	0.839259	0.308571
OG2183_REF_Scer_AF-P27515-F1-model_v2	0.682292	0.297216
OG2453_REF_Scer_AF-P27616-F1-model_v2	0.826438	0.308819
OG2903_REF_Scer_AF-P27680-F1-model_v2	0.638344	0.305378
OG1364_REF_Scer_AF-P27796-F1-model_v2	0.750634	0.24499
OG2099_REF_Scer_AF-P28240-F1-model_v2	0.779619	0.291165
OG1786_REF_Scer_AF-P28241-F1-model_v2	0.815449	0.269953
OG1500_REF_Scer_AF-P28274-F1-model_v2	0.827138	0.286269
OG1303_REF_Scer_AF-P28496-F1-model_v2	0.694293	0.333451	1
OG2082_REF_Scer_AF-P28777-F1-model_v2	0.840394	0.258035
OG2057_REF_Scer_AF-P28789-F1-model_v2	0.717987	0.277713
OG2677_REF_Scer_AF-P28834-F1-model_v2	0.75932	0.265068
OG1230_REF_Scer_AF-P29465-F1-model_v2	0.766629	0.304996	1
OG1365_REF_Scer_AF-P29509-F1-model_v2	0.856863	0.253172
OG2498_REF_Scer_AF-P29704-F1-model_v2	0.717227	0.310344	1
OG1880_REF_Scer_AF-P29952-F1-model_v2	0.778652	0.287523
OG1674_REF_Scer_AF-P30402-F1-model_v2	0.743462	0.297503
OG1240_REF_Scer_AF-P30624-F1-model_v2	0.674393	0.292003
OG1170_REF_Scer_AF-P30952-F1-model_v2	0.789874	0.300006
OG1810_REF_Scer_AF-P31116-F1-model_v2	0.759054	0.275242
OG3978_REF_Scer_AF-P31373-F1-model_v2	0.806524	0.248867
OG1634_REF_Scer_AF-P31688-F1-model_v2	0.699179	0.303911
OG2906_REF_Scer_AF-P32178-F1-model_v2	0.753986	0.315834
OG2455_REF_Scer_AF-P32190-F1-model_v2	0.718216	0.281268
OG3100_REF_Scer_AF-P32191-F1-model_v2	0.699238	0.275449
OG2552_REF_Scer_AF-P32263-F1-model_v2	0.621622	0.259406
OG1744_REF_Scer_AF-P32264-F1-model_v2	0.777975	0.278235
OG1537_REF_Scer_AF-P32288-F1-model_v2	0.862539	0.296278
OG1313_REF_Scer_AF-P32327-F1-model_v2	0.865177	0.281872
OG5490_REF_Scer_AF-P32340-F1-model_v2	0.78569	0.277916
OG2062_REF_Scer_AF-P32347-F1-model_v2	0.823623	0.302658
OG2353_REF_Scer_AF-P32352-F1-model_v2	0.761524	0.298873	1
OG2465_REF_Scer_AF-P32353-F1-model_v2	0.754153	0.322924	1
OG1337_REF_Scer_AF-P32356-F1-model_v2	0.792254	0.304343
OG3304_REF_Scer_AF-P32375-F1-model_v2	0.670685	0.28179
OG3774_REF_Scer_AF-P32377-F1-model_v2	0.794454	0.28165
OG2123_REF_Scer_AF-P32378-F1-model_v2	0.75	0.293701	1
OG4605_REF_Scer_AF-P32419-F1-model_v2	0.597413	0.261886
OG4665_REF_Scer_AF-P32449-F1-model_v2	0.799351	0.256513
OG4275_REF_Scer_AF-P32451-F1-model_v2	0.795859	0.292857
OG3413_REF_Scer_AF-P32452-F1-model_v2	0.540673	0.300427
OG3683_REF_Scer_AF-P32459-F1-model_v2	0.603623	0.277686
OG1955_REF_Scer_AF-P32461-F1-model_v2	0.60326	0.300483
OG2098_REF_Scer_AF-P32462-F1-model_v2	0.727811	0.321777	1
OG1697_REF_Scer_AF-P32469-F1-model_v2	0.838718	0.28345
OG1959_REF_Scer_AF-P32473-F1-model_v2	0.792093	0.256434
OG4061_REF_Scer_AF-P32476-F1-model_v2	0.683249	0.284555	1
OG2186_REF_Scer_AF-P32477-F1-model_v2	0.655713	0.300732	1
OG1168_REF_Scer_AF-P32528-F1-model_v2	0.49798	0.285591
OG4016_REF_Scer_AF-P32582-F1-model_v2	0.796262	0.267467
OG3319_REF_Scer_AF-P32626-F1-model_v2	0.654643	0.309807
OG1746_REF_Scer_AF-P32642-F1-model_v2	0.648523	0.309607
OG1521_REF_Scer_AF-P32771-F1-model_v2	0.775222	0.271026
OG1659_REF_Scer_AF-P32775-F1-model_v2	0.792778	0.306457
OG1081_REF_Scer_AF-P32784-F1-model_v2	0.648053	0.283778	1
OG2397_REF_Scer_AF-P32796-F1-model_v2	0.616595	0.304546
OG4555_REF_Scer_AF-P32799-F1-model_v2	0.688	0.378245	1
OG1671_REF_Scer_AF-P32861-F1-model_v2	0.869692	0.297698
OG1556_REF_Scer_AF-P32895-F1-model_v2	0.843284	0.280435
OG1502_REF_Scer_AF-P33300-F1-model_v2	0.777236	0.331872	1
OG2356_REF_Scer_AF-P33312-F1-model_v2	0.662008	0.295463
OG1112_REF_Scer_AF-P33315-F1-model_v2	0.673452	0.274061
OG4581_REF_Scer_AF-P33330-F1-model_v2	0.679477	0.279748
OG1471_REF_Scer_AF-P33333-F1-model_v2	0.588723	0.283134	1
OG1302_REF_Scer_AF-P33401-F1-model_v2	0.791045	0.289962
OG2048_REF_Scer_AF-P33412-F1-model_v2	0.568239	0.301741
OG2112_REF_Scer_AF-P33421-F1-model_v2	0.580931	0.241076	1
OG2357_REF_Scer_AF-P33734-F1-model_v2	0.772293	0.275257
OG1337_REF_Scer_AF-P35172-F1-model_v2	0.78543	0.303314
OG3114_REF_Scer_AF-P35202-F1-model_v2	0.521119	0.307865
OG3782_REF_Scer_AF-P35497-F1-model_v2	0.680248	0.261878
OG4250_REF_Scer_AF-P35731-F1-model_v2	0.471804	0.266271
OG3063_REF_Scer_AF-P36010-F1-model_v2	0.835443	0.304401
OG1276_REF_Scer_AF-P36013-F1-model_v2	0.77345	0.277725
OG2084_REF_Scer_AF-P36024-F1-model_v2	0.799688	0.296714
OG3008_REF_Scer_AF-P36076-F1-model_v2	0.753265	0.30571
OG1242_REF_Scer_AF-P36107-F1-model_v2	0.753808	0.311386	1
OG4524_REF_Scer_AF-P36143-F1-model_v2	0.496715	0.31683
OG1081_REF_Scer_AF-P36148-F1-model_v2	0.592788	0.28431	1
OG1966_REF_Scer_AF-P36150-F1-model_v2	0.665204	0.279474
OG1302_REF_Scer_AF-P37012-F1-model_v2	0.793514	0.289472
OG2262_REF_Scer_AF-P37254-F1-model_v2	0.610937	0.30243
OG1030_REF_Scer_AF-P37291-F1-model_v2	0.796467	0.273945
OG1030_REF_Scer_AF-P37292-F1-model_v2	0.755284	0.273491
OG1287_REF_Scer_AF-P37298-F1-model_v2	0.548458	0.261996	1
OG4552_REF_Scer_AF-P37299-F1-model_v2	0.692308	0.24258	1	1
OG1129_REF_Scer_AF-P37303-F1-model_v2	0.704787	0.273131
OG1322_REF_Scer_AF-P38009-F1-model_v2	0.899043	0.266713
OG2588_REF_Scer_AF-P38063-F1-model_v2	0.823947	0.268863
OG1977_REF_Scer_AF-P38066-F1-model_v2	0.835034	0.286147
OG1126_REF_Scer_AF-P38067-F1-model_v2	0.674695	0.269157
OG2573_REF_Scer_AF-P38075-F1-model_v2	0.773819	0.326658
OG1016_REF_Scer_AF-P38113-F1-model_v2	0.75086	0.25632
OG4312_REF_Scer_AF-P38115-F1-model_v2	0.622449	0.3
OG2882_REF_Scer_AF-P38122-F1-model_v2	0.547469	0.253274
OG1497_REF_Scer_AF-P38143-F1-model_v2	0.832885	0.315369
OG2369_REF_Scer_AF-P38145-F1-model_v2	0.738363	0.266783
OG3935_REF_Scer_AF-P38169-F1-model_v2	0.658204	0.299679	1
OG3242_REF_Scer_AF-P38179-F1-model_v2	0.545775	0.324355	1
OG1695_REF_Scer_AF-P38221-F1-model_v2	0.737717	0.297884	1
OG2044_REF_Scer_AF-P38225-F1-model_v2	0.618677	0.308084	1
OG4021_REF_Scer_AF-P38242-F1-model_v2	0.503286	0.290402	1
OG4959_REF_Scer_AF-P38286-F1-model_v2	0.70855	0.265514	1
OG1502_REF_Scer_AF-P38287-F1-model_v2	0.786955	0.33214	1
OG1306_REF_Scer_AF-P38298-F1-model_v2	0.601418	0.310451	1
OG3350_REF_Scer_AF-P38332-F1-model_v2	0.55323	0.292499
OG3313_REF_Scer_AF-P38342-F1-model_v2	0.484307	0.282345	1
OG1565_REF_Scer_AF-P38604-F1-model_v2	0.722657	0.308076
OG2588_REF_Scer_AF-P38620-F1-model_v2	0.819189	0.268502
OG1779_REF_Scer_AF-P38625-F1-model_v2	0.906828	0.291854
OG1500_REF_Scer_AF-P38627-F1-model_v2	0.81102	0.286013
OG3115_REF_Scer_AF-P38628-F1-model_v2	0.66095	0.274089
OG3018_REF_Scer_AF-P38635-F1-model_v2	0.539953	0.318383
OG2968_REF_Scer_AF-P38689-F1-model_v2	0.881693	0.2725
OG1744_REF_Scer_AF-P38690-F1-model_v2	0.712143	0.279273
OG1354_REF_Scer_AF-P38697-F1-model_v2	0.82559	0.261871
OG1303_REF_Scer_AF-P38703-F1-model_v2	0.720401	0.336645	1
OG4583_REF_Scer_AF-P38710-F1-model_v2	0.651233	0.289523
OG1022_REF_Scer_AF-P38715-F1-model_v2	0.701549	0.300326
OG1488_REF_Scer_AF-P38720-F1-model_v2	0.870986	0.281908
OG2647_REF_Scer_AF-P38787-F1-model_v2	0.468466	0.294389
OG1857_REF_Scer_AF-P38795-F1-model_v2	0.832865	0.287975
OG1365_REF_Scer_AF-P38816-F1-model_v2	0.841776	0.253289
OG3639_REF_Scer_AF-P38840-F1-model_v2	0.503466	0.302503
OG3991_REF_Scer_AF-P38858-F1-model_v2	0.603822	0.29298
OG1210_REF_Scer_AF-P38891-F1-model_v2	0.817647	0.293473
OG3074_REF_Scer_AF-P38913-F1-model_v2	0.608985	0.320798
OG4624_REF_Scer_AF-P38954-F1-model_v2	0.641632	0.314386	1
OG1774_REF_Scer_AF-P38972-F1-model_v2	0.783742	0.27136
OG4185_REF_Scer_AF-P38986-F1-model_v2	0.643196	0.278741
OG1615_REF_Scer_AF-P38992-F1-model_v2	0.769341	0.298718	1
OG1451_REF_Scer_AF-P38998-F1-model_v2	0.852208	0.289828
OG1935_REF_Scer_AF-P38999-F1-model_v2	0.799793	0.282767
OG1240_REF_Scer_AF-P39002-F1-model_v2	0.647513	0.292159
OG2394_REF_Scer_AF-P39006-F1-model_v2	0.760291	0.29696	1
OG1087_REF_Scer_AF-P39518-F1-model_v2	0.519419	0.293779
OG1445_REF_Scer_AF-P39522-F1-model_v2	0.82815	0.256264
OG2215_REF_Scer_AF-P39525-F1-model_v2	0.59195	0.245582
OG1039_REF_Scer_AF-P39533-F1-model_v2	0.754776	0.27464
OG3767_REF_Scer_AF-P39683-F1-model_v2	0.724221	0.308588
OG2147_REF_Scer_AF-P39692-F1-model_v2	0.501822	0.279297
OG1892_REF_Scer_AF-P39708-F1-model_v2	0.805923	0.271518
OG1694_REF_Scer_AF-P39713-F1-model_v2	0.593095	0.272023
OG1694_REF_Scer_AF-P39714-F1-model_v2	0.591213	0.272901
OG3429_REF_Scer_AF-P39726-F1-model_v2	0.626115	0.270887
OG4110_REF_Scer_AF-P39988-F1-model_v2	0.604727	0.296553
OG1273_REF_Scer_AF-P40012-F1-model_v2	0.485252	0.281257
OG4391_REF_Scer_AF-P40017-F1-model_v2	0.610296	0.29596
OG1021_REF_Scer_AF-P40047-F1-model_v2	0.730243	0.270808
OG1433_REF_Scer_AF-P40054-F1-model_v2	0.855881	0.276742
OG3416_REF_Scer_AF-P40099-F1-model_v2	0.503356	0.304615
OG3909_REF_Scer_AF-P40319-F1-model_v2	0.804492	0.315494	1
OG3000_REF_Scer_AF-P40350-F1-model_v2	0.702681	0.292721	1
OG2738_REF_Scer_AF-P40351-F1-model_v2	0.708714	0.325323	1
OG3241_REF_Scer_AF-P40363-F1-model_v2	0.670605	0.291288
OG1254_REF_Scer_AF-P40395-F1-model_v2	0.424611	0.319092
OG1004_REF_Scer_AF-P40459-F1-model_v2	0.672946	0.287766
OG2808_REF_Scer_AF-P40471-F1-model_v2	0.646234	0.276785
OG1854_REF_Scer_AF-P40487-F1-model_v2	0.810392	0.30503
OG2746_REF_Scer_AF-P40495-F1-model_v2	0.8401	0.264025
OG1491_REF_Scer_AF-P40506-F1-model_v2	0.750968	0.303464
OG1433_REF_Scer_AF-P40510-F1-model_v2	0.856052	0.276805
OG1933_REF_Scer_AF-P40545-F1-model_v2	0.765419	0.292187
OG1497_REF_Scer_AF-P40581-F1-model_v2	0.847488	0.31346
OG3630_REF_Scer_AF-P40582-F1-model_v2	0.570022	0.302113
OG3624_REF_Scer_AF-P40857-F1-model_v2	0.621566	0.304193	1
OG1683_REF_Scer_AF-P40970-F1-model_v2	0.729167	0.282753	1
OG1897_REF_Scer_AF-P41338-F1-model_v2	0.773691	0.233993
OG2684_REF_Scer_AF-P41735-F1-model_v2	0.793405	0.277961
OG3581_REF_Scer_AF-P41835-F1-model_v2	0.590773	0.266088
OG1180_REF_Scer_AF-P41903-F1-model_v2	0.476356	0.297532
OG1137_REF_Scer_AF-P41911-F1-model_v2	0.758513	0.273517
OG1684_REF_Scer_AF-P41921-F1-model_v2	0.775289	0.265758
OG1056_REF_Scer_AF-P41939-F1-model_v2	0.82783	0.289417
OG1446_REF_Scer_AF-P41940-F1-model_v2	0.885404	0.27228
OG1193_REF_Scer_AF-P42222-F1-model_v2	0.763352	0.250912
OG3151_REF_Scer_AF-P42826-F1-model_v2	0.62284	0.291019
OG5096_REF_Scer_AF-P42883-F1-model_v2	0.875353	0.314286
OG3443_REF_Scer_AF-P42941-F1-model_v2	0.651266	0.281043
OG2852_REF_Scer_AF-P43123-F1-model_v2	0.713166	0.294798
OG5096_REF_Scer_AF-P43534-F1-model_v2	0.875136	0.314167
OG3336_REF_Scer_AF-P43567-F1-model_v2	0.594254	0.269913
OG2845_REF_Scer_AF-P43577-F1-model_v2	0.562997	0.313465
OG1822_REF_Scer_AF-P43616-F1-model_v2	0.752002	0.296171
OG3509_REF_Scer_AF-P43619-F1-model_v2	0.792191	0.280717
OG5327_REF_Scer_AF-P43635-F1-model_v2	0.716066	0.289219
OG2999_REF_Scer_AF-P43636-F1-model_v2	0.649616	0.30175	1
OG2246_REF_Scer_AF-P46151-F1-model_v2	0.725925	0.304614
OG1021_REF_Scer_AF-P46367-F1-model_v2	0.739016	0.270646
OG2161_REF_Scer_AF-P46969-F1-model_v2	0.80115	0.281767
OG4524_REF_Scer_AF-P47011-F1-model_v2	0.522317	0.317289
OG1640_REF_Scer_AF-P47013-F1-model_v2	0.593227	0.295351	1
OG1759_REF_Scer_AF-P47039-F1-model_v2	0.716306	0.296808
OG1275_REF_Scer_AF-P47052-F1-model_v2	0.887155	0.266044
OG3030_REF_Scer_AF-P47095-F1-model_v2	0.694903	0.305282
OG4102_REF_Scer_AF-P47096-F1-model_v2	0.786777	0.311917
OG3677_REF_Scer_AF-P47125-F1-model_v2	0.650287	0.304308
OG2384_REF_Scer_AF-P47143-F1-model_v2	0.732238	0.265586
OG1390_REF_Scer_AF-P47164-F1-model_v2	0.658324	0.295025
OG4317_REF_Scer_AF-P47165-F1-model_v2	0.801478	0.309269
OG1597_REF_Scer_AF-P47169-F1-model_v2	0.644447	0.289337
OG1210_REF_Scer_AF-P47176-F1-model_v2	0.792467	0.293367
OG5096_REF_Scer_AF-P47183-F1-model_v2	0.876006	0.314233
OG1103_REF_Scer_AF-P47771-F1-model_v2	0.640044	0.272963
OG1240_REF_Scer_AF-P47912-F1-model_v2	0.653449	0.291806
OG4171_REF_Scer_AF-P48015-F1-model_v2	0.685077	0.275384
OG3499_REF_Scer_AF-P48016-F1-model_v2	0.630726	0.282684
OG1096_REF_Scer_AF-P48570-F1-model_v2	0.933141	0.26969
OG3069_REF_Scer_AF-P49017-F1-model_v2	0.833375	0.28894
OG2227_REF_Scer_AF-P49095-F1-model_v2	0.746942	0.274445
OG1111_REF_Scer_AF-P49367-F1-model_v2	0.81197	0.263357
OG2282_REF_Scer_AF-P49435-F1-model_v2	0.766177	0.28548
OG1022_REF_Scer_AF-P49954-F1-model_v2	0.700048	0.278714
OG2603_REF_Scer_AF-P50076-F1-model_v2	0.592066	0.337532	1
OG1354_REF_Scer_AF-P50094-F1-model_v2	0.852829	0.261862
OG1354_REF_Scer_AF-P50095-F1-model_v2	0.84915	0.261898
OG2868_REF_Scer_AF-P50107-F1-model_v2	0.666201	0.31757
OG1630_REF_Scer_AF-P50264-F1-model_v2	0.535563	0.29249
OG4010_REF_Scer_AF-P50861-F1-model_v2	0.778647	0.261301
OG1060_REF_Scer_AF-P50873-F1-model_v2	0.590426	0.315631
OG2774_REF_Scer_AF-P51601-F1-model_v2	0.854545	0.295679
OG1299_REF_Scer_AF-P52489-F1-model_v2	0.760807	0.272995
OG1264_REF_Scer_AF-P52892-F1-model_v2	0.701799	0.290169
OG1264_REF_Scer_AF-P52893-F1-model_v2	0.756556	0.289533
OG1055_REF_Scer_AF-P52910-F1-model_v2	0.729686	0.292064
OG2228_REF_Scer_AF-P53037-F1-model_v2	0.660209	0.300791
OG1121_REF_Scer_AF-P53045-F1-model_v2	0.826471	0.318274	1
OG1377_REF_Scer_AF-P53090-F1-model_v2	0.647293	0.300001
OG3557_REF_Scer_AF-P53101-F1-model_v2	0.639297	0.270795
OG2495_REF_Scer_AF-P53128-F1-model_v2	0.727359	0.320409
OG1004_REF_Scer_AF-P53131-F1-model_v2	0.669372	0.296944
OG3458_REF_Scer_AF-P53164-F1-model_v2	0.490532	0.301526
OG2913_REF_Scer_AF-P53178-F1-model_v2	0.495278	0.300263
OG3488_REF_Scer_AF-P53184-F1-model_v2	0.562424	0.303761
OG2116_REF_Scer_AF-P53199-F1-model_v2	0.791865	0.274223
OG1473_REF_Scer_AF-P53204-F1-model_v2	0.906953	0.303805
OG1667_REF_Scer_AF-P53228-F1-model_v2	0.759813	0.274932
OG2409_REF_Scer_AF-P53312-F1-model_v2	0.752669	0.262092
OG3991_REF_Scer_AF-P53315-F1-model_v2	0.548816	0.29256
OG2783_REF_Scer_AF-P53318-F1-model_v2	0.622718	0.276811
OG1488_REF_Scer_AF-P53319-F1-model_v2	0.875568	0.281607
OG3025_REF_Scer_AF-P53332-F1-model_v2	0.508685	0.297321
OG1696_REF_Scer_AF-P53598-F1-model_v2	0.810974	0.250807
OG1414_REF_Scer_AF-P53685-F1-model_v2	0.718233	0.310852
OG2646_REF_Scer_AF-P53730-F1-model_v2	0.541142	0.300288	1
OG2380_REF_Scer_AF-P53848-F1-model_v2	0.546109	0.285536
OG3638_REF_Scer_AF-P53868-F1-model_v2	0.577157	0.316141	1
OG4226_REF_Scer_AF-P53909-F1-model_v2	0.733984	0.30656
OG2924_REF_Scer_AF-P53915-F1-model_v2	0.559242	0.317816
OG3104_REF_Scer_AF-P53954-F1-model_v2	0.59501	0.310007	1
OG1056_REF_Scer_AF-P53982-F1-model_v2	0.818638	0.28889
OG1322_REF_Scer_AF-P54113-F1-model_v2	0.884814	0.266265
OG1103_REF_Scer_AF-P54114-F1-model_v2	0.621777	0.27285
OG1021_REF_Scer_AF-P54115-F1-model_v2	0.639696	0.270502
OG1596_REF_Scer_AF-P54781-F1-model_v2	0.811836	0.322856	1
OG2506_REF_Scer_AF-P54783-F1-model_v2	0.680643	0.296377
OG1904_REF_Scer_AF-P54839-F1-model_v2	0.768561	0.282236
OG2752_REF_Scer_AF-P54885-F1-model_v2	0.762586	0.255088
OG2086_REF_Scer_AF-P80210-F1-model_v2	0.857385	0.291024
OG2637_REF_Scer_AF-P80235-F1-model_v2	0.685197	0.303796
OG1137_REF_Scer_AF-Q00055-F1-model_v2	0.762688	0.273722
OG1275_REF_Scer_AF-Q00711-F1-model_v2	0.89372	0.26571
OG1753_REF_Scer_AF-Q00764-F1-model_v2	0.845826	0.311616
OG1254_REF_Scer_AF-Q01519-F1-model_v2	0.829268	0.383068		1
OG1055_REF_Scer_AF-Q01574-F1-model_v2	0.696108	0.292577
OG3525_REF_Scer_AF-Q01802-F1-model_v2	0.603759	0.294918
OG2074_REF_Scer_AF-Q02046-F1-model_v2	0.800973	0.28416
OG2837_REF_Scer_AF-Q02196-F1-model_v2	0.832037	0.276653
OG3048_REF_Scer_AF-Q02784-F1-model_v2	0.854182	0.285945
OG1306_REF_Scer_AF-Q02896-F1-model_v2	0.629939	0.310496	1
OG3394_REF_Scer_AF-Q03266-F1-model_v2	0.506696	0.316998
OG1758_REF_Scer_AF-Q03529-F1-model_v2	0.752113	0.329494	1
OG5735_REF_Scer_AF-Q03579-F1-model_v2	0.697509	0.287137
OG3714_REF_Scer_AF-Q03677-F1-model_v2	0.698931	0.338739
OG4645_REF_Scer_AF-Q03778-F1-model_v2	0.585761	0.30987
OG1746_REF_Scer_AF-Q03835-F1-model_v2	0.666667	0.310385
OG2578_REF_Scer_AF-Q03941-F1-model_v2	0.639655	0.283721	1
OG4463_REF_Scer_AF-Q04066-F1-model_v2	0.432268	0.303522
OG4398_REF_Scer_AF-Q04178-F1-model_v2	0.821618	0.307761
OG3917_REF_Scer_AF-Q04179-F1-model_v2	0.576045	0.284602
OG2283_REF_Scer_AF-Q04212-F1-model_v2	0.633651	0.297843
OG1329_REF_Scer_AF-Q04409-F1-model_v2	0.712888	0.278002
OG2190_REF_Scer_AF-Q04430-F1-model_v2	0.709533	0.307771
OG2112_REF_Scer_AF-Q04487-F1-model_v2	0.67226	0.241016	1
OG1390_REF_Scer_AF-Q04533-F1-model_v2	0.607126	0.295303
OG3112_REF_Scer_AF-Q05521-F1-model_v2	0.627735	0.281121	1
OG4583_REF_Scer_AF-Q05533-F1-model_v2	0.647314	0.289384
OG2557_REF_Scer_AF-Q05567-F1-model_v2	0.702531	0.272561	1
OG2741_REF_Scer_AF-Q05584-F1-model_v2	0.710602	0.28406
OG3207_REF_Scer_AF-Q05788-F1-model_v2	0.678859	0.27538
OG1807_REF_Scer_AF-Q05871-F1-model_v2	0.540239	0.291311
OG4043_REF_Scer_AF-Q05902-F1-model_v2	0.593992	0.27778
OG2148_REF_Scer_AF-Q05911-F1-model_v2	0.883683	0.287667
OG3740_REF_Scer_AF-Q05979-F1-model_v2	0.672635	0.293749
OG1318_REF_Scer_AF-Q06147-F1-model_v2	0.612941	0.290159
OG1473_REF_Scer_AF-Q06178-F1-model_v2	0.919738	0.303659
OG1287_REF_Scer_AF-Q06236-F1-model_v2	0.578603	0.261454	1
OG3095_REF_Scer_AF-Q06489-F1-model_v2	0.718081	0.269273
OG3811_REF_Scer_AF-Q06490-F1-model_v2	0.5591	0.273985
OG4396_REF_Scer_AF-Q06549-F1-model_v2	0.505538	0.279817
OG2348_REF_Scer_AF-Q06625-F1-model_v2	0.724084	0.29555
OG1498_REF_Scer_AF-Q06702-F1-model_v2	0.696716	0.30706
OG1498_REF_Scer_AF-Q06703-F1-model_v2	0.709527	0.307614
OG1060_REF_Scer_AF-Q07471-F1-model_v2	0.578853	0.275032
OG3681_REF_Scer_AF-Q07560-F1-model_v2	0.667068	0.26242	1
OG1380_REF_Scer_AF-Q07729-F1-model_v2	0.605776	0.284334
OG5096_REF_Scer_AF-Q07748-F1-model_v2	0.875135	0.31433
OG3782_REF_Scer_AF-Q07786-F1-model_v2	0.6806	0.26208
OG2308_REF_Scer_AF-Q07938-F1-model_v2	0.712016	0.292323
OG3782_REF_Scer_AF-Q07993-F1-model_v2	0.596722	0.26142
OG2031_REF_Scer_AF-Q08220-F1-model_v2	0.625224	0.288913
OG3811_REF_Scer_AF-Q08224-F1-model_v2	0.556747	0.266663
OG2084_REF_Scer_AF-Q08438-F1-model_v2	0.763928	0.300221
OG1807_REF_Scer_AF-Q08558-F1-model_v2	0.510154	0.291014
OG2126_REF_Scer_AF-Q08645-F1-model_v2	0.695796	0.29134
OG1458_REF_Scer_AF-Q08911-F1-model_v2	0.782075	0.271487
OG3811_REF_Scer_AF-Q08975-F1-model_v2	0.5842	0.273989
OG2901_REF_Scer_AF-Q12001-F1-model_v2	0.665499	0.319593	1
OG3679_REF_Scer_AF-Q12051-F1-model_v2	0.587706	0.303542
OG1394_REF_Scer_AF-Q12069-F1-model_v2	0.728078	0.304361
OG2508_REF_Scer_AF-Q12074-F1-model_v2	0.855275	0.290493
OG1096_REF_Scer_AF-Q12122-F1-model_v2	0.938991	0.269864
OG1115_REF_Scer_AF-Q12166-F1-model_v2	0.772604	0.284058
OG4004_REF_Scer_AF-Q12178-F1-model_v2	0.753382	0.277899
OG1764_REF_Scer_AF-Q12189-F1-model_v2	0.765866	0.261735
OG1390_REF_Scer_AF-Q12198-F1-model_v2	0.544618	0.294384
OG1318_REF_Scer_AF-Q12246-F1-model_v2	0.611024	0.289581
OG2007_REF_Scer_AF-Q12265-F1-model_v2	0.758472	0.278386
OG2741_REF_Scer_AF-Q12320-F1-model_v2	0.706539	0.283517
OG1394_REF_Scer_AF-Q12362-F1-model_v2	0.723105	0.299149
OG3551_REF_Scer_AF-Q12452-F1-model_v2	0.635804	0.292164	1
OG3801_REF_Scer_AF-Q12455-F1-model_v2	0.678856	0.296909
OG4008_REF_Scer_AF-Q12676-F1-model_v2	0.590345	0.277442
OG1589_REF_Scer_AF-Q12680-F1-model_v2	0.801837	0.276166
OG2765_REF_Scer_AF-Q3E840-F1-model_v2	0.700965	0.391744		1
OG2562_REF_Scer_AF-Q99190-F1-model_v2	0.590466	0.324543	1
OG2061_REF_Scer_AF-Q99258-F1-model_v2	0.712952	0.272506
OG3531_REF_Scer_AF-Q99312-F1-model_v2	0.688811	0.299995

## Sheet: A center Histogram
x	CR Core	y	Mean(Average costs) Core
0.36481	0	0.1575	0
0.396663	0.0593467	0.1725	0
0.428516	0.17804	0.1875	0.126024
0.460369	0.118693	0.2025	0
0.492221	0.771507	0.2175	0.126024
0.524074	0.53412	0.2325	0.126024
0.555927	1.36497	0.2475	2.89855
0.58778	2.07713	0.2625	9.07372
0.619633	2.01779	0.2775	18.0214
0.651486	2.37387	0.2925	17.6434
0.683338	2.72995	0.3075	12.4764
0.715191	3.67949	0.3225	4.91493
0.747044	2.78929	0.3375	0.882168
0.778897	3.67949	0.3525	0
0.81075	3.44211	0.3675	0
0.842602	3.26407	0.3825	0.252048
0.874455	1.60236	0.3975	0.126024
0.906308	0.53412	0.4125	0
0.938161	0.17804	0.4275	0
0.970014	0	0.4425	0

## Sheet: A right
	CR Binding site (CSb)	Mean(Aver. costs) Binding site (CSb)	Membrane	< 100 AA
OG4352_REF_Scer_AF-P00127-F1-model_v2	0.111111	0.240972
OG3208_REF_Scer_AF-P00128-F1-model_v2	0.474359	0.275584
OG1145_REF_Scer_AF-P00358-F1-model_v2	0.930789	0.258982
OG1145_REF_Scer_AF-P00359-F1-model_v2	0.923313	0.265474
OG1145_REF_Scer_AF-P00360-F1-model_v2	0.930789	0.258982
OG1979_REF_Scer_AF-P00445-F1-model_v2	0.905093	0.297025
OG3185_REF_Scer_AF-P00447-F1-model_v2	0.914141	0.370869
OG1299_REF_Scer_AF-P00549-F1-model_v2	0.860518	0.249946
OG1424_REF_Scer_AF-P00560-F1-model_v2	0.892927	0.220048
OG2654_REF_Scer_AF-P00572-F1-model_v2	0.855728	0.30473
OG1193_REF_Scer_AF-P00924-F1-model_v2	0.866228	0.191206
OG1193_REF_Scer_AF-P00925-F1-model_v2	0.873699	0.199927
OG2197_REF_Scer_AF-P00942-F1-model_v2	0.753448	0.260301
OG2794_REF_Scer_AF-P00950-F1-model_v2	0.990775	0.251179
OG3702_REF_Scer_AF-P03962-F1-model_v2	0.95768	0.23551
OG3505_REF_Scer_AF-P04037-F1-model_v2	0.867133	0.333272
OG4231_REF_Scer_AF-P04385-F1-model_v2	0.866978	0.246084
OG3994_REF_Scer_AF-P04397-F1-model_v2	0.871127	0.284607
OG1208_REF_Scer_AF-P04806-F1-model_v2	0.961631	0.220725
OG1208_REF_Scer_AF-P04807-F1-model_v2	0.945107	0.209471
OG1767_REF_Scer_AF-P05373-F1-model_v2	0.956345	0.311136
OG1060_REF_Scer_AF-P06169-F1-model_v2	0.843529	0.249833
OG1414_REF_Scer_AF-P06700-F1-model_v2	0.874715	0.294227
OG2841_REF_Scer_AF-P06738-F1-model_v2	1	0.28562
OG2248_REF_Scer_AF-P07143-F1-model_v2	0.859323	0.311779	1
OG1463_REF_Scer_AF-P07149-F1-model_v2	0.930801	0.228807
OG2740_REF_Scer_AF-P07170-F1-model_v2	0.948602	0.250113
OG4150_REF_Scer_AF-P07256-F1-model_v2	0.735294	0.376822
OG1388_REF_Scer_AF-P07342-F1-model_v2	0.888481	0.248538
OG3575_REF_Scer_AF-P08067-F1-model_v2	0.884858	0.253683
OG4360_REF_Scer_AF-P08525-F1-model_v2	0.810127	0.346022	1	1
OG2365_REF_Scer_AF-P08536-F1-model_v2	0.764086	0.271863
OG1629_REF_Scer_AF-P09624-F1-model_v2	0.877798	0.231269
OG1487_REF_Scer_AF-P09938-F1-model_v2	1	0.217741
OG1193_REF_Scer_AF-P0CX10-F1-model_v2	0.829803	0.18093
OG1193_REF_Scer_AF-P0CX11-F1-model_v2	0.867284	0.175411
OG2537_REF_Scer_AF-P11353-F1-model_v2	0.728889	0.431207
OG3214_REF_Scer_AF-P11986-F1-model_v2	0.94177	0.253124
OG4231_REF_Scer_AF-P13045-F1-model_v2	0.76129	0.24411
OG1674_REF_Scer_AF-P13298-F1-model_v2	0.920415	0.286452
OG1667_REF_Scer_AF-P15019-F1-model_v2	0.739704	0.293012
OG1310_REF_Scer_AF-P15202-F1-model_v2	0.826923	0.319698
OG1975_REF_Scer_AF-P15454-F1-model_v2	0.885	0.201823
OG2290_REF_Scer_AF-P15700-F1-model_v2	0.877949	0.250933
OG3001_REF_Scer_AF-P15807-F1-model_v2	0.512456	0.22733
OG1004_REF_Scer_AF-P15938-F1-model_v2	0.784288	0.226646
OG1603_REF_Scer_AF-P16120-F1-model_v2	0.990385	0.2425
OG1060_REF_Scer_AF-P16467-F1-model_v2	0.884873	0.247765
OG2960_REF_Scer_AF-P16622-F1-model_v2	1	0.280482
OG1054_REF_Scer_AF-P16861-F1-model_v2	0.917889	0.270167
OG1054_REF_Scer_AF-P16862-F1-model_v2	0.94279	0.279884
OG1835_REF_Scer_AF-P17505-F1-model_v2	0.790123	0.278943
OG1567_REF_Scer_AF-P17695-F1-model_v2	0.864516	0.254585
OG2871_REF_Scer_AF-P18408-F1-model_v2	0.904048	0.31826
OG1316_REF_Scer_AF-P19097-F1-model_v2	0.548196	0.297523
OG1004_REF_Scer_AF-P20095-F1-model_v2	0.789962	0.228706
OG1070_REF_Scer_AF-P21524-F1-model_v2	0.896114	0.300076
OG1070_REF_Scer_AF-P21672-F1-model_v2	0.880379	0.28686
OG1056_REF_Scer_AF-P21954-F1-model_v2	0.998989	0.237996
OG1631_REF_Scer_AF-P22217-F1-model_v2	0.756923	0.254959
OG4744_REF_Scer_AF-P22289-F1-model_v2	0.703863	0.325188	1	1
OG1631_REF_Scer_AF-P22803-F1-model_v2	0.763077	0.254959
OG1112_REF_Scer_AF-P23254-F1-model_v2	0.903353	0.258523
OG1266_REF_Scer_AF-P23337-F1-model_v2	0.797559	0.294738
OG1650_REF_Scer_AF-P23542-F1-model_v2	0.939568	0.302924
OG1004_REF_Scer_AF-P24384-F1-model_v2	0.80971	0.237999
OG1567_REF_Scer_AF-P25373-F1-model_v2	0.833333	0.255632
OG1603_REF_Scer_AF-P25632-F1-model_v2	0	0.270711
OG1060_REF_Scer_AF-P26263-F1-model_v2	0.896808	0.245488
OG1266_REF_Scer_AF-P27472-F1-model_v2	0.841553	0.284754
OG2453_REF_Scer_AF-P27616-F1-model_v2	0.8355	0.263359
OG1364_REF_Scer_AF-P27796-F1-model_v2	0.705491	0.260059
OG1786_REF_Scer_AF-P28241-F1-model_v2	0.859259	0.250898
OG2677_REF_Scer_AF-P28834-F1-model_v2	0.850694	0.261912
OG1365_REF_Scer_AF-P29509-F1-model_v2	0.932866	0.218859
OG1674_REF_Scer_AF-P30402-F1-model_v2	0.865772	0.31734
OG1810_REF_Scer_AF-P31116-F1-model_v2	0.811475	0.190585
OG3978_REF_Scer_AF-P31373-F1-model_v2	0.97619	0.259375
OG2906_REF_Scer_AF-P32178-F1-model_v2	0.95641	0.299407
OG1537_REF_Scer_AF-P32288-F1-model_v2	0.989796	0.225107
OG5490_REF_Scer_AF-P32340-F1-model_v2	0.769282	0.270371
OG4665_REF_Scer_AF-P32449-F1-model_v2	0.961992	0.287802
OG2186_REF_Scer_AF-P32477-F1-model_v2	0.774718	0.33898	1
OG3319_REF_Scer_AF-P32626-F1-model_v2	0.607362	0.22202
OG2356_REF_Scer_AF-P33312-F1-model_v2	0.623395	0.247178
OG1112_REF_Scer_AF-P33315-F1-model_v2	0.90927	0.262713
OG2357_REF_Scer_AF-P33734-F1-model_v2	0.927512	0.200848
OG3114_REF_Scer_AF-P35202-F1-model_v2	0.840426	0.292271
OG4250_REF_Scer_AF-P35731-F1-model_v2	0.666293	0.232093
OG2573_REF_Scer_AF-P38075-F1-model_v2	0.845501	0.339436
OG4312_REF_Scer_AF-P38115-F1-model_v2	0.770601	0.271878
OG3935_REF_Scer_AF-P38169-F1-model_v2	0.824419	0.258773	1
OG1488_REF_Scer_AF-P38720-F1-model_v2	1	0.255128
OG1365_REF_Scer_AF-P38816-F1-model_v2	0.928893	0.223346
OG3074_REF_Scer_AF-P38913-F1-model_v2	0.800377	0.355177
OG1451_REF_Scer_AF-P38998-F1-model_v2	0.963466	0.294616
OG3241_REF_Scer_AF-P40363-F1-model_v2	0.246575	0.371677
OG1004_REF_Scer_AF-P40459-F1-model_v2	0.845036	0.321448
OG1933_REF_Scer_AF-P40545-F1-model_v2	0.953421	0.246097
OG1180_REF_Scer_AF-P41903-F1-model_v2	0.405	0.245339
OG1684_REF_Scer_AF-P41921-F1-model_v2	0.750394	0.254875
OG1056_REF_Scer_AF-P41939-F1-model_v2	0.997581	0.233943
OG1193_REF_Scer_AF-P42222-F1-model_v2	0.867284	0.175411
OG3336_REF_Scer_AF-P43567-F1-model_v2	0.96696	0.274952
OG2845_REF_Scer_AF-P43577-F1-model_v2	0.723944	0.286141
OG1822_REF_Scer_AF-P43616-F1-model_v2	1	0.264354
OG3509_REF_Scer_AF-P43619-F1-model_v2	0.993878	0.235824
OG4102_REF_Scer_AF-P47096-F1-model_v2	0.850962	0.318658
OG1630_REF_Scer_AF-P50264-F1-model_v2	0.677651	0.271768
OG4010_REF_Scer_AF-P50861-F1-model_v2	0.937824	0.338443
OG1060_REF_Scer_AF-P50873-F1-model_v2	0.583333	0.289354
OG1299_REF_Scer_AF-P52489-F1-model_v2	0.819196	0.250015
OG1055_REF_Scer_AF-P52910-F1-model_v2	0.946695	0.269859
OG1377_REF_Scer_AF-P53090-F1-model_v2	0.794743	0.311635
OG1004_REF_Scer_AF-P53131-F1-model_v2	0.821292	0.227898
OG3488_REF_Scer_AF-P53184-F1-model_v2	0.804878	0.218708
OG1667_REF_Scer_AF-P53228-F1-model_v2	0.704844	0.295211
OG1488_REF_Scer_AF-P53319-F1-model_v2	1	0.245166
OG1414_REF_Scer_AF-P53685-F1-model_v2	0.88283	0.300345
OG2380_REF_Scer_AF-P53848-F1-model_v2	0.88935	0.292038
OG1056_REF_Scer_AF-P53982-F1-model_v2	0.997633	0.230107
OG1055_REF_Scer_AF-Q01574-F1-model_v2	0.97076	0.299378
OG2074_REF_Scer_AF-Q02046-F1-model_v2	0.784	0.288034
OG3394_REF_Scer_AF-Q03266-F1-model_v2	0.772031	0.292051
OG4463_REF_Scer_AF-Q04066-F1-model_v2	0.161677	0.25305
OG4398_REF_Scer_AF-Q04178-F1-model_v2	0.854406	0.27966
OG1807_REF_Scer_AF-Q05871-F1-model_v2	0.549738	0.326008
OG4396_REF_Scer_AF-Q06549-F1-model_v2	0.982456	0.303325
OG1060_REF_Scer_AF-Q07471-F1-model_v2	0.611434	0.240838
OG2031_REF_Scer_AF-Q08220-F1-model_v2	0.930476	0.250858
OG1807_REF_Scer_AF-Q08558-F1-model_v2	0.509496	0.306125
OG3679_REF_Scer_AF-Q12051-F1-model_v2	0.768374	0.295163
OG4004_REF_Scer_AF-Q12178-F1-model_v2	0.789946	0.293075
OG2765_REF_Scer_AF-Q3E840-F1-model_v2	0.958333	0.32124		1

## Sheet: A right histogram
x	CR Binding site (CSb)	y	Mean(Aver. costs) Binding site (CSb)
-0.0225	0.135685	0.1575	0
0.0325	0	0.1725	0.995025
0.0875	0.135685	0.1875	1.49254
0.1425	0.135685	0.2025	1.99005
0.1975	0	0.2175	3.48259
0.2525	0.135685	0.2325	6.96517
0.3075	0	0.2475	13.4328
0.3625	0	0.2625	7.46269
0.4175	0.135685	0.2775	6.96517
0.4725	0.135685	0.2925	10.4478
0.5275	0.542741	0.3075	4.47761
0.5825	0.27137	0.3225	3.9801
0.6375	0.27137	0.3375	1.99005
0.6925	0.678426	0.3525	0.995025
0.7475	2.03528	0.3675	0.995025
0.8025	2.30665	0.3825	0.497512
0.8575	4.20624	0.3975	0
0.9125	2.98507	0.4125	0
0.9675	2.84939	0.4275	0.497512
1.0225	1.22117	0.4425	0

## Sheet: B
	Median	MAD	Correlation
Pro	0.0459207	0.00648037	-0.0266704
Gly	0.0665547	0.0110547	0.331593
Ala	0.0719377	0.0118054	0.360279
Val	0.0687167	0.00762976	0.0820086
Leu	0.0929341	0.00895151	-0.359102
ILe	0.0653481	0.00601649	-0.0914796
Met	0.0193526	0.00371077	0.0618872
Trp	0.0105308	0.00393961	-0.146701
Phe	0.0419934	0.00678711	-0.27455
Tyr	0.0351127	0.00661596	-0.216429
Ser	0.0715694	0.00866238	-0.288266
Thr	0.0553922	0.00573908	-0.0357763
Cys	0.0123553	0.00379786	-0.0894341
Gln	0.0332068	0.00401898	-0.0571204
Asn	0.0457057	0.00625521	-0.211575
Glu	0.0630796	0.00704919	0.173038
Asp	0.0582145	0.00719332	0.107774
Lys	0.06632	0.0072836	0.124729
Arg	0.0405331	0.00686263	0.126514
His	0.0225871	0.00413789	-0.0696319

## Sheet: B raw data
	rel. PRO content COMPLETE [FULL]	rel. GLY content COMPLETE [FULL]	rel. ALA content COMPLETE [FULL]	rel. VAL content COMPLETE [FULL]	rel. LEU content COMPLETE [FULL]	rel. ILE content COMPLETE [FULL]	rel. MET content COMPLETE [FULL]	rel. TRP content COMPLETE [FULL]	rel. PHE content COMPLETE [FULL]	rel. TYR content COMPLETE [FULL]	rel. SER content COMPLETE [FULL]	rel. THR content COMPLETE [FULL]	rel. CYS content COMPLETE [FULL]	rel. GLN content COMPLETE [FULL]	rel. ASN content COMPLETE [FULL]	rel. GLU content COMPLETE [FULL]	rel. ASP content COMPLETE [FULL]	rel. LYS content COMPLETE [FULL]	rel. ARG content COMPLETE [FULL]	rel. HIS content COMPLETE [FULL]
OG4352_REF_Scer_AF-P00127-F1-model_v2	0.0477696	0.024236	0.0688444	0.0516333	0.0565508	0.0214261	0.0108887	0.00105374	0.0389884	0.0231823	0.0386372	0.0417984	0.0344222	0.027046	0.0165086	0.254303	0.11837	0.0635757	0.0224798	0.0382859
OG3208_REF_Scer_AF-P00128-F1-model_v2	0.0580889	0.0217833	0.0961371	0.0537322	0.127215	0.0673831	0.0214929	0.00348533	0.0336915	0.0479233	0.0560558	0.0476329	0.00464711	0.0386291	0.031368	0.0903282	0.0485042	0.0723207	0.0563462	0.0232356
OG1016_REF_Scer_AF-P00330-F1-model_v2	0.044974	0.112309	0.098926	0.10031	0.0755999	0.0622588	0.0143061	0.0121665	0.027899	0.0347374	0.0628042	0.048582	0.0226129	0.027857	0.0335207	0.0555462	0.0470717	0.0722437	0.0255076	0.0207669
OG1016_REF_Scer_AF-P00331-F1-model_v2	0.044974	0.112309	0.098926	0.10031	0.0755999	0.0622588	0.0143061	0.0121665	0.027899	0.0347374	0.0628042	0.048582	0.0226129	0.027857	0.0335207	0.0555462	0.0470717	0.0722437	0.0255076	0.0207669
OG1145_REF_Scer_AF-P00358-F1-model_v2	0.0377811	0.0861903	0.0947614	0.106144	0.0623286	0.0700082	0.0174849	0.00939386	0.0322957	0.0329813	0.0735738	0.0749451	0.00699397	0.0147422	0.0394953	0.0437466	0.0707625	0.0763851	0.0307872	0.0191991
OG1145_REF_Scer_AF-P00359-F1-model_v2	0.0377811	0.0861903	0.0947614	0.106144	0.0623286	0.0700082	0.0174849	0.00939386	0.0322957	0.0329813	0.0735738	0.0749451	0.00699397	0.0147422	0.0394953	0.0437466	0.0707625	0.0763851	0.0307872	0.0191991
OG1145_REF_Scer_AF-P00360-F1-model_v2	0.0377811	0.0861903	0.0947614	0.106144	0.0623286	0.0700082	0.0174849	0.00939386	0.0322957	0.0329813	0.0735738	0.0749451	0.00699397	0.0147422	0.0394953	0.0437466	0.0707625	0.0763851	0.0307872	0.0191991
OG4316_REF_Scer_AF-P00424-F1-model_v2	0.0603989	0.0621083	0.0940171	0.0498575	0.0834758	0.0564103	0.0185185	0.0339031	0.031339	0.02849	0.0843305	0.0549858	0.0022792	0.051567	0.0358974	0.0737892	0.0330484	0.0723647	0.0626781	0.0105413
OG4316_REF_Scer_AF-P00425-F1-model_v2	0.0603989	0.0621083	0.0940171	0.0498575	0.0834758	0.0564103	0.0185185	0.0339031	0.031339	0.02849	0.0843305	0.0549858	0.0022792	0.051567	0.0358974	0.0737892	0.0330484	0.0723647	0.0626781	0.0105413
OG2714_REF_Scer_AF-P00427-F1-model_v2	0.0415004	0.0202181	0.100825	0.0803405	0.0984304	0.0356478	0.0111732	0.000532056	0.0619846	0.0433626	0.0614525	0.0444267	0.00904496	0.0348497	0.0420325	0.11519	0.047087	0.0540037	0.0830008	0.0148976
OG1979_REF_Scer_AF-P00445-F1-model_v2	0.0402566	0.148861	0.0771953	0.0889184	0.0510949	0.0513161	0.00840522	0.00508737	0.0373811	0.00552975	0.0690113	0.0763106	0.0130502	0.0194647	0.0619332	0.0468923	0.0679053	0.0533068	0.0327361	0.045344
OG3185_REF_Scer_AF-P00447-F1-model_v2	0.0339992	0.0756819	0.101229	0.053592	0.08471	0.0606992	0.00787553	0.0267	0.0363043	0.0462927	0.0601229	0.0551287	0.00307338	0.0553208	0.0706877	0.0543604	0.0403381	0.0745294	0.0267	0.0326546
OG3837_REF_Scer_AF-P00498-F1-model_v2	0.0398036	0.0665547	0.0799948	0.0864564	0.107004	0.073404	0.020031	0.00361851	0.0297234	0.0197726	0.0696562	0.0544068	0.0189972	0.0320496	0.0343758	0.0647454	0.0675885	0.069527	0.0492375	0.0130525
OG1299_REF_Scer_AF-P00549-F1-model_v2	0.0448216	0.0688955	0.082201	0.0851328	0.0724474	0.0823138	0.0263855	0.00654	0.0275695	0.0302193	0.0608333	0.0687828	0.0134183	0.0281333	0.0509105	0.0590291	0.0617917	0.0641597	0.04905	0.0173648
OG1424_REF_Scer_AF-P00560-F1-model_v2	0.0401166	0.0900063	0.0996217	0.0922919	0.0989124	0.0537516	0.0121375	0.00465006	0.0461066	0.0154477	0.0627364	0.0455549	0.00496532	0.0193884	0.0437421	0.0642339	0.0665195	0.0975725	0.0275063	0.0147383
OG2654_REF_Scer_AF-P00572-F1-model_v2	0.0307181	0.0626101	0.0557621	0.0545881	0.112502	0.0727842	0.0156525	0.0140873	0.0457836	0.0316963	0.0696537	0.0469575	0.00978282	0.0463706	0.0493054	0.070045	0.0725885	0.0712189	0.0532185	0.0146742
OG5441_REF_Scer_AF-P00724-F1-model_v2	0.0490111	0.0654206	0.05401	0.0655292	0.0733536	0.0452076	0.0157574	0.0260813	0.061617	0.0537927	0.0946533	0.074875	0.00499891	0.0358618	0.0766138	0.0496631	0.0668333	0.041404	0.0264073	0.0189089
OG2936_REF_Scer_AF-P00812-F1-model_v2	0.0581611	0.0911307	0.0807987	0.0753425	0.0980961	0.0641978	0.0210123	0.010332	0.0269329	0.0268168	0.059322	0.0550267	0.0184583	0.0220571	0.0372649	0.0635013	0.0694219	0.0586255	0.0340144	0.0294869
OG2113_REF_Scer_AF-P00815-F1-model_v2	0.0447086	0.0620513	0.0930536	0.0889044	0.0969697	0.0591608	0.015711	0.00405594	0.0339394	0.0289044	0.0806993	0.05669	0.0142657	0.0382284	0.0367366	0.069324	0.0587879	0.0700233	0.0312821	0.0165035
OG1416_REF_Scer_AF-P00890-F1-model_v2	0.0519795	0.0772727	0.0852639	0.0642962	0.121408	0.0445015	0.0129765	0.0128299	0.0381965	0.0418622	0.073827	0.0489003	0.00109971	0.0303519	0.0346041	0.0754399	0.0402493	0.0719941	0.0461144	0.0268328
OG2028_REF_Scer_AF-P00899-F1-model_v2	0.0545137	0.0592486	0.0640459	0.0689054	0.0880319	0.0712105	0.0224908	0.00398729	0.0369447	0.0425519	0.065105	0.0561336	0.0114012	0.0393745	0.0494673	0.0656657	0.0656034	0.0640459	0.0469753	0.0242976
OG3874_REF_Scer_AF-P00912-F1-model_v2	0.0416956	0.0846074	0.0745309	0.0901668	0.0945101	0.0681028	0.0147672	0.0112926	0.0333565	0.0156359	0.0689715	0.0410007	0.0144197	0.0410007	0.0482974	0.0632384	0.0660181	0.0651494	0.0463864	0.016852
OG1193_REF_Scer_AF-P00924-F1-model_v2	0.0376224	0.0856096	0.116761	0.0687167	0.0918513	0.0638493	0.012369	0.0114528	0.0325259	0.0291473	0.0705492	0.0459257	0.00303499	0.0279448	0.045353	0.0645364	0.0663116	0.0776499	0.0300636	0.0187253
OG1193_REF_Scer_AF-P00925-F1-model_v2	0.0376224	0.0856096	0.116761	0.0687167	0.0918513	0.0638493	0.012369	0.0114528	0.0325259	0.0291473	0.0705492	0.0459257	0.00303499	0.0279448	0.045353	0.0645364	0.0663116	0.0776499	0.0300636	0.0187253
OG1788_REF_Scer_AF-P00927-F1-model_v2	0.0464304	0.0708841	0.0771723	0.0853659	0.0900661	0.0594512	0.0188008	0.00412856	0.0452871	0.0344893	0.0752668	0.0513211	0.0113694	0.0316311	0.0422383	0.0629446	0.0552591	0.0597688	0.0534807	0.0246443
OG1724_REF_Scer_AF-P00931-F1-model_v2	0.0458849	0.0974037	0.096184	0.0845676	0.0841029	0.0553523	0.0162049	0.0071441	0.0419934	0.0260208	0.0605797	0.0640065	0.0102225	0.035372	0.0327583	0.066504	0.0511704	0.0570947	0.0427484	0.0246849
OG3108_REF_Scer_AF-P00937-F1-model_v2	0.0415055	0.0705801	0.0676796	0.0774862	0.0970304	0.0734116	0.0200276	0.00635359	0.0338398	0.030663	0.0764503	0.0530387	0.0112569	0.0352901	0.0479282	0.0712017	0.0555939	0.0668508	0.0410912	0.022721
OG2197_REF_Scer_AF-P00942-F1-model_v2	0.0304808	0.0815684	0.100458	0.092158	0.0734116	0.0729823	0.00701202	0.0128792	0.0387808	0.0221809	0.064253	0.053091	0.00944476	0.0331998	0.04751	0.0709788	0.0602461	0.0794219	0.0352032	0.0147396
OG2794_REF_Scer_AF-P00950-F1-model_v2	0.0535385	0.0547224	0.0943173	0.0578795	0.116548	0.0561694	0.00907656	0.0199947	0.0238095	0.0338069	0.0581426	0.0461721	0.00157853	0.0345962	0.0423573	0.069587	0.0724809	0.0814259	0.0528808	0.0209155
OG3702_REF_Scer_AF-P03962-F1-model_v2	0.0278105	0.0956445	0.0804885	0.0660683	0.0909358	0.0610653	0.0211889	0.010153	0.035462	0.0304591	0.059741	0.0610653	0.0100059	0.0363449	0.0270747	0.0670983	0.0718069	0.0756327	0.0535609	0.0183932
OG1032_REF_Scer_AF-P03965-F1-model_v2	0.0443153	0.0637709	0.0864352	0.0818753	0.0923799	0.066777	0.01726	0.00773492	0.0412079	0.0332365	0.0767412	0.0504627	0.00884956	0.031041	0.0479295	0.0704249	0.0580288	0.0614402	0.0427616	0.0173276
OG3505_REF_Scer_AF-P04037-F1-model_v2	0.0612489	0.0884374	0.0726023	0.0726023	0.0926203	0.0406334	0.0227069	0.0125486	0.0277861	0.0262922	0.0758889	0.0696146	0.0182253	0.02928	0.0215118	0.0669256	0.0627428	0.0495967	0.0618464	0.0268898
OG4751_REF_Scer_AF-P04039-F1-model_v2	0.05839	0.0725624	0.0884354	0.074263	0.0617914	0.0595238	0.0198413	0.0102041	0.118481	0.037415	0.0810658	0.0362812	0.00793651	0.0368481	0.0357143	0.0164399	0.00566893	0.0663265	0.0759637	0.0368481
OG1819_REF_Scer_AF-P04046-F1-model_v2	0.0384615	0.0798762	0.0805794	0.0774856	0.0824075	0.0628604	0.023766	0.00098439	0.0419069	0.0445788	0.0622978	0.0405006	0.0196878	0.0323443	0.0547743	0.0591337	0.0648995	0.0485164	0.064126	0.0208128
OG3043_REF_Scer_AF-P04161-F1-model_v2	0.0454305	0.0751893	0.090685	0.0704349	0.101074	0.0970241	0.0149674	0.00950872	0.0160239	0.0213066	0.060398	0.0433175	0.0112696	0.034337	0.0360979	0.082761	0.0478958	0.078535	0.0348653	0.0288783
OG2930_REF_Scer_AF-P04173-F1-model_v2	0.0565676	0.0755513	0.0976989	0.0778523	0.117833	0.0626079	0.0185043	0.00910834	0.0255992	0.0150527	0.0759348	0.0501438	0.00805369	0.0256951	0.040652	0.0674017	0.0568552	0.0644295	0.0375839	0.0168744
OG4231_REF_Scer_AF-P04385-F1-model_v2	0.0421742	0.0653045	0.0750964	0.0781033	0.0950655	0.0553585	0.0189668	0.00585968	0.0481881	0.0371627	0.0827294	0.0545104	0.0208173	0.0309946	0.0527371	0.0650732	0.0535081	0.061835	0.0359291	0.020586
OG3994_REF_Scer_AF-P04397-F1-model_v2	0.0457407	0.0804308	0.0615471	0.0747657	0.0842775	0.0635054	0.010421	0.0107008	0.0434326	0.0466499	0.062736	0.0652539	0.0138481	0.0221709	0.0660932	0.062736	0.060498	0.0635753	0.0384669	0.0231501
OG1208_REF_Scer_AF-P04806-F1-model_v2	0.0547288	0.083936	0.069541	0.0623088	0.0956189	0.0689847	0.0224618	0.00897079	0.0403338	0.0326843	0.0517385	0.0602225	0.012726	0.032267	0.0362309	0.0714882	0.0671071	0.0711405	0.0404729	0.0170376
OG1208_REF_Scer_AF-P04807-F1-model_v2	0.0547288	0.083936	0.069541	0.0623088	0.0956189	0.0689847	0.0224618	0.00897079	0.0403338	0.0326843	0.0517385	0.0602225	0.012726	0.032267	0.0362309	0.0714882	0.0671071	0.0711405	0.0404729	0.0170376
OG1617_REF_Scer_AF-P05150-F1-model_v2	0.0283801	0.048682	0.0864158	0.0710034	0.0848214	0.0729167	0.0264668	0.00616497	0.049426	0.0196641	0.0836522	0.0539966	0.0149872	0.0351828	0.0521896	0.0674957	0.0613308	0.0745111	0.0352891	0.0274235
OG1767_REF_Scer_AF-P05373-F1-model_v2	0.0541995	0.0758237	0.094942	0.0593039	0.0933643	0.0696056	0.0214385	0.00668213	0.0405568	0.0397216	0.0648724	0.0359165	0.0213457	0.024594	0.038051	0.0559629	0.0668213	0.0599536	0.0515081	0.0253364
OG3877_REF_Scer_AF-P05374-F1-model_v2	0.0323964	0.0516944	0.0424649	0.0661912	0.10805	0.0790565	0.017853	0.0237729	0.0682422	0.0489442	0.0833916	0.0580338	0.010255	0.0299259	0.0581737	0.0486645	0.0495968	0.0656785	0.0341211	0.0234932
OG2645_REF_Scer_AF-P05375-F1-model_v2	0.0334799	0.0733852	0.082347	0.059858	0.12073	0.0688197	0.0278999	0.0109909	0.0772743	0.0600271	0.0615489	0.0620561	0.0126818	0.0278999	0.0421035	0.0385526	0.0407508	0.0547853	0.0331417	0.0116672
OG1813_REF_Scer_AF-P05694-F1-model_v2	0.0517683	0.0529332	0.0825684	0.0828014	0.0907227	0.0586646	0.0109501	0.0126276	0.0468757	0.0321979	0.0662131	0.0504636	0.00396067	0.0388146	0.0389544	0.073156	0.0664927	0.0788873	0.0453847	0.0155631
OG1944_REF_Scer_AF-P06106-F1-model_v2	0.0492277	0.0928552	0.0976425	0.0712673	0.0859904	0.0578087	0.0058712	0.00785837	0.0572667	0.0395628	0.0663897	0.0535634	0.0020775	0.032969	0.0449824	0.0577184	0.0550086	0.0602475	0.0279108	0.033782
OG5404_REF_Scer_AF-P06115-F1-model_v2	0.0638986	0.0712715	0.0569137	0.0545854	0.0679084	0.0483767	0.0168154	0.0116414	0.0579485	0.0491528	0.0659682	0.0579485	0.00918381	0.0490234	0.0593714	0.0620877	0.0580779	0.0580779	0.0482473	0.0335015
OG1569_REF_Scer_AF-P06168-F1-model_v2	0.0371464	0.0864662	0.0872718	0.0687433	0.0826173	0.0443967	0.0216613	0.0174544	0.0383101	0.0414429	0.0694594	0.0602399	0.0056391	0.0299857	0.0450233	0.0767096	0.0459184	0.0639993	0.0644468	0.0130684
OG1060_REF_Scer_AF-P06169-F1-model_v2	0.0483353	0.0705545	0.0756136	0.0788952	0.0970807	0.0659397	0.0189034	0.0117591	0.0422848	0.0325767	0.0705203	0.0650509	0.0100157	0.0359951	0.0526424	0.0577357	0.0529842	0.0547617	0.0352772	0.0230738
OG3856_REF_Scer_AF-P06174-F1-model_v2	0.0500684	0.0512996	0.0525308	0.0642955	0.106977	0.0823529	0.0125855	0.00492476	0.046238	0.0309166	0.0701778	0.0647059	0.0120383	0.0392613	0.048974	0.0703146	0.0588235	0.069357	0.0425445	0.0216142
OG3196_REF_Scer_AF-P06197-F1-model_v2	0.0313943	0.0454294	0.0823638	0.0710988	0.129825	0.0602031	0.0352724	0.0138504	0.0590951	0.0602031	0.076639	0.0657433	0.0251154	0.0354571	0.0373038	0.0210526	0.0374885	0.0502308	0.0378578	0.0243767
OG1115_REF_Scer_AF-P06208-F1-model_v2	0.0496393	0.0605003	0.0753215	0.0746942	0.0784191	0.059873	0.0141154	0.0121157	0.042111	0.0311716	0.0824577	0.0530505	0.0151349	0.0383469	0.0495216	0.0702243	0.0606572	0.0655976	0.0479141	0.0191343
OG2655_REF_Scer_AF-P06633-F1-model_v2	0.0274863	0.0804598	0.0957854	0.0626353	0.0921206	0.0797934	0.0203232	0.00533067	0.0391471	0.0129935	0.0796269	0.0543062	0.0158254	0.0263202	0.0308179	0.0614693	0.0606363	0.0576378	0.0469765	0.0503082
OG1414_REF_Scer_AF-P06700-F1-model_v2	0.0560479	0.0546108	0.0523353	0.058024	0.0929341	0.0629341	0.0173653	0.0042515	0.041497	0.0315569	0.0839521	0.0507186	0.018982	0.0356886	0.0552695	0.07	0.0802395	0.0710778	0.0379641	0.0245509
OG2841_REF_Scer_AF-P06738-F1-model_v2	0.0394464	0.0595077	0.0633847	0.0636101	0.0899829	0.0720404	0.0142007	0.018213	0.0490037	0.0407538	0.061897	0.048643	0.00545487	0.0398972	0.0593725	0.074024	0.0642413	0.0674421	0.0464791	0.0224056
OG2129_REF_Scer_AF-P06785-F1-model_v2	0.057396	0.0740286	0.0464894	0.0482618	0.0936605	0.0571234	0.0284935	0.0133606	0.0557601	0.0414451	0.0474438	0.0501704	0.0229039	0.0399455	0.0350375	0.0576687	0.0800273	0.068439	0.0542604	0.0280845
OG2248_REF_Scer_AF-P07143-F1-model_v2	0.0715797	0.0756878	0.117266	0.0606249	0.0775551	0.0358521	0.0219096	0.0185485	0.0392132	0.0466824	0.0673472	0.0527823	0.00995892	0.0237769	0.0339848	0.0556455	0.055023	0.0540271	0.0536537	0.0288809
OG1463_REF_Scer_AF-P07149-F1-model_v2	0.0522417	0.0658743	0.068123	0.076174	0.0912924	0.064509	0.0186721	0.0111229	0.0482462	0.033429	0.0730219	0.063224	0.0066055	0.0359186	0.0443713	0.0685647	0.0541089	0.0650109	0.038348	0.0211416
OG2740_REF_Scer_AF-P07170-F1-model_v2	0.0586254	0.0725547	0.0760753	0.062146	0.0996479	0.0601561	0.0324506	0.00795959	0.0202051	0.0169907	0.0566355	0.0494413	0.013317	0.0466861	0.033369	0.0645951	0.0714832	0.0947497	0.0422471	0.0206643
OG2238_REF_Scer_AF-P07172-F1-model_v2	0.0518682	0.0612813	0.0656997	0.0696379	0.114302	0.075401	0.0186341	0.00336183	0.0309288	0.0339064	0.0657958	0.0556143	0.0205552	0.0288157	0.0611853	0.0656037	0.0590721	0.0663721	0.0433196	0.0086447
OG1825_REF_Scer_AF-P07244-F1-model_v2	0.0463488	0.0995623	0.0881364	0.0887814	0.0881364	0.0679106	0.0193504	0.00580511	0.03824	0.0270905	0.0561622	0.0575904	0.00727943	0.0272287	0.0460723	0.0607694	0.0628887	0.0689242	0.0265377	0.017185
OG1052_REF_Scer_AF-P07245-F1-model_v2	0.052401	0.0840595	0.0938862	0.0802355	0.0855891	0.0711736	0.0209048	0.00305924	0.0324465	0.0208584	0.058844	0.0583341	0.0114026	0.0310327	0.0430379	0.0627607	0.0541856	0.0736071	0.0420182	0.0201632
OG1016_REF_Scer_AF-P07246-F1-model_v2	0.044974	0.112309	0.098926	0.10031	0.0755999	0.0622588	0.0143061	0.0121665	0.027899	0.0347374	0.0628042	0.048582	0.0226129	0.027857	0.0335207	0.0555462	0.0470717	0.0722437	0.0255076	0.0207669
OG4118_REF_Scer_AF-P07255-F1-model_v2	0.0250678	0.0894309	0.130081	0.0528455	0.0616531	0.0968835	0.0318428	0.0426829	0.0392954	0.0433604	0.0325203	0.0542005	0.00474255	0.0277778	0.0210027	0.0569106	0.0291328	0.0914634	0.050813	0.0182927
OG4150_REF_Scer_AF-P07256-F1-model_v2	0.0280115	0.0577271	0.108851	0.0690169	0.0971349	0.0509106	0.0124614	0.01342	0.0391948	0.0266269	0.10704	0.0650762	0.0013846	0.034402	0.0567686	0.0612419	0.0487805	0.0613484	0.0375972	0.0230056
OG2006_REF_Scer_AF-P07257-F1-model_v2	0.0374352	0.0611033	0.124092	0.0863744	0.108062	0.0391325	0.0038661	0.000942951	0.0438472	0.0353607	0.110797	0.058463	0.00141443	0.0231023	0.0413013	0.058463	0.0459217	0.0687412	0.0369637	0.0146157
OG2721_REF_Scer_AF-P07258-F1-model_v2	0.0529147	0.0734003	0.0725303	0.0722139	0.0832872	0.0597959	0.0133671	0.00767223	0.0487226	0.0383611	0.081468	0.0635925	0.0175591	0.0363838	0.049909	0.049909	0.054022	0.0554457	0.0388357	0.0306098
OG1032_REF_Scer_AF-P07259-F1-model_v2	0.0443153	0.0637709	0.0864352	0.0818753	0.0923799	0.066777	0.01726	0.00773492	0.0412079	0.0332365	0.0767412	0.0504627	0.00884956	0.031041	0.0479295	0.0704249	0.0580288	0.0614402	0.0427616	0.0173276
OG1892_REF_Scer_AF-P07262-F1-model_v2	0.0342865	0.10358	0.0893179	0.0785853	0.0704459	0.0592811	0.0185839	0.0133257	0.0455953	0.0349348	0.0757761	0.0435064	0.0133977	0.0394007	0.0485486	0.0746236	0.0405532	0.0673486	0.037672	0.0112368
OG1422_REF_Scer_AF-P07264-F1-model_v2	0.0506609	0.0801126	0.0807659	0.0649847	0.0714178	0.0725235	0.021159	0.00899633	0.0429713	0.0201035	0.0614666	0.0644821	0.0140725	0.0320149	0.0364377	0.0689049	0.069508	0.0731769	0.0428708	0.0233704
OG1595_REF_Scer_AF-P07275-F1-model_v2	0.046477	0.0694886	0.0937318	0.0711091	0.0772023	0.0559409	0.0133532	0.0103714	0.0547093	0.0441434	0.0738964	0.0578855	0.00758411	0.0384391	0.057367	0.0573021	0.0492643	0.0641732	0.0398004	0.0177611
OG2678_REF_Scer_AF-P07277-F1-model_v2	0.0474168	0.0749865	0.0780755	0.0641748	0.115916	0.0630164	0.0173759	0.01058	0.0417793	0.0248668	0.086107	0.0624759	0.0176848	0.0280331	0.0449456	0.0606224	0.0503514	0.0552938	0.0311221	0.0251757
OG2347_REF_Scer_AF-P07283-F1-model_v2	0.0332066	0.079725	0.042715	0.060708	0.089526	0.0612932	0.0136044	0.00980105	0.0738736	0.0373025	0.0570509	0.057636	0.00804564	0.0361322	0.0419836	0.0822118	0.0725571	0.0750439	0.0492978	0.0182855
OG3065_REF_Scer_AF-P07285-F1-model_v2	0.0502321	0.0722377	0.0903435	0.0723305	0.114113	0.0637883	0.0143918	0.0084494	0.0346332	0.0228412	0.0840297	0.0576602	0.0100279	0.0287837	0.0458682	0.0599814	0.0527391	0.0604457	0.0312906	0.0258124
OG2265_REF_Scer_AF-P07286-F1-model_v2	0.0536086	0.0689253	0.0617664	0.0792475	0.144011	0.0899858	0.027387	0.0132357	0.0773329	0.0410389	0.0673437	0.0415383	0.0168984	0.0202281	0.0399567	0.0269708	0.036294	0.0427037	0.0312994	0.0202281
OG1388_REF_Scer_AF-P07342-F1-model_v2	0.0598623	0.0768474	0.100254	0.0753974	0.0787116	0.0617783	0.0306043	0.0101497	0.0364559	0.0195226	0.059914	0.0625032	0.00564445	0.0424111	0.0421521	0.0607426	0.0470198	0.0621407	0.0452592	0.0226296
OG1714_REF_Scer_AF-P07702-F1-model_v2	0.0507711	0.0697509	0.0678529	0.0749703	0.103677	0.0595492	0.0142349	0.0116251	0.0400949	0.0351127	0.0702254	0.0626335	0.00711744	0.0303677	0.0507711	0.056465	0.0688019	0.0633452	0.0434164	0.0192171
OG4379_REF_Scer_AF-P07807-F1-model_v2	0.064176	0.0552372	0.0554664	0.0625716	0.0953472	0.064176	0.0222324	0.0176484	0.0433188	0.0327756	0.0717396	0.0646344	0.009168	0.0382764	0.04584	0.0673848	0.0547788	0.0644052	0.0552372	0.0155856
OG1685_REF_Scer_AF-P07991-F1-model_v2	0.0520656	0.0804565	0.0919638	0.0755518	0.102811	0.0674401	0.0166006	0.00716846	0.0312205	0.0307489	0.065648	0.0424448	0.0167893	0.0242407	0.0401811	0.0749859	0.0452745	0.0660253	0.0364082	0.0319751
OG1012_REF_Scer_AF-P08004-F1-model_v2	0.0476417	0.0543724	0.0622079	0.0638905	0.0879578	0.0602533	0.0226566	0.0134274	0.0584176	0.0488655	0.0838956	0.0553922	0.0132914	0.0384975	0.0629217	0.0531316	0.0551542	0.0522648	0.0452452	0.020515
OG1564_REF_Scer_AF-P08019-F1-model_v2	0.0431516	0.062766	0.0580452	0.052859	0.102793	0.0682846	0.0170213	0.0198803	0.0565824	0.0476064	0.0834441	0.0494681	0.00551862	0.0371011	0.0651596	0.0523936	0.0690824	0.0427527	0.0422207	0.0238697
OG3575_REF_Scer_AF-P08067-F1-model_v2	0.0598674	0.0835275	0.0842445	0.0733106	0.0810181	0.0530561	0.0256318	0.0134433	0.035311	0.0267073	0.0930274	0.0512637	0.0181036	0.0283205	0.0333393	0.0507259	0.0582542	0.0573579	0.0510844	0.0224054
OG1218_REF_Scer_AF-P08417-F1-model_v2	0.0442058	0.078047	0.0949051	0.0652473	0.0939685	0.0635614	0.0233516	0.00455794	0.0410839	0.0154221	0.0736139	0.0598776	0.0098027	0.0421454	0.0575674	0.0690559	0.0357767	0.0673701	0.036526	0.0239136
OG4707_REF_Scer_AF-P08431-F1-model_v2	0.0655643	0.038821	0.0569375	0.0603882	0.0951833	0.0378145	0.0222861	0.0178289	0.049317	0.0428469	0.0629763	0.0543494	0.0211359	0.0471603	0.0516175	0.0744788	0.053918	0.0695902	0.0431344	0.0346513
OG3445_REF_Scer_AF-P08432-F1-model_v2	0.0415263	0.0620416	0.0741328	0.070664	0.0910803	0.0549058	0.0170466	0.00713578	0.054113	0.041328	0.0796829	0.0496531	0.0268583	0.0299306	0.0557978	0.0593657	0.0653122	0.0565907	0.0371655	0.025669
OG2956_REF_Scer_AF-P08456-F1-model_v2	0.0520723	0.0646728	0.0654319	0.0575376	0.115075	0.063762	0.0242903	0.00834978	0.0821315	0.0245939	0.100501	0.0505541	0.0153332	0.0262639	0.0376499	0.036739	0.0554122	0.044937	0.0505541	0.0241385
OG3006_REF_Scer_AF-P08465-F1-model_v2	0.049887	0.064175	0.0662738	0.0558605	0.0852438	0.0593316	0.0154181	0.0159832	0.041411	0.0345496	0.105344	0.0537617	0.016629	0.037617	0.0529545	0.0664353	0.0577979	0.0495641	0.0489183	0.0228447
OG2156_REF_Scer_AF-P08524-F1-model_v2	0.0281497	0.0495553	0.0635324	0.0592317	0.112697	0.0675398	0.0188642	0.0122178	0.0484801	0.0576679	0.0515101	0.0383149	0.0144658	0.0436907	0.0441795	0.0754569	0.0791711	0.0896296	0.0321572	0.0134884
OG4360_REF_Scer_AF-P08525-F1-model_v2	0.0534079	0.0961343	0.100712	0.069176	0.0574771	0.0478128	0.025941	0.043235	0.0488301	0.0783316	0.0483215	0.0498474	0.00101729	0.0335707	0.0554425	0.043235	0.00966429	0.0630722	0.0539166	0.0208545
OG2365_REF_Scer_AF-P08536-F1-model_v2	0.0572972	0.0701396	0.0706665	0.0740253	0.10353	0.0616438	0.0135669	0.00922023	0.0392518	0.0365516	0.0565068	0.0519626	0.00329294	0.0386591	0.0400421	0.0628952	0.0657271	0.0542018	0.0614463	0.029373
OG1621_REF_Scer_AF-P08566-F1-model_v2	0.0431296	0.0732896	0.0735966	0.0800046	0.0959672	0.0704885	0.0193392	0.00978474	0.0371053	0.0277426	0.0746326	0.0658839	0.0123556	0.0264763	0.0429377	0.0662676	0.0517248	0.0690687	0.0381797	0.0220252
OG1416_REF_Scer_AF-P08679-F1-model_v2	0.0519795	0.0772727	0.0852639	0.0642962	0.121408	0.0445015	0.0129765	0.0128299	0.0381965	0.0418622	0.073827	0.0489003	0.00109971	0.0303519	0.0346041	0.0754399	0.0402493	0.0719941	0.0461144	0.0268328
OG1815_REF_Scer_AF-P09201-F1-model_v2	0.034663	0.0922513	0.0696011	0.0621733	0.102797	0.0716185	0.023934	0.00577717	0.0428244	0.0376891	0.0770289	0.0593306	0.00962861	0.0291609	0.048785	0.0547455	0.0589638	0.0623567	0.0369555	0.0197157
OG2629_REF_Scer_AF-P09368-F1-model_v2	0.0444406	0.0569885	0.066748	0.0727605	0.1023	0.0634367	0.0255315	0.00679679	0.0287557	0.041565	0.0731091	0.0553329	0.0116765	0.040955	0.0665737	0.0570756	0.0471419	0.0756361	0.0428721	0.0203032
OG1052_REF_Scer_AF-P09440-F1-model_v2	0.052401	0.0840595	0.0938862	0.0802355	0.0855891	0.0711736	0.0209048	0.00305924	0.0324465	0.0208584	0.058844	0.0583341	0.0114026	0.0310327	0.0430379	0.0627607	0.0541856	0.0736071	0.0420182	0.0201632
OG1629_REF_Scer_AF-P09624-F1-model_v2	0.032725	0.106199	0.0928257	0.0823631	0.0753619	0.0780365	0.0186438	0.00361863	0.034377	0.0250157	0.0560101	0.0533354	0.00991189	0.0255664	0.0382316	0.0792952	0.0439742	0.0844084	0.0352423	0.0248584
OG1487_REF_Scer_AF-P09938-F1-model_v2	0.0303974	0.0392462	0.0916018	0.0513724	0.0907825	0.0621876	0.0253175	0.0144203	0.075297	0.0265465	0.0637444	0.0401475	0.0107333	0.0250717	0.0546497	0.098812	0.0620238	0.0786563	0.0368701	0.0221221
OG1899_REF_Scer_AF-P09950-F1-model_v2	0.0464264	0.0675355	0.104731	0.0698432	0.084572	0.053689	0.0248422	0.00699111	0.0339374	0.0304079	0.0750696	0.0533496	0.0136428	0.0378063	0.0468336	0.0536211	0.0540962	0.0614267	0.0452046	0.0359737
OG1357_REF_Scer_AF-P0CF18-F1-model_v2	0.0368759	0.0661902	0.0646882	0.0730267	0.101461	0.0747359	0.0181272	0.0045577	0.0366687	0.0270872	0.0741144	0.0540191	0.0180236	0.0359954	0.0394137	0.0719391	0.0594054	0.0609074	0.0529314	0.0298322
OG1193_REF_Scer_AF-P0CX10-F1-model_v2	0.0376224	0.0856096	0.116761	0.0687167	0.0918513	0.0638493	0.012369	0.0114528	0.0325259	0.0291473	0.0705492	0.0459257	0.00303499	0.0279448	0.045353	0.0645364	0.0663116	0.0776499	0.0300636	0.0187253
OG1193_REF_Scer_AF-P0CX11-F1-model_v2	0.0376224	0.0856096	0.116761	0.0687167	0.0918513	0.0638493	0.012369	0.0114528	0.0325259	0.0291473	0.0705492	0.0459257	0.00303499	0.0279448	0.045353	0.0645364	0.0663116	0.0776499	0.0300636	0.0187253
OG4185_REF_Scer_AF-P0CX77-F1-model_v2	0.0485574	0.0797854	0.0687896	0.0623681	0.088582	0.0790816	0.0193526	0.00360662	0.0344828	0.0431034	0.100281	0.0684377	0.0119634	0.0346587	0.0612245	0.0504046	0.0504926	0.046886	0.0292048	0.0187368
OG4185_REF_Scer_AF-P0CX78-F1-model_v2	0.0485574	0.0797854	0.0687896	0.0623681	0.088582	0.0790816	0.0193526	0.00360662	0.0344828	0.0431034	0.100281	0.0684377	0.0119634	0.0346587	0.0612245	0.0504046	0.0504926	0.046886	0.0292048	0.0187368
OG4185_REF_Scer_AF-P0CX79-F1-model_v2	0.0485574	0.0797854	0.0687896	0.0623681	0.088582	0.0790816	0.0193526	0.00360662	0.0344828	0.0431034	0.100281	0.0684377	0.0119634	0.0346587	0.0612245	0.0504046	0.0504926	0.046886	0.0292048	0.0187368
OG4185_REF_Scer_AF-P0CZ17-F1-model_v2	0.0485574	0.0797854	0.0687896	0.0623681	0.088582	0.0790816	0.0193526	0.00360662	0.0344828	0.0431034	0.100281	0.0684377	0.0119634	0.0346587	0.0612245	0.0504046	0.0504926	0.046886	0.0292048	0.0187368
OG4346_REF_Scer_AF-P10174-F1-model_v2	0.0767104	0.0469938	0.0746372	0.0608155	0.0960608	0.0739461	0.032481	0.024188	0.0580511	0.081548	0.0573601	0.0359364	0.00760194	0.0442294	0.0366275	0.0186593	0.0110574	0.0850035	0.0545957	0.0234969
OG1355_REF_Scer_AF-P10614-F1-model_v2	0.0558669	0.0618797	0.057735	0.0696439	0.0960304	0.0549912	0.0322242	0.0129597	0.055108	0.0475773	0.0653824	0.0572096	0.00910683	0.03777	0.0401635	0.055108	0.0532399	0.0643316	0.0471687	0.0265032
OG1516_REF_Scer_AF-P10659-F1-model_v2	0.0426934	0.0787988	0.0884668	0.0674196	0.0813655	0.0744353	0.0129192	0.00966804	0.0309719	0.0376454	0.0627139	0.0657084	0.0121492	0.0393566	0.0232717	0.0629706	0.0734086	0.0719541	0.0402977	0.0237851
OG1665_REF_Scer_AF-P10869-F1-model_v2	0.0391842	0.0596421	0.0780478	0.0827294	0.0951068	0.0811903	0.0205862	0.00468159	0.0316168	0.0237286	0.0817033	0.0606682	0.0131469	0.0339255	0.0469441	0.0641313	0.0548964	0.0675303	0.0377092	0.0228308
OG1881_REF_Scer_AF-P10963-F1-model_v2	0.0565012	0.0675189	0.0804435	0.0608094	0.0761353	0.05975	0.0249311	0.0153259	0.0403983	0.0391271	0.0711915	0.070909	0.0177272	0.0210467	0.0511336	0.0701321	0.0483791	0.065047	0.0377145	0.0257787
OG1313_REF_Scer_AF-P11154-F1-model_v2	0.0474641	0.0785945	0.0903173	0.0823916	0.0866106	0.0661182	0.0237471	0.00684085	0.0376096	0.0278456	0.0550282	0.0537022	0.00976404	0.0351987	0.0384836	0.0628635	0.0631046	0.0599102	0.0517132	0.0226923
OG2537_REF_Scer_AF-P11353-F1-model_v2	0.061601	0.0727538	0.055764	0.0527413	0.078695	0.0474255	0.0250156	0.0218887	0.0510736	0.0396081	0.0527413	0.0577444	0.0127163	0.03596	0.0378361	0.0737961	0.0670211	0.0617052	0.0597248	0.034188
OG1333_REF_Scer_AF-P11412-F1-model_v2	0.0540243	0.0625802	0.054941	0.063558	0.0919758	0.0623969	0.0177229	0.0099615	0.0504186	0.0449184	0.0637414	0.0457129	0.00507242	0.0322068	0.0449184	0.0774919	0.0669193	0.0808531	0.0502964	0.0202897
OG3214_REF_Scer_AF-P11986-F1-model_v2	0.042617	0.0646358	0.0643201	0.0813669	0.0943098	0.067398	0.0162576	0.0081288	0.0373293	0.0401705	0.077342	0.0474311	0.0077342	0.0310946	0.0733959	0.057454	0.0666877	0.0748165	0.0303843	0.0171257
OG1360_REF_Scer_AF-P12683-F1-model_v2	0.040096	0.0622344	0.0938314	0.0806717	0.103633	0.0679575	0.0237149	0.00829335	0.044791	0.0294037	0.0933516	0.0586018	0.0150788	0.0270733	0.0444825	0.0503427	0.0418095	0.0558602	0.0383482	0.0204249
OG1360_REF_Scer_AF-P12684-F1-model_v2	0.040096	0.0622344	0.0938314	0.0806717	0.103633	0.0679575	0.0237149	0.00829335	0.044791	0.0294037	0.0933516	0.0586018	0.0150788	0.0270733	0.0444825	0.0503427	0.0418095	0.0558602	0.0383482	0.0204249
OG2071_REF_Scer_AF-P12695-F1-model_v2	0.0665621	0.0629015	0.120723	0.0702973	0.0760496	0.069102	0.0189003	0.00507993	0.0298073	0.0203944	0.0856118	0.0611086	0.00530405	0.0304796	0.0408636	0.067085	0.0479606	0.0757508	0.036456	0.00956223
OG2038_REF_Scer_AF-P12709-F1-model_v2	0.0318492	0.0692883	0.0899578	0.0659084	0.0851479	0.0528437	0.0170296	0.0167696	0.0648034	0.0263893	0.0696783	0.0690283	0.00207995	0.0356191	0.0622034	0.0660383	0.0492688	0.0723432	0.0212545	0.0324992
OG4231_REF_Scer_AF-P13045-F1-model_v2	0.0421742	0.0653045	0.0750964	0.0781033	0.0950655	0.0553585	0.0189668	0.00585968	0.0481881	0.0371627	0.0827294	0.0545104	0.0208173	0.0309946	0.0527371	0.0650732	0.0535081	0.061835	0.0359291	0.020586
OG2214_REF_Scer_AF-P13259-F1-model_v2	0.0446453	0.045549	0.0479892	0.0458202	0.0729327	0.0466335	0.0143696	0.0103931	0.0373249	0.0284681	0.0934478	0.0580208	0.00867601	0.0291911	0.0599187	0.0824221	0.0857659	0.0933574	0.0703118	0.0247628
OG1674_REF_Scer_AF-P13298-F1-model_v2	0.0261188	0.0838463	0.096157	0.0620529	0.0893362	0.0943271	0.0123108	0.000332723	0.0495758	0.0410913	0.0712028	0.048744	0.00615538	0.0329396	0.0407586	0.0710364	0.0515721	0.0813509	0.0324405	0.00865081
OG1883_REF_Scer_AF-P13663-F1-model_v2	0.0538644	0.0724625	0.0815861	0.0857093	0.0913238	0.0685148	0.0120186	0.00605316	0.0337749	0.0206158	0.0734275	0.042109	0.0220195	0.032459	0.039214	0.0665848	0.0617598	0.0729011	0.0443021	0.0192999
OG1122_REF_Scer_AF-P13711-F1-model_v2	0.0353361	0.0692529	0.0772954	0.0602278	0.0967284	0.0599731	0.0215437	0.0125914	0.0489101	0.0396667	0.068889	0.059318	0.0113541	0.0417774	0.0469813	0.0556789	0.0624841	0.0617199	0.0504021	0.0198697
OG3902_REF_Scer_AF-P14020-F1-model_v2	0.0467816	0.0790507	0.0626601	0.0792214	0.116783	0.0672699	0.0211712	0.009049	0.0527574	0.0435376	0.060782	0.0454157	0.00392693	0.0307325	0.0348301	0.0565136	0.0546355	0.0703432	0.0472938	0.0172443
OG1012_REF_Scer_AF-P14180-F1-model_v2	0.0476417	0.0543724	0.0622079	0.0638905	0.0879578	0.0602533	0.0226566	0.0134274	0.0584176	0.0488655	0.0838956	0.0553922	0.0132914	0.0384975	0.0629217	0.0531316	0.0551542	0.0522648	0.0452452	0.020515
OG1432_REF_Scer_AF-P14540-F1-model_v2	0.0439503	0.080952	0.0967602	0.0766959	0.0702684	0.0590637	0.021454	0.00885955	0.041084	0.0428212	0.0666203	0.0493355	0.00790411	0.0297056	0.0474247	0.0659255	0.060714	0.072353	0.0277947	0.0303136
OG1357_REF_Scer_AF-P14742-F1-model_v2	0.0368759	0.0661902	0.0646882	0.0730267	0.101461	0.0747359	0.0181272	0.0045577	0.0366687	0.0270872	0.0741144	0.0540191	0.0180236	0.0359954	0.0394137	0.0719391	0.0594054	0.0609074	0.0529314	0.0298322
OG2032_REF_Scer_AF-P14843-F1-model_v2	0.0426191	0.0859667	0.0695747	0.0621983	0.0900647	0.0746744	0.019215	0.00856024	0.028777	0.0188507	0.0646571	0.0499044	0.0177579	0.0330571	0.0480831	0.0639286	0.0722156	0.0665695	0.0577361	0.0255897
OG1667_REF_Scer_AF-P15019-F1-model_v2	0.0295741	0.0548107	0.10696	0.0703864	0.0954259	0.0699921	0.0121254	0.00532334	0.0414038	0.034306	0.0715694	0.0644716	0.00591483	0.0295741	0.0303628	0.0818218	0.0622043	0.0935528	0.0307571	0.00946372
OG1310_REF_Scer_AF-P15202-F1-model_v2	0.0626097	0.0635199	0.067941	0.0630648	0.0656004	0.0418048	0.0191145	0.0174891	0.0574085	0.038424	0.06378	0.0629998	0.00910214	0.0497367	0.0618295	0.055458	0.0601391	0.0569534	0.0496717	0.0333528
OG1622_REF_Scer_AF-P15274-F1-model_v2	0.0536679	0.0401136	0.0478982	0.0533016	0.0923619	0.0553622	0.0164392	0.0114479	0.0451964	0.054309	0.0887444	0.0411668	0.00860885	0.0391061	0.0636047	0.0624599	0.0736331	0.0674512	0.0511036	0.0340233
OG1975_REF_Scer_AF-P15454-F1-model_v2	0.0407669	0.0720484	0.0722503	0.0653885	0.0730575	0.0587286	0.0171544	0.00524723	0.0579213	0.0308779	0.0789102	0.0619576	0.00544904	0.029667	0.0367306	0.0825429	0.0631685	0.0892028	0.0482341	0.0106963
OG3676_REF_Scer_AF-P15496-F1-model_v2	0.0437575	0.0464338	0.0525893	0.0488425	0.100763	0.0627593	0.0236853	0.0214104	0.0488425	0.0228824	0.0667737	0.0548642	0.0211428	0.0384049	0.053526	0.0840359	0.072394	0.0679781	0.0372006	0.0317142
OG2290_REF_Scer_AF-P15700-F1-model_v2	0.0482199	0.0697064	0.0610868	0.0749532	0.0840725	0.0547158	0.0214866	0.0011243	0.0562149	0.0243598	0.0775765	0.0487196	0.0126171	0.041599	0.0376015	0.0685821	0.0538413	0.0961899	0.0558401	0.0114928
OG3001_REF_Scer_AF-P15807-F1-model_v2	0.0455844	0.0563342	0.0581031	0.0651789	0.103552	0.070894	0.0262621	0.0102055	0.0356511	0.0338822	0.0673561	0.041094	0.0175534	0.0383726	0.0478977	0.0702136	0.0684447	0.0707579	0.0542931	0.0183698
OG1004_REF_Scer_AF-P15938-F1-model_v2	0.0466424	0.0521179	0.0613039	0.0607936	0.0943587	0.0629306	0.0240389	0.00609212	0.0373288	0.0327783	0.0729778	0.0576997	0.0113975	0.0444735	0.0445692	0.0769648	0.0609743	0.0734881	0.0597091	0.0193608
OG1603_REF_Scer_AF-P16120-F1-model_v2	0.0373671	0.0542022	0.0722915	0.0687265	0.0901829	0.0656236	0.0143923	0.00798838	0.0533439	0.0389516	0.0841091	0.0581633	0.00349904	0.0389516	0.0491847	0.0694527	0.0668119	0.0757246	0.0357166	0.0153166
OG2807_REF_Scer_AF-P16387-F1-model_v2	0.0359778	0.0915195	0.0946697	0.0585261	0.0756031	0.0504021	0.0376357	0.00671475	0.0375528	0.051231	0.0662356	0.0551272	0.0150046	0.0310039	0.038216	0.069137	0.0473348	0.0648263	0.0539667	0.0193153
OG1060_REF_Scer_AF-P16467-F1-model_v2	0.0483353	0.0705545	0.0756136	0.0788952	0.0970807	0.0659397	0.0189034	0.0117591	0.0422848	0.0325767	0.0705203	0.0650509	0.0100157	0.0359951	0.0526424	0.0577357	0.0529842	0.0547617	0.0352772	0.0230738
OG2960_REF_Scer_AF-P16622-F1-model_v2	0.0619485	0.0543983	0.066042	0.0567634	0.0846903	0.063495	0.0203766	0.0150096	0.0491222	0.0369326	0.0830529	0.0569453	0.00745929	0.0427545	0.0400255	0.0654962	0.0528518	0.0742291	0.0447558	0.0236514
OG1673_REF_Scer_AF-P16661-F1-model_v2	0.0505489	0.0535503	0.0486533	0.07298	0.125109	0.07764	0.0215623	0.0188769	0.054577	0.0415449	0.0705316	0.0425717	0.0134271	0.0295395	0.0404391	0.0466788	0.0567886	0.0725851	0.0382276	0.0241687
OG1054_REF_Scer_AF-P16861-F1-model_v2	0.0358547	0.0796168	0.0883828	0.0736072	0.0813113	0.067236	0.0204012	0.0111834	0.0353576	0.0276535	0.0786453	0.0616556	0.0138945	0.0317202	0.0428584	0.0639826	0.0569789	0.0546067	0.05359	0.0214631
OG1054_REF_Scer_AF-P16862-F1-model_v2	0.0358547	0.0796168	0.0883828	0.0736072	0.0813113	0.067236	0.0204012	0.0111834	0.0353576	0.0276535	0.0786453	0.0616556	0.0138945	0.0317202	0.0428584	0.0639826	0.0569789	0.0546067	0.05359	0.0214631
OG3120_REF_Scer_AF-P17423-F1-model_v2	0.074396	0.080718	0.0758636	0.0641228	0.115828	0.0738316	0.0221269	0.00541883	0.0289004	0.0290133	0.0669451	0.0627681	0.0185143	0.0248363	0.0458343	0.0563333	0.0496726	0.0421088	0.0434635	0.0193046
OG1835_REF_Scer_AF-P17505-F1-model_v2	0.0534607	0.0910662	0.0989938	0.100518	0.0885253	0.0567131	0.0131111	0	0.0378087	0.014534	0.07826	0.0618965	0.00325236	0.0253074	0.0448216	0.0512247	0.053664	0.0724667	0.0354711	0.0189044
OG1157_REF_Scer_AF-P17649-F1-model_v2	0.0621562	0.0654681	0.0955113	0.0561831	0.0828553	0.0556508	0.0155538	0.0133065	0.0513336	0.0394464	0.0686617	0.0444142	0.0125968	0.0343013	0.046839	0.0660595	0.0558874	0.0739843	0.0387368	0.0210539
OG1567_REF_Scer_AF-P17695-F1-model_v2	0.0318508	0.061406	0.0637016	0.0657102	0.114778	0.0757532	0.0175036	0.00172166	0.0375897	0.0286944	0.0725968	0.0588235	0.0172166	0.0605452	0.0464849	0.0637016	0.0530846	0.0935438	0.0200861	0.015208
OG1329_REF_Scer_AF-P17709-F1-model_v2	0.0382919	0.0729288	0.0621954	0.061035	0.109422	0.064226	0.0207705	0.0060919	0.044848	0.0265143	0.0743792	0.0666628	0.0118937	0.0345788	0.0436876	0.0689835	0.0606289	0.0668949	0.0407867	0.0251799
OG1468_REF_Scer_AF-P17898-F1-model_v2	0.0436816	0.0627427	0.0596541	0.0649488	0.123985	0.086216	0.0205612	0.0174726	0.0780974	0.0551535	0.0729792	0.062125	0.016149	0.0304448	0.0372397	0.0399753	0.0394458	0.0418285	0.0229439	0.0243558
OG2871_REF_Scer_AF-P18408-F1-model_v2	0.0393303	0.0586005	0.0552835	0.0627073	0.0995103	0.0552835	0.0115306	0.0184805	0.0416996	0.0443848	0.0555994	0.0630232	0.0080556	0.0508608	0.0495972	0.0788185	0.0600221	0.0756595	0.0420155	0.0295372
OG3612_REF_Scer_AF-P18562-F1-model_v2	0.0491201	0.0814156	0.0485399	0.0661381	0.109843	0.0918584	0.0249468	0.000580159	0.045059	0.0380971	0.051054	0.0483465	0.0218526	0.0299749	0.0276542	0.0698124	0.0630439	0.0595629	0.0649778	0.00812222
OG3062_REF_Scer_AF-P18900-F1-model_v2	0.0547103	0.054403	0.0863685	0.0616259	0.116567	0.0611649	0.0211311	0.0036115	0.031274	0.0245889	0.0841402	0.0537882	0.00860612	0.0297372	0.0520977	0.0607807	0.0543261	0.0597049	0.0588597	0.0225142
OG1316_REF_Scer_AF-P19097-F1-model_v2	0.042807	0.0739111	0.0942876	0.0639927	0.0864648	0.0605275	0.0208329	0.0105824	0.0347976	0.0335733	0.0777706	0.0561907	0.00707572	0.0418733	0.0406906	0.0768784	0.0523935	0.0705289	0.0382213	0.0165999
OG1924_REF_Scer_AF-P19262-F1-model_v2	0.0639215	0.0603703	0.103577	0.075167	0.076858	0.0539444	0.0333982	0.00135284	0.0304388	0.0171641	0.074406	0.0746597	0.00304388	0.0256193	0.0332291	0.0866661	0.0441363	0.0841295	0.050985	0.00693329
OG1516_REF_Scer_AF-P19358-F1-model_v2	0.0426934	0.0787988	0.0884668	0.0674196	0.0813655	0.0744353	0.0129192	0.00966804	0.0309719	0.0376454	0.0627139	0.0657084	0.0121492	0.0393566	0.0232717	0.0629706	0.0734086	0.0719541	0.0402977	0.0237851
OG1039_REF_Scer_AF-P19414-F1-model_v2	0.0528596	0.0897144	0.0858478	0.0543523	0.0846487	0.0635783	0.0217801	0.0121381	0.0374422	0.0271639	0.062991	0.0656829	0.01182	0.0330862	0.0530553	0.0579497	0.0590265	0.0666618	0.0388616	0.0213396
OG2218_REF_Scer_AF-P20049-F1-model_v2	0.0341517	0.0575142	0.0717866	0.0632062	0.0942995	0.0744202	0.0207289	0.0175856	0.0459604	0.0376349	0.0781582	0.0513975	0.0152069	0.0385694	0.0414578	0.0705972	0.0508878	0.0662645	0.0381446	0.0320279
OG2056_REF_Scer_AF-P20051-F1-model_v2	0.0642438	0.0571399	0.0866879	0.0823638	0.0879234	0.0572429	0.0194585	0.00916298	0.0467415	0.0291362	0.0575517	0.0603315	0.0168846	0.0282096	0.0448883	0.0636261	0.0548749	0.0765984	0.0217235	0.0352105
OG1004_REF_Scer_AF-P20095-F1-model_v2	0.0466424	0.0521179	0.0613039	0.0607936	0.0943587	0.0629306	0.0240389	0.00609212	0.0373288	0.0327783	0.0729778	0.0576997	0.0113975	0.0444735	0.0445692	0.0769648	0.0609743	0.0734881	0.0597091	0.0193608
OG2182_REF_Scer_AF-P20485-F1-model_v2	0.0485671	0.0460213	0.0537894	0.0531366	0.0957634	0.0659965	0.0156668	0.017821	0.0366865	0.0398198	0.0945884	0.0473268	0.00985704	0.0391018	0.0575756	0.0712187	0.0663229	0.0633201	0.0517005	0.0257197
OG1585_REF_Scer_AF-P20967-F1-model_v2	0.0514988	0.0661462	0.0711242	0.0600938	0.0851986	0.0560112	0.0155786	0.0157218	0.0492426	0.0349533	0.0763886	0.0550084	0.00802206	0.0438348	0.0415786	0.0708735	0.0535759	0.0595566	0.0517853	0.0338073
OG1470_REF_Scer_AF-P21147-F1-model_v2	0.0367317	0.0725235	0.0853218	0.0654375	0.0880694	0.061316	0.0227043	0.0326826	0.0485177	0.0414317	0.0581345	0.04953	0.00650759	0.0391902	0.0472885	0.0362979	0.0519884	0.0605929	0.0512654	0.0444685
OG2912_REF_Scer_AF-P21182-F1-model_v2	0.0418619	0.0482408	0.0455497	0.0568125	0.0945879	0.0501346	0.0212299	0.0135553	0.0624938	0.0450513	0.0919964	0.0621948	0.0196352	0.029104	0.0514303	0.0716635	0.0685737	0.0632911	0.0315957	0.0309977
OG2053_REF_Scer_AF-P21264-F1-model_v2	0.0529866	0.0710637	0.0951664	0.0820671	0.0911056	0.0729631	0.0302594	0.00216138	0.0267881	0.0294079	0.0660859	0.0522662	0.0125098	0.027312	0.0430312	0.0690333	0.0434897	0.0647105	0.0396254	0.027967
OG1070_REF_Scer_AF-P21524-F1-model_v2	0.044362	0.0550296	0.0762011	0.0539656	0.0861048	0.0686711	0.0258642	0.0127411	0.0376504	0.0436799	0.0758737	0.057867	0.0145963	0.0367228	0.0527651	0.0673342	0.0582217	0.0638147	0.0467902	0.0217445
OG1070_REF_Scer_AF-P21672-F1-model_v2	0.044362	0.0550296	0.0762011	0.0539656	0.0861048	0.0686711	0.0258642	0.0127411	0.0376504	0.0436799	0.0758737	0.057867	0.0145963	0.0367228	0.0527651	0.0673342	0.0582217	0.0638147	0.0467902	0.0217445
OG2704_REF_Scer_AF-P21801-F1-model_v2	0.054783	0.0468713	0.0655718	0.0389595	0.0982978	0.0626948	0.0352433	0.0149844	0.0250539	0.0427955	0.0678494	0.0543035	0.0496284	0.0493886	0.0438744	0.046152	0.0531048	0.0752817	0.0622153	0.0129465
OG1170_REF_Scer_AF-P21826-F1-model_v2	0.0524609	0.0595751	0.0767072	0.0632048	0.0937424	0.0668828	0.0264724	0.0156802	0.0407976	0.0332962	0.0485409	0.0635919	0.00914678	0.0323767	0.0528481	0.0625272	0.0588008	0.0621885	0.0532836	0.0278759
OG1056_REF_Scer_AF-P21954-F1-model_v2	0.0342337	0.0741418	0.0719377	0.0654661	0.0787376	0.0776121	0.0264022	0.0116301	0.042628	0.0388764	0.0553367	0.0698743	0.00515851	0.0346558	0.0323579	0.0601669	0.0718439	0.0822547	0.0481148	0.0185706
OG1468_REF_Scer_AF-P22140-F1-model_v2	0.0436816	0.0627427	0.0596541	0.0649488	0.123985	0.086216	0.0205612	0.0174726	0.0780974	0.0551535	0.0729792	0.062125	0.016149	0.0304448	0.0372397	0.0399753	0.0394458	0.0418285	0.0229439	0.0243558
OG1631_REF_Scer_AF-P22217-F1-model_v2	0.0441362	0.0444515	0.112232	0.0999369	0.0586381	0.0649433	0.0302648	0.0091425	0.0611602	0.0258512	0.0740858	0.0535939	0.0173392	0.0400378	0.0340479	0.0624212	0.0605296	0.0851198	0.0154477	0.00662043
OG4744_REF_Scer_AF-P22289-F1-model_v2	0.0039267	0.0791885	0.0804974	0.0693717	0.046466	0.0510471	0.0163613	0.0294503	0.103403	0.0366492	0.0582461	0.059555	0.0026178	0.0222513	0.0589005	0.0647906	0.0962042	0.0752618	0.0340314	0.0117801
OG1631_REF_Scer_AF-P22803-F1-model_v2	0.0441362	0.0444515	0.112232	0.0999369	0.0586381	0.0649433	0.0302648	0.0091425	0.0611602	0.0258512	0.0740858	0.0535939	0.0173392	0.0400378	0.0340479	0.0624212	0.0605296	0.0851198	0.0154477	0.00662043
OG1112_REF_Scer_AF-P23254-F1-model_v2	0.0524673	0.0859608	0.0950794	0.0644618	0.0881002	0.0568863	0.0157121	0.0130467	0.0435942	0.0406131	0.071897	0.0520815	0.00908358	0.0344054	0.0448217	0.0592361	0.0522919	0.0561849	0.0366499	0.0274261
OG1266_REF_Scer_AF-P23337-F1-model_v2	0.0439166	0.0624244	0.0693256	0.0690119	0.0960341	0.0547166	0.0198969	0.0115617	0.0469639	0.0433341	0.0540892	0.0532825	0.0123684	0.0258122	0.0525207	0.0655613	0.0705803	0.0522518	0.0641721	0.0321757
OG1640_REF_Scer_AF-P23501-F1-model_v2	0.0575181	0.0621727	0.0644169	0.0708171	0.111878	0.0733937	0.0226914	0.0176211	0.0592636	0.0516998	0.0797939	0.0545258	0.0208628	0.0231901	0.0300889	0.0355748	0.0443022	0.0432217	0.0503699	0.026598
OG1650_REF_Scer_AF-P23542-F1-model_v2	0.0481663	0.0661777	0.09185	0.0634067	0.094458	0.0620212	0.0177669	0.0156479	0.0421353	0.0319478	0.0841076	0.0490628	0.00855746	0.0390383	0.0494703	0.0514262	0.0519967	0.0622657	0.0421353	0.0283619
OG1004_REF_Scer_AF-P24384-F1-model_v2	0.0466424	0.0521179	0.0613039	0.0607936	0.0943587	0.0629306	0.0240389	0.00609212	0.0373288	0.0327783	0.0729778	0.0576997	0.0113975	0.0444735	0.0445692	0.0769648	0.0609743	0.0734881	0.0597091	0.0193608
OG2567_REF_Scer_AF-P24521-F1-model_v2	0.0439408	0.0629818	0.0675301	0.0720012	0.100139	0.0618255	0.0161116	0.0100216	0.0356152	0.0345359	0.0939716	0.0562751	0.0114863	0.0418594	0.0539624	0.0651403	0.0518039	0.0643694	0.0349214	0.0215079
OG2382_REF_Scer_AF-P25045-F1-model_v2	0.0429159	0.0549754	0.0644075	0.0696625	0.103281	0.0721552	0.0156303	0.00592872	0.0439264	0.0384693	0.0834063	0.0493162	0.0136091	0.0389409	0.0491141	0.0720205	0.05127	0.06178	0.0460823	0.0231085
OG1730_REF_Scer_AF-P25087-F1-model_v2	0.0315695	0.0835874	0.0861883	0.0702242	0.0688789	0.0402691	0.0258296	0.0136323	0.050583	0.0589238	0.0525561	0.0553363	0.00860987	0.0278027	0.0404484	0.0783857	0.0652915	0.0769507	0.0402691	0.0246637
OG3221_REF_Scer_AF-P25335-F1-model_v2	0.0462216	0.0776094	0.0708374	0.0768569	0.0656777	0.068795	0.0123616	0.0219284	0.0438568	0.0269805	0.0640654	0.0567559	0.00945931	0.0296678	0.041492	0.0646028	0.0751371	0.0619155	0.0534236	0.0323552
OG1434_REF_Scer_AF-P25340-F1-model_v2	0.0584657	0.06732	0.0659006	0.0536668	0.0985468	0.0577222	0.0289963	0.0293342	0.0781345	0.0713079	0.0521122	0.0606962	0.0208854	0.0344035	0.0376479	0.0373775	0.0368368	0.0517067	0.0329841	0.0259547
OG3021_REF_Scer_AF-P25358-F1-model_v2	0.042242	0.0518371	0.0663468	0.084484	0.112099	0.0772291	0.016733	0.0230517	0.0783993	0.0645916	0.0624854	0.0668149	0.01685	0.033583	0.0393166	0.0266791	0.0228177	0.0547625	0.0331149	0.0265621
OG4758_REF_Scer_AF-P25372-F1-model_v2	0.0484262	0.0520581	0.0811138	0.0799031	0.074657	0.054883	0.0294592	0.00807103	0.0657789	0.0266344	0.0803067	0.0621469	0.0189669	0.0359161	0.0387409	0.0560936	0.0492333	0.0883777	0.0383374	0.0108959
OG1567_REF_Scer_AF-P25373-F1-model_v2	0.0318508	0.061406	0.0637016	0.0657102	0.114778	0.0757532	0.0175036	0.00172166	0.0375897	0.0286944	0.0725968	0.0588235	0.0172166	0.0605452	0.0464849	0.0637016	0.0530846	0.0935438	0.0200861	0.015208
OG1785_REF_Scer_AF-P25578-F1-model_v2	0.0489009	0.0504141	0.0529627	0.0490602	0.109987	0.0588563	0.0162472	0.012504	0.0442816	0.0479452	0.0885632	0.0614845	0.00844218	0.0379898	0.0519274	0.0551131	0.0515291	0.0794043	0.049777	0.0246097
OG2577_REF_Scer_AF-P25605-F1-model_v2	0.0646915	0.0472955	0.0786899	0.0808644	0.114977	0.0557217	0.017396	0.00516445	0.024735	0.0195705	0.0954064	0.0532753	0.0141343	0.0387334	0.0433542	0.0678173	0.0447132	0.0438978	0.061022	0.0285404
OG1603_REF_Scer_AF-P25632-F1-model_v2	0.0495595	0.0418502	0.0440529	0.0451542	0.103524	0.064978	0.0198238	0.00991189	0.0264317	0.0385463	0.0814978	0.0572687	0.00220264	0.0473568	0.0715859	0.0759912	0.0848018	0.0638767	0.0517621	0.0198238
OG1060_REF_Scer_AF-P26263-F1-model_v2	0.0483353	0.0705545	0.0756136	0.0788952	0.0970807	0.0659397	0.0189034	0.0117591	0.0422848	0.0325767	0.0705203	0.0650509	0.0100157	0.0359951	0.0526424	0.0577357	0.0529842	0.0547617	0.0352772	0.0230738
OG5118_REF_Scer_AF-P26364-F1-model_v2	0.0513506	0.0566997	0.0566997	0.0486761	0.130784	0.0639208	0.0147098	0.0144424	0.0270126	0.0318267	0.0778283	0.0510832	0.00401177	0.0390479	0.0481412	0.0591067	0.0615138	0.0799679	0.0623161	0.0208612
OG1266_REF_Scer_AF-P27472-F1-model_v2	0.0439166	0.0624244	0.0693256	0.0690119	0.0960341	0.0547166	0.0198969	0.0115617	0.0469639	0.0433341	0.0540892	0.0532825	0.0123684	0.0258122	0.0525207	0.0655613	0.0705803	0.0522518	0.0641721	0.0321757
OG2183_REF_Scer_AF-P27515-F1-model_v2	0.0448326	0.0526929	0.0585881	0.0676856	0.0966521	0.0905386	0.0224163	0.00851528	0.0391557	0.0318777	0.0734352	0.0581514	0.0127365	0.0344978	0.0504367	0.0520378	0.0671761	0.0631732	0.0521106	0.0232897
OG2453_REF_Scer_AF-P27616-F1-model_v2	0.0402609	0.0633388	0.0659727	0.0643422	0.0955726	0.0717421	0.0112881	0.0154271	0.0373761	0.0390066	0.0635896	0.063715	0.00489151	0.0373761	0.0339897	0.0829048	0.0662235	0.0894268	0.038505	0.0150508
OG2903_REF_Scer_AF-P27680-F1-model_v2	0.0432722	0.0587355	0.0481357	0.0679636	0.102382	0.0697094	0.0295548	0.0192044	0.0407782	0.0294301	0.0713306	0.0528744	0.013468	0.0350418	0.0451428	0.0685871	0.0573638	0.0677142	0.0472628	0.0320489
OG1364_REF_Scer_AF-P27796-F1-model_v2	0.0461692	0.0923384	0.108227	0.0732884	0.0801098	0.0756177	0.0213793	0.000831878	0.0326928	0.0197987	0.0645537	0.0468347	0.0164712	0.0346061	0.0480825	0.0605607	0.053157	0.0719574	0.0389319	0.0143915
OG2099_REF_Scer_AF-P28240-F1-model_v2	0.0386076	0.0608382	0.102746	0.0558565	0.0769662	0.0559811	0.0234137	0.0200511	0.0365527	0.037549	0.0652594	0.0590323	0.0084065	0.0506258	0.0350582	0.0690578	0.0604645	0.0736036	0.0449592	0.0249704
OG1786_REF_Scer_AF-P28241-F1-model_v2	0.0512312	0.0756675	0.0805736	0.0834041	0.0929333	0.0717049	0.0229267	0.0031135	0.0290593	0.0312294	0.0803849	0.070667	0.00745353	0.0200962	0.0508539	0.0549108	0.0458534	0.0673648	0.0410416	0.0195301
OG1500_REF_Scer_AF-P28274-F1-model_v2	0.0391071	0.0802637	0.0530106	0.0845289	0.0985986	0.0674126	0.0232648	0.010303	0.0308536	0.0319614	0.0628704	0.0547831	0.0146236	0.0307428	0.0386085	0.0788789	0.0565003	0.0640891	0.0461419	0.033457
OG1303_REF_Scer_AF-P28496-F1-model_v2	0.0347926	0.0413264	0.0469618	0.0609278	0.11328	0.0700751	0.0310356	0.0256452	0.0761189	0.0614995	0.0772623	0.0626429	0.00947403	0.0351192	0.0343025	0.0470434	0.0446749	0.0565992	0.0481869	0.0230317
OG2082_REF_Scer_AF-P28777-F1-model_v2	0.0582507	0.0922909	0.0779103	0.0751798	0.0593429	0.0630745	0.0211159	0.00081915	0.0374078	0.0255757	0.0829162	0.0643488	0.0149267	0.0372258	0.0362246	0.0622554	0.0552471	0.0579776	0.0572495	0.0206608
OG2057_REF_Scer_AF-P28789-F1-model_v2	0.0417885	0.0701526	0.0641983	0.0647396	0.115622	0.0725344	0.0219768	0.00378911	0.0223016	0.0230594	0.0797878	0.0560788	0.0193786	0.034535	0.0331276	0.0700444	0.065714	0.0704774	0.0518567	0.0188373
OG2677_REF_Scer_AF-P28834-F1-model_v2	0.0358196	0.0821745	0.0729035	0.076949	0.0926254	0.0729035	0.0189633	0.00488833	0.0364939	0.0279815	0.0719764	0.0583228	0.00429836	0.0267172	0.0571429	0.0621155	0.05748	0.0761905	0.042815	0.0212389
OG1230_REF_Scer_AF-P29465-F1-model_v2	0.0521116	0.056397	0.0577709	0.0685335	0.0876378	0.0653603	0.0270536	0.016749	0.0459943	0.041022	0.0847264	0.0596683	0.017665	0.0342504	0.0534856	0.0476954	0.0600936	0.0572803	0.0456672	0.0208381
OG1365_REF_Scer_AF-P29509-F1-model_v2	0.0422671	0.0892411	0.107012	0.0639769	0.078194	0.0666667	0.0215178	0.00874159	0.0345821	0.0291066	0.0587896	0.0798271	0.0121998	0.0325648	0.0360231	0.0751201	0.0463016	0.0618636	0.0395773	0.0164265
OG2498_REF_Scer_AF-P29704-F1-model_v2	0.0389579	0.0446941	0.0584767	0.0670013	0.120459	0.0693913	0.0239802	0.00804653	0.0489165	0.0433397	0.0529796	0.0476418	0.0189611	0.0370459	0.0450127	0.0743308	0.0623008	0.0700287	0.0453314	0.0231039
OG1880_REF_Scer_AF-P29952-F1-model_v2	0.0577039	0.0655413	0.0807855	0.0644217	0.0887951	0.0570149	0.0204117	0.00473689	0.0596848	0.0258376	0.0676944	0.0442684	0.0133494	0.0360003	0.0470244	0.0765653	0.0635604	0.0772543	0.0276462	0.0217036
OG1674_REF_Scer_AF-P30402-F1-model_v2	0.0261188	0.0838463	0.096157	0.0620529	0.0893362	0.0943271	0.0123108	0.000332723	0.0495758	0.0410913	0.0712028	0.048744	0.00615538	0.0329396	0.0407586	0.0710364	0.0515721	0.0813509	0.0324405	0.00865081
OG1240_REF_Scer_AF-P30624-F1-model_v2	0.0418107	0.0756955	0.073089	0.0770786	0.0884622	0.0727166	0.0184052	0.0141497	0.0323421	0.0381403	0.0530347	0.0633544	0.013405	0.032289	0.0454811	0.0692058	0.0490984	0.0890473	0.0323953	0.020799
OG1170_REF_Scer_AF-P30952-F1-model_v2	0.0524609	0.0595751	0.0767072	0.0632048	0.0937424	0.0668828	0.0264724	0.0156802	0.0407976	0.0332962	0.0485409	0.0635919	0.00914678	0.0323767	0.0528481	0.0625272	0.0588008	0.0621885	0.0532836	0.0278759
OG1810_REF_Scer_AF-P31116-F1-model_v2	0.0475565	0.0694229	0.0961883	0.0830446	0.0934401	0.0716932	0.0083642	0.0063329	0.0414625	0.0293942	0.0982196	0.0516191	0.00250926	0.026168	0.0452862	0.0567571	0.0602222	0.0751583	0.0276019	0.00955909
OG3978_REF_Scer_AF-P31373-F1-model_v2	0.0423165	0.0769495	0.100688	0.0827982	0.0938073	0.0629587	0.00917431	0.00504587	0.0352064	0.0258028	0.0931193	0.0682339	0.00126147	0.0340596	0.0474771	0.0530963	0.0479358	0.0485092	0.0361239	0.0354358
OG1634_REF_Scer_AF-P31688-F1-model_v2	0.0451945	0.0540675	0.0635625	0.0661332	0.0978108	0.0587943	0.0179534	0.0197363	0.0376068	0.0361556	0.075794	0.0535699	0.0110291	0.0399287	0.0502115	0.0655112	0.0641844	0.0701551	0.0470603	0.0255411
OG2906_REF_Scer_AF-P32178-F1-model_v2	0.0561997	0.0321921	0.0560633	0.0639749	0.0920748	0.0859364	0.0175965	0.00722957	0.0461056	0.0424226	0.0600191	0.042559	0.00927568	0.0356022	0.0458328	0.0935752	0.0650662	0.0776156	0.0545628	0.016096
OG2455_REF_Scer_AF-P32190-F1-model_v2	0.0392774	0.0754705	0.0890036	0.0648329	0.085164	0.0598603	0.0198275	0.020394	0.036319	0.0295839	0.0766035	0.0687984	0.0163656	0.0321017	0.0402216	0.0647699	0.0587273	0.0631334	0.0438723	0.0156732
OG3100_REF_Scer_AF-P32191-F1-model_v2	0.0510615	0.0650838	0.0891061	0.073743	0.0988827	0.0493296	0.022905	0.012067	0.0356425	0.038324	0.0682682	0.0656983	0.00854749	0.0303911	0.0424581	0.0583799	0.0574302	0.0672067	0.0463128	0.019162
OG2552_REF_Scer_AF-P32263-F1-model_v2	0.0429019	0.0888166	0.0997831	0.0849602	0.0908653	0.0641118	0.0383225	0.00337431	0.0233791	0.0215715	0.0791757	0.0635093	0.0230176	0.0319354	0.0331405	0.0695348	0.0337431	0.0707399	0.0265124	0.010605
OG1744_REF_Scer_AF-P32264-F1-model_v2	0.0380686	0.0711891	0.0709497	0.0769354	0.102554	0.0786113	0.0231445	0.00654429	0.0264964	0.0220271	0.0750998	0.0644852	0.00949721	0.0353551	0.0492418	0.056265	0.0633679	0.0564246	0.0489226	0.0248204
OG1537_REF_Scer_AF-P32288-F1-model_v2	0.0518538	0.0928183	0.0758794	0.058854	0.0655086	0.058854	0.0238527	0.0199637	0.0337914	0.0473598	0.063348	0.0453721	0.0194452	0.0294702	0.0471005	0.0706076	0.0598911	0.0560021	0.0517673	0.0282603
OG1313_REF_Scer_AF-P32327-F1-model_v2	0.0474641	0.0785945	0.0903173	0.0823916	0.0866106	0.0661182	0.0237471	0.00684085	0.0376096	0.0278456	0.0550282	0.0537022	0.00976404	0.0351987	0.0384836	0.0628635	0.0631046	0.0599102	0.0517132	0.0226923
OG5490_REF_Scer_AF-P32340-F1-model_v2	0.0462628	0.0665618	0.0818253	0.0777341	0.0945712	0.0640441	0.0127459	0.00849725	0.0487805	0.0338316	0.0686074	0.0671912	0.00409127	0.0289536	0.0505114	0.0594807	0.0413847	0.084343	0.040598	0.0199843
OG2062_REF_Scer_AF-P32347-F1-model_v2	0.0574206	0.0795671	0.0634332	0.0653372	0.0974045	0.0661389	0.0284598	0.0197415	0.0523099	0.0301633	0.0451949	0.039984	0.0134282	0.0413869	0.0325684	0.0721515	0.0574206	0.067642	0.049504	0.0207436
OG2353_REF_Scer_AF-P32352-F1-model_v2	0.0415865	0.0787332	0.0782892	0.0483943	0.11144	0.0596419	0.0365547	0.0159834	0.0685215	0.055942	0.0519461	0.0668936	0.00369987	0.0316709	0.0469143	0.0512062	0.0483943	0.0448424	0.0245671	0.0347787
OG2465_REF_Scer_AF-P32353-F1-model_v2	0.0493983	0.042896	0.0501747	0.0616266	0.117042	0.0560947	0.0271739	0.0259123	0.0775427	0.0642469	0.0618207	0.0559006	0.0109666	0.0286297	0.0451281	0.0427019	0.0487189	0.0552213	0.0322205	0.0465839
OG1337_REF_Scer_AF-P32356-F1-model_v2	0.0500116	0.0639814	0.0621653	0.0505239	0.0886147	0.0500582	0.0198836	0.0164843	0.0425611	0.0562049	0.0676135	0.0602095	0.0085681	0.0298021	0.0517811	0.0702678	0.0667753	0.0597905	0.0627707	0.0219325
OG3304_REF_Scer_AF-P32375-F1-model_v2	0.0592479	0.0720059	0.0744773	0.0682653	0.0926458	0.0681985	0.0176341	0.0125576	0.0400775	0.0219758	0.0696012	0.0668626	0.0182353	0.0246477	0.043818	0.0639236	0.0585131	0.0600494	0.035669	0.0315944
OG3774_REF_Scer_AF-P32377-F1-model_v2	0.0436565	0.05241	0.0931856	0.0630471	0.0941828	0.0499723	0.0196122	0.0145152	0.0417729	0.028144	0.0975069	0.0678116	0.011856	0.0340166	0.045651	0.0655956	0.0570637	0.0663712	0.0391136	0.0145152
OG2123_REF_Scer_AF-P32378-F1-model_v2	0.0530296	0.0808845	0.095817	0.0559012	0.126256	0.0562841	0.0341725	0.0284292	0.0511152	0.0362784	0.0717909	0.0603044	0.0190485	0.0301522	0.029865	0.0253661	0.0390543	0.0492964	0.0481478	0.00880636
OG4605_REF_Scer_AF-P32419-F1-model_v2	0.0494706	0.0860443	0.094129	0.0983638	0.108566	0.0621752	0.0134745	0.00250241	0.0329163	0.0229066	0.0702599	0.053898	0.00846968	0.0304139	0.0417709	0.0487007	0.0504331	0.0669875	0.041001	0.0175168
OG4665_REF_Scer_AF-P32449-F1-model_v2	0.0426634	0.0827366	0.0819747	0.0700899	0.0889837	0.0668901	0.0216364	0.0054853	0.0245315	0.0220936	0.0781655	0.0572909	0.0150846	0.0313881	0.0476916	0.0582051	0.0670425	0.0700899	0.0470821	0.0208746
OG4275_REF_Scer_AF-P32451-F1-model_v2	0.0388323	0.0615071	0.0836388	0.048201	0.0830957	0.0578411	0.0435845	0.0108622	0.0260692	0.023761	0.0716904	0.0799728	0.0266124	0.0362525	0.0397828	0.0706042	0.0431772	0.0761711	0.0543109	0.0240326
OG3413_REF_Scer_AF-P32452-F1-model_v2	0.0436316	0.0442192	0.0647862	0.0730131	0.081093	0.0659615	0.0126341	0.0129279	0.0489202	0.0384898	0.0940209	0.065227	0.0177758	0.0464228	0.0583223	0.0574409	0.055678	0.0558249	0.0373145	0.0262965
OG3683_REF_Scer_AF-P32459-F1-model_v2	0.0635108	0.0542453	0.0724394	0.0756402	0.0736186	0.0609838	0.0183625	0.00943396	0.046159	0.0338612	0.0749663	0.0662062	0.0176887	0.0448113	0.0616577	0.0596361	0.0496968	0.0604784	0.0267857	0.0298181
OG1955_REF_Scer_AF-P32461-F1-model_v2	0.0415835	0.0566609	0.0666437	0.0724957	0.0937005	0.0575559	0.014389	0.00936317	0.0367642	0.0388985	0.0823408	0.0590017	0.0159725	0.0386919	0.0486059	0.075525	0.0713941	0.0585198	0.0375215	0.0243718
OG2098_REF_Scer_AF-P32462-F1-model_v2	0.0394994	0.0761584	0.0485532	0.054589	0.141044	0.0750932	0.0236109	0.0275164	0.0652405	0.0590272	0.0605361	0.0557429	0.0186402	0.0281378	0.0454465	0.0371915	0.0384342	0.0490857	0.03515	0.021303
OG1697_REF_Scer_AF-P32469-F1-model_v2	0.0372121	0.0593939	0.0688485	0.0715152	0.111636	0.0620606	0.0231515	0.00727273	0.0367273	0.0431515	0.0609697	0.0518788	0.0155152	0.0381818	0.0287273	0.0970909	0.0641212	0.0540606	0.0472727	0.0212121
OG1959_REF_Scer_AF-P32473-F1-model_v2	0.0494349	0.0697418	0.107783	0.0799412	0.0750712	0.0648718	0.0302306	0.00385923	0.0474134	0.0317927	0.0737848	0.0565102	0.0100156	0.0298631	0.0368465	0.0738767	0.0505375	0.0543968	0.0436461	0.0103832
OG4061_REF_Scer_AF-P32476-F1-model_v2	0.0555997	0.0765988	0.0672129	0.0887687	0.105154	0.0671333	0.0225103	0.00676106	0.0490773	0.0375437	0.0596564	0.0442253	0.0159879	0.0266465	0.0439071	0.05035	0.0546452	0.0602927	0.0451002	0.0228285
OG2186_REF_Scer_AF-P32477-F1-model_v2	0.0534379	0.0507197	0.0607277	0.0528202	0.0898252	0.0632606	0.0232903	0.0129734	0.0518935	0.0416384	0.0676469	0.0497313	0.00939025	0.0287885	0.0643726	0.0661642	0.0735158	0.0548588	0.0581948	0.0267499
OG1168_REF_Scer_AF-P32528-F1-model_v2	0.0548633	0.0788786	0.0728497	0.0758641	0.0856109	0.0655145	0.0196945	0.0101487	0.042705	0.0350683	0.0706391	0.0496383	0.0171825	0.0311495	0.0402934	0.0772709	0.051045	0.0642082	0.0403939	0.0169815
OG4016_REF_Scer_AF-P32582-F1-model_v2	0.0435457	0.0749498	0.0713894	0.0761366	0.0978638	0.079423	0.0111375	0.00775972	0.0314041	0.0272047	0.0739456	0.0633559	0.0020084	0.0225488	0.0492058	0.0669162	0.0651817	0.0904692	0.0305824	0.0149717
OG3319_REF_Scer_AF-P32626-F1-model_v2	0.0510596	0.0560654	0.0642416	0.0682463	0.102953	0.0760888	0.00901051	0.00650759	0.0458869	0.0458869	0.0882696	0.0465543	0.00667445	0.0387118	0.0458869	0.0602369	0.0702486	0.0762556	0.026531	0.0146838
OG1746_REF_Scer_AF-P32642-F1-model_v2	0.0547408	0.0500944	0.0778278	0.0592421	0.0859591	0.0567736	0.0178597	0.00885727	0.0647597	0.0180049	0.0879919	0.0560476	0.00943807	0.0598229	0.0473356	0.0923479	0.0567736	0.0531436	0.0287498	0.0142297
OG1521_REF_Scer_AF-P32771-F1-model_v2	0.0344455	0.115838	0.0849897	0.102167	0.0571994	0.0585484	0.0185268	0.0097131	0.0386725	0.0194262	0.0491051	0.0763558	0.0367839	0.0255419	0.0279701	0.0568396	0.0594478	0.0712294	0.0330066	0.0241928
OG1659_REF_Scer_AF-P32775-F1-model_v2	0.0426841	0.0673619	0.0571281	0.0535656	0.0920396	0.0538247	0.0237062	0.0176825	0.0560269	0.054019	0.0662608	0.0490317	0.00544077	0.0278515	0.0667142	0.0607552	0.0669732	0.0549258	0.0473476	0.0366604
OG1081_REF_Scer_AF-P32784-F1-model_v2	0.0492846	0.0538222	0.0672695	0.0711116	0.100424	0.0714759	0.0218601	0.00659115	0.0487215	0.0324589	0.0773384	0.049947	0.0117581	0.0294449	0.0438196	0.0601153	0.0515037	0.0745562	0.0566706	0.021827
OG2397_REF_Scer_AF-P32796-F1-model_v2	0.0481901	0.0507207	0.0728353	0.0578171	0.0877984	0.0468148	0.0200242	0.0152382	0.052481	0.0497855	0.0796567	0.0529211	0.00968203	0.0446694	0.0551766	0.0627682	0.0535813	0.0747057	0.0409836	0.0241501
OG4555_REF_Scer_AF-P32799-F1-model_v2	0.0536318	0.0346284	0.103885	0.0612331	0.0633446	0.0413851	0.0147804	0.0295608	0.0548986	0.0405405	0.051098	0.0498311	0.00337838	0.0257601	0.046875	0.0747466	0.0472973	0.0840372	0.058277	0.0608108
OG1671_REF_Scer_AF-P32861-F1-model_v2	0.0418404	0.0650542	0.0528218	0.0752016	0.107798	0.0662358	0.0170976	0.0059077	0.0417014	0.0238393	0.0764526	0.0536558	0.00840979	0.0319711	0.0636642	0.0583125	0.0629691	0.0708924	0.0470531	0.0291215
OG1556_REF_Scer_AF-P32895-F1-model_v2	0.0372625	0.0633165	0.0751188	0.0791271	0.0731888	0.078459	0.0254602	0.00385986	0.0299881	0.0217488	0.0817251	0.0505493	0.0189281	0.0319923	0.0477286	0.0624258	0.0741538	0.0642072	0.0492132	0.0315469
OG1502_REF_Scer_AF-P33300-F1-model_v2	0.0492494	0.0436653	0.044123	0.0541011	0.104632	0.074881	0.0226108	0.0226108	0.057305	0.056115	0.0725925	0.0513548	0.0112596	0.030758	0.0541926	0.0443061	0.06829	0.0643537	0.0478762	0.0257232
OG2356_REF_Scer_AF-P33312-F1-model_v2	0.0618147	0.0678532	0.0513269	0.0730971	0.10758	0.0777054	0.0217702	0.0177976	0.0260607	0.0257429	0.0767519	0.0640394	0.0127125	0.0332115	0.0446528	0.0498967	0.0591133	0.0610202	0.0402034	0.0276498
OG1112_REF_Scer_AF-P33315-F1-model_v2	0.0524673	0.0859608	0.0950794	0.0644618	0.0881002	0.0568863	0.0157121	0.0130467	0.0435942	0.0406131	0.071897	0.0520815	0.00908358	0.0344054	0.0448217	0.0592361	0.0522919	0.0561849	0.0366499	0.0274261
OG4581_REF_Scer_AF-P33330-F1-model_v2	0.0427201	0.0787925	0.0907803	0.0745423	0.0945946	0.0665867	0.0144943	0.00642982	0.0426112	0.037816	0.0713819	0.048714	0.00795554	0.032694	0.0500218	0.065279	0.0496949	0.0738884	0.0297515	0.0212511
OG1471_REF_Scer_AF-P33333-F1-model_v2	0.0421444	0.0583617	0.0669352	0.0757153	0.107737	0.0712736	0.0228282	0.0104328	0.0508212	0.031505	0.0793306	0.0711703	0.012602	0.0303688	0.0430741	0.0541266	0.0391488	0.0769549	0.0403884	0.0150811
OG1302_REF_Scer_AF-P33401-F1-model_v2	0.0468702	0.0955761	0.0717127	0.0643701	0.0757511	0.0749556	0.0100961	0.00868874	0.0520712	0.0423423	0.0720798	0.0589855	0.00740378	0.0271064	0.0454629	0.0588631	0.065655	0.0728752	0.0310225	0.0181117
OG2048_REF_Scer_AF-P33412-F1-model_v2	0.038701	0.0659888	0.0613198	0.078232	0.0797883	0.0611123	0.0219963	0.0106869	0.0319568	0.0434737	0.0539531	0.0519817	0.0211662	0.0398423	0.0493878	0.0676489	0.0722142	0.0657813	0.0502179	0.0345507
OG2112_REF_Scer_AF-P33421-F1-model_v2	0.0360535	0.0798604	0.0967242	0.0701686	0.126187	0.0585385	0.0189959	0.0182206	0.0554371	0.0457453	0.0800543	0.0843187	0.00600892	0.0315953	0.0255864	0.0251987	0.0158946	0.0381857	0.0595077	0.0277186
OG2357_REF_Scer_AF-P33734-F1-model_v2	0.0405164	0.088265	0.0734116	0.0813438	0.0814993	0.06128	0.0122093	0.00645462	0.0411385	0.0374057	0.0713897	0.051637	0.0135314	0.0331285	0.0464266	0.068279	0.0635353	0.0701454	0.0398165	0.0185862
OG1337_REF_Scer_AF-P35172-F1-model_v2	0.0500116	0.0639814	0.0621653	0.0505239	0.0886147	0.0500582	0.0198836	0.0164843	0.0425611	0.0562049	0.0676135	0.0602095	0.0085681	0.0298021	0.0517811	0.0702678	0.0667753	0.0597905	0.0627707	0.0219325
OG3114_REF_Scer_AF-P35202-F1-model_v2	0.0378745	0.062606	0.0445167	0.0637366	0.103448	0.0784341	0.0165348	0.0132843	0.0439514	0.0392877	0.0741945	0.0589316	0.0187959	0.035472	0.0544093	0.0575184	0.0756077	0.0562465	0.0394291	0.0257207
OG3782_REF_Scer_AF-P35497-F1-model_v2	0.0545983	0.0947639	0.0893936	0.111211	0.0682479	0.061535	0.0172298	0.000671291	0.0444171	0.0354665	0.058738	0.048333	0.0202506	0.0187962	0.028418	0.0627657	0.0560528	0.0730588	0.0297606	0.0262922
OG4250_REF_Scer_AF-P35731-F1-model_v2	0.0331441	0.072426	0.0802516	0.0687433	0.111094	0.0791775	0.0263925	0.00675157	0.0211754	0.017953	0.101887	0.0665951	0.0174927	0.0438852	0.0517109	0.0406629	0.0382078	0.0533988	0.0504834	0.0185668
OG3063_REF_Scer_AF-P36010-F1-model_v2	0.0532479	0.0850641	0.069156	0.0684932	0.0930181	0.0662837	0.0218736	0.0209898	0.0455148	0.0291648	0.0665046	0.0470614	0.00684932	0.0340256	0.032479	0.0684932	0.0523641	0.0707026	0.0505966	0.0181175
OG1276_REF_Scer_AF-P36013-F1-model_v2	0.0535621	0.0700949	0.0755711	0.0729112	0.0927297	0.0662355	0.0219568	0.00709294	0.0390633	0.028111	0.065036	0.0561698	0.015594	0.0329091	0.0451132	0.0625848	0.0590904	0.058621	0.0558569	0.021696
OG2084_REF_Scer_AF-P36024-F1-model_v2	0.0666529	0.0558536	0.0643142	0.0555097	0.0689228	0.0622507	0.0182969	0.0110744	0.0164397	0.0105929	0.108062	0.0650021	0.00453983	0.0408584	0.0660338	0.0648645	0.0998074	0.0628697	0.0358371	0.0222176
OG3008_REF_Scer_AF-P36076-F1-model_v2	0.0675909	0.0535843	0.0600488	0.059546	0.0662979	0.0660825	0.0198966	0.010918	0.0245654	0.0132165	0.100919	0.0659388	0.00696739	0.0452521	0.0553081	0.0722597	0.0859072	0.0644304	0.0379974	0.0232725
OG1242_REF_Scer_AF-P36107-F1-model_v2	0.0700646	0.0510439	0.0714763	0.0569879	0.118211	0.0645665	0.0242217	0.0232558	0.0841073	0.0512668	0.0980756	0.0553533	0.0121852	0.0185749	0.0453228	0.0288283	0.0388588	0.0323947	0.0326176	0.0225871
OG4524_REF_Scer_AF-P36143-F1-model_v2	0.0683209	0.0375517	0.0601323	0.054177	0.0932175	0.0535153	0.00835401	0.0191067	0.0454921	0.033995	0.0813069	0.0521919	0.00537634	0.0408602	0.0579818	0.0917287	0.0762614	0.064268	0.0347395	0.0214227
OG1081_REF_Scer_AF-P36148-F1-model_v2	0.0492846	0.0538222	0.0672695	0.0711116	0.100424	0.0714759	0.0218601	0.00659115	0.0487215	0.0324589	0.0773384	0.049947	0.0117581	0.0294449	0.0438196	0.0601153	0.0515037	0.0745562	0.0566706	0.021827
OG1966_REF_Scer_AF-P36150-F1-model_v2	0.0473289	0.0709293	0.0645161	0.0765728	0.111396	0.0681716	0.0127621	0.00718271	0.0320657	0.022959	0.0724684	0.0568204	0.0153915	0.0450202	0.0414288	0.0708651	0.053229	0.0582313	0.0545116	0.0181492
OG1302_REF_Scer_AF-P37012-F1-model_v2	0.0468702	0.0955761	0.0717127	0.0643701	0.0757511	0.0749556	0.0100961	0.00868874	0.0520712	0.0423423	0.0720798	0.0589855	0.00740378	0.0271064	0.0454629	0.0588631	0.065655	0.0728752	0.0310225	0.0181117
OG2262_REF_Scer_AF-P37254-F1-model_v2	0.052031	0.063738	0.0441672	0.0674629	0.0939514	0.0701236	0.0198072	0.015018	0.0415657	0.0390232	0.0852599	0.0530361	0.0198072	0.0371312	0.0475374	0.0653344	0.0620824	0.0615503	0.0346479	0.026725
OG1030_REF_Scer_AF-P37291-F1-model_v2	0.0492666	0.074303	0.0890101	0.064396	0.0861685	0.0608248	0.0247677	0.00468474	0.0345596	0.0428539	0.0724983	0.0536057	0.00733431	0.0379387	0.0397435	0.0611704	0.0521849	0.0689271	0.0486522	0.0271101
OG1030_REF_Scer_AF-P37292-F1-model_v2	0.0492666	0.074303	0.0890101	0.064396	0.0861685	0.0608248	0.0247677	0.00468474	0.0345596	0.0428539	0.0724983	0.0536057	0.00733431	0.0379387	0.0397435	0.0611704	0.0521849	0.0689271	0.0486522	0.0271101
OG1287_REF_Scer_AF-P37298-F1-model_v2	0.0676445	0.0862522	0.0744308	0.0746497	0.111427	0.0709282	0.0249562	0.0144483	0.0424694	0.0431261	0.079028	0.0676445	0.0140105	0.0232049	0.022986	0.0297723	0.0302102	0.0523205	0.0385289	0.0319615
OG4552_REF_Scer_AF-P37299-F1-model_v2	0.0885453	0.0702741	0.0857344	0.0632467	0.0794097	0.0674631	0.021785	0.0302178	0.0744905	0.0470836	0.0491918	0.0716796	0.0035137	0.0330288	0.0309206	0.0323261	0.0393535	0.0751933	0.0133521	0.0231904
OG1129_REF_Scer_AF-P37303-F1-model_v2	0.039537	0.0679226	0.0829602	0.0601504	0.0916617	0.0710484	0.0241615	0.00718087	0.0363268	0.0353975	0.0739208	0.057278	0.0182479	0.0335389	0.0475627	0.0606573	0.0556729	0.0669088	0.035144	0.0347216
OG1322_REF_Scer_AF-P38009-F1-model_v2	0.0504364	0.0612087	0.103745	0.0765661	0.0897691	0.0604353	0.0106066	0.00944647	0.0387802	0.033035	0.075627	0.0435863	0.00823113	0.0344161	0.0443597	0.0631422	0.0598829	0.0729201	0.0435863	0.0202188
OG2588_REF_Scer_AF-P38063-F1-model_v2	0.0331544	0.0520805	0.0986577	0.0742282	0.0969128	0.0919463	0.0232215	0.000402685	0.0240268	0.0212081	0.0728859	0.0547651	0.0204027	0.0302013	0.0524832	0.0516779	0.0653691	0.0606711	0.0469799	0.0287248
OG1977_REF_Scer_AF-P38066-F1-model_v2	0.0517185	0.0793668	0.0622357	0.0562724	0.100401	0.0628863	0.0202754	0.00693917	0.0219018	0.0240703	0.0598504	0.0597419	0.0156131	0.0364307	0.0482489	0.0766562	0.0640789	0.0599588	0.0657053	0.0276483
OG1126_REF_Scer_AF-P38067-F1-model_v2	0.0457605	0.0826301	0.0901145	0.0775568	0.0810227	0.0627888	0.0191883	0.00899136	0.0490757	0.0277275	0.0701226	0.0656018	0.0161744	0.0290838	0.0459112	0.0650995	0.0468154	0.0707253	0.032399	0.0132108
OG2573_REF_Scer_AF-P38075-F1-model_v2	0.0617632	0.043832	0.0542919	0.0556201	0.0609331	0.0589407	0.00946372	0.0305496	0.05479	0.027727	0.0840113	0.0514694	0.00498091	0.0473186	0.0351984	0.0969616	0.0599369	0.0679064	0.0788644	0.0154408
OG1016_REF_Scer_AF-P38113-F1-model_v2	0.044974	0.112309	0.098926	0.10031	0.0755999	0.0622588	0.0143061	0.0121665	0.027899	0.0347374	0.0628042	0.048582	0.0226129	0.027857	0.0335207	0.0555462	0.0470717	0.0722437	0.0255076	0.0207669
OG4312_REF_Scer_AF-P38115-F1-model_v2	0.0577532	0.0646756	0.0577532	0.072587	0.101068	0.0650712	0.00810918	0.0164161	0.0336234	0.0423259	0.0534019	0.0522152	0.00949367	0.0286788	0.0482595	0.0759494	0.0656646	0.0816851	0.0373813	0.0278877
OG2882_REF_Scer_AF-P38122-F1-model_v2	0.042915	0.0799306	0.0785425	0.0761134	0.0891845	0.0665124	0.0255639	0.00404858	0.0377097	0.0335454	0.0823597	0.0557548	0.0137652	0.0454598	0.0297282	0.0541353	0.0507808	0.0670908	0.0402545	0.026605
OG1497_REF_Scer_AF-P38143-F1-model_v2	0.0523928	0.0848265	0.0342481	0.0687231	0.0907235	0.0485371	0.0115672	0.00635065	0.0721252	0.045135	0.0653209	0.035609	0.0188251	0.0478567	0.0519392	0.0796099	0.045135	0.120209	0.0136085	0.00725788
OG2369_REF_Scer_AF-P38145-F1-model_v2	0.0206101	0.0887057	0.044188	0.108986	0.0740313	0.0875515	0.017972	0.00230833	0.0390767	0.0207749	0.0666117	0.0802968	0.0113768	0.0342951	0.0460016	0.0695796	0.0664468	0.0702391	0.0281946	0.0227535
OG3935_REF_Scer_AF-P38169-F1-model_v2	0.0339439	0.0639388	0.0672996	0.0562931	0.098975	0.0651991	0.0289867	0.00873803	0.0514199	0.0396572	0.0721727	0.0383129	0.0124349	0.03428	0.0557049	0.0606621	0.0669635	0.0672156	0.0520081	0.025794
OG3242_REF_Scer_AF-P38179-F1-model_v2	0.0465396	0.0405216	0.0653962	0.0739218	0.14012	0.080341	0.0234704	0.0285858	0.0714142	0.0505517	0.0716148	0.0535607	0.0158475	0.0332999	0.0475426	0.0332999	0.0273821	0.0432297	0.0324975	0.0208626
OG1695_REF_Scer_AF-P38221-F1-model_v2	0.0350261	0.0586218	0.0575604	0.0689909	0.110549	0.0891574	0.0218811	0.0127368	0.0916068	0.0409046	0.064582	0.0699706	0.0203298	0.0306989	0.0453952	0.0355976	0.0317603	0.063194	0.0259634	0.0254735
OG2044_REF_Scer_AF-P38225-F1-model_v2	0.0437356	0.0612856	0.0693642	0.0659517	0.093182	0.0615642	0.0189428	0.0181071	0.0529981	0.0494463	0.060241	0.0557838	0.0156	0.0317571	0.0497946	0.057316	0.0545303	0.071732	0.0454071	0.0232607
OG4021_REF_Scer_AF-P38242-F1-model_v2	0.0346104	0.0671849	0.0610772	0.0788451	0.137331	0.0760689	0.0216546	0.013511	0.047196	0.0394225	0.0910605	0.0579308	0.0166574	0.0259115	0.0312789	0.0401629	0.0285027	0.0599667	0.0527485	0.0188784
OG4959_REF_Scer_AF-P38286-F1-model_v2	0.0317003	0.0607404	0.0871204	0.0747063	0.109953	0.0727112	0.0199512	0.0117491	0.0418976	0.0332521	0.0924407	0.0733762	0.00820217	0.0308136	0.0463312	0.0465529	0.02771	0.076258	0.0396808	0.0148526
OG1502_REF_Scer_AF-P38287-F1-model_v2	0.0492494	0.0436653	0.044123	0.0541011	0.104632	0.074881	0.0226108	0.0226108	0.057305	0.056115	0.0725925	0.0513548	0.0112596	0.030758	0.0541926	0.0443061	0.06829	0.0643537	0.0478762	0.0257232
OG1306_REF_Scer_AF-P38298-F1-model_v2	0.0356508	0.0666825	0.0587469	0.0703541	0.119981	0.0761578	0.0260571	0.037309	0.0696435	0.0650243	0.0522326	0.0624186	0.0165818	0.024162	0.0371906	0.045363	0.0274784	0.0416913	0.0365984	0.0306763
OG3350_REF_Scer_AF-P38332-F1-model_v2	0.038704	0.0699697	0.0479072	0.0629097	0.0965709	0.0673222	0.0165154	0.0197932	0.0358043	0.0329047	0.0941755	0.0674483	0.0243318	0.0286183	0.0500504	0.0529501	0.0804337	0.0477811	0.0381997	0.0276097
OG3313_REF_Scer_AF-P38342-F1-model_v2	0.0396205	0.0682664	0.0809152	0.0716146	0.0898438	0.0825893	0.0172991	0.00967262	0.0528274	0.0381324	0.0876116	0.0483631	0.0221354	0.0370164	0.0340402	0.0610119	0.0418527	0.0662202	0.0368304	0.0141369
OG1565_REF_Scer_AF-P38604-F1-model_v2	0.0523989	0.0669774	0.0645874	0.0621378	0.0920715	0.054968	0.0225249	0.0256318	0.0491127	0.0599271	0.062556	0.0514429	0.0221665	0.0305312	0.0409273	0.0665591	0.0505467	0.0564617	0.0455279	0.0229432
OG2588_REF_Scer_AF-P38620-F1-model_v2	0.0331544	0.0520805	0.0986577	0.0742282	0.0969128	0.0919463	0.0232215	0.000402685	0.0240268	0.0212081	0.0728859	0.0547651	0.0204027	0.0302013	0.0524832	0.0516779	0.0653691	0.0606711	0.0469799	0.0287248
OG1779_REF_Scer_AF-P38625-F1-model_v2	0.0475027	0.0778366	0.068336	0.0876086	0.0837405	0.0816368	0.0194761	0.013165	0.0439739	0.0248371	0.0498779	0.0554425	0.00943268	0.0295195	0.0352877	0.079126	0.0538817	0.0674539	0.0414631	0.0304017
OG1500_REF_Scer_AF-P38627-F1-model_v2	0.0391071	0.0802637	0.0530106	0.0845289	0.0985986	0.0674126	0.0232648	0.010303	0.0308536	0.0319614	0.0628704	0.0547831	0.0146236	0.0307428	0.0386085	0.0788789	0.0565003	0.0640891	0.0461419	0.033457
OG3115_REF_Scer_AF-P38628-F1-model_v2	0.038446	0.0642113	0.0860997	0.0811728	0.1029	0.0518536	0.0122769	0.00662305	0.0377191	0.0376383	0.0727728	0.0630805	0.0121153	0.0392537	0.0503998	0.0561344	0.0667151	0.0628382	0.0348922	0.0228576
OG3018_REF_Scer_AF-P38635-F1-model_v2	0.0337142	0.0524194	0.0518593	0.0639561	0.100918	0.0695565	0.0189292	0.0133289	0.0442428	0.047379	0.0704525	0.0409946	0.0143369	0.0393145	0.0444668	0.0742608	0.0701165	0.0665323	0.0400986	0.0431228
OG2968_REF_Scer_AF-P38689-F1-model_v2	0.0341787	0.0515158	0.0963939	0.0810382	0.0967902	0.0862889	0.0249653	0.00217951	0.0255597	0.0194175	0.0698435	0.0522092	0.0198138	0.0242718	0.0539925	0.0512185	0.0709332	0.0581534	0.0586487	0.0225877
OG1744_REF_Scer_AF-P38690-F1-model_v2	0.0380686	0.0711891	0.0709497	0.0769354	0.102554	0.0786113	0.0231445	0.00654429	0.0264964	0.0220271	0.0750998	0.0644852	0.00949721	0.0353551	0.0492418	0.056265	0.0633679	0.0564246	0.0489226	0.0248204
OG1354_REF_Scer_AF-P38697-F1-model_v2	0.0333588	0.0945274	0.0712463	0.0764128	0.0887868	0.0633372	0.032147	0.00223243	0.035974	0.0251945	0.0831739	0.0613599	0.0123102	0.0414594	0.045988	0.0537696	0.0553004	0.0677382	0.0373772	0.0183059
OG1303_REF_Scer_AF-P38703-F1-model_v2	0.0347926	0.0413264	0.0469618	0.0609278	0.11328	0.0700751	0.0310356	0.0256452	0.0761189	0.0614995	0.0772623	0.0626429	0.00947403	0.0351192	0.0343025	0.0470434	0.0446749	0.0565992	0.0481869	0.0230317
OG4583_REF_Scer_AF-P38710-F1-model_v2	0.0398139	0.0992761	0.0679076	0.0756636	0.0766977	0.0617029	0.0172354	0.0210272	0.0473974	0.035505	0.0639435	0.0556705	0.0205102	0.0260255	0.0484316	0.0675629	0.0622199	0.0668735	0.0282661	0.0182696
OG1022_REF_Scer_AF-P38715-F1-model_v2	0.0525071	0.0608235	0.0687322	0.0610681	0.104688	0.0700367	0.0112515	0.0177742	0.0475336	0.038402	0.0579698	0.0474521	0.009947	0.0389727	0.0538932	0.0677538	0.0586221	0.0710966	0.0380758	0.0233999
OG1488_REF_Scer_AF-P38720-F1-model_v2	0.0415155	0.100015	0.0976194	0.0542894	0.0883292	0.0755552	0.0206852	0.0172013	0.0428219	0.0333866	0.0551604	0.0422413	0.0116853	0.0296124	0.0426042	0.05712	0.0626361	0.0649586	0.0416606	0.0209029
OG2647_REF_Scer_AF-P38787-F1-model_v2	0.0434074	0.0529855	0.0577746	0.0683717	0.113715	0.0781537	0.0225189	0.0043815	0.0362747	0.0319951	0.068066	0.0601182	0.0151824	0.0415733	0.0751987	0.0563481	0.0460567	0.0647035	0.0418789	0.0212961
OG1857_REF_Scer_AF-P38795-F1-model_v2	0.0458062	0.0631757	0.0664036	0.0631757	0.0965825	0.0648153	0.024184	0.014039	0.0434493	0.0403238	0.0659937	0.0570784	0.0238254	0.0328432	0.0410411	0.0640467	0.0598965	0.0509812	0.0586668	0.0236717
OG1365_REF_Scer_AF-P38816-F1-model_v2	0.0422671	0.0892411	0.107012	0.0639769	0.078194	0.0666667	0.0215178	0.00874159	0.0345821	0.0291066	0.0587896	0.0798271	0.0121998	0.0325648	0.0360231	0.0751201	0.0463016	0.0618636	0.0395773	0.0164265
OG3639_REF_Scer_AF-P38840-F1-model_v2	0.0558669	0.0613856	0.0551027	0.0599423	0.0943284	0.0686874	0.0196128	0.0109526	0.0532348	0.043386	0.0689421	0.0607913	0.00713194	0.0281032	0.0533197	0.0626592	0.0652063	0.0731024	0.0368484	0.0213958
OG3991_REF_Scer_AF-P38858-F1-model_v2	0.0581644	0.058698	0.0798648	0.0789755	0.103166	0.0567414	0.0090715	0.0129847	0.0462469	0.0241907	0.0836001	0.0419779	0.0131626	0.029349	0.0471363	0.0620776	0.0661686	0.0775525	0.0263252	0.0245464
OG1210_REF_Scer_AF-P38891-F1-model_v2	0.0604287	0.0813889	0.077276	0.060666	0.0937278	0.0584513	0.0203275	0.0200902	0.0422368	0.0359883	0.058214	0.0624061	0.0106778	0.0310053	0.0369374	0.0708693	0.048248	0.0737167	0.0444515	0.0128925
OG3074_REF_Scer_AF-P38913-F1-model_v2	0.0502949	0.0514417	0.0525885	0.0450524	0.110092	0.0642202	0.0163827	0.0181848	0.0476737	0.0512779	0.0812582	0.0517693	0.0183486	0.0406291	0.0466907	0.0688073	0.059633	0.0527523	0.0475098	0.0253932
OG4624_REF_Scer_AF-P38954-F1-model_v2	0.0506998	0.0499741	0.0662519	0.0592017	0.112597	0.071747	0.0248834	0.0261275	0.0795231	0.0482115	0.0784863	0.0572317	0.0119233	0.0282011	0.0523587	0.0285122	0.0488336	0.0359772	0.037014	0.0322447
OG1774_REF_Scer_AF-P38972-F1-model_v2	0.0521143	0.0791484	0.0834646	0.0712744	0.0934966	0.0564596	0.0233013	0.0125401	0.0421989	0.0235054	0.0835812	0.0505104	0.0128901	0.0351998	0.0470691	0.0630796	0.0576845	0.0507145	0.0414698	0.0202975
OG4185_REF_Scer_AF-P38986-F1-model_v2	0.0485574	0.0797854	0.0687896	0.0623681	0.088582	0.0790816	0.0193526	0.00360662	0.0344828	0.0431034	0.100281	0.0684377	0.0119634	0.0346587	0.0612245	0.0504046	0.0504926	0.046886	0.0292048	0.0187368
OG1615_REF_Scer_AF-P38992-F1-model_v2	0.0498056	0.044762	0.0611537	0.0608385	0.0936219	0.0679836	0.0231165	0.0214353	0.0744983	0.0597877	0.0513817	0.0580015	0.00735526	0.0426605	0.0386676	0.0494904	0.0453925	0.0623096	0.0430808	0.0446569
OG1451_REF_Scer_AF-P38998-F1-model_v2	0.0692747	0.0604835	0.0887033	0.0670769	0.0953846	0.0610989	0.00782418	0.0136264	0.0451868	0.0266374	0.061011	0.0567033	0.0111648	0.027956	0.0361319	0.0674286	0.0620659	0.0681319	0.0498462	0.0242637
OG1935_REF_Scer_AF-P38999-F1-model_v2	0.0509878	0.07247	0.0862738	0.0748857	0.101631	0.0647054	0.0167371	0.0118195	0.0328703	0.0408075	0.0720387	0.0563368	0.0109568	0.0193253	0.0304547	0.0702269	0.0624623	0.0809249	0.0301958	0.0138901
OG1240_REF_Scer_AF-P39002-F1-model_v2	0.0418107	0.0756955	0.073089	0.0770786	0.0884622	0.0727166	0.0184052	0.0141497	0.0323421	0.0381403	0.0530347	0.0633544	0.013405	0.032289	0.0454811	0.0692058	0.0490984	0.0890473	0.0323953	0.020799
OG2394_REF_Scer_AF-P39006-F1-model_v2	0.0511993	0.0695048	0.0552672	0.064946	0.0868986	0.0479731	0.0197082	0.0138869	0.0545659	0.0430635	0.0883714	0.0533034	0.00736429	0.0317716	0.055688	0.0543554	0.0478328	0.0707673	0.0574414	0.0260906
OG1087_REF_Scer_AF-P39518-F1-model_v2	0.051781	0.0608622	0.0533007	0.0540791	0.103525	0.0729086	0.0156418	0.00541162	0.0508173	0.0404389	0.0798028	0.0591571	0.0117499	0.0306535	0.0586011	0.0619	0.0544127	0.0745395	0.0398087	0.0206086
OG1445_REF_Scer_AF-P39522-F1-model_v2	0.0520597	0.100343	0.0816919	0.0575214	0.0773343	0.0707106	0.0377665	0.00586834	0.0310848	0.0302713	0.0814014	0.0562431	0.0149904	0.0296322	0.0416013	0.0544419	0.053919	0.0665853	0.0365464	0.0199872
OG2215_REF_Scer_AF-P39525-F1-model_v2	0.0427202	0.102875	0.101141	0.0650844	0.0828845	0.062346	0.0191693	0.00721132	0.0391602	0.0270196	0.0819717	0.0566864	0.0125057	0.0238247	0.0557736	0.0516659	0.0504792	0.0510269	0.0411684	0.0252853
OG1039_REF_Scer_AF-P39533-F1-model_v2	0.0528596	0.0897144	0.0858478	0.0543523	0.0846487	0.0635783	0.0217801	0.0121381	0.0374422	0.0271639	0.062991	0.0656829	0.01182	0.0330862	0.0530553	0.0579497	0.0590265	0.0666618	0.0388616	0.0213396
OG3767_REF_Scer_AF-P39683-F1-model_v2	0.0370018	0.0555027	0.0665687	0.0613815	0.0904297	0.063197	0.0191061	0.0157344	0.0520446	0.0483271	0.06605	0.063197	0.00786721	0.0298262	0.054984	0.0661364	0.0635428	0.084378	0.0344947	0.02023
OG2147_REF_Scer_AF-P39692-F1-model_v2	0.0486768	0.0542849	0.0831317	0.0818488	0.0994062	0.0605161	0.00733084	0.00865039	0.0483835	0.0370941	0.0860641	0.0532219	0.0034455	0.0353713	0.0449747	0.0749945	0.0556777	0.0646947	0.0355546	0.0166777
OG1892_REF_Scer_AF-P39708-F1-model_v2	0.0342865	0.10358	0.0893179	0.0785853	0.0704459	0.0592811	0.0185839	0.0133257	0.0455953	0.0349348	0.0757761	0.0435064	0.0133977	0.0394007	0.0485486	0.0746236	0.0405532	0.0673486	0.037672	0.0112368
OG1694_REF_Scer_AF-P39713-F1-model_v2	0.0520003	0.0939793	0.0706226	0.0778032	0.0777243	0.0737	0.0198059	0.00820642	0.0372445	0.0253294	0.0580762	0.0523949	0.0310897	0.0219364	0.0361398	0.0662826	0.0606802	0.0707804	0.0322733	0.0339304
OG1694_REF_Scer_AF-P39714-F1-model_v2	0.0520003	0.0939793	0.0706226	0.0778032	0.0777243	0.0737	0.0198059	0.00820642	0.0372445	0.0253294	0.0580762	0.0523949	0.0310897	0.0219364	0.0361398	0.0662826	0.0606802	0.0707804	0.0322733	0.0339304
OG3429_REF_Scer_AF-P39726-F1-model_v2	0.0474251	0.0644311	0.0907784	0.0756886	0.0864671	0.0555689	0.0150898	0.0117365	0.0354491	0.0330539	0.0967665	0.0613174	0.00191617	0.0268263	0.0411976	0.0960479	0.0605988	0.0488623	0.0318563	0.0189222
OG4110_REF_Scer_AF-P39988-F1-model_v2	0.0355521	0.0630596	0.0513819	0.0838199	0.102245	0.0674711	0.0240042	0.00778513	0.0407422	0.0477488	0.0773323	0.0525496	0.0154405	0.0356818	0.0513819	0.0563124	0.0672116	0.0613728	0.0337356	0.0251719
OG1273_REF_Scer_AF-P40012-F1-model_v2	0.0459207	0.0685585	0.0537246	0.0659142	0.111706	0.0643663	0.020316	0.00580458	0.0437923	0.0336021	0.0867462	0.0487585	0.00761045	0.0325056	0.061851	0.055466	0.0516608	0.0819736	0.0396646	0.020058
OG4391_REF_Scer_AF-P40017-F1-model_v2	0.0409117	0.0446631	0.0518828	0.0517412	0.104119	0.0656852	0.0146518	0.00806908	0.0460079	0.0323471	0.103907	0.058607	0.0115374	0.039496	0.064765	0.0605889	0.0637741	0.0634202	0.0469989	0.0268262
OG1021_REF_Scer_AF-P40047-F1-model_v2	0.0399129	0.0878539	0.0910716	0.0819059	0.0719602	0.0707251	0.0148536	0.0105308	0.0446257	0.0321773	0.0616245	0.0639646	0.0112133	0.0310072	0.0507362	0.0657198	0.0484285	0.0726753	0.034485	0.0145286
OG1433_REF_Scer_AF-P40054-F1-model_v2	0.0377125	0.0650687	0.0794633	0.0758809	0.095877	0.0815476	0.018954	0.00657852	0.0295708	0.0308734	0.0952257	0.0558848	0.00840227	0.0393408	0.0621377	0.0596626	0.0453983	0.0566013	0.0329577	0.022862
OG3416_REF_Scer_AF-P40099-F1-model_v2	0.0526137	0.0631365	0.0571962	0.061609	0.10981	0.0639851	0.0302105	0.00441276	0.0337746	0.0366599	0.0617787	0.0415818	0.0130686	0.0531229	0.0334352	0.064664	0.0582145	0.0736592	0.0532926	0.0337746
OG3909_REF_Scer_AF-P40319-F1-model_v2	0.0341016	0.051759	0.0757514	0.0762906	0.119693	0.078582	0.015366	0.0238577	0.0758862	0.0717078	0.0657771	0.064564	0.0122658	0.0328885	0.0343712	0.0358539	0.0180617	0.0589028	0.0266882	0.0276318
OG3000_REF_Scer_AF-P40350-F1-model_v2	0.0355541	0.0566678	0.0676075	0.077672	0.101083	0.0850016	0.0235204	0.00962696	0.0467126	0.033038	0.0704518	0.048463	0.00929876	0.0265835	0.03993	0.0576523	0.0621376	0.0670605	0.0539328	0.0280057
OG2738_REF_Scer_AF-P40351-F1-model_v2	0.0457851	0.043153	0.0622706	0.0797257	0.143659	0.0742537	0.0165547	0.0272217	0.0963497	0.0513265	0.076678	0.0476553	0.0153079	0.0259749	0.0316548	0.0283993	0.0310314	0.0466856	0.0376117	0.0187019
OG3241_REF_Scer_AF-P40363-F1-model_v2	0.0561191	0.0852325	0.068107	0.0508497	0.0836517	0.0467659	0.0167303	0.0152813	0.0600711	0.056646	0.0796996	0.0516401	0.0110657	0.02885	0.0525622	0.0545383	0.0562508	0.0791727	0.0144908	0.0322751
OG1254_REF_Scer_AF-P40395-F1-model_v2	0.0303858	0.0396336	0.0358464	0.0628853	0.118637	0.0810287	0.0184957	0.0118901	0.050731	0.0376079	0.0775938	0.0565439	0.0140039	0.0347014	0.0706359	0.0667606	0.0638541	0.0752158	0.0287123	0.0248371
OG1004_REF_Scer_AF-P40459-F1-model_v2	0.0460998	0.0535226	0.0622477	0.101446	0.0975387	0.0640708	0.020836	0.00546946	0.0403698	0.0279984	0.0730564	0.0599036	0.00911577	0.0454486	0.0468811	0.0626384	0.0588618	0.0546946	0.0543039	0.0154968
OG2808_REF_Scer_AF-P40471-F1-model_v2	0.044462	0.0640823	0.0882911	0.0810127	0.0887658	0.0653481	0.0257911	0.00775316	0.0503165	0.0362342	0.0661392	0.0522152	0.0126582	0.0310127	0.0436709	0.0602848	0.0422468	0.072943	0.0531646	0.0136076
OG1854_REF_Scer_AF-P40487-F1-model_v2	0.0497052	0.0568707	0.06322	0.0661224	0.0854422	0.0874376	0.0261224	0.0062585	0.0382766	0.0432653	0.0548753	0.0507029	0.0198639	0.0355556	0.0472562	0.0621315	0.060771	0.0694785	0.0509751	0.0256689
OG2746_REF_Scer_AF-P40495-F1-model_v2	0.0454939	0.0806964	0.0943541	0.0858902	0.084736	0.0728095	0.0160623	0.00125036	0.0311628	0.0277003	0.0672309	0.0567471	0.00875252	0.0299125	0.0385688	0.0675195	0.0580937	0.0687698	0.0506877	0.0135616
OG1491_REF_Scer_AF-P40506-F1-model_v2	0.0456064	0.0378416	0.0591704	0.0673285	0.102221	0.0632986	0.014252	0.00914095	0.0546491	0.0349912	0.0788284	0.0612345	0.00452133	0.0440338	0.059367	0.0688028	0.0517987	0.0639866	0.0484569	0.0304698
OG1433_REF_Scer_AF-P40510-F1-model_v2	0.0377125	0.0650687	0.0794633	0.0758809	0.095877	0.0815476	0.018954	0.00657852	0.0295708	0.0308734	0.0952257	0.0558848	0.00840227	0.0393408	0.0621377	0.0596626	0.0453983	0.0566013	0.0329577	0.022862
OG1933_REF_Scer_AF-P40545-F1-model_v2	0.0189532	0.085581	0.0590465	0.0774165	0.105555	0.0568596	0.00903922	0.0237644	0.0351363	0.0262429	0.0670652	0.0529232	0.0263887	0.0384896	0.051611	0.0618166	0.0726053	0.0782913	0.0294504	0.0237644
OG1497_REF_Scer_AF-P40581-F1-model_v2	0.0523928	0.0848265	0.0342481	0.0687231	0.0907235	0.0485371	0.0115672	0.00635065	0.0721252	0.045135	0.0653209	0.035609	0.0188251	0.0478567	0.0519392	0.0796099	0.045135	0.120209	0.0136085	0.00725788
OG3630_REF_Scer_AF-P40582-F1-model_v2	0.0533792	0.0517755	0.0678121	0.0520046	0.115235	0.067583	0.0208477	0.012142	0.0451317	0.0510882	0.0639175	0.0364261	0.00412371	0.033677	0.0430699	0.0762887	0.0536082	0.0845361	0.0416953	0.0256586
OG3624_REF_Scer_AF-P40857-F1-model_v2	0.0461333	0.0485848	0.0771117	0.0958324	0.128371	0.0780031	0.0240695	0.0254067	0.0548251	0.0731001	0.0802318	0.0597281	0.00735458	0.0318698	0.0329842	0.0303098	0.00869178	0.0472476	0.0387787	0.0113662
OG1683_REF_Scer_AF-P40970-F1-model_v2	0.0508353	0.0768729	0.059906	0.0625816	0.0969068	0.0681284	0.0238841	0.0054816	0.0471156	0.048225	0.0749804	0.0512268	0.0199034	0.0226442	0.0361524	0.0565779	0.0585356	0.0623205	0.0572305	0.0204907
OG1897_REF_Scer_AF-P41338-F1-model_v2	0.0424816	0.0966979	0.123806	0.0898754	0.0794142	0.0637679	0.0151005	0.00382061	0.0313836	0.022105	0.0666788	0.0478486	0.0148276	0.0342946	0.0433912	0.0574911	0.0509415	0.0668607	0.0332939	0.0159192
OG2684_REF_Scer_AF-P41735-F1-model_v2	0.0376632	0.0545698	0.0959156	0.0616003	0.102444	0.0569133	0.0215936	0.0155675	0.0299632	0.0299632	0.054235	0.0644459	0.0118848	0.0460328	0.0369936	0.0761634	0.0445263	0.0631068	0.0565785	0.0398393
OG3581_REF_Scer_AF-P41835-F1-model_v2	0.0360446	0.0773061	0.0819698	0.0870287	0.0903486	0.0761205	0.0190499	0.00450557	0.0327247	0.0274287	0.0724053	0.0614971	0.0146233	0.0304324	0.0607067	0.0540669	0.0581772	0.0645008	0.0344637	0.0165995
OG1180_REF_Scer_AF-P41903-F1-model_v2	0.052221	0.0549296	0.06013	0.0717226	0.091441	0.0470206	0.0195016	0.00953413	0.0551463	0.0449621	0.0806067	0.0507042	0.00931744	0.0394366	0.0410618	0.0573131	0.0590466	0.0615385	0.0565547	0.0378115
OG1137_REF_Scer_AF-P41911-F1-model_v2	0.0406714	0.0757713	0.0828749	0.0848248	0.0896998	0.0683892	0.0174803	0.0110732	0.0416464	0.0232607	0.0575249	0.0534856	0.0154607	0.0341249	0.0539035	0.0752838	0.0458946	0.0643499	0.0373981	0.0268821
OG1684_REF_Scer_AF-P41921-F1-model_v2	0.0333404	0.0983365	0.0739103	0.0911771	0.0765073	0.065698	0.0163543	0.00856321	0.0384642	0.0420439	0.0616972	0.0574156	0.00919492	0.0268829	0.0404296	0.0662596	0.052783	0.0817716	0.0357268	0.0234435
OG1056_REF_Scer_AF-P41939-F1-model_v2	0.0342337	0.0741418	0.0719377	0.0654661	0.0787376	0.0776121	0.0264022	0.0116301	0.042628	0.0388764	0.0553367	0.0698743	0.00515851	0.0346558	0.0323579	0.0601669	0.0718439	0.0822547	0.0481148	0.0185706
OG1446_REF_Scer_AF-P41940-F1-model_v2	0.0617461	0.0829074	0.0537722	0.112145	0.0939481	0.0776937	0.0157432	0.00940503	0.0317931	0.0306686	0.0575547	0.054999	0.00736046	0.0141075	0.0476385	0.0701288	0.0516254	0.0759558	0.0314864	0.0193212
OG1193_REF_Scer_AF-P42222-F1-model_v2	0.0376224	0.0856096	0.116761	0.0687167	0.0918513	0.0638493	0.012369	0.0114528	0.0325259	0.0291473	0.0705492	0.0459257	0.00303499	0.0279448	0.045353	0.0645364	0.0663116	0.0776499	0.0300636	0.0187253
OG3151_REF_Scer_AF-P42826-F1-model_v2	0.0440023	0.0633291	0.0690344	0.0595493	0.0944944	0.054985	0.0183283	0.0133362	0.0433604	0.0360862	0.0865069	0.0512766	0.0196834	0.0367993	0.0504921	0.0663957	0.0645414	0.0716018	0.0348025	0.021395
OG5096_REF_Scer_AF-P42883-F1-model_v2	0.047014	0.0720457	0.0696315	0.0517154	0.0925032	0.066709	0.0259212	0.0115629	0.0418043	0.0513342	0.0457433	0.0500635	0.0290978	0.0363405	0.0371029	0.0716645	0.0589581	0.0856417	0.039136	0.0160102
OG3443_REF_Scer_AF-P42941-F1-model_v2	0.0261454	0.0698009	0.08935	0.0780763	0.110218	0.069681	0.0230271	0.00563684	0.0355001	0.0265052	0.0545694	0.0486927	0.0118734	0.0406572	0.0465339	0.0775965	0.0675222	0.0755577	0.0329815	0.0100744
OG2852_REF_Scer_AF-P43123-F1-model_v2	0.047998	0.0690764	0.0714467	0.0606112	0.0968425	0.0603572	0.0126132	0.00914247	0.045797	0.0326759	0.0845678	0.0430881	0.013883	0.0419876	0.0506222	0.0733937	0.0557013	0.0788961	0.0324219	0.0188775
OG5096_REF_Scer_AF-P43534-F1-model_v2	0.047014	0.0720457	0.0696315	0.0517154	0.0925032	0.066709	0.0259212	0.0115629	0.0418043	0.0513342	0.0457433	0.0500635	0.0290978	0.0363405	0.0371029	0.0716645	0.0589581	0.0856417	0.039136	0.0160102
OG3336_REF_Scer_AF-P43567-F1-model_v2	0.0471008	0.0636547	0.0869764	0.0813975	0.0957564	0.0654838	0.0136272	0.00804829	0.0438998	0.0262484	0.0917322	0.0565209	0.00832266	0.0355771	0.0390525	0.0527712	0.0558807	0.078105	0.0284434	0.0214011
OG2845_REF_Scer_AF-P43577-F1-model_v2	0.0252035	0.083749	0.0493568	0.0866369	0.0889997	0.0826989	0.022053	0.00630087	0.0317669	0.0451562	0.0511945	0.0530323	0.025466	0.0341297	0.0399055	0.076398	0.05487	0.0811237	0.0354424	0.0265161
OG1822_REF_Scer_AF-P43616-F1-model_v2	0.0542838	0.081202	0.0662143	0.0741183	0.100962	0.0581612	0.0209529	0.0139438	0.0367609	0.0350459	0.0667363	0.0497353	0.0103646	0.0254269	0.0394452	0.0733726	0.0678547	0.0741183	0.0299008	0.0214003
OG3509_REF_Scer_AF-P43619-F1-model_v2	0.0238782	0.0844551	0.080609	0.0682692	0.0892628	0.0724359	0.0198718	0.0160256	0.0341346	0.0261218	0.0844551	0.056891	0.0201923	0.0320513	0.0432692	0.0658654	0.0559295	0.0716346	0.0360577	0.0185897
OG5327_REF_Scer_AF-P43635-F1-model_v2	0.0526754	0.0752703	0.0683393	0.0543388	0.117688	0.0551705	0.0281397	0.0121985	0.0368727	0.03313	0.0797061	0.0492099	0.00817854	0.0375658	0.0453285	0.0566953	0.0510119	0.0668145	0.0432492	0.028417
OG2999_REF_Scer_AF-P43636-F1-model_v2	0.0424257	0.0499961	0.0556738	0.0740478	0.114975	0.0686854	0.0182162	0.0103304	0.0637962	0.0380885	0.0695529	0.0531504	0.0164025	0.0288621	0.0442394	0.0626922	0.0510212	0.0749941	0.0405331	0.0223169
OG2246_REF_Scer_AF-P46151-F1-model_v2	0.0473325	0.0613934	0.0642865	0.0539868	0.0931605	0.072156	0.0153339	0.0187478	0.0478533	0.0355862	0.0786946	0.0524245	0.0108784	0.03142	0.053466	0.0704201	0.0675848	0.0652124	0.0416618	0.0184006
OG1021_REF_Scer_AF-P46367-F1-model_v2	0.0399129	0.0878539	0.0910716	0.0819059	0.0719602	0.0707251	0.0148536	0.0105308	0.0446257	0.0321773	0.0616245	0.0639646	0.0112133	0.0310072	0.0507362	0.0657198	0.0484285	0.0726753	0.034485	0.0145286
OG2161_REF_Scer_AF-P46969-F1-model_v2	0.0667653	0.0735076	0.0978457	0.0911034	0.0733432	0.0611741	0.0455517	0.00904457	0.0465384	0.016938	0.0417694	0.0389739	0.0208847	0.0274626	0.0305871	0.057063	0.0730143	0.0726854	0.0294359	0.0263115
OG4524_REF_Scer_AF-P47011-F1-model_v2	0.0683209	0.0375517	0.0601323	0.054177	0.0932175	0.0535153	0.00835401	0.0191067	0.0454921	0.033995	0.0813069	0.0521919	0.00537634	0.0408602	0.0579818	0.0917287	0.0762614	0.064268	0.0347395	0.0214227
OG1640_REF_Scer_AF-P47013-F1-model_v2	0.0575181	0.0621727	0.0644169	0.0708171	0.111878	0.0733937	0.0226914	0.0176211	0.0592636	0.0516998	0.0797939	0.0545258	0.0208628	0.0231901	0.0300889	0.0355748	0.0443022	0.0432217	0.0503699	0.026598
OG1759_REF_Scer_AF-P47039-F1-model_v2	0.0558438	0.0544436	0.0801417	0.066469	0.0889548	0.0704225	0.0116135	0.0123548	0.057903	0.0466189	0.059715	0.0565028	0.00996623	0.0289927	0.0555967	0.0749526	0.0455481	0.0699283	0.037394	0.0166378
OG1275_REF_Scer_AF-P47052-F1-model_v2	0.0399713	0.0934714	0.0936251	0.064364	0.0795839	0.0469919	0.0255201	0.0109665	0.0345393	0.0318233	0.0601619	0.0664651	0.0182433	0.032592	0.0340781	0.0609819	0.059342	0.0465819	0.0608794	0.0398176
OG3030_REF_Scer_AF-P47095-F1-model_v2	0.0554484	0.0617165	0.0703954	0.0609129	0.0861459	0.08036	0.0266795	0.012054	0.0335905	0.0380906	0.0541626	0.0554484	0.0266795	0.0326262	0.0458052	0.0697525	0.0554484	0.0634844	0.0380906	0.0331083
OG4102_REF_Scer_AF-P47096-F1-model_v2	0.0673107	0.0685572	0.0352135	0.0757245	0.0782175	0.0688688	0.0246183	0.0146463	0.0426924	0.0377065	0.0355251	0.0542225	0.033967	0.0398878	0.0660642	0.0610782	0.0676223	0.055469	0.0426924	0.0299159
OG3677_REF_Scer_AF-P47125-F1-model_v2	0.052375	0.0697697	0.0711077	0.050368	0.109816	0.0577272	0.0234158	0.0168212	0.0314441	0.0398547	0.0749307	0.0531396	0.0125203	0.035076	0.0428175	0.0604989	0.0604989	0.0606901	0.0539042	0.0232247
OG2384_REF_Scer_AF-P47143-F1-model_v2	0.049313	0.0733837	0.117478	0.0779636	0.0926616	0.0515497	0.0108638	0.00660347	0.0450527	0.0401534	0.0592182	0.0487805	0.0101182	0.0378102	0.0454788	0.0630525	0.0588987	0.0717861	0.0164022	0.0234317
OG1390_REF_Scer_AF-P47164-F1-model_v2	0.0444305	0.0576551	0.0633004	0.0677435	0.0958131	0.0554075	0.0154723	0.0085202	0.0546234	0.0388375	0.0817521	0.0475145	0.0169881	0.0315195	0.0500235	0.0807067	0.054937	0.0650254	0.0479849	0.0217448
OG4317_REF_Scer_AF-P47165-F1-model_v2	0.0359952	0.0634088	0.0657926	0.0562574	0.0865316	0.0963051	0.0209774	0.0143027	0.0309893	0.0319428	0.0414779	0.0538737	0.00786651	0.0410012	0.0426698	0.083671	0.0741359	0.0848629	0.0407628	0.0271752
OG1597_REF_Scer_AF-P47169-F1-model_v2	0.0416585	0.0647043	0.0709303	0.0633679	0.106167	0.0575331	0.0137232	0.0115718	0.0406806	0.037421	0.0807419	0.0534585	0.00671491	0.0362149	0.0578916	0.0667905	0.064085	0.067964	0.0389204	0.0194602
OG1210_REF_Scer_AF-P47176-F1-model_v2	0.0604287	0.0813889	0.077276	0.060666	0.0937278	0.0584513	0.0203275	0.0200902	0.0422368	0.0359883	0.058214	0.0624061	0.0106778	0.0310053	0.0369374	0.0708693	0.048248	0.0737167	0.0444515	0.0128925
OG5096_REF_Scer_AF-P47183-F1-model_v2	0.047014	0.0720457	0.0696315	0.0517154	0.0925032	0.066709	0.0259212	0.0115629	0.0418043	0.0513342	0.0457433	0.0500635	0.0290978	0.0363405	0.0371029	0.0716645	0.0589581	0.0856417	0.039136	0.0160102
OG1103_REF_Scer_AF-P47771-F1-model_v2	0.0437732	0.0844754	0.0909841	0.0775542	0.0726498	0.0705872	0.0177843	0.0125132	0.0454691	0.0370353	0.0680662	0.0568822	0.0134299	0.0336893	0.0480818	0.064216	0.0523445	0.0737498	0.0219095	0.014805
OG1240_REF_Scer_AF-P47912-F1-model_v2	0.0418107	0.0756955	0.073089	0.0770786	0.0884622	0.0727166	0.0184052	0.0141497	0.0323421	0.0381403	0.0530347	0.0633544	0.013405	0.032289	0.0454811	0.0692058	0.0490984	0.0890473	0.0323953	0.020799
OG4171_REF_Scer_AF-P48015-F1-model_v2	0.04503	0.0845008	0.073827	0.0651545	0.096064	0.0579275	0.018012	0.00767178	0.042028	0.0325773	0.0776073	0.0602624	0.00767178	0.0344674	0.0424728	0.0565933	0.0544808	0.0697131	0.0469202	0.027018
OG3499_REF_Scer_AF-P48016-F1-model_v2	0.0471423	0.0648435	0.0682563	0.0618857	0.0875501	0.0643884	0.01579	0.0153349	0.0450946	0.0507827	0.0870495	0.0663906	0.0065526	0.0341281	0.0715781	0.0527849	0.0647525	0.0413633	0.0332181	0.0211139
OG1096_REF_Scer_AF-P48570-F1-model_v2	0.0336312	0.0614898	0.0836763	0.0761972	0.0794097	0.0815179	0.0143058	0.00336312	0.0396547	0.0295653	0.0642506	0.0538099	0.0186728	0.0294147	0.0535087	0.0620922	0.0714788	0.0686678	0.0485393	0.0267543
OG3069_REF_Scer_AF-P49017-F1-model_v2	0.0347407	0.0769602	0.0651387	0.0674306	0.079614	0.0617612	0.0294331	0.0066345	0.0574186	0.0373945	0.0816647	0.0493366	0.00784077	0.0353438	0.0536791	0.0541616	0.0647768	0.0656212	0.0468034	0.0242461
OG2227_REF_Scer_AF-P49095-F1-model_v2	0.053368	0.0669266	0.082911	0.0586961	0.106216	0.0607754	0.023695	0.00580464	0.0356075	0.0346545	0.0793589	0.0600823	0.0132987	0.0337015	0.0493394	0.0585662	0.0511154	0.0576132	0.0397661	0.0285034
OG1111_REF_Scer_AF-P49367-F1-model_v2	0.0451817	0.0886962	0.0929199	0.075414	0.0834723	0.0659664	0.0158386	0.0140602	0.0284539	0.0281761	0.0714127	0.0560742	0.0134489	0.0334	0.054796	0.0604646	0.0535734	0.0649661	0.0368456	0.0168389
OG2282_REF_Scer_AF-P49435-F1-model_v2	0.0523734	0.0786477	0.0853039	0.0642845	0.117183	0.0628832	0.0169907	0.000700648	0.0732177	0.0262743	0.048695	0.0385356	0.00560518	0.0415134	0.0275004	0.0816255	0.055176	0.0795236	0.0325801	0.0113855
OG1022_REF_Scer_AF-P49954-F1-model_v2	0.0554038	0.0725712	0.0901288	0.0678892	0.0858369	0.0715308	0.0171674	0.00572246	0.0461699	0.0388867	0.0703603	0.0539732	0.0123553	0.0264014	0.0438288	0.0585252	0.0563142	0.0629471	0.0413578	0.0226297
OG2603_REF_Scer_AF-P50076-F1-model_v2	0.0516811	0.0398187	0.0519078	0.0701927	0.119985	0.0948999	0.0176804	0.0280317	0.0885531	0.0519078	0.0650548	0.0612014	0.0154137	0.026445	0.0504722	0.0358141	0.0293918	0.0376275	0.0411787	0.0227427
OG1354_REF_Scer_AF-P50094-F1-model_v2	0.0333588	0.0945274	0.0712463	0.0764128	0.0887868	0.0633372	0.032147	0.00223243	0.035974	0.0251945	0.0831739	0.0613599	0.0123102	0.0414594	0.045988	0.0537696	0.0553004	0.0677382	0.0373772	0.0183059
OG1354_REF_Scer_AF-P50095-F1-model_v2	0.0333588	0.0945274	0.0712463	0.0764128	0.0887868	0.0633372	0.032147	0.00223243	0.035974	0.0251945	0.0831739	0.0613599	0.0123102	0.0414594	0.045988	0.0537696	0.0553004	0.0677382	0.0373772	0.0183059
OG2868_REF_Scer_AF-P50107-F1-model_v2	0.0429206	0.0726443	0.0521707	0.0501973	0.0837444	0.047854	0.0180069	0.0129502	0.0627775	0.0458806	0.0579674	0.048594	0.0133202	0.0288604	0.0691909	0.0730143	0.0700543	0.0839911	0.0336704	0.0321904
OG1630_REF_Scer_AF-P50264-F1-model_v2	0.0462921	0.0675346	0.0618243	0.0643368	0.0934978	0.0686767	0.0172834	0.0168266	0.0436272	0.0365464	0.0743109	0.0499467	0.0140856	0.0353282	0.0469012	0.068296	0.0653266	0.0619765	0.0443886	0.0229938
OG4010_REF_Scer_AF-P50861-F1-model_v2	0.0336074	0.0904255	0.0824468	0.0759188	0.0858317	0.0933269	0.0309478	0.0130561	0.0309478	0.020793	0.0541586	0.0522244	0.0101547	0.0297389	0.0420696	0.0727756	0.0483559	0.0701161	0.0304642	0.0326402
OG1060_REF_Scer_AF-P50873-F1-model_v2	0.0585586	0.0394144	0.0427928	0.0653153	0.097973	0.0765766	0.0259009	0.00225225	0.0382883	0.0439189	0.0686937	0.0518018	0.0157658	0.0326577	0.0495495	0.0596847	0.0653153	0.0754505	0.0551802	0.0349099
OG2774_REF_Scer_AF-P51601-F1-model_v2	0.0506598	0.0531201	0.0608365	0.061172	0.0887945	0.0658689	0.0291881	0.00469694	0.0363453	0.0285171	0.0774994	0.0565869	0.0149855	0.0354507	0.0527846	0.0805189	0.0477522	0.0601655	0.0663163	0.0287408
OG1299_REF_Scer_AF-P52489-F1-model_v2	0.0448216	0.0688955	0.082201	0.0851328	0.0724474	0.0823138	0.0263855	0.00654	0.0275695	0.0302193	0.0608333	0.0687828	0.0134183	0.0281333	0.0509105	0.0590291	0.0617917	0.0641597	0.04905	0.0173648
OG1264_REF_Scer_AF-P52892-F1-model_v2	0.0582799	0.0671445	0.0711052	0.0648812	0.097196	0.0676474	0.0181064	0.00590972	0.038979	0.0416195	0.0724255	0.048598	0.0142085	0.0501069	0.0445115	0.0688419	0.0458946	0.0624293	0.0423739	0.019741
OG1264_REF_Scer_AF-P52893-F1-model_v2	0.0582799	0.0671445	0.0711052	0.0648812	0.097196	0.0676474	0.0181064	0.00590972	0.038979	0.0416195	0.0724255	0.048598	0.0142085	0.0501069	0.0445115	0.0688419	0.0458946	0.0624293	0.0423739	0.019741
OG1055_REF_Scer_AF-P52910-F1-model_v2	0.0564573	0.0818631	0.0835098	0.0862738	0.0782757	0.0604564	0.0129969	0.0185251	0.0365796	0.0416373	0.0628676	0.0613973	0.00935074	0.0239355	0.0306987	0.0605152	0.0616914	0.0577511	0.0470478	0.0281698
OG2228_REF_Scer_AF-P53037-F1-model_v2	0.0419742	0.0487587	0.0480131	0.0641915	0.0913293	0.060091	0.0194587	0.0107359	0.0495042	0.0331768	0.0978156	0.0564378	0.013047	0.0306419	0.0511444	0.0653843	0.0673227	0.0722433	0.0562141	0.0225155
OG1121_REF_Scer_AF-P53045-F1-model_v2	0.0452751	0.0482935	0.0797926	0.0522405	0.100224	0.0568841	0.0251529	0.0384645	0.0809535	0.0529371	0.0567294	0.0475195	0.0150143	0.0338983	0.0288677	0.0516214	0.0374584	0.0525501	0.0364523	0.0596703
OG1377_REF_Scer_AF-P53090-F1-model_v2	0.0641588	0.0676707	0.068211	0.0572027	0.0936719	0.0603768	0.0170865	0.0164787	0.0542311	0.0358614	0.0716553	0.0589586	0.0079692	0.0353887	0.0336327	0.0685487	0.0595664	0.06632	0.0395759	0.0234349
OG3557_REF_Scer_AF-P53101-F1-model_v2	0.0431715	0.0647108	0.0674961	0.0731594	0.107418	0.0596045	0.0259957	0.0057562	0.0334231	0.0341658	0.0834649	0.0597902	0.015876	0.0361155	0.0489277	0.0490205	0.0608114	0.0592331	0.0438214	0.0280383
OG2495_REF_Scer_AF-P53128-F1-model_v2	0.0512353	0.0595137	0.056776	0.0576885	0.0941268	0.0683789	0.0215762	0.0228799	0.043022	0.0366339	0.0692914	0.0515612	0.0157095	0.0390457	0.056776	0.0615996	0.0715729	0.0576885	0.0433479	0.0215762
OG1004_REF_Scer_AF-P53131-F1-model_v2	0.0466424	0.0521179	0.0613039	0.0607936	0.0943587	0.0629306	0.0240389	0.00609212	0.0373288	0.0327783	0.0729778	0.0576997	0.0113975	0.0444735	0.0445692	0.0769648	0.0609743	0.0734881	0.0597091	0.0193608
OG3458_REF_Scer_AF-P53164-F1-model_v2	0.0506882	0.065682	0.068815	0.0632203	0.0871657	0.059304	0.019022	0.0133154	0.0528141	0.0318899	0.0776547	0.0546045	0.0220432	0.0285331	0.0534855	0.0654582	0.0601992	0.0576256	0.0468837	0.0215956
OG2913_REF_Scer_AF-P53178-F1-model_v2	0.0292373	0.0614407	0.0595339	0.075	0.117161	0.0716102	0.0184322	0.00317797	0.0459746	0.0245763	0.0741525	0.0563559	0.0163136	0.0512712	0.0525424	0.0667373	0.0574153	0.0552966	0.040678	0.0230932
OG3488_REF_Scer_AF-P53184-F1-model_v2	0.0496516	0.045993	0.0550523	0.0738676	0.0839721	0.0698606	0.00905923	0.0156794	0.0400697	0.0337979	0.0803136	0.0547038	0.0163763	0.0357143	0.0639373	0.0559233	0.0796167	0.0745645	0.0238676	0.0379791
OG2116_REF_Scer_AF-P53199-F1-model_v2	0.0529947	0.0749925	0.0850915	0.0812919	0.0876912	0.059894	0.0156984	0.0130987	0.0507949	0.0311969	0.0649935	0.0509949	0.00789921	0.0338966	0.0470953	0.0515948	0.0605939	0.0690931	0.0363964	0.0246975
OG1473_REF_Scer_AF-P53204-F1-model_v2	0.0612799	0.0526871	0.0544961	0.0654255	0.0882641	0.065124	0.0287179	0.00806512	0.0270596	0.0370845	0.0914299	0.0471094	0.0110047	0.0362554	0.0485415	0.0677621	0.0620336	0.0503505	0.0617321	0.035577
OG1667_REF_Scer_AF-P53228-F1-model_v2	0.0295741	0.0548107	0.10696	0.0703864	0.0954259	0.0699921	0.0121254	0.00532334	0.0414038	0.034306	0.0715694	0.0644716	0.00591483	0.0295741	0.0303628	0.0818218	0.0622043	0.0935528	0.0307571	0.00946372
OG2409_REF_Scer_AF-P53312-F1-model_v2	0.0321513	0.0837327	0.112224	0.0737998	0.0858238	0.0706631	0.0207371	0.00304958	0.039993	0.0210856	0.0555894	0.0485318	0.0123726	0.0396445	0.0414743	0.0697046	0.0604688	0.0764137	0.0390346	0.0135053
OG3991_REF_Scer_AF-P53315-F1-model_v2	0.0581644	0.058698	0.0798648	0.0789755	0.103166	0.0567414	0.0090715	0.0129847	0.0462469	0.0241907	0.0836001	0.0419779	0.0131626	0.029349	0.0471363	0.0620776	0.0661686	0.0775525	0.0263252	0.0245464
OG2783_REF_Scer_AF-P53318-F1-model_v2	0.051541	0.0665021	0.0724865	0.0716637	0.11363	0.057675	0.0230401	0.0150359	0.0371783	0.0293986	0.0747307	0.0561041	0.00576002	0.0329892	0.048474	0.0545332	0.0665769	0.0533363	0.049222	0.0201227
OG1488_REF_Scer_AF-P53319-F1-model_v2	0.0415155	0.100015	0.0976194	0.0542894	0.0883292	0.0755552	0.0206852	0.0172013	0.0428219	0.0333866	0.0551604	0.0422413	0.0116853	0.0296124	0.0426042	0.05712	0.0626361	0.0649586	0.0416606	0.0209029
OG3025_REF_Scer_AF-P53332-F1-model_v2	0.0307581	0.0565512	0.0446839	0.0714459	0.119884	0.0739889	0.0129571	0.00726568	0.0379026	0.0336643	0.0762897	0.0559457	0.00980867	0.0318479	0.0571567	0.0771373	0.0650279	0.0698716	0.04093	0.026883
OG1696_REF_Scer_AF-P53598-F1-model_v2	0.0556593	0.104028	0.101094	0.0674847	0.0698853	0.0847337	0.0212501	0.00160043	0.0400107	0.0186716	0.0633947	0.0704188	0.0098693	0.0413444	0.0336979	0.0578821	0.0374322	0.0665955	0.0389437	0.0160043
OG1414_REF_Scer_AF-P53685-F1-model_v2	0.0560479	0.0546108	0.0523353	0.058024	0.0929341	0.0629341	0.0173653	0.0042515	0.041497	0.0315569	0.0839521	0.0507186	0.018982	0.0356886	0.0552695	0.07	0.0802395	0.0710778	0.0379641	0.0245509
OG2646_REF_Scer_AF-P53730-F1-model_v2	0.0436966	0.0569707	0.0655808	0.0755543	0.116955	0.084021	0.0209514	0.0172203	0.0744063	0.0426204	0.0773481	0.0588362	0.00782091	0.0269068	0.0457057	0.0420464	0.0433379	0.0466384	0.0334362	0.0199469
OG2380_REF_Scer_AF-P53848-F1-model_v2	0.0437372	0.0526427	0.0573326	0.0773041	0.0958529	0.0835749	0.0172841	0.00521684	0.0367814	0.0277178	0.0812563	0.0565421	0.0120672	0.0352532	0.0564894	0.0624967	0.0645518	0.06608	0.0453707	0.0224482
OG3638_REF_Scer_AF-P53868-F1-model_v2	0.0530279	0.0525886	0.0607468	0.0695325	0.124506	0.0753059	0.0166928	0.0237214	0.0737998	0.0529652	0.0816442	0.0457484	0.0132413	0.025604	0.050455	0.0421086	0.0353938	0.0463131	0.0380922	0.0185127
OG4226_REF_Scer_AF-P53909-F1-model_v2	0.0452871	0.0515619	0.0552449	0.0585186	0.115537	0.0567453	0.0152776	0.0096849	0.0525167	0.0390124	0.0665666	0.042559	0.0220979	0.0364207	0.0441959	0.0819806	0.0673851	0.0665666	0.0384668	0.0343746
OG2924_REF_Scer_AF-P53915-F1-model_v2	0.0384994	0.0472109	0.048897	0.0570465	0.108894	0.0710974	0.0151749	0.0118027	0.0535338	0.0392019	0.0719404	0.0446817	0.0115217	0.0310524	0.0594352	0.0664606	0.0836026	0.0743291	0.0389209	0.0266966
OG3104_REF_Scer_AF-P53954-F1-model_v2	0.0492436	0.0524622	0.0670261	0.073785	0.0956711	0.0655777	0.0193917	0.0206791	0.0534277	0.0420019	0.0731413	0.0556003	0.0119891	0.0297715	0.0436917	0.0533473	0.0535887	0.0667847	0.0499678	0.0228516
OG1056_REF_Scer_AF-P53982-F1-model_v2	0.0342337	0.0741418	0.0719377	0.0654661	0.0787376	0.0776121	0.0264022	0.0116301	0.042628	0.0388764	0.0553367	0.0698743	0.00515851	0.0346558	0.0323579	0.0601669	0.0718439	0.0822547	0.0481148	0.0185706
OG1322_REF_Scer_AF-P54113-F1-model_v2	0.0504364	0.0612087	0.103745	0.0765661	0.0897691	0.0604353	0.0106066	0.00944647	0.0387802	0.033035	0.075627	0.0435863	0.00823113	0.0344161	0.0443597	0.0631422	0.0598829	0.0729201	0.0435863	0.0202188
OG1103_REF_Scer_AF-P54114-F1-model_v2	0.0437732	0.0844754	0.0909841	0.0775542	0.0726498	0.0705872	0.0177843	0.0125132	0.0454691	0.0370353	0.0680662	0.0568822	0.0134299	0.0336893	0.0480818	0.064216	0.0523445	0.0737498	0.0219095	0.014805
OG1021_REF_Scer_AF-P54115-F1-model_v2	0.0399129	0.0878539	0.0910716	0.0819059	0.0719602	0.0707251	0.0148536	0.0105308	0.0446257	0.0321773	0.0616245	0.0639646	0.0112133	0.0310072	0.0507362	0.0657198	0.0484285	0.0726753	0.034485	0.0145286
OG1596_REF_Scer_AF-P54781-F1-model_v2	0.0584828	0.0395003	0.0725801	0.0731384	0.0835369	0.0671366	0.0307767	0.0182148	0.0554819	0.0401284	0.0625305	0.0533882	0.0183544	0.0313351	0.03629	0.0615535	0.0604369	0.0794891	0.0397795	0.0178659
OG2506_REF_Scer_AF-P54783-F1-model_v2	0.0497754	0.0683308	0.053457	0.0709079	0.0860025	0.0614093	0.01723	0.027833	0.0474192	0.0388042	0.0776084	0.06568	0.0126648	0.0348281	0.0533098	0.06487	0.0471247	0.0569914	0.0452102	0.0205434
OG1904_REF_Scer_AF-P54839-F1-model_v2	0.0372397	0.0754501	0.0791564	0.0719202	0.086569	0.055683	0.0150018	0.00547123	0.0381221	0.0612425	0.0796858	0.0588599	0.0129721	0.0264737	0.0490646	0.0540946	0.0676844	0.0755383	0.0351218	0.0146488
OG2752_REF_Scer_AF-P54885-F1-model_v2	0.0259542	0.0689717	0.0951953	0.0771441	0.101482	0.0785811	0.010687	0.00368208	0.0287382	0.0238886	0.0755276	0.0521778	0.00978895	0.0297261	0.0511001	0.0616974	0.0722048	0.0738213	0.0352941	0.0243377
OG2086_REF_Scer_AF-P80210-F1-model_v2	0.038798	0.0941196	0.0459258	0.0872347	0.0961445	0.0598574	0.0129597	0.0118257	0.0414709	0.0409039	0.0549976	0.0599384	0.0131217	0.0238134	0.0463308	0.0687672	0.0596145	0.076786	0.0451158	0.0222744
OG2637_REF_Scer_AF-P80235-F1-model_v2	0.0435606	0.0511364	0.0573195	0.0508578	0.0958668	0.0574866	0.0176582	0.0118093	0.0468471	0.038213	0.0902406	0.0672348	0.0183266	0.0412767	0.0549242	0.0578766	0.0682375	0.0537545	0.0563725	0.0210004
OG1137_REF_Scer_AF-Q00055-F1-model_v2	0.0406714	0.0757713	0.0828749	0.0848248	0.0896998	0.0683892	0.0174803	0.0110732	0.0416464	0.0232607	0.0575249	0.0534856	0.0154607	0.0341249	0.0539035	0.0752838	0.0458946	0.0643499	0.0373981	0.0268821
OG1275_REF_Scer_AF-Q00711-F1-model_v2	0.0399713	0.0934714	0.0936251	0.064364	0.0795839	0.0469919	0.0255201	0.0109665	0.0345393	0.0318233	0.0601619	0.0664651	0.0182433	0.032592	0.0340781	0.0609819	0.059342	0.0465819	0.0608794	0.0398176
OG1753_REF_Scer_AF-Q00764-F1-model_v2	0.0411084	0.0654507	0.0500877	0.0845317	0.0980007	0.0666433	0.0181691	0.0177482	0.0505787	0.0406173	0.070712	0.0415293	0.0109435	0.0343739	0.054437	0.0735181	0.0497369	0.0620835	0.0392845	0.0304455
OG1254_REF_Scer_AF-Q01519-F1-model_v2	0.0648672	0.0457118	0.0565956	0.0570309	0.0374401	0.0230736	0.0139312	0.0383108	0.0740096	0.0365694	0.0518067	0.0483239	0.0470178	0.0679147	0.0518067	0.067044	0.0753156	0.0783631	0.0352634	0.0296038
OG1055_REF_Scer_AF-Q01574-F1-model_v2	0.0564573	0.0818631	0.0835098	0.0862738	0.0782757	0.0604564	0.0129969	0.0185251	0.0365796	0.0416373	0.0628676	0.0613973	0.00935074	0.0239355	0.0306987	0.0605152	0.0616914	0.0577511	0.0470478	0.0281698
OG3525_REF_Scer_AF-Q01802-F1-model_v2	0.0470328	0.0644417	0.0756949	0.0644417	0.0976243	0.058767	0.0201981	0.0145234	0.0361643	0.0410695	0.0827162	0.0483793	0.0130807	0.0396268	0.0553044	0.052419	0.0531884	0.0673271	0.0475137	0.0204867
OG2074_REF_Scer_AF-Q02046-F1-model_v2	0.0422281	0.0582291	0.0671319	0.0869827	0.100096	0.064846	0.0199711	0.00324832	0.0329644	0.0483638	0.063282	0.0474013	0.0134745	0.0342878	0.0625602	0.0634023	0.0590712	0.0754331	0.042589	0.014437
OG2837_REF_Scer_AF-Q02196-F1-model_v2	0.036133	0.0578512	0.0782241	0.0532385	0.0945608	0.0764943	0.00538151	0.00980204	0.0365174	0.0345954	0.0701518	0.0555449	0.0128772	0.0276763	0.0445897	0.0922545	0.0566981	0.0724582	0.0632328	0.0217182
OG3048_REF_Scer_AF-Q02784-F1-model_v2	0.0619995	0.0617412	0.0824076	0.0607078	0.0906742	0.0583828	0.0309997	0.0074916	0.0576079	0.0191165	0.074141	0.0542495	0.0136916	0.0511496	0.0325497	0.0948075	0.044433	0.0503746	0.0472746	0.00619995
OG1306_REF_Scer_AF-Q02896-F1-model_v2	0.0356508	0.0666825	0.0587469	0.0703541	0.119981	0.0761578	0.0260571	0.037309	0.0696435	0.0650243	0.0522326	0.0624186	0.0165818	0.024162	0.0371906	0.045363	0.0274784	0.0416913	0.0365984	0.0306763
OG3394_REF_Scer_AF-Q03266-F1-model_v2	0.0472072	0.0557357	0.0449249	0.0628228	0.108108	0.0634234	0.0230631	0.00936937	0.0510511	0.0344745	0.0763964	0.0631832	0.012012	0.0354354	0.0518919	0.0743544	0.0616216	0.0576577	0.0481682	0.0190991
OG1758_REF_Scer_AF-Q03529-F1-model_v2	0.0540205	0.0551678	0.0459891	0.0641553	0.128789	0.0419734	0.0251458	0.019696	0.0706569	0.0664499	0.0468496	0.05316	0.0127163	0.0212257	0.0357587	0.055359	0.0585142	0.0576537	0.0269624	0.0597571
OG5735_REF_Scer_AF-Q03579-F1-model_v2	0.0550285	0.0588235	0.06926	0.0768501	0.0616698	0.0654649	0.0180266	0.0132827	0.0417457	0.0654649	0.0645161	0.0455408	0.0303605	0.0332068	0.0370019	0.0777989	0.0426945	0.0740038	0.0398482	0.0294118
OG3714_REF_Scer_AF-Q03677-F1-model_v2	0.036721	0.0460305	0.0561159	0.0576674	0.0832687	0.059219	0.0131885	0.0113783	0.0452547	0.0589604	0.0488751	0.0416343	0.00672356	0.0248254	0.0480993	0.0943884	0.0961986	0.066977	0.0672356	0.0372382
OG4645_REF_Scer_AF-Q03778-F1-model_v2	0.0646225	0.0758325	0.0524233	0.0689087	0.0725354	0.0847346	0.019123	0.00692384	0.049456	0.0520936	0.0511045	0.0507748	0.00560501	0.0293439	0.0563798	0.0705572	0.0593472	0.0692384	0.0369271	0.0240686
OG1746_REF_Scer_AF-Q03835-F1-model_v2	0.0547408	0.0500944	0.0778278	0.0592421	0.0859591	0.0567736	0.0178597	0.00885727	0.0647597	0.0180049	0.0879919	0.0560476	0.00943807	0.0598229	0.0473356	0.0923479	0.0567736	0.0531436	0.0287498	0.0142297
OG2578_REF_Scer_AF-Q03941-F1-model_v2	0.0440791	0.0516005	0.0661186	0.0783628	0.118069	0.0811614	0.0174917	0.00892076	0.0356831	0.0304355	0.0627952	0.0435543	0.0129439	0.0342837	0.0474025	0.0599965	0.0557985	0.0711912	0.0627952	0.0173168
OG4463_REF_Scer_AF-Q04066-F1-model_v2	0.0395886	0.0520085	0.050456	0.0634582	0.112168	0.0752959	0.0135843	0.012614	0.0442461	0.0525907	0.0801475	0.0492917	0.00834465	0.0403648	0.050262	0.0626819	0.0671454	0.0576363	0.0310499	0.0370658
OG4398_REF_Scer_AF-Q04178-F1-model_v2	0.0491803	0.0556453	0.0662665	0.0655738	0.080351	0.0865851	0.0198568	0.0140845	0.034634	0.0394828	0.0450242	0.049873	0.0106211	0.0459478	0.0422535	0.075964	0.073655	0.0817363	0.0406373	0.0226276
OG3917_REF_Scer_AF-Q04179-F1-model_v2	0.0549932	0.0685363	0.0719562	0.0656635	0.10643	0.0730506	0.0195622	0.0105335	0.0436389	0.0352941	0.0603283	0.0595075	0.0151847	0.0247606	0.0566347	0.0563611	0.0663475	0.0575923	0.0273598	0.0262654
OG2283_REF_Scer_AF-Q04212-F1-model_v2	0.0425939	0.0635319	0.0664034	0.0642498	0.116774	0.059105	0.015195	0.00945202	0.0338598	0.0473798	0.0769323	0.0445083	0.0145968	0.0333812	0.0464226	0.0753769	0.0599426	0.0592247	0.0457047	0.0253649
OG1329_REF_Scer_AF-Q04409-F1-model_v2	0.0382919	0.0729288	0.0621954	0.061035	0.109422	0.064226	0.0207705	0.0060919	0.044848	0.0265143	0.0743792	0.0666628	0.0118937	0.0345788	0.0436876	0.0689835	0.0606289	0.0668949	0.0407867	0.0251799
OG2190_REF_Scer_AF-Q04430-F1-model_v2	0.0325666	0.0892077	0.0556517	0.0450161	0.0840135	0.0784896	0.0260533	0.00717289	0.0478193	0.0422953	0.0943194	0.0556517	0.00659576	0.0343804	0.0615879	0.0552395	0.060681	0.0610932	0.036524	0.025641
OG2112_REF_Scer_AF-Q04487-F1-model_v2	0.0360535	0.0798604	0.0967242	0.0701686	0.126187	0.0585385	0.0189959	0.0182206	0.0554371	0.0457453	0.0800543	0.0843187	0.00600892	0.0315953	0.0255864	0.0251987	0.0158946	0.0381857	0.0595077	0.0277186
OG1390_REF_Scer_AF-Q04533-F1-model_v2	0.0444305	0.0576551	0.0633004	0.0677435	0.0958131	0.0554075	0.0154723	0.0085202	0.0546234	0.0388375	0.0817521	0.0475145	0.0169881	0.0315195	0.0500235	0.0807067	0.054937	0.0650254	0.0479849	0.0217448
OG3112_REF_Scer_AF-Q05521-F1-model_v2	0.0532501	0.0571673	0.0559432	0.0669605	0.123638	0.0716122	0.0151793	0.0183621	0.0698984	0.0448035	0.0842208	0.0635329	0.0151793	0.0216673	0.0375811	0.0373363	0.0495777	0.0317052	0.052638	0.0297466
OG4583_REF_Scer_AF-Q05533-F1-model_v2	0.0398139	0.0992761	0.0679076	0.0756636	0.0766977	0.0617029	0.0172354	0.0210272	0.0473974	0.035505	0.0639435	0.0556705	0.0205102	0.0260255	0.0484316	0.0675629	0.0622199	0.0668735	0.0282661	0.0182696
OG2557_REF_Scer_AF-Q05567-F1-model_v2	0.0440247	0.0768528	0.0761673	0.0762434	0.103511	0.0667987	0.0210983	0.0102826	0.041435	0.040978	0.0757864	0.0516414	0.0169091	0.0257445	0.0322188	0.0527077	0.0538503	0.0686267	0.0370935	0.0280296
OG2741_REF_Scer_AF-Q05584-F1-model_v2	0.0455849	0.0659404	0.0554759	0.0603498	0.078125	0.0540424	0.0269495	0.00931766	0.0445814	0.0359805	0.0583429	0.0778383	0.0187787	0.0232225	0.0586296	0.0630734	0.0692374	0.0791284	0.0339736	0.0414278
OG3207_REF_Scer_AF-Q05788-F1-model_v2	0.0538071	0.0879865	0.0783982	0.0800902	0.0980259	0.0626058	0.0234631	0.00248167	0.0445572	0.0314721	0.0679075	0.0506486	0.0124083	0.0215454	0.0447829	0.0679075	0.0453469	0.0491822	0.0446701	0.0327129
OG1807_REF_Scer_AF-Q05871-F1-model_v2	0.0331061	0.0563361	0.0745584	0.0646822	0.121157	0.0578662	0.0230908	0.00778968	0.054806	0.0325497	0.0737237	0.0509111	0.0114063	0.0340798	0.0645431	0.0539713	0.0524412	0.0740019	0.0415913	0.0173877
OG4043_REF_Scer_AF-Q05902-F1-model_v2	0.0489233	0.0796468	0.0714479	0.0666727	0.0937021	0.0662222	0.0250473	0.0162177	0.040364	0.0352284	0.084422	0.0537886	0.00747815	0.0233354	0.0523471	0.0554104	0.0601856	0.050455	0.0416254	0.02748
OG2148_REF_Scer_AF-Q05911-F1-model_v2	0.0336845	0.0466156	0.0917146	0.070961	0.108158	0.0639368	0.0223499	0.0138091	0.0423851	0.0222701	0.0670498	0.0613825	0.00973819	0.037037	0.0344029	0.0702427	0.0623404	0.0563538	0.0590677	0.0265006
OG3740_REF_Scer_AF-Q05979-F1-model_v2	0.0553528	0.0650852	0.0707624	0.0594079	0.101886	0.0575831	0.020073	0.0155109	0.0487632	0.0371046	0.0684307	0.0491687	0.0136861	0.0351784	0.0501825	0.0636659	0.0592052	0.057279	0.0449108	0.026764
OG1318_REF_Scer_AF-Q06147-F1-model_v2	0.0535292	0.0576945	0.0610154	0.0588202	0.0894968	0.0694585	0.0210514	0.00669819	0.0390634	0.0372059	0.0944501	0.057807	0.0177305	0.0283688	0.055443	0.0552741	0.0678262	0.065631	0.0396825	0.0237532
OG1473_REF_Scer_AF-Q06178-F1-model_v2	0.0612799	0.0526871	0.0544961	0.0654255	0.0882641	0.065124	0.0287179	0.00806512	0.0270596	0.0370845	0.0914299	0.0471094	0.0110047	0.0362554	0.0485415	0.0677621	0.0620336	0.0503505	0.0617321	0.035577
OG1287_REF_Scer_AF-Q06236-F1-model_v2	0.0676445	0.0862522	0.0744308	0.0746497	0.111427	0.0709282	0.0249562	0.0144483	0.0424694	0.0431261	0.079028	0.0676445	0.0140105	0.0232049	0.022986	0.0297723	0.0302102	0.0523205	0.0385289	0.0319615
OG3095_REF_Scer_AF-Q06489-F1-model_v2	0.0409922	0.0619088	0.0816691	0.0729451	0.0950179	0.0817742	0.0128232	0.00546563	0.0375236	0.0319529	0.0696868	0.0738911	0.00924953	0.035947	0.0568636	0.0537103	0.0652722	0.0610679	0.0373134	0.0149254
OG3811_REF_Scer_AF-Q06490-F1-model_v2	0.0400992	0.0601488	0.0826072	0.0738222	0.096989	0.067446	0.018916	0.00998937	0.0342189	0.0417287	0.0672334	0.0650372	0.0210414	0.0331562	0.0457669	0.0619199	0.0571024	0.0657457	0.0267092	0.0303224
OG4396_REF_Scer_AF-Q06549-F1-model_v2	0.0466392	0.074417	0.0823045	0.0613855	0.0785322	0.0699588	0.0260631	0.00377229	0.0459534	0.0339506	0.0819616	0.0517833	0.0418381	0.0291495	0.0414952	0.0730453	0.0438957	0.0565844	0.0445816	0.0126886
OG2348_REF_Scer_AF-Q06625-F1-model_v2	0.0509466	0.0632737	0.0617133	0.0596068	0.0964059	0.0589046	0.0165401	0.0176324	0.0460314	0.0466816	0.0711016	0.0480859	0.0128732	0.0301935	0.0519609	0.0623895	0.0707896	0.0566681	0.0511547	0.0270467
OG1498_REF_Scer_AF-Q06702-F1-model_v2	0.064134	0.0623979	0.0547386	0.0551471	0.0827206	0.0661765	0.0183824	0.0273693	0.0464665	0.0293096	0.0782271	0.0634191	0.0211397	0.0429943	0.043607	0.0483047	0.0730188	0.0479984	0.0390114	0.0354371
OG1498_REF_Scer_AF-Q06703-F1-model_v2	0.064134	0.0623979	0.0547386	0.0551471	0.0827206	0.0661765	0.0183824	0.0273693	0.0464665	0.0293096	0.0782271	0.0634191	0.0211397	0.0429943	0.043607	0.0483047	0.0730188	0.0479984	0.0390114	0.0354371
OG1060_REF_Scer_AF-Q07471-F1-model_v2	0.0483353	0.0705545	0.0756136	0.0788952	0.0970807	0.0659397	0.0189034	0.0117591	0.0422848	0.0325767	0.0705203	0.0650509	0.0100157	0.0359951	0.0526424	0.0577357	0.0529842	0.0547617	0.0352772	0.0230738
OG3681_REF_Scer_AF-Q07560-F1-model_v2	0.0523296	0.0566759	0.0672809	0.0704103	0.111092	0.0853616	0.0335535	0.011822	0.0505911	0.0523296	0.0848401	0.0745828	0.0139082	0.025904	0.0321627	0.0238178	0.0349444	0.0631085	0.0445063	0.0107789
OG1380_REF_Scer_AF-Q07729-F1-model_v2	0.0358472	0.0588151	0.0541643	0.0608185	0.0995278	0.0670435	0.0127361	0.0120206	0.0437894	0.0356325	0.0809244	0.0671866	0.0206068	0.0323412	0.0612479	0.0610332	0.0666857	0.0653978	0.0313394	0.032842
OG5096_REF_Scer_AF-Q07748-F1-model_v2	0.047014	0.0720457	0.0696315	0.0517154	0.0925032	0.066709	0.0259212	0.0115629	0.0418043	0.0513342	0.0457433	0.0500635	0.0290978	0.0363405	0.0371029	0.0716645	0.0589581	0.0856417	0.039136	0.0160102
OG3782_REF_Scer_AF-Q07786-F1-model_v2	0.0545983	0.0947639	0.0893936	0.111211	0.0682479	0.061535	0.0172298	0.000671291	0.0444171	0.0354665	0.058738	0.048333	0.0202506	0.0187962	0.028418	0.0627657	0.0560528	0.0730588	0.0297606	0.0262922
OG2308_REF_Scer_AF-Q07938-F1-model_v2	0.060044	0.0703605	0.0755767	0.0687377	0.0827634	0.0647966	0.0281674	0.0104324	0.0472934	0.0248058	0.0796337	0.0594645	0.0140257	0.0264287	0.0406862	0.0678104	0.0465979	0.0609714	0.0397589	0.0316448
OG3782_REF_Scer_AF-Q07993-F1-model_v2	0.0545983	0.0947639	0.0893936	0.111211	0.0682479	0.061535	0.0172298	0.000671291	0.0444171	0.0354665	0.058738	0.048333	0.0202506	0.0187962	0.028418	0.0627657	0.0560528	0.0730588	0.0297606	0.0262922
OG2031_REF_Scer_AF-Q08220-F1-model_v2	0.0439255	0.0641237	0.0575912	0.0646493	0.103844	0.0587175	0.0116384	0.0108124	0.0465535	0.0446764	0.0830455	0.0557141	0.00593182	0.0403965	0.0513591	0.0736597	0.0575912	0.0719327	0.0365671	0.0172699
OG3811_REF_Scer_AF-Q08224-F1-model_v2	0.0400992	0.0601488	0.0826072	0.0738222	0.096989	0.067446	0.018916	0.00998937	0.0342189	0.0417287	0.0672334	0.0650372	0.0210414	0.0331562	0.0457669	0.0619199	0.0571024	0.0657457	0.0267092	0.0303224
OG2084_REF_Scer_AF-Q08438-F1-model_v2	0.0666529	0.0558536	0.0643142	0.0555097	0.0689228	0.0622507	0.0182969	0.0110744	0.0164397	0.0105929	0.108062	0.0650021	0.00453983	0.0408584	0.0660338	0.0648645	0.0998074	0.0628697	0.0358371	0.0222176
OG1807_REF_Scer_AF-Q08558-F1-model_v2	0.0331061	0.0563361	0.0745584	0.0646822	0.121157	0.0578662	0.0230908	0.00778968	0.054806	0.0325497	0.0737237	0.0509111	0.0114063	0.0340798	0.0645431	0.0539713	0.0524412	0.0740019	0.0415913	0.0173877
OG2126_REF_Scer_AF-Q08645-F1-model_v2	0.0334687	0.0696994	0.0636881	0.069212	0.0926076	0.0672624	0.0153534	0.0157595	0.0452478	0.0263201	0.0792851	0.0714054	0.0106418	0.0370431	0.0521527	0.0657189	0.0504468	0.069212	0.041511	0.0239643
OG1458_REF_Scer_AF-Q08911-F1-model_v2	0.0389108	0.0836259	0.0862773	0.0864206	0.0816912	0.0608384	0.0209961	0.0112504	0.0198495	0.0410606	0.049158	0.0516661	0.0115371	0.0300251	0.0429953	0.064493	0.0691508	0.0755285	0.0458617	0.0286636
OG3811_REF_Scer_AF-Q08975-F1-model_v2	0.0400992	0.0601488	0.0826072	0.0738222	0.096989	0.067446	0.018916	0.00998937	0.0342189	0.0417287	0.0672334	0.0650372	0.0210414	0.0331562	0.0457669	0.0619199	0.0571024	0.0657457	0.0267092	0.0303224
OG2901_REF_Scer_AF-Q12001-F1-model_v2	0.0545822	0.0497978	0.0632749	0.0621968	0.130728	0.0768194	0.0250674	0.0278976	0.0800539	0.0483154	0.0807278	0.044407	0.0157008	0.0345013	0.0413073	0.0291105	0.0328841	0.0480458	0.0342318	0.0203504
OG3679_REF_Scer_AF-Q12051-F1-model_v2	0.0336943	0.0460289	0.0505415	0.0505415	0.12515	0.0804753	0.0300842	0.00676895	0.0362515	0.0433213	0.0694946	0.0503911	0.0109807	0.0385078	0.0601685	0.0642298	0.0720517	0.0630265	0.0416667	0.0266245
OG1394_REF_Scer_AF-Q12069-F1-model_v2	0.0550486	0.0659405	0.0560789	0.0646158	0.078746	0.059685	0.0163379	0.0106712	0.0322343	0.0410656	0.0610833	0.0621872	0.020312	0.0299529	0.0431999	0.0782308	0.0599794	0.075287	0.0594642	0.0298793
OG2508_REF_Scer_AF-Q12074-F1-model_v2	0.0511515	0.0547143	0.0586589	0.0815625	0.0810536	0.0647665	0.0250668	0.0150146	0.0422446	0.0419901	0.0633668	0.0553506	0.0145057	0.0352462	0.0338465	0.0814353	0.0624761	0.0795267	0.0273572	0.0306655
OG1096_REF_Scer_AF-Q12122-F1-model_v2	0.0336312	0.0614898	0.0836763	0.0761972	0.0794097	0.0815179	0.0143058	0.00336312	0.0396547	0.0295653	0.0642506	0.0538099	0.0186728	0.0294147	0.0535087	0.0620922	0.0714788	0.0686678	0.0485393	0.0267543
OG1115_REF_Scer_AF-Q12166-F1-model_v2	0.0496393	0.0605003	0.0753215	0.0746942	0.0784191	0.059873	0.0141154	0.0121157	0.042111	0.0311716	0.0824577	0.0530505	0.0151349	0.0383469	0.0495216	0.0702243	0.0606572	0.0655976	0.0479141	0.0191343
OG4004_REF_Scer_AF-Q12178-F1-model_v2	0.0305844	0.11633	0.0633534	0.0600765	0.0761879	0.0671764	0.0379574	0.00955762	0.0245767	0.0335882	0.0450573	0.0466958	0.0344074	0.0283998	0.043965	0.091207	0.0589842	0.0652649	0.0450573	0.0215729
OG1764_REF_Scer_AF-Q12189-F1-model_v2	0.0425154	0.0894053	0.0848941	0.0980178	0.0884484	0.07054	0.0124402	0.00423787	0.0415584	0.0272044	0.0637047	0.0395079	0.0135338	0.0371839	0.042242	0.0548189	0.0660287	0.0762816	0.0345865	0.0128503
OG1390_REF_Scer_AF-Q12198-F1-model_v2	0.0444305	0.0576551	0.0633004	0.0677435	0.0958131	0.0554075	0.0154723	0.0085202	0.0546234	0.0388375	0.0817521	0.0475145	0.0169881	0.0315195	0.0500235	0.0807067	0.054937	0.0650254	0.0479849	0.0217448
OG1318_REF_Scer_AF-Q12246-F1-model_v2	0.0535292	0.0576945	0.0610154	0.0588202	0.0894968	0.0694585	0.0210514	0.00669819	0.0390634	0.0372059	0.0944501	0.057807	0.0177305	0.0283688	0.055443	0.0552741	0.0678262	0.065631	0.0396825	0.0237532
OG2007_REF_Scer_AF-Q12265-F1-model_v2	0.0544672	0.0607667	0.0759776	0.0717523	0.0823538	0.0721364	0.018207	0.00522394	0.0331105	0.025966	0.100638	0.0644542	0.0126757	0.0367212	0.0523162	0.0434816	0.0615349	0.0583084	0.0417147	0.0281939
OG2741_REF_Scer_AF-Q12320-F1-model_v2	0.0455849	0.0659404	0.0554759	0.0603498	0.078125	0.0540424	0.0269495	0.00931766	0.0445814	0.0359805	0.0583429	0.0778383	0.0187787	0.0232225	0.0586296	0.0630734	0.0692374	0.0791284	0.0339736	0.0414278
OG1394_REF_Scer_AF-Q12362-F1-model_v2	0.0550486	0.0659405	0.0560789	0.0646158	0.078746	0.059685	0.0163379	0.0106712	0.0322343	0.0410656	0.0610833	0.0621872	0.020312	0.0299529	0.0431999	0.0782308	0.0599794	0.075287	0.0594642	0.0298793
OG3551_REF_Scer_AF-Q12452-F1-model_v2	0.0360262	0.0600437	0.0611354	0.0753275	0.103302	0.0676856	0.0191048	0.014738	0.0465338	0.0558133	0.0732806	0.0563592	0.00914301	0.0354803	0.0466703	0.0491266	0.0615448	0.068095	0.0418941	0.0186954
OG3801_REF_Scer_AF-Q12455-F1-model_v2	0.0442098	0.0562521	0.0489937	0.0790168	0.0941933	0.0686242	0.0194655	0.0105576	0.0516331	0.0412405	0.074068	0.0453646	0.0156714	0.0432201	0.0488288	0.0704388	0.0623557	0.0724183	0.0254042	0.0280435
OG4008_REF_Scer_AF-Q12676-F1-model_v2	0.037882	0.0741498	0.066186	0.0841584	0.113108	0.0703831	0.0140981	0.00925527	0.0299182	0.0231382	0.0712441	0.0600517	0.0186182	0.0397116	0.0532716	0.0589755	0.0493973	0.0590831	0.0407878	0.026582
OG1589_REF_Scer_AF-Q12680-F1-model_v2	0.0453118	0.0819549	0.0780657	0.0692095	0.0891242	0.0632585	0.0218828	0.0116208	0.0346282	0.0295675	0.0626025	0.0502788	0.0186495	0.0308327	0.0446558	0.0674758	0.0616653	0.0623682	0.0543086	0.0225388
OG2765_REF_Scer_AF-Q3E840-F1-model_v2	0.0663964	0.0339584	0.0501774	0.0593006	0.0603142	0.0907248	0.0420679	0.00101368	0.0603142	0.0537253	0.0572732	0.0456158	0.0516979	0.0496706	0.00861632	0.10441	0.127724	0.0212874	0.0121642	0.0035479
OG2562_REF_Scer_AF-Q99190-F1-model_v2	0.0410959	0.0486167	0.0551974	0.0647327	0.116841	0.0628525	0.0185334	0.0240398	0.0879667	0.0562718	0.077357	0.0508998	0.00604351	0.0253828	0.0515713	0.0388128	0.0306205	0.0758797	0.0416331	0.0256514
OG2061_REF_Scer_AF-Q99258-F1-model_v2	0.0378261	0.0671739	0.0978261	0.061087	0.093913	0.0615217	0.0330435	0.00195652	0.0304348	0.0217391	0.0528261	0.0704348	0.0263043	0.0232609	0.0332609	0.0728261	0.078913	0.051087	0.0558696	0.0286957
OG3531_REF_Scer_AF-Q99312-F1-model_v2	0.0361621	0.0622388	0.0639651	0.0700527	0.111939	0.0626022	0.0164456	0.0136289	0.0438852	0.0332546	0.0664183	0.0496093	0.0123569	0.0393422	0.0380701	0.0720516	0.0683264	0.0565146	0.0644194	0.0187171

## Sheet: C
	Median	MAD	Correlation
Pro	0.0459207	0.00648037	-0.05106
Gly	0.0665547	0.0110547	0.391147
Ala	0.0719377	0.0118054	0.515448
Val	0.0687167	0.00762976	0.329822
Leu	0.0929341	0.00895151	-0.245601
ILe	0.0653481	0.00601649	-0.055123
Met	0.0193526	0.00371077	-0.204044
Trp	0.0105308	0.00393961	-0.120444
Phe	0.0419934	0.00678711	-0.180332
Tyr	0.0351127	0.00661596	-0.249086
Ser	0.0715694	0.00866238	-0.216649
Thr	0.0553922	0.00573908	-0.0273725
Cys	0.0123553	0.00379786	-0.29886
Gln	0.0332068	0.00401898	-0.180043
Asn	0.0457057	0.00625521	-0.281669
Glu	0.0630796	0.00704919	0.133815
Asp	0.0582145	0.00719332	-0.027214
Lys	0.06632	0.0072836	0.264653
Arg	0.0405331	0.00686263	-0.142094
His	0.0225871	0.00413789	-0.226803

## Sheet: C raw data
	rel. PRO content COMPLETE [FULL]	rel. GLY content COMPLETE [FULL]	rel. ALA content COMPLETE [FULL]	rel. VAL content COMPLETE [FULL]	rel. LEU content COMPLETE [FULL]	rel. ILE content COMPLETE [FULL]	rel. MET content COMPLETE [FULL]	rel. TRP content COMPLETE [FULL]	rel. PHE content COMPLETE [FULL]	rel. TYR content COMPLETE [FULL]	rel. SER content COMPLETE [FULL]	rel. THR content COMPLETE [FULL]	rel. CYS content COMPLETE [FULL]	rel. GLN content COMPLETE [FULL]	rel. ASN content COMPLETE [FULL]	rel. GLU content COMPLETE [FULL]	rel. ASP content COMPLETE [FULL]	rel. LYS content COMPLETE [FULL]	rel. ARG content COMPLETE [FULL]	rel. HIS content COMPLETE [FULL]
OG4352_REF_Scer_AF-P00127-F1-model_v2	0.0477696	0.024236	0.0688444	0.0516333	0.0565508	0.0214261	0.0108887	0.00105374	0.0389884	0.0231823	0.0386372	0.0417984	0.0344222	0.027046	0.0165086	0.254303	0.11837	0.0635757	0.0224798	0.0382859
OG3208_REF_Scer_AF-P00128-F1-model_v2	0.0580889	0.0217833	0.0961371	0.0537322	0.127215	0.0673831	0.0214929	0.00348533	0.0336915	0.0479233	0.0560558	0.0476329	0.00464711	0.0386291	0.031368	0.0903282	0.0485042	0.0723207	0.0563462	0.0232356
OG1016_REF_Scer_AF-P00330-F1-model_v2	0.044974	0.112309	0.098926	0.10031	0.0755999	0.0622588	0.0143061	0.0121665	0.027899	0.0347374	0.0628042	0.048582	0.0226129	0.027857	0.0335207	0.0555462	0.0470717	0.0722437	0.0255076	0.0207669
OG1016_REF_Scer_AF-P00331-F1-model_v2	0.044974	0.112309	0.098926	0.10031	0.0755999	0.0622588	0.0143061	0.0121665	0.027899	0.0347374	0.0628042	0.048582	0.0226129	0.027857	0.0335207	0.0555462	0.0470717	0.0722437	0.0255076	0.0207669
OG1145_REF_Scer_AF-P00358-F1-model_v2	0.0377811	0.0861903	0.0947614	0.106144	0.0623286	0.0700082	0.0174849	0.00939386	0.0322957	0.0329813	0.0735738	0.0749451	0.00699397	0.0147422	0.0394953	0.0437466	0.0707625	0.0763851	0.0307872	0.0191991
OG1145_REF_Scer_AF-P00359-F1-model_v2	0.0377811	0.0861903	0.0947614	0.106144	0.0623286	0.0700082	0.0174849	0.00939386	0.0322957	0.0329813	0.0735738	0.0749451	0.00699397	0.0147422	0.0394953	0.0437466	0.0707625	0.0763851	0.0307872	0.0191991
OG1145_REF_Scer_AF-P00360-F1-model_v2	0.0377811	0.0861903	0.0947614	0.106144	0.0623286	0.0700082	0.0174849	0.00939386	0.0322957	0.0329813	0.0735738	0.0749451	0.00699397	0.0147422	0.0394953	0.0437466	0.0707625	0.0763851	0.0307872	0.0191991
OG4316_REF_Scer_AF-P00424-F1-model_v2	0.0603989	0.0621083	0.0940171	0.0498575	0.0834758	0.0564103	0.0185185	0.0339031	0.031339	0.02849	0.0843305	0.0549858	0.0022792	0.051567	0.0358974	0.0737892	0.0330484	0.0723647	0.0626781	0.0105413
OG4316_REF_Scer_AF-P00425-F1-model_v2	0.0603989	0.0621083	0.0940171	0.0498575	0.0834758	0.0564103	0.0185185	0.0339031	0.031339	0.02849	0.0843305	0.0549858	0.0022792	0.051567	0.0358974	0.0737892	0.0330484	0.0723647	0.0626781	0.0105413
OG2714_REF_Scer_AF-P00427-F1-model_v2	0.0415004	0.0202181	0.100825	0.0803405	0.0984304	0.0356478	0.0111732	0.000532056	0.0619846	0.0433626	0.0614525	0.0444267	0.00904496	0.0348497	0.0420325	0.11519	0.047087	0.0540037	0.0830008	0.0148976
OG1979_REF_Scer_AF-P00445-F1-model_v2	0.0402566	0.148861	0.0771953	0.0889184	0.0510949	0.0513161	0.00840522	0.00508737	0.0373811	0.00552975	0.0690113	0.0763106	0.0130502	0.0194647	0.0619332	0.0468923	0.0679053	0.0533068	0.0327361	0.045344
OG3185_REF_Scer_AF-P00447-F1-model_v2	0.0339992	0.0756819	0.101229	0.053592	0.08471	0.0606992	0.00787553	0.0267	0.0363043	0.0462927	0.0601229	0.0551287	0.00307338	0.0553208	0.0706877	0.0543604	0.0403381	0.0745294	0.0267	0.0326546
OG3837_REF_Scer_AF-P00498-F1-model_v2	0.0398036	0.0665547	0.0799948	0.0864564	0.107004	0.073404	0.020031	0.00361851	0.0297234	0.0197726	0.0696562	0.0544068	0.0189972	0.0320496	0.0343758	0.0647454	0.0675885	0.069527	0.0492375	0.0130525
OG1299_REF_Scer_AF-P00549-F1-model_v2	0.0448216	0.0688955	0.082201	0.0851328	0.0724474	0.0823138	0.0263855	0.00654	0.0275695	0.0302193	0.0608333	0.0687828	0.0134183	0.0281333	0.0509105	0.0590291	0.0617917	0.0641597	0.04905	0.0173648
OG1424_REF_Scer_AF-P00560-F1-model_v2	0.0401166	0.0900063	0.0996217	0.0922919	0.0989124	0.0537516	0.0121375	0.00465006	0.0461066	0.0154477	0.0627364	0.0455549	0.00496532	0.0193884	0.0437421	0.0642339	0.0665195	0.0975725	0.0275063	0.0147383
OG2654_REF_Scer_AF-P00572-F1-model_v2	0.0307181	0.0626101	0.0557621	0.0545881	0.112502	0.0727842	0.0156525	0.0140873	0.0457836	0.0316963	0.0696537	0.0469575	0.00978282	0.0463706	0.0493054	0.070045	0.0725885	0.0712189	0.0532185	0.0146742
OG5441_REF_Scer_AF-P00724-F1-model_v2	0.0490111	0.0654206	0.05401	0.0655292	0.0733536	0.0452076	0.0157574	0.0260813	0.061617	0.0537927	0.0946533	0.074875	0.00499891	0.0358618	0.0766138	0.0496631	0.0668333	0.041404	0.0264073	0.0189089
OG2936_REF_Scer_AF-P00812-F1-model_v2	0.0581611	0.0911307	0.0807987	0.0753425	0.0980961	0.0641978	0.0210123	0.010332	0.0269329	0.0268168	0.059322	0.0550267	0.0184583	0.0220571	0.0372649	0.0635013	0.0694219	0.0586255	0.0340144	0.0294869
OG2113_REF_Scer_AF-P00815-F1-model_v2	0.0447086	0.0620513	0.0930536	0.0889044	0.0969697	0.0591608	0.015711	0.00405594	0.0339394	0.0289044	0.0806993	0.05669	0.0142657	0.0382284	0.0367366	0.069324	0.0587879	0.0700233	0.0312821	0.0165035
OG1416_REF_Scer_AF-P00890-F1-model_v2	0.0519795	0.0772727	0.0852639	0.0642962	0.121408	0.0445015	0.0129765	0.0128299	0.0381965	0.0418622	0.073827	0.0489003	0.00109971	0.0303519	0.0346041	0.0754399	0.0402493	0.0719941	0.0461144	0.0268328
OG2028_REF_Scer_AF-P00899-F1-model_v2	0.0545137	0.0592486	0.0640459	0.0689054	0.0880319	0.0712105	0.0224908	0.00398729	0.0369447	0.0425519	0.065105	0.0561336	0.0114012	0.0393745	0.0494673	0.0656657	0.0656034	0.0640459	0.0469753	0.0242976
OG3874_REF_Scer_AF-P00912-F1-model_v2	0.0416956	0.0846074	0.0745309	0.0901668	0.0945101	0.0681028	0.0147672	0.0112926	0.0333565	0.0156359	0.0689715	0.0410007	0.0144197	0.0410007	0.0482974	0.0632384	0.0660181	0.0651494	0.0463864	0.016852
OG1193_REF_Scer_AF-P00924-F1-model_v2	0.0376224	0.0856096	0.116761	0.0687167	0.0918513	0.0638493	0.012369	0.0114528	0.0325259	0.0291473	0.0705492	0.0459257	0.00303499	0.0279448	0.045353	0.0645364	0.0663116	0.0776499	0.0300636	0.0187253
OG1193_REF_Scer_AF-P00925-F1-model_v2	0.0376224	0.0856096	0.116761	0.0687167	0.0918513	0.0638493	0.012369	0.0114528	0.0325259	0.0291473	0.0705492	0.0459257	0.00303499	0.0279448	0.045353	0.0645364	0.0663116	0.0776499	0.0300636	0.0187253
OG1788_REF_Scer_AF-P00927-F1-model_v2	0.0464304	0.0708841	0.0771723	0.0853659	0.0900661	0.0594512	0.0188008	0.00412856	0.0452871	0.0344893	0.0752668	0.0513211	0.0113694	0.0316311	0.0422383	0.0629446	0.0552591	0.0597688	0.0534807	0.0246443
OG1724_REF_Scer_AF-P00931-F1-model_v2	0.0458849	0.0974037	0.096184	0.0845676	0.0841029	0.0553523	0.0162049	0.0071441	0.0419934	0.0260208	0.0605797	0.0640065	0.0102225	0.035372	0.0327583	0.066504	0.0511704	0.0570947	0.0427484	0.0246849
OG3108_REF_Scer_AF-P00937-F1-model_v2	0.0415055	0.0705801	0.0676796	0.0774862	0.0970304	0.0734116	0.0200276	0.00635359	0.0338398	0.030663	0.0764503	0.0530387	0.0112569	0.0352901	0.0479282	0.0712017	0.0555939	0.0668508	0.0410912	0.022721
OG2197_REF_Scer_AF-P00942-F1-model_v2	0.0304808	0.0815684	0.100458	0.092158	0.0734116	0.0729823	0.00701202	0.0128792	0.0387808	0.0221809	0.064253	0.053091	0.00944476	0.0331998	0.04751	0.0709788	0.0602461	0.0794219	0.0352032	0.0147396
OG2794_REF_Scer_AF-P00950-F1-model_v2	0.0535385	0.0547224	0.0943173	0.0578795	0.116548	0.0561694	0.00907656	0.0199947	0.0238095	0.0338069	0.0581426	0.0461721	0.00157853	0.0345962	0.0423573	0.069587	0.0724809	0.0814259	0.0528808	0.0209155
OG3702_REF_Scer_AF-P03962-F1-model_v2	0.0278105	0.0956445	0.0804885	0.0660683	0.0909358	0.0610653	0.0211889	0.010153	0.035462	0.0304591	0.059741	0.0610653	0.0100059	0.0363449	0.0270747	0.0670983	0.0718069	0.0756327	0.0535609	0.0183932
OG1032_REF_Scer_AF-P03965-F1-model_v2	0.0443153	0.0637709	0.0864352	0.0818753	0.0923799	0.066777	0.01726	0.00773492	0.0412079	0.0332365	0.0767412	0.0504627	0.00884956	0.031041	0.0479295	0.0704249	0.0580288	0.0614402	0.0427616	0.0173276
OG3505_REF_Scer_AF-P04037-F1-model_v2	0.0612489	0.0884374	0.0726023	0.0726023	0.0926203	0.0406334	0.0227069	0.0125486	0.0277861	0.0262922	0.0758889	0.0696146	0.0182253	0.02928	0.0215118	0.0669256	0.0627428	0.0495967	0.0618464	0.0268898
OG4751_REF_Scer_AF-P04039-F1-model_v2	0.05839	0.0725624	0.0884354	0.074263	0.0617914	0.0595238	0.0198413	0.0102041	0.118481	0.037415	0.0810658	0.0362812	0.00793651	0.0368481	0.0357143	0.0164399	0.00566893	0.0663265	0.0759637	0.0368481
OG1819_REF_Scer_AF-P04046-F1-model_v2	0.0384615	0.0798762	0.0805794	0.0774856	0.0824075	0.0628604	0.023766	0.00098439	0.0419069	0.0445788	0.0622978	0.0405006	0.0196878	0.0323443	0.0547743	0.0591337	0.0648995	0.0485164	0.064126	0.0208128
OG3043_REF_Scer_AF-P04161-F1-model_v2	0.0454305	0.0751893	0.090685	0.0704349	0.101074	0.0970241	0.0149674	0.00950872	0.0160239	0.0213066	0.060398	0.0433175	0.0112696	0.034337	0.0360979	0.082761	0.0478958	0.078535	0.0348653	0.0288783
OG2930_REF_Scer_AF-P04173-F1-model_v2	0.0565676	0.0755513	0.0976989	0.0778523	0.117833	0.0626079	0.0185043	0.00910834	0.0255992	0.0150527	0.0759348	0.0501438	0.00805369	0.0256951	0.040652	0.0674017	0.0568552	0.0644295	0.0375839	0.0168744
OG4231_REF_Scer_AF-P04385-F1-model_v2	0.0421742	0.0653045	0.0750964	0.0781033	0.0950655	0.0553585	0.0189668	0.00585968	0.0481881	0.0371627	0.0827294	0.0545104	0.0208173	0.0309946	0.0527371	0.0650732	0.0535081	0.061835	0.0359291	0.020586
OG3994_REF_Scer_AF-P04397-F1-model_v2	0.0457407	0.0804308	0.0615471	0.0747657	0.0842775	0.0635054	0.010421	0.0107008	0.0434326	0.0466499	0.062736	0.0652539	0.0138481	0.0221709	0.0660932	0.062736	0.060498	0.0635753	0.0384669	0.0231501
OG1208_REF_Scer_AF-P04806-F1-model_v2	0.0547288	0.083936	0.069541	0.0623088	0.0956189	0.0689847	0.0224618	0.00897079	0.0403338	0.0326843	0.0517385	0.0602225	0.012726	0.032267	0.0362309	0.0714882	0.0671071	0.0711405	0.0404729	0.0170376
OG1208_REF_Scer_AF-P04807-F1-model_v2	0.0547288	0.083936	0.069541	0.0623088	0.0956189	0.0689847	0.0224618	0.00897079	0.0403338	0.0326843	0.0517385	0.0602225	0.012726	0.032267	0.0362309	0.0714882	0.0671071	0.0711405	0.0404729	0.0170376
OG1617_REF_Scer_AF-P05150-F1-model_v2	0.0283801	0.048682	0.0864158	0.0710034	0.0848214	0.0729167	0.0264668	0.00616497	0.049426	0.0196641	0.0836522	0.0539966	0.0149872	0.0351828	0.0521896	0.0674957	0.0613308	0.0745111	0.0352891	0.0274235
OG1767_REF_Scer_AF-P05373-F1-model_v2	0.0541995	0.0758237	0.094942	0.0593039	0.0933643	0.0696056	0.0214385	0.00668213	0.0405568	0.0397216	0.0648724	0.0359165	0.0213457	0.024594	0.038051	0.0559629	0.0668213	0.0599536	0.0515081	0.0253364
OG3877_REF_Scer_AF-P05374-F1-model_v2	0.0323964	0.0516944	0.0424649	0.0661912	0.10805	0.0790565	0.017853	0.0237729	0.0682422	0.0489442	0.0833916	0.0580338	0.010255	0.0299259	0.0581737	0.0486645	0.0495968	0.0656785	0.0341211	0.0234932
OG2645_REF_Scer_AF-P05375-F1-model_v2	0.0334799	0.0733852	0.082347	0.059858	0.12073	0.0688197	0.0278999	0.0109909	0.0772743	0.0600271	0.0615489	0.0620561	0.0126818	0.0278999	0.0421035	0.0385526	0.0407508	0.0547853	0.0331417	0.0116672
OG1813_REF_Scer_AF-P05694-F1-model_v2	0.0517683	0.0529332	0.0825684	0.0828014	0.0907227	0.0586646	0.0109501	0.0126276	0.0468757	0.0321979	0.0662131	0.0504636	0.00396067	0.0388146	0.0389544	0.073156	0.0664927	0.0788873	0.0453847	0.0155631
OG1944_REF_Scer_AF-P06106-F1-model_v2	0.0492277	0.0928552	0.0976425	0.0712673	0.0859904	0.0578087	0.0058712	0.00785837	0.0572667	0.0395628	0.0663897	0.0535634	0.0020775	0.032969	0.0449824	0.0577184	0.0550086	0.0602475	0.0279108	0.033782
OG5404_REF_Scer_AF-P06115-F1-model_v2	0.0638986	0.0712715	0.0569137	0.0545854	0.0679084	0.0483767	0.0168154	0.0116414	0.0579485	0.0491528	0.0659682	0.0579485	0.00918381	0.0490234	0.0593714	0.0620877	0.0580779	0.0580779	0.0482473	0.0335015
OG1569_REF_Scer_AF-P06168-F1-model_v2	0.0371464	0.0864662	0.0872718	0.0687433	0.0826173	0.0443967	0.0216613	0.0174544	0.0383101	0.0414429	0.0694594	0.0602399	0.0056391	0.0299857	0.0450233	0.0767096	0.0459184	0.0639993	0.0644468	0.0130684
OG1060_REF_Scer_AF-P06169-F1-model_v2	0.0483353	0.0705545	0.0756136	0.0788952	0.0970807	0.0659397	0.0189034	0.0117591	0.0422848	0.0325767	0.0705203	0.0650509	0.0100157	0.0359951	0.0526424	0.0577357	0.0529842	0.0547617	0.0352772	0.0230738
OG3856_REF_Scer_AF-P06174-F1-model_v2	0.0500684	0.0512996	0.0525308	0.0642955	0.106977	0.0823529	0.0125855	0.00492476	0.046238	0.0309166	0.0701778	0.0647059	0.0120383	0.0392613	0.048974	0.0703146	0.0588235	0.069357	0.0425445	0.0216142
OG3196_REF_Scer_AF-P06197-F1-model_v2	0.0313943	0.0454294	0.0823638	0.0710988	0.129825	0.0602031	0.0352724	0.0138504	0.0590951	0.0602031	0.076639	0.0657433	0.0251154	0.0354571	0.0373038	0.0210526	0.0374885	0.0502308	0.0378578	0.0243767
OG1115_REF_Scer_AF-P06208-F1-model_v2	0.0496393	0.0605003	0.0753215	0.0746942	0.0784191	0.059873	0.0141154	0.0121157	0.042111	0.0311716	0.0824577	0.0530505	0.0151349	0.0383469	0.0495216	0.0702243	0.0606572	0.0655976	0.0479141	0.0191343
OG2655_REF_Scer_AF-P06633-F1-model_v2	0.0274863	0.0804598	0.0957854	0.0626353	0.0921206	0.0797934	0.0203232	0.00533067	0.0391471	0.0129935	0.0796269	0.0543062	0.0158254	0.0263202	0.0308179	0.0614693	0.0606363	0.0576378	0.0469765	0.0503082
OG1414_REF_Scer_AF-P06700-F1-model_v2	0.0560479	0.0546108	0.0523353	0.058024	0.0929341	0.0629341	0.0173653	0.0042515	0.041497	0.0315569	0.0839521	0.0507186	0.018982	0.0356886	0.0552695	0.07	0.0802395	0.0710778	0.0379641	0.0245509
OG2841_REF_Scer_AF-P06738-F1-model_v2	0.0394464	0.0595077	0.0633847	0.0636101	0.0899829	0.0720404	0.0142007	0.018213	0.0490037	0.0407538	0.061897	0.048643	0.00545487	0.0398972	0.0593725	0.074024	0.0642413	0.0674421	0.0464791	0.0224056
OG2129_REF_Scer_AF-P06785-F1-model_v2	0.057396	0.0740286	0.0464894	0.0482618	0.0936605	0.0571234	0.0284935	0.0133606	0.0557601	0.0414451	0.0474438	0.0501704	0.0229039	0.0399455	0.0350375	0.0576687	0.0800273	0.068439	0.0542604	0.0280845
OG2248_REF_Scer_AF-P07143-F1-model_v2	0.0715797	0.0756878	0.117266	0.0606249	0.0775551	0.0358521	0.0219096	0.0185485	0.0392132	0.0466824	0.0673472	0.0527823	0.00995892	0.0237769	0.0339848	0.0556455	0.055023	0.0540271	0.0536537	0.0288809
OG1463_REF_Scer_AF-P07149-F1-model_v2	0.0522417	0.0658743	0.068123	0.076174	0.0912924	0.064509	0.0186721	0.0111229	0.0482462	0.033429	0.0730219	0.063224	0.0066055	0.0359186	0.0443713	0.0685647	0.0541089	0.0650109	0.038348	0.0211416
OG2740_REF_Scer_AF-P07170-F1-model_v2	0.0586254	0.0725547	0.0760753	0.062146	0.0996479	0.0601561	0.0324506	0.00795959	0.0202051	0.0169907	0.0566355	0.0494413	0.013317	0.0466861	0.033369	0.0645951	0.0714832	0.0947497	0.0422471	0.0206643
OG2238_REF_Scer_AF-P07172-F1-model_v2	0.0518682	0.0612813	0.0656997	0.0696379	0.114302	0.075401	0.0186341	0.00336183	0.0309288	0.0339064	0.0657958	0.0556143	0.0205552	0.0288157	0.0611853	0.0656037	0.0590721	0.0663721	0.0433196	0.0086447
OG1825_REF_Scer_AF-P07244-F1-model_v2	0.0463488	0.0995623	0.0881364	0.0887814	0.0881364	0.0679106	0.0193504	0.00580511	0.03824	0.0270905	0.0561622	0.0575904	0.00727943	0.0272287	0.0460723	0.0607694	0.0628887	0.0689242	0.0265377	0.017185
OG1052_REF_Scer_AF-P07245-F1-model_v2	0.052401	0.0840595	0.0938862	0.0802355	0.0855891	0.0711736	0.0209048	0.00305924	0.0324465	0.0208584	0.058844	0.0583341	0.0114026	0.0310327	0.0430379	0.0627607	0.0541856	0.0736071	0.0420182	0.0201632
OG1016_REF_Scer_AF-P07246-F1-model_v2	0.044974	0.112309	0.098926	0.10031	0.0755999	0.0622588	0.0143061	0.0121665	0.027899	0.0347374	0.0628042	0.048582	0.0226129	0.027857	0.0335207	0.0555462	0.0470717	0.0722437	0.0255076	0.0207669
OG4118_REF_Scer_AF-P07255-F1-model_v2	0.0250678	0.0894309	0.130081	0.0528455	0.0616531	0.0968835	0.0318428	0.0426829	0.0392954	0.0433604	0.0325203	0.0542005	0.00474255	0.0277778	0.0210027	0.0569106	0.0291328	0.0914634	0.050813	0.0182927
OG4150_REF_Scer_AF-P07256-F1-model_v2	0.0280115	0.0577271	0.108851	0.0690169	0.0971349	0.0509106	0.0124614	0.01342	0.0391948	0.0266269	0.10704	0.0650762	0.0013846	0.034402	0.0567686	0.0612419	0.0487805	0.0613484	0.0375972	0.0230056
OG2006_REF_Scer_AF-P07257-F1-model_v2	0.0374352	0.0611033	0.124092	0.0863744	0.108062	0.0391325	0.0038661	0.000942951	0.0438472	0.0353607	0.110797	0.058463	0.00141443	0.0231023	0.0413013	0.058463	0.0459217	0.0687412	0.0369637	0.0146157
OG2721_REF_Scer_AF-P07258-F1-model_v2	0.0529147	0.0734003	0.0725303	0.0722139	0.0832872	0.0597959	0.0133671	0.00767223	0.0487226	0.0383611	0.081468	0.0635925	0.0175591	0.0363838	0.049909	0.049909	0.054022	0.0554457	0.0388357	0.0306098
OG1032_REF_Scer_AF-P07259-F1-model_v2	0.0443153	0.0637709	0.0864352	0.0818753	0.0923799	0.066777	0.01726	0.00773492	0.0412079	0.0332365	0.0767412	0.0504627	0.00884956	0.031041	0.0479295	0.0704249	0.0580288	0.0614402	0.0427616	0.0173276
OG1892_REF_Scer_AF-P07262-F1-model_v2	0.0342865	0.10358	0.0893179	0.0785853	0.0704459	0.0592811	0.0185839	0.0133257	0.0455953	0.0349348	0.0757761	0.0435064	0.0133977	0.0394007	0.0485486	0.0746236	0.0405532	0.0673486	0.037672	0.0112368
OG1422_REF_Scer_AF-P07264-F1-model_v2	0.0506609	0.0801126	0.0807659	0.0649847	0.0714178	0.0725235	0.021159	0.00899633	0.0429713	0.0201035	0.0614666	0.0644821	0.0140725	0.0320149	0.0364377	0.0689049	0.069508	0.0731769	0.0428708	0.0233704
OG1595_REF_Scer_AF-P07275-F1-model_v2	0.046477	0.0694886	0.0937318	0.0711091	0.0772023	0.0559409	0.0133532	0.0103714	0.0547093	0.0441434	0.0738964	0.0578855	0.00758411	0.0384391	0.057367	0.0573021	0.0492643	0.0641732	0.0398004	0.0177611
OG2678_REF_Scer_AF-P07277-F1-model_v2	0.0474168	0.0749865	0.0780755	0.0641748	0.115916	0.0630164	0.0173759	0.01058	0.0417793	0.0248668	0.086107	0.0624759	0.0176848	0.0280331	0.0449456	0.0606224	0.0503514	0.0552938	0.0311221	0.0251757
OG2347_REF_Scer_AF-P07283-F1-model_v2	0.0332066	0.079725	0.042715	0.060708	0.089526	0.0612932	0.0136044	0.00980105	0.0738736	0.0373025	0.0570509	0.057636	0.00804564	0.0361322	0.0419836	0.0822118	0.0725571	0.0750439	0.0492978	0.0182855
OG3065_REF_Scer_AF-P07285-F1-model_v2	0.0502321	0.0722377	0.0903435	0.0723305	0.114113	0.0637883	0.0143918	0.0084494	0.0346332	0.0228412	0.0840297	0.0576602	0.0100279	0.0287837	0.0458682	0.0599814	0.0527391	0.0604457	0.0312906	0.0258124
OG2265_REF_Scer_AF-P07286-F1-model_v2	0.0536086	0.0689253	0.0617664	0.0792475	0.144011	0.0899858	0.027387	0.0132357	0.0773329	0.0410389	0.0673437	0.0415383	0.0168984	0.0202281	0.0399567	0.0269708	0.036294	0.0427037	0.0312994	0.0202281
OG1388_REF_Scer_AF-P07342-F1-model_v2	0.0598623	0.0768474	0.100254	0.0753974	0.0787116	0.0617783	0.0306043	0.0101497	0.0364559	0.0195226	0.059914	0.0625032	0.00564445	0.0424111	0.0421521	0.0607426	0.0470198	0.0621407	0.0452592	0.0226296
OG1714_REF_Scer_AF-P07702-F1-model_v2	0.0507711	0.0697509	0.0678529	0.0749703	0.103677	0.0595492	0.0142349	0.0116251	0.0400949	0.0351127	0.0702254	0.0626335	0.00711744	0.0303677	0.0507711	0.056465	0.0688019	0.0633452	0.0434164	0.0192171
OG4379_REF_Scer_AF-P07807-F1-model_v2	0.064176	0.0552372	0.0554664	0.0625716	0.0953472	0.064176	0.0222324	0.0176484	0.0433188	0.0327756	0.0717396	0.0646344	0.009168	0.0382764	0.04584	0.0673848	0.0547788	0.0644052	0.0552372	0.0155856
OG1685_REF_Scer_AF-P07991-F1-model_v2	0.0520656	0.0804565	0.0919638	0.0755518	0.102811	0.0674401	0.0166006	0.00716846	0.0312205	0.0307489	0.065648	0.0424448	0.0167893	0.0242407	0.0401811	0.0749859	0.0452745	0.0660253	0.0364082	0.0319751
OG1012_REF_Scer_AF-P08004-F1-model_v2	0.0476417	0.0543724	0.0622079	0.0638905	0.0879578	0.0602533	0.0226566	0.0134274	0.0584176	0.0488655	0.0838956	0.0553922	0.0132914	0.0384975	0.0629217	0.0531316	0.0551542	0.0522648	0.0452452	0.020515
OG1564_REF_Scer_AF-P08019-F1-model_v2	0.0431516	0.062766	0.0580452	0.052859	0.102793	0.0682846	0.0170213	0.0198803	0.0565824	0.0476064	0.0834441	0.0494681	0.00551862	0.0371011	0.0651596	0.0523936	0.0690824	0.0427527	0.0422207	0.0238697
OG3575_REF_Scer_AF-P08067-F1-model_v2	0.0598674	0.0835275	0.0842445	0.0733106	0.0810181	0.0530561	0.0256318	0.0134433	0.035311	0.0267073	0.0930274	0.0512637	0.0181036	0.0283205	0.0333393	0.0507259	0.0582542	0.0573579	0.0510844	0.0224054
OG1218_REF_Scer_AF-P08417-F1-model_v2	0.0442058	0.078047	0.0949051	0.0652473	0.0939685	0.0635614	0.0233516	0.00455794	0.0410839	0.0154221	0.0736139	0.0598776	0.0098027	0.0421454	0.0575674	0.0690559	0.0357767	0.0673701	0.036526	0.0239136
OG4707_REF_Scer_AF-P08431-F1-model_v2	0.0655643	0.038821	0.0569375	0.0603882	0.0951833	0.0378145	0.0222861	0.0178289	0.049317	0.0428469	0.0629763	0.0543494	0.0211359	0.0471603	0.0516175	0.0744788	0.053918	0.0695902	0.0431344	0.0346513
OG3445_REF_Scer_AF-P08432-F1-model_v2	0.0415263	0.0620416	0.0741328	0.070664	0.0910803	0.0549058	0.0170466	0.00713578	0.054113	0.041328	0.0796829	0.0496531	0.0268583	0.0299306	0.0557978	0.0593657	0.0653122	0.0565907	0.0371655	0.025669
OG2956_REF_Scer_AF-P08456-F1-model_v2	0.0520723	0.0646728	0.0654319	0.0575376	0.115075	0.063762	0.0242903	0.00834978	0.0821315	0.0245939	0.100501	0.0505541	0.0153332	0.0262639	0.0376499	0.036739	0.0554122	0.044937	0.0505541	0.0241385
OG3006_REF_Scer_AF-P08465-F1-model_v2	0.049887	0.064175	0.0662738	0.0558605	0.0852438	0.0593316	0.0154181	0.0159832	0.041411	0.0345496	0.105344	0.0537617	0.016629	0.037617	0.0529545	0.0664353	0.0577979	0.0495641	0.0489183	0.0228447
OG2156_REF_Scer_AF-P08524-F1-model_v2	0.0281497	0.0495553	0.0635324	0.0592317	0.112697	0.0675398	0.0188642	0.0122178	0.0484801	0.0576679	0.0515101	0.0383149	0.0144658	0.0436907	0.0441795	0.0754569	0.0791711	0.0896296	0.0321572	0.0134884
OG4360_REF_Scer_AF-P08525-F1-model_v2	0.0534079	0.0961343	0.100712	0.069176	0.0574771	0.0478128	0.025941	0.043235	0.0488301	0.0783316	0.0483215	0.0498474	0.00101729	0.0335707	0.0554425	0.043235	0.00966429	0.0630722	0.0539166	0.0208545
OG2365_REF_Scer_AF-P08536-F1-model_v2	0.0572972	0.0701396	0.0706665	0.0740253	0.10353	0.0616438	0.0135669	0.00922023	0.0392518	0.0365516	0.0565068	0.0519626	0.00329294	0.0386591	0.0400421	0.0628952	0.0657271	0.0542018	0.0614463	0.029373
OG1621_REF_Scer_AF-P08566-F1-model_v2	0.0431296	0.0732896	0.0735966	0.0800046	0.0959672	0.0704885	0.0193392	0.00978474	0.0371053	0.0277426	0.0746326	0.0658839	0.0123556	0.0264763	0.0429377	0.0662676	0.0517248	0.0690687	0.0381797	0.0220252
OG1416_REF_Scer_AF-P08679-F1-model_v2	0.0519795	0.0772727	0.0852639	0.0642962	0.121408	0.0445015	0.0129765	0.0128299	0.0381965	0.0418622	0.073827	0.0489003	0.00109971	0.0303519	0.0346041	0.0754399	0.0402493	0.0719941	0.0461144	0.0268328
OG1815_REF_Scer_AF-P09201-F1-model_v2	0.034663	0.0922513	0.0696011	0.0621733	0.102797	0.0716185	0.023934	0.00577717	0.0428244	0.0376891	0.0770289	0.0593306	0.00962861	0.0291609	0.048785	0.0547455	0.0589638	0.0623567	0.0369555	0.0197157
OG2629_REF_Scer_AF-P09368-F1-model_v2	0.0444406	0.0569885	0.066748	0.0727605	0.1023	0.0634367	0.0255315	0.00679679	0.0287557	0.041565	0.0731091	0.0553329	0.0116765	0.040955	0.0665737	0.0570756	0.0471419	0.0756361	0.0428721	0.0203032
OG1052_REF_Scer_AF-P09440-F1-model_v2	0.052401	0.0840595	0.0938862	0.0802355	0.0855891	0.0711736	0.0209048	0.00305924	0.0324465	0.0208584	0.058844	0.0583341	0.0114026	0.0310327	0.0430379	0.0627607	0.0541856	0.0736071	0.0420182	0.0201632
OG1629_REF_Scer_AF-P09624-F1-model_v2	0.032725	0.106199	0.0928257	0.0823631	0.0753619	0.0780365	0.0186438	0.00361863	0.034377	0.0250157	0.0560101	0.0533354	0.00991189	0.0255664	0.0382316	0.0792952	0.0439742	0.0844084	0.0352423	0.0248584
OG1487_REF_Scer_AF-P09938-F1-model_v2	0.0303974	0.0392462	0.0916018	0.0513724	0.0907825	0.0621876	0.0253175	0.0144203	0.075297	0.0265465	0.0637444	0.0401475	0.0107333	0.0250717	0.0546497	0.098812	0.0620238	0.0786563	0.0368701	0.0221221
OG1899_REF_Scer_AF-P09950-F1-model_v2	0.0464264	0.0675355	0.104731	0.0698432	0.084572	0.053689	0.0248422	0.00699111	0.0339374	0.0304079	0.0750696	0.0533496	0.0136428	0.0378063	0.0468336	0.0536211	0.0540962	0.0614267	0.0452046	0.0359737
OG1357_REF_Scer_AF-P0CF18-F1-model_v2	0.0368759	0.0661902	0.0646882	0.0730267	0.101461	0.0747359	0.0181272	0.0045577	0.0366687	0.0270872	0.0741144	0.0540191	0.0180236	0.0359954	0.0394137	0.0719391	0.0594054	0.0609074	0.0529314	0.0298322
OG1193_REF_Scer_AF-P0CX10-F1-model_v2	0.0376224	0.0856096	0.116761	0.0687167	0.0918513	0.0638493	0.012369	0.0114528	0.0325259	0.0291473	0.0705492	0.0459257	0.00303499	0.0279448	0.045353	0.0645364	0.0663116	0.0776499	0.0300636	0.0187253
OG1193_REF_Scer_AF-P0CX11-F1-model_v2	0.0376224	0.0856096	0.116761	0.0687167	0.0918513	0.0638493	0.012369	0.0114528	0.0325259	0.0291473	0.0705492	0.0459257	0.00303499	0.0279448	0.045353	0.0645364	0.0663116	0.0776499	0.0300636	0.0187253
OG4185_REF_Scer_AF-P0CX77-F1-model_v2	0.0485574	0.0797854	0.0687896	0.0623681	0.088582	0.0790816	0.0193526	0.00360662	0.0344828	0.0431034	0.100281	0.0684377	0.0119634	0.0346587	0.0612245	0.0504046	0.0504926	0.046886	0.0292048	0.0187368
OG4185_REF_Scer_AF-P0CX78-F1-model_v2	0.0485574	0.0797854	0.0687896	0.0623681	0.088582	0.0790816	0.0193526	0.00360662	0.0344828	0.0431034	0.100281	0.0684377	0.0119634	0.0346587	0.0612245	0.0504046	0.0504926	0.046886	0.0292048	0.0187368
OG4185_REF_Scer_AF-P0CX79-F1-model_v2	0.0485574	0.0797854	0.0687896	0.0623681	0.088582	0.0790816	0.0193526	0.00360662	0.0344828	0.0431034	0.100281	0.0684377	0.0119634	0.0346587	0.0612245	0.0504046	0.0504926	0.046886	0.0292048	0.0187368
OG4185_REF_Scer_AF-P0CZ17-F1-model_v2	0.0485574	0.0797854	0.0687896	0.0623681	0.088582	0.0790816	0.0193526	0.00360662	0.0344828	0.0431034	0.100281	0.0684377	0.0119634	0.0346587	0.0612245	0.0504046	0.0504926	0.046886	0.0292048	0.0187368
OG4346_REF_Scer_AF-P10174-F1-model_v2	0.0767104	0.0469938	0.0746372	0.0608155	0.0960608	0.0739461	0.032481	0.024188	0.0580511	0.081548	0.0573601	0.0359364	0.00760194	0.0442294	0.0366275	0.0186593	0.0110574	0.0850035	0.0545957	0.0234969
OG1355_REF_Scer_AF-P10614-F1-model_v2	0.0558669	0.0618797	0.057735	0.0696439	0.0960304	0.0549912	0.0322242	0.0129597	0.055108	0.0475773	0.0653824	0.0572096	0.00910683	0.03777	0.0401635	0.055108	0.0532399	0.0643316	0.0471687	0.0265032
OG1516_REF_Scer_AF-P10659-F1-model_v2	0.0426934	0.0787988	0.0884668	0.0674196	0.0813655	0.0744353	0.0129192	0.00966804	0.0309719	0.0376454	0.0627139	0.0657084	0.0121492	0.0393566	0.0232717	0.0629706	0.0734086	0.0719541	0.0402977	0.0237851
OG1665_REF_Scer_AF-P10869-F1-model_v2	0.0391842	0.0596421	0.0780478	0.0827294	0.0951068	0.0811903	0.0205862	0.00468159	0.0316168	0.0237286	0.0817033	0.0606682	0.0131469	0.0339255	0.0469441	0.0641313	0.0548964	0.0675303	0.0377092	0.0228308
OG1881_REF_Scer_AF-P10963-F1-model_v2	0.0565012	0.0675189	0.0804435	0.0608094	0.0761353	0.05975	0.0249311	0.0153259	0.0403983	0.0391271	0.0711915	0.070909	0.0177272	0.0210467	0.0511336	0.0701321	0.0483791	0.065047	0.0377145	0.0257787
OG1313_REF_Scer_AF-P11154-F1-model_v2	0.0474641	0.0785945	0.0903173	0.0823916	0.0866106	0.0661182	0.0237471	0.00684085	0.0376096	0.0278456	0.0550282	0.0537022	0.00976404	0.0351987	0.0384836	0.0628635	0.0631046	0.0599102	0.0517132	0.0226923
OG2537_REF_Scer_AF-P11353-F1-model_v2	0.061601	0.0727538	0.055764	0.0527413	0.078695	0.0474255	0.0250156	0.0218887	0.0510736	0.0396081	0.0527413	0.0577444	0.0127163	0.03596	0.0378361	0.0737961	0.0670211	0.0617052	0.0597248	0.034188
OG1333_REF_Scer_AF-P11412-F1-model_v2	0.0540243	0.0625802	0.054941	0.063558	0.0919758	0.0623969	0.0177229	0.0099615	0.0504186	0.0449184	0.0637414	0.0457129	0.00507242	0.0322068	0.0449184	0.0774919	0.0669193	0.0808531	0.0502964	0.0202897
OG3214_REF_Scer_AF-P11986-F1-model_v2	0.042617	0.0646358	0.0643201	0.0813669	0.0943098	0.067398	0.0162576	0.0081288	0.0373293	0.0401705	0.077342	0.0474311	0.0077342	0.0310946	0.0733959	0.057454	0.0666877	0.0748165	0.0303843	0.0171257
OG1360_REF_Scer_AF-P12683-F1-model_v2	0.040096	0.0622344	0.0938314	0.0806717	0.103633	0.0679575	0.0237149	0.00829335	0.044791	0.0294037	0.0933516	0.0586018	0.0150788	0.0270733	0.0444825	0.0503427	0.0418095	0.0558602	0.0383482	0.0204249
OG1360_REF_Scer_AF-P12684-F1-model_v2	0.040096	0.0622344	0.0938314	0.0806717	0.103633	0.0679575	0.0237149	0.00829335	0.044791	0.0294037	0.0933516	0.0586018	0.0150788	0.0270733	0.0444825	0.0503427	0.0418095	0.0558602	0.0383482	0.0204249
OG2071_REF_Scer_AF-P12695-F1-model_v2	0.0665621	0.0629015	0.120723	0.0702973	0.0760496	0.069102	0.0189003	0.00507993	0.0298073	0.0203944	0.0856118	0.0611086	0.00530405	0.0304796	0.0408636	0.067085	0.0479606	0.0757508	0.036456	0.00956223
OG2038_REF_Scer_AF-P12709-F1-model_v2	0.0318492	0.0692883	0.0899578	0.0659084	0.0851479	0.0528437	0.0170296	0.0167696	0.0648034	0.0263893	0.0696783	0.0690283	0.00207995	0.0356191	0.0622034	0.0660383	0.0492688	0.0723432	0.0212545	0.0324992
OG4231_REF_Scer_AF-P13045-F1-model_v2	0.0421742	0.0653045	0.0750964	0.0781033	0.0950655	0.0553585	0.0189668	0.00585968	0.0481881	0.0371627	0.0827294	0.0545104	0.0208173	0.0309946	0.0527371	0.0650732	0.0535081	0.061835	0.0359291	0.020586
OG2214_REF_Scer_AF-P13259-F1-model_v2	0.0446453	0.045549	0.0479892	0.0458202	0.0729327	0.0466335	0.0143696	0.0103931	0.0373249	0.0284681	0.0934478	0.0580208	0.00867601	0.0291911	0.0599187	0.0824221	0.0857659	0.0933574	0.0703118	0.0247628
OG1674_REF_Scer_AF-P13298-F1-model_v2	0.0261188	0.0838463	0.096157	0.0620529	0.0893362	0.0943271	0.0123108	0.000332723	0.0495758	0.0410913	0.0712028	0.048744	0.00615538	0.0329396	0.0407586	0.0710364	0.0515721	0.0813509	0.0324405	0.00865081
OG1883_REF_Scer_AF-P13663-F1-model_v2	0.0538644	0.0724625	0.0815861	0.0857093	0.0913238	0.0685148	0.0120186	0.00605316	0.0337749	0.0206158	0.0734275	0.042109	0.0220195	0.032459	0.039214	0.0665848	0.0617598	0.0729011	0.0443021	0.0192999
OG1122_REF_Scer_AF-P13711-F1-model_v2	0.0353361	0.0692529	0.0772954	0.0602278	0.0967284	0.0599731	0.0215437	0.0125914	0.0489101	0.0396667	0.068889	0.059318	0.0113541	0.0417774	0.0469813	0.0556789	0.0624841	0.0617199	0.0504021	0.0198697
OG3902_REF_Scer_AF-P14020-F1-model_v2	0.0467816	0.0790507	0.0626601	0.0792214	0.116783	0.0672699	0.0211712	0.009049	0.0527574	0.0435376	0.060782	0.0454157	0.00392693	0.0307325	0.0348301	0.0565136	0.0546355	0.0703432	0.0472938	0.0172443
OG1012_REF_Scer_AF-P14180-F1-model_v2	0.0476417	0.0543724	0.0622079	0.0638905	0.0879578	0.0602533	0.0226566	0.0134274	0.0584176	0.0488655	0.0838956	0.0553922	0.0132914	0.0384975	0.0629217	0.0531316	0.0551542	0.0522648	0.0452452	0.020515
OG1432_REF_Scer_AF-P14540-F1-model_v2	0.0439503	0.080952	0.0967602	0.0766959	0.0702684	0.0590637	0.021454	0.00885955	0.041084	0.0428212	0.0666203	0.0493355	0.00790411	0.0297056	0.0474247	0.0659255	0.060714	0.072353	0.0277947	0.0303136
OG1357_REF_Scer_AF-P14742-F1-model_v2	0.0368759	0.0661902	0.0646882	0.0730267	0.101461	0.0747359	0.0181272	0.0045577	0.0366687	0.0270872	0.0741144	0.0540191	0.0180236	0.0359954	0.0394137	0.0719391	0.0594054	0.0609074	0.0529314	0.0298322
OG2032_REF_Scer_AF-P14843-F1-model_v2	0.0426191	0.0859667	0.0695747	0.0621983	0.0900647	0.0746744	0.019215	0.00856024	0.028777	0.0188507	0.0646571	0.0499044	0.0177579	0.0330571	0.0480831	0.0639286	0.0722156	0.0665695	0.0577361	0.0255897
OG1667_REF_Scer_AF-P15019-F1-model_v2	0.0295741	0.0548107	0.10696	0.0703864	0.0954259	0.0699921	0.0121254	0.00532334	0.0414038	0.034306	0.0715694	0.0644716	0.00591483	0.0295741	0.0303628	0.0818218	0.0622043	0.0935528	0.0307571	0.00946372
OG1310_REF_Scer_AF-P15202-F1-model_v2	0.0626097	0.0635199	0.067941	0.0630648	0.0656004	0.0418048	0.0191145	0.0174891	0.0574085	0.038424	0.06378	0.0629998	0.00910214	0.0497367	0.0618295	0.055458	0.0601391	0.0569534	0.0496717	0.0333528
OG1622_REF_Scer_AF-P15274-F1-model_v2	0.0536679	0.0401136	0.0478982	0.0533016	0.0923619	0.0553622	0.0164392	0.0114479	0.0451964	0.054309	0.0887444	0.0411668	0.00860885	0.0391061	0.0636047	0.0624599	0.0736331	0.0674512	0.0511036	0.0340233
OG1975_REF_Scer_AF-P15454-F1-model_v2	0.0407669	0.0720484	0.0722503	0.0653885	0.0730575	0.0587286	0.0171544	0.00524723	0.0579213	0.0308779	0.0789102	0.0619576	0.00544904	0.029667	0.0367306	0.0825429	0.0631685	0.0892028	0.0482341	0.0106963
OG3676_REF_Scer_AF-P15496-F1-model_v2	0.0437575	0.0464338	0.0525893	0.0488425	0.100763	0.0627593	0.0236853	0.0214104	0.0488425	0.0228824	0.0667737	0.0548642	0.0211428	0.0384049	0.053526	0.0840359	0.072394	0.0679781	0.0372006	0.0317142
OG2290_REF_Scer_AF-P15700-F1-model_v2	0.0482199	0.0697064	0.0610868	0.0749532	0.0840725	0.0547158	0.0214866	0.0011243	0.0562149	0.0243598	0.0775765	0.0487196	0.0126171	0.041599	0.0376015	0.0685821	0.0538413	0.0961899	0.0558401	0.0114928
OG3001_REF_Scer_AF-P15807-F1-model_v2	0.0455844	0.0563342	0.0581031	0.0651789	0.103552	0.070894	0.0262621	0.0102055	0.0356511	0.0338822	0.0673561	0.041094	0.0175534	0.0383726	0.0478977	0.0702136	0.0684447	0.0707579	0.0542931	0.0183698
OG1004_REF_Scer_AF-P15938-F1-model_v2	0.0466424	0.0521179	0.0613039	0.0607936	0.0943587	0.0629306	0.0240389	0.00609212	0.0373288	0.0327783	0.0729778	0.0576997	0.0113975	0.0444735	0.0445692	0.0769648	0.0609743	0.0734881	0.0597091	0.0193608
OG1603_REF_Scer_AF-P16120-F1-model_v2	0.0373671	0.0542022	0.0722915	0.0687265	0.0901829	0.0656236	0.0143923	0.00798838	0.0533439	0.0389516	0.0841091	0.0581633	0.00349904	0.0389516	0.0491847	0.0694527	0.0668119	0.0757246	0.0357166	0.0153166
OG2807_REF_Scer_AF-P16387-F1-model_v2	0.0359778	0.0915195	0.0946697	0.0585261	0.0756031	0.0504021	0.0376357	0.00671475	0.0375528	0.051231	0.0662356	0.0551272	0.0150046	0.0310039	0.038216	0.069137	0.0473348	0.0648263	0.0539667	0.0193153
OG1060_REF_Scer_AF-P16467-F1-model_v2	0.0483353	0.0705545	0.0756136	0.0788952	0.0970807	0.0659397	0.0189034	0.0117591	0.0422848	0.0325767	0.0705203	0.0650509	0.0100157	0.0359951	0.0526424	0.0577357	0.0529842	0.0547617	0.0352772	0.0230738
OG2960_REF_Scer_AF-P16622-F1-model_v2	0.0619485	0.0543983	0.066042	0.0567634	0.0846903	0.063495	0.0203766	0.0150096	0.0491222	0.0369326	0.0830529	0.0569453	0.00745929	0.0427545	0.0400255	0.0654962	0.0528518	0.0742291	0.0447558	0.0236514
OG1673_REF_Scer_AF-P16661-F1-model_v2	0.0505489	0.0535503	0.0486533	0.07298	0.125109	0.07764	0.0215623	0.0188769	0.054577	0.0415449	0.0705316	0.0425717	0.0134271	0.0295395	0.0404391	0.0466788	0.0567886	0.0725851	0.0382276	0.0241687
OG1054_REF_Scer_AF-P16861-F1-model_v2	0.0358547	0.0796168	0.0883828	0.0736072	0.0813113	0.067236	0.0204012	0.0111834	0.0353576	0.0276535	0.0786453	0.0616556	0.0138945	0.0317202	0.0428584	0.0639826	0.0569789	0.0546067	0.05359	0.0214631
OG1054_REF_Scer_AF-P16862-F1-model_v2	0.0358547	0.0796168	0.0883828	0.0736072	0.0813113	0.067236	0.0204012	0.0111834	0.0353576	0.0276535	0.0786453	0.0616556	0.0138945	0.0317202	0.0428584	0.0639826	0.0569789	0.0546067	0.05359	0.0214631
OG3120_REF_Scer_AF-P17423-F1-model_v2	0.074396	0.080718	0.0758636	0.0641228	0.115828	0.0738316	0.0221269	0.00541883	0.0289004	0.0290133	0.0669451	0.0627681	0.0185143	0.0248363	0.0458343	0.0563333	0.0496726	0.0421088	0.0434635	0.0193046
OG1835_REF_Scer_AF-P17505-F1-model_v2	0.0534607	0.0910662	0.0989938	0.100518	0.0885253	0.0567131	0.0131111	0	0.0378087	0.014534	0.07826	0.0618965	0.00325236	0.0253074	0.0448216	0.0512247	0.053664	0.0724667	0.0354711	0.0189044
OG1157_REF_Scer_AF-P17649-F1-model_v2	0.0621562	0.0654681	0.0955113	0.0561831	0.0828553	0.0556508	0.0155538	0.0133065	0.0513336	0.0394464	0.0686617	0.0444142	0.0125968	0.0343013	0.046839	0.0660595	0.0558874	0.0739843	0.0387368	0.0210539
OG1567_REF_Scer_AF-P17695-F1-model_v2	0.0318508	0.061406	0.0637016	0.0657102	0.114778	0.0757532	0.0175036	0.00172166	0.0375897	0.0286944	0.0725968	0.0588235	0.0172166	0.0605452	0.0464849	0.0637016	0.0530846	0.0935438	0.0200861	0.015208
OG1329_REF_Scer_AF-P17709-F1-model_v2	0.0382919	0.0729288	0.0621954	0.061035	0.109422	0.064226	0.0207705	0.0060919	0.044848	0.0265143	0.0743792	0.0666628	0.0118937	0.0345788	0.0436876	0.0689835	0.0606289	0.0668949	0.0407867	0.0251799
OG1468_REF_Scer_AF-P17898-F1-model_v2	0.0436816	0.0627427	0.0596541	0.0649488	0.123985	0.086216	0.0205612	0.0174726	0.0780974	0.0551535	0.0729792	0.062125	0.016149	0.0304448	0.0372397	0.0399753	0.0394458	0.0418285	0.0229439	0.0243558
OG2871_REF_Scer_AF-P18408-F1-model_v2	0.0393303	0.0586005	0.0552835	0.0627073	0.0995103	0.0552835	0.0115306	0.0184805	0.0416996	0.0443848	0.0555994	0.0630232	0.0080556	0.0508608	0.0495972	0.0788185	0.0600221	0.0756595	0.0420155	0.0295372
OG3612_REF_Scer_AF-P18562-F1-model_v2	0.0491201	0.0814156	0.0485399	0.0661381	0.109843	0.0918584	0.0249468	0.000580159	0.045059	0.0380971	0.051054	0.0483465	0.0218526	0.0299749	0.0276542	0.0698124	0.0630439	0.0595629	0.0649778	0.00812222
OG3062_REF_Scer_AF-P18900-F1-model_v2	0.0547103	0.054403	0.0863685	0.0616259	0.116567	0.0611649	0.0211311	0.0036115	0.031274	0.0245889	0.0841402	0.0537882	0.00860612	0.0297372	0.0520977	0.0607807	0.0543261	0.0597049	0.0588597	0.0225142
OG1316_REF_Scer_AF-P19097-F1-model_v2	0.042807	0.0739111	0.0942876	0.0639927	0.0864648	0.0605275	0.0208329	0.0105824	0.0347976	0.0335733	0.0777706	0.0561907	0.00707572	0.0418733	0.0406906	0.0768784	0.0523935	0.0705289	0.0382213	0.0165999
OG1924_REF_Scer_AF-P19262-F1-model_v2	0.0639215	0.0603703	0.103577	0.075167	0.076858	0.0539444	0.0333982	0.00135284	0.0304388	0.0171641	0.074406	0.0746597	0.00304388	0.0256193	0.0332291	0.0866661	0.0441363	0.0841295	0.050985	0.00693329
OG1516_REF_Scer_AF-P19358-F1-model_v2	0.0426934	0.0787988	0.0884668	0.0674196	0.0813655	0.0744353	0.0129192	0.00966804	0.0309719	0.0376454	0.0627139	0.0657084	0.0121492	0.0393566	0.0232717	0.0629706	0.0734086	0.0719541	0.0402977	0.0237851
OG1039_REF_Scer_AF-P19414-F1-model_v2	0.0528596	0.0897144	0.0858478	0.0543523	0.0846487	0.0635783	0.0217801	0.0121381	0.0374422	0.0271639	0.062991	0.0656829	0.01182	0.0330862	0.0530553	0.0579497	0.0590265	0.0666618	0.0388616	0.0213396
OG2218_REF_Scer_AF-P20049-F1-model_v2	0.0341517	0.0575142	0.0717866	0.0632062	0.0942995	0.0744202	0.0207289	0.0175856	0.0459604	0.0376349	0.0781582	0.0513975	0.0152069	0.0385694	0.0414578	0.0705972	0.0508878	0.0662645	0.0381446	0.0320279
OG2056_REF_Scer_AF-P20051-F1-model_v2	0.0642438	0.0571399	0.0866879	0.0823638	0.0879234	0.0572429	0.0194585	0.00916298	0.0467415	0.0291362	0.0575517	0.0603315	0.0168846	0.0282096	0.0448883	0.0636261	0.0548749	0.0765984	0.0217235	0.0352105
OG1004_REF_Scer_AF-P20095-F1-model_v2	0.0466424	0.0521179	0.0613039	0.0607936	0.0943587	0.0629306	0.0240389	0.00609212	0.0373288	0.0327783	0.0729778	0.0576997	0.0113975	0.0444735	0.0445692	0.0769648	0.0609743	0.0734881	0.0597091	0.0193608
OG2182_REF_Scer_AF-P20485-F1-model_v2	0.0485671	0.0460213	0.0537894	0.0531366	0.0957634	0.0659965	0.0156668	0.017821	0.0366865	0.0398198	0.0945884	0.0473268	0.00985704	0.0391018	0.0575756	0.0712187	0.0663229	0.0633201	0.0517005	0.0257197
OG1585_REF_Scer_AF-P20967-F1-model_v2	0.0514988	0.0661462	0.0711242	0.0600938	0.0851986	0.0560112	0.0155786	0.0157218	0.0492426	0.0349533	0.0763886	0.0550084	0.00802206	0.0438348	0.0415786	0.0708735	0.0535759	0.0595566	0.0517853	0.0338073
OG1470_REF_Scer_AF-P21147-F1-model_v2	0.0367317	0.0725235	0.0853218	0.0654375	0.0880694	0.061316	0.0227043	0.0326826	0.0485177	0.0414317	0.0581345	0.04953	0.00650759	0.0391902	0.0472885	0.0362979	0.0519884	0.0605929	0.0512654	0.0444685
OG2912_REF_Scer_AF-P21182-F1-model_v2	0.0418619	0.0482408	0.0455497	0.0568125	0.0945879	0.0501346	0.0212299	0.0135553	0.0624938	0.0450513	0.0919964	0.0621948	0.0196352	0.029104	0.0514303	0.0716635	0.0685737	0.0632911	0.0315957	0.0309977
OG2053_REF_Scer_AF-P21264-F1-model_v2	0.0529866	0.0710637	0.0951664	0.0820671	0.0911056	0.0729631	0.0302594	0.00216138	0.0267881	0.0294079	0.0660859	0.0522662	0.0125098	0.027312	0.0430312	0.0690333	0.0434897	0.0647105	0.0396254	0.027967
OG1070_REF_Scer_AF-P21524-F1-model_v2	0.044362	0.0550296	0.0762011	0.0539656	0.0861048	0.0686711	0.0258642	0.0127411	0.0376504	0.0436799	0.0758737	0.057867	0.0145963	0.0367228	0.0527651	0.0673342	0.0582217	0.0638147	0.0467902	0.0217445
OG1070_REF_Scer_AF-P21672-F1-model_v2	0.044362	0.0550296	0.0762011	0.0539656	0.0861048	0.0686711	0.0258642	0.0127411	0.0376504	0.0436799	0.0758737	0.057867	0.0145963	0.0367228	0.0527651	0.0673342	0.0582217	0.0638147	0.0467902	0.0217445
OG2704_REF_Scer_AF-P21801-F1-model_v2	0.054783	0.0468713	0.0655718	0.0389595	0.0982978	0.0626948	0.0352433	0.0149844	0.0250539	0.0427955	0.0678494	0.0543035	0.0496284	0.0493886	0.0438744	0.046152	0.0531048	0.0752817	0.0622153	0.0129465
OG1170_REF_Scer_AF-P21826-F1-model_v2	0.0524609	0.0595751	0.0767072	0.0632048	0.0937424	0.0668828	0.0264724	0.0156802	0.0407976	0.0332962	0.0485409	0.0635919	0.00914678	0.0323767	0.0528481	0.0625272	0.0588008	0.0621885	0.0532836	0.0278759
OG1056_REF_Scer_AF-P21954-F1-model_v2	0.0342337	0.0741418	0.0719377	0.0654661	0.0787376	0.0776121	0.0264022	0.0116301	0.042628	0.0388764	0.0553367	0.0698743	0.00515851	0.0346558	0.0323579	0.0601669	0.0718439	0.0822547	0.0481148	0.0185706
OG1468_REF_Scer_AF-P22140-F1-model_v2	0.0436816	0.0627427	0.0596541	0.0649488	0.123985	0.086216	0.0205612	0.0174726	0.0780974	0.0551535	0.0729792	0.062125	0.016149	0.0304448	0.0372397	0.0399753	0.0394458	0.0418285	0.0229439	0.0243558
OG1631_REF_Scer_AF-P22217-F1-model_v2	0.0441362	0.0444515	0.112232	0.0999369	0.0586381	0.0649433	0.0302648	0.0091425	0.0611602	0.0258512	0.0740858	0.0535939	0.0173392	0.0400378	0.0340479	0.0624212	0.0605296	0.0851198	0.0154477	0.00662043
OG4744_REF_Scer_AF-P22289-F1-model_v2	0.0039267	0.0791885	0.0804974	0.0693717	0.046466	0.0510471	0.0163613	0.0294503	0.103403	0.0366492	0.0582461	0.059555	0.0026178	0.0222513	0.0589005	0.0647906	0.0962042	0.0752618	0.0340314	0.0117801
OG1631_REF_Scer_AF-P22803-F1-model_v2	0.0441362	0.0444515	0.112232	0.0999369	0.0586381	0.0649433	0.0302648	0.0091425	0.0611602	0.0258512	0.0740858	0.0535939	0.0173392	0.0400378	0.0340479	0.0624212	0.0605296	0.0851198	0.0154477	0.00662043
OG1112_REF_Scer_AF-P23254-F1-model_v2	0.0524673	0.0859608	0.0950794	0.0644618	0.0881002	0.0568863	0.0157121	0.0130467	0.0435942	0.0406131	0.071897	0.0520815	0.00908358	0.0344054	0.0448217	0.0592361	0.0522919	0.0561849	0.0366499	0.0274261
OG1266_REF_Scer_AF-P23337-F1-model_v2	0.0439166	0.0624244	0.0693256	0.0690119	0.0960341	0.0547166	0.0198969	0.0115617	0.0469639	0.0433341	0.0540892	0.0532825	0.0123684	0.0258122	0.0525207	0.0655613	0.0705803	0.0522518	0.0641721	0.0321757
OG1640_REF_Scer_AF-P23501-F1-model_v2	0.0575181	0.0621727	0.0644169	0.0708171	0.111878	0.0733937	0.0226914	0.0176211	0.0592636	0.0516998	0.0797939	0.0545258	0.0208628	0.0231901	0.0300889	0.0355748	0.0443022	0.0432217	0.0503699	0.026598
OG1650_REF_Scer_AF-P23542-F1-model_v2	0.0481663	0.0661777	0.09185	0.0634067	0.094458	0.0620212	0.0177669	0.0156479	0.0421353	0.0319478	0.0841076	0.0490628	0.00855746	0.0390383	0.0494703	0.0514262	0.0519967	0.0622657	0.0421353	0.0283619
OG1004_REF_Scer_AF-P24384-F1-model_v2	0.0466424	0.0521179	0.0613039	0.0607936	0.0943587	0.0629306	0.0240389	0.00609212	0.0373288	0.0327783	0.0729778	0.0576997	0.0113975	0.0444735	0.0445692	0.0769648	0.0609743	0.0734881	0.0597091	0.0193608
OG2567_REF_Scer_AF-P24521-F1-model_v2	0.0439408	0.0629818	0.0675301	0.0720012	0.100139	0.0618255	0.0161116	0.0100216	0.0356152	0.0345359	0.0939716	0.0562751	0.0114863	0.0418594	0.0539624	0.0651403	0.0518039	0.0643694	0.0349214	0.0215079
OG2382_REF_Scer_AF-P25045-F1-model_v2	0.0429159	0.0549754	0.0644075	0.0696625	0.103281	0.0721552	0.0156303	0.00592872	0.0439264	0.0384693	0.0834063	0.0493162	0.0136091	0.0389409	0.0491141	0.0720205	0.05127	0.06178	0.0460823	0.0231085
OG1730_REF_Scer_AF-P25087-F1-model_v2	0.0315695	0.0835874	0.0861883	0.0702242	0.0688789	0.0402691	0.0258296	0.0136323	0.050583	0.0589238	0.0525561	0.0553363	0.00860987	0.0278027	0.0404484	0.0783857	0.0652915	0.0769507	0.0402691	0.0246637
OG3221_REF_Scer_AF-P25335-F1-model_v2	0.0462216	0.0776094	0.0708374	0.0768569	0.0656777	0.068795	0.0123616	0.0219284	0.0438568	0.0269805	0.0640654	0.0567559	0.00945931	0.0296678	0.041492	0.0646028	0.0751371	0.0619155	0.0534236	0.0323552
OG1434_REF_Scer_AF-P25340-F1-model_v2	0.0584657	0.06732	0.0659006	0.0536668	0.0985468	0.0577222	0.0289963	0.0293342	0.0781345	0.0713079	0.0521122	0.0606962	0.0208854	0.0344035	0.0376479	0.0373775	0.0368368	0.0517067	0.0329841	0.0259547
OG3021_REF_Scer_AF-P25358-F1-model_v2	0.042242	0.0518371	0.0663468	0.084484	0.112099	0.0772291	0.016733	0.0230517	0.0783993	0.0645916	0.0624854	0.0668149	0.01685	0.033583	0.0393166	0.0266791	0.0228177	0.0547625	0.0331149	0.0265621
OG4758_REF_Scer_AF-P25372-F1-model_v2	0.0484262	0.0520581	0.0811138	0.0799031	0.074657	0.054883	0.0294592	0.00807103	0.0657789	0.0266344	0.0803067	0.0621469	0.0189669	0.0359161	0.0387409	0.0560936	0.0492333	0.0883777	0.0383374	0.0108959
OG1567_REF_Scer_AF-P25373-F1-model_v2	0.0318508	0.061406	0.0637016	0.0657102	0.114778	0.0757532	0.0175036	0.00172166	0.0375897	0.0286944	0.0725968	0.0588235	0.0172166	0.0605452	0.0464849	0.0637016	0.0530846	0.0935438	0.0200861	0.015208
OG1785_REF_Scer_AF-P25578-F1-model_v2	0.0489009	0.0504141	0.0529627	0.0490602	0.109987	0.0588563	0.0162472	0.012504	0.0442816	0.0479452	0.0885632	0.0614845	0.00844218	0.0379898	0.0519274	0.0551131	0.0515291	0.0794043	0.049777	0.0246097
OG2577_REF_Scer_AF-P25605-F1-model_v2	0.0646915	0.0472955	0.0786899	0.0808644	0.114977	0.0557217	0.017396	0.00516445	0.024735	0.0195705	0.0954064	0.0532753	0.0141343	0.0387334	0.0433542	0.0678173	0.0447132	0.0438978	0.061022	0.0285404
OG1603_REF_Scer_AF-P25632-F1-model_v2	0.0495595	0.0418502	0.0440529	0.0451542	0.103524	0.064978	0.0198238	0.00991189	0.0264317	0.0385463	0.0814978	0.0572687	0.00220264	0.0473568	0.0715859	0.0759912	0.0848018	0.0638767	0.0517621	0.0198238
OG1060_REF_Scer_AF-P26263-F1-model_v2	0.0483353	0.0705545	0.0756136	0.0788952	0.0970807	0.0659397	0.0189034	0.0117591	0.0422848	0.0325767	0.0705203	0.0650509	0.0100157	0.0359951	0.0526424	0.0577357	0.0529842	0.0547617	0.0352772	0.0230738
OG5118_REF_Scer_AF-P26364-F1-model_v2	0.0513506	0.0566997	0.0566997	0.0486761	0.130784	0.0639208	0.0147098	0.0144424	0.0270126	0.0318267	0.0778283	0.0510832	0.00401177	0.0390479	0.0481412	0.0591067	0.0615138	0.0799679	0.0623161	0.0208612
OG1266_REF_Scer_AF-P27472-F1-model_v2	0.0439166	0.0624244	0.0693256	0.0690119	0.0960341	0.0547166	0.0198969	0.0115617	0.0469639	0.0433341	0.0540892	0.0532825	0.0123684	0.0258122	0.0525207	0.0655613	0.0705803	0.0522518	0.0641721	0.0321757
OG2183_REF_Scer_AF-P27515-F1-model_v2	0.0448326	0.0526929	0.0585881	0.0676856	0.0966521	0.0905386	0.0224163	0.00851528	0.0391557	0.0318777	0.0734352	0.0581514	0.0127365	0.0344978	0.0504367	0.0520378	0.0671761	0.0631732	0.0521106	0.0232897
OG2453_REF_Scer_AF-P27616-F1-model_v2	0.0402609	0.0633388	0.0659727	0.0643422	0.0955726	0.0717421	0.0112881	0.0154271	0.0373761	0.0390066	0.0635896	0.063715	0.00489151	0.0373761	0.0339897	0.0829048	0.0662235	0.0894268	0.038505	0.0150508
OG2903_REF_Scer_AF-P27680-F1-model_v2	0.0432722	0.0587355	0.0481357	0.0679636	0.102382	0.0697094	0.0295548	0.0192044	0.0407782	0.0294301	0.0713306	0.0528744	0.013468	0.0350418	0.0451428	0.0685871	0.0573638	0.0677142	0.0472628	0.0320489
OG1364_REF_Scer_AF-P27796-F1-model_v2	0.0461692	0.0923384	0.108227	0.0732884	0.0801098	0.0756177	0.0213793	0.000831878	0.0326928	0.0197987	0.0645537	0.0468347	0.0164712	0.0346061	0.0480825	0.0605607	0.053157	0.0719574	0.0389319	0.0143915
OG2099_REF_Scer_AF-P28240-F1-model_v2	0.0386076	0.0608382	0.102746	0.0558565	0.0769662	0.0559811	0.0234137	0.0200511	0.0365527	0.037549	0.0652594	0.0590323	0.0084065	0.0506258	0.0350582	0.0690578	0.0604645	0.0736036	0.0449592	0.0249704
OG1786_REF_Scer_AF-P28241-F1-model_v2	0.0512312	0.0756675	0.0805736	0.0834041	0.0929333	0.0717049	0.0229267	0.0031135	0.0290593	0.0312294	0.0803849	0.070667	0.00745353	0.0200962	0.0508539	0.0549108	0.0458534	0.0673648	0.0410416	0.0195301
OG1500_REF_Scer_AF-P28274-F1-model_v2	0.0391071	0.0802637	0.0530106	0.0845289	0.0985986	0.0674126	0.0232648	0.010303	0.0308536	0.0319614	0.0628704	0.0547831	0.0146236	0.0307428	0.0386085	0.0788789	0.0565003	0.0640891	0.0461419	0.033457
OG1303_REF_Scer_AF-P28496-F1-model_v2	0.0347926	0.0413264	0.0469618	0.0609278	0.11328	0.0700751	0.0310356	0.0256452	0.0761189	0.0614995	0.0772623	0.0626429	0.00947403	0.0351192	0.0343025	0.0470434	0.0446749	0.0565992	0.0481869	0.0230317
OG2082_REF_Scer_AF-P28777-F1-model_v2	0.0582507	0.0922909	0.0779103	0.0751798	0.0593429	0.0630745	0.0211159	0.00081915	0.0374078	0.0255757	0.0829162	0.0643488	0.0149267	0.0372258	0.0362246	0.0622554	0.0552471	0.0579776	0.0572495	0.0206608
OG2057_REF_Scer_AF-P28789-F1-model_v2	0.0417885	0.0701526	0.0641983	0.0647396	0.115622	0.0725344	0.0219768	0.00378911	0.0223016	0.0230594	0.0797878	0.0560788	0.0193786	0.034535	0.0331276	0.0700444	0.065714	0.0704774	0.0518567	0.0188373
OG2677_REF_Scer_AF-P28834-F1-model_v2	0.0358196	0.0821745	0.0729035	0.076949	0.0926254	0.0729035	0.0189633	0.00488833	0.0364939	0.0279815	0.0719764	0.0583228	0.00429836	0.0267172	0.0571429	0.0621155	0.05748	0.0761905	0.042815	0.0212389
OG1230_REF_Scer_AF-P29465-F1-model_v2	0.0521116	0.056397	0.0577709	0.0685335	0.0876378	0.0653603	0.0270536	0.016749	0.0459943	0.041022	0.0847264	0.0596683	0.017665	0.0342504	0.0534856	0.0476954	0.0600936	0.0572803	0.0456672	0.0208381
OG1365_REF_Scer_AF-P29509-F1-model_v2	0.0422671	0.0892411	0.107012	0.0639769	0.078194	0.0666667	0.0215178	0.00874159	0.0345821	0.0291066	0.0587896	0.0798271	0.0121998	0.0325648	0.0360231	0.0751201	0.0463016	0.0618636	0.0395773	0.0164265
OG2498_REF_Scer_AF-P29704-F1-model_v2	0.0389579	0.0446941	0.0584767	0.0670013	0.120459	0.0693913	0.0239802	0.00804653	0.0489165	0.0433397	0.0529796	0.0476418	0.0189611	0.0370459	0.0450127	0.0743308	0.0623008	0.0700287	0.0453314	0.0231039
OG1880_REF_Scer_AF-P29952-F1-model_v2	0.0577039	0.0655413	0.0807855	0.0644217	0.0887951	0.0570149	0.0204117	0.00473689	0.0596848	0.0258376	0.0676944	0.0442684	0.0133494	0.0360003	0.0470244	0.0765653	0.0635604	0.0772543	0.0276462	0.0217036
OG1674_REF_Scer_AF-P30402-F1-model_v2	0.0261188	0.0838463	0.096157	0.0620529	0.0893362	0.0943271	0.0123108	0.000332723	0.0495758	0.0410913	0.0712028	0.048744	0.00615538	0.0329396	0.0407586	0.0710364	0.0515721	0.0813509	0.0324405	0.00865081
OG1240_REF_Scer_AF-P30624-F1-model_v2	0.0418107	0.0756955	0.073089	0.0770786	0.0884622	0.0727166	0.0184052	0.0141497	0.0323421	0.0381403	0.0530347	0.0633544	0.013405	0.032289	0.0454811	0.0692058	0.0490984	0.0890473	0.0323953	0.020799
OG1170_REF_Scer_AF-P30952-F1-model_v2	0.0524609	0.0595751	0.0767072	0.0632048	0.0937424	0.0668828	0.0264724	0.0156802	0.0407976	0.0332962	0.0485409	0.0635919	0.00914678	0.0323767	0.0528481	0.0625272	0.0588008	0.0621885	0.0532836	0.0278759
OG1810_REF_Scer_AF-P31116-F1-model_v2	0.0475565	0.0694229	0.0961883	0.0830446	0.0934401	0.0716932	0.0083642	0.0063329	0.0414625	0.0293942	0.0982196	0.0516191	0.00250926	0.026168	0.0452862	0.0567571	0.0602222	0.0751583	0.0276019	0.00955909
OG3978_REF_Scer_AF-P31373-F1-model_v2	0.0423165	0.0769495	0.100688	0.0827982	0.0938073	0.0629587	0.00917431	0.00504587	0.0352064	0.0258028	0.0931193	0.0682339	0.00126147	0.0340596	0.0474771	0.0530963	0.0479358	0.0485092	0.0361239	0.0354358
OG1634_REF_Scer_AF-P31688-F1-model_v2	0.0451945	0.0540675	0.0635625	0.0661332	0.0978108	0.0587943	0.0179534	0.0197363	0.0376068	0.0361556	0.075794	0.0535699	0.0110291	0.0399287	0.0502115	0.0655112	0.0641844	0.0701551	0.0470603	0.0255411
OG2906_REF_Scer_AF-P32178-F1-model_v2	0.0561997	0.0321921	0.0560633	0.0639749	0.0920748	0.0859364	0.0175965	0.00722957	0.0461056	0.0424226	0.0600191	0.042559	0.00927568	0.0356022	0.0458328	0.0935752	0.0650662	0.0776156	0.0545628	0.016096
OG2455_REF_Scer_AF-P32190-F1-model_v2	0.0392774	0.0754705	0.0890036	0.0648329	0.085164	0.0598603	0.0198275	0.020394	0.036319	0.0295839	0.0766035	0.0687984	0.0163656	0.0321017	0.0402216	0.0647699	0.0587273	0.0631334	0.0438723	0.0156732
OG3100_REF_Scer_AF-P32191-F1-model_v2	0.0510615	0.0650838	0.0891061	0.073743	0.0988827	0.0493296	0.022905	0.012067	0.0356425	0.038324	0.0682682	0.0656983	0.00854749	0.0303911	0.0424581	0.0583799	0.0574302	0.0672067	0.0463128	0.019162
OG2552_REF_Scer_AF-P32263-F1-model_v2	0.0429019	0.0888166	0.0997831	0.0849602	0.0908653	0.0641118	0.0383225	0.00337431	0.0233791	0.0215715	0.0791757	0.0635093	0.0230176	0.0319354	0.0331405	0.0695348	0.0337431	0.0707399	0.0265124	0.010605
OG1744_REF_Scer_AF-P32264-F1-model_v2	0.0380686	0.0711891	0.0709497	0.0769354	0.102554	0.0786113	0.0231445	0.00654429	0.0264964	0.0220271	0.0750998	0.0644852	0.00949721	0.0353551	0.0492418	0.056265	0.0633679	0.0564246	0.0489226	0.0248204
OG1537_REF_Scer_AF-P32288-F1-model_v2	0.0518538	0.0928183	0.0758794	0.058854	0.0655086	0.058854	0.0238527	0.0199637	0.0337914	0.0473598	0.063348	0.0453721	0.0194452	0.0294702	0.0471005	0.0706076	0.0598911	0.0560021	0.0517673	0.0282603
OG1313_REF_Scer_AF-P32327-F1-model_v2	0.0474641	0.0785945	0.0903173	0.0823916	0.0866106	0.0661182	0.0237471	0.00684085	0.0376096	0.0278456	0.0550282	0.0537022	0.00976404	0.0351987	0.0384836	0.0628635	0.0631046	0.0599102	0.0517132	0.0226923
OG5490_REF_Scer_AF-P32340-F1-model_v2	0.0462628	0.0665618	0.0818253	0.0777341	0.0945712	0.0640441	0.0127459	0.00849725	0.0487805	0.0338316	0.0686074	0.0671912	0.00409127	0.0289536	0.0505114	0.0594807	0.0413847	0.084343	0.040598	0.0199843
OG2062_REF_Scer_AF-P32347-F1-model_v2	0.0574206	0.0795671	0.0634332	0.0653372	0.0974045	0.0661389	0.0284598	0.0197415	0.0523099	0.0301633	0.0451949	0.039984	0.0134282	0.0413869	0.0325684	0.0721515	0.0574206	0.067642	0.049504	0.0207436
OG2353_REF_Scer_AF-P32352-F1-model_v2	0.0415865	0.0787332	0.0782892	0.0483943	0.11144	0.0596419	0.0365547	0.0159834	0.0685215	0.055942	0.0519461	0.0668936	0.00369987	0.0316709	0.0469143	0.0512062	0.0483943	0.0448424	0.0245671	0.0347787
OG2465_REF_Scer_AF-P32353-F1-model_v2	0.0493983	0.042896	0.0501747	0.0616266	0.117042	0.0560947	0.0271739	0.0259123	0.0775427	0.0642469	0.0618207	0.0559006	0.0109666	0.0286297	0.0451281	0.0427019	0.0487189	0.0552213	0.0322205	0.0465839
OG1337_REF_Scer_AF-P32356-F1-model_v2	0.0500116	0.0639814	0.0621653	0.0505239	0.0886147	0.0500582	0.0198836	0.0164843	0.0425611	0.0562049	0.0676135	0.0602095	0.0085681	0.0298021	0.0517811	0.0702678	0.0667753	0.0597905	0.0627707	0.0219325
OG3304_REF_Scer_AF-P32375-F1-model_v2	0.0592479	0.0720059	0.0744773	0.0682653	0.0926458	0.0681985	0.0176341	0.0125576	0.0400775	0.0219758	0.0696012	0.0668626	0.0182353	0.0246477	0.043818	0.0639236	0.0585131	0.0600494	0.035669	0.0315944
OG3774_REF_Scer_AF-P32377-F1-model_v2	0.0436565	0.05241	0.0931856	0.0630471	0.0941828	0.0499723	0.0196122	0.0145152	0.0417729	0.028144	0.0975069	0.0678116	0.011856	0.0340166	0.045651	0.0655956	0.0570637	0.0663712	0.0391136	0.0145152
OG2123_REF_Scer_AF-P32378-F1-model_v2	0.0530296	0.0808845	0.095817	0.0559012	0.126256	0.0562841	0.0341725	0.0284292	0.0511152	0.0362784	0.0717909	0.0603044	0.0190485	0.0301522	0.029865	0.0253661	0.0390543	0.0492964	0.0481478	0.00880636
OG4605_REF_Scer_AF-P32419-F1-model_v2	0.0494706	0.0860443	0.094129	0.0983638	0.108566	0.0621752	0.0134745	0.00250241	0.0329163	0.0229066	0.0702599	0.053898	0.00846968	0.0304139	0.0417709	0.0487007	0.0504331	0.0669875	0.041001	0.0175168
OG4665_REF_Scer_AF-P32449-F1-model_v2	0.0426634	0.0827366	0.0819747	0.0700899	0.0889837	0.0668901	0.0216364	0.0054853	0.0245315	0.0220936	0.0781655	0.0572909	0.0150846	0.0313881	0.0476916	0.0582051	0.0670425	0.0700899	0.0470821	0.0208746
OG4275_REF_Scer_AF-P32451-F1-model_v2	0.0388323	0.0615071	0.0836388	0.048201	0.0830957	0.0578411	0.0435845	0.0108622	0.0260692	0.023761	0.0716904	0.0799728	0.0266124	0.0362525	0.0397828	0.0706042	0.0431772	0.0761711	0.0543109	0.0240326
OG3413_REF_Scer_AF-P32452-F1-model_v2	0.0436316	0.0442192	0.0647862	0.0730131	0.081093	0.0659615	0.0126341	0.0129279	0.0489202	0.0384898	0.0940209	0.065227	0.0177758	0.0464228	0.0583223	0.0574409	0.055678	0.0558249	0.0373145	0.0262965
OG3683_REF_Scer_AF-P32459-F1-model_v2	0.0635108	0.0542453	0.0724394	0.0756402	0.0736186	0.0609838	0.0183625	0.00943396	0.046159	0.0338612	0.0749663	0.0662062	0.0176887	0.0448113	0.0616577	0.0596361	0.0496968	0.0604784	0.0267857	0.0298181
OG1955_REF_Scer_AF-P32461-F1-model_v2	0.0415835	0.0566609	0.0666437	0.0724957	0.0937005	0.0575559	0.014389	0.00936317	0.0367642	0.0388985	0.0823408	0.0590017	0.0159725	0.0386919	0.0486059	0.075525	0.0713941	0.0585198	0.0375215	0.0243718
OG2098_REF_Scer_AF-P32462-F1-model_v2	0.0394994	0.0761584	0.0485532	0.054589	0.141044	0.0750932	0.0236109	0.0275164	0.0652405	0.0590272	0.0605361	0.0557429	0.0186402	0.0281378	0.0454465	0.0371915	0.0384342	0.0490857	0.03515	0.021303
OG1697_REF_Scer_AF-P32469-F1-model_v2	0.0372121	0.0593939	0.0688485	0.0715152	0.111636	0.0620606	0.0231515	0.00727273	0.0367273	0.0431515	0.0609697	0.0518788	0.0155152	0.0381818	0.0287273	0.0970909	0.0641212	0.0540606	0.0472727	0.0212121
OG1959_REF_Scer_AF-P32473-F1-model_v2	0.0494349	0.0697418	0.107783	0.0799412	0.0750712	0.0648718	0.0302306	0.00385923	0.0474134	0.0317927	0.0737848	0.0565102	0.0100156	0.0298631	0.0368465	0.0738767	0.0505375	0.0543968	0.0436461	0.0103832
OG4061_REF_Scer_AF-P32476-F1-model_v2	0.0555997	0.0765988	0.0672129	0.0887687	0.105154	0.0671333	0.0225103	0.00676106	0.0490773	0.0375437	0.0596564	0.0442253	0.0159879	0.0266465	0.0439071	0.05035	0.0546452	0.0602927	0.0451002	0.0228285
OG2186_REF_Scer_AF-P32477-F1-model_v2	0.0534379	0.0507197	0.0607277	0.0528202	0.0898252	0.0632606	0.0232903	0.0129734	0.0518935	0.0416384	0.0676469	0.0497313	0.00939025	0.0287885	0.0643726	0.0661642	0.0735158	0.0548588	0.0581948	0.0267499
OG1168_REF_Scer_AF-P32528-F1-model_v2	0.0548633	0.0788786	0.0728497	0.0758641	0.0856109	0.0655145	0.0196945	0.0101487	0.042705	0.0350683	0.0706391	0.0496383	0.0171825	0.0311495	0.0402934	0.0772709	0.051045	0.0642082	0.0403939	0.0169815
OG4016_REF_Scer_AF-P32582-F1-model_v2	0.0435457	0.0749498	0.0713894	0.0761366	0.0978638	0.079423	0.0111375	0.00775972	0.0314041	0.0272047	0.0739456	0.0633559	0.0020084	0.0225488	0.0492058	0.0669162	0.0651817	0.0904692	0.0305824	0.0149717
OG3319_REF_Scer_AF-P32626-F1-model_v2	0.0510596	0.0560654	0.0642416	0.0682463	0.102953	0.0760888	0.00901051	0.00650759	0.0458869	0.0458869	0.0882696	0.0465543	0.00667445	0.0387118	0.0458869	0.0602369	0.0702486	0.0762556	0.026531	0.0146838
OG1746_REF_Scer_AF-P32642-F1-model_v2	0.0547408	0.0500944	0.0778278	0.0592421	0.0859591	0.0567736	0.0178597	0.00885727	0.0647597	0.0180049	0.0879919	0.0560476	0.00943807	0.0598229	0.0473356	0.0923479	0.0567736	0.0531436	0.0287498	0.0142297
OG1521_REF_Scer_AF-P32771-F1-model_v2	0.0344455	0.115838	0.0849897	0.102167	0.0571994	0.0585484	0.0185268	0.0097131	0.0386725	0.0194262	0.0491051	0.0763558	0.0367839	0.0255419	0.0279701	0.0568396	0.0594478	0.0712294	0.0330066	0.0241928
OG1659_REF_Scer_AF-P32775-F1-model_v2	0.0426841	0.0673619	0.0571281	0.0535656	0.0920396	0.0538247	0.0237062	0.0176825	0.0560269	0.054019	0.0662608	0.0490317	0.00544077	0.0278515	0.0667142	0.0607552	0.0669732	0.0549258	0.0473476	0.0366604
OG1081_REF_Scer_AF-P32784-F1-model_v2	0.0492846	0.0538222	0.0672695	0.0711116	0.100424	0.0714759	0.0218601	0.00659115	0.0487215	0.0324589	0.0773384	0.049947	0.0117581	0.0294449	0.0438196	0.0601153	0.0515037	0.0745562	0.0566706	0.021827
OG2397_REF_Scer_AF-P32796-F1-model_v2	0.0481901	0.0507207	0.0728353	0.0578171	0.0877984	0.0468148	0.0200242	0.0152382	0.052481	0.0497855	0.0796567	0.0529211	0.00968203	0.0446694	0.0551766	0.0627682	0.0535813	0.0747057	0.0409836	0.0241501
OG4555_REF_Scer_AF-P32799-F1-model_v2	0.0536318	0.0346284	0.103885	0.0612331	0.0633446	0.0413851	0.0147804	0.0295608	0.0548986	0.0405405	0.051098	0.0498311	0.00337838	0.0257601	0.046875	0.0747466	0.0472973	0.0840372	0.058277	0.0608108
OG1671_REF_Scer_AF-P32861-F1-model_v2	0.0418404	0.0650542	0.0528218	0.0752016	0.107798	0.0662358	0.0170976	0.0059077	0.0417014	0.0238393	0.0764526	0.0536558	0.00840979	0.0319711	0.0636642	0.0583125	0.0629691	0.0708924	0.0470531	0.0291215
OG1556_REF_Scer_AF-P32895-F1-model_v2	0.0372625	0.0633165	0.0751188	0.0791271	0.0731888	0.078459	0.0254602	0.00385986	0.0299881	0.0217488	0.0817251	0.0505493	0.0189281	0.0319923	0.0477286	0.0624258	0.0741538	0.0642072	0.0492132	0.0315469
OG1502_REF_Scer_AF-P33300-F1-model_v2	0.0492494	0.0436653	0.044123	0.0541011	0.104632	0.074881	0.0226108	0.0226108	0.057305	0.056115	0.0725925	0.0513548	0.0112596	0.030758	0.0541926	0.0443061	0.06829	0.0643537	0.0478762	0.0257232
OG2356_REF_Scer_AF-P33312-F1-model_v2	0.0618147	0.0678532	0.0513269	0.0730971	0.10758	0.0777054	0.0217702	0.0177976	0.0260607	0.0257429	0.0767519	0.0640394	0.0127125	0.0332115	0.0446528	0.0498967	0.0591133	0.0610202	0.0402034	0.0276498
OG1112_REF_Scer_AF-P33315-F1-model_v2	0.0524673	0.0859608	0.0950794	0.0644618	0.0881002	0.0568863	0.0157121	0.0130467	0.0435942	0.0406131	0.071897	0.0520815	0.00908358	0.0344054	0.0448217	0.0592361	0.0522919	0.0561849	0.0366499	0.0274261
OG4581_REF_Scer_AF-P33330-F1-model_v2	0.0427201	0.0787925	0.0907803	0.0745423	0.0945946	0.0665867	0.0144943	0.00642982	0.0426112	0.037816	0.0713819	0.048714	0.00795554	0.032694	0.0500218	0.065279	0.0496949	0.0738884	0.0297515	0.0212511
OG1471_REF_Scer_AF-P33333-F1-model_v2	0.0421444	0.0583617	0.0669352	0.0757153	0.107737	0.0712736	0.0228282	0.0104328	0.0508212	0.031505	0.0793306	0.0711703	0.012602	0.0303688	0.0430741	0.0541266	0.0391488	0.0769549	0.0403884	0.0150811
OG1302_REF_Scer_AF-P33401-F1-model_v2	0.0468702	0.0955761	0.0717127	0.0643701	0.0757511	0.0749556	0.0100961	0.00868874	0.0520712	0.0423423	0.0720798	0.0589855	0.00740378	0.0271064	0.0454629	0.0588631	0.065655	0.0728752	0.0310225	0.0181117
OG2048_REF_Scer_AF-P33412-F1-model_v2	0.038701	0.0659888	0.0613198	0.078232	0.0797883	0.0611123	0.0219963	0.0106869	0.0319568	0.0434737	0.0539531	0.0519817	0.0211662	0.0398423	0.0493878	0.0676489	0.0722142	0.0657813	0.0502179	0.0345507
OG2112_REF_Scer_AF-P33421-F1-model_v2	0.0360535	0.0798604	0.0967242	0.0701686	0.126187	0.0585385	0.0189959	0.0182206	0.0554371	0.0457453	0.0800543	0.0843187	0.00600892	0.0315953	0.0255864	0.0251987	0.0158946	0.0381857	0.0595077	0.0277186
OG2357_REF_Scer_AF-P33734-F1-model_v2	0.0405164	0.088265	0.0734116	0.0813438	0.0814993	0.06128	0.0122093	0.00645462	0.0411385	0.0374057	0.0713897	0.051637	0.0135314	0.0331285	0.0464266	0.068279	0.0635353	0.0701454	0.0398165	0.0185862
OG1337_REF_Scer_AF-P35172-F1-model_v2	0.0500116	0.0639814	0.0621653	0.0505239	0.0886147	0.0500582	0.0198836	0.0164843	0.0425611	0.0562049	0.0676135	0.0602095	0.0085681	0.0298021	0.0517811	0.0702678	0.0667753	0.0597905	0.0627707	0.0219325
OG3114_REF_Scer_AF-P35202-F1-model_v2	0.0378745	0.062606	0.0445167	0.0637366	0.103448	0.0784341	0.0165348	0.0132843	0.0439514	0.0392877	0.0741945	0.0589316	0.0187959	0.035472	0.0544093	0.0575184	0.0756077	0.0562465	0.0394291	0.0257207
OG3782_REF_Scer_AF-P35497-F1-model_v2	0.0545983	0.0947639	0.0893936	0.111211	0.0682479	0.061535	0.0172298	0.000671291	0.0444171	0.0354665	0.058738	0.048333	0.0202506	0.0187962	0.028418	0.0627657	0.0560528	0.0730588	0.0297606	0.0262922
OG4250_REF_Scer_AF-P35731-F1-model_v2	0.0331441	0.072426	0.0802516	0.0687433	0.111094	0.0791775	0.0263925	0.00675157	0.0211754	0.017953	0.101887	0.0665951	0.0174927	0.0438852	0.0517109	0.0406629	0.0382078	0.0533988	0.0504834	0.0185668
OG3063_REF_Scer_AF-P36010-F1-model_v2	0.0532479	0.0850641	0.069156	0.0684932	0.0930181	0.0662837	0.0218736	0.0209898	0.0455148	0.0291648	0.0665046	0.0470614	0.00684932	0.0340256	0.032479	0.0684932	0.0523641	0.0707026	0.0505966	0.0181175
OG1276_REF_Scer_AF-P36013-F1-model_v2	0.0535621	0.0700949	0.0755711	0.0729112	0.0927297	0.0662355	0.0219568	0.00709294	0.0390633	0.028111	0.065036	0.0561698	0.015594	0.0329091	0.0451132	0.0625848	0.0590904	0.058621	0.0558569	0.021696
OG2084_REF_Scer_AF-P36024-F1-model_v2	0.0666529	0.0558536	0.0643142	0.0555097	0.0689228	0.0622507	0.0182969	0.0110744	0.0164397	0.0105929	0.108062	0.0650021	0.00453983	0.0408584	0.0660338	0.0648645	0.0998074	0.0628697	0.0358371	0.0222176
OG3008_REF_Scer_AF-P36076-F1-model_v2	0.0675909	0.0535843	0.0600488	0.059546	0.0662979	0.0660825	0.0198966	0.010918	0.0245654	0.0132165	0.100919	0.0659388	0.00696739	0.0452521	0.0553081	0.0722597	0.0859072	0.0644304	0.0379974	0.0232725
OG1242_REF_Scer_AF-P36107-F1-model_v2	0.0700646	0.0510439	0.0714763	0.0569879	0.118211	0.0645665	0.0242217	0.0232558	0.0841073	0.0512668	0.0980756	0.0553533	0.0121852	0.0185749	0.0453228	0.0288283	0.0388588	0.0323947	0.0326176	0.0225871
OG4524_REF_Scer_AF-P36143-F1-model_v2	0.0683209	0.0375517	0.0601323	0.054177	0.0932175	0.0535153	0.00835401	0.0191067	0.0454921	0.033995	0.0813069	0.0521919	0.00537634	0.0408602	0.0579818	0.0917287	0.0762614	0.064268	0.0347395	0.0214227
OG1081_REF_Scer_AF-P36148-F1-model_v2	0.0492846	0.0538222	0.0672695	0.0711116	0.100424	0.0714759	0.0218601	0.00659115	0.0487215	0.0324589	0.0773384	0.049947	0.0117581	0.0294449	0.0438196	0.0601153	0.0515037	0.0745562	0.0566706	0.021827
OG1966_REF_Scer_AF-P36150-F1-model_v2	0.0473289	0.0709293	0.0645161	0.0765728	0.111396	0.0681716	0.0127621	0.00718271	0.0320657	0.022959	0.0724684	0.0568204	0.0153915	0.0450202	0.0414288	0.0708651	0.053229	0.0582313	0.0545116	0.0181492
OG1302_REF_Scer_AF-P37012-F1-model_v2	0.0468702	0.0955761	0.0717127	0.0643701	0.0757511	0.0749556	0.0100961	0.00868874	0.0520712	0.0423423	0.0720798	0.0589855	0.00740378	0.0271064	0.0454629	0.0588631	0.065655	0.0728752	0.0310225	0.0181117
OG2262_REF_Scer_AF-P37254-F1-model_v2	0.052031	0.063738	0.0441672	0.0674629	0.0939514	0.0701236	0.0198072	0.015018	0.0415657	0.0390232	0.0852599	0.0530361	0.0198072	0.0371312	0.0475374	0.0653344	0.0620824	0.0615503	0.0346479	0.026725
OG1030_REF_Scer_AF-P37291-F1-model_v2	0.0492666	0.074303	0.0890101	0.064396	0.0861685	0.0608248	0.0247677	0.00468474	0.0345596	0.0428539	0.0724983	0.0536057	0.00733431	0.0379387	0.0397435	0.0611704	0.0521849	0.0689271	0.0486522	0.0271101
OG1030_REF_Scer_AF-P37292-F1-model_v2	0.0492666	0.074303	0.0890101	0.064396	0.0861685	0.0608248	0.0247677	0.00468474	0.0345596	0.0428539	0.0724983	0.0536057	0.00733431	0.0379387	0.0397435	0.0611704	0.0521849	0.0689271	0.0486522	0.0271101
OG1287_REF_Scer_AF-P37298-F1-model_v2	0.0676445	0.0862522	0.0744308	0.0746497	0.111427	0.0709282	0.0249562	0.0144483	0.0424694	0.0431261	0.079028	0.0676445	0.0140105	0.0232049	0.022986	0.0297723	0.0302102	0.0523205	0.0385289	0.0319615
OG4552_REF_Scer_AF-P37299-F1-model_v2	0.0885453	0.0702741	0.0857344	0.0632467	0.0794097	0.0674631	0.021785	0.0302178	0.0744905	0.0470836	0.0491918	0.0716796	0.0035137	0.0330288	0.0309206	0.0323261	0.0393535	0.0751933	0.0133521	0.0231904
OG1129_REF_Scer_AF-P37303-F1-model_v2	0.039537	0.0679226	0.0829602	0.0601504	0.0916617	0.0710484	0.0241615	0.00718087	0.0363268	0.0353975	0.0739208	0.057278	0.0182479	0.0335389	0.0475627	0.0606573	0.0556729	0.0669088	0.035144	0.0347216
OG1322_REF_Scer_AF-P38009-F1-model_v2	0.0504364	0.0612087	0.103745	0.0765661	0.0897691	0.0604353	0.0106066	0.00944647	0.0387802	0.033035	0.075627	0.0435863	0.00823113	0.0344161	0.0443597	0.0631422	0.0598829	0.0729201	0.0435863	0.0202188
OG2588_REF_Scer_AF-P38063-F1-model_v2	0.0331544	0.0520805	0.0986577	0.0742282	0.0969128	0.0919463	0.0232215	0.000402685	0.0240268	0.0212081	0.0728859	0.0547651	0.0204027	0.0302013	0.0524832	0.0516779	0.0653691	0.0606711	0.0469799	0.0287248
OG1977_REF_Scer_AF-P38066-F1-model_v2	0.0517185	0.0793668	0.0622357	0.0562724	0.100401	0.0628863	0.0202754	0.00693917	0.0219018	0.0240703	0.0598504	0.0597419	0.0156131	0.0364307	0.0482489	0.0766562	0.0640789	0.0599588	0.0657053	0.0276483
OG1126_REF_Scer_AF-P38067-F1-model_v2	0.0457605	0.0826301	0.0901145	0.0775568	0.0810227	0.0627888	0.0191883	0.00899136	0.0490757	0.0277275	0.0701226	0.0656018	0.0161744	0.0290838	0.0459112	0.0650995	0.0468154	0.0707253	0.032399	0.0132108
OG2573_REF_Scer_AF-P38075-F1-model_v2	0.0617632	0.043832	0.0542919	0.0556201	0.0609331	0.0589407	0.00946372	0.0305496	0.05479	0.027727	0.0840113	0.0514694	0.00498091	0.0473186	0.0351984	0.0969616	0.0599369	0.0679064	0.0788644	0.0154408
OG1016_REF_Scer_AF-P38113-F1-model_v2	0.044974	0.112309	0.098926	0.10031	0.0755999	0.0622588	0.0143061	0.0121665	0.027899	0.0347374	0.0628042	0.048582	0.0226129	0.027857	0.0335207	0.0555462	0.0470717	0.0722437	0.0255076	0.0207669
OG4312_REF_Scer_AF-P38115-F1-model_v2	0.0577532	0.0646756	0.0577532	0.072587	0.101068	0.0650712	0.00810918	0.0164161	0.0336234	0.0423259	0.0534019	0.0522152	0.00949367	0.0286788	0.0482595	0.0759494	0.0656646	0.0816851	0.0373813	0.0278877
OG2882_REF_Scer_AF-P38122-F1-model_v2	0.042915	0.0799306	0.0785425	0.0761134	0.0891845	0.0665124	0.0255639	0.00404858	0.0377097	0.0335454	0.0823597	0.0557548	0.0137652	0.0454598	0.0297282	0.0541353	0.0507808	0.0670908	0.0402545	0.026605
OG1497_REF_Scer_AF-P38143-F1-model_v2	0.0523928	0.0848265	0.0342481	0.0687231	0.0907235	0.0485371	0.0115672	0.00635065	0.0721252	0.045135	0.0653209	0.035609	0.0188251	0.0478567	0.0519392	0.0796099	0.045135	0.120209	0.0136085	0.00725788
OG2369_REF_Scer_AF-P38145-F1-model_v2	0.0206101	0.0887057	0.044188	0.108986	0.0740313	0.0875515	0.017972	0.00230833	0.0390767	0.0207749	0.0666117	0.0802968	0.0113768	0.0342951	0.0460016	0.0695796	0.0664468	0.0702391	0.0281946	0.0227535
OG3935_REF_Scer_AF-P38169-F1-model_v2	0.0339439	0.0639388	0.0672996	0.0562931	0.098975	0.0651991	0.0289867	0.00873803	0.0514199	0.0396572	0.0721727	0.0383129	0.0124349	0.03428	0.0557049	0.0606621	0.0669635	0.0672156	0.0520081	0.025794
OG3242_REF_Scer_AF-P38179-F1-model_v2	0.0465396	0.0405216	0.0653962	0.0739218	0.14012	0.080341	0.0234704	0.0285858	0.0714142	0.0505517	0.0716148	0.0535607	0.0158475	0.0332999	0.0475426	0.0332999	0.0273821	0.0432297	0.0324975	0.0208626
OG1695_REF_Scer_AF-P38221-F1-model_v2	0.0350261	0.0586218	0.0575604	0.0689909	0.110549	0.0891574	0.0218811	0.0127368	0.0916068	0.0409046	0.064582	0.0699706	0.0203298	0.0306989	0.0453952	0.0355976	0.0317603	0.063194	0.0259634	0.0254735
OG2044_REF_Scer_AF-P38225-F1-model_v2	0.0437356	0.0612856	0.0693642	0.0659517	0.093182	0.0615642	0.0189428	0.0181071	0.0529981	0.0494463	0.060241	0.0557838	0.0156	0.0317571	0.0497946	0.057316	0.0545303	0.071732	0.0454071	0.0232607
OG4021_REF_Scer_AF-P38242-F1-model_v2	0.0346104	0.0671849	0.0610772	0.0788451	0.137331	0.0760689	0.0216546	0.013511	0.047196	0.0394225	0.0910605	0.0579308	0.0166574	0.0259115	0.0312789	0.0401629	0.0285027	0.0599667	0.0527485	0.0188784
OG4959_REF_Scer_AF-P38286-F1-model_v2	0.0317003	0.0607404	0.0871204	0.0747063	0.109953	0.0727112	0.0199512	0.0117491	0.0418976	0.0332521	0.0924407	0.0733762	0.00820217	0.0308136	0.0463312	0.0465529	0.02771	0.076258	0.0396808	0.0148526
OG1502_REF_Scer_AF-P38287-F1-model_v2	0.0492494	0.0436653	0.044123	0.0541011	0.104632	0.074881	0.0226108	0.0226108	0.057305	0.056115	0.0725925	0.0513548	0.0112596	0.030758	0.0541926	0.0443061	0.06829	0.0643537	0.0478762	0.0257232
OG1306_REF_Scer_AF-P38298-F1-model_v2	0.0356508	0.0666825	0.0587469	0.0703541	0.119981	0.0761578	0.0260571	0.037309	0.0696435	0.0650243	0.0522326	0.0624186	0.0165818	0.024162	0.0371906	0.045363	0.0274784	0.0416913	0.0365984	0.0306763
OG3350_REF_Scer_AF-P38332-F1-model_v2	0.038704	0.0699697	0.0479072	0.0629097	0.0965709	0.0673222	0.0165154	0.0197932	0.0358043	0.0329047	0.0941755	0.0674483	0.0243318	0.0286183	0.0500504	0.0529501	0.0804337	0.0477811	0.0381997	0.0276097
OG3313_REF_Scer_AF-P38342-F1-model_v2	0.0396205	0.0682664	0.0809152	0.0716146	0.0898438	0.0825893	0.0172991	0.00967262	0.0528274	0.0381324	0.0876116	0.0483631	0.0221354	0.0370164	0.0340402	0.0610119	0.0418527	0.0662202	0.0368304	0.0141369
OG1565_REF_Scer_AF-P38604-F1-model_v2	0.0523989	0.0669774	0.0645874	0.0621378	0.0920715	0.054968	0.0225249	0.0256318	0.0491127	0.0599271	0.062556	0.0514429	0.0221665	0.0305312	0.0409273	0.0665591	0.0505467	0.0564617	0.0455279	0.0229432
OG2588_REF_Scer_AF-P38620-F1-model_v2	0.0331544	0.0520805	0.0986577	0.0742282	0.0969128	0.0919463	0.0232215	0.000402685	0.0240268	0.0212081	0.0728859	0.0547651	0.0204027	0.0302013	0.0524832	0.0516779	0.0653691	0.0606711	0.0469799	0.0287248
OG1779_REF_Scer_AF-P38625-F1-model_v2	0.0475027	0.0778366	0.068336	0.0876086	0.0837405	0.0816368	0.0194761	0.013165	0.0439739	0.0248371	0.0498779	0.0554425	0.00943268	0.0295195	0.0352877	0.079126	0.0538817	0.0674539	0.0414631	0.0304017
OG1500_REF_Scer_AF-P38627-F1-model_v2	0.0391071	0.0802637	0.0530106	0.0845289	0.0985986	0.0674126	0.0232648	0.010303	0.0308536	0.0319614	0.0628704	0.0547831	0.0146236	0.0307428	0.0386085	0.0788789	0.0565003	0.0640891	0.0461419	0.033457
OG3115_REF_Scer_AF-P38628-F1-model_v2	0.038446	0.0642113	0.0860997	0.0811728	0.1029	0.0518536	0.0122769	0.00662305	0.0377191	0.0376383	0.0727728	0.0630805	0.0121153	0.0392537	0.0503998	0.0561344	0.0667151	0.0628382	0.0348922	0.0228576
OG3018_REF_Scer_AF-P38635-F1-model_v2	0.0337142	0.0524194	0.0518593	0.0639561	0.100918	0.0695565	0.0189292	0.0133289	0.0442428	0.047379	0.0704525	0.0409946	0.0143369	0.0393145	0.0444668	0.0742608	0.0701165	0.0665323	0.0400986	0.0431228
OG2968_REF_Scer_AF-P38689-F1-model_v2	0.0341787	0.0515158	0.0963939	0.0810382	0.0967902	0.0862889	0.0249653	0.00217951	0.0255597	0.0194175	0.0698435	0.0522092	0.0198138	0.0242718	0.0539925	0.0512185	0.0709332	0.0581534	0.0586487	0.0225877
OG1744_REF_Scer_AF-P38690-F1-model_v2	0.0380686	0.0711891	0.0709497	0.0769354	0.102554	0.0786113	0.0231445	0.00654429	0.0264964	0.0220271	0.0750998	0.0644852	0.00949721	0.0353551	0.0492418	0.056265	0.0633679	0.0564246	0.0489226	0.0248204
OG1354_REF_Scer_AF-P38697-F1-model_v2	0.0333588	0.0945274	0.0712463	0.0764128	0.0887868	0.0633372	0.032147	0.00223243	0.035974	0.0251945	0.0831739	0.0613599	0.0123102	0.0414594	0.045988	0.0537696	0.0553004	0.0677382	0.0373772	0.0183059
OG1303_REF_Scer_AF-P38703-F1-model_v2	0.0347926	0.0413264	0.0469618	0.0609278	0.11328	0.0700751	0.0310356	0.0256452	0.0761189	0.0614995	0.0772623	0.0626429	0.00947403	0.0351192	0.0343025	0.0470434	0.0446749	0.0565992	0.0481869	0.0230317
OG4583_REF_Scer_AF-P38710-F1-model_v2	0.0398139	0.0992761	0.0679076	0.0756636	0.0766977	0.0617029	0.0172354	0.0210272	0.0473974	0.035505	0.0639435	0.0556705	0.0205102	0.0260255	0.0484316	0.0675629	0.0622199	0.0668735	0.0282661	0.0182696
OG1022_REF_Scer_AF-P38715-F1-model_v2	0.0525071	0.0608235	0.0687322	0.0610681	0.104688	0.0700367	0.0112515	0.0177742	0.0475336	0.038402	0.0579698	0.0474521	0.009947	0.0389727	0.0538932	0.0677538	0.0586221	0.0710966	0.0380758	0.0233999
OG1488_REF_Scer_AF-P38720-F1-model_v2	0.0415155	0.100015	0.0976194	0.0542894	0.0883292	0.0755552	0.0206852	0.0172013	0.0428219	0.0333866	0.0551604	0.0422413	0.0116853	0.0296124	0.0426042	0.05712	0.0626361	0.0649586	0.0416606	0.0209029
OG2647_REF_Scer_AF-P38787-F1-model_v2	0.0434074	0.0529855	0.0577746	0.0683717	0.113715	0.0781537	0.0225189	0.0043815	0.0362747	0.0319951	0.068066	0.0601182	0.0151824	0.0415733	0.0751987	0.0563481	0.0460567	0.0647035	0.0418789	0.0212961
OG1857_REF_Scer_AF-P38795-F1-model_v2	0.0458062	0.0631757	0.0664036	0.0631757	0.0965825	0.0648153	0.024184	0.014039	0.0434493	0.0403238	0.0659937	0.0570784	0.0238254	0.0328432	0.0410411	0.0640467	0.0598965	0.0509812	0.0586668	0.0236717
OG1365_REF_Scer_AF-P38816-F1-model_v2	0.0422671	0.0892411	0.107012	0.0639769	0.078194	0.0666667	0.0215178	0.00874159	0.0345821	0.0291066	0.0587896	0.0798271	0.0121998	0.0325648	0.0360231	0.0751201	0.0463016	0.0618636	0.0395773	0.0164265
OG3639_REF_Scer_AF-P38840-F1-model_v2	0.0558669	0.0613856	0.0551027	0.0599423	0.0943284	0.0686874	0.0196128	0.0109526	0.0532348	0.043386	0.0689421	0.0607913	0.00713194	0.0281032	0.0533197	0.0626592	0.0652063	0.0731024	0.0368484	0.0213958
OG3991_REF_Scer_AF-P38858-F1-model_v2	0.0581644	0.058698	0.0798648	0.0789755	0.103166	0.0567414	0.0090715	0.0129847	0.0462469	0.0241907	0.0836001	0.0419779	0.0131626	0.029349	0.0471363	0.0620776	0.0661686	0.0775525	0.0263252	0.0245464
OG1210_REF_Scer_AF-P38891-F1-model_v2	0.0604287	0.0813889	0.077276	0.060666	0.0937278	0.0584513	0.0203275	0.0200902	0.0422368	0.0359883	0.058214	0.0624061	0.0106778	0.0310053	0.0369374	0.0708693	0.048248	0.0737167	0.0444515	0.0128925
OG3074_REF_Scer_AF-P38913-F1-model_v2	0.0502949	0.0514417	0.0525885	0.0450524	0.110092	0.0642202	0.0163827	0.0181848	0.0476737	0.0512779	0.0812582	0.0517693	0.0183486	0.0406291	0.0466907	0.0688073	0.059633	0.0527523	0.0475098	0.0253932
OG4624_REF_Scer_AF-P38954-F1-model_v2	0.0506998	0.0499741	0.0662519	0.0592017	0.112597	0.071747	0.0248834	0.0261275	0.0795231	0.0482115	0.0784863	0.0572317	0.0119233	0.0282011	0.0523587	0.0285122	0.0488336	0.0359772	0.037014	0.0322447
OG1774_REF_Scer_AF-P38972-F1-model_v2	0.0521143	0.0791484	0.0834646	0.0712744	0.0934966	0.0564596	0.0233013	0.0125401	0.0421989	0.0235054	0.0835812	0.0505104	0.0128901	0.0351998	0.0470691	0.0630796	0.0576845	0.0507145	0.0414698	0.0202975
OG4185_REF_Scer_AF-P38986-F1-model_v2	0.0485574	0.0797854	0.0687896	0.0623681	0.088582	0.0790816	0.0193526	0.00360662	0.0344828	0.0431034	0.100281	0.0684377	0.0119634	0.0346587	0.0612245	0.0504046	0.0504926	0.046886	0.0292048	0.0187368
OG1615_REF_Scer_AF-P38992-F1-model_v2	0.0498056	0.044762	0.0611537	0.0608385	0.0936219	0.0679836	0.0231165	0.0214353	0.0744983	0.0597877	0.0513817	0.0580015	0.00735526	0.0426605	0.0386676	0.0494904	0.0453925	0.0623096	0.0430808	0.0446569
OG1451_REF_Scer_AF-P38998-F1-model_v2	0.0692747	0.0604835	0.0887033	0.0670769	0.0953846	0.0610989	0.00782418	0.0136264	0.0451868	0.0266374	0.061011	0.0567033	0.0111648	0.027956	0.0361319	0.0674286	0.0620659	0.0681319	0.0498462	0.0242637
OG1935_REF_Scer_AF-P38999-F1-model_v2	0.0509878	0.07247	0.0862738	0.0748857	0.101631	0.0647054	0.0167371	0.0118195	0.0328703	0.0408075	0.0720387	0.0563368	0.0109568	0.0193253	0.0304547	0.0702269	0.0624623	0.0809249	0.0301958	0.0138901
OG1240_REF_Scer_AF-P39002-F1-model_v2	0.0418107	0.0756955	0.073089	0.0770786	0.0884622	0.0727166	0.0184052	0.0141497	0.0323421	0.0381403	0.0530347	0.0633544	0.013405	0.032289	0.0454811	0.0692058	0.0490984	0.0890473	0.0323953	0.020799
OG2394_REF_Scer_AF-P39006-F1-model_v2	0.0511993	0.0695048	0.0552672	0.064946	0.0868986	0.0479731	0.0197082	0.0138869	0.0545659	0.0430635	0.0883714	0.0533034	0.00736429	0.0317716	0.055688	0.0543554	0.0478328	0.0707673	0.0574414	0.0260906
OG1087_REF_Scer_AF-P39518-F1-model_v2	0.051781	0.0608622	0.0533007	0.0540791	0.103525	0.0729086	0.0156418	0.00541162	0.0508173	0.0404389	0.0798028	0.0591571	0.0117499	0.0306535	0.0586011	0.0619	0.0544127	0.0745395	0.0398087	0.0206086
OG1445_REF_Scer_AF-P39522-F1-model_v2	0.0520597	0.100343	0.0816919	0.0575214	0.0773343	0.0707106	0.0377665	0.00586834	0.0310848	0.0302713	0.0814014	0.0562431	0.0149904	0.0296322	0.0416013	0.0544419	0.053919	0.0665853	0.0365464	0.0199872
OG2215_REF_Scer_AF-P39525-F1-model_v2	0.0427202	0.102875	0.101141	0.0650844	0.0828845	0.062346	0.0191693	0.00721132	0.0391602	0.0270196	0.0819717	0.0566864	0.0125057	0.0238247	0.0557736	0.0516659	0.0504792	0.0510269	0.0411684	0.0252853
OG1039_REF_Scer_AF-P39533-F1-model_v2	0.0528596	0.0897144	0.0858478	0.0543523	0.0846487	0.0635783	0.0217801	0.0121381	0.0374422	0.0271639	0.062991	0.0656829	0.01182	0.0330862	0.0530553	0.0579497	0.0590265	0.0666618	0.0388616	0.0213396
OG3767_REF_Scer_AF-P39683-F1-model_v2	0.0370018	0.0555027	0.0665687	0.0613815	0.0904297	0.063197	0.0191061	0.0157344	0.0520446	0.0483271	0.06605	0.063197	0.00786721	0.0298262	0.054984	0.0661364	0.0635428	0.084378	0.0344947	0.02023
OG2147_REF_Scer_AF-P39692-F1-model_v2	0.0486768	0.0542849	0.0831317	0.0818488	0.0994062	0.0605161	0.00733084	0.00865039	0.0483835	0.0370941	0.0860641	0.0532219	0.0034455	0.0353713	0.0449747	0.0749945	0.0556777	0.0646947	0.0355546	0.0166777
OG1892_REF_Scer_AF-P39708-F1-model_v2	0.0342865	0.10358	0.0893179	0.0785853	0.0704459	0.0592811	0.0185839	0.0133257	0.0455953	0.0349348	0.0757761	0.0435064	0.0133977	0.0394007	0.0485486	0.0746236	0.0405532	0.0673486	0.037672	0.0112368
OG1694_REF_Scer_AF-P39713-F1-model_v2	0.0520003	0.0939793	0.0706226	0.0778032	0.0777243	0.0737	0.0198059	0.00820642	0.0372445	0.0253294	0.0580762	0.0523949	0.0310897	0.0219364	0.0361398	0.0662826	0.0606802	0.0707804	0.0322733	0.0339304
OG1694_REF_Scer_AF-P39714-F1-model_v2	0.0520003	0.0939793	0.0706226	0.0778032	0.0777243	0.0737	0.0198059	0.00820642	0.0372445	0.0253294	0.0580762	0.0523949	0.0310897	0.0219364	0.0361398	0.0662826	0.0606802	0.0707804	0.0322733	0.0339304
OG3429_REF_Scer_AF-P39726-F1-model_v2	0.0474251	0.0644311	0.0907784	0.0756886	0.0864671	0.0555689	0.0150898	0.0117365	0.0354491	0.0330539	0.0967665	0.0613174	0.00191617	0.0268263	0.0411976	0.0960479	0.0605988	0.0488623	0.0318563	0.0189222
OG4110_REF_Scer_AF-P39988-F1-model_v2	0.0355521	0.0630596	0.0513819	0.0838199	0.102245	0.0674711	0.0240042	0.00778513	0.0407422	0.0477488	0.0773323	0.0525496	0.0154405	0.0356818	0.0513819	0.0563124	0.0672116	0.0613728	0.0337356	0.0251719
OG1273_REF_Scer_AF-P40012-F1-model_v2	0.0459207	0.0685585	0.0537246	0.0659142	0.111706	0.0643663	0.020316	0.00580458	0.0437923	0.0336021	0.0867462	0.0487585	0.00761045	0.0325056	0.061851	0.055466	0.0516608	0.0819736	0.0396646	0.020058
OG4391_REF_Scer_AF-P40017-F1-model_v2	0.0409117	0.0446631	0.0518828	0.0517412	0.104119	0.0656852	0.0146518	0.00806908	0.0460079	0.0323471	0.103907	0.058607	0.0115374	0.039496	0.064765	0.0605889	0.0637741	0.0634202	0.0469989	0.0268262
OG1021_REF_Scer_AF-P40047-F1-model_v2	0.0399129	0.0878539	0.0910716	0.0819059	0.0719602	0.0707251	0.0148536	0.0105308	0.0446257	0.0321773	0.0616245	0.0639646	0.0112133	0.0310072	0.0507362	0.0657198	0.0484285	0.0726753	0.034485	0.0145286
OG1433_REF_Scer_AF-P40054-F1-model_v2	0.0377125	0.0650687	0.0794633	0.0758809	0.095877	0.0815476	0.018954	0.00657852	0.0295708	0.0308734	0.0952257	0.0558848	0.00840227	0.0393408	0.0621377	0.0596626	0.0453983	0.0566013	0.0329577	0.022862
OG3416_REF_Scer_AF-P40099-F1-model_v2	0.0526137	0.0631365	0.0571962	0.061609	0.10981	0.0639851	0.0302105	0.00441276	0.0337746	0.0366599	0.0617787	0.0415818	0.0130686	0.0531229	0.0334352	0.064664	0.0582145	0.0736592	0.0532926	0.0337746
OG3909_REF_Scer_AF-P40319-F1-model_v2	0.0341016	0.051759	0.0757514	0.0762906	0.119693	0.078582	0.015366	0.0238577	0.0758862	0.0717078	0.0657771	0.064564	0.0122658	0.0328885	0.0343712	0.0358539	0.0180617	0.0589028	0.0266882	0.0276318
OG3000_REF_Scer_AF-P40350-F1-model_v2	0.0355541	0.0566678	0.0676075	0.077672	0.101083	0.0850016	0.0235204	0.00962696	0.0467126	0.033038	0.0704518	0.048463	0.00929876	0.0265835	0.03993	0.0576523	0.0621376	0.0670605	0.0539328	0.0280057
OG2738_REF_Scer_AF-P40351-F1-model_v2	0.0457851	0.043153	0.0622706	0.0797257	0.143659	0.0742537	0.0165547	0.0272217	0.0963497	0.0513265	0.076678	0.0476553	0.0153079	0.0259749	0.0316548	0.0283993	0.0310314	0.0466856	0.0376117	0.0187019
OG3241_REF_Scer_AF-P40363-F1-model_v2	0.0561191	0.0852325	0.068107	0.0508497	0.0836517	0.0467659	0.0167303	0.0152813	0.0600711	0.056646	0.0796996	0.0516401	0.0110657	0.02885	0.0525622	0.0545383	0.0562508	0.0791727	0.0144908	0.0322751
OG1254_REF_Scer_AF-P40395-F1-model_v2	0.0303858	0.0396336	0.0358464	0.0628853	0.118637	0.0810287	0.0184957	0.0118901	0.050731	0.0376079	0.0775938	0.0565439	0.0140039	0.0347014	0.0706359	0.0667606	0.0638541	0.0752158	0.0287123	0.0248371
OG1004_REF_Scer_AF-P40459-F1-model_v2	0.0460998	0.0535226	0.0622477	0.101446	0.0975387	0.0640708	0.020836	0.00546946	0.0403698	0.0279984	0.0730564	0.0599036	0.00911577	0.0454486	0.0468811	0.0626384	0.0588618	0.0546946	0.0543039	0.0154968
OG2808_REF_Scer_AF-P40471-F1-model_v2	0.044462	0.0640823	0.0882911	0.0810127	0.0887658	0.0653481	0.0257911	0.00775316	0.0503165	0.0362342	0.0661392	0.0522152	0.0126582	0.0310127	0.0436709	0.0602848	0.0422468	0.072943	0.0531646	0.0136076
OG1854_REF_Scer_AF-P40487-F1-model_v2	0.0497052	0.0568707	0.06322	0.0661224	0.0854422	0.0874376	0.0261224	0.0062585	0.0382766	0.0432653	0.0548753	0.0507029	0.0198639	0.0355556	0.0472562	0.0621315	0.060771	0.0694785	0.0509751	0.0256689
OG2746_REF_Scer_AF-P40495-F1-model_v2	0.0454939	0.0806964	0.0943541	0.0858902	0.084736	0.0728095	0.0160623	0.00125036	0.0311628	0.0277003	0.0672309	0.0567471	0.00875252	0.0299125	0.0385688	0.0675195	0.0580937	0.0687698	0.0506877	0.0135616
OG1491_REF_Scer_AF-P40506-F1-model_v2	0.0456064	0.0378416	0.0591704	0.0673285	0.102221	0.0632986	0.014252	0.00914095	0.0546491	0.0349912	0.0788284	0.0612345	0.00452133	0.0440338	0.059367	0.0688028	0.0517987	0.0639866	0.0484569	0.0304698
OG1433_REF_Scer_AF-P40510-F1-model_v2	0.0377125	0.0650687	0.0794633	0.0758809	0.095877	0.0815476	0.018954	0.00657852	0.0295708	0.0308734	0.0952257	0.0558848	0.00840227	0.0393408	0.0621377	0.0596626	0.0453983	0.0566013	0.0329577	0.022862
OG1933_REF_Scer_AF-P40545-F1-model_v2	0.0189532	0.085581	0.0590465	0.0774165	0.105555	0.0568596	0.00903922	0.0237644	0.0351363	0.0262429	0.0670652	0.0529232	0.0263887	0.0384896	0.051611	0.0618166	0.0726053	0.0782913	0.0294504	0.0237644
OG1497_REF_Scer_AF-P40581-F1-model_v2	0.0523928	0.0848265	0.0342481	0.0687231	0.0907235	0.0485371	0.0115672	0.00635065	0.0721252	0.045135	0.0653209	0.035609	0.0188251	0.0478567	0.0519392	0.0796099	0.045135	0.120209	0.0136085	0.00725788
OG3630_REF_Scer_AF-P40582-F1-model_v2	0.0533792	0.0517755	0.0678121	0.0520046	0.115235	0.067583	0.0208477	0.012142	0.0451317	0.0510882	0.0639175	0.0364261	0.00412371	0.033677	0.0430699	0.0762887	0.0536082	0.0845361	0.0416953	0.0256586
OG3624_REF_Scer_AF-P40857-F1-model_v2	0.0461333	0.0485848	0.0771117	0.0958324	0.128371	0.0780031	0.0240695	0.0254067	0.0548251	0.0731001	0.0802318	0.0597281	0.00735458	0.0318698	0.0329842	0.0303098	0.00869178	0.0472476	0.0387787	0.0113662
OG1683_REF_Scer_AF-P40970-F1-model_v2	0.0508353	0.0768729	0.059906	0.0625816	0.0969068	0.0681284	0.0238841	0.0054816	0.0471156	0.048225	0.0749804	0.0512268	0.0199034	0.0226442	0.0361524	0.0565779	0.0585356	0.0623205	0.0572305	0.0204907
OG1897_REF_Scer_AF-P41338-F1-model_v2	0.0424816	0.0966979	0.123806	0.0898754	0.0794142	0.0637679	0.0151005	0.00382061	0.0313836	0.022105	0.0666788	0.0478486	0.0148276	0.0342946	0.0433912	0.0574911	0.0509415	0.0668607	0.0332939	0.0159192
OG2684_REF_Scer_AF-P41735-F1-model_v2	0.0376632	0.0545698	0.0959156	0.0616003	0.102444	0.0569133	0.0215936	0.0155675	0.0299632	0.0299632	0.054235	0.0644459	0.0118848	0.0460328	0.0369936	0.0761634	0.0445263	0.0631068	0.0565785	0.0398393
OG3581_REF_Scer_AF-P41835-F1-model_v2	0.0360446	0.0773061	0.0819698	0.0870287	0.0903486	0.0761205	0.0190499	0.00450557	0.0327247	0.0274287	0.0724053	0.0614971	0.0146233	0.0304324	0.0607067	0.0540669	0.0581772	0.0645008	0.0344637	0.0165995
OG1180_REF_Scer_AF-P41903-F1-model_v2	0.052221	0.0549296	0.06013	0.0717226	0.091441	0.0470206	0.0195016	0.00953413	0.0551463	0.0449621	0.0806067	0.0507042	0.00931744	0.0394366	0.0410618	0.0573131	0.0590466	0.0615385	0.0565547	0.0378115
OG1137_REF_Scer_AF-P41911-F1-model_v2	0.0406714	0.0757713	0.0828749	0.0848248	0.0896998	0.0683892	0.0174803	0.0110732	0.0416464	0.0232607	0.0575249	0.0534856	0.0154607	0.0341249	0.0539035	0.0752838	0.0458946	0.0643499	0.0373981	0.0268821
OG1684_REF_Scer_AF-P41921-F1-model_v2	0.0333404	0.0983365	0.0739103	0.0911771	0.0765073	0.065698	0.0163543	0.00856321	0.0384642	0.0420439	0.0616972	0.0574156	0.00919492	0.0268829	0.0404296	0.0662596	0.052783	0.0817716	0.0357268	0.0234435
OG1056_REF_Scer_AF-P41939-F1-model_v2	0.0342337	0.0741418	0.0719377	0.0654661	0.0787376	0.0776121	0.0264022	0.0116301	0.042628	0.0388764	0.0553367	0.0698743	0.00515851	0.0346558	0.0323579	0.0601669	0.0718439	0.0822547	0.0481148	0.0185706
OG1446_REF_Scer_AF-P41940-F1-model_v2	0.0617461	0.0829074	0.0537722	0.112145	0.0939481	0.0776937	0.0157432	0.00940503	0.0317931	0.0306686	0.0575547	0.054999	0.00736046	0.0141075	0.0476385	0.0701288	0.0516254	0.0759558	0.0314864	0.0193212
OG1193_REF_Scer_AF-P42222-F1-model_v2	0.0376224	0.0856096	0.116761	0.0687167	0.0918513	0.0638493	0.012369	0.0114528	0.0325259	0.0291473	0.0705492	0.0459257	0.00303499	0.0279448	0.045353	0.0645364	0.0663116	0.0776499	0.0300636	0.0187253
OG3151_REF_Scer_AF-P42826-F1-model_v2	0.0440023	0.0633291	0.0690344	0.0595493	0.0944944	0.054985	0.0183283	0.0133362	0.0433604	0.0360862	0.0865069	0.0512766	0.0196834	0.0367993	0.0504921	0.0663957	0.0645414	0.0716018	0.0348025	0.021395
OG5096_REF_Scer_AF-P42883-F1-model_v2	0.047014	0.0720457	0.0696315	0.0517154	0.0925032	0.066709	0.0259212	0.0115629	0.0418043	0.0513342	0.0457433	0.0500635	0.0290978	0.0363405	0.0371029	0.0716645	0.0589581	0.0856417	0.039136	0.0160102
OG3443_REF_Scer_AF-P42941-F1-model_v2	0.0261454	0.0698009	0.08935	0.0780763	0.110218	0.069681	0.0230271	0.00563684	0.0355001	0.0265052	0.0545694	0.0486927	0.0118734	0.0406572	0.0465339	0.0775965	0.0675222	0.0755577	0.0329815	0.0100744
OG2852_REF_Scer_AF-P43123-F1-model_v2	0.047998	0.0690764	0.0714467	0.0606112	0.0968425	0.0603572	0.0126132	0.00914247	0.045797	0.0326759	0.0845678	0.0430881	0.013883	0.0419876	0.0506222	0.0733937	0.0557013	0.0788961	0.0324219	0.0188775
OG5096_REF_Scer_AF-P43534-F1-model_v2	0.047014	0.0720457	0.0696315	0.0517154	0.0925032	0.066709	0.0259212	0.0115629	0.0418043	0.0513342	0.0457433	0.0500635	0.0290978	0.0363405	0.0371029	0.0716645	0.0589581	0.0856417	0.039136	0.0160102
OG3336_REF_Scer_AF-P43567-F1-model_v2	0.0471008	0.0636547	0.0869764	0.0813975	0.0957564	0.0654838	0.0136272	0.00804829	0.0438998	0.0262484	0.0917322	0.0565209	0.00832266	0.0355771	0.0390525	0.0527712	0.0558807	0.078105	0.0284434	0.0214011
OG2845_REF_Scer_AF-P43577-F1-model_v2	0.0252035	0.083749	0.0493568	0.0866369	0.0889997	0.0826989	0.022053	0.00630087	0.0317669	0.0451562	0.0511945	0.0530323	0.025466	0.0341297	0.0399055	0.076398	0.05487	0.0811237	0.0354424	0.0265161
OG1822_REF_Scer_AF-P43616-F1-model_v2	0.0542838	0.081202	0.0662143	0.0741183	0.100962	0.0581612	0.0209529	0.0139438	0.0367609	0.0350459	0.0667363	0.0497353	0.0103646	0.0254269	0.0394452	0.0733726	0.0678547	0.0741183	0.0299008	0.0214003
OG3509_REF_Scer_AF-P43619-F1-model_v2	0.0238782	0.0844551	0.080609	0.0682692	0.0892628	0.0724359	0.0198718	0.0160256	0.0341346	0.0261218	0.0844551	0.056891	0.0201923	0.0320513	0.0432692	0.0658654	0.0559295	0.0716346	0.0360577	0.0185897
OG5327_REF_Scer_AF-P43635-F1-model_v2	0.0526754	0.0752703	0.0683393	0.0543388	0.117688	0.0551705	0.0281397	0.0121985	0.0368727	0.03313	0.0797061	0.0492099	0.00817854	0.0375658	0.0453285	0.0566953	0.0510119	0.0668145	0.0432492	0.028417
OG2999_REF_Scer_AF-P43636-F1-model_v2	0.0424257	0.0499961	0.0556738	0.0740478	0.114975	0.0686854	0.0182162	0.0103304	0.0637962	0.0380885	0.0695529	0.0531504	0.0164025	0.0288621	0.0442394	0.0626922	0.0510212	0.0749941	0.0405331	0.0223169
OG2246_REF_Scer_AF-P46151-F1-model_v2	0.0473325	0.0613934	0.0642865	0.0539868	0.0931605	0.072156	0.0153339	0.0187478	0.0478533	0.0355862	0.0786946	0.0524245	0.0108784	0.03142	0.053466	0.0704201	0.0675848	0.0652124	0.0416618	0.0184006
OG1021_REF_Scer_AF-P46367-F1-model_v2	0.0399129	0.0878539	0.0910716	0.0819059	0.0719602	0.0707251	0.0148536	0.0105308	0.0446257	0.0321773	0.0616245	0.0639646	0.0112133	0.0310072	0.0507362	0.0657198	0.0484285	0.0726753	0.034485	0.0145286
OG2161_REF_Scer_AF-P46969-F1-model_v2	0.0667653	0.0735076	0.0978457	0.0911034	0.0733432	0.0611741	0.0455517	0.00904457	0.0465384	0.016938	0.0417694	0.0389739	0.0208847	0.0274626	0.0305871	0.057063	0.0730143	0.0726854	0.0294359	0.0263115
OG4524_REF_Scer_AF-P47011-F1-model_v2	0.0683209	0.0375517	0.0601323	0.054177	0.0932175	0.0535153	0.00835401	0.0191067	0.0454921	0.033995	0.0813069	0.0521919	0.00537634	0.0408602	0.0579818	0.0917287	0.0762614	0.064268	0.0347395	0.0214227
OG1640_REF_Scer_AF-P47013-F1-model_v2	0.0575181	0.0621727	0.0644169	0.0708171	0.111878	0.0733937	0.0226914	0.0176211	0.0592636	0.0516998	0.0797939	0.0545258	0.0208628	0.0231901	0.0300889	0.0355748	0.0443022	0.0432217	0.0503699	0.026598
OG1759_REF_Scer_AF-P47039-F1-model_v2	0.0558438	0.0544436	0.0801417	0.066469	0.0889548	0.0704225	0.0116135	0.0123548	0.057903	0.0466189	0.059715	0.0565028	0.00996623	0.0289927	0.0555967	0.0749526	0.0455481	0.0699283	0.037394	0.0166378
OG1275_REF_Scer_AF-P47052-F1-model_v2	0.0399713	0.0934714	0.0936251	0.064364	0.0795839	0.0469919	0.0255201	0.0109665	0.0345393	0.0318233	0.0601619	0.0664651	0.0182433	0.032592	0.0340781	0.0609819	0.059342	0.0465819	0.0608794	0.0398176
OG3030_REF_Scer_AF-P47095-F1-model_v2	0.0554484	0.0617165	0.0703954	0.0609129	0.0861459	0.08036	0.0266795	0.012054	0.0335905	0.0380906	0.0541626	0.0554484	0.0266795	0.0326262	0.0458052	0.0697525	0.0554484	0.0634844	0.0380906	0.0331083
OG4102_REF_Scer_AF-P47096-F1-model_v2	0.0673107	0.0685572	0.0352135	0.0757245	0.0782175	0.0688688	0.0246183	0.0146463	0.0426924	0.0377065	0.0355251	0.0542225	0.033967	0.0398878	0.0660642	0.0610782	0.0676223	0.055469	0.0426924	0.0299159
OG3677_REF_Scer_AF-P47125-F1-model_v2	0.052375	0.0697697	0.0711077	0.050368	0.109816	0.0577272	0.0234158	0.0168212	0.0314441	0.0398547	0.0749307	0.0531396	0.0125203	0.035076	0.0428175	0.0604989	0.0604989	0.0606901	0.0539042	0.0232247
OG2384_REF_Scer_AF-P47143-F1-model_v2	0.049313	0.0733837	0.117478	0.0779636	0.0926616	0.0515497	0.0108638	0.00660347	0.0450527	0.0401534	0.0592182	0.0487805	0.0101182	0.0378102	0.0454788	0.0630525	0.0588987	0.0717861	0.0164022	0.0234317
OG1390_REF_Scer_AF-P47164-F1-model_v2	0.0444305	0.0576551	0.0633004	0.0677435	0.0958131	0.0554075	0.0154723	0.0085202	0.0546234	0.0388375	0.0817521	0.0475145	0.0169881	0.0315195	0.0500235	0.0807067	0.054937	0.0650254	0.0479849	0.0217448
OG4317_REF_Scer_AF-P47165-F1-model_v2	0.0359952	0.0634088	0.0657926	0.0562574	0.0865316	0.0963051	0.0209774	0.0143027	0.0309893	0.0319428	0.0414779	0.0538737	0.00786651	0.0410012	0.0426698	0.083671	0.0741359	0.0848629	0.0407628	0.0271752
OG1597_REF_Scer_AF-P47169-F1-model_v2	0.0416585	0.0647043	0.0709303	0.0633679	0.106167	0.0575331	0.0137232	0.0115718	0.0406806	0.037421	0.0807419	0.0534585	0.00671491	0.0362149	0.0578916	0.0667905	0.064085	0.067964	0.0389204	0.0194602
OG1210_REF_Scer_AF-P47176-F1-model_v2	0.0604287	0.0813889	0.077276	0.060666	0.0937278	0.0584513	0.0203275	0.0200902	0.0422368	0.0359883	0.058214	0.0624061	0.0106778	0.0310053	0.0369374	0.0708693	0.048248	0.0737167	0.0444515	0.0128925
OG5096_REF_Scer_AF-P47183-F1-model_v2	0.047014	0.0720457	0.0696315	0.0517154	0.0925032	0.066709	0.0259212	0.0115629	0.0418043	0.0513342	0.0457433	0.0500635	0.0290978	0.0363405	0.0371029	0.0716645	0.0589581	0.0856417	0.039136	0.0160102
OG1103_REF_Scer_AF-P47771-F1-model_v2	0.0437732	0.0844754	0.0909841	0.0775542	0.0726498	0.0705872	0.0177843	0.0125132	0.0454691	0.0370353	0.0680662	0.0568822	0.0134299	0.0336893	0.0480818	0.064216	0.0523445	0.0737498	0.0219095	0.014805
OG1240_REF_Scer_AF-P47912-F1-model_v2	0.0418107	0.0756955	0.073089	0.0770786	0.0884622	0.0727166	0.0184052	0.0141497	0.0323421	0.0381403	0.0530347	0.0633544	0.013405	0.032289	0.0454811	0.0692058	0.0490984	0.0890473	0.0323953	0.020799
OG4171_REF_Scer_AF-P48015-F1-model_v2	0.04503	0.0845008	0.073827	0.0651545	0.096064	0.0579275	0.018012	0.00767178	0.042028	0.0325773	0.0776073	0.0602624	0.00767178	0.0344674	0.0424728	0.0565933	0.0544808	0.0697131	0.0469202	0.027018
OG3499_REF_Scer_AF-P48016-F1-model_v2	0.0471423	0.0648435	0.0682563	0.0618857	0.0875501	0.0643884	0.01579	0.0153349	0.0450946	0.0507827	0.0870495	0.0663906	0.0065526	0.0341281	0.0715781	0.0527849	0.0647525	0.0413633	0.0332181	0.0211139
OG1096_REF_Scer_AF-P48570-F1-model_v2	0.0336312	0.0614898	0.0836763	0.0761972	0.0794097	0.0815179	0.0143058	0.00336312	0.0396547	0.0295653	0.0642506	0.0538099	0.0186728	0.0294147	0.0535087	0.0620922	0.0714788	0.0686678	0.0485393	0.0267543
OG3069_REF_Scer_AF-P49017-F1-model_v2	0.0347407	0.0769602	0.0651387	0.0674306	0.079614	0.0617612	0.0294331	0.0066345	0.0574186	0.0373945	0.0816647	0.0493366	0.00784077	0.0353438	0.0536791	0.0541616	0.0647768	0.0656212	0.0468034	0.0242461
OG2227_REF_Scer_AF-P49095-F1-model_v2	0.053368	0.0669266	0.082911	0.0586961	0.106216	0.0607754	0.023695	0.00580464	0.0356075	0.0346545	0.0793589	0.0600823	0.0132987	0.0337015	0.0493394	0.0585662	0.0511154	0.0576132	0.0397661	0.0285034
OG1111_REF_Scer_AF-P49367-F1-model_v2	0.0451817	0.0886962	0.0929199	0.075414	0.0834723	0.0659664	0.0158386	0.0140602	0.0284539	0.0281761	0.0714127	0.0560742	0.0134489	0.0334	0.054796	0.0604646	0.0535734	0.0649661	0.0368456	0.0168389
OG2282_REF_Scer_AF-P49435-F1-model_v2	0.0523734	0.0786477	0.0853039	0.0642845	0.117183	0.0628832	0.0169907	0.000700648	0.0732177	0.0262743	0.048695	0.0385356	0.00560518	0.0415134	0.0275004	0.0816255	0.055176	0.0795236	0.0325801	0.0113855
OG1022_REF_Scer_AF-P49954-F1-model_v2	0.0554038	0.0725712	0.0901288	0.0678892	0.0858369	0.0715308	0.0171674	0.00572246	0.0461699	0.0388867	0.0703603	0.0539732	0.0123553	0.0264014	0.0438288	0.0585252	0.0563142	0.0629471	0.0413578	0.0226297
OG2603_REF_Scer_AF-P50076-F1-model_v2	0.0516811	0.0398187	0.0519078	0.0701927	0.119985	0.0948999	0.0176804	0.0280317	0.0885531	0.0519078	0.0650548	0.0612014	0.0154137	0.026445	0.0504722	0.0358141	0.0293918	0.0376275	0.0411787	0.0227427
OG1354_REF_Scer_AF-P50094-F1-model_v2	0.0333588	0.0945274	0.0712463	0.0764128	0.0887868	0.0633372	0.032147	0.00223243	0.035974	0.0251945	0.0831739	0.0613599	0.0123102	0.0414594	0.045988	0.0537696	0.0553004	0.0677382	0.0373772	0.0183059
OG1354_REF_Scer_AF-P50095-F1-model_v2	0.0333588	0.0945274	0.0712463	0.0764128	0.0887868	0.0633372	0.032147	0.00223243	0.035974	0.0251945	0.0831739	0.0613599	0.0123102	0.0414594	0.045988	0.0537696	0.0553004	0.0677382	0.0373772	0.0183059
OG2868_REF_Scer_AF-P50107-F1-model_v2	0.0429206	0.0726443	0.0521707	0.0501973	0.0837444	0.047854	0.0180069	0.0129502	0.0627775	0.0458806	0.0579674	0.048594	0.0133202	0.0288604	0.0691909	0.0730143	0.0700543	0.0839911	0.0336704	0.0321904
OG1630_REF_Scer_AF-P50264-F1-model_v2	0.0462921	0.0675346	0.0618243	0.0643368	0.0934978	0.0686767	0.0172834	0.0168266	0.0436272	0.0365464	0.0743109	0.0499467	0.0140856	0.0353282	0.0469012	0.068296	0.0653266	0.0619765	0.0443886	0.0229938
OG4010_REF_Scer_AF-P50861-F1-model_v2	0.0336074	0.0904255	0.0824468	0.0759188	0.0858317	0.0933269	0.0309478	0.0130561	0.0309478	0.020793	0.0541586	0.0522244	0.0101547	0.0297389	0.0420696	0.0727756	0.0483559	0.0701161	0.0304642	0.0326402
OG1060_REF_Scer_AF-P50873-F1-model_v2	0.0585586	0.0394144	0.0427928	0.0653153	0.097973	0.0765766	0.0259009	0.00225225	0.0382883	0.0439189	0.0686937	0.0518018	0.0157658	0.0326577	0.0495495	0.0596847	0.0653153	0.0754505	0.0551802	0.0349099
OG2774_REF_Scer_AF-P51601-F1-model_v2	0.0506598	0.0531201	0.0608365	0.061172	0.0887945	0.0658689	0.0291881	0.00469694	0.0363453	0.0285171	0.0774994	0.0565869	0.0149855	0.0354507	0.0527846	0.0805189	0.0477522	0.0601655	0.0663163	0.0287408
OG1299_REF_Scer_AF-P52489-F1-model_v2	0.0448216	0.0688955	0.082201	0.0851328	0.0724474	0.0823138	0.0263855	0.00654	0.0275695	0.0302193	0.0608333	0.0687828	0.0134183	0.0281333	0.0509105	0.0590291	0.0617917	0.0641597	0.04905	0.0173648
OG1264_REF_Scer_AF-P52892-F1-model_v2	0.0582799	0.0671445	0.0711052	0.0648812	0.097196	0.0676474	0.0181064	0.00590972	0.038979	0.0416195	0.0724255	0.048598	0.0142085	0.0501069	0.0445115	0.0688419	0.0458946	0.0624293	0.0423739	0.019741
OG1264_REF_Scer_AF-P52893-F1-model_v2	0.0582799	0.0671445	0.0711052	0.0648812	0.097196	0.0676474	0.0181064	0.00590972	0.038979	0.0416195	0.0724255	0.048598	0.0142085	0.0501069	0.0445115	0.0688419	0.0458946	0.0624293	0.0423739	0.019741
OG1055_REF_Scer_AF-P52910-F1-model_v2	0.0564573	0.0818631	0.0835098	0.0862738	0.0782757	0.0604564	0.0129969	0.0185251	0.0365796	0.0416373	0.0628676	0.0613973	0.00935074	0.0239355	0.0306987	0.0605152	0.0616914	0.0577511	0.0470478	0.0281698
OG2228_REF_Scer_AF-P53037-F1-model_v2	0.0419742	0.0487587	0.0480131	0.0641915	0.0913293	0.060091	0.0194587	0.0107359	0.0495042	0.0331768	0.0978156	0.0564378	0.013047	0.0306419	0.0511444	0.0653843	0.0673227	0.0722433	0.0562141	0.0225155
OG1121_REF_Scer_AF-P53045-F1-model_v2	0.0452751	0.0482935	0.0797926	0.0522405	0.100224	0.0568841	0.0251529	0.0384645	0.0809535	0.0529371	0.0567294	0.0475195	0.0150143	0.0338983	0.0288677	0.0516214	0.0374584	0.0525501	0.0364523	0.0596703
OG1377_REF_Scer_AF-P53090-F1-model_v2	0.0641588	0.0676707	0.068211	0.0572027	0.0936719	0.0603768	0.0170865	0.0164787	0.0542311	0.0358614	0.0716553	0.0589586	0.0079692	0.0353887	0.0336327	0.0685487	0.0595664	0.06632	0.0395759	0.0234349
OG3557_REF_Scer_AF-P53101-F1-model_v2	0.0431715	0.0647108	0.0674961	0.0731594	0.107418	0.0596045	0.0259957	0.0057562	0.0334231	0.0341658	0.0834649	0.0597902	0.015876	0.0361155	0.0489277	0.0490205	0.0608114	0.0592331	0.0438214	0.0280383
OG2495_REF_Scer_AF-P53128-F1-model_v2	0.0512353	0.0595137	0.056776	0.0576885	0.0941268	0.0683789	0.0215762	0.0228799	0.043022	0.0366339	0.0692914	0.0515612	0.0157095	0.0390457	0.056776	0.0615996	0.0715729	0.0576885	0.0433479	0.0215762
OG1004_REF_Scer_AF-P53131-F1-model_v2	0.0466424	0.0521179	0.0613039	0.0607936	0.0943587	0.0629306	0.0240389	0.00609212	0.0373288	0.0327783	0.0729778	0.0576997	0.0113975	0.0444735	0.0445692	0.0769648	0.0609743	0.0734881	0.0597091	0.0193608
OG3458_REF_Scer_AF-P53164-F1-model_v2	0.0506882	0.065682	0.068815	0.0632203	0.0871657	0.059304	0.019022	0.0133154	0.0528141	0.0318899	0.0776547	0.0546045	0.0220432	0.0285331	0.0534855	0.0654582	0.0601992	0.0576256	0.0468837	0.0215956
OG2913_REF_Scer_AF-P53178-F1-model_v2	0.0292373	0.0614407	0.0595339	0.075	0.117161	0.0716102	0.0184322	0.00317797	0.0459746	0.0245763	0.0741525	0.0563559	0.0163136	0.0512712	0.0525424	0.0667373	0.0574153	0.0552966	0.040678	0.0230932
OG3488_REF_Scer_AF-P53184-F1-model_v2	0.0496516	0.045993	0.0550523	0.0738676	0.0839721	0.0698606	0.00905923	0.0156794	0.0400697	0.0337979	0.0803136	0.0547038	0.0163763	0.0357143	0.0639373	0.0559233	0.0796167	0.0745645	0.0238676	0.0379791
OG2116_REF_Scer_AF-P53199-F1-model_v2	0.0529947	0.0749925	0.0850915	0.0812919	0.0876912	0.059894	0.0156984	0.0130987	0.0507949	0.0311969	0.0649935	0.0509949	0.00789921	0.0338966	0.0470953	0.0515948	0.0605939	0.0690931	0.0363964	0.0246975
OG1473_REF_Scer_AF-P53204-F1-model_v2	0.0612799	0.0526871	0.0544961	0.0654255	0.0882641	0.065124	0.0287179	0.00806512	0.0270596	0.0370845	0.0914299	0.0471094	0.0110047	0.0362554	0.0485415	0.0677621	0.0620336	0.0503505	0.0617321	0.035577
OG1667_REF_Scer_AF-P53228-F1-model_v2	0.0295741	0.0548107	0.10696	0.0703864	0.0954259	0.0699921	0.0121254	0.00532334	0.0414038	0.034306	0.0715694	0.0644716	0.00591483	0.0295741	0.0303628	0.0818218	0.0622043	0.0935528	0.0307571	0.00946372
OG2409_REF_Scer_AF-P53312-F1-model_v2	0.0321513	0.0837327	0.112224	0.0737998	0.0858238	0.0706631	0.0207371	0.00304958	0.039993	0.0210856	0.0555894	0.0485318	0.0123726	0.0396445	0.0414743	0.0697046	0.0604688	0.0764137	0.0390346	0.0135053
OG3991_REF_Scer_AF-P53315-F1-model_v2	0.0581644	0.058698	0.0798648	0.0789755	0.103166	0.0567414	0.0090715	0.0129847	0.0462469	0.0241907	0.0836001	0.0419779	0.0131626	0.029349	0.0471363	0.0620776	0.0661686	0.0775525	0.0263252	0.0245464
OG2783_REF_Scer_AF-P53318-F1-model_v2	0.051541	0.0665021	0.0724865	0.0716637	0.11363	0.057675	0.0230401	0.0150359	0.0371783	0.0293986	0.0747307	0.0561041	0.00576002	0.0329892	0.048474	0.0545332	0.0665769	0.0533363	0.049222	0.0201227
OG1488_REF_Scer_AF-P53319-F1-model_v2	0.0415155	0.100015	0.0976194	0.0542894	0.0883292	0.0755552	0.0206852	0.0172013	0.0428219	0.0333866	0.0551604	0.0422413	0.0116853	0.0296124	0.0426042	0.05712	0.0626361	0.0649586	0.0416606	0.0209029
OG3025_REF_Scer_AF-P53332-F1-model_v2	0.0307581	0.0565512	0.0446839	0.0714459	0.119884	0.0739889	0.0129571	0.00726568	0.0379026	0.0336643	0.0762897	0.0559457	0.00980867	0.0318479	0.0571567	0.0771373	0.0650279	0.0698716	0.04093	0.026883
OG1696_REF_Scer_AF-P53598-F1-model_v2	0.0556593	0.104028	0.101094	0.0674847	0.0698853	0.0847337	0.0212501	0.00160043	0.0400107	0.0186716	0.0633947	0.0704188	0.0098693	0.0413444	0.0336979	0.0578821	0.0374322	0.0665955	0.0389437	0.0160043
OG1414_REF_Scer_AF-P53685-F1-model_v2	0.0560479	0.0546108	0.0523353	0.058024	0.0929341	0.0629341	0.0173653	0.0042515	0.041497	0.0315569	0.0839521	0.0507186	0.018982	0.0356886	0.0552695	0.07	0.0802395	0.0710778	0.0379641	0.0245509
OG2646_REF_Scer_AF-P53730-F1-model_v2	0.0436966	0.0569707	0.0655808	0.0755543	0.116955	0.084021	0.0209514	0.0172203	0.0744063	0.0426204	0.0773481	0.0588362	0.00782091	0.0269068	0.0457057	0.0420464	0.0433379	0.0466384	0.0334362	0.0199469
OG2380_REF_Scer_AF-P53848-F1-model_v2	0.0437372	0.0526427	0.0573326	0.0773041	0.0958529	0.0835749	0.0172841	0.00521684	0.0367814	0.0277178	0.0812563	0.0565421	0.0120672	0.0352532	0.0564894	0.0624967	0.0645518	0.06608	0.0453707	0.0224482
OG3638_REF_Scer_AF-P53868-F1-model_v2	0.0530279	0.0525886	0.0607468	0.0695325	0.124506	0.0753059	0.0166928	0.0237214	0.0737998	0.0529652	0.0816442	0.0457484	0.0132413	0.025604	0.050455	0.0421086	0.0353938	0.0463131	0.0380922	0.0185127
OG4226_REF_Scer_AF-P53909-F1-model_v2	0.0452871	0.0515619	0.0552449	0.0585186	0.115537	0.0567453	0.0152776	0.0096849	0.0525167	0.0390124	0.0665666	0.042559	0.0220979	0.0364207	0.0441959	0.0819806	0.0673851	0.0665666	0.0384668	0.0343746
OG2924_REF_Scer_AF-P53915-F1-model_v2	0.0384994	0.0472109	0.048897	0.0570465	0.108894	0.0710974	0.0151749	0.0118027	0.0535338	0.0392019	0.0719404	0.0446817	0.0115217	0.0310524	0.0594352	0.0664606	0.0836026	0.0743291	0.0389209	0.0266966
OG3104_REF_Scer_AF-P53954-F1-model_v2	0.0492436	0.0524622	0.0670261	0.073785	0.0956711	0.0655777	0.0193917	0.0206791	0.0534277	0.0420019	0.0731413	0.0556003	0.0119891	0.0297715	0.0436917	0.0533473	0.0535887	0.0667847	0.0499678	0.0228516
OG1056_REF_Scer_AF-P53982-F1-model_v2	0.0342337	0.0741418	0.0719377	0.0654661	0.0787376	0.0776121	0.0264022	0.0116301	0.042628	0.0388764	0.0553367	0.0698743	0.00515851	0.0346558	0.0323579	0.0601669	0.0718439	0.0822547	0.0481148	0.0185706
OG1322_REF_Scer_AF-P54113-F1-model_v2	0.0504364	0.0612087	0.103745	0.0765661	0.0897691	0.0604353	0.0106066	0.00944647	0.0387802	0.033035	0.075627	0.0435863	0.00823113	0.0344161	0.0443597	0.0631422	0.0598829	0.0729201	0.0435863	0.0202188
OG1103_REF_Scer_AF-P54114-F1-model_v2	0.0437732	0.0844754	0.0909841	0.0775542	0.0726498	0.0705872	0.0177843	0.0125132	0.0454691	0.0370353	0.0680662	0.0568822	0.0134299	0.0336893	0.0480818	0.064216	0.0523445	0.0737498	0.0219095	0.014805
OG1021_REF_Scer_AF-P54115-F1-model_v2	0.0399129	0.0878539	0.0910716	0.0819059	0.0719602	0.0707251	0.0148536	0.0105308	0.0446257	0.0321773	0.0616245	0.0639646	0.0112133	0.0310072	0.0507362	0.0657198	0.0484285	0.0726753	0.034485	0.0145286
OG1596_REF_Scer_AF-P54781-F1-model_v2	0.0584828	0.0395003	0.0725801	0.0731384	0.0835369	0.0671366	0.0307767	0.0182148	0.0554819	0.0401284	0.0625305	0.0533882	0.0183544	0.0313351	0.03629	0.0615535	0.0604369	0.0794891	0.0397795	0.0178659
OG2506_REF_Scer_AF-P54783-F1-model_v2	0.0497754	0.0683308	0.053457	0.0709079	0.0860025	0.0614093	0.01723	0.027833	0.0474192	0.0388042	0.0776084	0.06568	0.0126648	0.0348281	0.0533098	0.06487	0.0471247	0.0569914	0.0452102	0.0205434
OG1904_REF_Scer_AF-P54839-F1-model_v2	0.0372397	0.0754501	0.0791564	0.0719202	0.086569	0.055683	0.0150018	0.00547123	0.0381221	0.0612425	0.0796858	0.0588599	0.0129721	0.0264737	0.0490646	0.0540946	0.0676844	0.0755383	0.0351218	0.0146488
OG2752_REF_Scer_AF-P54885-F1-model_v2	0.0259542	0.0689717	0.0951953	0.0771441	0.101482	0.0785811	0.010687	0.00368208	0.0287382	0.0238886	0.0755276	0.0521778	0.00978895	0.0297261	0.0511001	0.0616974	0.0722048	0.0738213	0.0352941	0.0243377
OG2086_REF_Scer_AF-P80210-F1-model_v2	0.038798	0.0941196	0.0459258	0.0872347	0.0961445	0.0598574	0.0129597	0.0118257	0.0414709	0.0409039	0.0549976	0.0599384	0.0131217	0.0238134	0.0463308	0.0687672	0.0596145	0.076786	0.0451158	0.0222744
OG2637_REF_Scer_AF-P80235-F1-model_v2	0.0435606	0.0511364	0.0573195	0.0508578	0.0958668	0.0574866	0.0176582	0.0118093	0.0468471	0.038213	0.0902406	0.0672348	0.0183266	0.0412767	0.0549242	0.0578766	0.0682375	0.0537545	0.0563725	0.0210004
OG1137_REF_Scer_AF-Q00055-F1-model_v2	0.0406714	0.0757713	0.0828749	0.0848248	0.0896998	0.0683892	0.0174803	0.0110732	0.0416464	0.0232607	0.0575249	0.0534856	0.0154607	0.0341249	0.0539035	0.0752838	0.0458946	0.0643499	0.0373981	0.0268821
OG1275_REF_Scer_AF-Q00711-F1-model_v2	0.0399713	0.0934714	0.0936251	0.064364	0.0795839	0.0469919	0.0255201	0.0109665	0.0345393	0.0318233	0.0601619	0.0664651	0.0182433	0.032592	0.0340781	0.0609819	0.059342	0.0465819	0.0608794	0.0398176
OG1753_REF_Scer_AF-Q00764-F1-model_v2	0.0411084	0.0654507	0.0500877	0.0845317	0.0980007	0.0666433	0.0181691	0.0177482	0.0505787	0.0406173	0.070712	0.0415293	0.0109435	0.0343739	0.054437	0.0735181	0.0497369	0.0620835	0.0392845	0.0304455
OG1254_REF_Scer_AF-Q01519-F1-model_v2	0.0648672	0.0457118	0.0565956	0.0570309	0.0374401	0.0230736	0.0139312	0.0383108	0.0740096	0.0365694	0.0518067	0.0483239	0.0470178	0.0679147	0.0518067	0.067044	0.0753156	0.0783631	0.0352634	0.0296038
OG1055_REF_Scer_AF-Q01574-F1-model_v2	0.0564573	0.0818631	0.0835098	0.0862738	0.0782757	0.0604564	0.0129969	0.0185251	0.0365796	0.0416373	0.0628676	0.0613973	0.00935074	0.0239355	0.0306987	0.0605152	0.0616914	0.0577511	0.0470478	0.0281698
OG3525_REF_Scer_AF-Q01802-F1-model_v2	0.0470328	0.0644417	0.0756949	0.0644417	0.0976243	0.058767	0.0201981	0.0145234	0.0361643	0.0410695	0.0827162	0.0483793	0.0130807	0.0396268	0.0553044	0.052419	0.0531884	0.0673271	0.0475137	0.0204867
OG2074_REF_Scer_AF-Q02046-F1-model_v2	0.0422281	0.0582291	0.0671319	0.0869827	0.100096	0.064846	0.0199711	0.00324832	0.0329644	0.0483638	0.063282	0.0474013	0.0134745	0.0342878	0.0625602	0.0634023	0.0590712	0.0754331	0.042589	0.014437
OG2837_REF_Scer_AF-Q02196-F1-model_v2	0.036133	0.0578512	0.0782241	0.0532385	0.0945608	0.0764943	0.00538151	0.00980204	0.0365174	0.0345954	0.0701518	0.0555449	0.0128772	0.0276763	0.0445897	0.0922545	0.0566981	0.0724582	0.0632328	0.0217182
OG3048_REF_Scer_AF-Q02784-F1-model_v2	0.0619995	0.0617412	0.0824076	0.0607078	0.0906742	0.0583828	0.0309997	0.0074916	0.0576079	0.0191165	0.074141	0.0542495	0.0136916	0.0511496	0.0325497	0.0948075	0.044433	0.0503746	0.0472746	0.00619995
OG1306_REF_Scer_AF-Q02896-F1-model_v2	0.0356508	0.0666825	0.0587469	0.0703541	0.119981	0.0761578	0.0260571	0.037309	0.0696435	0.0650243	0.0522326	0.0624186	0.0165818	0.024162	0.0371906	0.045363	0.0274784	0.0416913	0.0365984	0.0306763
OG3394_REF_Scer_AF-Q03266-F1-model_v2	0.0472072	0.0557357	0.0449249	0.0628228	0.108108	0.0634234	0.0230631	0.00936937	0.0510511	0.0344745	0.0763964	0.0631832	0.012012	0.0354354	0.0518919	0.0743544	0.0616216	0.0576577	0.0481682	0.0190991
OG1758_REF_Scer_AF-Q03529-F1-model_v2	0.0540205	0.0551678	0.0459891	0.0641553	0.128789	0.0419734	0.0251458	0.019696	0.0706569	0.0664499	0.0468496	0.05316	0.0127163	0.0212257	0.0357587	0.055359	0.0585142	0.0576537	0.0269624	0.0597571
OG5735_REF_Scer_AF-Q03579-F1-model_v2	0.0550285	0.0588235	0.06926	0.0768501	0.0616698	0.0654649	0.0180266	0.0132827	0.0417457	0.0654649	0.0645161	0.0455408	0.0303605	0.0332068	0.0370019	0.0777989	0.0426945	0.0740038	0.0398482	0.0294118
OG3714_REF_Scer_AF-Q03677-F1-model_v2	0.036721	0.0460305	0.0561159	0.0576674	0.0832687	0.059219	0.0131885	0.0113783	0.0452547	0.0589604	0.0488751	0.0416343	0.00672356	0.0248254	0.0480993	0.0943884	0.0961986	0.066977	0.0672356	0.0372382
OG4645_REF_Scer_AF-Q03778-F1-model_v2	0.0646225	0.0758325	0.0524233	0.0689087	0.0725354	0.0847346	0.019123	0.00692384	0.049456	0.0520936	0.0511045	0.0507748	0.00560501	0.0293439	0.0563798	0.0705572	0.0593472	0.0692384	0.0369271	0.0240686
OG1746_REF_Scer_AF-Q03835-F1-model_v2	0.0547408	0.0500944	0.0778278	0.0592421	0.0859591	0.0567736	0.0178597	0.00885727	0.0647597	0.0180049	0.0879919	0.0560476	0.00943807	0.0598229	0.0473356	0.0923479	0.0567736	0.0531436	0.0287498	0.0142297
OG2578_REF_Scer_AF-Q03941-F1-model_v2	0.0440791	0.0516005	0.0661186	0.0783628	0.118069	0.0811614	0.0174917	0.00892076	0.0356831	0.0304355	0.0627952	0.0435543	0.0129439	0.0342837	0.0474025	0.0599965	0.0557985	0.0711912	0.0627952	0.0173168
OG4463_REF_Scer_AF-Q04066-F1-model_v2	0.0395886	0.0520085	0.050456	0.0634582	0.112168	0.0752959	0.0135843	0.012614	0.0442461	0.0525907	0.0801475	0.0492917	0.00834465	0.0403648	0.050262	0.0626819	0.0671454	0.0576363	0.0310499	0.0370658
OG4398_REF_Scer_AF-Q04178-F1-model_v2	0.0491803	0.0556453	0.0662665	0.0655738	0.080351	0.0865851	0.0198568	0.0140845	0.034634	0.0394828	0.0450242	0.049873	0.0106211	0.0459478	0.0422535	0.075964	0.073655	0.0817363	0.0406373	0.0226276
OG3917_REF_Scer_AF-Q04179-F1-model_v2	0.0549932	0.0685363	0.0719562	0.0656635	0.10643	0.0730506	0.0195622	0.0105335	0.0436389	0.0352941	0.0603283	0.0595075	0.0151847	0.0247606	0.0566347	0.0563611	0.0663475	0.0575923	0.0273598	0.0262654
OG2283_REF_Scer_AF-Q04212-F1-model_v2	0.0425939	0.0635319	0.0664034	0.0642498	0.116774	0.059105	0.015195	0.00945202	0.0338598	0.0473798	0.0769323	0.0445083	0.0145968	0.0333812	0.0464226	0.0753769	0.0599426	0.0592247	0.0457047	0.0253649
OG1329_REF_Scer_AF-Q04409-F1-model_v2	0.0382919	0.0729288	0.0621954	0.061035	0.109422	0.064226	0.0207705	0.0060919	0.044848	0.0265143	0.0743792	0.0666628	0.0118937	0.0345788	0.0436876	0.0689835	0.0606289	0.0668949	0.0407867	0.0251799
OG2190_REF_Scer_AF-Q04430-F1-model_v2	0.0325666	0.0892077	0.0556517	0.0450161	0.0840135	0.0784896	0.0260533	0.00717289	0.0478193	0.0422953	0.0943194	0.0556517	0.00659576	0.0343804	0.0615879	0.0552395	0.060681	0.0610932	0.036524	0.025641
OG2112_REF_Scer_AF-Q04487-F1-model_v2	0.0360535	0.0798604	0.0967242	0.0701686	0.126187	0.0585385	0.0189959	0.0182206	0.0554371	0.0457453	0.0800543	0.0843187	0.00600892	0.0315953	0.0255864	0.0251987	0.0158946	0.0381857	0.0595077	0.0277186
OG1390_REF_Scer_AF-Q04533-F1-model_v2	0.0444305	0.0576551	0.0633004	0.0677435	0.0958131	0.0554075	0.0154723	0.0085202	0.0546234	0.0388375	0.0817521	0.0475145	0.0169881	0.0315195	0.0500235	0.0807067	0.054937	0.0650254	0.0479849	0.0217448
OG3112_REF_Scer_AF-Q05521-F1-model_v2	0.0532501	0.0571673	0.0559432	0.0669605	0.123638	0.0716122	0.0151793	0.0183621	0.0698984	0.0448035	0.0842208	0.0635329	0.0151793	0.0216673	0.0375811	0.0373363	0.0495777	0.0317052	0.052638	0.0297466
OG4583_REF_Scer_AF-Q05533-F1-model_v2	0.0398139	0.0992761	0.0679076	0.0756636	0.0766977	0.0617029	0.0172354	0.0210272	0.0473974	0.035505	0.0639435	0.0556705	0.0205102	0.0260255	0.0484316	0.0675629	0.0622199	0.0668735	0.0282661	0.0182696
OG2557_REF_Scer_AF-Q05567-F1-model_v2	0.0440247	0.0768528	0.0761673	0.0762434	0.103511	0.0667987	0.0210983	0.0102826	0.041435	0.040978	0.0757864	0.0516414	0.0169091	0.0257445	0.0322188	0.0527077	0.0538503	0.0686267	0.0370935	0.0280296
OG2741_REF_Scer_AF-Q05584-F1-model_v2	0.0455849	0.0659404	0.0554759	0.0603498	0.078125	0.0540424	0.0269495	0.00931766	0.0445814	0.0359805	0.0583429	0.0778383	0.0187787	0.0232225	0.0586296	0.0630734	0.0692374	0.0791284	0.0339736	0.0414278
OG3207_REF_Scer_AF-Q05788-F1-model_v2	0.0538071	0.0879865	0.0783982	0.0800902	0.0980259	0.0626058	0.0234631	0.00248167	0.0445572	0.0314721	0.0679075	0.0506486	0.0124083	0.0215454	0.0447829	0.0679075	0.0453469	0.0491822	0.0446701	0.0327129
OG1807_REF_Scer_AF-Q05871-F1-model_v2	0.0331061	0.0563361	0.0745584	0.0646822	0.121157	0.0578662	0.0230908	0.00778968	0.054806	0.0325497	0.0737237	0.0509111	0.0114063	0.0340798	0.0645431	0.0539713	0.0524412	0.0740019	0.0415913	0.0173877
OG4043_REF_Scer_AF-Q05902-F1-model_v2	0.0489233	0.0796468	0.0714479	0.0666727	0.0937021	0.0662222	0.0250473	0.0162177	0.040364	0.0352284	0.084422	0.0537886	0.00747815	0.0233354	0.0523471	0.0554104	0.0601856	0.050455	0.0416254	0.02748
OG2148_REF_Scer_AF-Q05911-F1-model_v2	0.0336845	0.0466156	0.0917146	0.070961	0.108158	0.0639368	0.0223499	0.0138091	0.0423851	0.0222701	0.0670498	0.0613825	0.00973819	0.037037	0.0344029	0.0702427	0.0623404	0.0563538	0.0590677	0.0265006
OG3740_REF_Scer_AF-Q05979-F1-model_v2	0.0553528	0.0650852	0.0707624	0.0594079	0.101886	0.0575831	0.020073	0.0155109	0.0487632	0.0371046	0.0684307	0.0491687	0.0136861	0.0351784	0.0501825	0.0636659	0.0592052	0.057279	0.0449108	0.026764
OG1318_REF_Scer_AF-Q06147-F1-model_v2	0.0535292	0.0576945	0.0610154	0.0588202	0.0894968	0.0694585	0.0210514	0.00669819	0.0390634	0.0372059	0.0944501	0.057807	0.0177305	0.0283688	0.055443	0.0552741	0.0678262	0.065631	0.0396825	0.0237532
OG1473_REF_Scer_AF-Q06178-F1-model_v2	0.0612799	0.0526871	0.0544961	0.0654255	0.0882641	0.065124	0.0287179	0.00806512	0.0270596	0.0370845	0.0914299	0.0471094	0.0110047	0.0362554	0.0485415	0.0677621	0.0620336	0.0503505	0.0617321	0.035577
OG1287_REF_Scer_AF-Q06236-F1-model_v2	0.0676445	0.0862522	0.0744308	0.0746497	0.111427	0.0709282	0.0249562	0.0144483	0.0424694	0.0431261	0.079028	0.0676445	0.0140105	0.0232049	0.022986	0.0297723	0.0302102	0.0523205	0.0385289	0.0319615
OG3095_REF_Scer_AF-Q06489-F1-model_v2	0.0409922	0.0619088	0.0816691	0.0729451	0.0950179	0.0817742	0.0128232	0.00546563	0.0375236	0.0319529	0.0696868	0.0738911	0.00924953	0.035947	0.0568636	0.0537103	0.0652722	0.0610679	0.0373134	0.0149254
OG3811_REF_Scer_AF-Q06490-F1-model_v2	0.0400992	0.0601488	0.0826072	0.0738222	0.096989	0.067446	0.018916	0.00998937	0.0342189	0.0417287	0.0672334	0.0650372	0.0210414	0.0331562	0.0457669	0.0619199	0.0571024	0.0657457	0.0267092	0.0303224
OG4396_REF_Scer_AF-Q06549-F1-model_v2	0.0466392	0.074417	0.0823045	0.0613855	0.0785322	0.0699588	0.0260631	0.00377229	0.0459534	0.0339506	0.0819616	0.0517833	0.0418381	0.0291495	0.0414952	0.0730453	0.0438957	0.0565844	0.0445816	0.0126886
OG2348_REF_Scer_AF-Q06625-F1-model_v2	0.0509466	0.0632737	0.0617133	0.0596068	0.0964059	0.0589046	0.0165401	0.0176324	0.0460314	0.0466816	0.0711016	0.0480859	0.0128732	0.0301935	0.0519609	0.0623895	0.0707896	0.0566681	0.0511547	0.0270467
OG1498_REF_Scer_AF-Q06702-F1-model_v2	0.064134	0.0623979	0.0547386	0.0551471	0.0827206	0.0661765	0.0183824	0.0273693	0.0464665	0.0293096	0.0782271	0.0634191	0.0211397	0.0429943	0.043607	0.0483047	0.0730188	0.0479984	0.0390114	0.0354371
OG1498_REF_Scer_AF-Q06703-F1-model_v2	0.064134	0.0623979	0.0547386	0.0551471	0.0827206	0.0661765	0.0183824	0.0273693	0.0464665	0.0293096	0.0782271	0.0634191	0.0211397	0.0429943	0.043607	0.0483047	0.0730188	0.0479984	0.0390114	0.0354371
OG1060_REF_Scer_AF-Q07471-F1-model_v2	0.0483353	0.0705545	0.0756136	0.0788952	0.0970807	0.0659397	0.0189034	0.0117591	0.0422848	0.0325767	0.0705203	0.0650509	0.0100157	0.0359951	0.0526424	0.0577357	0.0529842	0.0547617	0.0352772	0.0230738
OG3681_REF_Scer_AF-Q07560-F1-model_v2	0.0523296	0.0566759	0.0672809	0.0704103	0.111092	0.0853616	0.0335535	0.011822	0.0505911	0.0523296	0.0848401	0.0745828	0.0139082	0.025904	0.0321627	0.0238178	0.0349444	0.0631085	0.0445063	0.0107789
OG1380_REF_Scer_AF-Q07729-F1-model_v2	0.0358472	0.0588151	0.0541643	0.0608185	0.0995278	0.0670435	0.0127361	0.0120206	0.0437894	0.0356325	0.0809244	0.0671866	0.0206068	0.0323412	0.0612479	0.0610332	0.0666857	0.0653978	0.0313394	0.032842
OG5096_REF_Scer_AF-Q07748-F1-model_v2	0.047014	0.0720457	0.0696315	0.0517154	0.0925032	0.066709	0.0259212	0.0115629	0.0418043	0.0513342	0.0457433	0.0500635	0.0290978	0.0363405	0.0371029	0.0716645	0.0589581	0.0856417	0.039136	0.0160102
OG3782_REF_Scer_AF-Q07786-F1-model_v2	0.0545983	0.0947639	0.0893936	0.111211	0.0682479	0.061535	0.0172298	0.000671291	0.0444171	0.0354665	0.058738	0.048333	0.0202506	0.0187962	0.028418	0.0627657	0.0560528	0.0730588	0.0297606	0.0262922
OG2308_REF_Scer_AF-Q07938-F1-model_v2	0.060044	0.0703605	0.0755767	0.0687377	0.0827634	0.0647966	0.0281674	0.0104324	0.0472934	0.0248058	0.0796337	0.0594645	0.0140257	0.0264287	0.0406862	0.0678104	0.0465979	0.0609714	0.0397589	0.0316448
OG3782_REF_Scer_AF-Q07993-F1-model_v2	0.0545983	0.0947639	0.0893936	0.111211	0.0682479	0.061535	0.0172298	0.000671291	0.0444171	0.0354665	0.058738	0.048333	0.0202506	0.0187962	0.028418	0.0627657	0.0560528	0.0730588	0.0297606	0.0262922
OG2031_REF_Scer_AF-Q08220-F1-model_v2	0.0439255	0.0641237	0.0575912	0.0646493	0.103844	0.0587175	0.0116384	0.0108124	0.0465535	0.0446764	0.0830455	0.0557141	0.00593182	0.0403965	0.0513591	0.0736597	0.0575912	0.0719327	0.0365671	0.0172699
OG3811_REF_Scer_AF-Q08224-F1-model_v2	0.0400992	0.0601488	0.0826072	0.0738222	0.096989	0.067446	0.018916	0.00998937	0.0342189	0.0417287	0.0672334	0.0650372	0.0210414	0.0331562	0.0457669	0.0619199	0.0571024	0.0657457	0.0267092	0.0303224
OG2084_REF_Scer_AF-Q08438-F1-model_v2	0.0666529	0.0558536	0.0643142	0.0555097	0.0689228	0.0622507	0.0182969	0.0110744	0.0164397	0.0105929	0.108062	0.0650021	0.00453983	0.0408584	0.0660338	0.0648645	0.0998074	0.0628697	0.0358371	0.0222176
OG1807_REF_Scer_AF-Q08558-F1-model_v2	0.0331061	0.0563361	0.0745584	0.0646822	0.121157	0.0578662	0.0230908	0.00778968	0.054806	0.0325497	0.0737237	0.0509111	0.0114063	0.0340798	0.0645431	0.0539713	0.0524412	0.0740019	0.0415913	0.0173877
OG2126_REF_Scer_AF-Q08645-F1-model_v2	0.0334687	0.0696994	0.0636881	0.069212	0.0926076	0.0672624	0.0153534	0.0157595	0.0452478	0.0263201	0.0792851	0.0714054	0.0106418	0.0370431	0.0521527	0.0657189	0.0504468	0.069212	0.041511	0.0239643
OG1458_REF_Scer_AF-Q08911-F1-model_v2	0.0389108	0.0836259	0.0862773	0.0864206	0.0816912	0.0608384	0.0209961	0.0112504	0.0198495	0.0410606	0.049158	0.0516661	0.0115371	0.0300251	0.0429953	0.064493	0.0691508	0.0755285	0.0458617	0.0286636
OG3811_REF_Scer_AF-Q08975-F1-model_v2	0.0400992	0.0601488	0.0826072	0.0738222	0.096989	0.067446	0.018916	0.00998937	0.0342189	0.0417287	0.0672334	0.0650372	0.0210414	0.0331562	0.0457669	0.0619199	0.0571024	0.0657457	0.0267092	0.0303224
OG2901_REF_Scer_AF-Q12001-F1-model_v2	0.0545822	0.0497978	0.0632749	0.0621968	0.130728	0.0768194	0.0250674	0.0278976	0.0800539	0.0483154	0.0807278	0.044407	0.0157008	0.0345013	0.0413073	0.0291105	0.0328841	0.0480458	0.0342318	0.0203504
OG3679_REF_Scer_AF-Q12051-F1-model_v2	0.0336943	0.0460289	0.0505415	0.0505415	0.12515	0.0804753	0.0300842	0.00676895	0.0362515	0.0433213	0.0694946	0.0503911	0.0109807	0.0385078	0.0601685	0.0642298	0.0720517	0.0630265	0.0416667	0.0266245
OG1394_REF_Scer_AF-Q12069-F1-model_v2	0.0550486	0.0659405	0.0560789	0.0646158	0.078746	0.059685	0.0163379	0.0106712	0.0322343	0.0410656	0.0610833	0.0621872	0.020312	0.0299529	0.0431999	0.0782308	0.0599794	0.075287	0.0594642	0.0298793
OG2508_REF_Scer_AF-Q12074-F1-model_v2	0.0511515	0.0547143	0.0586589	0.0815625	0.0810536	0.0647665	0.0250668	0.0150146	0.0422446	0.0419901	0.0633668	0.0553506	0.0145057	0.0352462	0.0338465	0.0814353	0.0624761	0.0795267	0.0273572	0.0306655
OG1096_REF_Scer_AF-Q12122-F1-model_v2	0.0336312	0.0614898	0.0836763	0.0761972	0.0794097	0.0815179	0.0143058	0.00336312	0.0396547	0.0295653	0.0642506	0.0538099	0.0186728	0.0294147	0.0535087	0.0620922	0.0714788	0.0686678	0.0485393	0.0267543
OG1115_REF_Scer_AF-Q12166-F1-model_v2	0.0496393	0.0605003	0.0753215	0.0746942	0.0784191	0.059873	0.0141154	0.0121157	0.042111	0.0311716	0.0824577	0.0530505	0.0151349	0.0383469	0.0495216	0.0702243	0.0606572	0.0655976	0.0479141	0.0191343
OG4004_REF_Scer_AF-Q12178-F1-model_v2	0.0305844	0.11633	0.0633534	0.0600765	0.0761879	0.0671764	0.0379574	0.00955762	0.0245767	0.0335882	0.0450573	0.0466958	0.0344074	0.0283998	0.043965	0.091207	0.0589842	0.0652649	0.0450573	0.0215729
OG1764_REF_Scer_AF-Q12189-F1-model_v2	0.0425154	0.0894053	0.0848941	0.0980178	0.0884484	0.07054	0.0124402	0.00423787	0.0415584	0.0272044	0.0637047	0.0395079	0.0135338	0.0371839	0.042242	0.0548189	0.0660287	0.0762816	0.0345865	0.0128503
OG1390_REF_Scer_AF-Q12198-F1-model_v2	0.0444305	0.0576551	0.0633004	0.0677435	0.0958131	0.0554075	0.0154723	0.0085202	0.0546234	0.0388375	0.0817521	0.0475145	0.0169881	0.0315195	0.0500235	0.0807067	0.054937	0.0650254	0.0479849	0.0217448
OG1318_REF_Scer_AF-Q12246-F1-model_v2	0.0535292	0.0576945	0.0610154	0.0588202	0.0894968	0.0694585	0.0210514	0.00669819	0.0390634	0.0372059	0.0944501	0.057807	0.0177305	0.0283688	0.055443	0.0552741	0.0678262	0.065631	0.0396825	0.0237532
OG2007_REF_Scer_AF-Q12265-F1-model_v2	0.0544672	0.0607667	0.0759776	0.0717523	0.0823538	0.0721364	0.018207	0.00522394	0.0331105	0.025966	0.100638	0.0644542	0.0126757	0.0367212	0.0523162	0.0434816	0.0615349	0.0583084	0.0417147	0.0281939
OG2741_REF_Scer_AF-Q12320-F1-model_v2	0.0455849	0.0659404	0.0554759	0.0603498	0.078125	0.0540424	0.0269495	0.00931766	0.0445814	0.0359805	0.0583429	0.0778383	0.0187787	0.0232225	0.0586296	0.0630734	0.0692374	0.0791284	0.0339736	0.0414278
OG1394_REF_Scer_AF-Q12362-F1-model_v2	0.0550486	0.0659405	0.0560789	0.0646158	0.078746	0.059685	0.0163379	0.0106712	0.0322343	0.0410656	0.0610833	0.0621872	0.020312	0.0299529	0.0431999	0.0782308	0.0599794	0.075287	0.0594642	0.0298793
OG3551_REF_Scer_AF-Q12452-F1-model_v2	0.0360262	0.0600437	0.0611354	0.0753275	0.103302	0.0676856	0.0191048	0.014738	0.0465338	0.0558133	0.0732806	0.0563592	0.00914301	0.0354803	0.0466703	0.0491266	0.0615448	0.068095	0.0418941	0.0186954
OG3801_REF_Scer_AF-Q12455-F1-model_v2	0.0442098	0.0562521	0.0489937	0.0790168	0.0941933	0.0686242	0.0194655	0.0105576	0.0516331	0.0412405	0.074068	0.0453646	0.0156714	0.0432201	0.0488288	0.0704388	0.0623557	0.0724183	0.0254042	0.0280435
OG4008_REF_Scer_AF-Q12676-F1-model_v2	0.037882	0.0741498	0.066186	0.0841584	0.113108	0.0703831	0.0140981	0.00925527	0.0299182	0.0231382	0.0712441	0.0600517	0.0186182	0.0397116	0.0532716	0.0589755	0.0493973	0.0590831	0.0407878	0.026582
OG1589_REF_Scer_AF-Q12680-F1-model_v2	0.0453118	0.0819549	0.0780657	0.0692095	0.0891242	0.0632585	0.0218828	0.0116208	0.0346282	0.0295675	0.0626025	0.0502788	0.0186495	0.0308327	0.0446558	0.0674758	0.0616653	0.0623682	0.0543086	0.0225388
OG2765_REF_Scer_AF-Q3E840-F1-model_v2	0.0663964	0.0339584	0.0501774	0.0593006	0.0603142	0.0907248	0.0420679	0.00101368	0.0603142	0.0537253	0.0572732	0.0456158	0.0516979	0.0496706	0.00861632	0.10441	0.127724	0.0212874	0.0121642	0.0035479
OG2562_REF_Scer_AF-Q99190-F1-model_v2	0.0410959	0.0486167	0.0551974	0.0647327	0.116841	0.0628525	0.0185334	0.0240398	0.0879667	0.0562718	0.077357	0.0508998	0.00604351	0.0253828	0.0515713	0.0388128	0.0306205	0.0758797	0.0416331	0.0256514
OG2061_REF_Scer_AF-Q99258-F1-model_v2	0.0378261	0.0671739	0.0978261	0.061087	0.093913	0.0615217	0.0330435	0.00195652	0.0304348	0.0217391	0.0528261	0.0704348	0.0263043	0.0232609	0.0332609	0.0728261	0.078913	0.051087	0.0558696	0.0286957
OG3531_REF_Scer_AF-Q99312-F1-model_v2	0.0361621	0.0622388	0.0639651	0.0700527	0.111939	0.0626022	0.0164456	0.0136289	0.0438852	0.0332546	0.0664183	0.0496093	0.0123569	0.0393422	0.0380701	0.0720516	0.0683264	0.0565146	0.0644194	0.0187171

[truncated: 1 more sheets: D]
