# Supplementary material for: The role of metabolism in shaping enzyme structures over 400 million years
Source: Nature. 2025 Jul 9;644(8075):280–9. doi: 10.1038/s41586-025-09205-6 (PMC12328220; doi:10.1038/s41586-025-09205-6)
Supplement: Supplementary file 15 — Source Data Extended Data Fig. 6 [file 41586_2025_9205_MOESM15_ESM.xlsx]

## Sheet: A left
x	Mapped	Binding site (CSb)	Binding site (UPb)
0.025	0	0.149254	0
0.075	0	0	0.0630915
0.125	0	0.149254	0
0.175	0	0.149254	0
0.225	0.0378072	0.149254	0.0630915
0.275	0	0	0
0.325	0	0	0
0.375	0.302457	0	0
0.425	0.756144	0.149254	0
0.475	1.70132	0.149254	0.252366
0.525	2.79773	0.597015	0.126183
0.575	2.30624	0.149254	0.126183
0.625	3.36484	0.447761	0.189274
0.675	2.87335	0.298507	0.44164
0.725	2.91115	1.04478	0.504732
0.775	2.00378	2.68657	0.757098
0.825	0.831758	2.53731	1.13565
0.875	0.113422	4.32836	2.27129
0.925	0	3.28358	2.39748
0.975	0	3.73134	11.6719

## Sheet: A left raw data
	Mapped	Binding site (CSb)	Binding site (UPb)
OG4352_REF_Scer_AF-P00127-F1-model_v2	0.487109	0.111111
OG3208_REF_Scer_AF-P00128-F1-model_v2	0.600053	0.474359
OG1016_REF_Scer_AF-P00330-F1-model_v2	0.748469		0.955414
OG1016_REF_Scer_AF-P00331-F1-model_v2	0.748866		0.951241
OG1145_REF_Scer_AF-P00358-F1-model_v2	0.78802	0.930789	0.97619
OG1145_REF_Scer_AF-P00359-F1-model_v2	0.793993	0.923313	0.97619
OG1145_REF_Scer_AF-P00360-F1-model_v2	0.776403	0.930789	0.97619
OG4316_REF_Scer_AF-P00424-F1-model_v2	0.534953
OG4316_REF_Scer_AF-P00425-F1-model_v2	0.552747
OG2714_REF_Scer_AF-P00427-F1-model_v2	0.790822
OG1979_REF_Scer_AF-P00445-F1-model_v2	0.717187	0.905093	0.921811
OG3185_REF_Scer_AF-P00447-F1-model_v2	0.675036	0.914141	1
OG3837_REF_Scer_AF-P00498-F1-model_v2	0.695484
OG1299_REF_Scer_AF-P00549-F1-model_v2	0.758158	0.860518	0.96087
OG1424_REF_Scer_AF-P00560-F1-model_v2	0.772236	0.892927	1
OG2654_REF_Scer_AF-P00572-F1-model_v2	0.533459	0.855728	0.906832
OG5441_REF_Scer_AF-P00724-F1-model_v2	0.526139		0.929688
OG2936_REF_Scer_AF-P00812-F1-model_v2	0.60505		0.982249
OG2113_REF_Scer_AF-P00815-F1-model_v2	0.664788
OG1416_REF_Scer_AF-P00890-F1-model_v2	0.813692
OG2028_REF_Scer_AF-P00899-F1-model_v2	0.716369		0.996503
OG3874_REF_Scer_AF-P00912-F1-model_v2	0.523857
OG1193_REF_Scer_AF-P00924-F1-model_v2	0.785798	0.866228	1
OG1193_REF_Scer_AF-P00925-F1-model_v2	0.780491	0.873699	1
OG1788_REF_Scer_AF-P00927-F1-model_v2	0.711247
OG1724_REF_Scer_AF-P00931-F1-model_v2	0.764288
OG3108_REF_Scer_AF-P00937-F1-model_v2	0.627299
OG2197_REF_Scer_AF-P00942-F1-model_v2	0.718194	0.753448	1
OG2794_REF_Scer_AF-P00950-F1-model_v2	0.773329	0.990775	0.971795
OG3702_REF_Scer_AF-P03962-F1-model_v2	0.728239	0.95768	0.980519
OG1032_REF_Scer_AF-P03965-F1-model_v2	0.74802		0.840298
OG3505_REF_Scer_AF-P04037-F1-model_v2	0.660736	0.867133
OG4751_REF_Scer_AF-P04039-F1-model_v2	0.57485
OG1819_REF_Scer_AF-P04046-F1-model_v2	0.733471		1
OG3043_REF_Scer_AF-P04161-F1-model_v2	0.607512		0.865
OG2930_REF_Scer_AF-P04173-F1-model_v2	0.796151		0.906498
OG4231_REF_Scer_AF-P04385-F1-model_v2	0.579764	0.866978	0.843602
OG3994_REF_Scer_AF-P04397-F1-model_v2	0.614917	0.871127
OG1208_REF_Scer_AF-P04806-F1-model_v2	0.659072	0.961631	0.874355
OG1208_REF_Scer_AF-P04807-F1-model_v2	0.673189	0.945107	0.875648
OG1617_REF_Scer_AF-P05150-F1-model_v2	0.650927		1
OG1767_REF_Scer_AF-P05373-F1-model_v2	0.748962	0.956345	0.994652
OG3877_REF_Scer_AF-P05374-F1-model_v2	0.446828
OG2645_REF_Scer_AF-P05375-F1-model_v2	0.573514		0.487179
OG1813_REF_Scer_AF-P05694-F1-model_v2	0.756699		0.997354
OG1944_REF_Scer_AF-P06106-F1-model_v2	0.744286
OG5404_REF_Scer_AF-P06115-F1-model_v2	0.624438		1
OG1569_REF_Scer_AF-P06168-F1-model_v2	0.871913		0.957861
OG1060_REF_Scer_AF-P06169-F1-model_v2	0.67357	0.843529	0.916667
OG3856_REF_Scer_AF-P06174-F1-model_v2	0.459675
OG3196_REF_Scer_AF-P06197-F1-model_v2	0.542008		0.952381
OG1115_REF_Scer_AF-P06208-F1-model_v2	0.719437		1
OG2655_REF_Scer_AF-P06633-F1-model_v2	0.768682		0.936728
OG1414_REF_Scer_AF-P06700-F1-model_v2	0.608546	0.874715	0.904157
OG2841_REF_Scer_AF-P06738-F1-model_v2	0.723009	1
OG2129_REF_Scer_AF-P06785-F1-model_v2	0.761001		0.985507
OG2248_REF_Scer_AF-P07143-F1-model_v2	0.820567	0.859323	1
OG1463_REF_Scer_AF-P07149-F1-model_v2	0.620155	0.930801
OG2740_REF_Scer_AF-P07170-F1-model_v2	0.781307	0.948602	0.986637
OG2238_REF_Scer_AF-P07172-F1-model_v2	0.570601
OG1825_REF_Scer_AF-P07244-F1-model_v2	0.589589
OG1052_REF_Scer_AF-P07245-F1-model_v2	0.664825
OG1016_REF_Scer_AF-P07246-F1-model_v2	0.747567		0.949824
OG4118_REF_Scer_AF-P07255-F1-model_v2	0.530788
OG4150_REF_Scer_AF-P07256-F1-model_v2	0.518819	0.735294
OG2006_REF_Scer_AF-P07257-F1-model_v2	0.489216
OG2721_REF_Scer_AF-P07258-F1-model_v2	0.707601
OG1032_REF_Scer_AF-P07259-F1-model_v2	0.610044
OG1892_REF_Scer_AF-P07262-F1-model_v2	0.738943		0.871009
OG1422_REF_Scer_AF-P07264-F1-model_v2	0.781466		1
OG1595_REF_Scer_AF-P07275-F1-model_v2	0.662288		0.472
OG2678_REF_Scer_AF-P07277-F1-model_v2	0.500982		0.996296
OG2347_REF_Scer_AF-P07283-F1-model_v2	0.769196		0.926282
OG3065_REF_Scer_AF-P07285-F1-model_v2	0.546272
OG2265_REF_Scer_AF-P07286-F1-model_v2	0.629179		0.9525
OG1388_REF_Scer_AF-P07342-F1-model_v2	0.74628	0.888481	0.759671
OG1714_REF_Scer_AF-P07702-F1-model_v2	0.624319
OG4379_REF_Scer_AF-P07807-F1-model_v2	0.478956		0.73617
OG1685_REF_Scer_AF-P07991-F1-model_v2	0.689065
OG1012_REF_Scer_AF-P08004-F1-model_v2	0.522475
OG1564_REF_Scer_AF-P08019-F1-model_v2	0.429767		1
OG3575_REF_Scer_AF-P08067-F1-model_v2	0.780641	0.884858	1
OG1218_REF_Scer_AF-P08417-F1-model_v2	0.741974		1
OG4707_REF_Scer_AF-P08431-F1-model_v2	0.645691		0.958333
OG3445_REF_Scer_AF-P08432-F1-model_v2	0.598228		0.97619
OG2956_REF_Scer_AF-P08456-F1-model_v2	0.665126
OG3006_REF_Scer_AF-P08465-F1-model_v2	0.670221
OG2156_REF_Scer_AF-P08524-F1-model_v2	0.711497		1
OG4360_REF_Scer_AF-P08525-F1-model_v2	0.616483	0.810127
OG2365_REF_Scer_AF-P08536-F1-model_v2	0.701874	0.764086	0.96
OG1621_REF_Scer_AF-P08566-F1-model_v2	0.639883
OG1416_REF_Scer_AF-P08679-F1-model_v2	0.737667
OG1815_REF_Scer_AF-P09201-F1-model_v2	0.703115		0.767554
OG2629_REF_Scer_AF-P09368-F1-model_v2	0.527842
OG1052_REF_Scer_AF-P09440-F1-model_v2	0.663482
OG1629_REF_Scer_AF-P09624-F1-model_v2	0.736258	0.877798	0.950617
OG1487_REF_Scer_AF-P09938-F1-model_v2	0.782803	1	1
OG1899_REF_Scer_AF-P09950-F1-model_v2	0.709513		0.995556
OG1357_REF_Scer_AF-P0CF18-F1-model_v2	0.604139
OG1193_REF_Scer_AF-P0CX10-F1-model_v2	0.686709	0.829803	1
OG1193_REF_Scer_AF-P0CX11-F1-model_v2	0.686942	0.867284	1
OG4185_REF_Scer_AF-P0CX77-F1-model_v2	0.622035		1
OG4185_REF_Scer_AF-P0CX78-F1-model_v2	0.623818		1
OG4185_REF_Scer_AF-P0CX79-F1-model_v2	0.621876		1
OG4185_REF_Scer_AF-P0CZ17-F1-model_v2	0.624778		1
OG4346_REF_Scer_AF-P10174-F1-model_v2	0.555262
OG1355_REF_Scer_AF-P10614-F1-model_v2	0.689592		0.988506
OG1516_REF_Scer_AF-P10659-F1-model_v2	0.819615		0.995062
OG1665_REF_Scer_AF-P10869-F1-model_v2	0.68191
OG1881_REF_Scer_AF-P10963-F1-model_v2	0.754558		1
OG1313_REF_Scer_AF-P11154-F1-model_v2	0.787702		0.973154
OG2537_REF_Scer_AF-P11353-F1-model_v2	0.705511	0.728889	0.915
OG1333_REF_Scer_AF-P11412-F1-model_v2	0.667376		0.986056
OG3214_REF_Scer_AF-P11986-F1-model_v2	0.698937	0.94177	0.919485
OG1360_REF_Scer_AF-P12683-F1-model_v2	0.584842		0.910864
OG1360_REF_Scer_AF-P12684-F1-model_v2	0.525223		0.85461
OG2071_REF_Scer_AF-P12695-F1-model_v2	0.663773
OG2038_REF_Scer_AF-P12709-F1-model_v2	0.814224		1
OG4231_REF_Scer_AF-P13045-F1-model_v2	0.551238	0.76129
OG2214_REF_Scer_AF-P13259-F1-model_v2	0.756402		0.93
OG1674_REF_Scer_AF-P13298-F1-model_v2	0.688735	0.920415	0.977387
OG1883_REF_Scer_AF-P13663-F1-model_v2	0.757327		0.996364
OG1122_REF_Scer_AF-P13711-F1-model_v2	0.523352
OG3902_REF_Scer_AF-P14020-F1-model_v2	0.592979		0.962264
OG1012_REF_Scer_AF-P14180-F1-model_v2	0.536062
OG1432_REF_Scer_AF-P14540-F1-model_v2	0.755142		0.974719
OG1357_REF_Scer_AF-P14742-F1-model_v2	0.766471
OG2032_REF_Scer_AF-P14843-F1-model_v2	0.735854
OG1667_REF_Scer_AF-P15019-F1-model_v2	0.727305	0.739704
OG1310_REF_Scer_AF-P15202-F1-model_v2	0.651071	0.826923	1
OG1622_REF_Scer_AF-P15274-F1-model_v2	0.719986		0.98125
OG1975_REF_Scer_AF-P15454-F1-model_v2	0.705839	0.885	0.955102
OG3676_REF_Scer_AF-P15496-F1-model_v2	0.64323		1
OG2290_REF_Scer_AF-P15700-F1-model_v2	0.660503	0.877949	0.8425
OG3001_REF_Scer_AF-P15807-F1-model_v2	0.393074	0.512456
OG1004_REF_Scer_AF-P15938-F1-model_v2	0.493276	0.784288	0.974441
OG1603_REF_Scer_AF-P16120-F1-model_v2	0.699328	0.990385
OG2807_REF_Scer_AF-P16387-F1-model_v2	0.783615
OG1060_REF_Scer_AF-P16467-F1-model_v2	0.656848	0.884873	0.892128
OG2960_REF_Scer_AF-P16622-F1-model_v2	0.674875	1
OG1673_REF_Scer_AF-P16661-F1-model_v2	0.518042
OG1054_REF_Scer_AF-P16861-F1-model_v2	0.637665	0.917889	0.90674
OG1054_REF_Scer_AF-P16862-F1-model_v2	0.646904	0.94279	0.935065
OG3120_REF_Scer_AF-P17423-F1-model_v2	0.737436		0.9875
OG1835_REF_Scer_AF-P17505-F1-model_v2	0.725024	0.790123	0.949602
OG1157_REF_Scer_AF-P17649-F1-model_v2	0.6469		1
OG1567_REF_Scer_AF-P17695-F1-model_v2	0.55442	0.864516	0.90404
OG1329_REF_Scer_AF-P17709-F1-model_v2	0.615073		0.941176
OG1468_REF_Scer_AF-P17898-F1-model_v2	0.522262
OG2871_REF_Scer_AF-P18408-F1-model_v2	0.642127	0.904048
OG3612_REF_Scer_AF-P18562-F1-model_v2	0.749468		0.897275
OG3062_REF_Scer_AF-P18900-F1-model_v2	0.676101		0.985294
OG1316_REF_Scer_AF-P19097-F1-model_v2	0.675985	0.548196	0.207792
OG1924_REF_Scer_AF-P19262-F1-model_v2	0.769331
OG1516_REF_Scer_AF-P19358-F1-model_v2	0.818646		0.995062
OG1039_REF_Scer_AF-P19414-F1-model_v2	0.702999		0.916497
OG2218_REF_Scer_AF-P20049-F1-model_v2	0.669619		0.696133
OG2056_REF_Scer_AF-P20051-F1-model_v2	0.632391		1
OG1004_REF_Scer_AF-P20095-F1-model_v2	0.498909	0.789962	0.986745
OG2182_REF_Scer_AF-P20485-F1-model_v2	0.494589
OG1585_REF_Scer_AF-P20967-F1-model_v2	0.755318
OG1470_REF_Scer_AF-P21147-F1-model_v2	0.640349		0.996269
OG2912_REF_Scer_AF-P21182-F1-model_v2	0.531809
OG2053_REF_Scer_AF-P21264-F1-model_v2	0.651585		0.715804
OG1070_REF_Scer_AF-P21524-F1-model_v2	0.740618	0.896114	0.893817
OG1070_REF_Scer_AF-P21672-F1-model_v2	0.719865	0.880379	0.895582
OG2704_REF_Scer_AF-P21801-F1-model_v2	0.812978		1
OG1170_REF_Scer_AF-P21826-F1-model_v2	0.665112
OG1056_REF_Scer_AF-P21954-F1-model_v2	0.754088	0.998989	0.994824
OG1468_REF_Scer_AF-P22140-F1-model_v2	0.522301
OG1631_REF_Scer_AF-P22217-F1-model_v2	0.617062	0.756923
OG4744_REF_Scer_AF-P22289-F1-model_v2	0.57499	0.703863
OG1631_REF_Scer_AF-P22803-F1-model_v2	0.602122	0.763077
OG1112_REF_Scer_AF-P23254-F1-model_v2	0.638663	0.903353	0.971154
OG1266_REF_Scer_AF-P23337-F1-model_v2	0.748817	0.797559	0.677419
OG1640_REF_Scer_AF-P23501-F1-model_v2	0.456115
OG1650_REF_Scer_AF-P23542-F1-model_v2	0.614939	0.939568	1
OG1004_REF_Scer_AF-P24384-F1-model_v2	0.527397	0.80971	0.986745
OG2567_REF_Scer_AF-P24521-F1-model_v2	0.476887		0.954733
OG2382_REF_Scer_AF-P25045-F1-model_v2	0.487407
OG1730_REF_Scer_AF-P25087-F1-model_v2	0.685642
OG3221_REF_Scer_AF-P25335-F1-model_v2	0.617774
OG1434_REF_Scer_AF-P25340-F1-model_v2	0.673426		0.844262
OG3021_REF_Scer_AF-P25358-F1-model_v2	0.678508
OG4758_REF_Scer_AF-P25372-F1-model_v2	0.477232
OG1567_REF_Scer_AF-P25373-F1-model_v2	0.540205	0.833333	0.9163
OG1785_REF_Scer_AF-P25578-F1-model_v2	0.550508		0.73913
OG2577_REF_Scer_AF-P25605-F1-model_v2	0.719832
OG1603_REF_Scer_AF-P25632-F1-model_v2	0.245098	0
OG1060_REF_Scer_AF-P26263-F1-model_v2	0.653601	0.896808	0.923077
OG5118_REF_Scer_AF-P26364-F1-model_v2	0.600282		0.916667
OG1266_REF_Scer_AF-P27472-F1-model_v2	0.745137	0.841553	0.677419
OG2183_REF_Scer_AF-P27515-F1-model_v2	0.580577		0.85
OG2453_REF_Scer_AF-P27616-F1-model_v2	0.697104	0.8355
OG2903_REF_Scer_AF-P27680-F1-model_v2	0.527958
OG1364_REF_Scer_AF-P27796-F1-model_v2	0.650851	0.705491
OG2099_REF_Scer_AF-P28240-F1-model_v2	0.675582		0.980695
OG1786_REF_Scer_AF-P28241-F1-model_v2	0.73216	0.859259	1
OG1500_REF_Scer_AF-P28274-F1-model_v2	0.746794
OG1303_REF_Scer_AF-P28496-F1-model_v2	0.602624
OG2082_REF_Scer_AF-P28777-F1-model_v2	0.766873
OG2057_REF_Scer_AF-P28789-F1-model_v2	0.606384
OG2677_REF_Scer_AF-P28834-F1-model_v2	0.701842	0.850694	0.985294
OG1230_REF_Scer_AF-P29465-F1-model_v2	0.675546
OG1365_REF_Scer_AF-P29509-F1-model_v2	0.811914	0.932866	0.934169
OG2498_REF_Scer_AF-P29704-F1-model_v2	0.599435
OG1880_REF_Scer_AF-P29952-F1-model_v2	0.64989		1
OG1674_REF_Scer_AF-P30402-F1-model_v2	0.628036	0.865772	0.977492
OG1240_REF_Scer_AF-P30624-F1-model_v2	0.587139		0.888889
OG1170_REF_Scer_AF-P30952-F1-model_v2	0.680425
OG1810_REF_Scer_AF-P31116-F1-model_v2	0.661348	0.811475	0.853535
OG3978_REF_Scer_AF-P31373-F1-model_v2	0.740914	0.97619	1
OG1634_REF_Scer_AF-P31688-F1-model_v2	0.581873
OG2906_REF_Scer_AF-P32178-F1-model_v2	0.645487	0.95641	0.774725
OG2455_REF_Scer_AF-P32190-F1-model_v2	0.600317		0.895753
OG3100_REF_Scer_AF-P32191-F1-model_v2	0.610437		0.798077
OG2552_REF_Scer_AF-P32263-F1-model_v2	0.554162
OG1744_REF_Scer_AF-P32264-F1-model_v2	0.670516		0.872807
OG1537_REF_Scer_AF-P32288-F1-model_v2	0.800083	0.989796
OG1313_REF_Scer_AF-P32327-F1-model_v2	0.790749		0.990323
OG5490_REF_Scer_AF-P32340-F1-model_v2	0.716977	0.769282	0.767956
OG2062_REF_Scer_AF-P32347-F1-model_v2	0.730081		0.995984
OG2353_REF_Scer_AF-P32352-F1-model_v2	0.62284
OG2465_REF_Scer_AF-P32353-F1-model_v2	0.620357
OG1337_REF_Scer_AF-P32356-F1-model_v2	0.682813		0.993994
OG3304_REF_Scer_AF-P32375-F1-model_v2	0.571078		1
OG3774_REF_Scer_AF-P32377-F1-model_v2	0.667632		1
OG2123_REF_Scer_AF-P32378-F1-model_v2	0.629246
OG4605_REF_Scer_AF-P32419-F1-model_v2	0.540916		0.887701
OG4665_REF_Scer_AF-P32449-F1-model_v2	0.727034	0.961992
OG4275_REF_Scer_AF-P32451-F1-model_v2	0.71538		1
OG3413_REF_Scer_AF-P32452-F1-model_v2	0.457584
OG3683_REF_Scer_AF-P32459-F1-model_v2	0.522796
OG1955_REF_Scer_AF-P32461-F1-model_v2	0.519192
OG2098_REF_Scer_AF-P32462-F1-model_v2	0.61856		0.833333
OG1697_REF_Scer_AF-P32469-F1-model_v2	0.763096		0.988506
OG1959_REF_Scer_AF-P32473-F1-model_v2	0.774985		1
OG4061_REF_Scer_AF-P32476-F1-model_v2	0.590198		0.96
OG2186_REF_Scer_AF-P32477-F1-model_v2	0.562457	0.774718
OG1168_REF_Scer_AF-P32528-F1-model_v2	0.413832
OG4016_REF_Scer_AF-P32582-F1-model_v2	0.703841		0.991597
OG3319_REF_Scer_AF-P32626-F1-model_v2	0.527158	0.607362	1
OG1746_REF_Scer_AF-P32642-F1-model_v2	0.598096
OG1521_REF_Scer_AF-P32771-F1-model_v2	0.708808		0.870036
OG1659_REF_Scer_AF-P32775-F1-model_v2	0.708529
OG1081_REF_Scer_AF-P32784-F1-model_v2	0.534219
OG2397_REF_Scer_AF-P32796-F1-model_v2	0.505906		0.657051
OG4555_REF_Scer_AF-P32799-F1-model_v2	0.536322
OG1671_REF_Scer_AF-P32861-F1-model_v2	0.782334		0.972028
OG1556_REF_Scer_AF-P32895-F1-model_v2	0.780882		1
OG1502_REF_Scer_AF-P33300-F1-model_v2	0.631723
OG2356_REF_Scer_AF-P33312-F1-model_v2	0.521993	0.623395	0.71875
OG1112_REF_Scer_AF-P33315-F1-model_v2	0.601878	0.90927	0.971154
OG4581_REF_Scer_AF-P33330-F1-model_v2	0.615362		1
OG1471_REF_Scer_AF-P33333-F1-model_v2	0.51438
OG1302_REF_Scer_AF-P33401-F1-model_v2	0.686994		1
OG2048_REF_Scer_AF-P33412-F1-model_v2	0.480236
OG2112_REF_Scer_AF-P33421-F1-model_v2	0.510521
OG2357_REF_Scer_AF-P33734-F1-model_v2	0.676215	0.927512	1
OG1337_REF_Scer_AF-P35172-F1-model_v2	0.666088		0.99375
OG3114_REF_Scer_AF-P35202-F1-model_v2	0.43212	0.840426
OG3782_REF_Scer_AF-P35497-F1-model_v2	0.609032		0.894231
OG4250_REF_Scer_AF-P35731-F1-model_v2	0.38438	0.666293	0.663522
OG3063_REF_Scer_AF-P36010-F1-model_v2	0.714424		0.99359
OG1276_REF_Scer_AF-P36013-F1-model_v2	0.677435		1
OG2084_REF_Scer_AF-P36024-F1-model_v2	0.676332
OG3008_REF_Scer_AF-P36076-F1-model_v2	0.630016
OG1242_REF_Scer_AF-P36107-F1-model_v2	0.596392
OG4524_REF_Scer_AF-P36143-F1-model_v2	0.380647		0.693046
OG1081_REF_Scer_AF-P36148-F1-model_v2	0.486745
OG1966_REF_Scer_AF-P36150-F1-model_v2	0.530174
OG1302_REF_Scer_AF-P37012-F1-model_v2	0.705195		1
OG2262_REF_Scer_AF-P37254-F1-model_v2	0.512004
OG1030_REF_Scer_AF-P37291-F1-model_v2	0.701546
OG1030_REF_Scer_AF-P37292-F1-model_v2	0.636864
OG1287_REF_Scer_AF-P37298-F1-model_v2	0.469603
OG4552_REF_Scer_AF-P37299-F1-model_v2	0.483461
OG1129_REF_Scer_AF-P37303-F1-model_v2	0.631592
OG1322_REF_Scer_AF-P38009-F1-model_v2	0.821329
OG2588_REF_Scer_AF-P38063-F1-model_v2	0.786341		0.840909
OG1977_REF_Scer_AF-P38066-F1-model_v2	0.720899		0.996914
OG1126_REF_Scer_AF-P38067-F1-model_v2	0.598197
OG2573_REF_Scer_AF-P38075-F1-model_v2	0.647605	0.845501	0.830357
OG1016_REF_Scer_AF-P38113-F1-model_v2	0.663825		0.942646
OG4312_REF_Scer_AF-P38115-F1-model_v2	0.52563	0.770601	0.5346
OG2882_REF_Scer_AF-P38122-F1-model_v2	0.466571
OG1497_REF_Scer_AF-P38143-F1-model_v2	0.698712
OG2369_REF_Scer_AF-P38145-F1-model_v2	0.618034		0.816842
OG3935_REF_Scer_AF-P38169-F1-model_v2	0.531186	0.824419	0.879365
OG3242_REF_Scer_AF-P38179-F1-model_v2	0.455616
OG1695_REF_Scer_AF-P38221-F1-model_v2	0.63876
OG2044_REF_Scer_AF-P38225-F1-model_v2	0.539838		0.903509
OG4021_REF_Scer_AF-P38242-F1-model_v2	0.425424
OG4959_REF_Scer_AF-P38286-F1-model_v2	0.605666		1
OG1502_REF_Scer_AF-P38287-F1-model_v2	0.624078
OG1306_REF_Scer_AF-P38298-F1-model_v2	0.492561
OG3350_REF_Scer_AF-P38332-F1-model_v2	0.476721
OG3313_REF_Scer_AF-P38342-F1-model_v2	0.411345		0.75
OG1565_REF_Scer_AF-P38604-F1-model_v2	0.637795
OG2588_REF_Scer_AF-P38620-F1-model_v2	0.787694		0.840909
OG1779_REF_Scer_AF-P38625-F1-model_v2	0.828145		1
OG1500_REF_Scer_AF-P38627-F1-model_v2	0.730825
OG3115_REF_Scer_AF-P38628-F1-model_v2	0.541317		0.995745
OG3018_REF_Scer_AF-P38635-F1-model_v2	0.429788
OG2968_REF_Scer_AF-P38689-F1-model_v2	0.845347		0.980769
OG1744_REF_Scer_AF-P38690-F1-model_v2	0.599325
OG1354_REF_Scer_AF-P38697-F1-model_v2	0.731849		0.996101
OG1303_REF_Scer_AF-P38703-F1-model_v2	0.622274
OG4583_REF_Scer_AF-P38710-F1-model_v2	0.55242		0.964286
OG1022_REF_Scer_AF-P38715-F1-model_v2	0.591848		0.572843
OG1488_REF_Scer_AF-P38720-F1-model_v2	0.809407	1	0.995816
OG2647_REF_Scer_AF-P38787-F1-model_v2	0.361302		0.569948
OG1857_REF_Scer_AF-P38795-F1-model_v2	0.754953		0.989011
OG1365_REF_Scer_AF-P38816-F1-model_v2	0.772693	0.928893	0.899015
OG3639_REF_Scer_AF-P38840-F1-model_v2	0.443729		0.892045
OG3991_REF_Scer_AF-P38858-F1-model_v2	0.500426
OG1210_REF_Scer_AF-P38891-F1-model_v2	0.713182
OG3074_REF_Scer_AF-P38913-F1-model_v2	0.468732	0.800377	0.78481
OG4624_REF_Scer_AF-P38954-F1-model_v2	0.517422
OG1774_REF_Scer_AF-P38972-F1-model_v2	0.6957		0.969298
OG4185_REF_Scer_AF-P38986-F1-model_v2	0.595823		1
OG1615_REF_Scer_AF-P38992-F1-model_v2	0.590735
OG1451_REF_Scer_AF-P38998-F1-model_v2	0.726309	0.963466	0.995146
OG1935_REF_Scer_AF-P38999-F1-model_v2	0.72928		0.940541
OG1240_REF_Scer_AF-P39002-F1-model_v2	0.568539		0.751969
OG2394_REF_Scer_AF-P39006-F1-model_v2	0.641584
OG1087_REF_Scer_AF-P39518-F1-model_v2	0.460435		0.850299
OG1445_REF_Scer_AF-P39522-F1-model_v2	0.756085		1
OG2215_REF_Scer_AF-P39525-F1-model_v2	0.525507
OG1039_REF_Scer_AF-P39533-F1-model_v2	0.662471		0.894309
OG3767_REF_Scer_AF-P39683-F1-model_v2	0.603914		1
OG2147_REF_Scer_AF-P39692-F1-model_v2	0.46155		0.829876
OG1892_REF_Scer_AF-P39708-F1-model_v2	0.728364		0.845466
OG1694_REF_Scer_AF-P39713-F1-model_v2	0.509015		0.732143
OG1694_REF_Scer_AF-P39714-F1-model_v2	0.509253		0.868293
OG3429_REF_Scer_AF-P39726-F1-model_v2	0.523732
OG4110_REF_Scer_AF-P39988-F1-model_v2	0.522062		0.73385
OG1273_REF_Scer_AF-P40012-F1-model_v2	0.41281		0.734694
OG4391_REF_Scer_AF-P40017-F1-model_v2	0.50452		0.475
OG1021_REF_Scer_AF-P40047-F1-model_v2	0.634979		0.852632
OG1433_REF_Scer_AF-P40054-F1-model_v2	0.780311		0.977679
OG3416_REF_Scer_AF-P40099-F1-model_v2	0.396225		0.743284
OG3909_REF_Scer_AF-P40319-F1-model_v2	0.66981
OG3000_REF_Scer_AF-P40350-F1-model_v2	0.58554
OG2738_REF_Scer_AF-P40351-F1-model_v2	0.609338
OG3241_REF_Scer_AF-P40363-F1-model_v2	0.573971	0.246575	0.0869565
OG1254_REF_Scer_AF-P40395-F1-model_v2	0.354468
OG1004_REF_Scer_AF-P40459-F1-model_v2	0.549115	0.845036
OG2808_REF_Scer_AF-P40471-F1-model_v2	0.544221		0.98125
OG1854_REF_Scer_AF-P40487-F1-model_v2	0.732067		1
OG2746_REF_Scer_AF-P40495-F1-model_v2	0.746087		0.962353
OG1491_REF_Scer_AF-P40506-F1-model_v2	0.621112
OG1433_REF_Scer_AF-P40510-F1-model_v2	0.773788		0.977679
OG1933_REF_Scer_AF-P40545-F1-model_v2	0.640099	0.953421
OG1497_REF_Scer_AF-P40581-F1-model_v2	0.729203
OG3630_REF_Scer_AF-P40582-F1-model_v2	0.478254
OG3624_REF_Scer_AF-P40857-F1-model_v2	0.495714
OG1683_REF_Scer_AF-P40970-F1-model_v2	0.646248
OG1897_REF_Scer_AF-P41338-F1-model_v2	0.703604		0.813665
OG2684_REF_Scer_AF-P41735-F1-model_v2	0.657728		0.993103
OG3581_REF_Scer_AF-P41835-F1-model_v2	0.508013
OG1180_REF_Scer_AF-P41903-F1-model_v2	0.391174	0.405
OG1137_REF_Scer_AF-P41911-F1-model_v2	0.660104		0.969444
OG1684_REF_Scer_AF-P41921-F1-model_v2	0.700355	0.750394	0.848101
OG1056_REF_Scer_AF-P41939-F1-model_v2	0.750871	0.997581	0.994824
OG1446_REF_Scer_AF-P41940-F1-model_v2	0.831715
OG1193_REF_Scer_AF-P42222-F1-model_v2	0.686224	0.867284	1
OG3151_REF_Scer_AF-P42826-F1-model_v2	0.526953		0.814815
OG5096_REF_Scer_AF-P42883-F1-model_v2	0.804829		1
OG3443_REF_Scer_AF-P42941-F1-model_v2	0.530005		1
OG2852_REF_Scer_AF-P43123-F1-model_v2	0.589931		0.983264
OG5096_REF_Scer_AF-P43534-F1-model_v2	0.80603		1
OG3336_REF_Scer_AF-P43567-F1-model_v2	0.504999	0.96696	1
OG2845_REF_Scer_AF-P43577-F1-model_v2	0.509339	0.723944	0.789346
OG1822_REF_Scer_AF-P43616-F1-model_v2	0.654148	1	1
OG3509_REF_Scer_AF-P43619-F1-model_v2	0.693667	0.993878	1
OG5327_REF_Scer_AF-P43635-F1-model_v2	0.607924
OG2999_REF_Scer_AF-P43636-F1-model_v2	0.540045
OG2246_REF_Scer_AF-P46151-F1-model_v2	0.610371		0.960938
OG1021_REF_Scer_AF-P46367-F1-model_v2	0.642925		0.852632
OG2161_REF_Scer_AF-P46969-F1-model_v2	0.696352		0.988636
OG4524_REF_Scer_AF-P47011-F1-model_v2	0.426063		0.688742
OG1640_REF_Scer_AF-P47013-F1-model_v2	0.465652
OG1759_REF_Scer_AF-P47039-F1-model_v2	0.635679
OG1275_REF_Scer_AF-P47052-F1-model_v2	0.814962		0.992063
OG3030_REF_Scer_AF-P47095-F1-model_v2	0.587728		1
OG4102_REF_Scer_AF-P47096-F1-model_v2	0.672929	0.850962	1
OG3677_REF_Scer_AF-P47125-F1-model_v2	0.517711		0.952381
OG2384_REF_Scer_AF-P47143-F1-model_v2	0.621557
OG1390_REF_Scer_AF-P47164-F1-model_v2	0.556859
OG4317_REF_Scer_AF-P47165-F1-model_v2	0.688212
OG1597_REF_Scer_AF-P47169-F1-model_v2	0.548141		0.9375
OG1210_REF_Scer_AF-P47176-F1-model_v2	0.704478
OG5096_REF_Scer_AF-P47183-F1-model_v2	0.804126		1
OG1103_REF_Scer_AF-P47771-F1-model_v2	0.548045
OG1240_REF_Scer_AF-P47912-F1-model_v2	0.583937		0.910931
OG4171_REF_Scer_AF-P48015-F1-model_v2	0.586553		0.968254
OG3499_REF_Scer_AF-P48016-F1-model_v2	0.532471		1
OG1096_REF_Scer_AF-P48570-F1-model_v2	0.886293		1
OG3069_REF_Scer_AF-P49017-F1-model_v2	0.702776		0.759615
OG2227_REF_Scer_AF-P49095-F1-model_v2	0.663599
OG1111_REF_Scer_AF-P49367-F1-model_v2	0.719425		1
OG2282_REF_Scer_AF-P49435-F1-model_v2	0.684041		1
OG1022_REF_Scer_AF-P49954-F1-model_v2	0.620501
OG2603_REF_Scer_AF-P50076-F1-model_v2	0.487959
OG1354_REF_Scer_AF-P50094-F1-model_v2	0.758377		0.996101
OG1354_REF_Scer_AF-P50095-F1-model_v2	0.757274		0.996101
OG2868_REF_Scer_AF-P50107-F1-model_v2	0.582132		0.904762
OG1630_REF_Scer_AF-P50264-F1-model_v2	0.447118	0.677651
OG4010_REF_Scer_AF-P50861-F1-model_v2	0.685483	0.937824	0.846591
OG1060_REF_Scer_AF-P50873-F1-model_v2	0.531148	0.583333	0.888889
OG2774_REF_Scer_AF-P51601-F1-model_v2	0.788307		1
OG1299_REF_Scer_AF-P52489-F1-model_v2	0.656619	0.819196	1
OG1264_REF_Scer_AF-P52892-F1-model_v2	0.593479
OG1264_REF_Scer_AF-P52893-F1-model_v2	0.634941
OG1055_REF_Scer_AF-P52910-F1-model_v2	0.668424	0.946695	0.883382
OG2228_REF_Scer_AF-P53037-F1-model_v2	0.560504		0.9375
OG1121_REF_Scer_AF-P53045-F1-model_v2	0.712152
OG1377_REF_Scer_AF-P53090-F1-model_v2	0.569067	0.794743
OG3557_REF_Scer_AF-P53101-F1-model_v2	0.566044
OG2495_REF_Scer_AF-P53128-F1-model_v2	0.614195		0.860947
OG1004_REF_Scer_AF-P53131-F1-model_v2	0.568291	0.821292	0.986726
OG3458_REF_Scer_AF-P53164-F1-model_v2	0.4446		0.994595
OG2913_REF_Scer_AF-P53178-F1-model_v2	0.402205
OG3488_REF_Scer_AF-P53184-F1-model_v2	0.438007	0.804878	1
OG2116_REF_Scer_AF-P53199-F1-model_v2	0.686683		0.886889
OG1473_REF_Scer_AF-P53204-F1-model_v2	0.794164		0.911602
OG1667_REF_Scer_AF-P53228-F1-model_v2	0.65888	0.704844
OG2409_REF_Scer_AF-P53312-F1-model_v2	0.648683		1
OG3991_REF_Scer_AF-P53315-F1-model_v2	0.441882
OG2783_REF_Scer_AF-P53318-F1-model_v2	0.540633
OG1488_REF_Scer_AF-P53319-F1-model_v2	0.788211	1	0.945607
OG3025_REF_Scer_AF-P53332-F1-model_v2	0.428277
OG1696_REF_Scer_AF-P53598-F1-model_v2	0.715525		0.964286
OG1414_REF_Scer_AF-P53685-F1-model_v2	0.61353	0.88283	0.903935
OG2646_REF_Scer_AF-P53730-F1-model_v2	0.455719
OG2380_REF_Scer_AF-P53848-F1-model_v2	0.444191	0.88935
OG3638_REF_Scer_AF-P53868-F1-model_v2	0.476802
OG4226_REF_Scer_AF-P53909-F1-model_v2	0.610652		1
OG2924_REF_Scer_AF-P53915-F1-model_v2	0.458103		0.817978
OG3104_REF_Scer_AF-P53954-F1-model_v2	0.488195
OG1056_REF_Scer_AF-P53982-F1-model_v2	0.714515	0.997633	0.994824
OG1322_REF_Scer_AF-P54113-F1-model_v2	0.809695
OG1103_REF_Scer_AF-P54114-F1-model_v2	0.531521
OG1021_REF_Scer_AF-P54115-F1-model_v2	0.558251		0.631579
OG1596_REF_Scer_AF-P54781-F1-model_v2	0.733847		1
OG2506_REF_Scer_AF-P54783-F1-model_v2	0.590089
OG1904_REF_Scer_AF-P54839-F1-model_v2	0.709617
OG2752_REF_Scer_AF-P54885-F1-model_v2	0.654151
OG2086_REF_Scer_AF-P80210-F1-model_v2	0.783362		0.990148
OG2637_REF_Scer_AF-P80235-F1-model_v2	0.57929		0.621538
OG1137_REF_Scer_AF-Q00055-F1-model_v2	0.668833		0.969359
OG1275_REF_Scer_AF-Q00711-F1-model_v2	0.829251		0.992063
OG1753_REF_Scer_AF-Q00764-F1-model_v2	0.767133		0.957447
OG1254_REF_Scer_AF-Q01519-F1-model_v2	0.738687
OG1055_REF_Scer_AF-Q01574-F1-model_v2	0.608502	0.97076	0.915452
OG3525_REF_Scer_AF-Q01802-F1-model_v2	0.509232		1
OG2074_REF_Scer_AF-Q02046-F1-model_v2	0.69321	0.784	0.785714
OG2837_REF_Scer_AF-Q02196-F1-model_v2	0.768788		0.994286
OG3048_REF_Scer_AF-Q02784-F1-model_v2	0.751075
OG1306_REF_Scer_AF-Q02896-F1-model_v2	0.498543
OG3394_REF_Scer_AF-Q03266-F1-model_v2	0.407306	0.772031
OG1758_REF_Scer_AF-Q03529-F1-model_v2	0.646734
OG5735_REF_Scer_AF-Q03579-F1-model_v2	0.576547
OG3714_REF_Scer_AF-Q03677-F1-model_v2	0.536802
OG4645_REF_Scer_AF-Q03778-F1-model_v2	0.47529		1
OG1746_REF_Scer_AF-Q03835-F1-model_v2	0.605805
OG2578_REF_Scer_AF-Q03941-F1-model_v2	0.515488		0.896104
OG4463_REF_Scer_AF-Q04066-F1-model_v2	0.373544	0.161677
OG4398_REF_Scer_AF-Q04178-F1-model_v2	0.73484	0.854406	0.891791
OG3917_REF_Scer_AF-Q04179-F1-model_v2	0.466407
OG2283_REF_Scer_AF-Q04212-F1-model_v2	0.510779		0.538926
OG1329_REF_Scer_AF-Q04409-F1-model_v2	0.602678		0.941176
OG2190_REF_Scer_AF-Q04430-F1-model_v2	0.62832
OG2112_REF_Scer_AF-Q04487-F1-model_v2	0.470424
OG1390_REF_Scer_AF-Q04533-F1-model_v2	0.513942
OG3112_REF_Scer_AF-Q05521-F1-model_v2	0.510524
OG4583_REF_Scer_AF-Q05533-F1-model_v2	0.55852		0.964286
OG2557_REF_Scer_AF-Q05567-F1-model_v2	0.59934
OG2741_REF_Scer_AF-Q05584-F1-model_v2	0.562343		0.885522
OG3207_REF_Scer_AF-Q05788-F1-model_v2	0.584526		0.975
OG1807_REF_Scer_AF-Q05871-F1-model_v2	0.441153	0.549738	0.632
OG4043_REF_Scer_AF-Q05902-F1-model_v2	0.502068		0.97479
OG2148_REF_Scer_AF-Q05911-F1-model_v2	0.82889		1
OG3740_REF_Scer_AF-Q05979-F1-model_v2	0.58848		0.927536
OG1318_REF_Scer_AF-Q06147-F1-model_v2	0.533361		0.997175
OG1473_REF_Scer_AF-Q06178-F1-model_v2	0.819992		0.982036
OG1287_REF_Scer_AF-Q06236-F1-model_v2	0.482795
OG3095_REF_Scer_AF-Q06489-F1-model_v2	0.58662
OG3811_REF_Scer_AF-Q06490-F1-model_v2	0.45229
OG4396_REF_Scer_AF-Q06549-F1-model_v2	0.467728	0.982456	0.978947
OG2348_REF_Scer_AF-Q06625-F1-model_v2	0.629813
OG1498_REF_Scer_AF-Q06702-F1-model_v2	0.55325		0.977444
OG1498_REF_Scer_AF-Q06703-F1-model_v2	0.581185		0.977444
OG1060_REF_Scer_AF-Q07471-F1-model_v2	0.517281	0.611434
OG3681_REF_Scer_AF-Q07560-F1-model_v2	0.488641
OG1380_REF_Scer_AF-Q07729-F1-model_v2	0.524554		0.755556
OG5096_REF_Scer_AF-Q07748-F1-model_v2	0.80635		1
OG3782_REF_Scer_AF-Q07786-F1-model_v2	0.608497		0.894231
OG2308_REF_Scer_AF-Q07938-F1-model_v2	0.621414		0.982659
OG3782_REF_Scer_AF-Q07993-F1-model_v2	0.520113		0.880208
OG2031_REF_Scer_AF-Q08220-F1-model_v2	0.510072	0.930476	0.936255
OG3811_REF_Scer_AF-Q08224-F1-model_v2	0.467989		0.961538
OG2084_REF_Scer_AF-Q08438-F1-model_v2	0.658642
OG1807_REF_Scer_AF-Q08558-F1-model_v2	0.408603	0.509496	0.464
OG2126_REF_Scer_AF-Q08645-F1-model_v2	0.583237		1
OG1458_REF_Scer_AF-Q08911-F1-model_v2	0.683422		0.886214
OG3811_REF_Scer_AF-Q08975-F1-model_v2	0.479975		0.961538
OG2901_REF_Scer_AF-Q12001-F1-model_v2	0.577757
OG3679_REF_Scer_AF-Q12051-F1-model_v2	0.472401	0.768374	0.987903
OG1394_REF_Scer_AF-Q12069-F1-model_v2	0.607351
OG2508_REF_Scer_AF-Q12074-F1-model_v2	0.782981		0.996
OG1096_REF_Scer_AF-Q12122-F1-model_v2	0.891796		1
OG1115_REF_Scer_AF-Q12166-F1-model_v2	0.704928		1
OG4004_REF_Scer_AF-Q12178-F1-model_v2	0.646765	0.789946	1
OG1764_REF_Scer_AF-Q12189-F1-model_v2	0.644215
OG1390_REF_Scer_AF-Q12198-F1-model_v2	0.460017
OG1318_REF_Scer_AF-Q12246-F1-model_v2	0.526523		0.997167
OG2007_REF_Scer_AF-Q12265-F1-model_v2	0.704082		0.94
OG2741_REF_Scer_AF-Q12320-F1-model_v2	0.548677		1
OG1394_REF_Scer_AF-Q12362-F1-model_v2	0.616624
OG3551_REF_Scer_AF-Q12452-F1-model_v2	0.562552		0.877193
OG3801_REF_Scer_AF-Q12455-F1-model_v2	0.580276		0.989474
OG4008_REF_Scer_AF-Q12676-F1-model_v2	0.482659		1
OG1589_REF_Scer_AF-Q12680-F1-model_v2	0.725745		0.844512
OG2765_REF_Scer_AF-Q3E840-F1-model_v2	0.659594	0.958333
OG2562_REF_Scer_AF-Q99190-F1-model_v2	0.494506
OG2061_REF_Scer_AF-Q99258-F1-model_v2	0.637089		0.959184
OG3531_REF_Scer_AF-Q99312-F1-model_v2	0.565187		0.887574

## Sheet: A right
x	Mapped	Binding site (CSb)	Binding site (UPb)	BS (CSb) and not BS (UPb)
0.025	0	0.149254	0	0.149254
0.075	0	0	0.0630915	0
0.125	0	0.149254	0	0.149254
0.175	0	0.149254	0	0.149254
0.225	0.0378072	0.149254	0.0630915	0
0.275	0	0	0	0
0.325	0	0	0	0
0.375	0.302457	0	0	0
0.425	0.756144	0.149254	0	0.149254
0.475	1.70132	0.149254	0.252366	0.149254
0.525	2.79773	0.597015	0.126183	0.895522
0.575	2.30624	0.149254	0.126183	0.447761
0.625	3.36484	0.447761	0.189274	0.149254
0.675	2.87335	0.298507	0.44164	0.597015
0.725	2.91115	1.04478	0.504732	2.23881
0.775	2.00378	2.68657	0.757098	2.68657
0.825	0.831758	2.53731	1.13565	3.43284
0.875	0.113422	4.32836	2.27129	2.23881
0.925	0	3.28358	2.39748	2.83582
0.975	0	3.73134	11.6719	3.73134

## Sheet: A right raw data
	Mapped	Binding site (CSb)	Binding site (UPb)	BS (CSb) and not BS (UPb)
OG4352_REF_Scer_AF-P00127-F1-model_v2	0.487109	0.111111		0.111111
OG3208_REF_Scer_AF-P00128-F1-model_v2	0.600053	0.474359		0.474359
OG1016_REF_Scer_AF-P00330-F1-model_v2	0.748469		0.955414
OG1016_REF_Scer_AF-P00331-F1-model_v2	0.748866		0.951241
OG1145_REF_Scer_AF-P00358-F1-model_v2	0.78802	0.930789	0.97619	0.921725
OG1145_REF_Scer_AF-P00359-F1-model_v2	0.793993	0.923313	0.97619	0.913174
OG1145_REF_Scer_AF-P00360-F1-model_v2	0.776403	0.930789	0.97619	0.921725
OG4316_REF_Scer_AF-P00424-F1-model_v2	0.534953
OG4316_REF_Scer_AF-P00425-F1-model_v2	0.552747
OG2714_REF_Scer_AF-P00427-F1-model_v2	0.790822
OG1979_REF_Scer_AF-P00445-F1-model_v2	0.717187	0.905093	0.921811	0.883598
OG3185_REF_Scer_AF-P00447-F1-model_v2	0.675036	0.914141	1	0.845455
OG3837_REF_Scer_AF-P00498-F1-model_v2	0.695484
OG1299_REF_Scer_AF-P00549-F1-model_v2	0.758158	0.860518	0.96087	0.793103
OG1424_REF_Scer_AF-P00560-F1-model_v2	0.772236	0.892927	1	0.870546
OG2654_REF_Scer_AF-P00572-F1-model_v2	0.533459	0.855728	0.906832	0.8471
OG5441_REF_Scer_AF-P00724-F1-model_v2	0.526139		0.929688
OG2936_REF_Scer_AF-P00812-F1-model_v2	0.60505		0.982249
OG2113_REF_Scer_AF-P00815-F1-model_v2	0.664788
OG1416_REF_Scer_AF-P00890-F1-model_v2	0.813692
OG2028_REF_Scer_AF-P00899-F1-model_v2	0.716369		0.996503
OG3874_REF_Scer_AF-P00912-F1-model_v2	0.523857
OG1193_REF_Scer_AF-P00924-F1-model_v2	0.785798	0.866228	1	0.823529
OG1193_REF_Scer_AF-P00925-F1-model_v2	0.780491	0.873699	1	0.863158
OG1788_REF_Scer_AF-P00927-F1-model_v2	0.711247
OG1724_REF_Scer_AF-P00931-F1-model_v2	0.764288
OG3108_REF_Scer_AF-P00937-F1-model_v2	0.627299
OG2197_REF_Scer_AF-P00942-F1-model_v2	0.718194	0.753448	1	0.742806
OG2794_REF_Scer_AF-P00950-F1-model_v2	0.773329	0.990775	0.971795	0.988281
OG3702_REF_Scer_AF-P03962-F1-model_v2	0.728239	0.95768	0.980519	0.941558
OG1032_REF_Scer_AF-P03965-F1-model_v2	0.74802		0.840298
OG3505_REF_Scer_AF-P04037-F1-model_v2	0.660736	0.867133		0.867133
OG4751_REF_Scer_AF-P04039-F1-model_v2	0.57485
OG1819_REF_Scer_AF-P04046-F1-model_v2	0.733471		1
OG3043_REF_Scer_AF-P04161-F1-model_v2	0.607512		0.865
OG2930_REF_Scer_AF-P04173-F1-model_v2	0.796151		0.906498
OG4231_REF_Scer_AF-P04385-F1-model_v2	0.579764	0.866978	0.843602	0.874613
OG3994_REF_Scer_AF-P04397-F1-model_v2	0.614917	0.871127		0.871127
OG1208_REF_Scer_AF-P04806-F1-model_v2	0.659072	0.961631	0.874355	0.946043
OG1208_REF_Scer_AF-P04807-F1-model_v2	0.673189	0.945107	0.875648	0.928339
OG1617_REF_Scer_AF-P05150-F1-model_v2	0.650927		1
OG1767_REF_Scer_AF-P05373-F1-model_v2	0.748962	0.956345	0.994652	0.947368
OG3877_REF_Scer_AF-P05374-F1-model_v2	0.446828
OG2645_REF_Scer_AF-P05375-F1-model_v2	0.573514		0.487179
OG1813_REF_Scer_AF-P05694-F1-model_v2	0.756699		0.997354
OG1944_REF_Scer_AF-P06106-F1-model_v2	0.744286
OG5404_REF_Scer_AF-P06115-F1-model_v2	0.624438		1
OG1569_REF_Scer_AF-P06168-F1-model_v2	0.871913		0.957861
OG1060_REF_Scer_AF-P06169-F1-model_v2	0.67357	0.843529	0.916667	0.81672
OG3856_REF_Scer_AF-P06174-F1-model_v2	0.459675
OG3196_REF_Scer_AF-P06197-F1-model_v2	0.542008		0.952381
OG1115_REF_Scer_AF-P06208-F1-model_v2	0.719437		1
OG2655_REF_Scer_AF-P06633-F1-model_v2	0.768682		0.936728
OG1414_REF_Scer_AF-P06700-F1-model_v2	0.608546	0.874715	0.904157	0.820679
OG2841_REF_Scer_AF-P06738-F1-model_v2	0.723009	1		1
OG2129_REF_Scer_AF-P06785-F1-model_v2	0.761001		0.985507
OG2248_REF_Scer_AF-P07143-F1-model_v2	0.820567	0.859323	1	0.848895
OG1463_REF_Scer_AF-P07149-F1-model_v2	0.620155	0.930801		0.930801
OG2740_REF_Scer_AF-P07170-F1-model_v2	0.781307	0.948602	0.986637	0.929062
OG2238_REF_Scer_AF-P07172-F1-model_v2	0.570601
OG1825_REF_Scer_AF-P07244-F1-model_v2	0.589589
OG1052_REF_Scer_AF-P07245-F1-model_v2	0.664825
OG1016_REF_Scer_AF-P07246-F1-model_v2	0.747567		0.949824
OG4118_REF_Scer_AF-P07255-F1-model_v2	0.530788
OG4150_REF_Scer_AF-P07256-F1-model_v2	0.518819	0.735294		0.735294
OG2006_REF_Scer_AF-P07257-F1-model_v2	0.489216
OG2721_REF_Scer_AF-P07258-F1-model_v2	0.707601
OG1032_REF_Scer_AF-P07259-F1-model_v2	0.610044
OG1892_REF_Scer_AF-P07262-F1-model_v2	0.738943		0.871009
OG1422_REF_Scer_AF-P07264-F1-model_v2	0.781466		1
OG1595_REF_Scer_AF-P07275-F1-model_v2	0.662288		0.472
OG2678_REF_Scer_AF-P07277-F1-model_v2	0.500982		0.996296
OG2347_REF_Scer_AF-P07283-F1-model_v2	0.769196		0.926282
OG3065_REF_Scer_AF-P07285-F1-model_v2	0.546272
OG2265_REF_Scer_AF-P07286-F1-model_v2	0.629179		0.9525
OG1388_REF_Scer_AF-P07342-F1-model_v2	0.74628	0.888481	0.759671	0.907149
OG1714_REF_Scer_AF-P07702-F1-model_v2	0.624319
OG4379_REF_Scer_AF-P07807-F1-model_v2	0.478956		0.73617
OG1685_REF_Scer_AF-P07991-F1-model_v2	0.689065
OG1012_REF_Scer_AF-P08004-F1-model_v2	0.522475
OG1564_REF_Scer_AF-P08019-F1-model_v2	0.429767		1
OG3575_REF_Scer_AF-P08067-F1-model_v2	0.780641	0.884858	1	0.865314
OG1218_REF_Scer_AF-P08417-F1-model_v2	0.741974		1
OG4707_REF_Scer_AF-P08431-F1-model_v2	0.645691		0.958333
OG3445_REF_Scer_AF-P08432-F1-model_v2	0.598228		0.97619
OG2956_REF_Scer_AF-P08456-F1-model_v2	0.665126
OG3006_REF_Scer_AF-P08465-F1-model_v2	0.670221
OG2156_REF_Scer_AF-P08524-F1-model_v2	0.711497		1
OG4360_REF_Scer_AF-P08525-F1-model_v2	0.616483	0.810127		0.810127
OG2365_REF_Scer_AF-P08536-F1-model_v2	0.701874	0.764086	0.96	0.748726
OG1621_REF_Scer_AF-P08566-F1-model_v2	0.639883
OG1416_REF_Scer_AF-P08679-F1-model_v2	0.737667
OG1815_REF_Scer_AF-P09201-F1-model_v2	0.703115		0.767554
OG2629_REF_Scer_AF-P09368-F1-model_v2	0.527842
OG1052_REF_Scer_AF-P09440-F1-model_v2	0.663482
OG1629_REF_Scer_AF-P09624-F1-model_v2	0.736258	0.877798	0.950617	0.827556
OG1487_REF_Scer_AF-P09938-F1-model_v2	0.782803	1	1	1
OG1899_REF_Scer_AF-P09950-F1-model_v2	0.709513		0.995556
OG1357_REF_Scer_AF-P0CF18-F1-model_v2	0.604139
OG1193_REF_Scer_AF-P0CX10-F1-model_v2	0.686709	0.829803	1	0.77553
OG1193_REF_Scer_AF-P0CX11-F1-model_v2	0.686942	0.867284	1	0.821762
OG4185_REF_Scer_AF-P0CX77-F1-model_v2	0.622035		1
OG4185_REF_Scer_AF-P0CX78-F1-model_v2	0.623818		1
OG4185_REF_Scer_AF-P0CX79-F1-model_v2	0.621876		1
OG4185_REF_Scer_AF-P0CZ17-F1-model_v2	0.624778		1
OG4346_REF_Scer_AF-P10174-F1-model_v2	0.555262
OG1355_REF_Scer_AF-P10614-F1-model_v2	0.689592		0.988506
OG1516_REF_Scer_AF-P10659-F1-model_v2	0.819615		0.995062
OG1665_REF_Scer_AF-P10869-F1-model_v2	0.68191
OG1881_REF_Scer_AF-P10963-F1-model_v2	0.754558		1
OG1313_REF_Scer_AF-P11154-F1-model_v2	0.787702		0.973154
OG2537_REF_Scer_AF-P11353-F1-model_v2	0.705511	0.728889	0.915	0.728889
OG1333_REF_Scer_AF-P11412-F1-model_v2	0.667376		0.986056
OG3214_REF_Scer_AF-P11986-F1-model_v2	0.698937	0.94177	0.919485	0.941094
OG1360_REF_Scer_AF-P12683-F1-model_v2	0.584842		0.910864
OG1360_REF_Scer_AF-P12684-F1-model_v2	0.525223		0.85461
OG2071_REF_Scer_AF-P12695-F1-model_v2	0.663773
OG2038_REF_Scer_AF-P12709-F1-model_v2	0.814224		1
OG4231_REF_Scer_AF-P13045-F1-model_v2	0.551238	0.76129		0.76129
OG2214_REF_Scer_AF-P13259-F1-model_v2	0.756402		0.93
OG1674_REF_Scer_AF-P13298-F1-model_v2	0.688735	0.920415	0.977387	0.820388
OG1883_REF_Scer_AF-P13663-F1-model_v2	0.757327		0.996364
OG1122_REF_Scer_AF-P13711-F1-model_v2	0.523352
OG3902_REF_Scer_AF-P14020-F1-model_v2	0.592979		0.962264
OG1012_REF_Scer_AF-P14180-F1-model_v2	0.536062
OG1432_REF_Scer_AF-P14540-F1-model_v2	0.755142		0.974719
OG1357_REF_Scer_AF-P14742-F1-model_v2	0.766471
OG2032_REF_Scer_AF-P14843-F1-model_v2	0.735854
OG1667_REF_Scer_AF-P15019-F1-model_v2	0.727305	0.739704		0.739704
OG1310_REF_Scer_AF-P15202-F1-model_v2	0.651071	0.826923	1	0.821678
OG1622_REF_Scer_AF-P15274-F1-model_v2	0.719986		0.98125
OG1975_REF_Scer_AF-P15454-F1-model_v2	0.705839	0.885	0.955102	0.824
OG3676_REF_Scer_AF-P15496-F1-model_v2	0.64323		1
OG2290_REF_Scer_AF-P15700-F1-model_v2	0.660503	0.877949	0.8425	0.902609
OG3001_REF_Scer_AF-P15807-F1-model_v2	0.393074	0.512456		0.512456
OG1004_REF_Scer_AF-P15938-F1-model_v2	0.493276	0.784288	0.974441	0.745246
OG1603_REF_Scer_AF-P16120-F1-model_v2	0.699328	0.990385		0.990385
OG2807_REF_Scer_AF-P16387-F1-model_v2	0.783615
OG1060_REF_Scer_AF-P16467-F1-model_v2	0.656848	0.884873	0.892128	0.881315
OG2960_REF_Scer_AF-P16622-F1-model_v2	0.674875	1		1
OG1673_REF_Scer_AF-P16661-F1-model_v2	0.518042
OG1054_REF_Scer_AF-P16861-F1-model_v2	0.637665	0.917889	0.90674	0.993182
OG1054_REF_Scer_AF-P16862-F1-model_v2	0.646904	0.94279	0.935065	0.993182
OG3120_REF_Scer_AF-P17423-F1-model_v2	0.737436		0.9875
OG1835_REF_Scer_AF-P17505-F1-model_v2	0.725024	0.790123	0.949602	0.755556
OG1157_REF_Scer_AF-P17649-F1-model_v2	0.6469		1
OG1567_REF_Scer_AF-P17695-F1-model_v2	0.55442	0.864516	0.90404	0.797297
OG1329_REF_Scer_AF-P17709-F1-model_v2	0.615073		0.941176
OG1468_REF_Scer_AF-P17898-F1-model_v2	0.522262
OG2871_REF_Scer_AF-P18408-F1-model_v2	0.642127	0.904048		0.904048
OG3612_REF_Scer_AF-P18562-F1-model_v2	0.749468		0.897275
OG3062_REF_Scer_AF-P18900-F1-model_v2	0.676101		0.985294
OG1316_REF_Scer_AF-P19097-F1-model_v2	0.675985	0.548196	0.207792	0.564895
OG1924_REF_Scer_AF-P19262-F1-model_v2	0.769331
OG1516_REF_Scer_AF-P19358-F1-model_v2	0.818646		0.995062
OG1039_REF_Scer_AF-P19414-F1-model_v2	0.702999		0.916497
OG2218_REF_Scer_AF-P20049-F1-model_v2	0.669619		0.696133
OG2056_REF_Scer_AF-P20051-F1-model_v2	0.632391		1
OG1004_REF_Scer_AF-P20095-F1-model_v2	0.498909	0.789962	0.986745	0.735402
OG2182_REF_Scer_AF-P20485-F1-model_v2	0.494589
OG1585_REF_Scer_AF-P20967-F1-model_v2	0.755318
OG1470_REF_Scer_AF-P21147-F1-model_v2	0.640349		0.996269
OG2912_REF_Scer_AF-P21182-F1-model_v2	0.531809
OG2053_REF_Scer_AF-P21264-F1-model_v2	0.651585		0.715804
OG1070_REF_Scer_AF-P21524-F1-model_v2	0.740618	0.896114	0.893817	0.881116
OG1070_REF_Scer_AF-P21672-F1-model_v2	0.719865	0.880379	0.895582	0.861727
OG2704_REF_Scer_AF-P21801-F1-model_v2	0.812978		1
OG1170_REF_Scer_AF-P21826-F1-model_v2	0.665112
OG1056_REF_Scer_AF-P21954-F1-model_v2	0.754088	0.998989	0.994824	1
OG1468_REF_Scer_AF-P22140-F1-model_v2	0.522301
OG1631_REF_Scer_AF-P22217-F1-model_v2	0.617062	0.756923		0.756923
OG4744_REF_Scer_AF-P22289-F1-model_v2	0.57499	0.703863		0.703863
OG1631_REF_Scer_AF-P22803-F1-model_v2	0.602122	0.763077		0.763077
OG1112_REF_Scer_AF-P23254-F1-model_v2	0.638663	0.903353	0.971154	0.856187
OG1266_REF_Scer_AF-P23337-F1-model_v2	0.748817	0.797559	0.677419	0.798911
OG1640_REF_Scer_AF-P23501-F1-model_v2	0.456115
OG1650_REF_Scer_AF-P23542-F1-model_v2	0.614939	0.939568	1	0.93
OG1004_REF_Scer_AF-P24384-F1-model_v2	0.527397	0.80971	0.986745	0.768396
OG2567_REF_Scer_AF-P24521-F1-model_v2	0.476887		0.954733
OG2382_REF_Scer_AF-P25045-F1-model_v2	0.487407
OG1730_REF_Scer_AF-P25087-F1-model_v2	0.685642
OG3221_REF_Scer_AF-P25335-F1-model_v2	0.617774
OG1434_REF_Scer_AF-P25340-F1-model_v2	0.673426		0.844262
OG3021_REF_Scer_AF-P25358-F1-model_v2	0.678508
OG4758_REF_Scer_AF-P25372-F1-model_v2	0.477232
OG1567_REF_Scer_AF-P25373-F1-model_v2	0.540205	0.833333	0.9163	0.719697
OG1785_REF_Scer_AF-P25578-F1-model_v2	0.550508		0.73913
OG2577_REF_Scer_AF-P25605-F1-model_v2	0.719832
OG1603_REF_Scer_AF-P25632-F1-model_v2	0.245098	0		0
OG1060_REF_Scer_AF-P26263-F1-model_v2	0.653601	0.896808	0.923077	0.887507
OG5118_REF_Scer_AF-P26364-F1-model_v2	0.600282		0.916667
OG1266_REF_Scer_AF-P27472-F1-model_v2	0.745137	0.841553	0.677419	0.841553
OG2183_REF_Scer_AF-P27515-F1-model_v2	0.580577		0.85
OG2453_REF_Scer_AF-P27616-F1-model_v2	0.697104	0.8355		0.8355
OG2903_REF_Scer_AF-P27680-F1-model_v2	0.527958
OG1364_REF_Scer_AF-P27796-F1-model_v2	0.650851	0.705491		0.705491
OG2099_REF_Scer_AF-P28240-F1-model_v2	0.675582		0.980695
OG1786_REF_Scer_AF-P28241-F1-model_v2	0.73216	0.859259	1	0.824074
OG1500_REF_Scer_AF-P28274-F1-model_v2	0.746794
OG1303_REF_Scer_AF-P28496-F1-model_v2	0.602624
OG2082_REF_Scer_AF-P28777-F1-model_v2	0.766873
OG2057_REF_Scer_AF-P28789-F1-model_v2	0.606384
OG2677_REF_Scer_AF-P28834-F1-model_v2	0.701842	0.850694	0.985294	0.840525
OG1230_REF_Scer_AF-P29465-F1-model_v2	0.675546
OG1365_REF_Scer_AF-P29509-F1-model_v2	0.811914	0.932866	0.934169	0.932618
OG2498_REF_Scer_AF-P29704-F1-model_v2	0.599435
OG1880_REF_Scer_AF-P29952-F1-model_v2	0.64989		1
OG1674_REF_Scer_AF-P30402-F1-model_v2	0.628036	0.865772	0.977492	0.782738
OG1240_REF_Scer_AF-P30624-F1-model_v2	0.587139		0.888889
OG1170_REF_Scer_AF-P30952-F1-model_v2	0.680425
OG1810_REF_Scer_AF-P31116-F1-model_v2	0.661348	0.811475	0.853535	0.79588
OG3978_REF_Scer_AF-P31373-F1-model_v2	0.740914	0.97619	1	0.973545
OG1634_REF_Scer_AF-P31688-F1-model_v2	0.581873
OG2906_REF_Scer_AF-P32178-F1-model_v2	0.645487	0.95641	0.774725	0.95641
OG2455_REF_Scer_AF-P32190-F1-model_v2	0.600317		0.895753
OG3100_REF_Scer_AF-P32191-F1-model_v2	0.610437		0.798077
OG2552_REF_Scer_AF-P32263-F1-model_v2	0.554162
OG1744_REF_Scer_AF-P32264-F1-model_v2	0.670516		0.872807
OG1537_REF_Scer_AF-P32288-F1-model_v2	0.800083	0.989796		0.989796
OG1313_REF_Scer_AF-P32327-F1-model_v2	0.790749		0.990323
OG5490_REF_Scer_AF-P32340-F1-model_v2	0.716977	0.769282	0.767956	0.748964
OG2062_REF_Scer_AF-P32347-F1-model_v2	0.730081		0.995984
OG2353_REF_Scer_AF-P32352-F1-model_v2	0.62284
OG2465_REF_Scer_AF-P32353-F1-model_v2	0.620357
OG1337_REF_Scer_AF-P32356-F1-model_v2	0.682813		0.993994
OG3304_REF_Scer_AF-P32375-F1-model_v2	0.571078		1
OG3774_REF_Scer_AF-P32377-F1-model_v2	0.667632		1
OG2123_REF_Scer_AF-P32378-F1-model_v2	0.629246
OG4605_REF_Scer_AF-P32419-F1-model_v2	0.540916		0.887701
OG4665_REF_Scer_AF-P32449-F1-model_v2	0.727034	0.961992		0.961992
OG4275_REF_Scer_AF-P32451-F1-model_v2	0.71538		1
OG3413_REF_Scer_AF-P32452-F1-model_v2	0.457584
OG3683_REF_Scer_AF-P32459-F1-model_v2	0.522796
OG1955_REF_Scer_AF-P32461-F1-model_v2	0.519192
OG2098_REF_Scer_AF-P32462-F1-model_v2	0.61856		0.833333
OG1697_REF_Scer_AF-P32469-F1-model_v2	0.763096		0.988506
OG1959_REF_Scer_AF-P32473-F1-model_v2	0.774985		1
OG4061_REF_Scer_AF-P32476-F1-model_v2	0.590198		0.96
OG2186_REF_Scer_AF-P32477-F1-model_v2	0.562457	0.774718		0.774718
OG1168_REF_Scer_AF-P32528-F1-model_v2	0.413832
OG4016_REF_Scer_AF-P32582-F1-model_v2	0.703841		0.991597
OG3319_REF_Scer_AF-P32626-F1-model_v2	0.527158	0.607362	1	0.542857
OG1746_REF_Scer_AF-P32642-F1-model_v2	0.598096
OG1521_REF_Scer_AF-P32771-F1-model_v2	0.708808		0.870036
OG1659_REF_Scer_AF-P32775-F1-model_v2	0.708529
OG1081_REF_Scer_AF-P32784-F1-model_v2	0.534219
OG2397_REF_Scer_AF-P32796-F1-model_v2	0.505906		0.657051
OG4555_REF_Scer_AF-P32799-F1-model_v2	0.536322
OG1671_REF_Scer_AF-P32861-F1-model_v2	0.782334		0.972028
OG1556_REF_Scer_AF-P32895-F1-model_v2	0.780882		1
OG1502_REF_Scer_AF-P33300-F1-model_v2	0.631723
OG2356_REF_Scer_AF-P33312-F1-model_v2	0.521993	0.623395	0.71875	0.595194
OG1112_REF_Scer_AF-P33315-F1-model_v2	0.601878	0.90927	0.971154	0.866221
OG4581_REF_Scer_AF-P33330-F1-model_v2	0.615362		1
OG1471_REF_Scer_AF-P33333-F1-model_v2	0.51438
OG1302_REF_Scer_AF-P33401-F1-model_v2	0.686994		1
OG2048_REF_Scer_AF-P33412-F1-model_v2	0.480236
OG2112_REF_Scer_AF-P33421-F1-model_v2	0.510521
OG2357_REF_Scer_AF-P33734-F1-model_v2	0.676215	0.927512	1	0.922671
OG1337_REF_Scer_AF-P35172-F1-model_v2	0.666088		0.99375
OG3114_REF_Scer_AF-P35202-F1-model_v2	0.43212	0.840426		0.840426
OG3782_REF_Scer_AF-P35497-F1-model_v2	0.609032		0.894231
OG4250_REF_Scer_AF-P35731-F1-model_v2	0.38438	0.666293	0.663522	0.660929
OG3063_REF_Scer_AF-P36010-F1-model_v2	0.714424		0.99359
OG1276_REF_Scer_AF-P36013-F1-model_v2	0.677435		1
OG2084_REF_Scer_AF-P36024-F1-model_v2	0.676332
OG3008_REF_Scer_AF-P36076-F1-model_v2	0.630016
OG1242_REF_Scer_AF-P36107-F1-model_v2	0.596392
OG4524_REF_Scer_AF-P36143-F1-model_v2	0.380647		0.693046
OG1081_REF_Scer_AF-P36148-F1-model_v2	0.486745
OG1966_REF_Scer_AF-P36150-F1-model_v2	0.530174
OG1302_REF_Scer_AF-P37012-F1-model_v2	0.705195		1
OG2262_REF_Scer_AF-P37254-F1-model_v2	0.512004
OG1030_REF_Scer_AF-P37291-F1-model_v2	0.701546
OG1030_REF_Scer_AF-P37292-F1-model_v2	0.636864
OG1287_REF_Scer_AF-P37298-F1-model_v2	0.469603
OG4552_REF_Scer_AF-P37299-F1-model_v2	0.483461
OG1129_REF_Scer_AF-P37303-F1-model_v2	0.631592
OG1322_REF_Scer_AF-P38009-F1-model_v2	0.821329
OG2588_REF_Scer_AF-P38063-F1-model_v2	0.786341		0.840909
OG1977_REF_Scer_AF-P38066-F1-model_v2	0.720899		0.996914
OG1126_REF_Scer_AF-P38067-F1-model_v2	0.598197
OG2573_REF_Scer_AF-P38075-F1-model_v2	0.647605	0.845501	0.830357	0.894904
OG1016_REF_Scer_AF-P38113-F1-model_v2	0.663825		0.942646
OG4312_REF_Scer_AF-P38115-F1-model_v2	0.52563	0.770601	0.5346	0.842105
OG2882_REF_Scer_AF-P38122-F1-model_v2	0.466571
OG1497_REF_Scer_AF-P38143-F1-model_v2	0.698712
OG2369_REF_Scer_AF-P38145-F1-model_v2	0.618034		0.816842
OG3935_REF_Scer_AF-P38169-F1-model_v2	0.531186	0.824419	0.879365	0.82035
OG3242_REF_Scer_AF-P38179-F1-model_v2	0.455616
OG1695_REF_Scer_AF-P38221-F1-model_v2	0.63876
OG2044_REF_Scer_AF-P38225-F1-model_v2	0.539838		0.903509
OG4021_REF_Scer_AF-P38242-F1-model_v2	0.425424
OG4959_REF_Scer_AF-P38286-F1-model_v2	0.605666		1
OG1502_REF_Scer_AF-P38287-F1-model_v2	0.624078
OG1306_REF_Scer_AF-P38298-F1-model_v2	0.492561
OG3350_REF_Scer_AF-P38332-F1-model_v2	0.476721
OG3313_REF_Scer_AF-P38342-F1-model_v2	0.411345		0.75
OG1565_REF_Scer_AF-P38604-F1-model_v2	0.637795
OG2588_REF_Scer_AF-P38620-F1-model_v2	0.787694		0.840909
OG1779_REF_Scer_AF-P38625-F1-model_v2	0.828145		1
OG1500_REF_Scer_AF-P38627-F1-model_v2	0.730825
OG3115_REF_Scer_AF-P38628-F1-model_v2	0.541317		0.995745
OG3018_REF_Scer_AF-P38635-F1-model_v2	0.429788
OG2968_REF_Scer_AF-P38689-F1-model_v2	0.845347		0.980769
OG1744_REF_Scer_AF-P38690-F1-model_v2	0.599325
OG1354_REF_Scer_AF-P38697-F1-model_v2	0.731849		0.996101
OG1303_REF_Scer_AF-P38703-F1-model_v2	0.622274
OG4583_REF_Scer_AF-P38710-F1-model_v2	0.55242		0.964286
OG1022_REF_Scer_AF-P38715-F1-model_v2	0.591848		0.572843
OG1488_REF_Scer_AF-P38720-F1-model_v2	0.809407	1	0.995816	1
OG2647_REF_Scer_AF-P38787-F1-model_v2	0.361302		0.569948
OG1857_REF_Scer_AF-P38795-F1-model_v2	0.754953		0.989011
OG1365_REF_Scer_AF-P38816-F1-model_v2	0.772693	0.928893	0.899015	0.915314
OG3639_REF_Scer_AF-P38840-F1-model_v2	0.443729		0.892045
OG3991_REF_Scer_AF-P38858-F1-model_v2	0.500426
OG1210_REF_Scer_AF-P38891-F1-model_v2	0.713182
OG3074_REF_Scer_AF-P38913-F1-model_v2	0.468732	0.800377	0.78481	0.759124
OG4624_REF_Scer_AF-P38954-F1-model_v2	0.517422
OG1774_REF_Scer_AF-P38972-F1-model_v2	0.6957		0.969298
OG4185_REF_Scer_AF-P38986-F1-model_v2	0.595823		1
OG1615_REF_Scer_AF-P38992-F1-model_v2	0.590735
OG1451_REF_Scer_AF-P38998-F1-model_v2	0.726309	0.963466	0.995146	0.948718
OG1935_REF_Scer_AF-P38999-F1-model_v2	0.72928		0.940541
OG1240_REF_Scer_AF-P39002-F1-model_v2	0.568539		0.751969
OG2394_REF_Scer_AF-P39006-F1-model_v2	0.641584
OG1087_REF_Scer_AF-P39518-F1-model_v2	0.460435		0.850299
OG1445_REF_Scer_AF-P39522-F1-model_v2	0.756085		1
OG2215_REF_Scer_AF-P39525-F1-model_v2	0.525507
OG1039_REF_Scer_AF-P39533-F1-model_v2	0.662471		0.894309
OG3767_REF_Scer_AF-P39683-F1-model_v2	0.603914		1
OG2147_REF_Scer_AF-P39692-F1-model_v2	0.46155		0.829876
OG1892_REF_Scer_AF-P39708-F1-model_v2	0.728364		0.845466
OG1694_REF_Scer_AF-P39713-F1-model_v2	0.509015		0.732143
OG1694_REF_Scer_AF-P39714-F1-model_v2	0.509253		0.868293
OG3429_REF_Scer_AF-P39726-F1-model_v2	0.523732
OG4110_REF_Scer_AF-P39988-F1-model_v2	0.522062		0.73385
OG1273_REF_Scer_AF-P40012-F1-model_v2	0.41281		0.734694
OG4391_REF_Scer_AF-P40017-F1-model_v2	0.50452		0.475
OG1021_REF_Scer_AF-P40047-F1-model_v2	0.634979		0.852632
OG1433_REF_Scer_AF-P40054-F1-model_v2	0.780311		0.977679
OG3416_REF_Scer_AF-P40099-F1-model_v2	0.396225		0.743284
OG3909_REF_Scer_AF-P40319-F1-model_v2	0.66981
OG3000_REF_Scer_AF-P40350-F1-model_v2	0.58554
OG2738_REF_Scer_AF-P40351-F1-model_v2	0.609338
OG3241_REF_Scer_AF-P40363-F1-model_v2	0.573971	0.246575	0.0869565	0.518519
OG1254_REF_Scer_AF-P40395-F1-model_v2	0.354468
OG1004_REF_Scer_AF-P40459-F1-model_v2	0.549115	0.845036		0.845036
OG2808_REF_Scer_AF-P40471-F1-model_v2	0.544221		0.98125
OG1854_REF_Scer_AF-P40487-F1-model_v2	0.732067		1
OG2746_REF_Scer_AF-P40495-F1-model_v2	0.746087		0.962353
OG1491_REF_Scer_AF-P40506-F1-model_v2	0.621112
OG1433_REF_Scer_AF-P40510-F1-model_v2	0.773788		0.977679
OG1933_REF_Scer_AF-P40545-F1-model_v2	0.640099	0.953421		0.953421
OG1497_REF_Scer_AF-P40581-F1-model_v2	0.729203
OG3630_REF_Scer_AF-P40582-F1-model_v2	0.478254
OG3624_REF_Scer_AF-P40857-F1-model_v2	0.495714
OG1683_REF_Scer_AF-P40970-F1-model_v2	0.646248
OG1897_REF_Scer_AF-P41338-F1-model_v2	0.703604		0.813665
OG2684_REF_Scer_AF-P41735-F1-model_v2	0.657728		0.993103
OG3581_REF_Scer_AF-P41835-F1-model_v2	0.508013
OG1180_REF_Scer_AF-P41903-F1-model_v2	0.391174	0.405		0.405
OG1137_REF_Scer_AF-P41911-F1-model_v2	0.660104		0.969444
OG1684_REF_Scer_AF-P41921-F1-model_v2	0.700355	0.750394	0.848101	0.72274
OG1056_REF_Scer_AF-P41939-F1-model_v2	0.750871	0.997581	0.994824	0.997579
OG1446_REF_Scer_AF-P41940-F1-model_v2	0.831715
OG1193_REF_Scer_AF-P42222-F1-model_v2	0.686224	0.867284	1	0.821762
OG3151_REF_Scer_AF-P42826-F1-model_v2	0.526953		0.814815
OG5096_REF_Scer_AF-P42883-F1-model_v2	0.804829		1
OG3443_REF_Scer_AF-P42941-F1-model_v2	0.530005		1
OG2852_REF_Scer_AF-P43123-F1-model_v2	0.589931		0.983264
OG5096_REF_Scer_AF-P43534-F1-model_v2	0.80603		1
OG3336_REF_Scer_AF-P43567-F1-model_v2	0.504999	0.96696	1	0.965116
OG2845_REF_Scer_AF-P43577-F1-model_v2	0.509339	0.723944	0.789346	0.67233
OG1822_REF_Scer_AF-P43616-F1-model_v2	0.654148	1	1	1
OG3509_REF_Scer_AF-P43619-F1-model_v2	0.693667	0.993878	1	0.990446
OG5327_REF_Scer_AF-P43635-F1-model_v2	0.607924
OG2999_REF_Scer_AF-P43636-F1-model_v2	0.540045
OG2246_REF_Scer_AF-P46151-F1-model_v2	0.610371		0.960938
OG1021_REF_Scer_AF-P46367-F1-model_v2	0.642925		0.852632
OG2161_REF_Scer_AF-P46969-F1-model_v2	0.696352		0.988636
OG4524_REF_Scer_AF-P47011-F1-model_v2	0.426063		0.688742
OG1640_REF_Scer_AF-P47013-F1-model_v2	0.465652
OG1759_REF_Scer_AF-P47039-F1-model_v2	0.635679
OG1275_REF_Scer_AF-P47052-F1-model_v2	0.814962		0.992063
OG3030_REF_Scer_AF-P47095-F1-model_v2	0.587728		1
OG4102_REF_Scer_AF-P47096-F1-model_v2	0.672929	0.850962	1	0.515625
OG3677_REF_Scer_AF-P47125-F1-model_v2	0.517711		0.952381
OG2384_REF_Scer_AF-P47143-F1-model_v2	0.621557
OG1390_REF_Scer_AF-P47164-F1-model_v2	0.556859
OG4317_REF_Scer_AF-P47165-F1-model_v2	0.688212
OG1597_REF_Scer_AF-P47169-F1-model_v2	0.548141		0.9375
OG1210_REF_Scer_AF-P47176-F1-model_v2	0.704478
OG5096_REF_Scer_AF-P47183-F1-model_v2	0.804126		1
OG1103_REF_Scer_AF-P47771-F1-model_v2	0.548045
OG1240_REF_Scer_AF-P47912-F1-model_v2	0.583937		0.910931
OG4171_REF_Scer_AF-P48015-F1-model_v2	0.586553		0.968254
OG3499_REF_Scer_AF-P48016-F1-model_v2	0.532471		1
OG1096_REF_Scer_AF-P48570-F1-model_v2	0.886293		1
OG3069_REF_Scer_AF-P49017-F1-model_v2	0.702776		0.759615
OG2227_REF_Scer_AF-P49095-F1-model_v2	0.663599
OG1111_REF_Scer_AF-P49367-F1-model_v2	0.719425		1
OG2282_REF_Scer_AF-P49435-F1-model_v2	0.684041		1
OG1022_REF_Scer_AF-P49954-F1-model_v2	0.620501
OG2603_REF_Scer_AF-P50076-F1-model_v2	0.487959
OG1354_REF_Scer_AF-P50094-F1-model_v2	0.758377		0.996101
OG1354_REF_Scer_AF-P50095-F1-model_v2	0.757274		0.996101
OG2868_REF_Scer_AF-P50107-F1-model_v2	0.582132		0.904762
OG1630_REF_Scer_AF-P50264-F1-model_v2	0.447118	0.677651		0.677651
OG4010_REF_Scer_AF-P50861-F1-model_v2	0.685483	0.937824	0.846591	0.977667
OG1060_REF_Scer_AF-P50873-F1-model_v2	0.531148	0.583333	0.888889	0.556818
OG2774_REF_Scer_AF-P51601-F1-model_v2	0.788307		1
OG1299_REF_Scer_AF-P52489-F1-model_v2	0.656619	0.819196	1	0.775
OG1264_REF_Scer_AF-P52892-F1-model_v2	0.593479
OG1264_REF_Scer_AF-P52893-F1-model_v2	0.634941
OG1055_REF_Scer_AF-P52910-F1-model_v2	0.668424	0.946695	0.883382	0.975904
OG2228_REF_Scer_AF-P53037-F1-model_v2	0.560504		0.9375
OG1121_REF_Scer_AF-P53045-F1-model_v2	0.712152
OG1377_REF_Scer_AF-P53090-F1-model_v2	0.569067	0.794743		0.794743
OG3557_REF_Scer_AF-P53101-F1-model_v2	0.566044
OG2495_REF_Scer_AF-P53128-F1-model_v2	0.614195		0.860947
OG1004_REF_Scer_AF-P53131-F1-model_v2	0.568291	0.821292	0.986726	0.783602
OG3458_REF_Scer_AF-P53164-F1-model_v2	0.4446		0.994595
OG2913_REF_Scer_AF-P53178-F1-model_v2	0.402205
OG3488_REF_Scer_AF-P53184-F1-model_v2	0.438007	0.804878	1	0.737705
OG2116_REF_Scer_AF-P53199-F1-model_v2	0.686683		0.886889
OG1473_REF_Scer_AF-P53204-F1-model_v2	0.794164		0.911602
OG1667_REF_Scer_AF-P53228-F1-model_v2	0.65888	0.704844		0.704844
OG2409_REF_Scer_AF-P53312-F1-model_v2	0.648683		1
OG3991_REF_Scer_AF-P53315-F1-model_v2	0.441882
OG2783_REF_Scer_AF-P53318-F1-model_v2	0.540633
OG1488_REF_Scer_AF-P53319-F1-model_v2	0.788211	1	0.945607	1
OG3025_REF_Scer_AF-P53332-F1-model_v2	0.428277
OG1696_REF_Scer_AF-P53598-F1-model_v2	0.715525		0.964286
OG1414_REF_Scer_AF-P53685-F1-model_v2	0.61353	0.88283	0.903935	0.817126
OG2646_REF_Scer_AF-P53730-F1-model_v2	0.455719
OG2380_REF_Scer_AF-P53848-F1-model_v2	0.444191	0.88935		0.88935
OG3638_REF_Scer_AF-P53868-F1-model_v2	0.476802
OG4226_REF_Scer_AF-P53909-F1-model_v2	0.610652		1
OG2924_REF_Scer_AF-P53915-F1-model_v2	0.458103		0.817978
OG3104_REF_Scer_AF-P53954-F1-model_v2	0.488195
OG1056_REF_Scer_AF-P53982-F1-model_v2	0.714515	0.997633	0.994824	0.997664
OG1322_REF_Scer_AF-P54113-F1-model_v2	0.809695
OG1103_REF_Scer_AF-P54114-F1-model_v2	0.531521
OG1021_REF_Scer_AF-P54115-F1-model_v2	0.558251		0.631579
OG1596_REF_Scer_AF-P54781-F1-model_v2	0.733847		1
OG2506_REF_Scer_AF-P54783-F1-model_v2	0.590089
OG1904_REF_Scer_AF-P54839-F1-model_v2	0.709617
OG2752_REF_Scer_AF-P54885-F1-model_v2	0.654151
OG2086_REF_Scer_AF-P80210-F1-model_v2	0.783362		0.990148
OG2637_REF_Scer_AF-P80235-F1-model_v2	0.57929		0.621538
OG1137_REF_Scer_AF-Q00055-F1-model_v2	0.668833		0.969359
OG1275_REF_Scer_AF-Q00711-F1-model_v2	0.829251		0.992063
OG1753_REF_Scer_AF-Q00764-F1-model_v2	0.767133		0.957447
OG1254_REF_Scer_AF-Q01519-F1-model_v2	0.738687
OG1055_REF_Scer_AF-Q01574-F1-model_v2	0.608502	0.97076	0.915452	0.976109
OG3525_REF_Scer_AF-Q01802-F1-model_v2	0.509232		1
OG2074_REF_Scer_AF-Q02046-F1-model_v2	0.69321	0.784	0.785714	0.783582
OG2837_REF_Scer_AF-Q02196-F1-model_v2	0.768788		0.994286
OG3048_REF_Scer_AF-Q02784-F1-model_v2	0.751075
OG1306_REF_Scer_AF-Q02896-F1-model_v2	0.498543
OG3394_REF_Scer_AF-Q03266-F1-model_v2	0.407306	0.772031		0.772031
OG1758_REF_Scer_AF-Q03529-F1-model_v2	0.646734
OG5735_REF_Scer_AF-Q03579-F1-model_v2	0.576547
OG3714_REF_Scer_AF-Q03677-F1-model_v2	0.536802
OG4645_REF_Scer_AF-Q03778-F1-model_v2	0.47529		1
OG1746_REF_Scer_AF-Q03835-F1-model_v2	0.605805
OG2578_REF_Scer_AF-Q03941-F1-model_v2	0.515488		0.896104
OG4463_REF_Scer_AF-Q04066-F1-model_v2	0.373544	0.161677		0.161677
OG4398_REF_Scer_AF-Q04178-F1-model_v2	0.73484	0.854406	0.891791	0.805921
OG3917_REF_Scer_AF-Q04179-F1-model_v2	0.466407
OG2283_REF_Scer_AF-Q04212-F1-model_v2	0.510779		0.538926
OG1329_REF_Scer_AF-Q04409-F1-model_v2	0.602678		0.941176
OG2190_REF_Scer_AF-Q04430-F1-model_v2	0.62832
OG2112_REF_Scer_AF-Q04487-F1-model_v2	0.470424
OG1390_REF_Scer_AF-Q04533-F1-model_v2	0.513942
OG3112_REF_Scer_AF-Q05521-F1-model_v2	0.510524
OG4583_REF_Scer_AF-Q05533-F1-model_v2	0.55852		0.964286
OG2557_REF_Scer_AF-Q05567-F1-model_v2	0.59934
OG2741_REF_Scer_AF-Q05584-F1-model_v2	0.562343		0.885522
OG3207_REF_Scer_AF-Q05788-F1-model_v2	0.584526		0.975
OG1807_REF_Scer_AF-Q05871-F1-model_v2	0.441153	0.549738	0.632	0.541254
OG4043_REF_Scer_AF-Q05902-F1-model_v2	0.502068		0.97479
OG2148_REF_Scer_AF-Q05911-F1-model_v2	0.82889		1
OG3740_REF_Scer_AF-Q05979-F1-model_v2	0.58848		0.927536
OG1318_REF_Scer_AF-Q06147-F1-model_v2	0.533361		0.997175
OG1473_REF_Scer_AF-Q06178-F1-model_v2	0.819992		0.982036
OG1287_REF_Scer_AF-Q06236-F1-model_v2	0.482795
OG3095_REF_Scer_AF-Q06489-F1-model_v2	0.58662
OG3811_REF_Scer_AF-Q06490-F1-model_v2	0.45229
OG4396_REF_Scer_AF-Q06549-F1-model_v2	0.467728	0.982456	0.978947	0.964912
OG2348_REF_Scer_AF-Q06625-F1-model_v2	0.629813
OG1498_REF_Scer_AF-Q06702-F1-model_v2	0.55325		0.977444
OG1498_REF_Scer_AF-Q06703-F1-model_v2	0.581185		0.977444
OG1060_REF_Scer_AF-Q07471-F1-model_v2	0.517281	0.611434		0.611434
OG3681_REF_Scer_AF-Q07560-F1-model_v2	0.488641
OG1380_REF_Scer_AF-Q07729-F1-model_v2	0.524554		0.755556
OG5096_REF_Scer_AF-Q07748-F1-model_v2	0.80635		1
OG3782_REF_Scer_AF-Q07786-F1-model_v2	0.608497		0.894231
OG2308_REF_Scer_AF-Q07938-F1-model_v2	0.621414		0.982659
OG3782_REF_Scer_AF-Q07993-F1-model_v2	0.520113		0.880208
OG2031_REF_Scer_AF-Q08220-F1-model_v2	0.510072	0.930476	0.936255	0.913924
OG3811_REF_Scer_AF-Q08224-F1-model_v2	0.467989		0.961538
OG2084_REF_Scer_AF-Q08438-F1-model_v2	0.658642
OG1807_REF_Scer_AF-Q08558-F1-model_v2	0.408603	0.509496	0.464	0.514733
OG2126_REF_Scer_AF-Q08645-F1-model_v2	0.583237		1
OG1458_REF_Scer_AF-Q08911-F1-model_v2	0.683422		0.886214
OG3811_REF_Scer_AF-Q08975-F1-model_v2	0.479975		0.961538
OG2901_REF_Scer_AF-Q12001-F1-model_v2	0.577757
OG3679_REF_Scer_AF-Q12051-F1-model_v2	0.472401	0.768374	0.987903	0.684615
OG1394_REF_Scer_AF-Q12069-F1-model_v2	0.607351
OG2508_REF_Scer_AF-Q12074-F1-model_v2	0.782981		0.996
OG1096_REF_Scer_AF-Q12122-F1-model_v2	0.891796		1
OG1115_REF_Scer_AF-Q12166-F1-model_v2	0.704928		1
OG4004_REF_Scer_AF-Q12178-F1-model_v2	0.646765	0.789946	1	0.736486
OG1764_REF_Scer_AF-Q12189-F1-model_v2	0.644215
OG1390_REF_Scer_AF-Q12198-F1-model_v2	0.460017
OG1318_REF_Scer_AF-Q12246-F1-model_v2	0.526523		0.997167
OG2007_REF_Scer_AF-Q12265-F1-model_v2	0.704082		0.94
OG2741_REF_Scer_AF-Q12320-F1-model_v2	0.548677		1
OG1394_REF_Scer_AF-Q12362-F1-model_v2	0.616624
OG3551_REF_Scer_AF-Q12452-F1-model_v2	0.562552		0.877193
OG3801_REF_Scer_AF-Q12455-F1-model_v2	0.580276		0.989474
OG4008_REF_Scer_AF-Q12676-F1-model_v2	0.482659		1
OG1589_REF_Scer_AF-Q12680-F1-model_v2	0.725745		0.844512
OG2765_REF_Scer_AF-Q3E840-F1-model_v2	0.659594	0.958333		0.958333
OG2562_REF_Scer_AF-Q99190-F1-model_v2	0.494506
OG2061_REF_Scer_AF-Q99258-F1-model_v2	0.637089		0.959184
OG3531_REF_Scer_AF-Q99312-F1-model_v2	0.565187		0.887574

## Sheet: B
	Conservation ratio	CR Binding site (CSb)	Qcr6p	Qcr7p	Fas2p	Rsc6p	Sfghp	Bna7p
OG4352_REF_Scer_AF-P00127-F1-model_v2	0.487109	0.111111	1
OG3208_REF_Scer_AF-P00128-F1-model_v2	0.600053	0.474359		1
OG1145_REF_Scer_AF-P00358-F1-model_v2	0.78802	0.930789
OG1145_REF_Scer_AF-P00359-F1-model_v2	0.793993	0.923313
OG1145_REF_Scer_AF-P00360-F1-model_v2	0.776403	0.930789
OG1979_REF_Scer_AF-P00445-F1-model_v2	0.717187	0.905093
OG3185_REF_Scer_AF-P00447-F1-model_v2	0.675036	0.914141
OG1299_REF_Scer_AF-P00549-F1-model_v2	0.758158	0.860518
OG1424_REF_Scer_AF-P00560-F1-model_v2	0.772236	0.892927
OG2654_REF_Scer_AF-P00572-F1-model_v2	0.533459	0.855728
OG1193_REF_Scer_AF-P00924-F1-model_v2	0.785798	0.866228
OG1193_REF_Scer_AF-P00925-F1-model_v2	0.780491	0.873699
OG2197_REF_Scer_AF-P00942-F1-model_v2	0.718194	0.753448
OG2794_REF_Scer_AF-P00950-F1-model_v2	0.773329	0.990775
OG3702_REF_Scer_AF-P03962-F1-model_v2	0.728239	0.95768
OG3505_REF_Scer_AF-P04037-F1-model_v2	0.660736	0.867133
OG4231_REF_Scer_AF-P04385-F1-model_v2	0.579764	0.866978
OG3994_REF_Scer_AF-P04397-F1-model_v2	0.614917	0.871127
OG1208_REF_Scer_AF-P04806-F1-model_v2	0.659072	0.961631
OG1208_REF_Scer_AF-P04807-F1-model_v2	0.673189	0.945107
OG1767_REF_Scer_AF-P05373-F1-model_v2	0.748962	0.956345
OG1060_REF_Scer_AF-P06169-F1-model_v2	0.67357	0.843529
OG1414_REF_Scer_AF-P06700-F1-model_v2	0.608546	0.874715
OG2841_REF_Scer_AF-P06738-F1-model_v2	0.723009	1
OG2248_REF_Scer_AF-P07143-F1-model_v2	0.820567	0.859323
OG1463_REF_Scer_AF-P07149-F1-model_v2	0.620155	0.930801
OG2740_REF_Scer_AF-P07170-F1-model_v2	0.781307	0.948602
OG4150_REF_Scer_AF-P07256-F1-model_v2	0.518819	0.735294
OG1388_REF_Scer_AF-P07342-F1-model_v2	0.74628	0.888481
OG3575_REF_Scer_AF-P08067-F1-model_v2	0.780641	0.884858
OG4360_REF_Scer_AF-P08525-F1-model_v2	0.616483	0.810127
OG2365_REF_Scer_AF-P08536-F1-model_v2	0.701874	0.764086
OG1629_REF_Scer_AF-P09624-F1-model_v2	0.736258	0.877798
OG1487_REF_Scer_AF-P09938-F1-model_v2	0.782803	1
OG1193_REF_Scer_AF-P0CX10-F1-model_v2	0.686709	0.829803
OG1193_REF_Scer_AF-P0CX11-F1-model_v2	0.686942	0.867284
OG2537_REF_Scer_AF-P11353-F1-model_v2	0.705511	0.728889
OG3214_REF_Scer_AF-P11986-F1-model_v2	0.698937	0.94177
OG4231_REF_Scer_AF-P13045-F1-model_v2	0.551238	0.76129
OG1674_REF_Scer_AF-P13298-F1-model_v2	0.688735	0.920415
OG1667_REF_Scer_AF-P15019-F1-model_v2	0.727305	0.739704
OG1310_REF_Scer_AF-P15202-F1-model_v2	0.651071	0.826923
OG1975_REF_Scer_AF-P15454-F1-model_v2	0.705839	0.885
OG2290_REF_Scer_AF-P15700-F1-model_v2	0.660503	0.877949
OG3001_REF_Scer_AF-P15807-F1-model_v2	0.393074	0.512456
OG1004_REF_Scer_AF-P15938-F1-model_v2	0.493276	0.784288
OG1603_REF_Scer_AF-P16120-F1-model_v2	0.699328	0.990385
OG1060_REF_Scer_AF-P16467-F1-model_v2	0.656848	0.884873
OG2960_REF_Scer_AF-P16622-F1-model_v2	0.674875	1
OG1054_REF_Scer_AF-P16861-F1-model_v2	0.637665	0.917889
OG1054_REF_Scer_AF-P16862-F1-model_v2	0.646904	0.94279
OG1835_REF_Scer_AF-P17505-F1-model_v2	0.725024	0.790123
OG1567_REF_Scer_AF-P17695-F1-model_v2	0.55442	0.864516
OG2871_REF_Scer_AF-P18408-F1-model_v2	0.642127	0.904048
OG1316_REF_Scer_AF-P19097-F1-model_v2	0.675985	0.548196			1
OG1004_REF_Scer_AF-P20095-F1-model_v2	0.498909	0.789962
OG1070_REF_Scer_AF-P21524-F1-model_v2	0.740618	0.896114
OG1070_REF_Scer_AF-P21672-F1-model_v2	0.719865	0.880379
OG1056_REF_Scer_AF-P21954-F1-model_v2	0.754088	0.998989
OG1631_REF_Scer_AF-P22217-F1-model_v2	0.617062	0.756923
OG4744_REF_Scer_AF-P22289-F1-model_v2	0.57499	0.703863
OG1631_REF_Scer_AF-P22803-F1-model_v2	0.602122	0.763077
OG1112_REF_Scer_AF-P23254-F1-model_v2	0.638663	0.903353
OG1266_REF_Scer_AF-P23337-F1-model_v2	0.748817	0.797559
OG1650_REF_Scer_AF-P23542-F1-model_v2	0.614939	0.939568
OG1004_REF_Scer_AF-P24384-F1-model_v2	0.527397	0.80971
OG1567_REF_Scer_AF-P25373-F1-model_v2	0.540205	0.833333
OG1603_REF_Scer_AF-P25632-F1-model_v2	0.245098	0				1
OG1060_REF_Scer_AF-P26263-F1-model_v2	0.653601	0.896808
OG1266_REF_Scer_AF-P27472-F1-model_v2	0.745137	0.841553
OG2453_REF_Scer_AF-P27616-F1-model_v2	0.697104	0.8355
OG1364_REF_Scer_AF-P27796-F1-model_v2	0.650851	0.705491
OG1786_REF_Scer_AF-P28241-F1-model_v2	0.73216	0.859259
OG2677_REF_Scer_AF-P28834-F1-model_v2	0.701842	0.850694
OG1365_REF_Scer_AF-P29509-F1-model_v2	0.811914	0.932866
OG1674_REF_Scer_AF-P30402-F1-model_v2	0.628036	0.865772
OG1810_REF_Scer_AF-P31116-F1-model_v2	0.661348	0.811475
OG3978_REF_Scer_AF-P31373-F1-model_v2	0.740914	0.97619
OG2906_REF_Scer_AF-P32178-F1-model_v2	0.645487	0.95641
OG1537_REF_Scer_AF-P32288-F1-model_v2	0.800083	0.989796
OG5490_REF_Scer_AF-P32340-F1-model_v2	0.716977	0.769282
OG4665_REF_Scer_AF-P32449-F1-model_v2	0.727034	0.961992
OG2186_REF_Scer_AF-P32477-F1-model_v2	0.562457	0.774718
OG3319_REF_Scer_AF-P32626-F1-model_v2	0.527158	0.607362
OG2356_REF_Scer_AF-P33312-F1-model_v2	0.521993	0.623395
OG1112_REF_Scer_AF-P33315-F1-model_v2	0.601878	0.90927
OG2357_REF_Scer_AF-P33734-F1-model_v2	0.676215	0.927512
OG3114_REF_Scer_AF-P35202-F1-model_v2	0.43212	0.840426
OG4250_REF_Scer_AF-P35731-F1-model_v2	0.38438	0.666293
OG2573_REF_Scer_AF-P38075-F1-model_v2	0.647605	0.845501
OG4312_REF_Scer_AF-P38115-F1-model_v2	0.52563	0.770601
OG3935_REF_Scer_AF-P38169-F1-model_v2	0.531186	0.824419
OG1488_REF_Scer_AF-P38720-F1-model_v2	0.809407	1
OG1365_REF_Scer_AF-P38816-F1-model_v2	0.772693	0.928893
OG3074_REF_Scer_AF-P38913-F1-model_v2	0.468732	0.800377
OG1451_REF_Scer_AF-P38998-F1-model_v2	0.726309	0.963466
OG3241_REF_Scer_AF-P40363-F1-model_v2	0.573971	0.246575					1
OG1004_REF_Scer_AF-P40459-F1-model_v2	0.549115	0.845036
OG1933_REF_Scer_AF-P40545-F1-model_v2	0.640099	0.953421
OG1180_REF_Scer_AF-P41903-F1-model_v2	0.391174	0.405
OG1684_REF_Scer_AF-P41921-F1-model_v2	0.700355	0.750394
OG1056_REF_Scer_AF-P41939-F1-model_v2	0.750871	0.997581
OG1193_REF_Scer_AF-P42222-F1-model_v2	0.686224	0.867284
OG3336_REF_Scer_AF-P43567-F1-model_v2	0.504999	0.96696
OG2845_REF_Scer_AF-P43577-F1-model_v2	0.509339	0.723944
OG1822_REF_Scer_AF-P43616-F1-model_v2	0.654148	1
OG3509_REF_Scer_AF-P43619-F1-model_v2	0.693667	0.993878
OG4102_REF_Scer_AF-P47096-F1-model_v2	0.672929	0.850962
OG1630_REF_Scer_AF-P50264-F1-model_v2	0.447118	0.677651
OG4010_REF_Scer_AF-P50861-F1-model_v2	0.685483	0.937824
OG1060_REF_Scer_AF-P50873-F1-model_v2	0.531148	0.583333
OG1299_REF_Scer_AF-P52489-F1-model_v2	0.656619	0.819196
OG1055_REF_Scer_AF-P52910-F1-model_v2	0.668424	0.946695
OG1377_REF_Scer_AF-P53090-F1-model_v2	0.569067	0.794743
OG1004_REF_Scer_AF-P53131-F1-model_v2	0.568291	0.821292
OG3488_REF_Scer_AF-P53184-F1-model_v2	0.438007	0.804878
OG1667_REF_Scer_AF-P53228-F1-model_v2	0.65888	0.704844
OG1488_REF_Scer_AF-P53319-F1-model_v2	0.788211	1
OG1414_REF_Scer_AF-P53685-F1-model_v2	0.61353	0.88283
OG2380_REF_Scer_AF-P53848-F1-model_v2	0.444191	0.88935
OG1056_REF_Scer_AF-P53982-F1-model_v2	0.714515	0.997633
OG1055_REF_Scer_AF-Q01574-F1-model_v2	0.608502	0.97076
OG2074_REF_Scer_AF-Q02046-F1-model_v2	0.69321	0.784
OG3394_REF_Scer_AF-Q03266-F1-model_v2	0.407306	0.772031
OG4463_REF_Scer_AF-Q04066-F1-model_v2	0.373544	0.161677						1
OG4398_REF_Scer_AF-Q04178-F1-model_v2	0.73484	0.854406
OG1807_REF_Scer_AF-Q05871-F1-model_v2	0.441153	0.549738
OG4396_REF_Scer_AF-Q06549-F1-model_v2	0.467728	0.982456
OG1060_REF_Scer_AF-Q07471-F1-model_v2	0.517281	0.611434
OG2031_REF_Scer_AF-Q08220-F1-model_v2	0.510072	0.930476
OG1807_REF_Scer_AF-Q08558-F1-model_v2	0.408603	0.509496
OG3679_REF_Scer_AF-Q12051-F1-model_v2	0.472401	0.768374
OG4004_REF_Scer_AF-Q12178-F1-model_v2	0.646765	0.789946
OG2765_REF_Scer_AF-Q3E840-F1-model_v2	0.659594	0.958333

## Sheet: B Histogram
x	Conservation ratio	y	CR Binding site (CSb)
0.025	0	0.025	0.149254
0.075	0	0.075	0
0.125	0	0.125	0.149254
0.175	0	0.175	0.149254
0.225	0.149254	0.225	0.149254
0.275	0	0.275	0
0.325	0	0.325	0
0.375	0.597015	0.375	0
0.425	1.04478	0.425	0.149254
0.475	0.895522	0.475	0.149254
0.525	2.08955	0.525	0.597015
0.575	1.19403	0.575	0.149254
0.625	2.98507	0.625	0.447761
0.675	4.47761	0.675	0.298507
0.725	3.73134	0.725	1.04478
0.775	2.23881	0.775	2.68657
0.825	0.597015	0.825	2.53731
0.875	0	0.875	4.32836
0.925	0	0.925	3.28358
0.975	0	0.975	3.73134

## Sheet: C
	Conservation ratio	CR Binding site (UPb)	Opi3p	Put2p	Fas2p	Gsy1p	Gsy2p	Gre3p	Yat2p	Sfghp
OG1016_REF_Scer_AF-P00330-F1-model_v2	0.748469	0.955414
OG1016_REF_Scer_AF-P00331-F1-model_v2	0.748866	0.951241
OG1145_REF_Scer_AF-P00358-F1-model_v2	0.78802	0.97619
OG1145_REF_Scer_AF-P00359-F1-model_v2	0.793993	0.97619
OG1145_REF_Scer_AF-P00360-F1-model_v2	0.776403	0.97619
OG1979_REF_Scer_AF-P00445-F1-model_v2	0.717187	0.921811
OG3185_REF_Scer_AF-P00447-F1-model_v2	0.675036	1
OG1299_REF_Scer_AF-P00549-F1-model_v2	0.758158	0.96087
OG1424_REF_Scer_AF-P00560-F1-model_v2	0.772236	1
OG2654_REF_Scer_AF-P00572-F1-model_v2	0.533459	0.906832
OG5441_REF_Scer_AF-P00724-F1-model_v2	0.526139	0.929688
OG2936_REF_Scer_AF-P00812-F1-model_v2	0.60505	0.982249
OG2028_REF_Scer_AF-P00899-F1-model_v2	0.716369	0.996503
OG1193_REF_Scer_AF-P00924-F1-model_v2	0.785798	1
OG1193_REF_Scer_AF-P00925-F1-model_v2	0.780491	1
OG2197_REF_Scer_AF-P00942-F1-model_v2	0.718194	1
OG2794_REF_Scer_AF-P00950-F1-model_v2	0.773329	0.971795
OG3702_REF_Scer_AF-P03962-F1-model_v2	0.728239	0.980519
OG1032_REF_Scer_AF-P03965-F1-model_v2	0.74802	0.840298
OG1819_REF_Scer_AF-P04046-F1-model_v2	0.733471	1
OG3043_REF_Scer_AF-P04161-F1-model_v2	0.607512	0.865
OG2930_REF_Scer_AF-P04173-F1-model_v2	0.796151	0.906498
OG4231_REF_Scer_AF-P04385-F1-model_v2	0.579764	0.843602
OG1208_REF_Scer_AF-P04806-F1-model_v2	0.659072	0.874355
OG1208_REF_Scer_AF-P04807-F1-model_v2	0.673189	0.875648
OG1617_REF_Scer_AF-P05150-F1-model_v2	0.650927	1
OG1767_REF_Scer_AF-P05373-F1-model_v2	0.748962	0.994652
OG2645_REF_Scer_AF-P05375-F1-model_v2	0.573514	0.487179	1
OG1813_REF_Scer_AF-P05694-F1-model_v2	0.756699	0.997354
OG5404_REF_Scer_AF-P06115-F1-model_v2	0.624438	1
OG1569_REF_Scer_AF-P06168-F1-model_v2	0.871913	0.957861
OG1060_REF_Scer_AF-P06169-F1-model_v2	0.67357	0.916667
OG3196_REF_Scer_AF-P06197-F1-model_v2	0.542008	0.952381
OG1115_REF_Scer_AF-P06208-F1-model_v2	0.719437	1
OG2655_REF_Scer_AF-P06633-F1-model_v2	0.768682	0.936728
OG1414_REF_Scer_AF-P06700-F1-model_v2	0.608546	0.904157
OG2129_REF_Scer_AF-P06785-F1-model_v2	0.761001	0.985507
OG2248_REF_Scer_AF-P07143-F1-model_v2	0.820567	1
OG2740_REF_Scer_AF-P07170-F1-model_v2	0.781307	0.986637
OG1016_REF_Scer_AF-P07246-F1-model_v2	0.747567	0.949824
OG1892_REF_Scer_AF-P07262-F1-model_v2	0.738943	0.871009
OG1422_REF_Scer_AF-P07264-F1-model_v2	0.781466	1
OG1595_REF_Scer_AF-P07275-F1-model_v2	0.662288	0.472		1
OG2678_REF_Scer_AF-P07277-F1-model_v2	0.500982	0.996296
OG2347_REF_Scer_AF-P07283-F1-model_v2	0.769196	0.926282
OG2265_REF_Scer_AF-P07286-F1-model_v2	0.629179	0.9525
OG1388_REF_Scer_AF-P07342-F1-model_v2	0.74628	0.759671
OG4379_REF_Scer_AF-P07807-F1-model_v2	0.478956	0.73617
OG1564_REF_Scer_AF-P08019-F1-model_v2	0.429767	1
OG3575_REF_Scer_AF-P08067-F1-model_v2	0.780641	1
OG1218_REF_Scer_AF-P08417-F1-model_v2	0.741974	1
OG4707_REF_Scer_AF-P08431-F1-model_v2	0.645691	0.958333
OG3445_REF_Scer_AF-P08432-F1-model_v2	0.598228	0.97619
OG2156_REF_Scer_AF-P08524-F1-model_v2	0.711497	1
OG2365_REF_Scer_AF-P08536-F1-model_v2	0.701874	0.96
OG1815_REF_Scer_AF-P09201-F1-model_v2	0.703115	0.767554
OG1629_REF_Scer_AF-P09624-F1-model_v2	0.736258	0.950617
OG1487_REF_Scer_AF-P09938-F1-model_v2	0.782803	1
OG1899_REF_Scer_AF-P09950-F1-model_v2	0.709513	0.995556
OG1193_REF_Scer_AF-P0CX10-F1-model_v2	0.686709	1
OG1193_REF_Scer_AF-P0CX11-F1-model_v2	0.686942	1
OG4185_REF_Scer_AF-P0CX77-F1-model_v2	0.622035	1
OG4185_REF_Scer_AF-P0CX78-F1-model_v2	0.623818	1
OG4185_REF_Scer_AF-P0CX79-F1-model_v2	0.621876	1
OG4185_REF_Scer_AF-P0CZ17-F1-model_v2	0.624778	1
OG1355_REF_Scer_AF-P10614-F1-model_v2	0.689592	0.988506
OG1516_REF_Scer_AF-P10659-F1-model_v2	0.819615	0.995062
OG1881_REF_Scer_AF-P10963-F1-model_v2	0.754558	1
OG1313_REF_Scer_AF-P11154-F1-model_v2	0.787702	0.973154
OG2537_REF_Scer_AF-P11353-F1-model_v2	0.705511	0.915
OG1333_REF_Scer_AF-P11412-F1-model_v2	0.667376	0.986056
OG3214_REF_Scer_AF-P11986-F1-model_v2	0.698937	0.919485
OG1360_REF_Scer_AF-P12683-F1-model_v2	0.584842	0.910864
OG1360_REF_Scer_AF-P12684-F1-model_v2	0.525223	0.85461
OG2038_REF_Scer_AF-P12709-F1-model_v2	0.814224	1
OG2214_REF_Scer_AF-P13259-F1-model_v2	0.756402	0.93
OG1674_REF_Scer_AF-P13298-F1-model_v2	0.688735	0.977387
OG1883_REF_Scer_AF-P13663-F1-model_v2	0.757327	0.996364
OG3902_REF_Scer_AF-P14020-F1-model_v2	0.592979	0.962264
OG1432_REF_Scer_AF-P14540-F1-model_v2	0.755142	0.974719
OG1310_REF_Scer_AF-P15202-F1-model_v2	0.651071	1
OG1622_REF_Scer_AF-P15274-F1-model_v2	0.719986	0.98125
OG1975_REF_Scer_AF-P15454-F1-model_v2	0.705839	0.955102
OG3676_REF_Scer_AF-P15496-F1-model_v2	0.64323	1
OG2290_REF_Scer_AF-P15700-F1-model_v2	0.660503	0.8425
OG1004_REF_Scer_AF-P15938-F1-model_v2	0.493276	0.974441
OG1060_REF_Scer_AF-P16467-F1-model_v2	0.656848	0.892128
OG1054_REF_Scer_AF-P16861-F1-model_v2	0.637665	0.90674
OG1054_REF_Scer_AF-P16862-F1-model_v2	0.646904	0.935065
OG3120_REF_Scer_AF-P17423-F1-model_v2	0.737436	0.9875
OG1835_REF_Scer_AF-P17505-F1-model_v2	0.725024	0.949602
OG1157_REF_Scer_AF-P17649-F1-model_v2	0.6469	1
OG1567_REF_Scer_AF-P17695-F1-model_v2	0.55442	0.90404
OG1329_REF_Scer_AF-P17709-F1-model_v2	0.615073	0.941176
OG3612_REF_Scer_AF-P18562-F1-model_v2	0.749468	0.897275
OG3062_REF_Scer_AF-P18900-F1-model_v2	0.676101	0.985294
OG1316_REF_Scer_AF-P19097-F1-model_v2	0.675985	0.207792			1
OG1516_REF_Scer_AF-P19358-F1-model_v2	0.818646	0.995062
OG1039_REF_Scer_AF-P19414-F1-model_v2	0.702999	0.916497
OG2218_REF_Scer_AF-P20049-F1-model_v2	0.669619	0.696133
OG2056_REF_Scer_AF-P20051-F1-model_v2	0.632391	1
OG1004_REF_Scer_AF-P20095-F1-model_v2	0.498909	0.986745
OG1470_REF_Scer_AF-P21147-F1-model_v2	0.640349	0.996269
OG2053_REF_Scer_AF-P21264-F1-model_v2	0.651585	0.715804
OG1070_REF_Scer_AF-P21524-F1-model_v2	0.740618	0.893817
OG1070_REF_Scer_AF-P21672-F1-model_v2	0.719865	0.895582
OG2704_REF_Scer_AF-P21801-F1-model_v2	0.812978	1
OG1056_REF_Scer_AF-P21954-F1-model_v2	0.754088	0.994824
OG1112_REF_Scer_AF-P23254-F1-model_v2	0.638663	0.971154
OG1266_REF_Scer_AF-P23337-F1-model_v2	0.748817	0.677419				1
OG1650_REF_Scer_AF-P23542-F1-model_v2	0.614939	1
OG1004_REF_Scer_AF-P24384-F1-model_v2	0.527397	0.986745
OG2567_REF_Scer_AF-P24521-F1-model_v2	0.476887	0.954733
OG1434_REF_Scer_AF-P25340-F1-model_v2	0.673426	0.844262
OG1567_REF_Scer_AF-P25373-F1-model_v2	0.540205	0.9163
OG1785_REF_Scer_AF-P25578-F1-model_v2	0.550508	0.73913
OG1060_REF_Scer_AF-P26263-F1-model_v2	0.653601	0.923077
OG5118_REF_Scer_AF-P26364-F1-model_v2	0.600282	0.916667
OG1266_REF_Scer_AF-P27472-F1-model_v2	0.745137	0.677419					1
OG2183_REF_Scer_AF-P27515-F1-model_v2	0.580577	0.85
OG2099_REF_Scer_AF-P28240-F1-model_v2	0.675582	0.980695
OG1786_REF_Scer_AF-P28241-F1-model_v2	0.73216	1
OG2677_REF_Scer_AF-P28834-F1-model_v2	0.701842	0.985294
OG1365_REF_Scer_AF-P29509-F1-model_v2	0.811914	0.934169
OG1880_REF_Scer_AF-P29952-F1-model_v2	0.64989	1
OG1674_REF_Scer_AF-P30402-F1-model_v2	0.628036	0.977492
OG1240_REF_Scer_AF-P30624-F1-model_v2	0.587139	0.888889
OG1810_REF_Scer_AF-P31116-F1-model_v2	0.661348	0.853535
OG3978_REF_Scer_AF-P31373-F1-model_v2	0.740914	1
OG2906_REF_Scer_AF-P32178-F1-model_v2	0.645487	0.774725
OG2455_REF_Scer_AF-P32190-F1-model_v2	0.600317	0.895753
OG3100_REF_Scer_AF-P32191-F1-model_v2	0.610437	0.798077
OG1744_REF_Scer_AF-P32264-F1-model_v2	0.670516	0.872807
OG1313_REF_Scer_AF-P32327-F1-model_v2	0.790749	0.990323
OG5490_REF_Scer_AF-P32340-F1-model_v2	0.716977	0.767956
OG2062_REF_Scer_AF-P32347-F1-model_v2	0.730081	0.995984
OG1337_REF_Scer_AF-P32356-F1-model_v2	0.682813	0.993994
OG3304_REF_Scer_AF-P32375-F1-model_v2	0.571078	1
OG3774_REF_Scer_AF-P32377-F1-model_v2	0.667632	1
OG4605_REF_Scer_AF-P32419-F1-model_v2	0.540916	0.887701
OG4275_REF_Scer_AF-P32451-F1-model_v2	0.71538	1
OG2098_REF_Scer_AF-P32462-F1-model_v2	0.61856	0.833333
OG1697_REF_Scer_AF-P32469-F1-model_v2	0.763096	0.988506
OG1959_REF_Scer_AF-P32473-F1-model_v2	0.774985	1
OG4061_REF_Scer_AF-P32476-F1-model_v2	0.590198	0.96
OG4016_REF_Scer_AF-P32582-F1-model_v2	0.703841	0.991597
OG3319_REF_Scer_AF-P32626-F1-model_v2	0.527158	1
OG1521_REF_Scer_AF-P32771-F1-model_v2	0.708808	0.870036
OG2397_REF_Scer_AF-P32796-F1-model_v2	0.505906	0.657051
OG1671_REF_Scer_AF-P32861-F1-model_v2	0.782334	0.972028
OG1556_REF_Scer_AF-P32895-F1-model_v2	0.780882	1
OG2356_REF_Scer_AF-P33312-F1-model_v2	0.521993	0.71875
OG1112_REF_Scer_AF-P33315-F1-model_v2	0.601878	0.971154
OG4581_REF_Scer_AF-P33330-F1-model_v2	0.615362	1
OG1302_REF_Scer_AF-P33401-F1-model_v2	0.686994	1
OG2357_REF_Scer_AF-P33734-F1-model_v2	0.676215	1
OG1337_REF_Scer_AF-P35172-F1-model_v2	0.666088	0.99375
OG3782_REF_Scer_AF-P35497-F1-model_v2	0.609032	0.894231
OG4250_REF_Scer_AF-P35731-F1-model_v2	0.38438	0.663522
OG3063_REF_Scer_AF-P36010-F1-model_v2	0.714424	0.99359
OG1276_REF_Scer_AF-P36013-F1-model_v2	0.677435	1
OG4524_REF_Scer_AF-P36143-F1-model_v2	0.380647	0.693046
OG1302_REF_Scer_AF-P37012-F1-model_v2	0.705195	1
OG2588_REF_Scer_AF-P38063-F1-model_v2	0.786341	0.840909
OG1977_REF_Scer_AF-P38066-F1-model_v2	0.720899	0.996914
OG2573_REF_Scer_AF-P38075-F1-model_v2	0.647605	0.830357
OG1016_REF_Scer_AF-P38113-F1-model_v2	0.663825	0.942646
OG4312_REF_Scer_AF-P38115-F1-model_v2	0.52563	0.5346
OG2369_REF_Scer_AF-P38145-F1-model_v2	0.618034	0.816842
OG3935_REF_Scer_AF-P38169-F1-model_v2	0.531186	0.879365
OG2044_REF_Scer_AF-P38225-F1-model_v2	0.539838	0.903509
OG4959_REF_Scer_AF-P38286-F1-model_v2	0.605666	1
OG3313_REF_Scer_AF-P38342-F1-model_v2	0.411345	0.75
OG2588_REF_Scer_AF-P38620-F1-model_v2	0.787694	0.840909
OG1779_REF_Scer_AF-P38625-F1-model_v2	0.828145	1
OG3115_REF_Scer_AF-P38628-F1-model_v2	0.541317	0.995745
OG2968_REF_Scer_AF-P38689-F1-model_v2	0.845347	0.980769
OG1354_REF_Scer_AF-P38697-F1-model_v2	0.731849	0.996101
OG4583_REF_Scer_AF-P38710-F1-model_v2	0.55242	0.964286
OG1022_REF_Scer_AF-P38715-F1-model_v2	0.591848	0.572843						1
OG1488_REF_Scer_AF-P38720-F1-model_v2	0.809407	0.995816
OG2647_REF_Scer_AF-P38787-F1-model_v2	0.361302	0.569948
OG1857_REF_Scer_AF-P38795-F1-model_v2	0.754953	0.989011
OG1365_REF_Scer_AF-P38816-F1-model_v2	0.772693	0.899015
OG3639_REF_Scer_AF-P38840-F1-model_v2	0.443729	0.892045
OG3074_REF_Scer_AF-P38913-F1-model_v2	0.468732	0.78481
OG1774_REF_Scer_AF-P38972-F1-model_v2	0.6957	0.969298
OG4185_REF_Scer_AF-P38986-F1-model_v2	0.595823	1
OG1451_REF_Scer_AF-P38998-F1-model_v2	0.726309	0.995146
OG1935_REF_Scer_AF-P38999-F1-model_v2	0.72928	0.940541
OG1240_REF_Scer_AF-P39002-F1-model_v2	0.568539	0.751969
OG1087_REF_Scer_AF-P39518-F1-model_v2	0.460435	0.850299
OG1445_REF_Scer_AF-P39522-F1-model_v2	0.756085	1
OG1039_REF_Scer_AF-P39533-F1-model_v2	0.662471	0.894309
OG3767_REF_Scer_AF-P39683-F1-model_v2	0.603914	1
OG2147_REF_Scer_AF-P39692-F1-model_v2	0.46155	0.829876
OG1892_REF_Scer_AF-P39708-F1-model_v2	0.728364	0.845466
OG1694_REF_Scer_AF-P39713-F1-model_v2	0.509015	0.732143
OG1694_REF_Scer_AF-P39714-F1-model_v2	0.509253	0.868293
OG4110_REF_Scer_AF-P39988-F1-model_v2	0.522062	0.73385
OG1273_REF_Scer_AF-P40012-F1-model_v2	0.41281	0.734694
OG4391_REF_Scer_AF-P40017-F1-model_v2	0.50452	0.475							1
OG1021_REF_Scer_AF-P40047-F1-model_v2	0.634979	0.852632
OG1433_REF_Scer_AF-P40054-F1-model_v2	0.780311	0.977679
OG3416_REF_Scer_AF-P40099-F1-model_v2	0.396225	0.743284
OG3241_REF_Scer_AF-P40363-F1-model_v2	0.573971	0.0869565								1
OG2808_REF_Scer_AF-P40471-F1-model_v2	0.544221	0.98125
OG1854_REF_Scer_AF-P40487-F1-model_v2	0.732067	1
OG2746_REF_Scer_AF-P40495-F1-model_v2	0.746087	0.962353
OG1433_REF_Scer_AF-P40510-F1-model_v2	0.773788	0.977679
OG1897_REF_Scer_AF-P41338-F1-model_v2	0.703604	0.813665
OG2684_REF_Scer_AF-P41735-F1-model_v2	0.657728	0.993103
OG1137_REF_Scer_AF-P41911-F1-model_v2	0.660104	0.969444
OG1684_REF_Scer_AF-P41921-F1-model_v2	0.700355	0.848101
OG1056_REF_Scer_AF-P41939-F1-model_v2	0.750871	0.994824
OG1193_REF_Scer_AF-P42222-F1-model_v2	0.686224	1
OG3151_REF_Scer_AF-P42826-F1-model_v2	0.526953	0.814815
OG5096_REF_Scer_AF-P42883-F1-model_v2	0.804829	1
OG3443_REF_Scer_AF-P42941-F1-model_v2	0.530005	1
OG2852_REF_Scer_AF-P43123-F1-model_v2	0.589931	0.983264
OG5096_REF_Scer_AF-P43534-F1-model_v2	0.80603	1
OG3336_REF_Scer_AF-P43567-F1-model_v2	0.504999	1
OG2845_REF_Scer_AF-P43577-F1-model_v2	0.509339	0.789346
OG1822_REF_Scer_AF-P43616-F1-model_v2	0.654148	1
OG3509_REF_Scer_AF-P43619-F1-model_v2	0.693667	1
OG2246_REF_Scer_AF-P46151-F1-model_v2	0.610371	0.960938
OG1021_REF_Scer_AF-P46367-F1-model_v2	0.642925	0.852632
OG2161_REF_Scer_AF-P46969-F1-model_v2	0.696352	0.988636
OG4524_REF_Scer_AF-P47011-F1-model_v2	0.426063	0.688742
OG1275_REF_Scer_AF-P47052-F1-model_v2	0.814962	0.992063
OG3030_REF_Scer_AF-P47095-F1-model_v2	0.587728	1
OG4102_REF_Scer_AF-P47096-F1-model_v2	0.672929	1
OG3677_REF_Scer_AF-P47125-F1-model_v2	0.517711	0.952381
OG1597_REF_Scer_AF-P47169-F1-model_v2	0.548141	0.9375
OG5096_REF_Scer_AF-P47183-F1-model_v2	0.804126	1
OG1240_REF_Scer_AF-P47912-F1-model_v2	0.583937	0.910931
OG4171_REF_Scer_AF-P48015-F1-model_v2	0.586553	0.968254
OG3499_REF_Scer_AF-P48016-F1-model_v2	0.532471	1
OG1096_REF_Scer_AF-P48570-F1-model_v2	0.886293	1
OG3069_REF_Scer_AF-P49017-F1-model_v2	0.702776	0.759615
OG1111_REF_Scer_AF-P49367-F1-model_v2	0.719425	1
OG2282_REF_Scer_AF-P49435-F1-model_v2	0.684041	1
OG1354_REF_Scer_AF-P50094-F1-model_v2	0.758377	0.996101
OG1354_REF_Scer_AF-P50095-F1-model_v2	0.757274	0.996101
OG2868_REF_Scer_AF-P50107-F1-model_v2	0.582132	0.904762
OG4010_REF_Scer_AF-P50861-F1-model_v2	0.685483	0.846591
OG1060_REF_Scer_AF-P50873-F1-model_v2	0.531148	0.888889
OG2774_REF_Scer_AF-P51601-F1-model_v2	0.788307	1
OG1299_REF_Scer_AF-P52489-F1-model_v2	0.656619	1
OG1055_REF_Scer_AF-P52910-F1-model_v2	0.668424	0.883382
OG2228_REF_Scer_AF-P53037-F1-model_v2	0.560504	0.9375
OG2495_REF_Scer_AF-P53128-F1-model_v2	0.614195	0.860947
OG1004_REF_Scer_AF-P53131-F1-model_v2	0.568291	0.986726
OG3458_REF_Scer_AF-P53164-F1-model_v2	0.4446	0.994595
OG3488_REF_Scer_AF-P53184-F1-model_v2	0.438007	1
OG2116_REF_Scer_AF-P53199-F1-model_v2	0.686683	0.886889
OG1473_REF_Scer_AF-P53204-F1-model_v2	0.794164	0.911602
OG2409_REF_Scer_AF-P53312-F1-model_v2	0.648683	1
OG1488_REF_Scer_AF-P53319-F1-model_v2	0.788211	0.945607
OG1696_REF_Scer_AF-P53598-F1-model_v2	0.715525	0.964286
OG1414_REF_Scer_AF-P53685-F1-model_v2	0.61353	0.903935
OG4226_REF_Scer_AF-P53909-F1-model_v2	0.610652	1
OG2924_REF_Scer_AF-P53915-F1-model_v2	0.458103	0.817978
OG1056_REF_Scer_AF-P53982-F1-model_v2	0.714515	0.994824
OG1021_REF_Scer_AF-P54115-F1-model_v2	0.558251	0.631579
OG1596_REF_Scer_AF-P54781-F1-model_v2	0.733847	1
OG2086_REF_Scer_AF-P80210-F1-model_v2	0.783362	0.990148
OG2637_REF_Scer_AF-P80235-F1-model_v2	0.57929	0.621538
OG1137_REF_Scer_AF-Q00055-F1-model_v2	0.668833	0.969359
OG1275_REF_Scer_AF-Q00711-F1-model_v2	0.829251	0.992063
OG1753_REF_Scer_AF-Q00764-F1-model_v2	0.767133	0.957447
OG1055_REF_Scer_AF-Q01574-F1-model_v2	0.608502	0.915452
OG3525_REF_Scer_AF-Q01802-F1-model_v2	0.509232	1
OG2074_REF_Scer_AF-Q02046-F1-model_v2	0.69321	0.785714
OG2837_REF_Scer_AF-Q02196-F1-model_v2	0.768788	0.994286
OG4645_REF_Scer_AF-Q03778-F1-model_v2	0.47529	1
OG2578_REF_Scer_AF-Q03941-F1-model_v2	0.515488	0.896104
OG4398_REF_Scer_AF-Q04178-F1-model_v2	0.73484	0.891791
OG2283_REF_Scer_AF-Q04212-F1-model_v2	0.510779	0.538926
OG1329_REF_Scer_AF-Q04409-F1-model_v2	0.602678	0.941176
OG4583_REF_Scer_AF-Q05533-F1-model_v2	0.55852	0.964286
OG2741_REF_Scer_AF-Q05584-F1-model_v2	0.562343	0.885522
OG3207_REF_Scer_AF-Q05788-F1-model_v2	0.584526	0.975
OG1807_REF_Scer_AF-Q05871-F1-model_v2	0.441153	0.632
OG4043_REF_Scer_AF-Q05902-F1-model_v2	0.502068	0.97479
OG2148_REF_Scer_AF-Q05911-F1-model_v2	0.82889	1
OG3740_REF_Scer_AF-Q05979-F1-model_v2	0.58848	0.927536
OG1318_REF_Scer_AF-Q06147-F1-model_v2	0.533361	0.997175
OG1473_REF_Scer_AF-Q06178-F1-model_v2	0.819992	0.982036
OG4396_REF_Scer_AF-Q06549-F1-model_v2	0.467728	0.978947
OG1498_REF_Scer_AF-Q06702-F1-model_v2	0.55325	0.977444
OG1498_REF_Scer_AF-Q06703-F1-model_v2	0.581185	0.977444
OG1380_REF_Scer_AF-Q07729-F1-model_v2	0.524554	0.755556
OG5096_REF_Scer_AF-Q07748-F1-model_v2	0.80635	1
OG3782_REF_Scer_AF-Q07786-F1-model_v2	0.608497	0.894231
OG2308_REF_Scer_AF-Q07938-F1-model_v2	0.621414	0.982659
OG3782_REF_Scer_AF-Q07993-F1-model_v2	0.520113	0.880208
OG2031_REF_Scer_AF-Q08220-F1-model_v2	0.510072	0.936255
OG3811_REF_Scer_AF-Q08224-F1-model_v2	0.467989	0.961538
OG1807_REF_Scer_AF-Q08558-F1-model_v2	0.408603	0.464
OG2126_REF_Scer_AF-Q08645-F1-model_v2	0.583237	1
OG1458_REF_Scer_AF-Q08911-F1-model_v2	0.683422	0.886214
OG3811_REF_Scer_AF-Q08975-F1-model_v2	0.479975	0.961538
OG3679_REF_Scer_AF-Q12051-F1-model_v2	0.472401	0.987903
OG2508_REF_Scer_AF-Q12074-F1-model_v2	0.782981	0.996
OG1096_REF_Scer_AF-Q12122-F1-model_v2	0.891796	1
OG1115_REF_Scer_AF-Q12166-F1-model_v2	0.704928	1
OG4004_REF_Scer_AF-Q12178-F1-model_v2	0.646765	1
OG1318_REF_Scer_AF-Q12246-F1-model_v2	0.526523	0.997167
OG2007_REF_Scer_AF-Q12265-F1-model_v2	0.704082	0.94
OG2741_REF_Scer_AF-Q12320-F1-model_v2	0.548677	1
OG3551_REF_Scer_AF-Q12452-F1-model_v2	0.562552	0.877193
OG3801_REF_Scer_AF-Q12455-F1-model_v2	0.580276	0.989474
OG4008_REF_Scer_AF-Q12676-F1-model_v2	0.482659	1
OG1589_REF_Scer_AF-Q12680-F1-model_v2	0.725745	0.844512
OG2061_REF_Scer_AF-Q99258-F1-model_v2	0.637089	0.959184
OG3531_REF_Scer_AF-Q99312-F1-model_v2	0.565187	0.887574

## Sheet: C Histogram
x	Conservation ratio	y	CR Binding site (UPb)
0.025	0	0.025	0
0.075	0	0.075	0.0630915
0.125	0	0.125	0
0.175	0	0.175	0
0.225	0	0.225	0.0630915
0.275	0	0.275	0
0.325	0	0.325	0
0.375	0.252366	0.375	0
0.425	0.567823	0.425	0
0.475	0.883281	0.475	0.252366
0.525	2.39748	0.525	0.126183
0.575	2.2082	0.575	0.126183
0.625	2.90221	0.625	0.189274
0.675	3.02839	0.675	0.44164
0.725	3.65931	0.725	0.504732
0.775	2.83912	0.775	0.757098
0.825	1.07256	0.825	1.13565
0.875	0.189274	0.875	2.27129
0.925	0	0.925	2.39748
0.975	0	0.975	11.6719

## Sheet: D left
	CR Helical	CR Random coil
OG4352_REF_Scer_AF-P00127-F1-model_v2	0.507937	0.528902
OG3208_REF_Scer_AF-P00128-F1-model_v2	0.584526	0.639881
OG1016_REF_Scer_AF-P00330-F1-model_v2	0.720439	0.728082
OG1016_REF_Scer_AF-P00331-F1-model_v2	0.727138	0.741914
OG1145_REF_Scer_AF-P00358-F1-model_v2	0.799165	0.783269
OG1145_REF_Scer_AF-P00359-F1-model_v2	0.812152	0.788606
OG1145_REF_Scer_AF-P00360-F1-model_v2	0.785532	0.772869
OG4316_REF_Scer_AF-P00424-F1-model_v2	0.528562	0.570681
OG4316_REF_Scer_AF-P00425-F1-model_v2	0.535691	0.606023
OG2714_REF_Scer_AF-P00427-F1-model_v2	0.78184	0.81626
OG1979_REF_Scer_AF-P00445-F1-model_v2	0.836634	0.716989
OG3185_REF_Scer_AF-P00447-F1-model_v2	0.665228	0.694262
OG3837_REF_Scer_AF-P00498-F1-model_v2	0.601049	0.731881
OG1299_REF_Scer_AF-P00549-F1-model_v2	0.722762	0.77224
OG1424_REF_Scer_AF-P00560-F1-model_v2	0.752508	0.794468
OG2654_REF_Scer_AF-P00572-F1-model_v2	0.521057	0.556848
OG5441_REF_Scer_AF-P00724-F1-model_v2	0.447059	0.527823
OG2936_REF_Scer_AF-P00812-F1-model_v2	0.570678	0.643771
OG2113_REF_Scer_AF-P00815-F1-model_v2	0.679876	0.716257
OG1416_REF_Scer_AF-P00890-F1-model_v2	0.812894	0.803864
OG2028_REF_Scer_AF-P00899-F1-model_v2	0.701833	0.698836
OG3874_REF_Scer_AF-P00912-F1-model_v2	0.379197	0.55
OG1193_REF_Scer_AF-P00924-F1-model_v2	0.741386	0.815469
OG1193_REF_Scer_AF-P00925-F1-model_v2	0.731579	0.808496
OG1788_REF_Scer_AF-P00927-F1-model_v2	0.705444	0.701802
OG1724_REF_Scer_AF-P00931-F1-model_v2	0.723288	0.796215
OG3108_REF_Scer_AF-P00937-F1-model_v2	0.56338	0.634981
OG2197_REF_Scer_AF-P00942-F1-model_v2	0.65548	0.740813
OG2794_REF_Scer_AF-P00950-F1-model_v2	0.787234	0.761869
OG3702_REF_Scer_AF-P03962-F1-model_v2	0.653368	0.752408
OG1032_REF_Scer_AF-P03965-F1-model_v2	0.69759	0.768555
OG3505_REF_Scer_AF-P04037-F1-model_v2	0.733516	0.673029
OG4751_REF_Scer_AF-P04039-F1-model_v2	0.596958	0.594771
OG1819_REF_Scer_AF-P04046-F1-model_v2	0.676312	0.757161
OG3043_REF_Scer_AF-P04161-F1-model_v2	0.57919	0.644865
OG2930_REF_Scer_AF-P04173-F1-model_v2	0.789272	0.79776
OG4231_REF_Scer_AF-P04385-F1-model_v2	0.561798	0.587068
OG3994_REF_Scer_AF-P04397-F1-model_v2	0.649727	0.629207
OG1208_REF_Scer_AF-P04806-F1-model_v2	0.611833	0.682553
OG1208_REF_Scer_AF-P04807-F1-model_v2	0.622367	0.69751
OG1617_REF_Scer_AF-P05150-F1-model_v2	0.602743	0.664243
OG1767_REF_Scer_AF-P05373-F1-model_v2	0.746483	0.754535
OG3877_REF_Scer_AF-P05374-F1-model_v2	0.493121	0.479872
OG2645_REF_Scer_AF-P05375-F1-model_v2	0.564951	0.606863
OG1813_REF_Scer_AF-P05694-F1-model_v2	0.692455	0.799528
OG1944_REF_Scer_AF-P06106-F1-model_v2	0.726845	0.7389
OG5404_REF_Scer_AF-P06115-F1-model_v2	0.58262	0.65793
OG1569_REF_Scer_AF-P06168-F1-model_v2	0.881314	0.855392
OG1060_REF_Scer_AF-P06169-F1-model_v2	0.665765	0.691777
OG3856_REF_Scer_AF-P06174-F1-model_v2	0.410054	0.517833
OG3196_REF_Scer_AF-P06197-F1-model_v2	0.560897	0.450652
OG1115_REF_Scer_AF-P06208-F1-model_v2	0.709079	0.745126
OG2655_REF_Scer_AF-P06633-F1-model_v2	0.839514	0.736483
OG1414_REF_Scer_AF-P06700-F1-model_v2	0.546999	0.670187
OG2841_REF_Scer_AF-P06738-F1-model_v2	0.690259	0.752078
OG2129_REF_Scer_AF-P06785-F1-model_v2	0.737089	0.767291
OG2248_REF_Scer_AF-P07143-F1-model_v2	0.791067	0.839372
OG1463_REF_Scer_AF-P07149-F1-model_v2	0.616446	0.647079
OG2740_REF_Scer_AF-P07170-F1-model_v2	0.760605	0.797844
OG2238_REF_Scer_AF-P07172-F1-model_v2	0.471821	0.6696
OG1825_REF_Scer_AF-P07244-F1-model_v2	0.543319	0.618464
OG1052_REF_Scer_AF-P07245-F1-model_v2	0.636621	0.67865
OG1016_REF_Scer_AF-P07246-F1-model_v2	0.738782	0.722129
OG4118_REF_Scer_AF-P07255-F1-model_v2	0.515656	0.735294
OG4150_REF_Scer_AF-P07256-F1-model_v2	0.469189	0.583773
OG2006_REF_Scer_AF-P07257-F1-model_v2	0.521703	0.470385
OG2721_REF_Scer_AF-P07258-F1-model_v2	0.607173	0.709131
OG1032_REF_Scer_AF-P07259-F1-model_v2	0.529324	0.652917
OG1892_REF_Scer_AF-P07262-F1-model_v2	0.710233	0.76
OG1422_REF_Scer_AF-P07264-F1-model_v2	0.768573	0.801454
OG1595_REF_Scer_AF-P07275-F1-model_v2	0.612133	0.693434
OG2678_REF_Scer_AF-P07277-F1-model_v2	0.465674	0.522201
OG2347_REF_Scer_AF-P07283-F1-model_v2	0.712652	0.787363
OG3065_REF_Scer_AF-P07285-F1-model_v2	0.521991	0.58061
OG2265_REF_Scer_AF-P07286-F1-model_v2	0.618305	0.705626
OG1388_REF_Scer_AF-P07342-F1-model_v2	0.722278	0.741909
OG1714_REF_Scer_AF-P07702-F1-model_v2	0.566667	0.637398
OG4379_REF_Scer_AF-P07807-F1-model_v2	0.483015	0.504634
OG1685_REF_Scer_AF-P07991-F1-model_v2	0.595292	0.752509
OG1012_REF_Scer_AF-P08004-F1-model_v2	0.526095	0.519338
OG1564_REF_Scer_AF-P08019-F1-model_v2	0.354833	0.515749
OG3575_REF_Scer_AF-P08067-F1-model_v2	0.690311	0.803409
OG1218_REF_Scer_AF-P08417-F1-model_v2	0.703371	0.807966
OG4707_REF_Scer_AF-P08431-F1-model_v2	0.511512	0.678825
OG3445_REF_Scer_AF-P08432-F1-model_v2	0.510743	0.657442
OG2956_REF_Scer_AF-P08456-F1-model_v2	0.696989	0.588179
OG3006_REF_Scer_AF-P08465-F1-model_v2	0.710634	0.649678
OG2156_REF_Scer_AF-P08524-F1-model_v2	0.705048	0.718341
OG4360_REF_Scer_AF-P08525-F1-model_v2	0.574701	0.689256
OG2365_REF_Scer_AF-P08536-F1-model_v2	0.696998	0.710881
OG1621_REF_Scer_AF-P08566-F1-model_v2	0.687122	0.641747
OG1416_REF_Scer_AF-P08679-F1-model_v2	0.733211	0.727913
OG1815_REF_Scer_AF-P09201-F1-model_v2	0.685491	0.651594
OG2629_REF_Scer_AF-P09368-F1-model_v2	0.461425	0.586207
OG1052_REF_Scer_AF-P09440-F1-model_v2	0.63187	0.674374
OG1629_REF_Scer_AF-P09624-F1-model_v2	0.794859	0.715744
OG1487_REF_Scer_AF-P09938-F1-model_v2	0.802748	0.730511
OG1899_REF_Scer_AF-P09950-F1-model_v2	0.622016	0.744143
OG1357_REF_Scer_AF-P0CF18-F1-model_v2	0.624157	0.524261
OG1193_REF_Scer_AF-P0CX10-F1-model_v2	0.634743	0.722976
OG1193_REF_Scer_AF-P0CX11-F1-model_v2	0.634679	0.723569
OG4185_REF_Scer_AF-P0CX77-F1-model_v2	0.608159	0.65986
OG4185_REF_Scer_AF-P0CX78-F1-model_v2	0.609316	0.662503
OG4185_REF_Scer_AF-P0CX79-F1-model_v2	0.608924	0.659403
OG4185_REF_Scer_AF-P0CZ17-F1-model_v2	0.60863	0.663524
OG4346_REF_Scer_AF-P10174-F1-model_v2	0.531863	0.647059
OG1355_REF_Scer_AF-P10614-F1-model_v2	0.695795	0.714435
OG1516_REF_Scer_AF-P10659-F1-model_v2	0.797443	0.816408
OG1665_REF_Scer_AF-P10869-F1-model_v2	0.626272	0.688451
OG1881_REF_Scer_AF-P10963-F1-model_v2	0.721791	0.75951
OG1313_REF_Scer_AF-P11154-F1-model_v2	0.764473	0.797679
OG2537_REF_Scer_AF-P11353-F1-model_v2	0.686801	0.640879
OG1333_REF_Scer_AF-P11412-F1-model_v2	0.651404	0.674292
OG3214_REF_Scer_AF-P11986-F1-model_v2	0.728845	0.663069
OG1360_REF_Scer_AF-P12683-F1-model_v2	0.591538	0.69016
OG1360_REF_Scer_AF-P12684-F1-model_v2	0.516199	0.640392
OG2071_REF_Scer_AF-P12695-F1-model_v2	0.644183	0.672867
OG2038_REF_Scer_AF-P12709-F1-model_v2	0.819006	0.796767
OG4231_REF_Scer_AF-P13045-F1-model_v2	0.535805	0.547652
OG2214_REF_Scer_AF-P13259-F1-model_v2	0.716055	0.792683
OG1674_REF_Scer_AF-P13298-F1-model_v2	0.665428	0.6632
OG1883_REF_Scer_AF-P13663-F1-model_v2	0.742661	0.759829
OG1122_REF_Scer_AF-P13711-F1-model_v2	0.479769	0.561108
OG3902_REF_Scer_AF-P14020-F1-model_v2	0.549595	0.679256
OG1012_REF_Scer_AF-P14180-F1-model_v2	0.529718	0.55469
OG1432_REF_Scer_AF-P14540-F1-model_v2	0.715338	0.742679
OG1357_REF_Scer_AF-P14742-F1-model_v2	0.749139	0.76324
OG2032_REF_Scer_AF-P14843-F1-model_v2	0.627285	0.779669
OG1667_REF_Scer_AF-P15019-F1-model_v2	0.713451	0.687719
OG1310_REF_Scer_AF-P15202-F1-model_v2	0.59238	0.658941
OG1622_REF_Scer_AF-P15274-F1-model_v2	0.734704	0.702797
OG1975_REF_Scer_AF-P15454-F1-model_v2	0.647128	0.747368
OG3676_REF_Scer_AF-P15496-F1-model_v2	0.594967	0.559641
OG2290_REF_Scer_AF-P15700-F1-model_v2	0.659653	0.61471
OG3001_REF_Scer_AF-P15807-F1-model_v2	0.338055	0.456067
OG1004_REF_Scer_AF-P15938-F1-model_v2	0.488389	0.525716
OG1603_REF_Scer_AF-P16120-F1-model_v2	0.703508	0.687224
OG2807_REF_Scer_AF-P16387-F1-model_v2	0.781943	0.813433
OG1060_REF_Scer_AF-P16467-F1-model_v2	0.652488	0.668759
OG2960_REF_Scer_AF-P16622-F1-model_v2	0.624435	0.721956
OG1673_REF_Scer_AF-P16661-F1-model_v2	0.45388	0.572725
OG1054_REF_Scer_AF-P16861-F1-model_v2	0.620282	0.675659
OG1054_REF_Scer_AF-P16862-F1-model_v2	0.619264	0.693587
OG3120_REF_Scer_AF-P17423-F1-model_v2	0.768864	0.722583
OG1835_REF_Scer_AF-P17505-F1-model_v2	0.714389	0.738294
OG1157_REF_Scer_AF-P17649-F1-model_v2	0.562004	0.701036
OG1567_REF_Scer_AF-P17695-F1-model_v2	0.515796	0.600979
OG1329_REF_Scer_AF-P17709-F1-model_v2	0.582888	0.651187
OG1468_REF_Scer_AF-P17898-F1-model_v2	0.510452	0.590689
OG2871_REF_Scer_AF-P18408-F1-model_v2	0.621218	0.652565
OG3612_REF_Scer_AF-P18562-F1-model_v2	0.795907	0.745728
OG3062_REF_Scer_AF-P18900-F1-model_v2	0.723463	0.589663
OG1316_REF_Scer_AF-P19097-F1-model_v2	0.638162	0.722607
OG1924_REF_Scer_AF-P19262-F1-model_v2	0.83175	0.774828
OG1516_REF_Scer_AF-P19358-F1-model_v2	0.779199	0.826365
OG1039_REF_Scer_AF-P19414-F1-model_v2	0.700031	0.721538
OG2218_REF_Scer_AF-P20049-F1-model_v2	0.674704	0.651062
OG2056_REF_Scer_AF-P20051-F1-model_v2	0.579255	0.667088
OG1004_REF_Scer_AF-P20095-F1-model_v2	0.486238	0.515748
OG2182_REF_Scer_AF-P20485-F1-model_v2	0.472614	0.503812
OG1585_REF_Scer_AF-P20967-F1-model_v2	0.737798	0.766324
OG1470_REF_Scer_AF-P21147-F1-model_v2	0.598692	0.741102
OG2912_REF_Scer_AF-P21182-F1-model_v2	0.430562	0.499599
OG2053_REF_Scer_AF-P21264-F1-model_v2	0.588858	0.630943
OG1070_REF_Scer_AF-P21524-F1-model_v2	0.731994	0.761123
OG1070_REF_Scer_AF-P21672-F1-model_v2	0.709205	0.7425
OG2704_REF_Scer_AF-P21801-F1-model_v2	0.830574	0.822043
OG1170_REF_Scer_AF-P21826-F1-model_v2	0.670239	0.627847
OG1056_REF_Scer_AF-P21954-F1-model_v2	0.743412	0.761953
OG1468_REF_Scer_AF-P22140-F1-model_v2	0.516459	0.561361
OG1631_REF_Scer_AF-P22217-F1-model_v2	0.615385	0.633785
OG4744_REF_Scer_AF-P22289-F1-model_v2	0.538721	0.797386
OG1631_REF_Scer_AF-P22803-F1-model_v2	0.577756	0.638958
OG1112_REF_Scer_AF-P23254-F1-model_v2	0.614031	0.670335
OG1266_REF_Scer_AF-P23337-F1-model_v2	0.734131	0.754474
OG1640_REF_Scer_AF-P23501-F1-model_v2	0.428113	0.573438
OG1650_REF_Scer_AF-P23542-F1-model_v2	0.559304	0.68203
OG1004_REF_Scer_AF-P24384-F1-model_v2	0.500162	0.560669
OG2567_REF_Scer_AF-P24521-F1-model_v2	0.458534	0.507603
OG2382_REF_Scer_AF-P25045-F1-model_v2	0.419887	0.557442
OG1730_REF_Scer_AF-P25087-F1-model_v2	0.65309	0.716705
OG3221_REF_Scer_AF-P25335-F1-model_v2	0.609174	0.663648
OG1434_REF_Scer_AF-P25340-F1-model_v2	0.661361	0.698792
OG3021_REF_Scer_AF-P25358-F1-model_v2	0.690902	0.656805
OG4758_REF_Scer_AF-P25372-F1-model_v2	0.419308	0.588353
OG1567_REF_Scer_AF-P25373-F1-model_v2	0.484365	0.585575
OG1785_REF_Scer_AF-P25578-F1-model_v2	0.501926	0.545609
OG2577_REF_Scer_AF-P25605-F1-model_v2	0.686598	0.752242
OG1603_REF_Scer_AF-P25632-F1-model_v2	0.195122	0.181818
OG1060_REF_Scer_AF-P26263-F1-model_v2	0.650417	0.673297
OG5118_REF_Scer_AF-P26364-F1-model_v2	0.536989	0.658371
OG1266_REF_Scer_AF-P27472-F1-model_v2	0.723151	0.765187
OG2183_REF_Scer_AF-P27515-F1-model_v2	0.59384	0.586207
OG2453_REF_Scer_AF-P27616-F1-model_v2	0.611186	0.687609
OG2903_REF_Scer_AF-P27680-F1-model_v2	0.534714	0.535754
OG1364_REF_Scer_AF-P27796-F1-model_v2	0.647749	0.656074
OG2099_REF_Scer_AF-P28240-F1-model_v2	0.635344	0.715409
OG1786_REF_Scer_AF-P28241-F1-model_v2	0.730317	0.723887
OG1500_REF_Scer_AF-P28274-F1-model_v2	0.716658	0.755769
OG1303_REF_Scer_AF-P28496-F1-model_v2	0.606849	0.604938
OG2082_REF_Scer_AF-P28777-F1-model_v2	0.730294	0.798789
OG2057_REF_Scer_AF-P28789-F1-model_v2	0.60042	0.62024
OG2677_REF_Scer_AF-P28834-F1-model_v2	0.683016	0.70422
OG1230_REF_Scer_AF-P29465-F1-model_v2	0.683859	0.646062
OG1365_REF_Scer_AF-P29509-F1-model_v2	0.835303	0.835418
OG2498_REF_Scer_AF-P29704-F1-model_v2	0.615775	0.57599
OG1880_REF_Scer_AF-P29952-F1-model_v2	0.562574	0.659046
OG1674_REF_Scer_AF-P30402-F1-model_v2	0.597826	0.577617
OG1240_REF_Scer_AF-P30624-F1-model_v2	0.536522	0.592569
OG1170_REF_Scer_AF-P30952-F1-model_v2	0.67764	0.653731
OG1810_REF_Scer_AF-P31116-F1-model_v2	0.623929	0.679811
OG3978_REF_Scer_AF-P31373-F1-model_v2	0.690418	0.773268
OG1634_REF_Scer_AF-P31688-F1-model_v2	0.578504	0.61394
OG2906_REF_Scer_AF-P32178-F1-model_v2	0.669937	0.600379
OG2455_REF_Scer_AF-P32190-F1-model_v2	0.56932	0.595391
OG3100_REF_Scer_AF-P32191-F1-model_v2	0.584232	0.613205
OG2552_REF_Scer_AF-P32263-F1-model_v2	0.556945	0.585774
OG1744_REF_Scer_AF-P32264-F1-model_v2	0.668874	0.650477
OG1537_REF_Scer_AF-P32288-F1-model_v2	0.754908	0.797603
OG1313_REF_Scer_AF-P32327-F1-model_v2	0.76825	0.79965
OG5490_REF_Scer_AF-P32340-F1-model_v2	0.693155	0.733809
OG2062_REF_Scer_AF-P32347-F1-model_v2	0.711543	0.741667
OG2353_REF_Scer_AF-P32352-F1-model_v2	0.496063	0.605617
OG2465_REF_Scer_AF-P32353-F1-model_v2	0.609778	0.624719
OG1337_REF_Scer_AF-P32356-F1-model_v2	0.668791	0.711388
OG3304_REF_Scer_AF-P32375-F1-model_v2	0.523741	0.613747
OG3774_REF_Scer_AF-P32377-F1-model_v2	0.616517	0.675356
OG2123_REF_Scer_AF-P32378-F1-model_v2	0.614823	0.688742
OG4605_REF_Scer_AF-P32419-F1-model_v2	0.53913	0.557155
OG4665_REF_Scer_AF-P32449-F1-model_v2	0.64177	0.766639
OG4275_REF_Scer_AF-P32451-F1-model_v2	0.63791	0.74017
OG3413_REF_Scer_AF-P32452-F1-model_v2	0.458048	0.404441
OG3683_REF_Scer_AF-P32459-F1-model_v2	0.506276	0.45675
OG1955_REF_Scer_AF-P32461-F1-model_v2	0.472671	0.575948
OG2098_REF_Scer_AF-P32462-F1-model_v2	0.594603	0.681226
OG1697_REF_Scer_AF-P32469-F1-model_v2	0.700306	0.782271
OG1959_REF_Scer_AF-P32473-F1-model_v2	0.755319	0.802047
OG4061_REF_Scer_AF-P32476-F1-model_v2	0.576127	0.612544
OG2186_REF_Scer_AF-P32477-F1-model_v2	0.538272	0.564805
OG1168_REF_Scer_AF-P32528-F1-model_v2	0.392188	0.489237
OG4016_REF_Scer_AF-P32582-F1-model_v2	0.711823	0.713914
OG3319_REF_Scer_AF-P32626-F1-model_v2	0.50205	0.563089
OG1746_REF_Scer_AF-P32642-F1-model_v2	0.563536	0.624409
OG1521_REF_Scer_AF-P32771-F1-model_v2	0.672915	0.745462
OG1659_REF_Scer_AF-P32775-F1-model_v2	0.691152	0.716356
OG1081_REF_Scer_AF-P32784-F1-model_v2	0.489803	0.599636
OG2397_REF_Scer_AF-P32796-F1-model_v2	0.457432	0.539956
OG4555_REF_Scer_AF-P32799-F1-model_v2	0.50055	0.644444
OG1671_REF_Scer_AF-P32861-F1-model_v2	0.750657	0.768459
OG1556_REF_Scer_AF-P32895-F1-model_v2	0.773088	0.759274
OG1502_REF_Scer_AF-P33300-F1-model_v2	0.593075	0.640355
OG2356_REF_Scer_AF-P33312-F1-model_v2	0.522455	0.475906
OG1112_REF_Scer_AF-P33315-F1-model_v2	0.593548	0.624027
OG4581_REF_Scer_AF-P33330-F1-model_v2	0.540895	0.686562
OG1471_REF_Scer_AF-P33333-F1-model_v2	0.470763	0.631579
OG1302_REF_Scer_AF-P33401-F1-model_v2	0.630216	0.699649
OG2048_REF_Scer_AF-P33412-F1-model_v2	0.461469	0.504745
OG2112_REF_Scer_AF-P33421-F1-model_v2	0.493082	0.61553
OG2357_REF_Scer_AF-P33734-F1-model_v2	0.654261	0.671191
OG1337_REF_Scer_AF-P35172-F1-model_v2	0.661357	0.684791
OG3114_REF_Scer_AF-P35202-F1-model_v2	0.42303	0.429442
OG3782_REF_Scer_AF-P35497-F1-model_v2	0.569225	0.65239
OG4250_REF_Scer_AF-P35731-F1-model_v2	0.360492	0.414337
OG3063_REF_Scer_AF-P36010-F1-model_v2	0.659552	0.732673
OG1276_REF_Scer_AF-P36013-F1-model_v2	0.662624	0.691774
OG2084_REF_Scer_AF-P36024-F1-model_v2	0.692807	0.678173
OG3008_REF_Scer_AF-P36076-F1-model_v2	0.640175	0.599034
OG1242_REF_Scer_AF-P36107-F1-model_v2	0.616562	0.599382
OG4524_REF_Scer_AF-P36143-F1-model_v2	0.370233	0.419567
OG1081_REF_Scer_AF-P36148-F1-model_v2	0.453	0.538995
OG1966_REF_Scer_AF-P36150-F1-model_v2	0.473426	0.582675
OG1302_REF_Scer_AF-P37012-F1-model_v2	0.640742	0.720588
OG2262_REF_Scer_AF-P37254-F1-model_v2	0.49349	0.512833
OG1030_REF_Scer_AF-P37291-F1-model_v2	0.646496	0.776689
OG1030_REF_Scer_AF-P37292-F1-model_v2	0.558451	0.721404
OG1287_REF_Scer_AF-P37298-F1-model_v2	0.480886	0.457462
OG4552_REF_Scer_AF-P37299-F1-model_v2	0.506234	0.391753
OG1129_REF_Scer_AF-P37303-F1-model_v2	0.546359	0.676779
OG1322_REF_Scer_AF-P38009-F1-model_v2	0.817522	0.813903
OG2588_REF_Scer_AF-P38063-F1-model_v2	0.765572	0.793814
OG1977_REF_Scer_AF-P38066-F1-model_v2	0.756484	0.671404
OG1126_REF_Scer_AF-P38067-F1-model_v2	0.566812	0.618885
OG2573_REF_Scer_AF-P38075-F1-model_v2	0.582119	0.636541
OG1016_REF_Scer_AF-P38113-F1-model_v2	0.664875	0.648362
OG4312_REF_Scer_AF-P38115-F1-model_v2	0.483159	0.518285
OG2882_REF_Scer_AF-P38122-F1-model_v2	0.341672	0.566392
OG1497_REF_Scer_AF-P38143-F1-model_v2	0.637806	0.754443
OG2369_REF_Scer_AF-P38145-F1-model_v2	0.497413	0.661248
OG3935_REF_Scer_AF-P38169-F1-model_v2	0.489216	0.549124
OG3242_REF_Scer_AF-P38179-F1-model_v2	0.432331	0.533708
OG1695_REF_Scer_AF-P38221-F1-model_v2	0.645846	0.619225
OG2044_REF_Scer_AF-P38225-F1-model_v2	0.473132	0.552162
OG4021_REF_Scer_AF-P38242-F1-model_v2	0.382584	0.529412
OG4959_REF_Scer_AF-P38286-F1-model_v2	0.550047	0.687236
OG1502_REF_Scer_AF-P38287-F1-model_v2	0.577302	0.640449
OG1306_REF_Scer_AF-P38298-F1-model_v2	0.47001	0.572857
OG3350_REF_Scer_AF-P38332-F1-model_v2	0.276316	0.533031
OG3313_REF_Scer_AF-P38342-F1-model_v2	0.36775	0.538394
OG1565_REF_Scer_AF-P38604-F1-model_v2	0.591657	0.689521
OG2588_REF_Scer_AF-P38620-F1-model_v2	0.768074	0.78906
OG1779_REF_Scer_AF-P38625-F1-model_v2	0.8125	0.819636
OG1500_REF_Scer_AF-P38627-F1-model_v2	0.695816	0.73081
OG3115_REF_Scer_AF-P38628-F1-model_v2	0.46723	0.565583
OG3018_REF_Scer_AF-P38635-F1-model_v2	0.334506	0.508528
OG2968_REF_Scer_AF-P38689-F1-model_v2	0.861803	0.835759
OG1744_REF_Scer_AF-P38690-F1-model_v2	0.599697	0.566168
OG1354_REF_Scer_AF-P38697-F1-model_v2	0.68151	0.754576
OG1303_REF_Scer_AF-P38703-F1-model_v2	0.633003	0.610285
OG4583_REF_Scer_AF-P38710-F1-model_v2	0.502735	0.561506
OG1022_REF_Scer_AF-P38715-F1-model_v2	0.535647	0.616639
OG1488_REF_Scer_AF-P38720-F1-model_v2	0.815425	0.792119
OG2647_REF_Scer_AF-P38787-F1-model_v2	0.377438	0.393848
OG1857_REF_Scer_AF-P38795-F1-model_v2	0.742794	0.765312
OG1365_REF_Scer_AF-P38816-F1-model_v2	0.800991	0.793103
OG3639_REF_Scer_AF-P38840-F1-model_v2	0.356559	0.521119
OG3991_REF_Scer_AF-P38858-F1-model_v2	0.429768	0.53686
OG1210_REF_Scer_AF-P38891-F1-model_v2	0.682081	0.699894
OG3074_REF_Scer_AF-P38913-F1-model_v2	0.422492	0.532138
OG4624_REF_Scer_AF-P38954-F1-model_v2	0.514887	0.567504
OG1774_REF_Scer_AF-P38972-F1-model_v2	0.681168	0.711413
OG4185_REF_Scer_AF-P38986-F1-model_v2	0.548521	0.611844
OG1615_REF_Scer_AF-P38992-F1-model_v2	0.594414	0.597628
OG1451_REF_Scer_AF-P38998-F1-model_v2	0.664062	0.754338
OG1935_REF_Scer_AF-P38999-F1-model_v2	0.672715	0.738172
OG1240_REF_Scer_AF-P39002-F1-model_v2	0.49549	0.600477
OG2394_REF_Scer_AF-P39006-F1-model_v2	0.58864	0.622524
OG1087_REF_Scer_AF-P39518-F1-model_v2	0.431863	0.476763
OG1445_REF_Scer_AF-P39522-F1-model_v2	0.726869	0.764677
OG2215_REF_Scer_AF-P39525-F1-model_v2	0.516983	0.521384
OG1039_REF_Scer_AF-P39533-F1-model_v2	0.650982	0.672747
OG3767_REF_Scer_AF-P39683-F1-model_v2	0.561102	0.6588
OG2147_REF_Scer_AF-P39692-F1-model_v2	0.442522	0.481214
OG1892_REF_Scer_AF-P39708-F1-model_v2	0.711779	0.728558
OG1694_REF_Scer_AF-P39713-F1-model_v2	0.501724	0.517305
OG1694_REF_Scer_AF-P39714-F1-model_v2	0.495825	0.510824
OG3429_REF_Scer_AF-P39726-F1-model_v2	0.465082	0.525213
OG4110_REF_Scer_AF-P39988-F1-model_v2	0.483236	0.562175
OG1273_REF_Scer_AF-P40012-F1-model_v2	0.378788	0.43222
OG4391_REF_Scer_AF-P40017-F1-model_v2	0.477127	0.519567
OG1021_REF_Scer_AF-P40047-F1-model_v2	0.558858	0.679586
OG1433_REF_Scer_AF-P40054-F1-model_v2	0.760631	0.769899
OG3416_REF_Scer_AF-P40099-F1-model_v2	0.309242	0.458592
OG3909_REF_Scer_AF-P40319-F1-model_v2	0.696881	0.612186
OG3000_REF_Scer_AF-P40350-F1-model_v2	0.548759	0.624563
OG2738_REF_Scer_AF-P40351-F1-model_v2	0.598086	0.661563
OG3241_REF_Scer_AF-P40363-F1-model_v2	0.57343	0.570302
OG1254_REF_Scer_AF-P40395-F1-model_v2	0.414444	0.357493
OG1004_REF_Scer_AF-P40459-F1-model_v2	0.506757	0.582643
OG2808_REF_Scer_AF-P40471-F1-model_v2	0.479901	0.632838
OG1854_REF_Scer_AF-P40487-F1-model_v2	0.726346	0.73008
OG2746_REF_Scer_AF-P40495-F1-model_v2	0.724044	0.72973
OG1491_REF_Scer_AF-P40506-F1-model_v2	0.50479	0.662999
OG1433_REF_Scer_AF-P40510-F1-model_v2	0.754103	0.771684
OG1933_REF_Scer_AF-P40545-F1-model_v2	0.566334	0.619154
OG1497_REF_Scer_AF-P40581-F1-model_v2	0.667772	0.780952
OG3630_REF_Scer_AF-P40582-F1-model_v2	0.459627	0.523761
OG3624_REF_Scer_AF-P40857-F1-model_v2	0.497851	0.5
OG1683_REF_Scer_AF-P40970-F1-model_v2	0.621539	0.667701
OG1897_REF_Scer_AF-P41338-F1-model_v2	0.687569	0.678933
OG2684_REF_Scer_AF-P41735-F1-model_v2	0.701708	0.616418
OG3581_REF_Scer_AF-P41835-F1-model_v2	0.478837	0.561175
OG1180_REF_Scer_AF-P41903-F1-model_v2	0.433818	0.348868
OG1137_REF_Scer_AF-P41911-F1-model_v2	0.667559	0.623362
OG1684_REF_Scer_AF-P41921-F1-model_v2	0.773498	0.673968
OG1056_REF_Scer_AF-P41939-F1-model_v2	0.721679	0.783858
OG1446_REF_Scer_AF-P41940-F1-model_v2	0.854927	0.779817
OG1193_REF_Scer_AF-P42222-F1-model_v2	0.633674	0.722805
OG3151_REF_Scer_AF-P42826-F1-model_v2	0.515308	0.525102
OG5096_REF_Scer_AF-P42883-F1-model_v2	0.782118	0.810298
OG3443_REF_Scer_AF-P42941-F1-model_v2	0.51378	0.565741
OG2852_REF_Scer_AF-P43123-F1-model_v2	0.509858	0.617548
OG5096_REF_Scer_AF-P43534-F1-model_v2	0.784535	0.810372
OG3336_REF_Scer_AF-P43567-F1-model_v2	0.422156	0.555928
OG2845_REF_Scer_AF-P43577-F1-model_v2	0.433222	0.488946
OG1822_REF_Scer_AF-P43616-F1-model_v2	0.535061	0.727968
OG3509_REF_Scer_AF-P43619-F1-model_v2	0.66612	0.716797
OG5327_REF_Scer_AF-P43635-F1-model_v2	0.585503	0.646406
OG2999_REF_Scer_AF-P43636-F1-model_v2	0.515583	0.550534
OG2246_REF_Scer_AF-P46151-F1-model_v2	0.549163	0.660737
OG1021_REF_Scer_AF-P46367-F1-model_v2	0.548071	0.716908
OG2161_REF_Scer_AF-P46969-F1-model_v2	0.596338	0.723192
OG4524_REF_Scer_AF-P47011-F1-model_v2	0.372082	0.451872
OG1640_REF_Scer_AF-P47013-F1-model_v2	0.44338	0.574706
OG1759_REF_Scer_AF-P47039-F1-model_v2	0.589826	0.675258
OG1275_REF_Scer_AF-P47052-F1-model_v2	0.820796	0.807966
OG3030_REF_Scer_AF-P47095-F1-model_v2	0.576382	0.562983
OG4102_REF_Scer_AF-P47096-F1-model_v2	0.660592	0.627885
OG3677_REF_Scer_AF-P47125-F1-model_v2	0.528243	0.494866
OG2384_REF_Scer_AF-P47143-F1-model_v2	0.624381	0.56668
OG1390_REF_Scer_AF-P47164-F1-model_v2	0.487468	0.621009
OG4317_REF_Scer_AF-P47165-F1-model_v2	0.618263	0.712919
OG1597_REF_Scer_AF-P47169-F1-model_v2	0.50288	0.650272
OG1210_REF_Scer_AF-P47176-F1-model_v2	0.63922	0.69591
OG5096_REF_Scer_AF-P47183-F1-model_v2	0.784497	0.803419
OG1103_REF_Scer_AF-P47771-F1-model_v2	0.470419	0.626762
OG1240_REF_Scer_AF-P47912-F1-model_v2	0.514189	0.614565
OG4171_REF_Scer_AF-P48015-F1-model_v2	0.533843	0.608913
OG3499_REF_Scer_AF-P48016-F1-model_v2	0.542523	0.589763
OG1096_REF_Scer_AF-P48570-F1-model_v2	0.868223	0.88591
OG3069_REF_Scer_AF-P49017-F1-model_v2	0.71819	0.669185
OG2227_REF_Scer_AF-P49095-F1-model_v2	0.633056	0.685436
OG1111_REF_Scer_AF-P49367-F1-model_v2	0.701175	0.72455
OG2282_REF_Scer_AF-P49435-F1-model_v2	0.687268	0.658703
OG1022_REF_Scer_AF-P49954-F1-model_v2	0.584935	0.61406
OG2603_REF_Scer_AF-P50076-F1-model_v2	0.46289	0.591398
OG1354_REF_Scer_AF-P50094-F1-model_v2	0.709	0.779381
OG1354_REF_Scer_AF-P50095-F1-model_v2	0.714429	0.769439
OG2868_REF_Scer_AF-P50107-F1-model_v2	0.433962	0.55581
OG1630_REF_Scer_AF-P50264-F1-model_v2	0.431946	0.475641
OG4010_REF_Scer_AF-P50861-F1-model_v2	0.668424	0.659068
OG1060_REF_Scer_AF-P50873-F1-model_v2	0.541667	0.5625
OG2774_REF_Scer_AF-P51601-F1-model_v2	0.773664	0.764298
OG1299_REF_Scer_AF-P52489-F1-model_v2	0.608206	0.678859
OG1264_REF_Scer_AF-P52892-F1-model_v2	0.514837	0.670821
OG1264_REF_Scer_AF-P52893-F1-model_v2	0.561324	0.693624
OG1055_REF_Scer_AF-P52910-F1-model_v2	0.645169	0.670248
OG2228_REF_Scer_AF-P53037-F1-model_v2	0.549855	0.587294
OG1121_REF_Scer_AF-P53045-F1-model_v2	0.694227	0.762036
OG1377_REF_Scer_AF-P53090-F1-model_v2	0.52937	0.604943
OG3557_REF_Scer_AF-P53101-F1-model_v2	0.510327	0.622287
OG2495_REF_Scer_AF-P53128-F1-model_v2	0.547945	0.628999
OG1004_REF_Scer_AF-P53131-F1-model_v2	0.583167	0.611092
OG3458_REF_Scer_AF-P53164-F1-model_v2	0.420902	0.43482
OG2913_REF_Scer_AF-P53178-F1-model_v2	0.367595	0.44506
OG3488_REF_Scer_AF-P53184-F1-model_v2	0.383319	0.48338
OG2116_REF_Scer_AF-P53199-F1-model_v2	0.659892	0.702507
OG1473_REF_Scer_AF-P53204-F1-model_v2	0.858888	0.7399
OG1667_REF_Scer_AF-P53228-F1-model_v2	0.64237	0.656874
OG2409_REF_Scer_AF-P53312-F1-model_v2	0.593565	0.63098
OG3991_REF_Scer_AF-P53315-F1-model_v2	0.360728	0.474011
OG2783_REF_Scer_AF-P53318-F1-model_v2	0.516652	0.540514
OG1488_REF_Scer_AF-P53319-F1-model_v2	0.798311	0.756371
OG3025_REF_Scer_AF-P53332-F1-model_v2	0.429066	0.446384
OG1696_REF_Scer_AF-P53598-F1-model_v2	0.683698	0.71844
OG1414_REF_Scer_AF-P53685-F1-model_v2	0.54222	0.670477
OG2646_REF_Scer_AF-P53730-F1-model_v2	0.435337	0.54342
OG2380_REF_Scer_AF-P53848-F1-model_v2	0.443451	0.496403
OG3638_REF_Scer_AF-P53868-F1-model_v2	0.443651	0.558522
OG4226_REF_Scer_AF-P53909-F1-model_v2	0.557224	0.651891
OG2924_REF_Scer_AF-P53915-F1-model_v2	0.426829	0.495828
OG3104_REF_Scer_AF-P53954-F1-model_v2	0.440821	0.56748
OG1056_REF_Scer_AF-P53982-F1-model_v2	0.689242	0.726002
OG1322_REF_Scer_AF-P54113-F1-model_v2	0.801755	0.796634
OG1103_REF_Scer_AF-P54114-F1-model_v2	0.462397	0.600292
OG1021_REF_Scer_AF-P54115-F1-model_v2	0.462361	0.652878
OG1596_REF_Scer_AF-P54781-F1-model_v2	0.721186	0.740865
OG2506_REF_Scer_AF-P54783-F1-model_v2	0.540882	0.614545
OG1904_REF_Scer_AF-P54839-F1-model_v2	0.658856	0.750932
OG2752_REF_Scer_AF-P54885-F1-model_v2	0.56373	0.734404
OG2086_REF_Scer_AF-P80210-F1-model_v2	0.738537	0.825857
OG2637_REF_Scer_AF-P80235-F1-model_v2	0.542325	0.583927
OG1137_REF_Scer_AF-Q00055-F1-model_v2	0.673983	0.637524
OG1275_REF_Scer_AF-Q00711-F1-model_v2	0.835975	0.831806
OG1753_REF_Scer_AF-Q00764-F1-model_v2	0.747644	0.79816
OG1254_REF_Scer_AF-Q01519-F1-model_v2	0.73296	0.7471
OG1055_REF_Scer_AF-Q01574-F1-model_v2	0.606005	0.593658
OG3525_REF_Scer_AF-Q01802-F1-model_v2	0.450065	0.597729
OG2074_REF_Scer_AF-Q02046-F1-model_v2	0.676918	0.692483
OG2837_REF_Scer_AF-Q02196-F1-model_v2	0.783194	0.764165
OG3048_REF_Scer_AF-Q02784-F1-model_v2	0.672263	0.75
OG1306_REF_Scer_AF-Q02896-F1-model_v2	0.481267	0.567549
OG3394_REF_Scer_AF-Q03266-F1-model_v2	0.343572	0.393612
OG1758_REF_Scer_AF-Q03529-F1-model_v2	0.621563	0.711628
OG5735_REF_Scer_AF-Q03579-F1-model_v2	0.593407	0.537383
OG3714_REF_Scer_AF-Q03677-F1-model_v2	0.364294	0.508371
OG4645_REF_Scer_AF-Q03778-F1-model_v2	0.417373	0.511294
OG1746_REF_Scer_AF-Q03835-F1-model_v2	0.559264	0.62939
OG2578_REF_Scer_AF-Q03941-F1-model_v2	0.469395	0.597887
OG4463_REF_Scer_AF-Q04066-F1-model_v2	0.315461	0.498793
OG4398_REF_Scer_AF-Q04178-F1-model_v2	0.722807	0.732258
OG3917_REF_Scer_AF-Q04179-F1-model_v2	0.448634	0.491041
OG2283_REF_Scer_AF-Q04212-F1-model_v2	0.414478	0.566382
OG1329_REF_Scer_AF-Q04409-F1-model_v2	0.572705	0.632784
OG2190_REF_Scer_AF-Q04430-F1-model_v2	0.660879	0.563399
OG2112_REF_Scer_AF-Q04487-F1-model_v2	0.490157	0.366234
OG1390_REF_Scer_AF-Q04533-F1-model_v2	0.424961	0.596585
OG3112_REF_Scer_AF-Q05521-F1-model_v2	0.483982	0.564607
OG4583_REF_Scer_AF-Q05533-F1-model_v2	0.508179	0.559016
OG2557_REF_Scer_AF-Q05567-F1-model_v2	0.510556	0.664938
OG2741_REF_Scer_AF-Q05584-F1-model_v2	0.494865	0.598456
OG3207_REF_Scer_AF-Q05788-F1-model_v2	0.513978	0.609868
OG1807_REF_Scer_AF-Q05871-F1-model_v2	0.392451	0.492754
OG4043_REF_Scer_AF-Q05902-F1-model_v2	0.479941	0.55097
OG2148_REF_Scer_AF-Q05911-F1-model_v2	0.81835	0.839317
OG3740_REF_Scer_AF-Q05979-F1-model_v2	0.518222	0.628491
OG1318_REF_Scer_AF-Q06147-F1-model_v2	0.544831	0.552611
OG1473_REF_Scer_AF-Q06178-F1-model_v2	0.875286	0.771492
OG1287_REF_Scer_AF-Q06236-F1-model_v2	0.498078	0.447721
OG3095_REF_Scer_AF-Q06489-F1-model_v2	0.53271	0.646719
OG3811_REF_Scer_AF-Q06490-F1-model_v2	0.453857	0.482908
OG4396_REF_Scer_AF-Q06549-F1-model_v2	0.405747	0.525762
OG2348_REF_Scer_AF-Q06625-F1-model_v2	0.611972	0.64909
OG1498_REF_Scer_AF-Q06702-F1-model_v2	0.551273	0.537801
OG1498_REF_Scer_AF-Q06703-F1-model_v2	0.553004	0.576282
OG1060_REF_Scer_AF-Q07471-F1-model_v2	0.49506	0.530402
OG3681_REF_Scer_AF-Q07560-F1-model_v2	0.514109	0.395122
OG1380_REF_Scer_AF-Q07729-F1-model_v2	0.490745	0.536256
OG5096_REF_Scer_AF-Q07748-F1-model_v2	0.784319	0.809911
OG3782_REF_Scer_AF-Q07786-F1-model_v2	0.569884	0.650434
OG2308_REF_Scer_AF-Q07938-F1-model_v2	0.570594	0.605363
OG3782_REF_Scer_AF-Q07993-F1-model_v2	0.495467	0.563987
OG2031_REF_Scer_AF-Q08220-F1-model_v2	0.440818	0.519111
OG3811_REF_Scer_AF-Q08224-F1-model_v2	0.432011	0.498768
OG2084_REF_Scer_AF-Q08438-F1-model_v2	0.63824	0.679487
OG1807_REF_Scer_AF-Q08558-F1-model_v2	0.349821	0.471936
OG2126_REF_Scer_AF-Q08645-F1-model_v2	0.574315	0.603899
OG1458_REF_Scer_AF-Q08911-F1-model_v2	0.652862	0.702708
OG3811_REF_Scer_AF-Q08975-F1-model_v2	0.473103	0.521214
OG2901_REF_Scer_AF-Q12001-F1-model_v2	0.558848	0.650224
OG3679_REF_Scer_AF-Q12051-F1-model_v2	0.481473	0.457447
OG1394_REF_Scer_AF-Q12069-F1-model_v2	0.52635	0.64885
OG2508_REF_Scer_AF-Q12074-F1-model_v2	0.716708	0.813759
OG1096_REF_Scer_AF-Q12122-F1-model_v2	0.874886	0.891994
OG1115_REF_Scer_AF-Q12166-F1-model_v2	0.691911	0.734606
OG4004_REF_Scer_AF-Q12178-F1-model_v2	0.624127	0.658908
OG1764_REF_Scer_AF-Q12189-F1-model_v2	0.627361	0.636865
OG1390_REF_Scer_AF-Q12198-F1-model_v2	0.384432	0.543351
OG1318_REF_Scer_AF-Q12246-F1-model_v2	0.53388	0.539943
OG2007_REF_Scer_AF-Q12265-F1-model_v2	0.674573	0.721948
OG2741_REF_Scer_AF-Q12320-F1-model_v2	0.45087	0.61921
OG1394_REF_Scer_AF-Q12362-F1-model_v2	0.539384	0.648864
OG3551_REF_Scer_AF-Q12452-F1-model_v2	0.545364	0.573409
OG3801_REF_Scer_AF-Q12455-F1-model_v2	0.558707	0.609553
OG4008_REF_Scer_AF-Q12676-F1-model_v2	0.449215	0.551189
OG1589_REF_Scer_AF-Q12680-F1-model_v2	0.70449	0.752285
OG2765_REF_Scer_AF-Q3E840-F1-model_v2	0.612048	0.721239
OG2562_REF_Scer_AF-Q99190-F1-model_v2	0.517637	0.476562
OG2061_REF_Scer_AF-Q99258-F1-model_v2	0.586143	0.637128
OG3531_REF_Scer_AF-Q99312-F1-model_v2	0.52997	0.56922

## Sheet: D left Histogram
x	CR Helical	y	CR Random coil
0.025	0	0.025	0
0.075	0	0.075	0
0.125	0	0.125	0
0.175	0.0378072	0.175	0.0378072
0.225	0	0.225	0
0.275	0.0378072	0.275	0
0.325	0.26465	0.325	0.0378072
0.375	0.642722	0.375	0.226843
0.425	1.28544	0.425	0.340265
0.475	2.26843	0.475	1.0586
0.525	3.06238	0.525	1.89036
0.575	2.6465	0.575	2.94896
0.625	2.53308	0.625	3.138
0.675	2.6465	0.675	3.7051
0.725	2.38185	0.725	2.87335
0.775	1.28544	0.775	2.6465
0.825	0.642722	0.825	0.982987
0.875	0.26465	0.875	0.113422
0.925	0	0.925	0
0.975	0	0.975	0

[truncated: 13 more sheets: D right, D right Histogram, E, E Histogram, F, G, H top, H bottom, I, J, J raw data, K, K Histogram]
