# Supplementary material for: The role of metabolism in shaping enzyme structures over 400 million years
Source: Nature. 2025 Jul 9;644(8075):280–9. doi: 10.1038/s41586-025-09205-6 (PMC12328220; doi:10.1038/s41586-025-09205-6)
Supplement: Supplementary file 16 — Source Data Extended Data Fig. 7 [file 41586_2025_9205_MOESM16_ESM.xlsx]

## Sheet: A
Tight turns	Random coil	Mapped
0.397059	0.561151	0.514163
0.766169	0.556106	0.601726
0.74782	0.712068	0.7498
0.770728	0.716799	0.750575
0.781299	0.786028	0.787997
0.787688	0.78989	0.793967
0.763393	0.785683	0.776477
0.619403	0.544355	0.542632
0.626214	0.598985	0.559524
0.869806	0.740157	0.791223
0.65528	0.740631	0.717302
0.812339	0.638989	0.676219
0.780322	0.684603	0.696065
0.841434	0.656193	0.758138
0.791318	0.799012	0.772898
0.700971	0.484995	0.533438
0.513185	0.534739	0.529633
0.716459	0.620383	0.606358
0.765594	0.680476	0.692246
0.798791	0.805868	0.813805
0.796229	0.634274	0.717654
0.569573	0.539022	0.525606
0.758454	0.846849	0.784913
0.748434	0.841616	0.779507
0.768167	0.611021	0.713778
0.792373	0.799373	0.76561
0.677137	0.589215	0.6274
0.7	0.775216	0.718916
0.755287	0.765755	0.775542
0.726016	0.785637	0.729537
0.76781	0.769054	0.750552
0.666667	0.674303	0.668457
0.794377	0.734687	0.734567
0.636049	0.649228	0.609952
0.801068	0.794341	0.799856
0.724572	0.511177	0.587095
0.648344	0.62069	0.623677
0.719093	0.667055	0.661647
0.731987	0.682687	0.675806
0.693288	0.645754	0.652076
0.796321	0.722832	0.749289
0.641766	0.430208	0.482389
0.57	0.622222	0.573333
0.787908	0.811613	0.75707
0.729537	0.743113	0.745423
0.615506	0.669186	0.626052
0.914544	0.701909	0.872068
0.7243	0.662423	0.677573
0.60023	0.39661	0.469193
0.568376	0.359736	0.546397
0.832562	0.699542	0.720628
0.834334	0.660448	0.769413
0.723767	0.647829	0.621534
0.786958	0.728376	0.724503
0.812408	0.753764	0.761185
0.890244	0.836722	0.821612
0.682428	0.62419	0.62517
0.801527	0.793061	0.781537
0.648485	0.678664	0.572549
0.70612	0.558075	0.591333
0.641737	0.698082	0.665577
0.75996	0.691405	0.748873
0.627417	0.546345	0.52295
0.502092	0.451946	0.496084
0.788016	0.615431	0.707948
0.640546	0.661599	0.618985
0.764375	0.757083	0.740541
0.806464	0.79845	0.781829
0.741807	0.650158	0.663498
0.632056	0.455873	0.503675
0.784211	0.790068	0.769479
0.62877	0.558302	0.550092
0.78837	0.64678	0.630957
0.761536	0.725232	0.746725
0.712919	0.598522	0.623168
0.62963	0.433113	0.482921
0.797281	0.741453	0.68972
0.577581	0.493318	0.52767
0.575758	0.500855	0.430919
0.812739	0.795897	0.779831
0.810534	0.806518	0.742122
0.677458	0.679361	0.647163
0.656854	0.657737	0.601425
0.681373	0.528861	0.668006
0.699909	0.630827	0.672519
0.671393	0.769936	0.711578
0.76087	0.676413	0.616863
0.721769	0.70611	0.705166
0.786419	0.547718	0.646795
0.72284	0.729922	0.737842
0.765415	0.57283	0.703792
0.651996	0.531223	0.53891
0.657425	0.683393	0.665741
0.764881	0.670615	0.736889
0.799233	0.697007	0.784049
0.729097	0.749104	0.711712
0.551887	0.490794	0.604323
0.627451	0.776556	0.68696
0.627985	0.77733	0.687181
0.67603	0.653353	0.630391
0.675301	0.657187	0.632089
0.678942	0.651618	0.630383
0.676443	0.65838	0.633683
0.712	0.597561	0.561991
0.760984	0.688695	0.692604
0.837082	0.801955	0.819695
0.699836	0.683115	0.68337
0.756405	0.761714	0.759841
0.87467	0.750645	0.791334
0.690826	0.594937	0.70585
0.702296	0.66629	0.669086
0.638633	0.676642	0.698936
0.824885	0.614145	0.630175
0.81592	0.548931	0.565357
0.762518	0.637542	0.664667
0.889487	0.723699	0.814516
0.678776	0.473514	0.560142
0.786087	0.794997	0.760305
0.691413	0.611746	0.691343
0.780471	0.746841	0.758331
0.558559	0.562321	0.53109
0.734146	0.662757	0.6241
0.635175	0.514036	0.539808
0.790598	0.675635	0.755774
0.78665	0.740695	0.770005
0.770366	0.785742	0.736547
0.788228	0.530938	0.727517
0.674296	0.655416	0.653894
0.792771	0.647216	0.725825
0.842017	0.622222	0.705207
0.626551	0.524462	0.646478
0.638971	0.562633	0.660868
0.620451	0.345391	0.397959
0.649005	0.453347	0.507311
0.787179	0.634615	0.701463
0.840667	0.795293	0.784106
0.701888	0.638512	0.66032
0.747493	0.691771	0.677642
0.574578	0.5712	0.527048
0.691395	0.661888	0.64243
0.735888	0.660504	0.649242
0.750887	0.708481	0.74041
0.780504	0.690217	0.725652
0.608787	0.726334	0.647782
0.625632	0.535714	0.55822
0.759355	0.580414	0.622383
0.622222	0.571289	0.525974
0.650314	0.653819	0.643089
0.760774	0.693252	0.754209
0.722103	0.513564	0.683851
0.762708	0.697031	0.681661
0.826185	0.735192	0.814435
0.852384	0.806882	0.818633
0.751311	0.707434	0.711126
0.676196	0.616438	0.671362
0.619745	0.698279	0.634635
0.654751	0.434935	0.503121
0.663942	0.411795	0.5057
0.794162	0.751664	0.755759
0.783515	0.72386	0.648357
0.586022	0.42971	0.535956
0.730553	0.515481	0.652464
0.786903	0.748916	0.744589
0.761905	0.733263	0.723333
0.898021	0.805093	0.813169
0.747671	0.567139	0.666937
0.766188	0.757219	0.754113
0.629747	0.518738	0.525702
0.639085	0.621399	0.617279
0.848739	0.617647	0.576628
0.688391	0.561905	0.602429
0.702268	0.648914	0.64488
0.789496	0.732952	0.750316
0.726786	0.502876	0.464529
0.626798	0.710744	0.617291
0.634865	0.506227	0.537855
0.602473	0.441718	0.478275
0.593045	0.542105	0.493916
0.725352	0.711628	0.686612
0.746173	0.635615	0.623504
0.790389	0.64622	0.675654
0.740291	0.62989	0.682104
0.679868	0.446154	0.479304
0.594507	0.557789	0.543538
0.483992	0.572123	0.549189
0.8213	0.639053	0.751205
0.704282	0.644562	0.657008
0.732323	0.598361	0.603091
0.781897	0.755578	0.747067
0.64	0.5152	0.586325
0.76512	0.662024	0.699345
0.62149	0.465465	0.535631
0.714371	0.604454	0.653858
0.77198	0.684194	0.678343
0.735513	0.716404	0.733376
0.727023	0.785663	0.747084
0.590512	0.611696	0.604766
0.805711	0.794363	0.767093
0.625999	0.615337	0.607924
0.79059	0.649533	0.702726
0.760417	0.594715	0.678987
0.851052	0.823135	0.812059
0.599156	0.566648	0.604013
0.673667	0.646766	0.652495
0.609922	0.525237	0.630002
0.66716	0.53645	0.589331
0.768742	0.595635	0.682356
0.703382	0.660159	0.662355
0.812734	0.746138	0.741875
0.704201	0.544791	0.603587
0.590308	0.603136	0.647178
0.663063	0.573318	0.60919
0.722805	0.521059	0.612901
0.635359	0.494037	0.565895
0.693574	0.625286	0.67471
0.728493	0.825357	0.800511
0.878486	0.749041	0.793186
0.773043	0.685117	0.719774
0.72802	0.749876	0.731618
0.682425	0.493233	0.624563
0.66041	0.614683	0.62207
0.619069	0.75767	0.686799
0.559245	0.635673	0.571981
0.746998	0.620393	0.669006
0.741969	0.614943	0.630785
0.595156	0.52073	0.542492
0.719588	0.798466	0.727649
0.799774	0.706886	0.716491
0.530885	0.319053	0.467992
0.580762	0.386667	0.525298
0.608955	0.564184	0.526486
0.726547	0.656505	0.620332
0.752486	0.794602	0.764155
0.835396	0.776347	0.775515
0.661649	0.582605	0.597645
0.654294	0.537698	0.566139
0.519097	0.47752	0.455339
0.806193	0.669604	0.715237
0.630901	0.535049	0.527624
0.71267	0.560976	0.606227
0.743351	0.746461	0.714643
0.790923	0.676041	0.710574
0.591388	0.604692	0.539791
0.578053	0.51048	0.510503
0.882353	0.637324	0.556894
0.805817	0.731317	0.782623
0.795661	0.67962	0.781551
0.64834	0.633114	0.637321
0.59589	0.458841	0.525387
0.688296	0.583307	0.607437
0.66841	0.694296	0.61978
0.653426	0.613765	0.518539
0.750626	0.662515	0.687962
0.611714	0.476598	0.482539
0.646825	0.586957	0.513738
0.772695	0.614525	0.677538
0.602548	0.724835	0.671029
0.484655	0.393098	0.440319
0.699287	0.609291	0.61057
0.552553	0.370998	0.387552
0.807577	0.549878	0.714541
0.738488	0.665183	0.680842
0.770629	0.621575	0.69972
0.751693	0.460594	0.647327
0.658169	0.574634	0.612134
0.536998	0.366667	0.403926
0.57967	0.523147	0.490857
0.701456	0.522382	0.550759
0.760095	0.689266	0.706168
0.646912	0.431543	0.518721
0.842461	0.715093	0.71401
0.754962	0.690336	0.646245
0.383178	0.470492	0.475166
0.617647	0.269841	0.482966
0.736264	0.649095	0.635043
0.828337	0.80018	0.82153
0.827333	0.760148	0.787122
0.8157	0.608175	0.724182
0.646352	0.586219	0.598167
0.757528	0.582627	0.648694
0.680878	0.616801	0.664149
0.576427	0.488015	0.529998
0.625	0.533821	0.469458
0.69281	0.784739	0.698813
0.598583	0.711321	0.619809
0.622116	0.472408	0.532418
0.6313	0.461988	0.458836
0.611465	0.623108	0.640369
0.624109	0.511242	0.541799
0.710183	0.454644	0.432182
0.677419	0.693593	0.607658
0.704026	0.588652	0.6287
0.494737	0.601961	0.494718
0.632353	0.46077	0.482237
0.675294	0.456215	0.412785
0.706752	0.684027	0.639198
0.7938	0.783931	0.788208
0.831431	0.810968	0.828754
0.684716	0.779508	0.73085
0.65293	0.498263	0.541651
0.584293	0.462324	0.43305
0.847208	0.818542	0.846001
0.627435	0.530361	0.602325
0.771499	0.743817	0.731992
0.538358	0.643478	0.624715
0.638978	0.523016	0.558439
0.656284	0.58716	0.592681
0.852818	0.737131	0.809575
0.52573	0.292865	0.387424
0.792188	0.748266	0.756253
0.823227	0.769743	0.772826
0.589381	0.489571	0.447326
0.432014	0.587793	0.501668
0.604396	0.728837	0.714247
0.528395	0.533084	0.480285
0.684932	0.527101	0.531411
0.771375	0.678243	0.697181
0.668348	0.595668	0.601908
0.629014	0.57564	0.592855
0.746109	0.756625	0.726974
0.768168	0.710034	0.72974
0.684978	0.537908	0.570742
0.652563	0.605385	0.644843
0.552908	0.443543	0.466353
0.77424	0.759834	0.756689
0.594835	0.474498	0.526508
0.714316	0.653794	0.665816
0.742947	0.59831	0.60564
0.551657	0.457066	0.471814
0.73905	0.721896	0.729632
0.583477	0.47279	0.510899
0.559783	0.479568	0.509849
0.557664	0.488411	0.537663
0.681102	0.452229	0.527955
0.473026	0.40937	0.419603
0.571895	0.497978	0.512298
0.694294	0.661886	0.636095
0.779171	0.764633	0.780727
0.565455	0.416064	0.399454
0.676471	0.596616	0.672625
0.606583	0.631515	0.586378
0.679956	0.654332	0.614574
0.665541	0.509677	0.576757
0.416125	0.315197	0.377213
0.589385	0.579581	0.551751
0.63621	0.630753	0.548956
0.775597	0.686484	0.733713
0.701642	0.749362	0.746122
0.743217	0.61887	0.623635
0.774106	0.770328	0.774473
0.588508	0.647513	0.64115
0.774141	0.784206	0.729132
0.561475	0.511409	0.490491
0.592391	0.452247	0.498157
0.721088	0.642338	0.648456
0.708583	0.653584	0.703745
0.571984	0.644068	0.67899
0.680482	0.444934	0.532193
0.416486	0.331473	0.404249
0.67124	0.572075	0.662453
0.715573	0.639145	0.702207
0.805422	0.76244	0.750931
0.847166	0.70745	0.831832
0.627507	0.776376	0.68648
0.559573	0.506111	0.530249
0.859014	0.761089	0.805488
0.646438	0.446891	0.531552
0.642758	0.602495	0.593464
0.859014	0.761275	0.806705
0.735178	0.501983	0.50524
0.529412	0.473623	0.511329
0.73103	0.72636	0.654806
0.697994	0.73297	0.694809
0.619403	0.652902	0.609073
0.609615	0.496793	0.543128
0.713888	0.617143	0.615458
0.737282	0.691506	0.645477
0.67206	0.767161	0.697921
0.520295	0.412998	0.430079
0.747664	0.500799	0.475911
0.683773	0.669786	0.637245
0.893532	0.771712	0.815082
0.562743	0.563163	0.594484
0.677043	0.579848	0.673955
0.614256	0.467153	0.517977
0.603597	0.528846	0.622418
0.633313	0.615927	0.560408
0.795866	0.675894	0.690975
0.723776	0.62925	0.587316
0.637422	0.714048	0.705216
0.844086	0.761792	0.804789
0.66847	0.572809	0.549207
0.681459	0.564233	0.586291
0.628357	0.600193	0.587468
0.601293	0.586717	0.549442
0.913432	0.847252	0.886356
0.78898	0.567	0.704466
0.71992	0.670455	0.664887
0.799127	0.703874	0.719478
0.61588	0.678679	0.685
0.621106	0.610151	0.621458
0.721966	0.547875	0.501193
0.799016	0.767003	0.758547
0.767813	0.77047	0.757485
0.642241	0.508544	0.58638
0.59246	0.42224	0.456861
0.776524	0.567138	0.68815
0.617021	0.523077	0.531148
0.789238	0.748588	0.789102
0.736613	0.585708	0.656508
0.661922	0.675499	0.594419
0.678947	0.701469	0.636156
0.758789	0.625309	0.666972
0.702514	0.53125	0.565372
0.789102	0.748044	0.716037
0.658952	0.580431	0.572439
0.679303	0.602427	0.569682
0.688995	0.59147	0.626109
0.713993	0.539958	0.597615
0.530986	0.39212	0.45
0.481013	0.417077	0.409326
0.380952	0.503714	0.439803
0.765314	0.658998	0.690026
0.866221	0.698197	0.794728
0.762427	0.494024	0.659093
0.686114	0.546529	0.649454
0.491124	0.467142	0.44303
0.587225	0.498454	0.543823
0.826573	0.69381	0.788342
0.546275	0.32312	0.433176
0.770548	0.652142	0.717212
0.721374	0.648715	0.619688
0.605013	0.477252	0.460083
0.569742	0.472173	0.46973
0.682234	0.484699	0.484083
0.654059	0.648026	0.612132
0.614743	0.406674	0.464985
0.617497	0.534191	0.489407
0.756832	0.696032	0.714318
0.841428	0.754534	0.809829
0.666667	0.513149	0.532701
0.686915	0.610399	0.560362
0.762289	0.727723	0.735034
0.568902	0.631784	0.594333
0.781673	0.735494	0.710577
0.730987	0.73694	0.656307
0.793035	0.84628	0.784134
0.620168	0.561181	0.581974
0.675261	0.600538	0.672299
0.904667	0.800926	0.82939
0.834225	0.734352	0.768527
0.92233	0.692073	0.739265
0.693989	0.542571	0.610978
0.589896	0.60009	0.5145
0.777358	0.647789	0.693902
0.72311	0.798401	0.769184
0.809886	0.72766	0.751116
0.512821	0.580396	0.500896
0.508772	0.313211	0.411862
0.588323	0.754707	0.650694
0.710526	0.5	0.578498
0.597774	0.426277	0.537074
0.625954	0.493476	0.477313
0.706731	0.581081	0.613657
0.616471	0.570175	0.516762
0.524064	0.494318	0.376273
0.861027	0.685369	0.739144
0.547739	0.471666	0.473197
0.518072	0.587951	0.512484
0.733732	0.568908	0.609424
0.643802	0.473733	0.631312
0.549505	0.163934	0.473556
0.656726	0.573159	0.516498
0.787194	0.490966	0.515464
0.625382	0.522109	0.561772
0.658416	0.667105	0.59967
0.668731	0.571513	0.565138
0.667594	0.591986	0.586832
0.518892	0.472	0.443087
0.541502	0.555973	0.506535
0.792262	0.864018	0.828968
0.595075	0.638436	0.589518
0.617175	0.496638	0.542852
0.883569	0.73316	0.820758
0.410714	0.454259	0.485909
0.773152	0.562358	0.590762
0.587957	0.430506	0.478774
0.377163	0.590634	0.468494
0.661307	0.644098	0.633703
0.653148	0.486138	0.56115
0.687434	0.52649	0.589675
0.508666	0.547863	0.518622
0.376068	0.399598	0.493979
0.590072	0.507146	0.525179
0.859014	0.760311	0.806975
0.692705	0.611343	0.61003
0.610698	0.604061	0.625877
0.579466	0.550948	0.520403
0.52384	0.514983	0.511095
0.571429	0.466942	0.480686
0.768621	0.623635	0.670704
0.513854	0.436975	0.409984
0.670827	0.571101	0.584755
0.747039	0.675707	0.685467
0.60066	0.481644	0.506123
0.667131	0.644025	0.580996
0.591111	0.354452	0.476138
0.658339	0.642354	0.609249
0.898614	0.721429	0.783264
0.916462	0.857205	0.89196
0.820854	0.6889	0.706133
0.718407	0.547558	0.653996
0.713387	0.577139	0.64632
0.631381	0.511129	0.463022
0.607942	0.482185	0.535044
0.775581	0.615157	0.70572
0.752773	0.570267	0.552505
0.691445	0.628447	0.620262
0.669323	0.471398	0.566188
0.728115	0.489005	0.580801
0.576642	0.541126	0.486273
0.782455	0.739418	0.726551
0.755144	0.635417	0.664286
0.635762	0.427403	0.509149
0.575039	0.680175	0.637442
0.589662	0.559009	0.567674

## Sheet: B
Turn 2	Turn 3	Turn 4	Turn 5	Turn 6	Random coil
1	0.838384	0.416667	0.333333	0.757576	0.561151
0.794118	0.688226	0.75	0.715152	0.656393	0.556106
0.925926	0.70132	0.80756	0.746502	0.700258	0.712068
0.927481	0.87234	0.859663	0.720988	0.756127	0.716799
0.788177	0.872011	0.784091	0.723171	0.777778	0.786028
0.806122	0.884058	0.784404	0.718563	0.674074	0.78989
0.79	0.790476	0.772936	0.73125	0	0.785683
0.538462	0.793103	1	0.422222	0.948718	0.544355
0.44186	0.923077	1	0.56	0.635135	0.598985
1	0.666667	0.666667	0.718919	0.833333	0.740157
0.951923	0.521739	0.416667	0.8375	0.83913	0.740631
0.959184	0.760784	0.839286	0.763043	0.784127	0.638989
0.7875	0.87027	0.761905	0.85942	0.75	0.684603
0.853081	0.70194	0.840694	0.887075	0.624339	0.656193
0.921875	0.525641	0.639706	0.702439	0.6875	0.799012
0.516129	0.4	0.375	0.478049	0.827778	0.484995
0.723404	0.658333	0.412162	0.8	0.784314	0.534739
0.697183	0.728477	0.814815	0.725	0.701333	0.620383
1	0.802469	0.855769	0.818557	0.704	0.680476
0.863014	0.894737	0.754587	0.623077	0.761006	0.805868
0.642857	0.54902	0.819355	0.546154	0.72807	0.634274
0.803191	0.804408	0.572785	0.764384	0.455285	0.539022
0.806452	0.730028	0.791667	0.767568	0.695906	0.846849
0.766055	0.745201	0.8	0.770526	0.660494	0.841616
0.792793	0.865462	0.783755	0.825	0.813725	0.611021
0.791139	0.898305	0.756024	0.679167	0.852564	0.799373
0.916667	0.748428	0.665584	0.417647	0.843137	0.589215
0.982143	0.927203	0.66875	0.79	0.888889	0.775216
0.779221	0.807692	0.532895	0.650505	0.72549	0.765755
0.621951	0.754237	0.732558	0.779121	0.791667	0.785637
0.666667	0.506173	0.815022	0.857692	0.797009	0.769054
0.876884	0.67284	0.25	0.646154	0.756039	0.674303
0.0909091	0.516129	0.6375	0.782482	0.8125	0.594771
0.777778	0.850394	0.754808	0.62963	0.74537	0.734687
0.5	0.6	0.787356	0.47931	0.564815	0.649228
0.714286	0.630208	0.742857	0.485714	0.928571	0.794341
0.786765	0.829502	0.638889	0.61	0.583333	0.511177
0.777778	0.824762	0.628788	0.769565	0.361111	0.62069
0.664286	0.620462	0.6475	0.728302	0.795676	0.667055
0.783333	0.782407	0.75	0.653333	0.661765	0.682687
0.753521	0.566667	0.834016	0.3	0.729167	0.645754
0.897959	0.466667	0.614583	0.699065	1	0.722832
0.975	0.859438	0.45	0.741772	0.664751	0.430208
0.833333	0.725694	0.807447	0.511538	0.54321	0.622222
0.542857	0.746914	0.731308	0.886792	0.765766	0.811613
0.884615	0.989333	0.673913	0.70625	0.842342	0.743113
0.761682	0.796727	0.888298	0.659574	0.652381	0.669186
0.674157	0.581921	0.688202	0.563636	0.611111	0.701909
0.425	0.77193	0.474138	0.886792	0.797872	0.662423
0.862319	0.73251	0.642857	0.958333	0.875	0.39661
0.861702	0.672414	0.817416	0.746032	0.631746	0.359736
0.803279	0.788288	0.883333	0.865823	0.860825	0.699542
0.922269	0.836066	0.709302	0.4	0.661017	0.660448
0.769231	0.987179	0.715409	0.714768	0.70977	0.647829
0.846154	0.695988	0.825	1	0.642643	0.728376
0.627551	0.612613	0.701657	0.311111	0.687908	0.753764
0.603175	0.691131	0.673077	0.6	0.790698	0.836722
0.443182	0.784091	0.732955	0.632117	0.333333	0.62419
0.64	0.610606	0.751786	0.759167	0.781046	0.793061
0.743827	0.628713	0.641765	0.653061	0.736667	0.678664
0.900709	0.526749	0.824468	0.538182	0.744048	0.558075
0.430556	0.580392	0.645161	0.782857	0.751701	0.698082
0.542857	0.834951	0.323529	0.620859	0.722222	0.691405
0.894161	0.710383	0.72028	0.763014	0.635417	0.735294
0.581667	0.890625	0.582661	0.79646	0.916667	0.546345
0.745283	0.813115	0.720297	0.713043	0.634409	0.451946
0.85473	0.746599	0.757576	0.619565	0.869048	0.615431
0.788889	0.698925	0.759036	0.723077	0.748016	0.661599
0.478261	0.677778	0.583333	0.594737	0.583333	0.757083
0.9	0.617647	0.887821	0.555556	0.714286	0.79845
0.570312	0.803763	0.683594	0.851786	0.869565	0.650158
0.856436	0.810427	0.77907	0.714286	0.506289	0.455873
0.725389	0.784314	0.681217	0.722222	0.769231	0.790068
1	0.866667	0.6	0.84375	0.616667	0.558302
0.591463	0.660606	0.368421	0.725532	0.817204	0.64678
0.839695	0.527607	0.72619	0.607692	0.588235	0.725232
0.438889	0.583333	0.634279	0.8	0.776515	0.598522
0.5	0.78125	0.255556	0.845333	0.791667	0.433113
0.852564	0.85	0.886905	0.88	0.533333	0.741453
0.937086	0.634921	0.686937	0.466667	0.725	0.493318
0.786885	0.764012	0.647436	0.722222	0.5	0.500855
0.761905	0.6875	0.41791	0.745455	0.770833	0.795897
0.690476	0.54321	0.634615	0.602667	0.692308	0.806518
0.730159	0.416667	0.664557	0.7875	0.764706	0.679361
0.724265	0.686869	0.676667	0.751613	0.916667	0.657737
0.5	0.809524	0.75	0.762353	0.647059	0.528861
0.730392	0.481481	0.69375	0.797917	0.632768	0.630827
0.78	0.825688	0.825926	0.724324	0.838141	0.769936
0.982759	0.564444	0.642857	0.692857	0.720238	0.676413
0.736842	0.61039	0.671875	0.655224	0.666667	0.70611
0.669811	0.919753	0.683168	0.525	0.267544	0.547718
0.705882	0.815686	0.679167	0.851613	0.47769	0.729922
0.716981	0.650538	0.607477	0.65	0.47769	0.57283
0.6	0.645669	0.826087	0.617476	0.611111	0.531223
0.730769	0.76584	0.827778	0.719444	0.6	0.683393
0.701389	0.76776	0.455645	0.719444	0.628788	0.670615
0.727979	0.782609	0.590909	0.838095	0.58642	0.697007
0.727979	0.780142	0.590909	0.838095	0.791317	0.749104
0.712264	0.780142	0.546703	0.838095	0.771605	0.490794
0.717593	0.787879	0.546703	0.84186	0.78	0.776556
0.712264	1	0.546703	0.666667	0.725806	0.77733
0.744681	0.508772	0.541667	0.6	0.961728	0.653353
0.5	0.975309	0.702381	0.695556	0.754902	0.657187
0.82	0.622642	0.779412	0.768421	0.733333	0.651618
0.888889	0.738609	0.951923	0.776471	0.630208	0.65838
0.5	0.893584	0.69964	0.849774	0.754902	0.597561
0.815029	0.820513	0.743644	0.766234	0.692308	0.688695
0.931416	0.713542	0.771684	0.570787	0.666667	0.801955
0.653846	0.718519	0.522727	0.456757	0.94386	0.683115
0.776786	0.826087	0.991935	0.860317	0.744444	0.761714
0.821101	0.843434	0.654661	0.85	0.808824	0.750645
0.821429	0.708333	0.794643	0.73913	0.542735	0.594937
0.824468	0.867232	0.76	0.881356	0.702381	0.66629
0.789474	0.580247	0.821429	0.571429	0.166667	0.676642
0.843558	0.701754	0.878	0.747368	0.806452	0.614145
0.5	0.609819	0.710317	0.812698	0.601852	0.548931
0.833333	0.849817	0.842593	0.726882	0.844884	0.637542
0.833333	0.621399	0.85	0.625	0.678125	0.723699
0.792517	0.888889	0.844262	0.444444	0.877778	0.473514
0.504926	0.605948	0.429577	0.612281	0.857843	0.794997
0.714286	0.855072	0.675	0.7	0.658192	0.611746
0.593548	0.848341	0.716346	0.922222	0.919048	0.746841
0.79023	0.436782	0.638393	0.775207	0.747967	0.562321
0.812227	0.780761	0.75	0.74	0.924242	0.662757
0.5	0.801498	0.713303	0.566265	0.454625	0.514036
0.913534	0.897059	0.707071	0.793103	0.824405	0.675635
0.754902	0.857923	0.681818	0.9	0.744444	0.740695
0.868984	0.755556	0.643333	0.537838	0.66185	0.785742
0.921053	0.31746	0.5625	0.78	0.76151	0.530938
0.669492	0.751773	0.697368	0.514286	0.470238	0.655416
0.734694	0.634638	0.284314	0.641611	0.828369	0.647216
0.75	0.788732	0.485714	0.763855	0.875744	0.622222
0.821898	0.926471	0.65393	0.809524	0.776423	0.524462
0.761364	0.786432	0.790476	0.675336	0.850746	0.562633
0.958333	0.717949	0.877193	0.7	0.666667	0.345391
0.755418	0.47561	0.6125	0.72619	0.714286	0.453347
0.984375	0.729412	0.670455	0.548548	0.602151	0.634615
0.679348	0.775362	0.496183	0.650228	0.68254	0.795293
0.716895	0.914414	0.58875	0.629167	0.837121	0.638512
0.73753	0.833333	0.533333	0.716129	0.929825	0.691771
0.978261	0.298039	0.515625	0.660377	0.694444	0.5712
0.7	0.345679	0.75	0.732203	0.740977	0.661888
0.643911	0.855856	0.741071	0.558974	0.751773	0.660504
0.441667	0	0.785714	0.466667	0.758974	0.708481
0.692308	0.66129	0.757143	0.530159	0.715517	0.690217
0.653333	0.865385	0.634615	0.792453	0.560606	0.726334
0	0.637037	0.525424	0.733108	0.64881	0.535714
0.75	0.81358	0.843478	0.872727	0.550388	0.580414
0.617647	0.846154	0.744444	0.75	0.704762	0.571289
0.819188	0.975309	0.751488	0.813483	0.807143	0.653819
0.919355	0.78858	0.758333	0.652055	0.77619	0.693252
0.937037	0.694719	0.953846	0.577358	0.694444	0.513564
0.797662	0.532567	0.677215	0.707393	0.836879	0.697031
0.80315	0.629482	0.599206	0.744928	0.785714	0.735192
0.592105	0.57619	0.670863	0.793514	0.727891	0.806882
0.814529	0.803132	0.594622	0.929032	0.942424	0.707434
0.682432	0.735632	0.553191	0.811765	0.866013	0.616438
0.805	0.469697	0.75	0.655118	0.812261	0.698279
0.77451	0.787879	0.717949	0.809677	0.566667	0.434935
0.602941	0.757812	0.514925	0.814894	0.666667	0.411795
0.710084	0.713036	0.719008	0.718519	0.5	0.751664
0.72093	0.974359	0.852528	0.719767	0.594858	0.72386
0.699605	0.886905	0.829096	0.676289	0.850129	0.42971
0.929825	0.719561	0.615385	0.682927	0.833333	0.515481
0.738739	0	0.839063	0.4	0.530303	0.748916
0.806584	0.564103	0.585526	0.88	0.541289	0.733263
0.664474	0.679739	0.746377	0.6	0.69697	0.805093
0.525641	0.785333	0.75	0.710156	0.551724	0.567139
0.821429	0.727829	0.754167	0.663333	0.601852	0.757219
0.539474	0.482759	0.695187	0.851613	0.666667	0.518738
0.868098	0.594771	0.769737	0.674	0.876068	0.621399
0.829365	0.691275	0.59375	0.592285	0.711382	0.617647
0.689655	0.54386	0.65991	0.448387	0.715447	0.561905
0.0769231	0.519774	0.624778	0.859459	0.430556	0.648914
0.795391	0.645299	0.607843	0.9375	0.658144	0.732952
0.833333	0.780488	0.5	0.7	0.754386	0.502876
0.625	0.814815	0.555556	0.789286	0.849206	0.710744
0.886861	0.822222	0.875	0.714286	0.786822	0.506227
0.648148	0.585586	0.725	0.7	0.611111	0.441718
0.747059	0.264368	0.59375	0.771429	0.541667	0.542105
0.907407	0.317708	0.755682	0.681416	0.624294	0.711628
0.5	0.772222	0.763514	0.916667	0.843478	0.635615
0.405797	0.769102	0.456897	0.673333	0.719697	0.64622
0.578947	0.535714	0.948276	0.54386	0.764026	0.62989
0.916667	0.669811	0.659218	0.6	0.598485	0.446154
0.75	0.728682	0.557692	0.940741	0.788618	0.557789
0.769231	0.771605	0.820796	0.692958	0.52451	0.572123
0.781377	0.638889	0.61849	0.578723	0.916667	0.639053
0.614286	0.768	0.680851	0.745205	0.651042	0.181818
0.840909	0.75	0.370968	0.704808	0.405797	0.644562
0.54878	0.813333	0.693452	0.473846	0.580247	0.598361
0.82	0.724561	0.633333	0.80597	0.581081	0.755578
0.824607	0.788889	0.623684	0.602128	0.799353	0.5152
0.831967	0.923077	0.596875	0.70303	0.866013	0.662024
0.842105	0.731801	0.578947	0.714961	0.715054	0.465465
0.833333	0.859903	0.797101	0.796364	0.816239	0.604454
0.776398	0.788779	0.613636	0.571429	0.728175	0.684194
0.657658	0.932412	0.694175	0.679245	0.47619	0.716404
0.925439	0.661202	0.79902	0.723333	0.611111	0.785663
0.859551	0.657576	0.766447	0.698734	0.462963	0.611696
0.862205	0.45082	0.7	0.725882	0.75	0.794363
0.55	0.516129	0.707071	0.618182	0.717949	0.615337
0.689655	0.882883	0.81	0.893617	0.621469	0.649533
0.875	0.705628	0.655769	0.654	0.958333	0.594715
0.591743	0.866667	0.708333	0.5	0.767974	0.823135
0.756818	0.576471	0.75	0.545238	0.793333	0.566648
0.703488	0.541667	0.792373	0.616667	0.577381	0.646766
0.763158	0.837302	0.769697	0.4	0.736842	0.525237
0.710256	0.755814	0.625	0.494737	0.61413	0.53645
0.743243	0.670588	0.710714	0.817544	0.448413	0.595635
0.615385	0.822006	0.763359	0.859504	0.642424	0.660159
0.876437	0.704762	0.646552	0.711111	0.810811	0.746138
0.576667	0.904321	0.704301	0.614286	0.641975	0.544791
0.789474	0.858974	0.786667	0.754167	0.814554	0.603136
0.728814	0.723077	0.783582	0.55	0.851852	0.573318
0.903433	0.684444	0.635714	0.709677	0.361111	0.521059
0.793103	0.716667	0.651515	0.592727	0.356061	0.494037
0.887755	0.715942	0.622093	0.841667	0.675926	0.625286
0.744048	0.355556	0.775	0.693548	0.575758	0.825357
0.578947	0.856631	0.506944	0.425	0.734568	0.749041
0.685976	0.814815	0.580645	0.657895	1	0.685117
0.632353	0.7	0.674342	0.777778	0.606061	0.749876
0.78125	0.633333	0.640909	0.666667	0.587719	0.493233
0.897436	0.814815	0.570312	0.4	0.555556	0.614683
0.583333	0.590909	0.646104	0.77	0.8	0.75767
0.5	0.710145	0.784091	0.721905	0.333333	0.635673
0.82	0.321839	0.3125	0.64	0.5	0.620393
0.404762	0.777778	0.517857	0.852308	0.664931	0.614943
0.8	0.887387	0.439394	0.518644	0.769406	0.52073
0.65942	0.809077	0.6625	0.742056	0.701587	0.798466
0.785714	0.785185	0.640845	0.52	0.654167	0.706886
0.787736	0.689655	0.829918	0.795556	0.657303	0.319053
0.917722	0.509804	0.685	0.592308	0.730769	0.386667
0.706897	0.817352	0.513158	0.723077	0.376344	0.564184
0.61875	0.354167	0.5	0.630189	0.577899	0.656505
0.516393	0.699187	0.842593	0.81	0.621212	0.794602
0.728261	0.888889	0.87931	0.532308	0.772727	0.776347
0.669492	0.818182	0.71875	0.542466	0.828431	0.582605
0.732143	0.442338	0.836066	0.551351	0.692308	0.537698
0.764706	0.636816	0.793307	0.792453	0.616667	0.47752
0.758741	0.666667	0.636792	0.688235	0.734848	0.669604
0.710345	0.945513	0.569853	0.2	0.609034	0.535049
0.534351	0.767857	0.916667	0.667206	0.723485	0.560976
1	0.869565	0.855556	0.682927	0.619048	0.746461
0.902893	0.510417	0.872378	0.826667	0.166667	0.676041
0.807692	0.7751	0.694118	0.837838	0.814208	0.604692
0.630769	0.714286	0.65625	0.62	0.782407	0.51048
0.692308	0.735119	0.733533	0.8	0.717391	0.637324
0.848485	0.745098	0.589552	0.738028	0.444444	0.731317
0.794444	0.555556	0.496711	0.650794	0.552083	0.67962
0.478723	0.87415	0.64881	0.352381	0.769006	0.633114
0.720395	0.730769	0.5875	0.674576	0.571429	0.458841
0.542553	0.271795	0.85	0.2	0.812236	0.583307
0.25	0.754386	0.834052	0.831373	0.557292	0.694296
0.506494	0.448718	0.526316	0.688679	0.919643	0.613765
0.567485	0.745098	0.36	0.82	0.662037	0.662515
0.525424	0.777778	0.755155	0.808333	0.5	0.476598
0.65625	0.795699	0.524194	0.77551	0.666667	0.586957
0.683333	0.843915	0.851064	0.476923	0.792651	0.614525
0.881579	0.715686	0.736486	0.573585	0.717949	0.724835
0.667808	0.635802	0.552083	0.7375	0.807971	0.393098
0.891892	0.420202	0.564103	0.87193	0.554348	0.609291
0.670213	0.641844	0.573864	0.627907	0.833333	0.370998
0.5	0.735294	0.25	0.872289	0.584184	0.549878
0.476923	0.678466	0.476562	0.79573	0.5	0.665183
0.707965	0.823741	0.724576	0.75	0.637255	0.621575
0.924658	0.6875	0.63024	0.848958	0.791667	0.460594
0.796053	0.333333	0.605856	0.805882	0.5	0.574634
0.813131	0.666667	0.821053	0.755556	0.622449	0.366667
0.810309	0.699248	0.845238	0.801709	0.704545	0.523147
0.69765	0.828729	0.25	0.587854	0.62963	0.522382
0.388889	0.808219	0.607143	0.585185	0.650463	0.689266
0.904412	1	0.759146	0.3	0.166667	0.431543
0.829327	0.588406	0.842213	0.707463	0.673333	0.715093
0.886076	0.948718	0.866803	0.597403	0.428571	0.690336
0.932432	0.669935	0.73494	0.607143	0.0952381	0.470492
0.75969	0.520833	0.599719	0.604762	0.568376	0.269841
0.758065	0.732639	0.7375	0.5	0.666667	0.649095
0.905172	0.686567	0.8	0.562963	0.681034	0.80018
0.90625	0.261905	0.604839	0.468966	0.730769	0.760148
0.731707	0.657321	0.555	0.577778	0.752193	0.608175
0.765957	0.333333	0.392857	0.806452	0.785479	0.586219
0.736264	0.521505	0.356061	0.2	0.569892	0.582627
0.6625	0.671362	0.466667	0.544444	0.2	0.616801
0.665414	0.958333	0.672794	0.431579	0.887597	0.488015
0.75	0.481481	0.75	0.733333	0.680952	0.533821
0.942857	0.8125	0.565789	0.805797	0.692308	0.784739
0.847826	0.466667	0.797619	0.819048	0.516667	0.711321
0.787879	0.7375	0.677419	0.651923	0.805556	0.472408
0.54902	0.8125	0.715625	0.73211	0.655738	0.461988
0.625	0.869281	0.666667	0.490909	0.846377	0.623108
0.824324	0.782051	0.627358	0.75625	0.577778	0.511242
0.646429	0.797814	0.632812	0.366667	0.880342	0.454644
0.71875	0.680702	0.67284	0.739474	0.62069	0.693593
0.96988	0.518939	0.835366	0.406452	0.347222	0.588652
0.772251	0.490476	0.85865	0.566667	0.583333	0.601961
0.578125	0.952381	0.503125	0.701613	0.344444	0.46077
0.672619	0.77451	0.743506	0.883562	0.519608	0.456215
0.827957	0.788066	0.628049	0.577143	0.856234	0.684027
0.671429	0.785311	0.895695	0.7232	0.75	0.783931
0.906542	0.689394	0.656915	0.697248	0.376812	0.810968
0.833333	0.635266	0.764381	0.583333	0.718391	0.779508
0.565217	0.840376	0.508065	0.308333	0.825397	0.498263
0.746154	0.525926	0.636986	0.412766	0.764026	0.462324
0.873418	0.734151	0.553333	0.358333	0.664021	0.818542
0.492647	0.950388	0.800562	0.738462	0.660569	0.530361
0.843558	0.416667	0.333333	0.747317	0.693798	0.743817
0.92	0.614035	0.812883	0.864	0.710692	0.643478
0.612903	0.619048	0.701299	0.95	0.633333	0.523016
0.466667	0.637681	0.646341	0.836364	0.6	0.58716
0.625	0.833333	0.462264	0.695327	0.455285	0.737131
0.521739	0.800813	0.735714	0.751899	0.69697	0.292865
0.75	0.791667	0.9	0.506667	0.423977	0.748266
0.78	0.627451	0.666667	0.616667	0.439394	0.769743
0.726744	0.72	0.709821	0.821795	0.643939	0.489571
0.625	0.834734	0.528409	0.482051	0.577778	0.587793
0.570423	0.542125	0.604167	0.692784	0.356322	0.728837
0.869942	0.692308	0.81713	0.766265	0.5	0.533084
0.550459	0.457711	0.693966	0.638596	0.672819	0.527101
0.598485	0.787472	0.697674	0.74507	0.875	0.678243
0.487179	0.661692	0.696903	0.592727	0.452381	0.595668
0.634328	0.755556	0.503185	0.461818	0.666667	0.57564
0.677966	0.70068	0.821875	0.5	0.671875	0.756625
0.849736	0.534392	0.518868	0.644776	0.284314	0.710034
0.802419	0.819672	0.628067	0.487273	0.751412	0.537908
0.542169	0.765625	0.711009	0.546032	0.428571	0.605385
0.754386	0.674797	0.578571	0.793662	0.833333	0.443543
0.674497	0.726496	0.709135	0.897674	0.520833	0.759834
0.610687	0.846561	0.481982	0.822222	0.836158	0.474498
0.810811	0.44898	0.585714	0.7	0.833333	0.653794
0.580357	0.750916	0.417614	0.654545	0.685535	0.59831
0.676471	0.6102	0.735	0.870588	0.866667	0.457066
0.359649	0.705584	0.4625	0.723529	0.623016	0.721896
0.776012	0.544601	0.49359	0.364286	0.761905	0.47279
0.795455	0.833333	0.57037	0.626667	0.62963	0.479568
0.403846	0.536585	0.746124	0.511111	0.555556	0.488411
0.5	0.501873	0.407407	0.746667	0.680077	0.452229
0.5	0.510417	0.5	0.671698	0.663793	0.40937
0.826531	0.373984	0.347222	0.8	0.695312	0.497978
0.6875	0.60066	0.839286	0.86383	0.462963	0.661886
0.38172	0.630631	0.276316	0.505085	0.742424	0.764633
0.484615	0.642157	0.491525	0.758209	0.752033	0.416064
0.719626	0.714628	0.596154	0.572727	0.824176	0.596616
0.841615	0.842342	0.7	0.6	0.771429	0.631515
0.829412	0.700168	0.807292	0.726761	0.476378	0.654332
0.808333	0.641026	0.612069	0.766667	0.509804	0.509677
0.801136	0.853535	0.55303	0.266667	0.833333	0.315197
0.730769	0.166667	0.75	0.492308	0.458333	0.579581
0.647059	0.648148	0.567901	0.533333	0.740741	0.630753
0.517857	0.788732	0.5	0.721569	0.833333	0.686484
0.732558	0.788969	0.535714	0.656863	0.45	0.749362
0.588	0.833333	0.875	0.738144	0.764368	0.61887
0.5	0.588235	0.725962	0.98	0.615942	0.770328
0.752137	0.548387	0.680851	0.719444	0.630952	0.647513
0.259259	0.722826	0.447368	0.383333	0.735294	0.784206
0.569343	0.864198	0.7	0.915556	0.651685	0.511409
0.715827	0.812887	0.485294	0.691304	0.740297	0.452247
0.809426	0.764045	0.647059	0.585714	0.666667	0.642338
0.903448	0.76776	0.555556	0.915556	0.539216	0.653584
0.727979	0.755776	0.829932	0.2	0.818182	0.644068
0.53913	0.899471	0.889013	0.765574	0.666667	0.444934
0.72973	0.669565	0.590909	0.77	0.995098	0.331473
0.787879	0.722973	0.516667	0.585185	0.615385	0.572075
0.564706	0.899471	0.852713	0.584615	0.470588	0.639145
0.72973	0.835556	0.523529	0.748503	0.625	0.76244
0.775281	0.333333	0.541667	0.804828	0.638298	0.70745
0.394737	0.641509	0.852713	0.703448	0.535088	0.776376
0.767045	0.70696	0.692568	0.317647	0.690476	0.506111
0.634146	0.385965	0.630208	0.903704	0.720513	0.761089
0.631579	0.567901	0.655488	0.636364	0.735294	0.446891
0.555	0.683333	0.9375	0.951261	0.833333	0.602495
0.788462	0.702128	0.806818	0.503571	0.682432	0.761275
0.759722	0.616667	0.622302	0.807407	0.758013	0.501983
0.931034	0.634921	0.713918	0.628571	0.388889	0.473623
0.535211	0.551282	0.597902	0.42	0.581633	0.72636
0.701754	0.760518	0.623333	0.643243	0.942068	0.73297
0.66791	0.948718	0.166667	0.803333	0.775556	0.652902
0.818182	0.57971	0.618421	0.452632	0.388889	0.496793
0.616667	0.777778	0.695055	0.835556	0.65	0.617143
0.661765	0.611111	0.803125	0.747486	0.75641	0.691506
0.601562	0.725146	0.535714	0.754248	0.717949	0.767161
0.618304	0.684982	0.695	0.594286	0.696581	0.412998
0.674194	0.826087	0.602273	0.588235	0.651515	0.500799
0.758621	0.544444	0.518293	0.928859	0.583333	0.669786
0.609756	0.661064	0.642442	0.739474	0.979167	0.771712
0.755319	0.899471	0.8	0.734066	0.754986	0.563163
0.72973	0.665185	0.785	0.790476	0.77451	0.579848
0.588235	0.529304	0.617857	0.75	0.782828	0.467153
0.550926	0.536458	0.85	0.634483	0.819444	0.528846
0.735294	0.630824	0.565217	0.8	0.782609	0.615927
0.635135	0.925203	0.69685	0.819737	0.81746	0.675894
0.982143	0.771536	0.660494	0.739474	0.630952	0.62925
0.905941	0.734234	0.591346	0.781818	0.6875	0.714048
0.685567	0.827236	0.704301	0.488889	0.560897	0.761792
0.735437	0.596899	0.75	0.963636	0.635881	0.572809
0.511364	0.598291	0.672222	1	0.702899	0.564233
0.615741	0.962963	0.897059	0.95	0.708333	0.600193
0.453704	0.783951	0.73	0.858394	0.795238	0.586717
0.808411	0.751029	0.625	0.657944	0.883598	0.847252
0.813084	0.601533	0.734848	0.71619	0.77619	0.567
0.570755	0.586854	0.791111	0.747059	0.703704	0.670455
0.733333	0.850575	0.794248	0.790476	0.530303	0.703874
0.75	0.666667	0.572222	0.858462	0.759804	0.678679
0.75	0.651376	0.494318	0.671074	0.858187	0.610151
0.744186	0.769504	0.597826	0.690909	0.58046	0.547875
0.654167	0.538126	0.4375	0.740845	0.875	0.767003
0.766667	0.577495	0.98913	0.700629	0.627778	0.77047
0.719231	0.666667	0.676282	0.431579	0.57037	0.508544
0.86875	0.55814	0.705645	0.375	0.5	0.42224
0.661765	0.763889	0.667969	0.859259	0.655303	0.567138
0.813433	0.825641	0.74026	0.756098	0.592593	0.523077
0.587591	0.598291	0.706522	0.638298	0.675214	0.748588
0.584337	0.699405	0.303571	0.711111	0.752874	0.585708
0.571429	0.748428	0.612069	0.3	0.721591	0.675499
0.81713	0.4	0.744048	0.44	0.822493	0.701469
0.309524	0.62037	0.705882	0.828767	0.685693	0.625309
0.465116	0.465278	0.720711	0.39	0.649671	0.53125
0.434783	0.409524	0.544444	0.706897	0.702381	0.748044
0.852273	0.953704	0.420455	0.782759	0.574561	0.580431
0.88	0.752252	0.240385	0.597297	0.90625	0.602427
0.895522	0.563574	0.584746	0.583784	0.738095	0.59147
0.667411	0.719298	0.946429	0.674667	0.811828	0.539958
0.418605	0.647619	0.75	0.639437	0.569444	0.39212
0.72807	0.798122	0.733974	0.714286	0.65	0.417077
0.917722	0.355556	0.528846	0.488889	0.995098	0.503714
0	0.828947	0.510638	0.787629	0.846743	0.658998
0.623967	0.747126	0.738889	0.868063	0.9	0.698197
0.767241	0.529915	0.639535	0.719565	0.78	0.494024
0.657143	0.566138	0.774809	0.796887	0.601852	0.546529
0.791667	0.795322	0.627907	0.511628	0.958333	0.467142
0.589041	0.624113	0.657692	0.6	0.993333	0.498454
0.836364	0.4	0.504902	0.78	0.916667	0.69381
0.561224	0.429224	0.713235	0.730769	0.291667	0.32312
0.682432	0.769424	0.561538	0.738889	0.5	0.652142
0.807377	0.827899	0.530172	0.610458	0.733333	0.648715
0.814356	0.662242	0.673295	0.716	0.666667	0.477252
0.607023	0.565062	0.704392	0.968067	0.601449	0.472173
0.760446	0.849673	0.856522	0.776147	0.5	0.484699
0.837748	0.671053	0.575521	0.67027	1	0.648026
0.582192	0.775439	0.708	0.697436	0.516667	0.406674
0.65534	0.862745	0.782895	0.656	0.484848	0.534191
0.745968	0.868159	0.452941	0.620339	0.555556	0.696032
0.756881	0.753846	0.826087	0.6	0.474359	0.754534
0.473684	0.692737	0.633663	0.2	0.557471	0.513149
0.689394	0.932773	0.76306	0.567742	0.566667	0.610399
0.810811	0.805556	0.584239	0.604545	0.833333	0.727723
0.901163	0.652582	0.644663	0.833333	0.5	0.631784
1	0.31746	0.833333	0.610256	0.722222	0.735494
0.849398	0.789855	0.838496	0.5	0.257576	0.73694
0.472222	0.627451	0.75	0.933333	0.45	0.84628
0.696721	0.888889	0.503731	0.767442	0.25	0.561181
0.934211	0.525641	0.668269	0.66087	0.527211	0.600538
0.692308	0.491453	0.702703	0.666667	0.625	0.800926
0.361702	0.611111	0.670886	0.49697	0.84058	0.734352
0.581395	0.424242	0.829268	0.497143	0.559259	0.692073
0.657895	0.52381	0.666667	0.764286	0.91791	0.542571
0.415254	0.6	0.402778	0.675	0.666667	0.60009
0.230769	0.608696	0.552632	0.4	0.891111	0.647789
0.6	0.277778	0.25	0.679487	0.5	0.798401
0.625	0.891156	0.826087	0.81	0.555556	0.72766
0.85	0.6	0.863636	0.585185	0.75813	0.580396
0.473684	0.516432	0.72	0.636066	0.680556	0.313211
0.628049	0.860806	0.510274	0.67	0.657658	0.754707
0.646552	0.79602	0.291667	0.657143	0.44702	0.5
0.640496	0.333333	0.875	0.403922	0.541667	0.426277
0.4375	0.671296	0.646552	0.462963	0.833333	0.493476
0.64966	0.888889	0.462264	0.715556	0.606667	0.581081
0.794118	0.728682	0.63806	0.55	0.8	0.570175
0.28125	0.589147	0.484756	0.655696	0.508333	0.494318
0.722892	0.916667	1	0.76	0.683333	0.685369
0.674419	0.671111	0.702128	0.566667	0.458333	0.471666
0.204545	0.774359	0.635417	0.833333	0.794444	0.587951
0.425532	0.643678	0.693662	0.111111	0.0555556	0.568908
0.565217	0.875	0.668367	0.548031	0.734127	0.473733
0.882353	0.619608	0.785714	0.342857	0.737037	0.163934
0.622951	0.524306	0.846154	0.51	0.575758	0.573159
0.742788	0.954955	0.545455	0.509804	0.458333	0.490966
0.88	0.333333	0.519531	0.457143	0.47619	0.522109
0.378378	0.817204	0.75885	0.612245	0.621212	0.667105
0.795455	0.521368	0.377551	0.915556	0.5	0.571513
0.511905	0.683582	0.559633	0.674576	0.939716	0.591986
0.721154	0.666667	0.946429	0.6	0.758772	0.472
0.82	0.703364	0.25	0.492308	0.840909	0.555973
0.73301	0.505717	0.681373	0.468293	0.833333	0.864018
0.575851	0.346154	0.556818	0.807143	0.543478	0.638436
0.656442	0.569697	0.0625	0.75	0.565972	0.496638
0.72973	0.899471	0.629091	0.376471	0.656566	0.73316
0.65625	0.736842	0.532609	0.755556	0.375	0.454259
0.726027	0.553763	0.793478	0.754286	0.748366	0.562358
0.486364	0.795597	0.53	0.751351	0.642857	0.430506
0.517045	0.497024	0.25	0.79375	0.683333	0.590634
0.479452	0.541667	0.522222	0.555556	0.34127	0.644098
0.894737	0.757576	0.852713	0.662069	0.737037	0.486138
0.494382	0.748718	0.755155	0.896104	0.986111	0.52649
0.709302	0.451613	0.563559	0.928859	0.641026	0.547863
0.734615	0.764613	0.557292	0.85283	0.574074	0.399598
0.55	0.539683	0.415625	0.611765	0.809524	0.507146
0.745283	0.568376	0.528846	0.628261		0.760311
0.875	0.321839	0.642857	0.695082		0.611343
0.707071	0.58908	0.52027	0.667532		0.604061
0.929907	0.91954	0.63141	0.83741		0.550948
0.982143	0.925203	0.705645	0.755		0.514983
0.85	0.764368	0.573864	0.696774		0.466942
0.640625	0.666667	0.568182	0.590805		0.623635
0.875	0.736434	0.662281	0.744828		0.436975
0.625	0.614719	0.735294	0.684848		0.571101
0.717391	0.54023	0.903169	0.705263		0.675707
0.607143	0.829167	0.739362	0.984		0.481644
0.835294	1	0.849432	0.461538		0.644025
0.642857	0.60767	0.625	0.406452		0.354452
0.905797	0.666667	0.641026	0.333333		0.642354
0.829114	0.444444	0.673387			0.721429
0.694444	0.637427	0.520455			0.857205
0.755556	0.839138	0.802536			0.6889
0.690476	0.564103	0.811111			0.547558
0.519231	0.888889	0.747423			0.577139
0.527778	0.583333	0.771739			0.511129
0.537234	0.563422	0.755495			0.482185
		0.531746			0.615157
		0.809006			0.570267
		0.375			0.628447
		0.659091			0.471398
		0.685714			0.489005
		0.684211			0.541126
					0.739418
					0.635417
					0.427403
					0.680175
					0.559009

## Sheet: C
Multimer	Monomer
0.947929	0.974249
0.946153	0.990209
0.994109	0.973214
0.960452	0.897436
0.959288	0.917614
1	0.989297
0.65	0.987782
0.96876	0.99112
0.996862	0.963122
0.99442	0.741935
0.971631	0.947368
0.687848	0.915789
0.997333	0.919347
0.939468	0.984753
0.98304	0.960239
0.989366	0.739935
0.968679	0.783936
0.946429	0.88601
1	0.989796
0.936756	0.914027
0.817886	0.987429
0.85006	0.792809
0.0896216	0.825762
0.926702	0.863991
0.836313	0.861742
0.837173	0.984026
0.878505	0.889554
0.97191	0.889953
0.986681	0.833333
0.970772	0.917697
0.40867	0.552239
0.969094	0.990173
0.961184	0.93007
0.991681	0.997685
0.982913
0.941919
0.985288
0.842374
0.619871
0.983003
0.995798
1
0.965919
0.872516
0.984816
0.666027
0.981411
0.565352
0.976341
0.931839
0.971545
1
0.972521
1
0.988142
0.991481
0.893333
0.948586
0.969212
0.990556
0.957338
0.577967
0.985901
0.970746
0.74382
0.962382
0.99537
0.938776
0.987451
0.981538
0.86133
0.7098
0.986207
0.925042
0.989619
0.866065
0.996503
0.975342
0.671628
0.984358
0.995169
0.994071
0.999247
0.998516
0.966012
0.837377
0.980392
0.990536
0.877953
0.964816
0.998538
0.952381
0.867881
0.986063
0.984164
0.61937
0.635018
0.96679
0.969957
0.989358
0.98727
0.981599
0.92567
0.929502
0.972495
1

## Sheet: D
Yes	No
0.982435	0.440287
0.994191	0.954158
0.993761	0.93732
0.992685	0.741722
0.711796	0.844128
0.692875	0.971014
0.991101	0.893921
0.973758	0.844455
0.985148	0.882883
0.942801	0.520547
0.981384	0.899791
0.981446	0.812297
0.550461	0.899653
0.990657	0.936658
0.939624	0.990385
0.695416	0.977528
0.810893	0.574009
0.589032	0.923686
0.699701	0.931589
0.879742	0.955128
0.848578	0.821884
0.854097	0.715486
0.884088	0.958468
0.955213	0.959509
0.851852	0.912494
0.583444	0.952025
0.735934	0.505035
0.934619	0.952203
0.802453	0.986914
0.990498	0.958427
0.806106	0.861621
0.918548	0.887576
0.393994	0.957101
0.355907	0.686982
0.561981	0.877273
0.949455	0.960985
0.972888	0.924461
0.900976	0.965389
0.98028	0.798233
0.951919	0.97982
0.747111	0.897294
0.85	0.57202
0.773671	0.800932
0.782942	0.868917
0.983465	0.471052
0.687992	0.883077
0.49676	0.929252
0.912416	0.807708
0.874336	0.985312
0.847469	0.858421
0.863061	0.899286
0.891112	0.514727
0.962858	0.804739
0.865683	0.946344
0.730212	0.711924
0.549279	0.788069
0.21118	0.855896
0.873576	0.941712
0.932852	0.817597
0.909	0.730159
0.996757	0.815501
0.927313	0.971486
0.699464	0.857979
0.982239	0.880391
0.821814	0.509682
0.8484	0.940295
0.699672	0.914586
0.897443	0.771981
0.909229	0.842628
0.796657	0.914441
0.960955	0.981322
0.564574	0.980828
0.849883	0.861162
0.359663	0.855126
0.354102	0.860037
0.641734	0.857172
0.988583	0.837121
0.711429	0.911386
0.961323	0.810111
0.860127	0.900518
0.970913	0.898415
0.929825	0.950485
0.926972	0.981394
0.60728	0.785577
0.433971	0.49434
0.964908	0.976767
0.847082	0.808784
0.917016	0.779877
0.763939	0.656802
0.86057	0.908215
0.566856	0.727059
0.859576	0.871389
0.870469	0.958039
0.921089	0.557956
0.802511	0.508187
0.412795	0.951212
0.970479	0.959302
0.9274	0.864944
0.894881	0.800544
0.899474	0.940126
0.905499	0.939344
0.970775	0.693755
0.766533	0.837533
0.680762	0.902976
0.706199	0.925537
0.96242	0.956522
0.723689	0.721478
0.953561	0.991802
0.907044	0.929823
0.895571	0.944527
0.601534	0.618345
0.978132	0.614983
0.92764	0.746986
0.984246	0.812253
0.946729	0.706655
0.857351	0.953997
0.931529	0.935544
0.91575	0.906372
0.767386	0.993398
0.707072	0.790909
0.282286	0.981923
0.987031	0.76901
0.873523	0.935499
0.83141	0.496979
0.930381	0.824656
0.941228	0.932502
0.926133	0.826214
0.853659	0.928457
	0.821926
	0.772117
	0.90721
	0.78119
	0.959495
	0.910741
	0.782589
	0.934777
	0.76641
	0.871392
	0.930396
	0.957628
	0.785844
	0.982917
	0.950948
	0.641164
	0.902523
	0.959476
	0.929066
	0.954358
	0.958217
	0.959391
	0.963642
	0.703456
	0.814922
	0.871436
	0.852804
	0.876484
	0.970829
	0.920849
	0.861593
	0.936795
	0.948806
	0.827097
	0.894595
	0.93902
	0.873185
	0.717137
	0.827077
	0.953733
	0.910968
	0.871168
	0.457584
	0.634921
	0.863245
	0.537049
	0.962343
	0.949536
	0.670916
	0.849885
	0.681259
	0.970479
	0.666073
	0.871072
	0.920368
	0.8011
	0.967043
	0.818041
	0.863768
	0.859829
	0.786691
	0.947362
	0.679107
	0.98542
	0.782318
	0.334725
	0.666083
	0.598002
	0.970876
	0.762752
	0.957396
	0.912591
	0.405032
	0.882668
	0.954964
	0.733101
	0.957355
	0.93386
	0.978187
	0.834095
	0.854834
	0.97982
	0.914622
	0.889337
	0.801934
	0.729675
	0.785892
	0.915706
	0.686489
	0.838734
	0.772364
	0.821875
	0.974557
	0.962751
	0.95842
	0.872119
	0.837061
	0.989023
	0.773303
	0.873149
	0.961009
	0.9872
	0.592507
	0.96267
	0.826777
	0.917193
	0.803922
	0.599321
	0.944833
	0.77457
	0.839101
	0.968126
	0.984933
	0.933828
	0.757234
	0.958291
	0.860909
	0.89384
	0.946811
	0.872352
	0.802876
	0.611186
	0.918966
	0.868392
	0.810766
	0.849211
	0.848596
	0.90839
	0.891797
	0.87862
	0.875492
	0.817453
	0.916935
	0.980887
	0.870726
	0.875115
	0.971269
	0.775451
	0.736296
	0.700353
	0.790014
	0.920131
	0.949082
	0.981994
	0.981199
	0.830397
	0.989037
	0.838312
	0.898148
	0.989037
	0.919156
	0.893082
	0.962911
	0.943559
	0.881246
	0.786531
	0.921866
	0.942927
	0.569925
	0.767335
	0.928829
	0.93674
	0.872238
	0.904308
	0.812783
	0.936538
	0.777621
	0.901284
	0.988235
	0.943817
	0.69664
	0.827487
	0.703492
	0.946113
	0.944874
	0.798095
	0.988267
	0.98874
	0.838957
	0.772766
	0.905594
	0.608782
	0.885103
	0.918792
	0.791007
	0.799597
	0.403259
	0.930932
	0.906828
	0.810472
	0.761409
	0.897266
	0.894865
	0.876746
	0.984116
	0.695738
	0.81117
	0.528176
	0.848976
	0.799667
	0.72354
	0.9425
	0.945448
	0.868107
	0.92538
	0.885777
	0.968868
	0.88522
	0.895737
	0.756954
	0.806289
	0.93475
	0.980594
	0.7768
	0.845174
	0.58246
	0.685597
	0.651111
	0.929236
	0.687462
	0.5272
	0.922671
	0.732607
	0.876497
	0.888824
	0.930435
	0.8362
	0.81542
	0.523688
	0.8391
	0.866619
	0.842028
	0.881898
	0.922058
	0.877286
	0.777362
	0.998091
	0.911119
	0.592015
	0.706731
	0.852005
	0.563878
	0.905856
	0.876682
	0.826012
	0.800214
	0.85493
	0.600875
	0.867403
	0.989037
	0.947246
	0.845816
	0.929307
	0.888473
	0.533087
	0.901845
	0.82331
	0.937869
	0.604216
	0.880675
	0.806866
	0.733963
	0.919373
	0.913387
	0.796406
	0.655735
	0.641532
	0.848702
	0.756884
	0.861158
	0.743478
	0.945284
	0.824352

## Sheet: E
Turn 2	Turn 3	Turn 4	Turn 5	Turn 6	Random coil
0	0.264706	0.2	0.0333333	0	0.0262391
0.171429	0.252033	0	0	0.234899	0.0238474
0.0182482	0.254902	0.266835	0.165854	0.249364	0.141502
0.0149254	0.207469	0.229042	0.165041	0.110312	0.150453
0.243961	0.209016	0.201327	0.0130178	0.110312	0.11221
0.2375	0.205345	0.203125	0.0129412	0.111111	0.1135
0.243902	0.222222	0.203125	0.0133333	0	0.111864
0.00909091	0.211111	0	0.0666667	0	0.0882883
0.0108696	0	0	0.04	0.116228	0.087963
0	0.333333	0.25	0.328205	0.333333	0.0227273
0.309091	0	0.25	0.135294	0.0336134	0.196224
0.254902	0.295455	0.25	0.195833	0.0917431	0.11573
0.0688259	0.206597	0.113636	0.14507	0.0133333	0.0682889
0.228507	0.217094	0.105061	0.148684	0.0352113	0.118375
0	0.261905	0.152778	0.172727	0.0740741	0.184378
0.0294118	0.0416667	0.142857	0.0577778	0.116402	0.126617
0.46	0.280423	0.0875	0.4	0.00925926	0.104864
0.198718	0.135417	0.03125	0.119048	0.128205	0.140899
0.448276	0	0.237069	0.160396	0.128205	0.116217
0.0947712	0.00555556	0.107456	0.0731707	0.0181818	0.172493
0.456522	0.22807	0.0807453	0.153333	0.1125	0.0975232
0.194301	0.247312	0.127976	0.122667	0.0568182	0.141153
0.195312	0.248	0.09375	0.122667	0.0694444	0.133333
0.175439	0.200663	0.09375	0.07	0.0526316	0.133264
0.317391	0.494253	0.15752	0.147273	0.0185185	0.109455
0	0.151042	0.130747	0.109615	0.0416667	0.142097
0.180851	0.227273	0.199405	0.00571429	0.166667	0.0936578
0	0.245421	0.160714	0.0682927	0.186047	0.161447
0.123457	0	0.102564	0.0990291	0.0877193	0.0544101
0.0942029	0.180837	0.23913	0.130526	0.1875	0.211238
0	0.202381	0.140426	0.140741	0.305882	0.0961668
0.146635	0.21345	0	0.0518519	0.0915493	0.121019
0.0681818	0.0520833	0.182353	0.0986111	0	0.0927835
0.184211	0.166667	0.277273	0.0733333	0.0131579	0.0775835
0	0.0769231	0.0686813	0.13125	0.114035	0.132075
0.232323	0.0980392	0.200704	0.128889	0.166667	0.133245
0.0142857	0.246777	0.291304	0.121951	0	0.115222
0.0133333	0.246777	0.112981	0.0125	0	0.126421
0.0347222	0.273585	0.111905	0.0890909	0.0591398	0.121314
0.0483871	0.164444	0.0849515	0.168421	0.0925926	0.120815
0.108974	0.111111	0.190945	0	0	0.0908622
0.278846	0.258065	0.0849057	0.0699115	0.333333	0.131931
0.313253	0.148362	0	0.137349	0.0800745	0.0487119
0.03125	0.29703	0.0809129	0.133333	0.160714	0.0590604
0.0263158	0.0804598	0.140909	0.145455	0.0541667	0.101616
0.271144	0.328244	0.145833	0.11913	0.102564	0.140141
0.130699	0.0740741	0.244845	0.064	0.0135135	0.0839402
0.14433	0.0952381	0.161202	0.0782609	0.112179	0.141333
0	0	0.183333	0.0865854	0.0136054	0.0755858
0.0827586	0.175141	0	0.008	0	0.075
0.290816	0.207843	0.145161	0.0333333	0.21875	0.0516717
0.179688	0.131148	0.0166667	0.0170732	0.262376	0.0803926
0.152	0.238095	0.190217	0.2	0.10929	0.126673
0.037037	0.140625	0.0921053	0.148819	0.0833333	0.0931912
0	0	0.109756	0.2	0.0565217	0.116105
0.179426	0.0748588	0.150773	0.218182	0.314465	0.122415
0.115385	0.162393	0.00925926	0.0785714	0.0638298	0.129843
0.0212766	0.0914454	0.114583	0.139223	0.0555556	0.0984056
0.263975	0.246528	0.203226	0.161475	0.242138	0.107143
0.303571	0.211594	0.17931	0.0823529	0.0645646	0.0995868
0.0763889	0.251634	0.22006	0.148276	0.161111	0.165916
0.0789474	0.191571	0.0634328	0.101818	0.105769	0.127955
0.165179	0.23221	0.110577	0.153191	0.205882	0.137201
0.205674	0.200617	0.188333	0.137748	0.182692	0.197368
0.0959752	0.192786	0.134892	0.133898	0.3125	0.0990099
0	0.318408	0.204762	0.0391608	0.117647	0.0834783
0.230645	0.169312	0.0642857	0.172	0.304598	0.0738028
0.173797	0.211823	0.247159	0.0395062	0.25	0.0965977
0.26	0.181818	0.166667	0.105	0.125	0.15012
0.25	0.215054	0.313253	0.0428571	0.047619	0.150313
0.242424	0.171429	0.181159	0.183333	0.333333	0.113757
0.17619	0.123077	0.207447	0.126667	0.133929	0.224646
0.1575	0.227273	0.0884615	0.0190476	0.0892857	0.127273
0.263158	0.17284	0.104167	0.2	0	0.134527
0.125	0.587302	0.0227273	0.0363636	0.166667	0.0893891
0.171533	0.0847458	0.25	0.186207	0.0045045	0.0904977
0.0837838	0.163184	0.0320513	0.14375	0.0905797	0.0844893
0.00980392	0	0.055	0.0886076	0	0.0501253
0.228395	0.00980392	0.204545	0.14	0.133333	0.118078
0.00641026	0.0952381	0.173913	0.0105263	0.257937	0.102391
0.0153846	0.0871212	0.00581395	0.0315789	0.166667	0.107143
0.134328	0.127119	0.0964286	0.0852174	0.182171	0.129002
0.0238095	0.205882	0.176829	0.139241	0.121212	0.205998
0.00746269	0	0.0565476	0.2	0.00925926	0.0563443
0.174825	0.25	0.11039	0.0835821	0.0238095	0.126068
0	0.0483092	0.25	0.0903846	0.111111	0.0945946
0.146226	0.180851	0.144578	0.16	0.0820106	0.0949469
0.174242	0	0.175159	0.210127	0.246914	0.0938053
0.433333	0.397661	0.112069	0.307143	0	0.192661
0.340206	0.0246914	0.22561	0.141606	0.0858586	0.134703
0.160714	0.210744	0.0949074	0.187879	0.0583333	0.117587
0.29023	0.495069	0.178074	0.06875	0.128205	0.174805
0.14759	0.00757576	0.107143	0.032	0.128205	0.114138
0	0.1875	0.145833	0.103704	0.0333333	0.0583658
0.0225989	0.197995	0.018617	0.122667	0.0320513	0.126438
0.0866667	0.248	0.00769231	0.122667	0.0362319	0.107235
0.189394	0.248	0.09375	0.143478	0.0297619	0.0569395
0.189394	0.108844	0.09375	0.143478	0.0230352	0.146601
0.0580357	0.113333	0.260638	0.143478	0.069697	0.108947
0.0575221	0.113333	0.260638	0.143478	0.0802469	0.134219
0.0580357	0.106383	0.260638	0	0.197279	0.13443
0.0656566	0	0.260638	0	0.115741	0.119048
0	0.0677966	0.0227273	0.0610526	0.00314465	0.120867
0.298077	0	0.227987	0.15122	0.119048	0.116396
0.321429	0.0982143	0.151852	0.135849	0.0490196	0.11964
0	0.105023	0.154514	0.0770563	0.0526316	0.111111
0.0898876	0.144345	0.0873984	0.0888889	0.0333333	0.0826344
0.308511	0.261905	0.196429	0.0666667	0.166667	0.171792
0	0	0.125	0.123077	0.13468	0.128111
0.206897	0.120567	0.46875	0.194203	0.286585	0.127096
0.230435	0.186667	0.189024	0.192593	0.00462963	0.132285
0.342105	0.184211	0.356061	0.0219178	0.0875	0.0816653
0.359813	0.192982	0.242188	0.141935	0.126437	0.0926169
0.00847458	0.159892	0.272222	0.0666667	0.111111	0.0763066
0.162722	0.0952381	0.0757576	0	0.137255	0.126399
0	0.162393	0.208955	0.206061	0.0860215	0.135928
0.0892857	0.141791	0.00892857	0.0515464	0.126984	0.0812721
0.173913	0.173759	0.108108	0.102013	0.0704365	0.114254
0.200658	0.0240964	0.218254	0.0222222	0.0778986	0.105991
0.258373	0.0196078	0.0227273	0.0358974	0.171296	0.0793217
0	0.152068	0.21875	0.0175439	0.153226	0.124224
0.0601266	0.160839	0.00586854	0.106195	0.418919	0.0829167
0.286517	0.124625	0.012931	0.136508	0.170543	0.123047
0.115063	0.0752688	0.0215827	0.184314	0.152778	0.109015
0	0.178495	0.0420354	0.209195	0.0544218	0.113319
0	0.0797101	0.126214	0.0197802	0.0114943	0.156385
0.00943396	0.0438185	0.119565	0.233333	0.102837	0.0857728
0.0612245	0.030303	0.101266	0.128205	0.0800745	0.113173
0.0232558	0.166667	0.01	0.278049	0.128546	0.0479386
0.0245902	0.106061	0.158333	0.1	0.00537634	0.0657767
0.166667	0.398693	0.0648148	0.134211	0.392562	0.062122
0.363636	0.09375	0.025641	0.11954	0.404658	0.0893617
0.104585	0.27027	0.0586022	0.163359	0.12549	0.0391061
0.076087	0.161905	0.0977273	0.119651	0.259524	0.082495
0.12069	0.0738916	0.0942623	0.111765	0.166667	0.0845987
0.129909	0.047619	0.158967	0.111364	0.108527	0.0904446
0	0.0952381	0.175532	0.146988	0.020202	0.0773463
0.0721649	0.185185	0.113309	0.142609	0.103175	0.146086
0.115299	0.187625	0.0966184	0.056	0.155797	0.0762953
0.113164	0.138528	0.0699405	0.2	0.00833333	0.0941176
0.979167	0.311828	0.0514706	0.138182	0.138889	0.0519613
0	0.0651341	0.0636646	0.05625	0.126233	0.135545
0.103203	0.126437	0.0959302	0.237209	0.130719	0.137899
0.370968	0.245704	0	0.0545455	0.0563725	0.116064
0.045082	0	0.188356	0.0272727	0.108614	0.126667
0.140244	0.184615	0.25625	0.254545	0.0144928	0.094098
0	0.236364	0.138889	0.154633	0.0621469	0.169421
0.0744681	0.0921986	0.05	0.0782609	0.0932722	0.0934313
0.176056	0.240741	0.127604	0.0565657	0.0945946	0.054358
0.106272	0.261905	0.205307	0.0706522	0.0799087	0.102961
0.195876	0	0.345588	0.0753247	0.0810185	0.163265
0.321429	0.190909	0.151852	0.077193	0.111111	0.0669694
0.290493	0.198113	0.0987654	0.174713	0.0233333	0.109667
0.0496183	0.175824	0.0192308	0.0888889	0.117647	0.0805617
0.075	0.0869001	0.0873288	0.104663	0.115646	0.174129
0.0858663	0.168831	0.0459883	0.375	0.0818713	0.13537
0.05	0.0960086	0.0208333	0.15	0.169872	0.0946166
0.114286	0.177419	0.130165	0.125758	0.159176	0.0974026
0.216981	0.066092	0.054878	0.0911917	0.103175	0.098355
0.0601852	0.214559	0.00704225	0.0917526	0.111111	0.046729
0.0201613	0.162002	0.0653846	0	0.166667	0.0971782
0.0226415	0.162002	0.181081	0.142373	0.120035	0.0904618
0.023166	0.333333	0.18306	0.216	0.050995	0.0877551
0.423729	0.155172	0.0252294	0.231111	0.160256	0.113344
0.144105	0.143695	0.174383	0.0444444	0.0045045	0.0838604
0.374	0	0.2625	0.2	0.066271	0.0828758
0.146341	0.160494	0.0104167	0.2	0.239837	0.0383865
0.3875	0.163522	0.1875	0.0845283	0.15	0.0796589
0	0.0457516	0.00403226	0.0857143	0.148889	0.0613518
0.3875	0.0973451	0.200521	0.288235	0.166667	0.0550285
0.130178	0.233333	0.140756	0.125714	0.154472	0.027668
0.0440613	0.0754717	0.0441176	0.13586	0.0555556	0.0909091
0.0327869	0.0868621	0.134783	0.142424	0.108527	0.0246154
0.115385	0.150794	0.0629371	0.155	0.113821	0.119555
0.102335	0.21875	0.0714286	0.533333	0	0.0982832
0.403846	0.0576132	0.0520833	0.163934	0.0833333	0.0577367
0.00588235	0.214559	0	0.217241	0.0791897	0.126041
0.239437	0.188235	0.143939	0.171429	0.25	0.0891175
0.672414	0.3125	0.113014	0.0125	0.0525641	0.132629
0.134831	0.166667	0.3	0.0311111	0.262963	0.120214
0	0.126437	0.0106383	0	0.111111	0.109352
0.227273	0.0241546	0	0.118103	0.179487	0.0861362
0.323944	0.232804	0.110656	0.256	0.155738	0.110457
0	0.166667	0.140625	0.0857143	0.00280112	0.0989011
0.814815	0.0748971	0.125	0.131148	0.0833333	0.0829694
0	0.211111	0.162568	0	0.195793	0.194175
0.129909	0.1	0.116667	0.710345	0	0.0920199
0.0357143	0.23913	0.139831	0.256	0.166667	0.114634
0.045098	0.291667	0.0870647	0.1	0.128571	0.0837209
0.00900901	0.0057971	0	0.221053	0.333333	0.075775
0.12963	0.225564	0.0546875	0.130233	0.0735294	0.0643939
0.00581395	0.259887	0.0726744	0.105882	0.0533333	0.0953846
0.0192308	0.0982906	0.132812	0.0898551	0.270115	0.0641026
0.133838	0.155556	0.0833333	0.0907216	0.0854701	0.108986
0.285156	0.0107527	0.0542169	0.28	0.190031	0.0777778
0.0812183	0.166667	0.23125	0.0414815	0.169872	0.126472
0	0.119565	0.187063	0.0584071	0.0729167	0.137549
0.375	0.212963	0.0263158	0.0133333	0.142857	0.133638
0.0905172	0.132075	0.0810185	0.0275449	0.0749064	0.162347
0.478992	0.431111	0.0426829	0.212698	0	0.0571895
0.12766	0.015873	0.167722	0.151807	0.0333333	0.102173
0.0572519	0.0380117	0.0932203	0.142373	0.075	0.106533
0.0392157	0.131234	0.191748	0.0212766	0.198113	0.118202
0.26087	0.0773196	0.0480769	0.195918	0.00406504	0.0951374
0.173913	0.155172	0.0459559	0.0587156	0.0874317	0.100819
0.258772	0.375	0.025	0	0.113588	0.050516
0.144105	0.354839	0.105556	0.0752688	0.0982143	0.0613844
0.211111	0.0716846	0.182	0.0571429	0.0512821	0.125382
0.106918	0.00653595	0.109195	0.0166667	0.16092	0.0886449
0.0970874	0.311355	0	0.0576271	0.00833333	0.0826051
0	0.325885	0.07	0.142373	0.0774411	0.0840108
0.0964912	0.32197	0.0592593	0.076378	0.0909091	0.0981354
0.123626	0.311321	0.241667	0.2	0.0321637	0.10347
0.183544	0.169014	0.0586735	0.2	0.05	0.045977
0.2	0.139501	0.384615	0.12	0.218391	0.102913
0.254098	0.241888	0.200935	0.180952	0.0679825	0.0781722
0.299587	0.248756	0.0792683	0.114286	0	0.126984
0.176923	0.213675	0.207143	0.113043	0.145833	0.0852814
0.254902	0	0.161111	0.084	0.152778	0.156307
0.477011	0.118457	0.225	0.071875	0.042735	0.131708
0.00625	0.0967742	0.111111	0.133333	0.0972222	0.0903226
0.168605	0.161404	0.211735	0.180488	0.142857	0.146919
0.35461	0.0486111	0.259259	0.26	0	0.0649351
0.230769	0.227273	0.116071	0.26	0.156863	0.0967446
0.170732	0.151515	0.0642857	0.114286	0.126984	0.102504
0.171429	0.290196	0.0670732	0.0878788	0.111111	0.102667
0	0.0561404	0.142473	0.218018	0.015873	0.0738802
0.235849	0.0925926	0.0595238	0	0	0.115681
0	0.229167	0.362069	0.0776119	0	0.139394
0.0512821	0.157509	0.110294	0.0806452	0.0883333	0.108355
0.186667	0.298246	0.22619	0.1375	0.179487	0.0896309
0.175676	0.0995475	0.121622	0.15	0.0550595	0.0754717
0.171171	0.27957	0.120079	0.148	0.00775194	0.0464217
0.0121951	0.0471014	0.212264	0.0714286	0.070922	0.0858569
0.233333	0.191358	0.0617284	0.0133333	0.170175	0.115565
0.146341	0.209402	0.181818	0.149091	0.010101	0.0572302
0.127778	0.27451	0.181034	0.141538	0	0.11589
0.21	0.0833333	0.226562	0.0782609	0.119681	0.0783007
0.00819672	0.382514	0.00480769	0.0688742	0.0047619	0.0630366
0.433333	0.169935	0.214286	0.107692	0.00952381	0.13125
0	0.220183	0.122222	0.0963415	0.259259	0.10553
0.234899	0.034965	0.0401786	0.138889	0.0833333	0.0940678
0.0728477	0	0.119792	0	0.134409	0.0607407
0.130435	0.183801	0	0.0837945	0.152174	0.177023
0	0.091954	0.264785	0.0666667	0.0870206	0.086911
0.282609	0.0138889	0.150338	0.133333	0.213768	0.0676734
0.172297	0.0761905	0.0224719	0.133913	0.116352	0.0853288
0.195652	0.0442708	0.10119	0.1	0.0555556	0.0512821
0	0.045045	0.199713	0.377778	0.120513	0.0960717
0.135294	0.153846	0.235915	0.192	0.132479	0.0773481
0.425532	0.183333	0.0506329	0.113433	0.152778	0.0576419
0.148936	0.244444	0.218571	0.121739	0.0555556	0.105631
0.101266	0.333333	0.0340909	0.164516	0.117647	0.119516
0.13	0.237179	0	0	0.0112994	0.141337
0	0.137255	0.25	0.124528	0.162791	0.0776923
0.164634	0.0619048	0.11625	0.109091	0.216867	0.113008
0.169643	0.322129	0.125	0.18	0.1625	0.0861141
0.201613	0.298851	0.121287	0.176	0.143678	0.0252366
0.149573	0.159624	0.326389	0.04	0.130631	0.131006
0.0378788	0.119181	0.25	0	0.111111	0.0969593
0.139241	0.0756014	0.083871	0.0172414	0	0.0584936
0.0198675	0.0992366	0.18	0.117143	0.0162602	0.154289
0	0.234742	0.06875	0.135593	0.0687023	0.10367
0	0.0338983	0.0851648	0.0282609	0.240741	0.00469484
0	0.206628	0.05	0.210236	0.0868056	0.102865
0.0140845	0.273927	0.0530303	0.209059	0.0915493	0.0784695
0.0550847	0.167608	0.125	0	0.166667	0.0449612
0.00649351	0.0388889	0.218571	0.0235294	0.262144	0.0459559
0.101266	0.211268	0.0974576	0.150505	0.0138889	0.0564573
0.0560748	0.208494	0.135309	0.116667	0.166667	0.0794369
0.25	0.4	0.134715	0.42	0.0833333	0.0960516
0.260504	0.166667	0.25	0.014876	0.166667	0.114286
0.0394737	0.160584	0.107143	0.165462	0.0754717	0.0870796
0.5	0.0549645	0.0764706	0.165517	0.0138889	0.0832778
0.0486111	0.162281	0.13189	0.0888889	0.136905	0.0866593
0.192488	0.148148	0.103516	0.145714	0.0555556	0.103093
0.0060241	0.138418	0.153409	0.18	0.0555556	0.0481928
0.115385	0	0.203552	0.162712	0.208333	0.126592
0.288679	0.254428	0.138095	0.05	0.0111111	0.0537572
0.15625	0.0980392	0.221726	0.133333	0.142857	0.045007
0.20339	0.14	0.154412	0.112281	0.126984	0.110802
0.0555556	0.26087	0.115385	0.0903226	0	0.169316
0	0.142857	0.1875	0.06	0.15847	0.0208895
0.260135	0.201754	0.0142857	0.1625	0.240741	0.14588
0.25	0.031746	0.102941	0	0.06875	0.0918635
0.158537	0.169231	0.0371622	0.114286	0.195793	0.147447
0.0719424	0.241228	0.25	0.0636364	0.11194	0.133127
0.218085	0.512821	0.0725806	0.0702128	0.111111	0.175407
0.0405405	0.116667	0.36	0.120548	0.155797	0.0770479
0.11	0.0136054	0.183824	0.159633	0.00462963	0.0417802
0.195652	0.118056	0.0258621	0.12963	0.179487	0.10045
0.037037	0.188235	0.07	0.132174	0.00757576	0.0927944
0.194444	0.259259	0.139381	0.138462	0	0.063147
0	0.234568	0.335714	0.139394	0	0.0646831
0.0442177	0.154472	0.0705882	0.0561404	0.0946328	0.0553719
0.0060241	0.258065	0.103516	0.164331	0.0882353	0.0562731
0.162791	0.156463	0.17915	0.115625	0.158436	0.0734312
0.0812183	0.16129	0.0542169	0.168	0.0111111	0.140808
0	0.108108	0.0875	0.142636	0	0.0975944
0.270115	0.148148	0.141221	0.236601	0.142857	0.0578206
0	0.308411	0.0363924	0.189474	0.0833333	0.073534
0.222222	0.323471	0.056701	0.100763	0.0526316	0.16539
0.126126	0.010929	0.274468	0.0584071	0.146572	0.069256
0	0.442029	0.289062	0.12	0.107143	0.0822086
0.16	0.184397	0.160256	0	0.0555556	0.0727824
0.231343	0.18018	0.099359	0.0541667	0.316092	0.082033
0.341463	0.244898	0.181319	0.00769231	0.203704	0.112058
0.0337838	0.337255	0.0535714	0.0714286	0.191824	0.0603949
0.364706	0.433036	0.224852	0.211163	0.186869	0.138827
0.0572519	0.26087	0.169872	0.155556	0.135659	0.070417
0.137755	0.285714	0.05	0.00689655	0.19697	0.141525
0.238095	0.0867209	0.131818	0	0.0922619	0.06
0.347368	0	0.232877	0.0909091	0.0711974	0.0674613
0.0208333	0.263158	0.488636	0.147561	0.1	0.0985556
0.0645161	0.1738	0.2	0.05625	0.112245	0.0860215
0.0825397	0.133333	0.0861486	0.133333	0.156863	0.0698795
0.0730337	0.0691824	0.260753	0.185366	0.0737705	0.144765
0.271739	0.299145	0.0275	0.260976	0.0409357	0.0845481
0.256757	0.137097	0.164414	0.10297	0.125	0.0644719
0.216667	0.078125	0.0471311	0.055814	0.182292	0.0944078
0.256637	0.175	0.0485075	0.1125	0.161111	0.110959
0.0915493	0.0803783	0.130342	0.139597	0.0333333	0.0615385
0.182927	0.129032	0.0746951	0.127586	0.095943	0.0465177
0.146429	0.276995	0.115854	0.114286	0.00862069	0.12869
0.015873	0.185673	0.05	0.2	0.166667	0.0898697
0.282161	0.100629	0.10241	0.113889	0	0.0920555
0.3	0.0972222	0.0652174	0.183051	0.159314	0.0797509
0.0777778	0.333333	0.06875	0.144444	0.0490196	0.185981
0	0.335821	0.200935	0.144637	0.134409	0.0842259
0.0876623	0.346457	0.126087	0.00888889	0.015873	0.138659
0.0661765	0.0406504	0.138636	0.571429	0.166667	0.0997854
0.294872	0.0597015	0.0896739	0.1	0.0196078	0.0699237
0.241379	0.194969	0.0625	0.2	0.110215	0.143503
0.416667	0.112245	0.0560748	0.137143	0.166667	0.136991
0.122951	0.183288	0.0290698	0.0166667	0.0030303	0.136515
0.289174	0.25817	0.179856	0.0894737	0.00877193	0.0907716
0.216667	0.186667	0.109023	0.102128	0.195652	0.0956897
0.0185185	0.333333	0.25	0	0.0833333	0.104913
0	0.0666667	0	0.0808511	0.116667	0.0565385
0.25	0.0215054	0.111111	0.133333	0.166667	0.165711
0.049505	0.196078	0	0.184906	0.108696	0.0878279
0.252475	0.0880503	0.118421	0.0125	0.112022	0.0525225
0.119266	0.0345912	0.0366667	0.161905	0.124413	0.103533
0.0147059	0.166667	0.125	0.145714	0.0166667	0.0925819
0.207965	0.0921986	0.272727	0.0166667	0.121212	0.0607667
0.0325444	0.192744	0.104027	0	0.0714286	0.10605
0.155556	0.119658	0.233607	0.178082	0.15942	0.0620636
0.00806452	0.257282	0.0428571	0.206557	0	0.0729355
0.208791	0.333333	0.110902	0	0.129771	0.100099
0.219697	0.26087	0.135542	0.0923077	0.141667	0.0941512
0	0	0.194444	0	0.0915033	0.127517
0.2	0.105263	0.0357143	0.0888889	0.1	0.0424028
0.0902256	0.248889	0.25	0.181132	0.0102041	0.0874349
0.0230769	0.263403	0.0138889	0.216	0.0915033	0.194741
0.0425532	0	0.15566	0.6	0.166667	0.130106
0.103175	0.247748	0.1125	0.122667	0.277778	0.110285
0.126437	0.257143	0.104167	0.174359	0.105442	0.0850515
0.165493	0.289703	0.0526316	0.191489	0.0111111	0.142084
0.327586	0.440476	0.13151	0.183673	0.152778	0.123577
0.377016	0.123947	0.163462	0.2	0.0443262	0.0298507
0.28	0.196396	0.190789	0.191489	0.0956376	0.117688
0.189394	0.248	0.193966	0	0	0.0761099
0.133065	0.185535	0.09375	0.2	0.107843	0.0777311
0.307692	0.313131	0.110759	0.0890625	0.166667	0.0941971
0.276699	0.129477	0.168519	0.2	0	0.0694027
0.162011	0.179487	0.104839	0.206897	0.166667	0.0992126
0.307692	0.313131	0.134146	0.0727273	0.0952381	0.133978
0.333333	0.316456	0.168519	0.0457143	0.00877193	0.0753102
0.108333	0.166667	0.0608974	0.145085	0.25	0.0601783
0.206522	0.0787879	0.127451	0.133333	0.0816993	0.115924
0.244186	0.145833	0.247059	0.0315789	0.0611111	0.12465
0.0952381	0.031746	0.25	0.34	0.125	0.0593912
0.0518868	0.0985915	0.07	0.0666667	0.0854701	0.10858
0.0365854	0.220884	0.188776	0.141463	0.166667	0.148272
0.27248	0.176265	0.162621	0.0262295	0.0915033	0.124806
0.204918	0.174603	0.172414	0.0689655	0.134643	0.150304
0.0128205	0.030303	0.0801282	0.304348	0.188272	0.155239
0.0333333	0.233333	0.0833333	0.0727273	0.0833333	0.0605892
0.0785714	0.121495	0.0357143	0.205263	0.0982143	0.119132
0.256637	0.333333	0.117021	0.160563	0.0989583	0.170052
0.0425532	0.111111	0.221212	0.0307692	0.10625	0.189381
0.6	0.583333	0.178571	0.191489	0.333333	0.0718182
0.00735294	0.047619	0.0896226	0.0967033	0	0.0613636
0.153191	0.206897	0	0.147826	0.0652174	0.0785563
0.0864198	0.0851064	0.140805	0.278947	0.178571	0.123482
0	0.0555556	0.282967	0.0763636	0.178571	0.152154
0.0978261	0.178862	0.869048	0.0710526	0.104651	0.118794
0.350515	0.0867209	0.1375	0.235443	0.138889	0.103683
0.307692	0.313131	0.232877	0.123404	0.0833333	0.0932401
0.225962	0.155844	0.168519	0.192	0	0.106759
0.254386	0.0789474	0.18299	0.2	0.0330579	0.0886486
0.299065	0.288557	0.0432331	0.161667	0.109524	0.111668
0.12963	0.165017	0.11236	0	0.112745	0.144659
0	0.295419	0.0969828	0.164331	0.195	0.0589552
0.301887	0.112319	0.155263	0.164331	0.091954	0.131014
0.0594059	0.246809	0	0.154386	0.166667	0.0854887
0.280093	0.111753	0.117876	0.116129	0.00847458	0.120642
0.138298	0.205993	0.0135135	0.2	0.209524	0.0946943
0.172566	0.439024	0.0288462	0	0.113095	0.0842673
0.0603448	0	0.0555556	0.05	0.0674974	0.0971323
0.126126	0.327381	0.104167	0.146099	0.08	0.0839253
0.126126	0.323471	0.274573	0.0936937	0.1	0.130604
0.189189	0.197802	0.274468	0.100901	0.220721	0.123327
0.281915	0.112554	0.147959	0.205634	0.0230769	0.0901814
0.23913	0.0444444	0.113158	0.12	0.171296	0.0551559
0	0	0.177083	0.00597015	0.252941	0.111111
0.0454545	0.00292398	0.0833333	0.122222	0.0128205	0.112199
0.0688259	0.204467	0	0.183333	0.144144	0.104155
0.264	0.15	0.106366	0.0529801	0.0946328	0.108713
0.242647	0.141975	0.0515873	0.162229	0.0507246	0.140033
0.264706	0.10303	0.0492424	0.133333	0.115079	0.0614035
0.141026	0.0680272	0.0731707	0.168421	0.0208333	0.162234
0.040146	0.0720721	0.129747	0	0.0849673	0.112288
0.123239	0.102941	0.0833333	0.144643	0.0238095	0.141833
0.0333333	0.243902	0.0166667	0.167442	0.0798611	0.140392
0	0.0980392	0.00549451	0.183333	0.00877193	0.121022
0.0616438	0.0833333	0.208904	0.247826	0.15873	0.0635163
0.125	0.0833333	0.0716495	0	0.046875	0.0804071
0.195652	0.241667	0.118557	0.155556	0.159341	0.0975804
0.08	0.196078	0.122222	0.236842	0.0664062	0.0862423
0.17037	0.140351	0.0648148	0.026087	0.136296	0.0982143
0.153846	0.280702	0.352459	0.04	0.106796	0.0912551
0	0.180828	0.392857	0.0360656	0.1	0.0959953
0.0619658	0.0942761	0.126214	0.0506329	0.0683761	0.0824261
0.25	0.285714	0.122727	0.0857143	0.0208333	0.0639122
0.012605	0.369369	0.143519	0.0582278	0.099359	0.0835792
0.341463	0.18018	0.087931	0.160526	0.151515	0.0575465
0	0.0107527	0.182065	0.103448	0.0512821	0.0485252
0.153543	0.196203	0.0111111	0.0545455	0.116667	0.202239
0.158537	0.127778	0.327206	0.216	0.166667	0.0784906
0.214286	0.0650407	0.190217	0.148744	0.141026	0.0893067
0	0.0714286	0.0571429	0.0957895	0.185897	0.138701
0.0443038	0.349727	0.154545	0.141221	0.1875	0.0822785
0.12931	0.285714	0.0263158	0.0222222	0.0583333	0.176471
0.0294118	0.133333	0.028169	0.0931818	0.0905797	0.102165
0.0576923	0.0735931	0.104839	0.00952381	0.339744	0.0587189
0.375502	0.122549	0.0456989	0.130952	0	0.0957691
0.194313	0.0546737	0.183007	0.173684	0.047619	0.0688576
0.23127	0.155172	0.129167	0.111801	0	0.071875
0.275956	0.178416	0.179293	0.0867925	0.166667	0.0833333
0.0377358	0.081761	0.191406	0.141463	0.194444	0.0841709
0.1	0.324895	0.132231	0.0631579	0	0.0772277
0.0186916	0.163333	0.0477528	0.18961	0.111111	0.0577713
0.399225	0.11985	0.0625	0.102326	0.166667	0.129891
0.19469	0.257143	0.0353774	0.1	0	0.169777
0.08	0.0765432	0.0821429	0.0196721	0.166667	0.0708155
0.17029	0.287796	0.112245	0.2	0.115385	0.114628
0.254386	0.333333	0.133152	0	0.0215054	0.12248
0.0429104	0.141119	0.221212	0.256716	0.0357143	0.135914
0	0.108168	0.0338983	0.0291667	0.129032	0.176101
0.271739	0.0962963	0.25	0.171429	0.0625	0.0733884
0.25	0.163265	0.0457746	0.11	0.136364	0.0781573
0.0555556	0.0833333	0.118182	0.2	0	0.12558
0.166667	0	0.0131579	0.0153846	0.166667	0.121715
0.0925926	0.0666667	0.234756	0.2	0.0238095	0.0971014
0	0.11245	0.0238095	0.153846	0.0634921	0.114044
0	0	0.07	0	0	0.117821
0	0.123188	0.1125	0.111111	0.246914	0.092469
0.5	0.0666667	0.0411392	0.0864865	0.1875	0.0979557
0.125	0.00980392	0.0833333	0.0590164	0.025641	0.0755208
0.0333333	0.0617284	0.0306122	0.0764706	0.100694	0.0508614
0.393939	0.190476	0.192308	0.2	0.0220588	0.0405629
0.15	0	0.00471698	0.209877	0.166667	0.0866797
0	0.097561	0.0789474	0.0285714	0.100823	0.0669643
0	0.0990991	0.133333	0.193333	0.0757576	0.027894
0.075	0.247368	0.728261	0.0615385	0.161458	0.102649
0	0.44208	0.217742	0.0536585	0.0697674	0.0816327
0.0375	0.166667	0.191964	0.306667	0.166667	0.0755034
0.145669	0.0266667	0.18662	0.0592593	0.166667	0.0734109
0	0	0.130814	0.0931034	0.083871	0.0869121
0.0751634	0.442029	0.0833333	0.191489	0.166667	0.15625
0	0.0144928	0.286082	0.114286	0.0172414	0.0838046
0.176471	0.5	0.01	0.190244	0.0915033	0.0934088
0.252809	0.252137	0.158784	0.167442	0.114198	0.115688
0.405556	0.151961	0.0514706	0.130435	0.266667	0.0875576
0.413043	0.208791	0.00980392	0.315152	0.0813953	0.105423
0.151515	0.139303	0.356618	0.02	0.0390625	0.0370153
0.0841584	0.222222	0.0220588	0.174815	0.166667	0.138645
0.0177305	0.0572391	0.165441	0.0272727	0.10101	0.12862
0.210938	0.280702	0.169492	0.0285714	0.0333333	0.124005
0.184332	0.333333	0.0424528	0.124841	0.0407407	0.110012
0.153846	0.252525	0.0723684	0.0444444	0.0248227	0.16872
0.025641	0.119048	0.392857	0.0415094	0.0757576	0.114275
0.159483	0.0814176	0.25	0.191489	0.0333333	0.110781
0.0543478	0.250737	0.105769	0.164516	0.104167	0.109568
0.151376	0.250737	0.134409	0.0125	0.169591	0.0698653
0.0380952	0.0764605	0.1875	0.166038	0	0.0559392
0.037037	0.0357143	0.13613	0.0604651	0.0993092	0.109353
0.129909	0.0804598	0.34375	0.3625	0.102564	0.0585049
0	0.313131	0.34375	0.15	0.217391	0.0985839
0.323529	0.322129	0.160615	0.0148148	0.346667	0.0606488
0.307692	0.0248756	0	0.0701299	0.0490196	0.0883777
0.149573	0.318318	0.037234	0.153521	0.1	0.0605923
0.0324675	0.0588235	0.168519	0.328205	0.227941	0.0623039
0.155172	0.131783	0.121287	0.0117647	0.0238095	0.0740255
0.206522	0.0894309	0.210317	0.0727273	0.185185	0.0482143
0.01875	0.161765	0.123762	0.212903	0.0929487	0.120527
0	0.179487	0.0523256	0	0.030303	0.0601783
0.154255	0.194825	0.138235	0.0710526	0.0757576	0.154645
0.244444	0.128788	0.136364	0.0855422	0.0866667	0.0822675
0.199248	0.0731707	0.0328947	0.188889	0.00666667	0.152408
0.0515464	0.0860215	0.201807	0.156701	0	0.123601
0.0446429	0.100271	0.1	0.246875	0.037037	0.11327
0.407407	0	0.138021	0.192593	0.145833	0.081225
0.0952381	0.295419	0.166667	0.171233		0.186613
0.263393	0.174074	0.125	0.0536585		0.116347
0	0.16129	0.0955056	0.218182		0.118587
0.0748299	0.23913	0.166667	0.117391		0.104209
0	0.0534979	0.153646	0.00327869		0.0903846
0.292683	0.0512821	0.141667	0.131579		0.0825397
0.0664336	0.111111	0.208333	0.176744		0.110284
0.1875	0.5	0.195122	0.185185		0.0311077
0.116438	0.111111	0.340909	0.0375		0.0841667
0.398876	0.25	0.0652174	0.0848485		0.0767059
0.145669	0.00900901	0.110915	0.025		0.163462
0.162162	0.215054	0.0104167			0.15551
0.232558	0.17037	0.116505			0.114445
0.186441	0.333333	0.0769231			0.073854
0.143902	0.304348	0.18883			0.0552846
0	0.230769	0.173077			0.120222
0	0.0655271	0.172222			0.100633
0.0535714		0.0928571			0.0764588
0.156863		0.0416667			0.0356789
		0.205479			0.125912
		0.210366			0.113952
					0.028436
					0.0764763
					0.111111
					0.0984585

## Sheet: F
Turn 2	Turn 3	Turn 4	Turn 5	Turn 6	Random coil
0	0	0	0.1	0.030303	0.0437318
0.114286	0.0504065	0	0.04	0.0872483	0.063593
0.00729927	0.0490196	0.218013	0.0170732	0.0941476	0.0600077
0.00373134	0.0746888	0.202096	0.0162602	0.00479616	0.0610058
0.00241546	0.0778689	0.196903	0.095858	0.00479616	0.083405
0.0025	0.0731364	0.196429	0.0964706	0.00483092	0.0821152
0.00243902	0.0462963	0.196429	0.0981818	0.166667	0.0834746
0.0454545	0.0444444	0	0.0222222	0.130952	0.0882883
0.0543478	0.112745	0	0	0.157895	0.0787037
0	0	0	0.107692	0	0.0551948
0.236364	0	0.0833333	0.0117647	0.0112045	0.0600686
0.235294	0.113636	0	0.01875	0.0183486	0.0775281
0.0222672	0.168403	0.125	0.0197183	0.0133333	0.0737834
0.140271	0.0717949	0.041411	0.139474	0.0328638	0.0507951
0	0.0833333	0.0763889	0.0318182	0.111111	0.0770457
0.0147059	0.104167	0	0.0311111	0.0555556	0.0425139
0.09	0.0132275	0.096875	0	0.0185185	0.0410531
0.0512821	0.129167	0.0848214	0.121429	0.152564	0.0642398
0.413793	0	0.116379	0.00792079	0.152564	0.0600972
0	0.161111	0.0899123	0.0317073	0.00909091	0.0512904
0.0217391	0.0526316	0.0108696	0.02	0.025	0.0421827
0.126943	0.110215	0.0625	0.0826667	0.113636	0.054672
0.125	0.109333	0.227679	0.0826667	0.0638889	0.090013
0.0131579	0.0696517	0.227679	0.052	0.0438596	0.0902256
0.0217391	0.17433	0.0640244	0.0872727	0	0.0668037
0.0060241	0.109375	0.0689655	0.00961538	0.0570988	0.0772047
0	0.0727273	0.22619	0.0171429	0.00925926	0.0368732
0.0172414	0.00732601	0.136905	0.0097561	0.00775194	0.115518
0.0679012	0.168724	0.0512821	0.0271845	0.105263	0.0406644
0.0565217	0.0593792	0.00543478	0.0389474	0.0208333	0.0936524
0.333333	0.0238095	0.0797872	0.0907407	0.0843137	0.0840619
0	0.166667	0	0.133333	0.131455	0.0700637
0	0.0416667	0.132353	0.0611111	0.00505051	0.0350515
0.210526	0.0681818	0.0818182	0.0333333	0.00438596	0.0683625
0.2	0	0.021978	0.03125	0.0701754	0.0910582
0.00505051	0.0490196	0.0704225	0.0311111	0	0.0870712
0	0.0497238	0.076087	0.0341463	0	0.0379391
0	0.0497238	0.00961538	0.0291667	0	0.0390907
0.0208333	0.0566038	0.00952381	0.0327273	0.0349462	0.0269587
0.0241935	0.164444	0.121359	0.0210526	0.0185185	0.0259487
0.0128205	0.0138889	0.120079	0	0.0185185	0.0278782
0	0.150538	0.0188679	0.0690265	0	0.0521033
0.0060241	0.0558767	0.0416667	0.0433735	0.0428305	0.0309133
0.0833333	0.108911	0.0912863	0.0561404	0.0416667	0.0214765
0	0.0689655	0.0431818	0.00181818	0.0875	0.0487267
0.0124378	0.00508906	0.0104167	0.107826	0	0.0892364
0.0440729	0.0757576	0.0128866	0.064	0.0405405	0.0532771
0.0103093	0.047619	0.010929	0.00869565	0.0288462	0.024
0	0	0.0166667	0.104878	0.119048	0.0485639
0.00344828	0.0564972	0.0568182	0.008	0.333333	0.025
0.0102041	0.027451	0.150538	0.00606061	0.0714286	0.0425532
0.00390625	0.153005	0.0166667	0.0121951	0.0742574	0.0387941
0.092	0.047619	0.048913	0	0.0245902	0.0330062
0	0.0885417	0.0438596	0.0708661	0.119792	0.0412655
0	0	0.182927	0	0.0376812	0.0541631
0.0598086	0.0310734	0.0328608	0.0181818	0.116352	0.0312368
0.192308	0.0683761	0.314815	0.0321429	0.0141844	0.0805085
0.117021	0.0884956	0.0208333	0.0212014	0.0555556	0.0636435
0.0590062	0.03125	0.0370968	0.0172131	0.0849057	0.0190476
0.0416667	0.156522	0.0982759	0.0627451	0.0585586	0.0487603
0.00694444	0.0490196	0.202096	0.103448	0.0166667	0.0773273
0.0263158	0.0957854	0.0298507	0.0254545	0.025641	0.0671221
0.09375	0.0599251	0.177885	0.043617	0.130719	0.0601861
0.0957447	0.0277778	0.03	0.0463576	0.0512821	0.118421
0.0448916	0.0572139	0.073741	0.0932203	0.0208333	0.0685997
0.0625	0.0597015	0.0690476	0.0839161	0.0245098	0.0713043
0.0612903	0.0645503	0.0464286	0.024	0.137931	0.0732394
0.0721925	0.0821018	0.0198864	0.0814815	0.0503876	0.0801846
0.02	0.010101	0.0833333	0.06	0.0416667	0.0472378
0.0241935	0.0143369	0.0180723	0.00714286	0.0238095	0.0491697
0	0.0285714	0.0181159	0.0983333	0.00694444	0.0457294
0	0.00512821	0.0212766	0.08	0.0714286	0.0536557
0.095	0.0439394	0.0538462	0.00952381	0.00892857	0.0516364
0.0789474	0.123457	0.0729167	0.0117647	0.05	0.0455243
0.0170455	0.015873	0.0227273	0.0141414	0.09375	0.0392283
0.00364964	0.0112994	0.0217391	0.186207	0.0315315	0.0698529
0.027027	0.0427861	0.0245726	0.08125	0.126812	0.0453972
0.00980392	0	0.035	0.0708861	0	0.0363409
0.00617284	0.245098	0.0511364	0	0.1	0.0837972
0.192308	0.190476	0.0108696	0.0842105	0.00396825	0.0448048
0.115385	0.0340909	0.00581395	0.0421053	0.0833333	0.0402188
0.134328	0.0564972	0.0392857	0.00347826	0.0271318	0.0564972
0.0714286	0.00980392	0.0182927	0.043038	0.0454545	0.0378848
0.00746269	0.0114943	0.014881	0.176471	0.0185185	0.0612245
0.0804196	0	0.012987	0.00597015	0.0428571	0.0512821
0	0.0772947	0	0.0615385	0.037037	0.0364865
0.0188679	0.0425532	0.13253	0.008	0.0357143	0.0691986
0.00757576	0	0.0907643	0.0101266	0.0185185	0.0327434
0.4	0.172515	0.0862069	0.00714286	0.0591398	0.0477064
0.00515464	0.0329218	0.0243902	0.0233577	0.106061	0.043379
0.0357143	0.158402	0.127315	0.030303	0.0708333	0.0518064
0.0488506	0.151874	0.103248	0.01875	0.152564	0.0501302
0.0271084	0.0113636	0.0803571	0.024	0.152564	0.0544857
0	0.0208333	0	0.0148148	0.0333333	0.063035
0.0480226	0.0676692	0.0106383	0.0826667	0.0384615	0.0697851
0.0166667	0.109333	0.0307692	0.0826667	0.0362319	0.0478036
0.123737	0.109333	0.227679	0.0913043	0.0416667	0.0456702
0.123737	0	0.227679	0.0913043	0.0596206	0.0718734
0.107143	0	0.0425532	0.0913043	0.109091	0.0474741
0.106195	0	0.0425532	0.0913043	0.0493827	0.0896534
0.107143	0	0.0425532	0	0.0221088	0.0895328
0.121212	0	0.0425532	0.0666667	0.099537	0.0833333
0	0.0677966	0	0.162105	0.0786164	0.0837619
0.0144231	0	0.0738994	0.136585	0.052381	0.083964
0.1	0.0327381	0	0.14717	0.0490196	0.0825225
0	0.0502283	0.0815972	0.0675325	0.0877193	0.0888889
0.160112	0.0580357	0.0833333	0.0296296	0.0888889	0.0385213
0.0914894	0	0.103571	0.0473118	0.0333333	0.0893809
0	0.166667	0	0.0846154	0.0639731	0.0523426
0.00862069	0.131206	0.242188	0.084058	0.0772358	0.0556046
0.0695652	0.18	0.0142276	0.0888889	0.00462963	0.060592
0.0164474	0.166667	0.106061	0.0136986	0.104167	0.0576461
0.00934579	0.0175439	0.109375	0.0709677	0.091954	0.0417213
0.0423729	0.0189702	0.0388889	0.0296296	0.166667	0.0592334
0.0828402	0	0.0719697	0.0857143	0	0.0471082
0.2	0.042735	0.0597015	0.0151515	0.0412186	0.0434292
0	0.0995025	0.0267857	0.0494845	0.031746	0.108026
0	0.0638298	0.202703	0.0375839	0.0446429	0.0439151
0.0164474	0	0.111111	0.0222222	0.00181159	0.0394265
0.0430622	0	0.0357143	0.0153846	0.111111	0.047593
0.125	0.0571776	0.109375	0.0385965	0.0349462	0.076087
0.0316456	0.0769231	0.0223005	0.0212389	0.045045	0.0783333
0	0.045045	0.116379	0.0269841	0.00775194	0.0718005
0.0125523	0.107527	0.0251799	0.0705882	0.0138889	0.0628931
0	0.0258065	0.0265487	0.0229885	0.0204082	0.0448618
0.00719424	0.105072	0.0873786	0.0637363	0.0948276	0.0631277
0.00943396	0.00938967	0.105978	0.0666667	0.070922	0.0614754
0.0331633	0.0151515	0.0316456	0.0102564	0.0428305	0.0445269
0.0116279	0.0104167	0.01	0.0463415	0.0248227	0.0613615
0.0163934	0.121212	0.0166667	0.05	0.0215054	0.0661637
0	0.228758	0.0231481	0.0703947	0.117769	0.0285871
0.0454545	0.00694444	0.115385	0.0298851	0.117904	0.087234
0.00501433	0.0045045	0.0467742	0.132824	0.0647059	0.0502793
0.0217391	0.0333333	0.0545455	0.107424	0.097619	0.0684105
0	0.0763547	0.0860656	0.123529	0.138889	0.0737527
0.0453172	0.0238095	0.0108696	0.0431818	0.00387597	0.042497
0.0909091	0.0436508	0.0212766	0.0369478	0.020202	0.0472492
0.0927835	0.0873694	0.0755396	0.033913	0.111111	0.0531603
0.0121951	0.0928144	0.0664251	0.008	0	0.049535
0.0103926	0	0.0818452	0.0727273	0.158333	0.0594771
0	0	0.0220588	0.00727273	0.0833333	0.0219052
0.00877193	0.10728	0.0993789	0.003125	0.0729783	0.0454473
0.0587189	0.0344828	0.0436047	0.0139535	0.0130719	0.0467376
0.00806452	0.0498282	0	0.0181818	0.115196	0.0487805
0.00409836	0	0.00684932	0.0212121	0.0898876	0.0962963
0.0182927	0.0461538	0	0.130909	0.115942	0.065516
0	0.145455	0.0873016	0.056869	0.0225989	0.0619835
0.0212766	0.0567376	0.0104167	0	0.014526	0.0314157
0.0422535	0.0381944	0.0625	0.167677	0.018018	0.0440487
0.0156794	0.0357143	0.0893855	0.138043	0.0182648	0.051144
0.242268	0	0.125	0.0727273	0.143519	0.03207
0.1	0.0242424	0	0.0596491	0.00617284	0.0300795
0.152289	0.0534591	0.0578704	0.0651341	0.14	0.0613323
0	0.0952381	0.0192308	0.0916667	0.0228758	0.0857354
0.09375	0.00389105	0.0410959	0.0300518	0.0170068	0.0845771
0.00379939	0.021645	0.0611546	0.025	0	0.0495142
0.01875	0.111111	0.00520833	0.0111111	0	0.0261011
0.180952	0.016129	0.0516529	0.0939394	0.0337079	0.0905032
0	0.00574713	0.103659	0.0248705	0.111111	0.0418095
0.0231481	0.0306513	0.0492958	0.0247423	0.166667	0.0476636
0.00403226	0.0856658	0.0346154	0.0214286	0.166667	0.0627735
0.0377358	0.0856658	0.1	0.0248588	0.0518135	0.0431491
0.034749	0	0.0997268	0.102	0.0858209	0.0326531
0	0.00287356	0.0229358	0.0133333	0.0320513	0.0721278
0.0829694	0.0752688	0.0216049	0.0222222	0.0900901	0.0485707
0.002	0	0.00625	0.0375	0.0148368	0.0478866
0.00609756	0.179012	0.149306	0.2	0.054878	0.0504229
0.0375	0.18239	0	0.034717	0.15	0.0522047
0	0.0718954	0.145161	0.0507937	0.0155556	0.0464471
0.0375	0.0973451	0.0442708	0.0117647	0	0.0426945
0.0147929	0.0111111	0.0861345	0.0552381	0.0853659	0.0948617
0.0536398	0.0125786	0.0147059	0.0653061	0.00793651	0.0454545
0.0163934	0.0119435	0.0804348	0.0272727	0.00387597	0.0923077
0	0.0238095	0.0673077	0.055	0.0365854	0.0454124
0.00274725	0.03125	0.00892857	0.00606061	0	0.0330928
0.0384615	0.131687	0.0286458	0.0590164	0	0.0492687
0.0529412	0.0804598	0.15	0.0344828	0.0423573	0.0927328
0.116197	0.0156863	0.030303	0.0285714	0.0625	0.0421817
0.112069	0	0.0753425	0.0375	0.0833333	0.0457746
0.00561798	0.175439	0.025	0.0844444	0.0185185	0.0620214
0	0.0344828	0.143617	0.4	0	0.045522
0	0.111111	0	0.108621	0.0128205	0.0758819
0.00704225	0.015873	0.0163934	0.088	0.0273224	0.039837
0.0702247	0	0.03125	0.0507937	0.113445	0.0234432
0.0185185	0.0765432	0	0.00983607	0.00757576	0.100437
0	0	0.010929	0.025	0.00323625	0.0873786
0.0453172	0.1	0	0.00689655	0	0.0412371
0	0.0144928	0.0868644	0.0213333	0.0271318	0.0512195
0.054902	0.00595238	0.0335821	0.036	0.00952381	0.0372093
0.189189	0.0202899	0.0204082	0.0578947	0	0.0495599
0.00308642	0.122807	0.015625	0.015814	0.0980392	0.0397727
0.0697674	0.211864	0.0174419	0.0235294	0.0866667	0.0385799
0.0423077	0.0042735	0.148438	0.0144928	0.0344828	0.0422323
0.0858586	0.0581197	0.0681818	0.0391753	0.106838	0.044484
0	0.0268817	0.0180723	0.0228571	0.0856698	0.0231481
0.035533	0.0246914	0.0375	0.0414815	0	0.0645161
0	0.0217391	0.0594406	0.0672566	0.03125	0.0758166
0.00595238	0.0138889	0.00438596	0.0133333	0.0357143	0.0846682
0.0215517	0.0314465	0.00694444	0.11497	0.0205993	0.0283083
0	0.133333	0.11128	0.00952381	0.0909091	0.0315904
0.0957447	0.042328	0.00949367	0.0445783	0.0333333	0.069005
0.240458	0.0584795	0.0169492	0.0248588	0.075	0.0588582
0.0196078	0.0892388	0.0412621	0.0340426	0.116352	0.0504994
0.0706522	0.0704467	0.192308	0.0693878	0.0162602	0.0465116
0	0.00287356	0.123162	0.0477064	0.163934	0.0736751
0.0570175	0.125	0.0227273	0.1	0.0987261	0.0304183
0.0829694	0.225806	0.0611111	0.0537634	0.0744048	0.0544188
0.0111111	0.0645161	0.032	0.0349206	0.00641026	0.0611621
0.0660377	0.0457516	0.079023	0.0833333	0.103448	0.0666845
0.0898058	0.161172	0	0.0135593	0	0.0530587
0.00657895	0.0540037	0.0233333	0.0338983	0.0117845	0.0684282
0	0.0681818	0.0574074	0.0606299	0.00757576	0.0696762
0.0741758	0.113208	0.00833333	0.0666667	0.0380117	0.0472023
0.0474684	0.0140845	0.0612245	0.0186047	0.0208333	0.0402299
0	0.0660793	0.0801282	0.008	0.126437	0.0599168
0	0.0707965	0.107477	0	0.00657895	0.06571
0.0950413	0.104478	0.0487805	0.101587	0	0.068254
0.0769231	0.115385	0.0964286	0.066087	0.0625	0.047619
0	0.134409	0.0222222	0.084	0.0277778	0.0566728
0.00574713	0.123967	0	0.025	0.025641	0.059491
0.00625	0.0537634	0.0291005	0.0222222	0.0416667	0.0387097
0.00581395	0	0.0306122	0.0341463	0.0119048	0.0440758
0.0602837	0.111111	0.0123457	0.00666667	0.166667	0.046176
0.0192308	0.030303	0.0892857	0.02	0.0441176	0.0261348
0.0243902	0.030303	0.132143	0.142857	0.031746	0.0384126
0.0142857	0.188235	0.0457317	0.0181818	0.0505051	0.0563664
0	0.0385965	0.110215	0.0108108	0.047619	0.0558464
0.0283019	0.166667	0	0.08	0	0.0604113
0.0444444	0.145833	0.137931	0.101493	0	0.0893939
0	0.018315	0.0882353	0.1	0.11	0.0443864
0.193333	0.00877193	0	0.116071	0.0235043	0.0445226
0.0135135	0.0377074	0.0945946	0.0875	0.0610119	0.0461216
0.00900901	0.0573477	0.0433071	0.016	0.0155039	0.05706
0.00609756	0.112319	0.115566	0	0.0319149	0.0519135
0.0375	0.135802	0.0987654	0.04	0.0438596	0.0239459
0.054878	0.0940171	0.0954545	0.0690909	0.020202	0.0790738
0.0388889	0.156863	0.0905172	0.110769	0	0.129923
0.01	0.174242	0	0.0405797	0.052305	0.0524781
0.00819672	0.13388	0.235577	0.0317881	0.119048	0.0312042
0	0.0457516	0.103175	0.0307692	0.0238095	0.0520833
0.442857	0.0657492	0.0333333	0.0414634	0.0277778	0.0618975
0.137584	0.04662	0.03125	0.0166667	0.0178571	0.0381356
0.0198675	0	0.0295139	0	0.0645161	0.0681481
0.0217391	0.0404984	0.0833333	0.0332016	0.130435	0.0600182
0	0.0948276	0.0430108	0.0311111	0.0117994	0.0356021
0.0335968	0.00694444	0.138514	0	0.0253623	0.0528523
0.0304054	0.00952381	0.0168539	0.0556522	0.0220126	0.0357504
0.0217391	0.0729167	0.0416667	0	0	0.0224359
0.0384615	0.00900901	0.0488506	0	0.0512821	0.0491033
0.0205882	0.00854701	0.0352113	0.0133333	0.0042735	0.0662983
0.037234	0.03125	0.0379747	0.0955224	0.0347222	0.0227074
0.0212766	0.0555556	0.02	0.0782609	0	0.0418799
0.0158228	0	0.0227273	0.0451613	0.0392157	0.0446293
0.03	0.0352564	0	0.2	0.112994	0.0676884
0	0.105392	0.129032	0.101887	0.00775194	0.0253846
0.0609756	0.0380952	0.02875	0.0981818	0.0240964	0.0623896
0.00595238	0.117647	0.0178571	0	0.0291667	0.0662002
0.0403226	0.091954	0.15099	0	0.112069	0.0347003
0.017094	0.0633803	0.0972222	0.012	0.166667	0.0405405
0.0151515	0.0577281	0.145833	0.0133333	0	0.0382482
0.00632911	0.0378007	0.0629032	0.0310345	0	0.0352564
0.0397351	0.0814249	0.08	0.0171429	0.0203252	0.0731146
0.294872	0.0516432	0.05625	0.0542373	0.0394402	0.0724771
0.255102	0.0451977	0.107143	0.0173913	0.0308642	0.0469484
0.0208333	0.0662768	0.05	0.00629921	0	0.0483795
0.0211268	0.0924092	0.0151515	0.00696864	0.0774648	0.0376135
0.029661	0.0282486	0.0273438	0	0	0.0418605
0.201299	0.0333333	0.02	0.0117647	0.0812395	0.0799632
0.0158228	0.0504695	0.0572034	0.0959596	0.0416667	0.0416373
0.0046729	0.0540541	0.0747423	0.0472222	0.12037	0.0487682
0.077621	0	0.0738342	0.02	0.104167	0.0531511
0.0808824	0	0	0.077686	0	0.0638298
0.0131579	0.0875912	0.0714286	0.0184739	0.100629	0.0283186
0	0.00531915	0.164706	0.00689655	0.0902778	0.0679547
0.159722	0.00877193	0.108268	0.0666667	0.00595238	0.0679162
0.0140845	0	0.171875	0.00285714	0.0747863	0.0692194
0.126506	0.0621469	0.0653409	0.0225	0.0555556	0.0240964
0.0128205	0	0.023224	0.0372881	0.0714286	0.0640449
0.00377358	0.0531401	0.0119048	0.0363636	0.0166667	0.0491329
0.00520833	0.0196078	0.200149	0	0	0.0738397
0.0112994	0.11	0.117647	0.0385965	0.0119048	0.0713955
0.416667	0.0772947	0.09375	0.0709677	0	0.0545957
0	0.0238095	0.0625	0.1	0.0655738	0.0451482
0.0608108	0.0818713	0.00714286	0.01875	0.0308642	0.0598169
0.0104167	0.031746	0.0294118	0	0.0166667	0.0682415
0	0.0153846	0.0472973	0.047619	0.00323625	0.0516351
0.129496	0.0701754	0	0.136364	0.0696517	0.0448916
0.132979	0	0.0625	0.0531915	0.0277778	0.0560579
0	0	0.01	0.0465753	0.0398551	0.0324412
0	0.00680272	0.132353	0.0458716	0.0138889	0.0199818
0.0217391	0.00694444	0.0201149	0.0157407	0.025641	0.0262369
0	0.0666667	0.01	0.109565	0	0.0643234
0.0277778	0	0.039823	0.0307692	0.0238095	0.0703934
0	0.0123457	0.0357143	0.0318182	0.111111	0.0698577
0.0272109	0.00813008	0.00294118	0.0105263	0.0141243	0.0239669
0.126506	0.0913978	0.171875	0.0484076	0.0294118	0.050738
0.00581395	0.0595238	0.00809717	0.021875	0.0596708	0.0420561
0.0329949	0.0430108	0.0180723	0.016	0.169444	0.0638853
0.0138889	0.036036	0.221875	0.0232558	0.0222222	0.0440055
0.00574713	0	0.0133588	0.0444444	0.0714286	0.0674574
0.140625	0.11215	0.177215	0.0105263	0.03125	0.058641
0	0.0848126	0.064433	0.010687	0.0263158	0.0278552
0.0135135	0.0273224	0.0702128	0.0672566	0.128842	0.0664483
0	0.0434783	0.046875	0.0276923	0.0595238	0.0423313
0.02	0.0260047	0.00320513	0.032	0.0416667	0.0796058
0.291045	0.243243	0.0160256	0.0208333	0.0804598	0.0436915
0.414634	0.0714286	0.0137363	0.00769231	0.144444	0.0376034
0.0202703	0.0666667	0.0535714	0.0214286	0.086478	0.029036
0.0323529	0.133929	0.0961538	0.0753488	0.0732323	0.0497402
0.240458	0.0434783	0.00961538	0.00740741	0.125969	0.0416994
0.0408163	0.174603	0.0222222	0.00689655	0.0909091	0.0766423
0.119048	0.214092	0.05	0.236364	0.220238	0.042
0.105263	0	0.00684932	0.0618182	0.0825243	0.0512515
0.0625	0	0.0113636	0.0463415	0	0.0726423
0.0483871	0.119326	0.08	0.00625	0.0544218	0.0391705
0.0047619	0.0133333	0.0194257	0.0333333	0.0196078	0.0385542
0.0337079	0.0188679	0.0349462	0.0121951	0.0218579	0.0534188
0.0108696	0.162393	0.0825	0.0609756	0.0116959	0.0303207
0.155405	0.061828	0.153153	0.127723	0.0486111	0.0864198
0.0194444	0.0729167	0.0860656	0.0116279	0.015625	0.0535559
0.0575221	0	0.119403	0.09375	0.116667	0.0901332
0.00704225	0.0330969	0.0320513	0.0456376	0.0166667	0.0556777
0.0182927	0.0494624	0.0594512	0.0241379	0.0575658	0.0860187
0.0535714	0.0469484	0.0487805	0.0214286	0.0229885	0.0751845
0.0238095	0.0248538	0.136364	0.2	0.0925926	0.0643446
0.150086	0.0188679	0.0564759	0.0222222	0.0416667	0.0525431
0.0884615	0.0324074	0.0347826	0.0135593	0.00735294	0.0357573
0.0333333	0.0625	0.06875	0.0694444	0.0294118	0.0404206
0.0689655	0.129353	0.067757	0.0595156	0.0215054	0.0613437
0.155844	0.12336	0.0608696	0.0222222	0.00793651	0.0482168
0.158088	0.0325203	0.0636364	0.107143	0.166667	0.0396996
0	0.00995025	0.0625	0	0.0294118	0.0528244
0.0517241	0.0503145	0.0192308	0.0333333	0.0188172	0.0474576
0.0486111	0.0646259	0.0303738	0.0171429	0.222222	0.0429265
0	0.097035	0.0813953	0.116667	0.0181818	0.0488346
0.0413105	0.0457516	0.118705	0	0.0233918	0.0514372
0.0833333	0.0222222	0.0263158	0.0595745	0.105072	0.0422414
0.111111	0.04	0.0535714	0.0105263	0.104167	0.040383
0.14	0.0148148	0	0.012766	0.0833333	0.0376923
0.25	0.0143369	0.0277778	0.105263	0.142857	0.0635224
0	0.0392157	0	0.10566	0.132246	0.0574713
0.0643564	0.0377358	0.0657895	0.025	0.0546448	0.0435384
0.00458716	0.0440252	0.0366667	0.047619	0.0399061	0.0369762
0.0220588	0.00833333	0.0535714	0.00285714	0.0166667	0.0511788
0.00884956	0.130024	0.204545	0.0916667	0.0909091	0.0403752
0.0295858	0.0362812	0.0201342	0.0333333	0.00396825	0.0407886
0.0166667	0.0128205	0.114754	0.0821918	0.0362319	0.0333592
0	0.0469256	0.357143	0.0754098	0.0225225	0.0464135
0.0824176	0.154762	0.0263158	0	0.151399	0.0545094
0.00757576	0.0772947	0.0542169	0.0461538	0.0166667	0.0446981
0.305556	0	0.0833333	0.1	0.137255	0.0561318
0.3	0.0175439	0	0.0777778	0.0333333	0.0530035
0.0451128	0.0488889	0	0.0490566	0.0238095	0.0567458
0.0384615	0.0652681	0.0347222	0.102	0.137255	0.0361545
0	0.320988	0.0188679	0	0.0151515	0.0431165
0.0238095	0.112613	0.025	0.0826667	0.0333333	0.0545229
0.0402299	0.00952381	0.0979167	0.102564	0.0170068	0.0695876
0.0105634	0.0296684	0.0263158	0.00425532	0.0222222	0.0587932
0.0827586	0.130952	0.0638021	0.0204082	0.0138889	0.102439
0.00201613	0.0589651	0.0576923	0.0266667	0.0336879	0.0170576
0.0333333	0.0126126	0.0213816	0.00425532	0.0576063	0.0646937
0.123737	0.109333	0.0689655	0	0.333333	0.0512685
0.0282258	0.0125786	0.227679	0.2	0.0294118	0.0294118
0.0128205	0	0.0348101	0.08125	0.0333333	0.0413355
0.223301	0.123967	0	0.0676923	0	0.047047
0.0111732	0.0918803	0.0403226	0.0137931	0	0.0860892
0.0128205	0	0.0609756	0.0409091	0.0595238	0.0898407
0.0215054	0.126582	0	0.024	0.0175439	0.0470689
0.0416667	0	0.0576923	0.0583051	0.143939	0.0304606
0.157609	0.030303	0.0245098	0.0266667	0.0588235	0.0382166
0	0.0868056	0.00588235	0.0105263	0.0222222	0.0731123
0.166667	0.0793651	0.4375	0.00666667	0	0.030438
0.0754717	0.0469484	0.17	0.04	0.0555556	0.0960516
0.219512	0.0120482	0.042517	0.141463	0.0925926	0.057971
0.0395095	0.0924956	0.143204	0.0819672	0.137255	0.0692332
0.204918	0.111111	0.115517	0.0206897	0.0422125	0.0269331
0.0192308	0.0454545	0.201923	0.0608696	0.0848765	0.0383982
0.025	0.0111111	0.0416667	0.127273	0.0625	0.0350195
0.0142857	0.214953	0.0238095	0.0210526	0.047619	0.0362731
0.163717	0.0921409	0.0212766	0.0535211	0.110243	0.0643907
0.0159574	0.0787037	0.209091	0.025641	0.04375	0.0345133
0.0142857	0	0.0714286	0.00425532	0	0.0418182
0.0514706	0.0238095	0.0660377	0.0549451	0	0.0424242
0.087234	0.0517241	0.03125	0.047205	0.0652174	0.0433121
0.058642	0.0070922	0.0747126	0.0210526	0.0238095	0.0609312
0.016129	0.0555556	0.0384615	0.0472727	0.0238095	0.0586618
0.0815217	0.0813008	0	0.00131579	0.00387597	0.0265957
0.103093	0.214092	0.0208333	0.0708861	0.0138889	0.0436562
0.0128205	0	0.00684932	0.0574468	0	0.039627
0.0288462	0.112554	0	0.104	0	0.036064
0.0570175	0.0684211	0.10567	0	0.0137741	0.0313514
0.11215	0.0248756	0.131579	0.0683333	0.0809524	0.0578851
0.0246914	0.00990099	0.0533708	0	0.0833333	0.0523349
0.0945274	0.0758294	0.0625	0.0484076	0.095	0.030597
0.0188679	0.0543478	0.0236842	0.0484076	0.091954	0.0455137
0.212871	0.093617	0	0.0175439	0.151515	0.0653417
0.108796	0.242775	0.0647668	0.0258065	0.115819	0.0678899
0.244681	0.235955	0.0135135	0	0.152381	0.0513001
0.0132743	0.0243902	0.211538	0.04	0.0416667	0.0846824
0.0431034	0	0.0277778	0	0.0290758	0.0610546
0.0135135	0.0853175	0.0208333	0.0198582	0.0466667	0.0545184
0.0135135	0.0848126	0.0705128	0.0468468	0.0333333	0.0743367
0.0315315	0.010989	0.0702128	0.0414414	0.0045045	0.0487572
0.228723	0.0822511	0.122449	0.0535211	0.0102564	0.0917823
0.0108696	0	0.0710526	0	0.111111	0.0278177
0.125	0	0.0104167	0.250746	0.0705882	0.0378675
0	0.0789474	0	0.0968254	0.025641	0.0381526
0.0222672	0.168385	0	0.0166667	0.135135	0.0249307
0.04	0.0854167	0.0419255	0.0145695	0.0141243	0.0588697
0.0367647	0.0864198	0.015873	0.0489164	0.0126812	0.0313015
0.0176471	0.143434	0.0151515	0.0380952	0	0.0394737
0.0384615	0.00680272	0.0304878	0.0526316	0.046875	0.0319149
0.00364964	0.162162	0.0632911	0	0.0228758	0.05
0.0246479	0.0343137	0.0833333	0.0232143	0.0238095	0.0489698
0.0388889	0.105691	0.0208333	0.027907	0.03125	0.0503071
0.159091	0.0140056	0.021978	0.075	0	0.0654669
0.00228311	0.00617284	0.130137	0.130435	0.0198413	0.0447154
0	0.0119048	0.0623711	0.03	0.015625	0.0620865
0.163043	0.141667	0.0953608	0.0333333	0.0311355	0.0481255
0.04	0.0392157	0.00555556	0.0447368	0.0390625	0.0691307
0.174074	0.114035	0.111111	0.0434783	0.0414815	0.0392857
0.0320513	0.0175439	0.0737705	0.0166667	0.0577131	0.0436316
0.00719424	0.0239651	0	0.00327869	0.0111111	0.0459364
0.0042735	0.0538721	0.0873786	0.0531646	0.102564	0.0730949
0.130435	0.206349	0.0227273	0.0428571	0.0208333	0.0568108
0.00840336	0.0225225	0.0509259	0.035443	0.0160256	0.0358899
0.414634	0.243243	0.0431034	0.0210526	0.040404	0.0561682
0	0	0.013587	0.0551724	0.0128205	0.0418649
0.0748031	0.168776	0.0222222	0.00909091	0.0833333	0.0608817
0.00406504	0.155556	0.0772059	0.102	0.0045045	0.0384906
0.0649351	0.0162602	0.0543478	0.0944724	0.003663	0.0552291
0.0140845	0.052381	0.025	0.0536842	0.115385	0.0789159
0.0126582	0.00546448	0.0681818	0.0633588	0.0945513	0.0265823
0.0474138	0.00680272	0.0197368	0.0622222	0	0.0539792
0.176471	0.133333	0.0176056	0.0295455	0	0.0406381
0.147436	0.0606061	0.100806	0.0571429	0.160256	0.0240214
0.00200803	0.0551471	0.0564516	0.0857143	0	0.040997
0.014218	0.00529101	0.0212418	0.00526316	0.047619	0.0427752
0.0260586	0.112069	0.114583	0.0385093	0	0.034375
0.0382514	0.0939948	0.118687	0.0754717	0	0.0264706
0.00314465	0.0974843	0.126953	0.141463	0.0833333	0.0546482
0.08	0.198312	0.0247934	0.0350877	0	0.0478548
0.0046729	0.01	0.0224719	0.0493506	0	0.0504399
0.0155039	0.0786517	0.0755208	0.0325581	0	0.0440645
0.119469	0.0666667	0.0613208	0.115385	0	0.0636384
0	0.0666667	0.0321429	0.0163934	0.126984	0.0244635
0.0144928	0.0291439	0.0204082	0.2	0.0128205	0.0396277
0.162281	0.0921409	0.0665761	0	0.016129	0.0517307
0	0.00243309	0.209091	0.0119403	0.0119048	0.090459
0	0.128035	0	0.0541667	0.0645161	0.0400943
0.0271739	0	0	0.0285714	0.0178571	0.0257851
0.025	0.183673	0.0422535	0.09	0	0.0346791
0.0238095	0.12963	0.0772727	0	0.0238095	0.0617807
0.025641	0.285714	0.184211	0.0153846	0	0.011065
0	0	0.0182927	0.106667	0.0238095	0.0637681
0	0.0682731	0.10119	0.0153846	0.015873	0.0678458
0.0108696	0	0.01	0	0.0416667	0.0802365
0.016129	0.0144928	0.025	0.0333333	0.0308642	0.0257388
0	0	0.0601266	0.027027	0.0208333	0.0536627
0.046875	0.127451	0.166667	0.00327869	0.0128205	0.0598958
0.133333	0.0123457	0.0102041	0.0117647	0.0277778	0.0516817
0	0	0	0	0.0122549	0.0347682
0.1	0.0128205	0.221698	0.0197531	0.0416667	0.0318315
0	0.0406504	0.0361842	0.0285714	0.0493827	0.0535714
0	0.00900901	0	0.0333333	0.030303	0.0599721
0.0125	0.0491228	0.0217391	0.0646154	0.0208333	0.0430464
0.0117647	0.00945626	0.0322581	0.00487805	0.0678295	0.0680272
0.00416667	0	0.0223214	0.0266667	0.0482456	0.0302013
0.00393701	0.00444444	0.00704225	0.0185185	0.0470085	0.042077
0	0	0.0377907	0.0172414	0.0290323	0.0286299
0.0588235	0.0434783	0	0.00425532	0.166667	0.0635776
0	0.00724638	0.0360825	0	0.0172414	0.0231362
0.0147059	0	0	0.0195122	0.137255	0.0323494
0.0280899	0.017094	0.00337838	0.027907	0.0246914	0.0490798
0.0111111	0.0196078	0.0465686	0.0173913	0	0.0184332
0	0.040293	0.132353	0.139394	0.0271318	0.0366994
0.0252525	0.00497512	0.0551471	0.12	0	0.0423032
0.029703	0.0962963	0.0735294	0.0592593	0.125	0.0525896
0.0921986	0.0774411	0.0514706	0.0181818	0	0.0591716
0.0625	0.0175439	0.0338983	0.0190476	0.0333333	0.0352673
0.016129	0	0.127358	0.112102	0.0111111	0.0782859
0.0320513	0.292929	0.0482456	0	0.070922	0.0635071
0.0128205	0.0396825	0	0.0490566	0.030303	0.0496345
0.0991379	0.0478927	0	0.00425532	0	0.0810696
0.119565	0.0471976	0.00961538	0.0451613	0.0416667	0.0528549
0.0810398	0.0471976	0.0403226	0.05	0.00877193	0.0521886
0.0047619	0.0756014	0.046875	0.0490566	0.1	0.0573204
0.00462963	0	0.0599315	0.0837209	0.109672	0.057554
0.0422961	0.0229885	0.0208333	0.14375	0.0897436	0.0742145
0	0	0.0208333	0	0.0615942	0.0555556
0.0382353	0.117647	0.00977654	0.00740741	0.1	0.0578279
0.0128205	0.0945274	0.125	0.0623377	0.0261438	0.0415658
0.017094	0.111111	0.0797872	0.0633803	0.03	0.0296128
0.012987	0.0588235	0	0.123077	0.0318627	0.0304796
0.0172414	0.0387597	0.15099	0	0.0238095	0.0515367
0.076087	0.0447154	0.015873	0.0181818	0.00617284	0.0303571
0.13125	0.0147059	0.148515	0.0193548	0.121795	0.0242698
0.294872	0.0307692	0.0872093	0.0075	0	0.0312036
0.0265957	0.0852359	0.0352941	0.00131579	0.0833333	0.0732833
0.00555556	0.0454545	0.0909091	0.10241	0.0566667	0.0293813
0.0902256	0.00813008	0.0657895	0.0444444	0	0.074221
0.108247	0	0.0572289	0.0659794	0.0714286	0.0506127
0.00892857	0.0542005	0.0230769	0.009375	0.185185	0.0533037
0.0185185	0	0.0390625	0.0197531	0.291667	0.0366178
0.0142857	0.0758294	0	0.0561644		0.0720081
0	0.0574074	0.0708333	0.00487805		0.040232
0.0945274	0.0250896	0.0168539	0.0363636		0.065321
0.00680272	0.137681	0.00510204	0.023913		0.0564682
0.0151515	0.00411523	0.0234375	0.0295082		0.0408654
0.121951	0.0805861	0.155556	0.0578947		0.031746
0.0629371	0.0873016	0	0.0581395		0.0679386
0.0138889	0	0.0609756	0		0.0432473
0.0136986	0.0361111	0.00378788	0		0.0854167
0.011236	0.104167	0.0478261	0.10303		0.0376471
0.019685	0.018018	0.146127	0.075		0.0456731
0.0135135	0.00537634	0.140625			0.0628803
0.0232558	0.0459259	0.0145631			0.0377058
0.0338983	0	0			0.0509338
0.0658537	0	0.0106383			0.0560976
0	0.0512821	0.0615385			0.0354571
0.137931	0.0712251	0.0986111			0.0509494
0.00892857		0.0285714			0.0462777
0.0735294		0.0416667			0.0336967
		0.0719178			0.0328467
		0.103659			0.0596491
					0.0663507
					0.0338819
					0.0524691
					0.0701144

## Sheet: G
Tight turns	Random coil	Mapped
1	0.166667	0.611111
1	1	0.885714
0.928981	0.915278	0.929289
0.930425	0.938804	0.92093
0.841379	0.801556	0.839004
0.847222	0.84556	0.871262
0.851163	0.846154	0.872712
0.814815	0.761905	0.67284
0.8	0.72549	0.694118
1	0.166667	0.511628
0.905983	0.828313	0.884555
0.984848	0.854167	0.869565
0.861925	0.914634	0.880174
0.94321	0.915058	0.910339
0.918033	0.946588	0.907869
0.822581	0.830769	0.838828
0.736842	0.728507	0.783158
0.871795	0.85443	0.816269
0.865217	0.9	0.861654
0.96	0.900391	0.90272
0.853211	0.8107	0.856361
0.75	0.688889	0.762857
0.900929	0.956175	0.894851
0.812308	0.898608	0.853111
0.889535	0.759804	0.870734
0.900749	0.921951	0.915906
0.806452	0.75	0.763021
0.980769	0.96861	0.941065
0.801802	0.956044	0.888889
0.80531	0.902062	0.897084
0.830803	0.885036	0.853297
0.848485	0.96	0.929245
0.954248	0.828326	0.885417
0.698795	0.928105	0.706215
0.947368	0.891192	0.928251
0.854626	0.741525	0.788644
0.913208	0.790323	0.841102
0.925373	0.827751	0.867089
0.930693	0.80622	0.859855
0.753623	0.763314	0.714286
0.97619	0.746269	0.866667
0.660377	0.516484	0.692035
1	0.904762	0.881579
0.9	0.957393	0.896262
0.96861	0.93578	0.904663
0.936508	0.665025	0.716186
0.995349	1	0.991131
0.934	0.882653	0.902778
0.838095	0.638298	0.747253
0	0.533333	0.638037
0.877049	0.811377	0.843597
0.908397	0.927007	0.918072
0.876106	0.88716	0.862786
0.855596	0.826425	0.808867
0.88	0.861818	0.865079
1	0.886199	0.863366
0.867769	0.763889	0.815962
0.97619	0.988506	0.941176
0.646465	0.934783	0.776398
0.92926	0.72619	0.767112
0.896507	0.86748	0.854015
0.923529	0.837482	0.897985
0.809091	0.902985	0.778742
0.748428	0.528986	0.59725
0.977465	0.634921	0.875826
0.762376	0.851145	0.780471
0.963235	0.897507	0.894615
0.96368	0.965517	0.956772
0.918539	0.757785	0.788482
0.825137	0.775676	0.73995
0.990783	0.976331	0.959924
0.851852	0.770751	0.791469
0.971098	0.742424	0.804124
0.996	0.95114	0.948148
0.96875	0.878788	0.841584
0.709677	0.540541	0.748603
0.968553	0.881137	0.862745
0.615108	0.738764	0.593407
0.85	0.747573	0.595912
0.982456	0.962121	0.932615
0.986395	0.920635	0.909357
0.725	0.793388	0.757447
0.672566	0.916968	0.761165
0.960784	0.515625	0.827362
0.898551	0.775	0.824885
0.883838	0.796117	0.804348
1	0.846939	0.822222
0.781818	0.854626	0.827284
0.906977	0.741325	0.808333
0.850649	0.859615	0.845361
0.991453	0.713675	0.841676
0.938596	0.724638	0.773836
0.920253	0.838738	0.846932
0.913462	0.759494	0.847403
0.7	0.728261	0.831858
0.816901	0.945693	0.882915
0.8	0.729885	0.6848
0.92638	0.958084	0.886957
0.92638	0.958084	0.886957
0.916667	0.876582	0.894521
0.917197	0.87619	0.894521
0.917197	0.873786	0.894882
0.916129	0.874214	0.893297
0	0.473684	0.173077
0.929515	0.804688	0.877193
0.958333	0.950372	0.960667
0.949686	0.854599	0.846473
0.909396	0.843373	0.869965
0.968085	0.891596	0.903513
0.833333	0.836735	0.930108
0.904459	0.795122	0.839535
0.877193	0.903846	0.838095
0.965251	0.80315	0.822222
0.946809	0.681416	0.753868
0.681159	0.646667	0.610294
0.950943	0.925676	0.950051
0.861905	0.717172	0.756184
1	0.839416	0.868182
0.730061	0.907895	0.844017
0.892683	0.847368	0.898017
0.805263	0.824074	0.716058
0.981132	0.758389	0.755952
0.781991	0.617772	0.605843
0.876494	0.909524	0.887441
0.914815	0.853047	0.921409
0.827815	0.897611	0.893157
0.952381	0.653061	0.840319
0.98	0.889231	0.885526
0.951389	0.783654	0.830443
0.960784	0.7	0.894977
0.841584	0.532258	0.778182
0.768421	0.65	0.814404
0.949495	0.144737	0.55814
0.874788	0.602305	0.704348
0.96988	0.713043	0.861401
0.926829	0.966867	0.919662
0.932136	0.868354	0.878333
0.938095	0.683453	0.810811
0.762238	0.473684	0.620424
0.908182	0.928658	0.891062
0.940546	0.876289	0.862818
0.910828	0.901515	0.878834
0.866379	0.855422	0.86569
0.709459	0.898374	0.818
0.865854	0.825	0.873684
0.922374	0.696833	0.830247
0.819672	0.732143	0.67029
0.8	0.877551	0.800604
0.857143	0.925926	0.924812
0.954248	0.785714	0.86785
0.957047	0.901961	0.901133
0.993548	0.919192	0.880779
0.962791	0.938272	0.955952
0.917001	0.880986	0.889908
0.786982	0.853211	0.838983
0.66	0.797414	0.756048
0.845024	0.731383	0.757598
0.826531	0.577778	0.683377
0.927711	0.885808	0.901381
0.837662	0.846154	0.805177
0.556962	0.491803	0.540373
0.929825	0.624413	0.764286
0.964126	0.915757	0.908525
0.964126	0.917065	0.908464
1	0.955752	0.93617
0.86755	0.602151	0.741427
0.904306	0.514286	0.854106
0.693548	0.767857	0.69009
0.806452	0	0.770642
1	1	0.558442
0.915254	0	0.731481
0.796178	0.852785	0.818304
0.934783	0.827128	0.850719
0.918367	0.666667	0.723247
0.898551	0.903125	0.866764
0.846797	0.768849	0.782576
0.873786	0.853211	0.731438
0.75	0.82392	0.759649
0.921053	0.891509	0.814593
0.913265	0.837563	0.87069
0.949239	0.772532	0.791328
0.930233	0.79845	0.846591
0.833333	0.0526316	0.542169
0.86747	0.842105	0.848958
0.396552	0.808696	0.712644
0.942857	0.840909	0.901478
0.922772	0.876289	0.896494
0.908046	0.709677	0.817143
0.934426	0.822454	0.872531
0.921569	0.728395	0.815631
0.764045	0.803419	0.820513
0.983333	0.658228	0.82235
0.791667	0.786611	0.818276
0.822222	0.884354	0.848235
0.948598	0.847518	0.881857
0.938619	0.942857	0.926737
0.694444	0.727273	0.667568
0.953416	0.937743	0.919226
0.944444	0.853801	0.853097
0.968872	0.838235	0.92053
0.968992	0.746377	0.784228
0.986807	0.951327	0.961039
0.611111	0.606742	0.687351
0.815	0.695652	0.8
0.560284	0.804878	0.727876
0.871866	0.697819	0.818039
0.870432	0.69509	0.773897
0.858757	0.838983	0.813278
0.904348	0.879581	0.84918
0.781726	0.670846	0.688264
1	0.76	0.777143
0.852113	0.705382	0.763039
0.895833	0.716495	0.814577
0.946903	0.618421	0.821248
0.827815	0.758242	0.819355
0.980237	0.89697	0.928215
0.965812	0.890511	0.90688
0.981707	0.746667	0.898507
0.78866	0.922559	0.861496
1	0.295455	0.821277
0.862069	0.866995	0.805333
0.885375	0.911255	0.868011
0.850187	0.890585	0.867416
0.932584	0.892562	0.828375
0.986842	0.891566	0.79023
0.783133	0.717647	0.783708
0.931818	0.909091	0.921053
0.983333	0.937931	0.916456
0.825397	0.347826	0.542601
0.964706	0.217391	0.633484
0.646018	0.703252	0.634091
0.906736	0.891509	0.849206
0.9	0.888889	0.913953
0.973154	0.88664	0.90881
0.900369	0.793296	0.851088
0.887324	0.606272	0.70936
0.784946	0.736318	0.71599
0.95	0.812183	0.893654
0.984127	0.82243	0.847328
0.567568	0.5	0.676647
0.927798	0.862191	0.88707
0.910217	0.694704	0.782366
0.508547	0.686441	0.692506
0.677019	0.642276	0.680328
0.89819	0.83945	0.87995
0.967164	0.820225	0.923676
0.83871	0.761905	0.765125
0.791667	0.718894	0.754386
0.849776	0.787289	0.823636
0.76875	0.886435	0.802752
0.763441	0.852632	0.762125
0.927438	0.852941	0.900409
0.517857	0.407895	0.58156
0.45	0.625	0.52
0.97	0.827795	0.898749
0.878893	0.836777	0.808621
0.728814	0.571429	0.621701
0.97037	0.869231	0.904074
0.666667	0.648148	0.540785
0.97546	0.5	0.837681
0.927273	0.807601	0.848827
0.842105	0.688679	0.763699
1	0.346939	0.834711
0.808989	0.625	0.713523
0.631579	0.694444	0.672131
0.692308	0.531353	0.593778
0.925926	0.69697	0.791916
0.925843	0.809917	0.888889
0.758929	0.822511	0.789604
0.963899	0.910811	0.918481
0.913148	0.844327	0.896147
0.75	0.796875	0.648352
1	1	0.764706
0.754902	0.900621	0.85327
0.873315	0.788889	0.886647
0.891566	0.933333	0.902941
0.991736	0.79646	0.877477
0.895966	0.901879	0.804928
0.941176	0.0322581	0.821862
0.890504	0.841584	0.878645
0.857143	0.536082	0.687243
0.88785	0.811475	0.709924
0.963636	0.951807	0.879213
0.940789	0.87027	0.851626
0.893401	0.586957	0.676895
0.666667	0.571429	0.474026
0.907895	0.867188	0.831858
0.873563	0.748031	0.773529
1	0.40678	0.743295
0.810811	0.808511	0.801724
0.84127	0.793651	0.791519
0	0.438596	0.657328
0.843137	0.6	0.761905
0.920635	0.631068	0.715753
0.943396	0.866109	0.848077
0.957576	0.972973	0.946328
0.927577	0.898678	0.919249
0.943445	0.923414	0.93283
0.854054	0.571429	0.768182
0.693333	0.484615	0.574176
0.906593	0.934783	0.855072
0.917808	0.631579	0.685092
0.980736	0.902552	0.936554
0.386667	0.649485	0.57967
0.848485	0.683616	0.792339
0.866667	0.672515	0.796117
0.982278	0.896142	0.909366
0.754237	0.464286	0.681416
0.9806	0.889299	0.924579
0.918206	0.861607	0.906619
0.645455	0.704225	0.590426
0.851351	0.743902	0.702381
0.683333	0.975	0.889968
0.9	0.759124	0.693878
0.94	0.7	0.708075
0.892333	0.869146	0.877193
0.729167	0.694534	0.736248
0.472727	0.810127	0.798246
0.9869	0.790698	0.908789
0.963415	0.794776	0.88539
0.87395	0.642202	0.738547
0.935294	0.866337	0.882726
0.815451	0.749347	0.762061
0.924012	0.894256	0.89884
0.684729	0.509091	0.754839
0.930844	0.853147	0.845405
0.951389	0.707865	0.809615
0.826531	0.599057	0.661319
0.952727	0.883469	0.889397
0.845018	0.778711	0.768351
0.890688	0.766197	0.770443
0.789474	0.814815	0.806763
0.934426	0.64486	0.759305
0.801887	0.6625	0.731893
0.968421	0.683333	0.747191
0.879133	0.935948	0.853011
0.869048	0.894366	0.871465
0.94702	0.391892	0.66782
1	0.846154	0.792763
0.685393	0.716129	0.720513
0.581395	0.728571	0.555992
0.773438	0.62585	0.767176
0.614035	0.271429	0.434146
0.511628	0.752137	0.742765
0.793103	0.814433	0.771676
0.895706	0.860963	0.891089
0.974874	0.96	0.945792
0.814815	0.727273	0.750916
0.858268	0.899306	0.880407
0.80402	0.928889	0.840385
0.963964	0.957576	0.882022
0.555556	0.464286	0.542169
0.791667	0.709677	0.573034
0.811881	0.870056	0.832517
0.877049	0.85	0.859016
0.25	0	0.75
0.782857	0.635802	0.730354
0.666667	0.562044	0.592179
0.835329	0.696552	0.828723
0.857418	0.781659	0.864322
0.894558	0.526829	0.828593
0.976982	0.862637	0.947644
0.926829	0.957916	0.886957
0.880435	0.488372	0.681223
0.983264	0.75641	0.903774
0.707182	0.644444	0.727463
0.863874	0.800664	0.825137
0.983264	0.766234	0.905482
0.8875	0.663004	0.696817
0.897436	0.773438	0.758007
0.836299	0.870466	0.834192
0.960784	0.915152	0.930283
0.947368	0.874525	0.848812
0.827586	0.666667	0.731809
0.842391	0.869427	0.827068
0.897936	0.883117	0.843688
0.884615	0.921951	0.825641
0.583333	0.680556	0.626866
0.907216	0.615385	0.747212
0.88806	0.724719	0.814685
0.99537	0.927242	0.948139
0.588235	0.691824	0.710963
0.864865	0.467742	0.723404
0.9375	0.787736	0.674312
0.902857	0.74359	0.862124
0.75102	0.841608	0.756501
0.781609	0.723684	0.764706
0.791946	0.822368	0.796199
0.854839	0.886756	0.876609
0.895833	0.776316	0.867675
0.941278	0.675949	0.775769
0.868571	0.686469	0.782186
0.893204	0.756972	0.79542
0.730769	0.714004	0.696911
0.975248	0.833333	0.945752
0.972222	0.784314	0.900763
0.871935	0.716632	0.793052
0.828125	0.812844	0.837338
0.575342	0.824	0.817949
0.88172	0.381818	0.64859
0.888889	0.5	0.520776
0.978984	0.944186	0.952381
0.978984	0.941995	0.951009
0.925	0.702247	0.796646
0.794872	0.696629	0.704268
0.972222	0.85	0.915309
0.5	0.6	0.692308
0.666667	0.988571	0.947205
0.945409	0.854902	0.895413
0.748858	0.828947	0.809777
0.753425	0.889371	0.841772
0.916107	0.808219	0.853072
0.853659	0.635514	0.780405
0.777778	0.877419	0.818702
0.933333	0.827684	0.827664
0.8	0.643443	0.73638
0.858896	0.609195	0.732689
0.70291	0.623323	0.697925
0.56962	0.464516	0.559055
0.7375	0.607843	0.642512
0.45	0.572917	0.638191
0.940299	0.864198	0.875
0.991525	0.677215	0.866812
0.951923	0.673469	0.768
0.833333	0.903226	0.833898
0.955882	0.6875	0.712644
0.737624	0.77551	0.740346
0.939394	0.895833	0.89577
0.8125	0.465517	0.718354
0.890855	0.804878	0.868613
0.87037	0.769531	0.809628
0.77551	0.461538	0.611111
0.852632	0.576642	0.613518
0.919643	0.656	0.549323
0.850746	0.522727	0.714286
0.771084	0.39759	0.507937
0.740741	0.785124	0.736342
0.84456	0.508621	0.727273
0.872222	0.780105	0.854808
0.938144	0.697674	0.778584
0.942529	0.916555	0.862926
0.954955	0.779874	0.826185
0.910828	0.808153	0.82
0.835443	0.879479	0.838791
0.923077	0.931271	0.872045
0.935223	0.972158	0.949185
0.948276	0.688995	0.749175
0.888199	0.827586	0.883822
0.988479	0.885191	0.931159
0.89604	0.899408	0.928297
0.896552	0.96875	0.926316
0.920962	0.70098	0.75345
0.472222	0.808989	0.733577
0.893204	0.834225	0.811791
0.816993	0.891892	0.8223
0	0.892857	0.920188
0.181818	0.40678	0.612108
0.936	0.295455	0.763889
0	0.89881	0.772846
0.833333	0.692308	0.833333
0.931034	0	0.773333
0.761905	0.811765	0.819209
0.884615	0.535714	0.697297
0.764151	0.395349	0.714844
0.965517	0.675	0.615385
0.984127	0.848101	0.865497
0.9625	0.829091	0.825243
0.670588	0.66879	0.656818
0.925234	0.606335	0.809524
0.912088	0.833333	0.890511
0.869565	0.888889	0.659236
0.729958	0.822844	0.72071
0.787879	0.433333	0.68169
0.899281	0.796296	0.844538
0.94186	0.902813	0.831448
0.597826	0.821256	0.717822
0.857868	0.763566	0.828947
0.934211	0.883041	0.754386
0.79717	0.729927	0.724432
0.783951	0.988048	0.841355
0.639175	0.86194	0.738964
0.729258	0.5	0.704348
0.991525	0.603896	0.843612
0.9	0.851351	0.688963
0.935065	0.605769	0.797665
0.808	0.702381	0.675835
0.619048	0.538462	0.617143
0.78178	0.808841	0.804295
0.725	0.395349	0.634884
0.8875	0.470588	0.712329
0.794311	0.774026	0.826736
0	0.24	0.597561
0.875817	0.777778	0.781437
0.983264	0.75641	0.903774
0.97037	0.869231	0.904074
0.710145	0.824561	0.808602
0.772358	0.799228	0.794317
0.661765	0.693333	0.634393
0.809917	0.75	0.688462
1	0.802198	0.824268
0.939394	0.757062	0.641399
0.824859	0.787582	0.793629
0.865815	0.630435	0.785247
0.829787	0.770833	0.698214
0.790698	0.825843	0.672101
0.907692	0.612245	0.735772
0.758621	0.744395	0.73444
0.927152	0.692308	0.870886
0.975309	0.923077	0.964103
0.87451	0.850794	0.860835
0.97619	0.793651	0.935897
0.88417	0.783784	0.852941
0.876238	0.708831	0.731305
0.726457	0.515528	0.674785
0.863057	0.535714	0.839357
0.954023	0.873171	0.850633
0.831731	0.708609	0.767939
0.882353	0.426667	0.723684
0.908257	0.647059	0.827922
0.863636	0.743396	0.724613
0.930556	0.874388	0.859499
0.921569	0.8	0.87931
0.8	0.452055	0.536364
0.793103	0.970297	0.85614
0.991935	0.550265	0.742754
