# Supplementary material for: The role of metabolism in shaping enzyme structures over 400 million years
Source: Nature. 2025 Jul 9;644(8075):280–9. doi: 10.1038/s41586-025-09205-6 (PMC12328220; doi:10.1038/s41586-025-09205-6)
Supplement: Supplementary file 17 — Source Data Extended Data Fig. 8 [file 41586_2025_9205_MOESM17_ESM.xlsx]

## Sheet: A left
	Conservation ratio	dN	dS>3
OG1004_REF_Scer_AF-P15938-F1-model_v2	0.493276	0.0616528	1
OG1004_REF_Scer_AF-P40459-F1-model_v2	0.549115	0.114142
OG1012_REF_Scer_AF-P08004-F1-model_v2	0.522475	0.0723874	1
OG1016_REF_Scer_AF-P00330-F1-model_v2	0.748469	0.0487252
OG1021_REF_Scer_AF-P40047-F1-model_v2	0.634979	0.0618748
OG1022_REF_Scer_AF-P38715-F1-model_v2	0.591848	0.0716746
OG1022_REF_Scer_AF-P49954-F1-model_v2	0.620501	0.0789872
OG1030_REF_Scer_AF-P37291-F1-model_v2	0.701546	0.0735657
OG1032_REF_Scer_AF-P03965-F1-model_v2	0.74802	0.0447209
OG1039_REF_Scer_AF-P19414-F1-model_v2	0.702999	0.0428
OG1052_REF_Scer_AF-P07245-F1-model_v2	0.664825	0.0571552
OG1054_REF_Scer_AF-P16861-F1-model_v2	0.637665	0.0549954
OG1055_REF_Scer_AF-P52910-F1-model_v2	0.668424	0.066517
OG1056_REF_Scer_AF-P21954-F1-model_v2	0.754088	0.0408319
OG1060_REF_Scer_AF-P06169-F1-model_v2	0.67357	0.0772011
OG1070_REF_Scer_AF-P21524-F1-model_v2	0.740618	0.051144
OG1081_REF_Scer_AF-P32784-F1-model_v2	0.534219	0.0920975
OG1087_REF_Scer_AF-P39518-F1-model_v2	0.460435	0.119987
OG1096_REF_Scer_AF-P48570-F1-model_v2	0.886293	0.0204886
OG1111_REF_Scer_AF-P49367-F1-model_v2	0.719425	0.0603
OG1112_REF_Scer_AF-P23254-F1-model_v2	0.638663	0.0735221
OG1115_REF_Scer_AF-P06208-F1-model_v2	0.719437	0.103481
OG1121_REF_Scer_AF-P53045-F1-model_v2	0.712152	0.050536
OG1122_REF_Scer_AF-P13711-F1-model_v2	0.523352	0.0990851
OG1126_REF_Scer_AF-P38067-F1-model_v2	0.598197	0.0862141
OG1129_REF_Scer_AF-P37303-F1-model_v2	0.631592	0.0775245
OG1137_REF_Scer_AF-P41911-F1-model_v2	0.660104	0.0701738
OG1145_REF_Scer_AF-P00358-F1-model_v2	0.78802	0.0339181
OG1157_REF_Scer_AF-P17649-F1-model_v2	0.6469	0.0778677
OG1170_REF_Scer_AF-P21826-F1-model_v2	0.665112	0.0616942
OG1180_REF_Scer_AF-P41903-F1-model_v2	0.391174	0.149651	1
OG1208_REF_Scer_AF-P04806-F1-model_v2	0.659072	0.07596
OG1210_REF_Scer_AF-P38891-F1-model_v2	0.713182	0.0634441
OG1218_REF_Scer_AF-P08417-F1-model_v2	0.741974	0.042218
OG1230_REF_Scer_AF-P29465-F1-model_v2	0.675546	0.107298
OG1240_REF_Scer_AF-P30624-F1-model_v2	0.587139	0.0939529
OG1242_REF_Scer_AF-P36107-F1-model_v2	0.596392	0.0886836
OG1254_REF_Scer_AF-P40395-F1-model_v2	0.354468	0.2702	1
OG1254_REF_Scer_AF-Q01519-F1-model_v2	0.738687	0.0422549
OG1264_REF_Scer_AF-P52892-F1-model_v2	0.593479	0.0845053
OG1266_REF_Scer_AF-P23337-F1-model_v2	0.748817	0.0394525
OG1275_REF_Scer_AF-P47052-F1-model_v2	0.814962	0.0304018
OG1276_REF_Scer_AF-P36013-F1-model_v2	0.677435	0.0638382
OG1287_REF_Scer_AF-P37298-F1-model_v2	0.469603	0.113075
OG1299_REF_Scer_AF-P00549-F1-model_v2	0.758158	0.0485062
OG1302_REF_Scer_AF-P33401-F1-model_v2	0.686994	0.0581527
OG1303_REF_Scer_AF-P28496-F1-model_v2	0.602624	0.0808947
OG1310_REF_Scer_AF-P15202-F1-model_v2	0.651071	0.0736373
OG1313_REF_Scer_AF-P11154-F1-model_v2	0.787702	0.0398057
OG1316_REF_Scer_AF-P19097-F1-model_v2	0.675985	0.0797612
OG1318_REF_Scer_AF-Q06147-F1-model_v2	0.533361	0.122022	1
OG1322_REF_Scer_AF-P38009-F1-model_v2	0.821329	0.0350684
OG1329_REF_Scer_AF-P17709-F1-model_v2	0.615073	0.146769
OG1333_REF_Scer_AF-P11412-F1-model_v2	0.667376	0.069822
OG1337_REF_Scer_AF-P32356-F1-model_v2	0.682813	0.0694547
OG1354_REF_Scer_AF-P38697-F1-model_v2	0.731849	0.0474396
OG1355_REF_Scer_AF-P10614-F1-model_v2	0.689592	0.0729614
OG1357_REF_Scer_AF-P0CF18-F1-model_v2	0.604139	0.0469176
OG1360_REF_Scer_AF-P12683-F1-model_v2	0.584842	0.109396
OG1365_REF_Scer_AF-P29509-F1-model_v2	0.811914	0.0809123
OG1377_REF_Scer_AF-P53090-F1-model_v2	0.569067	0.0966614
OG1380_REF_Scer_AF-Q07729-F1-model_v2	0.524554	0.101878
OG1388_REF_Scer_AF-P07342-F1-model_v2	0.74628	0.0520491
OG1390_REF_Scer_AF-P47164-F1-model_v2	0.556859	0.0929678
OG1394_REF_Scer_AF-Q12069-F1-model_v2	0.607351	0.0880512	1
OG1414_REF_Scer_AF-P06700-F1-model_v2	0.608546	0.0932309	1
OG1416_REF_Scer_AF-P00890-F1-model_v2	0.813692	0.0370236
OG1422_REF_Scer_AF-P07264-F1-model_v2	0.781466	0.0455787
OG1424_REF_Scer_AF-P00560-F1-model_v2	0.772236	0.0439218
OG1432_REF_Scer_AF-P14540-F1-model_v2	0.755142	0.0455017
OG1433_REF_Scer_AF-P40054-F1-model_v2	0.780311	0.0443527
OG1434_REF_Scer_AF-P25340-F1-model_v2	0.673426	0.0708429
OG1445_REF_Scer_AF-P39522-F1-model_v2	0.756085	0.0516143
OG1446_REF_Scer_AF-P41940-F1-model_v2	0.831715	0.030398
OG1451_REF_Scer_AF-P38998-F1-model_v2	0.726309	0.0572226
OG1458_REF_Scer_AF-Q08911-F1-model_v2	0.683422	0.0355775
OG1463_REF_Scer_AF-P07149-F1-model_v2	0.620155	0.0773444
OG1468_REF_Scer_AF-P17898-F1-model_v2	0.522262	0.114913
OG1470_REF_Scer_AF-P21147-F1-model_v2	0.640349	0.0591302
OG1473_REF_Scer_AF-P53204-F1-model_v2	0.794164	0.0372018
OG1487_REF_Scer_AF-P09938-F1-model_v2	0.782803	0.0343327
OG1488_REF_Scer_AF-P38720-F1-model_v2	0.809407	0.0357717
OG1491_REF_Scer_AF-P40506-F1-model_v2	0.621112	0.0786264
OG1497_REF_Scer_AF-P38143-F1-model_v2	0.698712	0.0619882
OG1498_REF_Scer_AF-Q06702-F1-model_v2	0.55325	0.110657
OG1500_REF_Scer_AF-P28274-F1-model_v2	0.746794	0.049461
OG1502_REF_Scer_AF-P33300-F1-model_v2	0.631723	0.0897898	1
OG1516_REF_Scer_AF-P10659-F1-model_v2	0.819615	0.0270094
OG1521_REF_Scer_AF-P32771-F1-model_v2	0.708808	0.0638382
OG1537_REF_Scer_AF-P32288-F1-model_v2	0.800083	0.0363255
OG1564_REF_Scer_AF-P08019-F1-model_v2	0.429767	0.136955	1
OG1565_REF_Scer_AF-P38604-F1-model_v2	0.637795	0.0880907	1
OG1567_REF_Scer_AF-P17695-F1-model_v2	0.55442	0.106193
OG1569_REF_Scer_AF-P06168-F1-model_v2	0.871913	0.0250811
OG1585_REF_Scer_AF-P20967-F1-model_v2	0.755318	0.0523863
OG1589_REF_Scer_AF-Q12680-F1-model_v2	0.725745	0.0555235	1
OG1595_REF_Scer_AF-P07275-F1-model_v2	0.662288	0.0783837
OG1596_REF_Scer_AF-P54781-F1-model_v2	0.733847	0.0581574
OG1597_REF_Scer_AF-P47169-F1-model_v2	0.548141	0.125362	1
OG1603_REF_Scer_AF-P16120-F1-model_v2	0.699328	0.0677706
OG1615_REF_Scer_AF-P38992-F1-model_v2	0.590735	0.0898392
OG1617_REF_Scer_AF-P05150-F1-model_v2	0.650927	0.0700922
OG1621_REF_Scer_AF-P08566-F1-model_v2	0.639883	0.103
OG1622_REF_Scer_AF-P15274-F1-model_v2	0.719986	0.0672735
OG1629_REF_Scer_AF-P09624-F1-model_v2	0.736258	0.0440064
OG1631_REF_Scer_AF-P22217-F1-model_v2	0.617062	0.0932878
OG1634_REF_Scer_AF-P31688-F1-model_v2	0.581873	0.101039
OG1640_REF_Scer_AF-P23501-F1-model_v2	0.456115	0.141994	1
OG1650_REF_Scer_AF-P23542-F1-model_v2	0.614939	0.0835765
OG1667_REF_Scer_AF-P15019-F1-model_v2	0.727305	0.0527745
OG1671_REF_Scer_AF-P32861-F1-model_v2	0.782334	0.0415137
OG1674_REF_Scer_AF-P13298-F1-model_v2	0.688735	0.0732922
OG1683_REF_Scer_AF-P40970-F1-model_v2	0.646248	0.0683882
OG1684_REF_Scer_AF-P41921-F1-model_v2	0.700355	0.105894	1
OG1685_REF_Scer_AF-P07991-F1-model_v2	0.689065	0.0513085
OG1694_REF_Scer_AF-P39713-F1-model_v2	0.509015	0.104771
OG1695_REF_Scer_AF-P38221-F1-model_v2	0.63876	0.0742353
OG1696_REF_Scer_AF-P53598-F1-model_v2	0.715525	0.0399055
OG1697_REF_Scer_AF-P32469-F1-model_v2	0.763096	0.0479347
OG1724_REF_Scer_AF-P00931-F1-model_v2	0.764288	0.0548022
OG1730_REF_Scer_AF-P25087-F1-model_v2	0.685642	0.0602019
OG1744_REF_Scer_AF-P32264-F1-model_v2	0.670516	0.0692765
OG1753_REF_Scer_AF-Q00764-F1-model_v2	0.767133	0.0470302
OG1758_REF_Scer_AF-Q03529-F1-model_v2	0.646734	0.0738098
OG1759_REF_Scer_AF-P47039-F1-model_v2	0.635679	0.0759102	1
OG1764_REF_Scer_AF-Q12189-F1-model_v2	0.644215	0.0867941	1
OG1767_REF_Scer_AF-P05373-F1-model_v2	0.748962	0.0520943
OG1774_REF_Scer_AF-P38972-F1-model_v2	0.6957	0.0675319
OG1779_REF_Scer_AF-P38625-F1-model_v2	0.828145	0.0333849
OG1785_REF_Scer_AF-P25578-F1-model_v2	0.550508	0.104751	1
OG1786_REF_Scer_AF-P28241-F1-model_v2	0.73216	0.0425226
OG1788_REF_Scer_AF-P00927-F1-model_v2	0.711247	0.0613857
OG1807_REF_Scer_AF-Q05871-F1-model_v2	0.441153	0.144488	1
OG1810_REF_Scer_AF-P31116-F1-model_v2	0.661348	0.0834923
OG1813_REF_Scer_AF-P05694-F1-model_v2	0.756699	0.0478
OG1815_REF_Scer_AF-P09201-F1-model_v2	0.703115	0.0502509
OG1822_REF_Scer_AF-P43616-F1-model_v2	0.654148	0.0666367
OG1835_REF_Scer_AF-P17505-F1-model_v2	0.725024	0.0517887
OG1854_REF_Scer_AF-P40487-F1-model_v2	0.732067	0.0554163
OG1857_REF_Scer_AF-P38795-F1-model_v2	0.754953	0.0483627
OG1880_REF_Scer_AF-P29952-F1-model_v2	0.64989	0.0832765
OG1881_REF_Scer_AF-P10963-F1-model_v2	0.754558	0.0416745
OG1883_REF_Scer_AF-P13663-F1-model_v2	0.757327	0.0561776
OG1892_REF_Scer_AF-P07262-F1-model_v2	0.738943	0.0505189
OG1897_REF_Scer_AF-P41338-F1-model_v2	0.703604	0.0623956
OG1899_REF_Scer_AF-P09950-F1-model_v2	0.709513	0.0577143
OG1904_REF_Scer_AF-P54839-F1-model_v2	0.709617	0.0629511
OG1924_REF_Scer_AF-P19262-F1-model_v2	0.769331	0.0465551
OG1933_REF_Scer_AF-P40545-F1-model_v2	0.640099	0.0854714	1
OG1935_REF_Scer_AF-P38999-F1-model_v2	0.72928	0.0560959
OG1944_REF_Scer_AF-P06106-F1-model_v2	0.744286	0.0520787
OG1955_REF_Scer_AF-P32461-F1-model_v2	0.519192	0.136147	1
OG1959_REF_Scer_AF-P32473-F1-model_v2	0.774985	0.0395226
OG1966_REF_Scer_AF-P36150-F1-model_v2	0.530174	0.143341	1
OG1975_REF_Scer_AF-P15454-F1-model_v2	0.705839	0.0671796
OG1977_REF_Scer_AF-P38066-F1-model_v2	0.720899	0.0535918
OG1979_REF_Scer_AF-P00445-F1-model_v2	0.717187	0.0597736
OG2006_REF_Scer_AF-P07257-F1-model_v2	0.489216	0.136633
OG2007_REF_Scer_AF-Q12265-F1-model_v2	0.704082	0.052398
OG2028_REF_Scer_AF-P00899-F1-model_v2	0.716369	0.063098
OG2031_REF_Scer_AF-Q08220-F1-model_v2	0.510072	0.115714	1
OG2032_REF_Scer_AF-P14843-F1-model_v2	0.735854	0.0503264
OG2038_REF_Scer_AF-P12709-F1-model_v2	0.814224	0.0448412
OG2044_REF_Scer_AF-P38225-F1-model_v2	0.539838	0.117973
OG2048_REF_Scer_AF-P33412-F1-model_v2	0.480236	0.108853	1
OG2056_REF_Scer_AF-P20051-F1-model_v2	0.632391	0.0756902
OG2057_REF_Scer_AF-P28789-F1-model_v2	0.606384	0.090449
OG2061_REF_Scer_AF-Q99258-F1-model_v2	0.637089	0.0689439
OG2062_REF_Scer_AF-P32347-F1-model_v2	0.730081	0.0558469
OG2071_REF_Scer_AF-P12695-F1-model_v2	0.663773	0.0626638
OG2074_REF_Scer_AF-Q02046-F1-model_v2	0.69321	0.0546857
OG2084_REF_Scer_AF-P36024-F1-model_v2	0.676332	0.0432667	1
OG2086_REF_Scer_AF-P80210-F1-model_v2	0.783362	0.0448918
OG2098_REF_Scer_AF-P32462-F1-model_v2	0.61856	0.0961286
OG2099_REF_Scer_AF-P28240-F1-model_v2	0.675582	0.0659196
OG2112_REF_Scer_AF-P33421-F1-model_v2	0.510521	0.108089
OG2113_REF_Scer_AF-P00815-F1-model_v2	0.664788	0.0963298	1
OG2116_REF_Scer_AF-P53199-F1-model_v2	0.686683	0.0714098
OG2123_REF_Scer_AF-P32378-F1-model_v2	0.629246	0.084802	1
OG2126_REF_Scer_AF-Q08645-F1-model_v2	0.583237	0.0978022	1
OG2129_REF_Scer_AF-P06785-F1-model_v2	0.761001	0.0480578
OG2147_REF_Scer_AF-P39692-F1-model_v2	0.46155	0.318265	1
OG2148_REF_Scer_AF-Q05911-F1-model_v2	0.82889	0.0334735
OG2156_REF_Scer_AF-P08524-F1-model_v2	0.711497	0.0588226
OG2182_REF_Scer_AF-P20485-F1-model_v2	0.494589	0.11682
OG2183_REF_Scer_AF-P27515-F1-model_v2	0.580577	0.0995412	1
OG2186_REF_Scer_AF-P32477-F1-model_v2	0.562457	0.0993733	1
OG2190_REF_Scer_AF-Q04430-F1-model_v2	0.62832	0.065566	1
OG2197_REF_Scer_AF-P00942-F1-model_v2	0.718194	0.0656412
OG2215_REF_Scer_AF-P39525-F1-model_v2	0.525507	0.107689	1
OG2227_REF_Scer_AF-P49095-F1-model_v2	0.663599	0.0712976
OG2238_REF_Scer_AF-P07172-F1-model_v2	0.570601	0.0932213
OG2246_REF_Scer_AF-P46151-F1-model_v2	0.610371	0.0860957	1
OG2248_REF_Scer_AF-P07143-F1-model_v2	0.820567	0.0352471
OG2262_REF_Scer_AF-P37254-F1-model_v2	0.512004	0.128573	1
OG2265_REF_Scer_AF-P07286-F1-model_v2	0.629179	0.0893429	1
OG2290_REF_Scer_AF-P15700-F1-model_v2	0.660503	0.0702429
OG2308_REF_Scer_AF-Q07938-F1-model_v2	0.621414	0.0711	1
OG2347_REF_Scer_AF-P07283-F1-model_v2	0.769196	0.0449275
OG2348_REF_Scer_AF-Q06625-F1-model_v2	0.629813	0.0885979
OG2353_REF_Scer_AF-P32352-F1-model_v2	0.62284	0.0895545
OG2356_REF_Scer_AF-P33312-F1-model_v2	0.521993	0.132874	1
OG2357_REF_Scer_AF-P33734-F1-model_v2	0.676215	0.0800256	1
OG2365_REF_Scer_AF-P08536-F1-model_v2	0.701874	0.062451
OG2369_REF_Scer_AF-P38145-F1-model_v2	0.618034	0.0856082	1
OG2380_REF_Scer_AF-P53848-F1-model_v2	0.444191	0.148	1
OG2382_REF_Scer_AF-P25045-F1-model_v2	0.487407	0.127879
OG2384_REF_Scer_AF-P47143-F1-model_v2	0.621557	0.0788549
OG2394_REF_Scer_AF-P39006-F1-model_v2	0.641584	0.0657224
OG2397_REF_Scer_AF-P32796-F1-model_v2	0.505906	0.0995961
OG2409_REF_Scer_AF-P53312-F1-model_v2	0.648683	0.0603137
OG2453_REF_Scer_AF-P27616-F1-model_v2	0.697104	0.0670872
OG2455_REF_Scer_AF-P32190-F1-model_v2	0.600317	0.0765787
OG2465_REF_Scer_AF-P32353-F1-model_v2	0.620357	0.0707302
OG2495_REF_Scer_AF-P53128-F1-model_v2	0.614195	0.0848327
OG2506_REF_Scer_AF-P54783-F1-model_v2	0.590089	0.0893936
OG2508_REF_Scer_AF-Q12074-F1-model_v2	0.782981	0.0443857
OG2537_REF_Scer_AF-P11353-F1-model_v2	0.705511	0.0739245
OG2552_REF_Scer_AF-P32263-F1-model_v2	0.554162	0.104496	1
OG2557_REF_Scer_AF-Q05567-F1-model_v2	0.59934	0.0947605
OG2562_REF_Scer_AF-Q99190-F1-model_v2	0.494506	0.123753
OG2567_REF_Scer_AF-P24521-F1-model_v2	0.476887	0.131041	1
OG2573_REF_Scer_AF-P38075-F1-model_v2	0.647605	0.0802163
OG2577_REF_Scer_AF-P25605-F1-model_v2	0.719832	0.0529116
OG2578_REF_Scer_AF-Q03941-F1-model_v2	0.515488	0.126814	1
OG2588_REF_Scer_AF-P38063-F1-model_v2	0.786341	0.0418581	1
OG2603_REF_Scer_AF-P50076-F1-model_v2	0.487959	0.154347	1
OG2629_REF_Scer_AF-P09368-F1-model_v2	0.527842	0.115638
OG2637_REF_Scer_AF-P80235-F1-model_v2	0.57929	0.0688422
OG2646_REF_Scer_AF-P53730-F1-model_v2	0.455719	0.156042	1
OG2647_REF_Scer_AF-P38787-F1-model_v2	0.361302	0.17388
OG2654_REF_Scer_AF-P00572-F1-model_v2	0.533459	0.115356	1
OG2655_REF_Scer_AF-P06633-F1-model_v2	0.768682	0.0518894
OG2677_REF_Scer_AF-P28834-F1-model_v2	0.701842	0.0429673
OG2678_REF_Scer_AF-P07277-F1-model_v2	0.500982	0.123742
OG2684_REF_Scer_AF-P41735-F1-model_v2	0.657728	0.0649857
OG2704_REF_Scer_AF-P21801-F1-model_v2	0.812978	0.0352182
OG2714_REF_Scer_AF-P00427-F1-model_v2	0.790822	0.0556302
OG2721_REF_Scer_AF-P07258-F1-model_v2	0.707601	0.0485469
OG2738_REF_Scer_AF-P40351-F1-model_v2	0.609338	0.0955082	1
OG2752_REF_Scer_AF-P54885-F1-model_v2	0.654151	0.072183
OG2765_REF_Scer_AF-Q3E840-F1-model_v2	0.659594	0.10034	1
OG2774_REF_Scer_AF-P51601-F1-model_v2	0.788307	0.0399224
OG2783_REF_Scer_AF-P53318-F1-model_v2	0.540633	0.103584
OG2794_REF_Scer_AF-P00950-F1-model_v2	0.773329	0.0470627
OG2807_REF_Scer_AF-P16387-F1-model_v2	0.783615	0.0426415
OG2808_REF_Scer_AF-P40471-F1-model_v2	0.544221	0.118508	1
OG2837_REF_Scer_AF-Q02196-F1-model_v2	0.768788	0.0479122
OG2841_REF_Scer_AF-P06738-F1-model_v2	0.723009	0.0515023
OG2845_REF_Scer_AF-P43577-F1-model_v2	0.509339	0.112236
OG2852_REF_Scer_AF-P43123-F1-model_v2	0.589931	0.101836
OG2882_REF_Scer_AF-P38122-F1-model_v2	0.466571	0.115419	1
OG2901_REF_Scer_AF-Q12001-F1-model_v2	0.577757	0.100833	1
OG2903_REF_Scer_AF-P27680-F1-model_v2	0.527958	0.121033	1
OG2906_REF_Scer_AF-P32178-F1-model_v2	0.645487	0.0770706
OG2913_REF_Scer_AF-P53178-F1-model_v2	0.402205	0.164851	1
OG2924_REF_Scer_AF-P53915-F1-model_v2	0.458103	0.14692	1
OG2930_REF_Scer_AF-P04173-F1-model_v2	0.796151	0.0529362
OG2936_REF_Scer_AF-P00812-F1-model_v2	0.60505	0.0855039
OG2960_REF_Scer_AF-P16622-F1-model_v2	0.674875	0.104763	1
OG2968_REF_Scer_AF-P38689-F1-model_v2	0.845347	0.0325255
OG2999_REF_Scer_AF-P43636-F1-model_v2	0.540045	0.115713	1
OG3000_REF_Scer_AF-P40350-F1-model_v2	0.58554	0.155044	1
OG3001_REF_Scer_AF-P15807-F1-model_v2	0.393074	0.142965	1
OG3006_REF_Scer_AF-P08465-F1-model_v2	0.670221	0.0694872	1
OG3008_REF_Scer_AF-P36076-F1-model_v2	0.630016	0.0647941	1
OG3021_REF_Scer_AF-P25358-F1-model_v2	0.678508	0.0789404
OG3025_REF_Scer_AF-P53332-F1-model_v2	0.428277	0.133945	1
OG3030_REF_Scer_AF-P47095-F1-model_v2	0.587728	0.0909822	1
OG3043_REF_Scer_AF-P04161-F1-model_v2	0.607512	0.0782796
OG3048_REF_Scer_AF-Q02784-F1-model_v2	0.751075	0.0561714
OG3062_REF_Scer_AF-P18900-F1-model_v2	0.676101	0.0565189
OG3063_REF_Scer_AF-P36010-F1-model_v2	0.714424	0.0467451
OG3065_REF_Scer_AF-P07285-F1-model_v2	0.546272	0.110533	1
OG3069_REF_Scer_AF-P49017-F1-model_v2	0.702776	0.0531137
OG3074_REF_Scer_AF-P38913-F1-model_v2	0.468732	0.135923	1
OG3095_REF_Scer_AF-Q06489-F1-model_v2	0.58662	0.08724	1
OG3100_REF_Scer_AF-P32191-F1-model_v2	0.610437	0.075202
OG3112_REF_Scer_AF-Q05521-F1-model_v2	0.510524	0.136735
OG3114_REF_Scer_AF-P35202-F1-model_v2	0.43212	0.147563	1
OG3115_REF_Scer_AF-P38628-F1-model_v2	0.541317	0.111409
OG3120_REF_Scer_AF-P17423-F1-model_v2	0.737436	0.0609681
OG3151_REF_Scer_AF-P42826-F1-model_v2	0.526953	0.119288
OG3185_REF_Scer_AF-P00447-F1-model_v2	0.675036	0.0708977
OG3196_REF_Scer_AF-P06197-F1-model_v2	0.542008	0.157633	1
OG3207_REF_Scer_AF-Q05788-F1-model_v2	0.584526	0.0980184
OG3208_REF_Scer_AF-P00128-F1-model_v2	0.600053	0.0951882
OG3214_REF_Scer_AF-P11986-F1-model_v2	0.698937	0.0557444
OG3221_REF_Scer_AF-P25335-F1-model_v2	0.617774	0.0933489	1
OG3242_REF_Scer_AF-P38179-F1-model_v2	0.455616	0.158593	1
OG3304_REF_Scer_AF-P32375-F1-model_v2	0.571078	0.0927698
OG3319_REF_Scer_AF-P32626-F1-model_v2	0.527158	0.182767	1
OG3336_REF_Scer_AF-P43567-F1-model_v2	0.504999	0.108543
OG3394_REF_Scer_AF-Q03266-F1-model_v2	0.407306	0.148157	1
OG3416_REF_Scer_AF-P40099-F1-model_v2	0.396225	0.150598	1
OG3429_REF_Scer_AF-P39726-F1-model_v2	0.523732	0.112716	1
OG3458_REF_Scer_AF-P53164-F1-model_v2	0.4446	0.14252	1
OG3499_REF_Scer_AF-P48016-F1-model_v2	0.532471	0.130243	1
OG3505_REF_Scer_AF-P04037-F1-model_v2	0.660736	0.0928784
OG3509_REF_Scer_AF-P43619-F1-model_v2	0.693667	0.0709462
OG3531_REF_Scer_AF-Q99312-F1-model_v2	0.565187	0.0987979
OG3551_REF_Scer_AF-Q12452-F1-model_v2	0.562552	0.119743	1
OG3557_REF_Scer_AF-P53101-F1-model_v2	0.566044	0.0837533
OG3575_REF_Scer_AF-P08067-F1-model_v2	0.780641	0.0452
OG3612_REF_Scer_AF-P18562-F1-model_v2	0.749468	0.0578689
OG3624_REF_Scer_AF-P40857-F1-model_v2	0.495714	0.131872
OG3630_REF_Scer_AF-P40582-F1-model_v2	0.478254	0.141106
OG3639_REF_Scer_AF-P38840-F1-model_v2	0.443729	0.136202
OG3676_REF_Scer_AF-P15496-F1-model_v2	0.64323	0.0756673
OG3677_REF_Scer_AF-P47125-F1-model_v2	0.517711	0.0987341
OG3681_REF_Scer_AF-Q07560-F1-model_v2	0.488641	0.0957707	1
OG3683_REF_Scer_AF-P32459-F1-model_v2	0.522796	0.110439	1
OG3702_REF_Scer_AF-P03962-F1-model_v2	0.728239	0.0577535
OG3714_REF_Scer_AF-Q03677-F1-model_v2	0.536802	0.106068
OG3740_REF_Scer_AF-Q05979-F1-model_v2	0.58848	0.106795
OG3774_REF_Scer_AF-P32377-F1-model_v2	0.667632	0.0747698
OG3782_REF_Scer_AF-P35497-F1-model_v2	0.609032	0.0893021
OG3801_REF_Scer_AF-Q12455-F1-model_v2	0.580276	0.0851324
OG3811_REF_Scer_AF-Q06490-F1-model_v2	0.45229	0.137763
OG3837_REF_Scer_AF-P00498-F1-model_v2	0.695484	0.0599133
OG3856_REF_Scer_AF-P06174-F1-model_v2	0.459675	0.149363
OG3874_REF_Scer_AF-P00912-F1-model_v2	0.523857	0.136219	1
OG3902_REF_Scer_AF-P14020-F1-model_v2	0.592979	0.058893	1
OG3909_REF_Scer_AF-P40319-F1-model_v2	0.66981	0.0866146
OG3917_REF_Scer_AF-Q04179-F1-model_v2	0.466407	0.144428	1
OG3935_REF_Scer_AF-P38169-F1-model_v2	0.531186	0.120951	1
OG3978_REF_Scer_AF-P31373-F1-model_v2	0.740914	0.0572098
OG3991_REF_Scer_AF-P38858-F1-model_v2	0.500426	0.12038
OG3994_REF_Scer_AF-P04397-F1-model_v2	0.614917	0.0811809
OG4004_REF_Scer_AF-Q12178-F1-model_v2	0.646765	0.0906156	1
OG4016_REF_Scer_AF-P32582-F1-model_v2	0.703841	0.067461
OG4061_REF_Scer_AF-P32476-F1-model_v2	0.590198	0.0995245
OG4110_REF_Scer_AF-P39988-F1-model_v2	0.522062	0.127718	1
OG4118_REF_Scer_AF-P07255-F1-model_v2	0.530788	0.111471
OG4150_REF_Scer_AF-P07256-F1-model_v2	0.518819	0.129959
OG4171_REF_Scer_AF-P48015-F1-model_v2	0.586553	0.098522
OG4226_REF_Scer_AF-P53909-F1-model_v2	0.610652	0.107215
OG4231_REF_Scer_AF-P04385-F1-model_v2	0.579764	0.110712
OG4275_REF_Scer_AF-P32451-F1-model_v2	0.71538	0.0574914
OG4312_REF_Scer_AF-P38115-F1-model_v2	0.52563	0.124063
OG4316_REF_Scer_AF-P00424-F1-model_v2	0.534953	0.111688
OG4317_REF_Scer_AF-P47165-F1-model_v2	0.688212	0.0642838	1
OG4346_REF_Scer_AF-P10174-F1-model_v2	0.555262	0.0972581
OG4352_REF_Scer_AF-P00127-F1-model_v2	0.487109	0.0757343
OG4360_REF_Scer_AF-P08525-F1-model_v2	0.616483	0.0883128
OG4379_REF_Scer_AF-P07807-F1-model_v2	0.478956	0.129915	1
OG4391_REF_Scer_AF-P40017-F1-model_v2	0.50452	0.107071	1
OG4396_REF_Scer_AF-Q06549-F1-model_v2	0.467728	0.120538	1
OG4398_REF_Scer_AF-Q04178-F1-model_v2	0.73484	0.0618212
OG4463_REF_Scer_AF-Q04066-F1-model_v2	0.373544	0.18537	1
OG4552_REF_Scer_AF-P37299-F1-model_v2	0.483461	0.152132
OG4555_REF_Scer_AF-P32799-F1-model_v2	0.536322	0.1305
OG4581_REF_Scer_AF-P33330-F1-model_v2	0.615362	0.0903093	1
OG4605_REF_Scer_AF-P32419-F1-model_v2	0.540916	0.117328	1
OG4624_REF_Scer_AF-P38954-F1-model_v2	0.517422	0.126741
OG4645_REF_Scer_AF-Q03778-F1-model_v2	0.47529	0.133355	1
OG4665_REF_Scer_AF-P32449-F1-model_v2	0.727034	0.0614742
OG4707_REF_Scer_AF-P08431-F1-model_v2	0.645691	0.0760857
OG4744_REF_Scer_AF-P22289-F1-model_v2	0.57499	0.207749
OG4751_REF_Scer_AF-P04039-F1-model_v2	0.57485	0.104302
OG5096_REF_Scer_AF-P42883-F1-model_v2	0.804829	0.0397163
OG5327_REF_Scer_AF-P43635-F1-model_v2	0.607924	0.0805667
OG5404_REF_Scer_AF-P06115-F1-model_v2	0.624438	0.090656
OG5441_REF_Scer_AF-P00724-F1-model_v2	0.526139	0.13219
OG5490_REF_Scer_AF-P32340-F1-model_v2	0.716977	0.069119
OG5735_REF_Scer_AF-Q03579-F1-model_v2	0.576547	0.109836	1

## Sheet: A left Histogram
x	Conservation ratio	y	dN
0.325664	0	0.0128154	0.16579
0.356687	0.176144	0.0292956	2.81842
0.38771	0.440361	0.0457757	10.4447
0.418733	0.352289	0.0622559	11.7711
0.449755	1.05687	0.0787361	9.94738
0.480778	1.76144	0.0952162	8.28948
0.511801	2.64217	0.111696	7.12896
0.542824	2.46602	0.128177	4.8079
0.573846	2.2018	0.144657	3.31579
0.604869	3.25867	0.161137	0.994738
0.635892	3.34674	0.177617	0.497369
0.666915	2.90638	0.194097	0
0.697937	3.25867	0.210577	0.16579
0.72896	3.08253	0.227058	0
0.759983	2.46602	0.243538	0
0.791006	1.49723	0.260018	0
0.822028	1.05687	0.276498	0.16579
0.853051	0.0880722	0.292978	0
0.884074	0.176144	0.309458	0
0.915097	0	0.325938	0.16579

## Sheet: A right
	Conservation ratio	dS	dS>3
OG1004_REF_Scer_AF-P15938-F1-model_v2	0.493276	3.15523	1
OG1004_REF_Scer_AF-P40459-F1-model_v2	0.549115	1.88774
OG1012_REF_Scer_AF-P08004-F1-model_v2	0.522475	3.05342	1
OG1016_REF_Scer_AF-P00330-F1-model_v2	0.748469	0.598654
OG1021_REF_Scer_AF-P40047-F1-model_v2	0.634979	0.835921
OG1022_REF_Scer_AF-P38715-F1-model_v2	0.591848	1.20732
OG1022_REF_Scer_AF-P49954-F1-model_v2	0.620501	2.97441
OG1030_REF_Scer_AF-P37291-F1-model_v2	0.701546	1.3755
OG1032_REF_Scer_AF-P03965-F1-model_v2	0.74802	2.03767
OG1039_REF_Scer_AF-P19414-F1-model_v2	0.702999	0.728565
OG1052_REF_Scer_AF-P07245-F1-model_v2	0.664825	1.66569
OG1054_REF_Scer_AF-P16861-F1-model_v2	0.637665	1.26139
OG1055_REF_Scer_AF-P52910-F1-model_v2	0.668424	1.42318
OG1056_REF_Scer_AF-P21954-F1-model_v2	0.754088	0.982187
OG1060_REF_Scer_AF-P06169-F1-model_v2	0.67357	0.876927
OG1070_REF_Scer_AF-P21524-F1-model_v2	0.740618	1.33473
OG1081_REF_Scer_AF-P32784-F1-model_v2	0.534219	2.34839
OG1087_REF_Scer_AF-P39518-F1-model_v2	0.460435	1.53258
OG1096_REF_Scer_AF-P48570-F1-model_v2	0.886293	1.0683
OG1111_REF_Scer_AF-P49367-F1-model_v2	0.719425	2.67506
OG1112_REF_Scer_AF-P23254-F1-model_v2	0.638663	0.777413
OG1115_REF_Scer_AF-P06208-F1-model_v2	0.719437	2.16613
OG1121_REF_Scer_AF-P53045-F1-model_v2	0.712152	0.960391
OG1122_REF_Scer_AF-P13711-F1-model_v2	0.523352	0.985563
OG1126_REF_Scer_AF-P38067-F1-model_v2	0.598197	2.57152
OG1129_REF_Scer_AF-P37303-F1-model_v2	0.631592	1.34652
OG1137_REF_Scer_AF-P41911-F1-model_v2	0.660104	0.996631
OG1145_REF_Scer_AF-P00358-F1-model_v2	0.78802	0.305076
OG1157_REF_Scer_AF-P17649-F1-model_v2	0.6469	0.955068
OG1170_REF_Scer_AF-P21826-F1-model_v2	0.665112	1.32914
OG1180_REF_Scer_AF-P41903-F1-model_v2	0.391174	4.42037	1
OG1208_REF_Scer_AF-P04806-F1-model_v2	0.659072	0.714311
OG1210_REF_Scer_AF-P38891-F1-model_v2	0.713182	0.824919
OG1218_REF_Scer_AF-P08417-F1-model_v2	0.741974	0.955923
OG1230_REF_Scer_AF-P29465-F1-model_v2	0.675546	2.98447
OG1240_REF_Scer_AF-P30624-F1-model_v2	0.587139	1.48219
OG1242_REF_Scer_AF-P36107-F1-model_v2	0.596392	2.54959
OG1254_REF_Scer_AF-P40395-F1-model_v2	0.354468	18.7247	1
OG1254_REF_Scer_AF-Q01519-F1-model_v2	0.738687	0.797804
OG1264_REF_Scer_AF-P52892-F1-model_v2	0.593479	1.04316
OG1266_REF_Scer_AF-P23337-F1-model_v2	0.748817	1.50244
OG1275_REF_Scer_AF-P47052-F1-model_v2	0.814962	0.707165
OG1276_REF_Scer_AF-P36013-F1-model_v2	0.677435	1.36867
OG1287_REF_Scer_AF-P37298-F1-model_v2	0.469603	2.11965
OG1299_REF_Scer_AF-P00549-F1-model_v2	0.758158	0.582965
OG1302_REF_Scer_AF-P33401-F1-model_v2	0.686994	1.2582
OG1303_REF_Scer_AF-P28496-F1-model_v2	0.602624	1.91517
OG1310_REF_Scer_AF-P15202-F1-model_v2	0.651071	1.35743
OG1313_REF_Scer_AF-P11154-F1-model_v2	0.787702	0.819043
OG1316_REF_Scer_AF-P19097-F1-model_v2	0.675985	1.18252
OG1318_REF_Scer_AF-Q06147-F1-model_v2	0.533361	4.63241	1
OG1322_REF_Scer_AF-P38009-F1-model_v2	0.821329	0.850035
OG1329_REF_Scer_AF-P17709-F1-model_v2	0.615073	2.61454
OG1333_REF_Scer_AF-P11412-F1-model_v2	0.667376	1.02761
OG1337_REF_Scer_AF-P32356-F1-model_v2	0.682813	2.42856
OG1354_REF_Scer_AF-P38697-F1-model_v2	0.731849	0.708485
OG1355_REF_Scer_AF-P10614-F1-model_v2	0.689592	0.884284
OG1357_REF_Scer_AF-P0CF18-F1-model_v2	0.604139	1.06623
OG1360_REF_Scer_AF-P12683-F1-model_v2	0.584842	2.93798
OG1365_REF_Scer_AF-P29509-F1-model_v2	0.811914	1.8097
OG1377_REF_Scer_AF-P53090-F1-model_v2	0.569067	0.916528
OG1380_REF_Scer_AF-Q07729-F1-model_v2	0.524554	2.56795
OG1388_REF_Scer_AF-P07342-F1-model_v2	0.74628	0.969615
OG1390_REF_Scer_AF-P47164-F1-model_v2	0.556859	2.01587
OG1394_REF_Scer_AF-Q12069-F1-model_v2	0.607351	3.04775	1
OG1414_REF_Scer_AF-P06700-F1-model_v2	0.608546	3.31157	1
OG1416_REF_Scer_AF-P00890-F1-model_v2	0.813692	0.617782
OG1422_REF_Scer_AF-P07264-F1-model_v2	0.781466	1.02723
OG1424_REF_Scer_AF-P00560-F1-model_v2	0.772236	0.458342
OG1432_REF_Scer_AF-P14540-F1-model_v2	0.755142	0.473085
OG1433_REF_Scer_AF-P40054-F1-model_v2	0.780311	1.08711
OG1434_REF_Scer_AF-P25340-F1-model_v2	0.673426	1.16152
OG1445_REF_Scer_AF-P39522-F1-model_v2	0.756085	1.03784
OG1446_REF_Scer_AF-P41940-F1-model_v2	0.831715	0.645016
OG1451_REF_Scer_AF-P38998-F1-model_v2	0.726309	1.0045
OG1458_REF_Scer_AF-Q08911-F1-model_v2	0.683422	0.621232
OG1463_REF_Scer_AF-P07149-F1-model_v2	0.620155	0.978527
OG1468_REF_Scer_AF-P17898-F1-model_v2	0.522262	1.75094
OG1470_REF_Scer_AF-P21147-F1-model_v2	0.640349	0.77686
OG1473_REF_Scer_AF-P53204-F1-model_v2	0.794164	1.57833
OG1487_REF_Scer_AF-P09938-F1-model_v2	0.782803	1.06673
OG1488_REF_Scer_AF-P38720-F1-model_v2	0.809407	0.585164
OG1491_REF_Scer_AF-P40506-F1-model_v2	0.621112	2.00082
OG1497_REF_Scer_AF-P38143-F1-model_v2	0.698712	1.524
OG1498_REF_Scer_AF-Q06702-F1-model_v2	0.55325	1.60947
OG1500_REF_Scer_AF-P28274-F1-model_v2	0.746794	1.18295
OG1502_REF_Scer_AF-P33300-F1-model_v2	0.631723	4.0901	1
OG1516_REF_Scer_AF-P10659-F1-model_v2	0.819615	0.591158
OG1521_REF_Scer_AF-P32771-F1-model_v2	0.708808	2.02208
OG1537_REF_Scer_AF-P32288-F1-model_v2	0.800083	0.607776
OG1564_REF_Scer_AF-P08019-F1-model_v2	0.429767	5.9968	1
OG1565_REF_Scer_AF-P38604-F1-model_v2	0.637795	3.57876	1
OG1567_REF_Scer_AF-P17695-F1-model_v2	0.55442	1.22348
OG1569_REF_Scer_AF-P06168-F1-model_v2	0.871913	0.518121
OG1585_REF_Scer_AF-P20967-F1-model_v2	0.755318	0.773908
OG1589_REF_Scer_AF-Q12680-F1-model_v2	0.725745	3.29561	1
OG1595_REF_Scer_AF-P07275-F1-model_v2	0.662288	2.18318
OG1596_REF_Scer_AF-P54781-F1-model_v2	0.733847	1.19614
OG1597_REF_Scer_AF-P47169-F1-model_v2	0.548141	4.68699	1
OG1603_REF_Scer_AF-P16120-F1-model_v2	0.699328	1.39645
OG1615_REF_Scer_AF-P38992-F1-model_v2	0.590735	1.40627
OG1617_REF_Scer_AF-P05150-F1-model_v2	0.650927	1.62247
OG1621_REF_Scer_AF-P08566-F1-model_v2	0.639883	2.92851
OG1622_REF_Scer_AF-P15274-F1-model_v2	0.719986	1.99979
OG1629_REF_Scer_AF-P09624-F1-model_v2	0.736258	1.20997
OG1631_REF_Scer_AF-P22217-F1-model_v2	0.617062	0.94231
OG1634_REF_Scer_AF-P31688-F1-model_v2	0.581873	2.50295
OG1640_REF_Scer_AF-P23501-F1-model_v2	0.456115	3.59457	1
OG1650_REF_Scer_AF-P23542-F1-model_v2	0.614939	1.79269
OG1667_REF_Scer_AF-P15019-F1-model_v2	0.727305	0.837335
OG1671_REF_Scer_AF-P32861-F1-model_v2	0.782334	1.06471
OG1674_REF_Scer_AF-P13298-F1-model_v2	0.688735	2.53758
OG1683_REF_Scer_AF-P40970-F1-model_v2	0.646248	2.36439
OG1684_REF_Scer_AF-P41921-F1-model_v2	0.700355	3.70436	1
OG1685_REF_Scer_AF-P07991-F1-model_v2	0.689065	1.56984
OG1694_REF_Scer_AF-P39713-F1-model_v2	0.509015	1.86852
OG1695_REF_Scer_AF-P38221-F1-model_v2	0.63876	2.77763
OG1696_REF_Scer_AF-P53598-F1-model_v2	0.715525	0.868213
OG1697_REF_Scer_AF-P32469-F1-model_v2	0.763096	2.02266
OG1724_REF_Scer_AF-P00931-F1-model_v2	0.764288	1.75768
OG1730_REF_Scer_AF-P25087-F1-model_v2	0.685642	1.93355
OG1744_REF_Scer_AF-P32264-F1-model_v2	0.670516	2.72233
OG1753_REF_Scer_AF-Q00764-F1-model_v2	0.767133	1.49578
OG1758_REF_Scer_AF-Q03529-F1-model_v2	0.646734	1.35562
OG1759_REF_Scer_AF-P47039-F1-model_v2	0.635679	6.76384	1
OG1764_REF_Scer_AF-Q12189-F1-model_v2	0.644215	20.8805	1
OG1767_REF_Scer_AF-P05373-F1-model_v2	0.748962	1.80925
OG1774_REF_Scer_AF-P38972-F1-model_v2	0.6957	1.14959
OG1779_REF_Scer_AF-P38625-F1-model_v2	0.828145	0.750247
OG1785_REF_Scer_AF-P25578-F1-model_v2	0.550508	4.28671	1
OG1786_REF_Scer_AF-P28241-F1-model_v2	0.73216	0.887457
OG1788_REF_Scer_AF-P00927-F1-model_v2	0.711247	2.1442
OG1807_REF_Scer_AF-Q05871-F1-model_v2	0.441153	3.64526	1
OG1810_REF_Scer_AF-P31116-F1-model_v2	0.661348	1.52725
OG1813_REF_Scer_AF-P05694-F1-model_v2	0.756699	0.459889
OG1815_REF_Scer_AF-P09201-F1-model_v2	0.703115	1.1868
OG1822_REF_Scer_AF-P43616-F1-model_v2	0.654148	1.34122
OG1835_REF_Scer_AF-P17505-F1-model_v2	0.725024	0.600666
OG1854_REF_Scer_AF-P40487-F1-model_v2	0.732067	2.39515
OG1857_REF_Scer_AF-P38795-F1-model_v2	0.754953	1.74777
OG1880_REF_Scer_AF-P29952-F1-model_v2	0.64989	1.2192
OG1881_REF_Scer_AF-P10963-F1-model_v2	0.754558	0.672684
OG1883_REF_Scer_AF-P13663-F1-model_v2	0.757327	1.0864
OG1892_REF_Scer_AF-P07262-F1-model_v2	0.738943	0.552877
OG1897_REF_Scer_AF-P41338-F1-model_v2	0.703604	1.51096
OG1899_REF_Scer_AF-P09950-F1-model_v2	0.709513	2.01255
OG1904_REF_Scer_AF-P54839-F1-model_v2	0.709617	1.52015
OG1924_REF_Scer_AF-P19262-F1-model_v2	0.769331	1.31698
OG1933_REF_Scer_AF-P40545-F1-model_v2	0.640099	19.6979	1
OG1935_REF_Scer_AF-P38999-F1-model_v2	0.72928	0.937363
OG1944_REF_Scer_AF-P06106-F1-model_v2	0.744286	0.848045
OG1955_REF_Scer_AF-P32461-F1-model_v2	0.519192	17.0131	1
OG1959_REF_Scer_AF-P32473-F1-model_v2	0.774985	0.773343
OG1966_REF_Scer_AF-P36150-F1-model_v2	0.530174	3.22785	1
OG1975_REF_Scer_AF-P15454-F1-model_v2	0.705839	1.89031
OG1977_REF_Scer_AF-P38066-F1-model_v2	0.720899	1.75221
OG1979_REF_Scer_AF-P00445-F1-model_v2	0.717187	1.85933
OG2006_REF_Scer_AF-P07257-F1-model_v2	0.489216	1.72788
OG2007_REF_Scer_AF-Q12265-F1-model_v2	0.704082	2.42053
OG2028_REF_Scer_AF-P00899-F1-model_v2	0.716369	1.68388
OG2031_REF_Scer_AF-Q08220-F1-model_v2	0.510072	3.30981	1
OG2032_REF_Scer_AF-P14843-F1-model_v2	0.735854	1.32554
OG2038_REF_Scer_AF-P12709-F1-model_v2	0.814224	0.704973
OG2044_REF_Scer_AF-P38225-F1-model_v2	0.539838	2.92095
OG2048_REF_Scer_AF-P33412-F1-model_v2	0.480236	6.13354	1
OG2056_REF_Scer_AF-P20051-F1-model_v2	0.632391	1.60853
OG2057_REF_Scer_AF-P28789-F1-model_v2	0.606384	2.19254
OG2061_REF_Scer_AF-Q99258-F1-model_v2	0.637089	1.95216
OG2062_REF_Scer_AF-P32347-F1-model_v2	0.730081	1.61277
OG2071_REF_Scer_AF-P12695-F1-model_v2	0.663773	1.12449
OG2074_REF_Scer_AF-Q02046-F1-model_v2	0.69321	2.61434
OG2084_REF_Scer_AF-P36024-F1-model_v2	0.676332	5.17872	1
OG2086_REF_Scer_AF-P80210-F1-model_v2	0.783362	1.31251
OG2098_REF_Scer_AF-P32462-F1-model_v2	0.61856	2.58851
OG2099_REF_Scer_AF-P28240-F1-model_v2	0.675582	1.00603
OG2112_REF_Scer_AF-P33421-F1-model_v2	0.510521	1.0457
OG2113_REF_Scer_AF-P00815-F1-model_v2	0.664788	3.08392	1
OG2116_REF_Scer_AF-P53199-F1-model_v2	0.686683	2.2245
OG2123_REF_Scer_AF-P32378-F1-model_v2	0.629246	3.67708	1
OG2126_REF_Scer_AF-Q08645-F1-model_v2	0.583237	4.8472	1
OG2129_REF_Scer_AF-P06785-F1-model_v2	0.761001	1.6213
OG2147_REF_Scer_AF-P39692-F1-model_v2	0.46155	3.86185	1
OG2148_REF_Scer_AF-Q05911-F1-model_v2	0.82889	0.94778
OG2156_REF_Scer_AF-P08524-F1-model_v2	0.711497	1.34031
OG2182_REF_Scer_AF-P20485-F1-model_v2	0.494589	2.56714
OG2183_REF_Scer_AF-P27515-F1-model_v2	0.580577	3.49099	1
OG2186_REF_Scer_AF-P32477-F1-model_v2	0.562457	6.1156	1
OG2190_REF_Scer_AF-Q04430-F1-model_v2	0.62832	7.05134	1
OG2197_REF_Scer_AF-P00942-F1-model_v2	0.718194	0.977375
OG2215_REF_Scer_AF-P39525-F1-model_v2	0.525507	3.33607	1
OG2227_REF_Scer_AF-P49095-F1-model_v2	0.663599	1.3666
OG2238_REF_Scer_AF-P07172-F1-model_v2	0.570601	1.95022
OG2246_REF_Scer_AF-P46151-F1-model_v2	0.610371	3.65781	1
OG2248_REF_Scer_AF-P07143-F1-model_v2	0.820567	0.820429
OG2262_REF_Scer_AF-P37254-F1-model_v2	0.512004	21.4703	1
OG2265_REF_Scer_AF-P07286-F1-model_v2	0.629179	3.02186	1
OG2290_REF_Scer_AF-P15700-F1-model_v2	0.660503	2.20033
OG2308_REF_Scer_AF-Q07938-F1-model_v2	0.621414	3.02649	1
OG2347_REF_Scer_AF-P07283-F1-model_v2	0.769196	0.893998
OG2348_REF_Scer_AF-Q06625-F1-model_v2	0.629813	2.33147
OG2353_REF_Scer_AF-P32352-F1-model_v2	0.62284	1.17254
OG2356_REF_Scer_AF-P33312-F1-model_v2	0.521993	12.1905	1
OG2357_REF_Scer_AF-P33734-F1-model_v2	0.676215	6.79381	1
OG2365_REF_Scer_AF-P08536-F1-model_v2	0.701874	0.965467
OG2369_REF_Scer_AF-P38145-F1-model_v2	0.618034	4.25368	1
OG2380_REF_Scer_AF-P53848-F1-model_v2	0.444191	22.1438	1
OG2382_REF_Scer_AF-P25045-F1-model_v2	0.487407	1.69783
OG2384_REF_Scer_AF-P47143-F1-model_v2	0.621557	1.104
OG2394_REF_Scer_AF-P39006-F1-model_v2	0.641584	2.81663
OG2397_REF_Scer_AF-P32796-F1-model_v2	0.505906	2.73894
OG2409_REF_Scer_AF-P53312-F1-model_v2	0.648683	1.97113
OG2453_REF_Scer_AF-P27616-F1-model_v2	0.697104	2.9208
OG2455_REF_Scer_AF-P32190-F1-model_v2	0.600317	2.42005
OG2465_REF_Scer_AF-P32353-F1-model_v2	0.620357	1.00487
OG2495_REF_Scer_AF-P53128-F1-model_v2	0.614195	2.20027
OG2506_REF_Scer_AF-P54783-F1-model_v2	0.590089	2.78501
OG2508_REF_Scer_AF-Q12074-F1-model_v2	0.782981	0.853876
OG2537_REF_Scer_AF-P11353-F1-model_v2	0.705511	1.36902
OG2552_REF_Scer_AF-P32263-F1-model_v2	0.554162	4.09567	1
OG2557_REF_Scer_AF-Q05567-F1-model_v2	0.59934	2.3988
OG2562_REF_Scer_AF-Q99190-F1-model_v2	0.494506	2.153
OG2567_REF_Scer_AF-P24521-F1-model_v2	0.476887	3.27028	1
OG2573_REF_Scer_AF-P38075-F1-model_v2	0.647605	2.31409
OG2577_REF_Scer_AF-P25605-F1-model_v2	0.719832	1.23691
OG2578_REF_Scer_AF-Q03941-F1-model_v2	0.515488	3.14428	1
OG2588_REF_Scer_AF-P38063-F1-model_v2	0.786341	3.49466	1
OG2603_REF_Scer_AF-P50076-F1-model_v2	0.487959	3.86649	1
OG2629_REF_Scer_AF-P09368-F1-model_v2	0.527842	2.00883
OG2637_REF_Scer_AF-P80235-F1-model_v2	0.57929	2.84123
OG2646_REF_Scer_AF-P53730-F1-model_v2	0.455719	3.29934	1
OG2647_REF_Scer_AF-P38787-F1-model_v2	0.361302	2.70373
OG2654_REF_Scer_AF-P00572-F1-model_v2	0.533459	3.19088	1
OG2655_REF_Scer_AF-P06633-F1-model_v2	0.768682	2.63391
OG2677_REF_Scer_AF-P28834-F1-model_v2	0.701842	1.17833
OG2678_REF_Scer_AF-P07277-F1-model_v2	0.500982	2.67245
OG2684_REF_Scer_AF-P41735-F1-model_v2	0.657728	1.94531
OG2704_REF_Scer_AF-P21801-F1-model_v2	0.812978	0.738145
OG2714_REF_Scer_AF-P00427-F1-model_v2	0.790822	2.18264
OG2721_REF_Scer_AF-P07258-F1-model_v2	0.707601	1.56257
OG2738_REF_Scer_AF-P40351-F1-model_v2	0.609338	5.51589	1
OG2752_REF_Scer_AF-P54885-F1-model_v2	0.654151	2.29515
OG2765_REF_Scer_AF-Q3E840-F1-model_v2	0.659594	3.82922	1
OG2774_REF_Scer_AF-P51601-F1-model_v2	0.788307	1.55864
OG2783_REF_Scer_AF-P53318-F1-model_v2	0.540633	2.7197
OG2794_REF_Scer_AF-P00950-F1-model_v2	0.773329	0.514708
OG2807_REF_Scer_AF-P16387-F1-model_v2	0.783615	0.952825
OG2808_REF_Scer_AF-P40471-F1-model_v2	0.544221	4.49324	1
OG2837_REF_Scer_AF-Q02196-F1-model_v2	0.768788	1.95292
OG2841_REF_Scer_AF-P06738-F1-model_v2	0.723009	1.68612
OG2845_REF_Scer_AF-P43577-F1-model_v2	0.509339	2.64492
OG2852_REF_Scer_AF-P43123-F1-model_v2	0.589931	2.10934
OG2882_REF_Scer_AF-P38122-F1-model_v2	0.466571	15.7687	1
OG2901_REF_Scer_AF-Q12001-F1-model_v2	0.577757	3.33804	1
OG2903_REF_Scer_AF-P27680-F1-model_v2	0.527958	3.61947	1
OG2906_REF_Scer_AF-P32178-F1-model_v2	0.645487	2.31219
OG2913_REF_Scer_AF-P53178-F1-model_v2	0.402205	23.6459	1
OG2924_REF_Scer_AF-P53915-F1-model_v2	0.458103	22.7044	1
OG2930_REF_Scer_AF-P04173-F1-model_v2	0.796151	1.34419
OG2936_REF_Scer_AF-P00812-F1-model_v2	0.60505	2.07352
OG2960_REF_Scer_AF-P16622-F1-model_v2	0.674875	3.09955	1
OG2968_REF_Scer_AF-P38689-F1-model_v2	0.845347	1.98039
OG2999_REF_Scer_AF-P43636-F1-model_v2	0.540045	29.6222	1
OG3000_REF_Scer_AF-P40350-F1-model_v2	0.58554	3.50463	1
OG3001_REF_Scer_AF-P15807-F1-model_v2	0.393074	8.85699	1
OG3006_REF_Scer_AF-P08465-F1-model_v2	0.670221	3.37871	1
OG3008_REF_Scer_AF-P36076-F1-model_v2	0.630016	18.2982	1
OG3021_REF_Scer_AF-P25358-F1-model_v2	0.678508	1.40944
OG3025_REF_Scer_AF-P53332-F1-model_v2	0.428277	17.7623	1
OG3030_REF_Scer_AF-P47095-F1-model_v2	0.587728	3.81065	1
OG3043_REF_Scer_AF-P04161-F1-model_v2	0.607512	2.44472
OG3048_REF_Scer_AF-Q02784-F1-model_v2	0.751075	1.38437
OG3062_REF_Scer_AF-P18900-F1-model_v2	0.676101	2.10855
OG3063_REF_Scer_AF-P36010-F1-model_v2	0.714424	0.538916
OG3065_REF_Scer_AF-P07285-F1-model_v2	0.546272	20.1408	1
OG3069_REF_Scer_AF-P49017-F1-model_v2	0.702776	2.3103
OG3074_REF_Scer_AF-P38913-F1-model_v2	0.468732	26.6319	1
OG3095_REF_Scer_AF-Q06489-F1-model_v2	0.58662	4.38164	1
OG3100_REF_Scer_AF-P32191-F1-model_v2	0.610437	1.42201
OG3112_REF_Scer_AF-Q05521-F1-model_v2	0.510524	1.76017
OG3114_REF_Scer_AF-P35202-F1-model_v2	0.43212	24.1426	1
OG3115_REF_Scer_AF-P38628-F1-model_v2	0.541317	2.23483
OG3120_REF_Scer_AF-P17423-F1-model_v2	0.737436	1.47639
OG3151_REF_Scer_AF-P42826-F1-model_v2	0.526953	2.99789
OG3185_REF_Scer_AF-P00447-F1-model_v2	0.675036	0.706963
OG3196_REF_Scer_AF-P06197-F1-model_v2	0.542008	3.05316	1
OG3207_REF_Scer_AF-Q05788-F1-model_v2	0.584526	2.15211
OG3208_REF_Scer_AF-P00128-F1-model_v2	0.600053	1.14447
OG3214_REF_Scer_AF-P11986-F1-model_v2	0.698937	1.07729
OG3221_REF_Scer_AF-P25335-F1-model_v2	0.617774	3.41395	1
OG3242_REF_Scer_AF-P38179-F1-model_v2	0.455616	22.0638	1
OG3304_REF_Scer_AF-P32375-F1-model_v2	0.571078	2.31344
OG3319_REF_Scer_AF-P32626-F1-model_v2	0.527158	4.51945	1
OG3336_REF_Scer_AF-P43567-F1-model_v2	0.504999	1.70205
OG3394_REF_Scer_AF-Q03266-F1-model_v2	0.407306	6.46679	1
OG3416_REF_Scer_AF-P40099-F1-model_v2	0.396225	18.9423	1
OG3429_REF_Scer_AF-P39726-F1-model_v2	0.523732	3.27088	1
OG3458_REF_Scer_AF-P53164-F1-model_v2	0.4446	3.53384	1
OG3499_REF_Scer_AF-P48016-F1-model_v2	0.532471	7.2326	1
OG3505_REF_Scer_AF-P04037-F1-model_v2	0.660736	1.74629
OG3509_REF_Scer_AF-P43619-F1-model_v2	0.693667	2.50107
OG3531_REF_Scer_AF-Q99312-F1-model_v2	0.565187	2.78025
OG3551_REF_Scer_AF-Q12452-F1-model_v2	0.562552	3.42738	1
OG3557_REF_Scer_AF-P53101-F1-model_v2	0.566044	2.92918
OG3575_REF_Scer_AF-P08067-F1-model_v2	0.780641	0.595522
OG3612_REF_Scer_AF-P18562-F1-model_v2	0.749468	1.53354
OG3624_REF_Scer_AF-P40857-F1-model_v2	0.495714	2.04668
OG3630_REF_Scer_AF-P40582-F1-model_v2	0.478254	2.13621
OG3639_REF_Scer_AF-P38840-F1-model_v2	0.443729	2.16761
OG3676_REF_Scer_AF-P15496-F1-model_v2	0.64323	1.46929
OG3677_REF_Scer_AF-P47125-F1-model_v2	0.517711	1.98682
OG3681_REF_Scer_AF-Q07560-F1-model_v2	0.488641	3.30558	1
OG3683_REF_Scer_AF-P32459-F1-model_v2	0.522796	4.2289	1
OG3702_REF_Scer_AF-P03962-F1-model_v2	0.728239	2.47554
OG3714_REF_Scer_AF-Q03677-F1-model_v2	0.536802	2.41358
OG3740_REF_Scer_AF-Q05979-F1-model_v2	0.58848	2.71389
OG3774_REF_Scer_AF-P32377-F1-model_v2	0.667632	2.01072
OG3782_REF_Scer_AF-P35497-F1-model_v2	0.609032	2.69938
OG3801_REF_Scer_AF-Q12455-F1-model_v2	0.580276	2.95805
OG3811_REF_Scer_AF-Q06490-F1-model_v2	0.45229	2.53303
OG3837_REF_Scer_AF-P00498-F1-model_v2	0.695484	1.74556
OG3856_REF_Scer_AF-P06174-F1-model_v2	0.459675	2.64869
OG3874_REF_Scer_AF-P00912-F1-model_v2	0.523857	16.0293	1
OG3902_REF_Scer_AF-P14020-F1-model_v2	0.592979	3.16321	1
OG3909_REF_Scer_AF-P40319-F1-model_v2	0.66981	1.3313
OG3917_REF_Scer_AF-Q04179-F1-model_v2	0.466407	5.26044	1
OG3935_REF_Scer_AF-P38169-F1-model_v2	0.531186	4.98098	1
OG3978_REF_Scer_AF-P31373-F1-model_v2	0.740914	0.839002
OG3991_REF_Scer_AF-P38858-F1-model_v2	0.500426	2.31867
OG3994_REF_Scer_AF-P04397-F1-model_v2	0.614917	2.04938
OG4004_REF_Scer_AF-Q12178-F1-model_v2	0.646765	5.98732	1
OG4016_REF_Scer_AF-P32582-F1-model_v2	0.703841	1.24629
OG4061_REF_Scer_AF-P32476-F1-model_v2	0.590198	1.44883
OG4110_REF_Scer_AF-P39988-F1-model_v2	0.522062	20.8998	1
OG4118_REF_Scer_AF-P07255-F1-model_v2	0.530788	2.30133
OG4150_REF_Scer_AF-P07256-F1-model_v2	0.518819	0.984882
OG4171_REF_Scer_AF-P48015-F1-model_v2	0.586553	2.03078
OG4226_REF_Scer_AF-P53909-F1-model_v2	0.610652	1.96241
OG4231_REF_Scer_AF-P04385-F1-model_v2	0.579764	2.25666
OG4275_REF_Scer_AF-P32451-F1-model_v2	0.71538	2.14648
OG4312_REF_Scer_AF-P38115-F1-model_v2	0.52563	1.95737
OG4316_REF_Scer_AF-P00424-F1-model_v2	0.534953	0.839468
OG4317_REF_Scer_AF-P47165-F1-model_v2	0.688212	3.50998	1
OG4346_REF_Scer_AF-P10174-F1-model_v2	0.555262	0.762563
OG4352_REF_Scer_AF-P00127-F1-model_v2	0.487109	1.17237
OG4360_REF_Scer_AF-P08525-F1-model_v2	0.616483	0.725944
OG4379_REF_Scer_AF-P07807-F1-model_v2	0.478956	6.12398	1
OG4391_REF_Scer_AF-P40017-F1-model_v2	0.50452	3.24282	1
OG4396_REF_Scer_AF-Q06549-F1-model_v2	0.467728	13.7742	1
OG4398_REF_Scer_AF-Q04178-F1-model_v2	0.73484	1.56067
OG4463_REF_Scer_AF-Q04066-F1-model_v2	0.373544	30.896	1
OG4552_REF_Scer_AF-P37299-F1-model_v2	0.483461	0.603661
OG4555_REF_Scer_AF-P32799-F1-model_v2	0.536322	0.963639
OG4581_REF_Scer_AF-P33330-F1-model_v2	0.615362	3.59218	1
OG4605_REF_Scer_AF-P32419-F1-model_v2	0.540916	4.60373	1
OG4624_REF_Scer_AF-P38954-F1-model_v2	0.517422	2.66777
OG4645_REF_Scer_AF-Q03778-F1-model_v2	0.47529	3.12475	1
OG4665_REF_Scer_AF-P32449-F1-model_v2	0.727034	2.70965
OG4707_REF_Scer_AF-P08431-F1-model_v2	0.645691	1.03051
OG4744_REF_Scer_AF-P22289-F1-model_v2	0.57499	2.22122
OG4751_REF_Scer_AF-P04039-F1-model_v2	0.57485	1.39713
OG5096_REF_Scer_AF-P42883-F1-model_v2	0.804829	0.784095
OG5327_REF_Scer_AF-P43635-F1-model_v2	0.607924	1.7501
OG5404_REF_Scer_AF-P06115-F1-model_v2	0.624438	1.3763
OG5441_REF_Scer_AF-P00724-F1-model_v2	0.526139	1.19024
OG5490_REF_Scer_AF-P32340-F1-model_v2	0.716977	1.0179
OG5735_REF_Scer_AF-Q03579-F1-model_v2	0.576547	3.5982	1

## Sheet: A right Histogram
x	Conservation ratio	y	dS
0.325664	0	-0.397712	0.00162244
0.356687	0.176144	1.28632	0.322866
0.38771	0.440361	2.97034	0.183336
0.418733	0.352289	4.65437	0.0308264
0.449755	1.05687	6.3384	0.0162244
0.480778	1.76144	8.02243	0.00324489
0.511801	2.64217	9.70646	0
0.542824	2.46602	11.3905	0.00162244
0.573846	2.2018	13.0745	0.00162244
0.604869	3.25867	14.7585	0
0.635892	3.34674	16.4426	0.00486733
0.666915	2.90638	18.1266	0.00648977
0.697937	3.25867	19.8106	0.00324489
0.72896	3.08253	21.4947	0.00811222
0.759983	2.46602	23.1787	0.00324489
0.791006	1.49723	24.8627	0.00162244
0.822028	1.05687	26.5467	0.00162244
0.853051	0.0880722	28.2308	0
0.884074	0.176144	29.9148	0.00162244
0.915097	0	31.5988	0.00162244

## Sheet: B
	Conservation ratio	dN/dS	dS<3.0	dS>3.0
OG1004_REF_Scer_AF-P15938-F1-model_v2	0.493276	0.01954		1
OG1004_REF_Scer_AF-P40459-F1-model_v2	0.549115	0.06046	1
OG1012_REF_Scer_AF-P08004-F1-model_v2	0.522475	0.02371		1
OG1016_REF_Scer_AF-P00330-F1-model_v2	0.748469	0.08139	1
OG1021_REF_Scer_AF-P40047-F1-model_v2	0.634979	0.07402	1
OG1022_REF_Scer_AF-P38715-F1-model_v2	0.591848	0.05937	1
OG1022_REF_Scer_AF-P49954-F1-model_v2	0.620501	0.02655	1
OG1030_REF_Scer_AF-P37291-F1-model_v2	0.701546	0.05348	1
OG1032_REF_Scer_AF-P03965-F1-model_v2	0.74802	0.02194	1
OG1039_REF_Scer_AF-P19414-F1-model_v2	0.702999	0.05874	1
OG1052_REF_Scer_AF-P07245-F1-model_v2	0.664825	0.03431	1
OG1054_REF_Scer_AF-P16861-F1-model_v2	0.637665	0.0436	1
OG1055_REF_Scer_AF-P52910-F1-model_v2	0.668424	0.04674	1
OG1056_REF_Scer_AF-P21954-F1-model_v2	0.754088	0.04158	1
OG1060_REF_Scer_AF-P06169-F1-model_v2	0.67357	0.08804	1
OG1070_REF_Scer_AF-P21524-F1-model_v2	0.740618	0.03832	1
OG1081_REF_Scer_AF-P32784-F1-model_v2	0.534219	0.03922	1
OG1087_REF_Scer_AF-P39518-F1-model_v2	0.460435	0.07829	1
OG1096_REF_Scer_AF-P48570-F1-model_v2	0.886293	0.01918	1
OG1111_REF_Scer_AF-P49367-F1-model_v2	0.719425	0.02254	1
OG1112_REF_Scer_AF-P23254-F1-model_v2	0.638663	0.09457	1
OG1115_REF_Scer_AF-P06208-F1-model_v2	0.719437	0.04777	1
OG1121_REF_Scer_AF-P53045-F1-model_v2	0.712152	0.05262	1
OG1122_REF_Scer_AF-P13711-F1-model_v2	0.523352	0.10054	1
OG1126_REF_Scer_AF-P38067-F1-model_v2	0.598197	0.03353	1
OG1129_REF_Scer_AF-P37303-F1-model_v2	0.631592	0.05758	1
OG1137_REF_Scer_AF-P41911-F1-model_v2	0.660104	0.07041	1
OG1145_REF_Scer_AF-P00358-F1-model_v2	0.78802	0.11116	1
OG1157_REF_Scer_AF-P17649-F1-model_v2	0.6469	0.08153	1
OG1170_REF_Scer_AF-P21826-F1-model_v2	0.665112	0.04642	1
OG1180_REF_Scer_AF-P41903-F1-model_v2	0.391174	0.03385		1
OG1208_REF_Scer_AF-P04806-F1-model_v2	0.659072	0.10633	1
OG1210_REF_Scer_AF-P38891-F1-model_v2	0.713182	0.07692	1
OG1218_REF_Scer_AF-P08417-F1-model_v2	0.741974	0.04416	1
OG1230_REF_Scer_AF-P29465-F1-model_v2	0.675546	0.03595	1
OG1240_REF_Scer_AF-P30624-F1-model_v2	0.587139	0.06339	1
OG1242_REF_Scer_AF-P36107-F1-model_v2	0.596392	0.03478	1
OG1254_REF_Scer_AF-P40395-F1-model_v2	0.354468	0.01443		1
OG1254_REF_Scer_AF-Q01519-F1-model_v2	0.738687	0.05297	1
OG1264_REF_Scer_AF-P52892-F1-model_v2	0.593479	0.08101	1
OG1266_REF_Scer_AF-P23337-F1-model_v2	0.748817	0.02626	1
OG1275_REF_Scer_AF-P47052-F1-model_v2	0.814962	0.04299	1
OG1276_REF_Scer_AF-P36013-F1-model_v2	0.677435	0.04664	1
OG1287_REF_Scer_AF-P37298-F1-model_v2	0.469603	0.05334	1
OG1299_REF_Scer_AF-P00549-F1-model_v2	0.758158	0.0832	1
OG1302_REF_Scer_AF-P33401-F1-model_v2	0.686994	0.04621	1
OG1303_REF_Scer_AF-P28496-F1-model_v2	0.602624	0.04224	1
OG1310_REF_Scer_AF-P15202-F1-model_v2	0.651071	0.05425	1
OG1313_REF_Scer_AF-P11154-F1-model_v2	0.787702	0.0486	1
OG1316_REF_Scer_AF-P19097-F1-model_v2	0.675985	0.06745	1
OG1318_REF_Scer_AF-Q06147-F1-model_v2	0.533361	0.02634		1
OG1322_REF_Scer_AF-P38009-F1-model_v2	0.821329	0.04126	1
OG1329_REF_Scer_AF-P17709-F1-model_v2	0.615073	0.05614	1
OG1333_REF_Scer_AF-P11412-F1-model_v2	0.667376	0.06795	1
OG1337_REF_Scer_AF-P32356-F1-model_v2	0.682813	0.0286	1
OG1354_REF_Scer_AF-P38697-F1-model_v2	0.731849	0.06696	1
OG1355_REF_Scer_AF-P10614-F1-model_v2	0.689592	0.0825	1
OG1357_REF_Scer_AF-P0CF18-F1-model_v2	0.604139	0.044	1
OG1360_REF_Scer_AF-P12683-F1-model_v2	0.584842	0.03723	1
OG1365_REF_Scer_AF-P29509-F1-model_v2	0.811914	0.04471	1
OG1377_REF_Scer_AF-P53090-F1-model_v2	0.569067	0.10546	1
OG1380_REF_Scer_AF-Q07729-F1-model_v2	0.524554	0.03967	1
OG1388_REF_Scer_AF-P07342-F1-model_v2	0.74628	0.05368	1
OG1390_REF_Scer_AF-P47164-F1-model_v2	0.556859	0.04612	1
OG1394_REF_Scer_AF-Q12069-F1-model_v2	0.607351	0.02889		1
OG1414_REF_Scer_AF-P06700-F1-model_v2	0.608546	0.02815		1
OG1416_REF_Scer_AF-P00890-F1-model_v2	0.813692	0.05994	1
OG1422_REF_Scer_AF-P07264-F1-model_v2	0.781466	0.04437	1
OG1424_REF_Scer_AF-P00560-F1-model_v2	0.772236	0.09583	1
OG1432_REF_Scer_AF-P14540-F1-model_v2	0.755142	0.09617	1
OG1433_REF_Scer_AF-P40054-F1-model_v2	0.780311	0.0408	1
OG1434_REF_Scer_AF-P25340-F1-model_v2	0.673426	0.06099	1
OG1445_REF_Scer_AF-P39522-F1-model_v2	0.756085	0.04973	1
OG1446_REF_Scer_AF-P41940-F1-model_v2	0.831715	0.04712	1
OG1451_REF_Scer_AF-P38998-F1-model_v2	0.726309	0.05697	1
OG1458_REF_Scer_AF-Q08911-F1-model_v2	0.683422	0.05726	1
OG1463_REF_Scer_AF-P07149-F1-model_v2	0.620155	0.07904	1
OG1468_REF_Scer_AF-P17898-F1-model_v2	0.522262	0.06563	1
OG1470_REF_Scer_AF-P21147-F1-model_v2	0.640349	0.07611	1
OG1473_REF_Scer_AF-P53204-F1-model_v2	0.794164	0.02357	1
OG1487_REF_Scer_AF-P09938-F1-model_v2	0.782803	0.03218	1
OG1488_REF_Scer_AF-P38720-F1-model_v2	0.809407	0.06113	1
OG1491_REF_Scer_AF-P40506-F1-model_v2	0.621112	0.0393	1
OG1497_REF_Scer_AF-P38143-F1-model_v2	0.698712	0.04068	1
OG1498_REF_Scer_AF-Q06702-F1-model_v2	0.55325	0.06876	1
OG1500_REF_Scer_AF-P28274-F1-model_v2	0.746794	0.04181	1
OG1502_REF_Scer_AF-P33300-F1-model_v2	0.631723	0.02195		1
OG1516_REF_Scer_AF-P10659-F1-model_v2	0.819615	0.0457	1
OG1521_REF_Scer_AF-P32771-F1-model_v2	0.708808	0.03157	1
OG1537_REF_Scer_AF-P32288-F1-model_v2	0.800083	0.05975	1
OG1564_REF_Scer_AF-P08019-F1-model_v2	0.429767	0.02284		1
OG1565_REF_Scer_AF-P38604-F1-model_v2	0.637795	0.02462		1
OG1567_REF_Scer_AF-P17695-F1-model_v2	0.55442	0.0868	1
OG1569_REF_Scer_AF-P06168-F1-model_v2	0.871913	0.04841	1
OG1585_REF_Scer_AF-P20967-F1-model_v2	0.755318	0.06769	1
OG1589_REF_Scer_AF-Q12680-F1-model_v2	0.725745	0.01685		1
OG1595_REF_Scer_AF-P07275-F1-model_v2	0.662288	0.0359	1
OG1596_REF_Scer_AF-P54781-F1-model_v2	0.733847	0.04862	1
OG1597_REF_Scer_AF-P47169-F1-model_v2	0.548141	0.02675		1
OG1603_REF_Scer_AF-P16120-F1-model_v2	0.699328	0.04853	1
OG1615_REF_Scer_AF-P38992-F1-model_v2	0.590735	0.06388	1
OG1617_REF_Scer_AF-P05150-F1-model_v2	0.650927	0.0432	1
OG1621_REF_Scer_AF-P08566-F1-model_v2	0.639883	0.03517	1
OG1622_REF_Scer_AF-P15274-F1-model_v2	0.719986	0.03364	1
OG1629_REF_Scer_AF-P09624-F1-model_v2	0.736258	0.03637	1
OG1631_REF_Scer_AF-P22217-F1-model_v2	0.617062	0.099	1
OG1634_REF_Scer_AF-P31688-F1-model_v2	0.581873	0.04037	1
OG1640_REF_Scer_AF-P23501-F1-model_v2	0.456115	0.0395		1
OG1650_REF_Scer_AF-P23542-F1-model_v2	0.614939	0.04662	1
OG1667_REF_Scer_AF-P15019-F1-model_v2	0.727305	0.06303	1
OG1671_REF_Scer_AF-P32861-F1-model_v2	0.782334	0.03899	1
OG1674_REF_Scer_AF-P13298-F1-model_v2	0.688735	0.02888	1
OG1683_REF_Scer_AF-P40970-F1-model_v2	0.646248	0.02892	1
OG1684_REF_Scer_AF-P41921-F1-model_v2	0.700355	0.02859		1
OG1685_REF_Scer_AF-P07991-F1-model_v2	0.689065	0.03269	1
OG1694_REF_Scer_AF-P39713-F1-model_v2	0.509015	0.05607	1
OG1695_REF_Scer_AF-P38221-F1-model_v2	0.63876	0.02672	1
OG1696_REF_Scer_AF-P53598-F1-model_v2	0.715525	0.04596	1
OG1697_REF_Scer_AF-P32469-F1-model_v2	0.763096	0.0237	1
OG1724_REF_Scer_AF-P00931-F1-model_v2	0.764288	0.03118	1
OG1730_REF_Scer_AF-P25087-F1-model_v2	0.685642	0.03113	1
OG1744_REF_Scer_AF-P32264-F1-model_v2	0.670516	0.02545	1
OG1753_REF_Scer_AF-Q00764-F1-model_v2	0.767133	0.03145	1
OG1758_REF_Scer_AF-Q03529-F1-model_v2	0.646734	0.05444	1
OG1759_REF_Scer_AF-P47039-F1-model_v2	0.635679	0.01122		1
OG1764_REF_Scer_AF-Q12189-F1-model_v2	0.644215	0.00416		1
OG1767_REF_Scer_AF-P05373-F1-model_v2	0.748962	0.02879	1
OG1774_REF_Scer_AF-P38972-F1-model_v2	0.6957	0.05874	1
OG1779_REF_Scer_AF-P38625-F1-model_v2	0.828145	0.04451	1
OG1785_REF_Scer_AF-P25578-F1-model_v2	0.550508	0.02444		1
OG1786_REF_Scer_AF-P28241-F1-model_v2	0.73216	0.04792	1
OG1788_REF_Scer_AF-P00927-F1-model_v2	0.711247	0.02863	1
OG1807_REF_Scer_AF-Q05871-F1-model_v2	0.441153	0.03964		1
OG1810_REF_Scer_AF-P31116-F1-model_v2	0.661348	0.05467	1
OG1813_REF_Scer_AF-P05694-F1-model_v2	0.756699	0.10394	1
OG1815_REF_Scer_AF-P09201-F1-model_v2	0.703115	0.04234	1
OG1822_REF_Scer_AF-P43616-F1-model_v2	0.654148	0.04968	1
OG1835_REF_Scer_AF-P17505-F1-model_v2	0.725024	0.08622	1
OG1854_REF_Scer_AF-P40487-F1-model_v2	0.732067	0.02314	1
OG1857_REF_Scer_AF-P38795-F1-model_v2	0.754953	0.02767	1
OG1880_REF_Scer_AF-P29952-F1-model_v2	0.64989	0.0683	1
OG1881_REF_Scer_AF-P10963-F1-model_v2	0.754558	0.06195	1
OG1883_REF_Scer_AF-P13663-F1-model_v2	0.757327	0.05171	1
OG1892_REF_Scer_AF-P07262-F1-model_v2	0.738943	0.09138	1
OG1897_REF_Scer_AF-P41338-F1-model_v2	0.703604	0.0413	1
OG1899_REF_Scer_AF-P09950-F1-model_v2	0.709513	0.02868	1
OG1904_REF_Scer_AF-P54839-F1-model_v2	0.709617	0.04141	1
OG1924_REF_Scer_AF-P19262-F1-model_v2	0.769331	0.03535	1
OG1933_REF_Scer_AF-P40545-F1-model_v2	0.640099	0.00434		1
OG1935_REF_Scer_AF-P38999-F1-model_v2	0.72928	0.05984	1
OG1944_REF_Scer_AF-P06106-F1-model_v2	0.744286	0.06141	1
OG1955_REF_Scer_AF-P32461-F1-model_v2	0.519192	0.008		1
OG1959_REF_Scer_AF-P32473-F1-model_v2	0.774985	0.0511	1
OG1966_REF_Scer_AF-P36150-F1-model_v2	0.530174	0.04441		1
OG1975_REF_Scer_AF-P15454-F1-model_v2	0.705839	0.03554	1
OG1977_REF_Scer_AF-P38066-F1-model_v2	0.720899	0.03058	1
OG1979_REF_Scer_AF-P00445-F1-model_v2	0.717187	0.03215	1
OG2006_REF_Scer_AF-P07257-F1-model_v2	0.489216	0.07908	1
OG2007_REF_Scer_AF-Q12265-F1-model_v2	0.704082	0.02165	1
OG2028_REF_Scer_AF-P00899-F1-model_v2	0.716369	0.03747	1
OG2031_REF_Scer_AF-Q08220-F1-model_v2	0.510072	0.03496		1
OG2032_REF_Scer_AF-P14843-F1-model_v2	0.735854	0.03796	1
OG2038_REF_Scer_AF-P12709-F1-model_v2	0.814224	0.0636	1
OG2044_REF_Scer_AF-P38225-F1-model_v2	0.539838	0.04039	1
OG2048_REF_Scer_AF-P33412-F1-model_v2	0.480236	0.01775		1
OG2056_REF_Scer_AF-P20051-F1-model_v2	0.632391	0.04706	1
OG2057_REF_Scer_AF-P28789-F1-model_v2	0.606384	0.04125	1
OG2061_REF_Scer_AF-Q99258-F1-model_v2	0.637089	0.03532	1
OG2062_REF_Scer_AF-P32347-F1-model_v2	0.730081	0.03463	1
OG2071_REF_Scer_AF-P12695-F1-model_v2	0.663773	0.05573	1
OG2074_REF_Scer_AF-Q02046-F1-model_v2	0.69321	0.02092	1
OG2084_REF_Scer_AF-P36024-F1-model_v2	0.676332	0.00836		1
OG2086_REF_Scer_AF-P80210-F1-model_v2	0.783362	0.0342	1
OG2098_REF_Scer_AF-P32462-F1-model_v2	0.61856	0.03714	1
OG2099_REF_Scer_AF-P28240-F1-model_v2	0.675582	0.06552	1
OG2112_REF_Scer_AF-P33421-F1-model_v2	0.510521	0.10336	1
OG2113_REF_Scer_AF-P00815-F1-model_v2	0.664788	0.03124		1
OG2116_REF_Scer_AF-P53199-F1-model_v2	0.686683	0.0321	1
OG2123_REF_Scer_AF-P32378-F1-model_v2	0.629246	0.02306		1
OG2126_REF_Scer_AF-Q08645-F1-model_v2	0.583237	0.02018		1
OG2129_REF_Scer_AF-P06785-F1-model_v2	0.761001	0.02965	1
OG2147_REF_Scer_AF-P39692-F1-model_v2	0.46155	0.08241		1
OG2148_REF_Scer_AF-Q05911-F1-model_v2	0.82889	0.03532	1
OG2156_REF_Scer_AF-P08524-F1-model_v2	0.711497	0.04389	1
OG2182_REF_Scer_AF-P20485-F1-model_v2	0.494589	0.04551	1
OG2183_REF_Scer_AF-P27515-F1-model_v2	0.580577	0.02852		1
OG2186_REF_Scer_AF-P32477-F1-model_v2	0.562457	0.01625		1
OG2190_REF_Scer_AF-Q04430-F1-model_v2	0.62832	0.0093		1
OG2197_REF_Scer_AF-P00942-F1-model_v2	0.718194	0.06716	1
OG2215_REF_Scer_AF-P39525-F1-model_v2	0.525507	0.03228		1
OG2227_REF_Scer_AF-P49095-F1-model_v2	0.663599	0.05216	1
OG2238_REF_Scer_AF-P07172-F1-model_v2	0.570601	0.0478	1
OG2246_REF_Scer_AF-P46151-F1-model_v2	0.610371	0.02354		1
OG2248_REF_Scer_AF-P07143-F1-model_v2	0.820567	0.04297	1
OG2262_REF_Scer_AF-P37254-F1-model_v2	0.512004	0.00599		1
OG2265_REF_Scer_AF-P07286-F1-model_v2	0.629179	0.02957		1
OG2290_REF_Scer_AF-P15700-F1-model_v2	0.660503	0.03192	1
OG2308_REF_Scer_AF-Q07938-F1-model_v2	0.621414	0.02349		1
OG2347_REF_Scer_AF-P07283-F1-model_v2	0.769196	0.05025	1
OG2348_REF_Scer_AF-Q06625-F1-model_v2	0.629813	0.038	1
OG2353_REF_Scer_AF-P32352-F1-model_v2	0.62284	0.07637	1
OG2356_REF_Scer_AF-P33312-F1-model_v2	0.521993	0.0109		1
OG2357_REF_Scer_AF-P33734-F1-model_v2	0.676215	0.01178		1
OG2365_REF_Scer_AF-P08536-F1-model_v2	0.701874	0.06469	1
OG2369_REF_Scer_AF-P38145-F1-model_v2	0.618034	0.02013		1
OG2380_REF_Scer_AF-P53848-F1-model_v2	0.444191	0.00668		1
OG2382_REF_Scer_AF-P25045-F1-model_v2	0.487407	0.07532	1
OG2384_REF_Scer_AF-P47143-F1-model_v2	0.621557	0.07143	1
OG2394_REF_Scer_AF-P39006-F1-model_v2	0.641584	0.02333	1
OG2397_REF_Scer_AF-P32796-F1-model_v2	0.505906	0.03636	1
OG2409_REF_Scer_AF-P53312-F1-model_v2	0.648683	0.0306	1
OG2453_REF_Scer_AF-P27616-F1-model_v2	0.697104	0.02297	1
OG2455_REF_Scer_AF-P32190-F1-model_v2	0.600317	0.03165	1
OG2465_REF_Scer_AF-P32353-F1-model_v2	0.620357	0.07039	1
OG2495_REF_Scer_AF-P53128-F1-model_v2	0.614195	0.03856	1
OG2506_REF_Scer_AF-P54783-F1-model_v2	0.590089	0.0321	1
OG2508_REF_Scer_AF-Q12074-F1-model_v2	0.782981	0.05199	1
OG2537_REF_Scer_AF-P11353-F1-model_v2	0.705511	0.05399	1
OG2552_REF_Scer_AF-P32263-F1-model_v2	0.554162	0.02551		1
OG2557_REF_Scer_AF-Q05567-F1-model_v2	0.59934	0.0395	1
OG2562_REF_Scer_AF-Q99190-F1-model_v2	0.494506	0.05748	1
OG2567_REF_Scer_AF-P24521-F1-model_v2	0.476887	0.04007		1
OG2573_REF_Scer_AF-P38075-F1-model_v2	0.647605	0.03466	1
OG2577_REF_Scer_AF-P25605-F1-model_v2	0.719832	0.04277	1
OG2578_REF_Scer_AF-Q03941-F1-model_v2	0.515488	0.04033		1
OG2588_REF_Scer_AF-P38063-F1-model_v2	0.786341	0.01198		1
OG2603_REF_Scer_AF-P50076-F1-model_v2	0.487959	0.03992		1
OG2629_REF_Scer_AF-P09368-F1-model_v2	0.527842	0.05756	1
OG2637_REF_Scer_AF-P80235-F1-model_v2	0.57929	0.02423	1
OG2646_REF_Scer_AF-P53730-F1-model_v2	0.455719	0.04729		1
OG2647_REF_Scer_AF-P38787-F1-model_v2	0.361302	0.06431	1
OG2654_REF_Scer_AF-P00572-F1-model_v2	0.533459	0.03615		1
OG2655_REF_Scer_AF-P06633-F1-model_v2	0.768682	0.0197	1
OG2677_REF_Scer_AF-P28834-F1-model_v2	0.701842	0.03646	1
OG2678_REF_Scer_AF-P07277-F1-model_v2	0.500982	0.0463	1
OG2684_REF_Scer_AF-P41735-F1-model_v2	0.657728	0.03341	1
OG2704_REF_Scer_AF-P21801-F1-model_v2	0.812978	0.04771	1
OG2714_REF_Scer_AF-P00427-F1-model_v2	0.790822	0.02549	1
OG2721_REF_Scer_AF-P07258-F1-model_v2	0.707601	0.03107	1
OG2738_REF_Scer_AF-P40351-F1-model_v2	0.609338	0.01732		1
OG2752_REF_Scer_AF-P54885-F1-model_v2	0.654151	0.03144	1
OG2765_REF_Scer_AF-Q3E840-F1-model_v2	0.659594	0.0262		1
OG2774_REF_Scer_AF-P51601-F1-model_v2	0.788307	0.02561	1
OG2783_REF_Scer_AF-P53318-F1-model_v2	0.540633	0.03809	1
OG2794_REF_Scer_AF-P00950-F1-model_v2	0.773329	0.09144	1
OG2807_REF_Scer_AF-P16387-F1-model_v2	0.783615	0.04475	1
OG2808_REF_Scer_AF-P40471-F1-model_v2	0.544221	0.02637		1
OG2837_REF_Scer_AF-Q02196-F1-model_v2	0.768788	0.02453	1
OG2841_REF_Scer_AF-P06738-F1-model_v2	0.723009	0.03054	1
OG2845_REF_Scer_AF-P43577-F1-model_v2	0.509339	0.04244	1
OG2852_REF_Scer_AF-P43123-F1-model_v2	0.589931	0.04828	1
OG2882_REF_Scer_AF-P38122-F1-model_v2	0.466571	0.00732		1
OG2901_REF_Scer_AF-Q12001-F1-model_v2	0.577757	0.03021		1
OG2903_REF_Scer_AF-P27680-F1-model_v2	0.527958	0.03344		1
OG2906_REF_Scer_AF-P32178-F1-model_v2	0.645487	0.03333	1
OG2913_REF_Scer_AF-P53178-F1-model_v2	0.402205	0.00697		1
OG2924_REF_Scer_AF-P53915-F1-model_v2	0.458103	0.00647		1
OG2930_REF_Scer_AF-P04173-F1-model_v2	0.796151	0.03938	1
OG2936_REF_Scer_AF-P00812-F1-model_v2	0.60505	0.04124	1
OG2960_REF_Scer_AF-P16622-F1-model_v2	0.674875	0.0338		1
OG2968_REF_Scer_AF-P38689-F1-model_v2	0.845347	0.01642	1
OG2999_REF_Scer_AF-P43636-F1-model_v2	0.540045	0.00391		1
OG3000_REF_Scer_AF-P40350-F1-model_v2	0.58554	0.04424		1
OG3001_REF_Scer_AF-P15807-F1-model_v2	0.393074	0.01614		1
OG3006_REF_Scer_AF-P08465-F1-model_v2	0.670221	0.02056		1
OG3008_REF_Scer_AF-P36076-F1-model_v2	0.630016	0.00354		1
OG3021_REF_Scer_AF-P25358-F1-model_v2	0.678508	0.05601	1
OG3025_REF_Scer_AF-P53332-F1-model_v2	0.428277	0.00754		1
OG3030_REF_Scer_AF-P47095-F1-model_v2	0.587728	0.02388		1
OG3043_REF_Scer_AF-P04161-F1-model_v2	0.607512	0.03202	1
OG3048_REF_Scer_AF-Q02784-F1-model_v2	0.751075	0.04057	1
OG3062_REF_Scer_AF-P18900-F1-model_v2	0.676101	0.0268	1
OG3063_REF_Scer_AF-P36010-F1-model_v2	0.714424	0.08674	1
OG3065_REF_Scer_AF-P07285-F1-model_v2	0.546272	0.00549		1
OG3069_REF_Scer_AF-P49017-F1-model_v2	0.702776	0.02299	1
OG3074_REF_Scer_AF-P38913-F1-model_v2	0.468732	0.0051		1
OG3095_REF_Scer_AF-Q06489-F1-model_v2	0.58662	0.01991		1
OG3100_REF_Scer_AF-P32191-F1-model_v2	0.610437	0.05288	1
OG3112_REF_Scer_AF-Q05521-F1-model_v2	0.510524	0.07768	1
OG3114_REF_Scer_AF-P35202-F1-model_v2	0.43212	0.00611		1
OG3115_REF_Scer_AF-P38628-F1-model_v2	0.541317	0.04985	1
OG3120_REF_Scer_AF-P17423-F1-model_v2	0.737436	0.04129	1
OG3151_REF_Scer_AF-P42826-F1-model_v2	0.526953	0.03979	1
OG3185_REF_Scer_AF-P00447-F1-model_v2	0.675036	0.10029	1
OG3196_REF_Scer_AF-P06197-F1-model_v2	0.542008	0.05163		1
OG3207_REF_Scer_AF-Q05788-F1-model_v2	0.584526	0.04555	1
OG3208_REF_Scer_AF-P00128-F1-model_v2	0.600053	0.08318	1
OG3214_REF_Scer_AF-P11986-F1-model_v2	0.698937	0.05175	1
OG3221_REF_Scer_AF-P25335-F1-model_v2	0.617774	0.02734		1
OG3242_REF_Scer_AF-P38179-F1-model_v2	0.455616	0.00719		1
OG3304_REF_Scer_AF-P32375-F1-model_v2	0.571078	0.0401	1
OG3319_REF_Scer_AF-P32626-F1-model_v2	0.527158	0.04044		1
OG3336_REF_Scer_AF-P43567-F1-model_v2	0.504999	0.06377	1
OG3394_REF_Scer_AF-Q03266-F1-model_v2	0.407306	0.02291		1
OG3416_REF_Scer_AF-P40099-F1-model_v2	0.396225	0.00795		1
OG3429_REF_Scer_AF-P39726-F1-model_v2	0.523732	0.03446		1
OG3458_REF_Scer_AF-P53164-F1-model_v2	0.4446	0.04033		1
OG3499_REF_Scer_AF-P48016-F1-model_v2	0.532471	0.01801		1
OG3505_REF_Scer_AF-P04037-F1-model_v2	0.660736	0.05319	1
OG3509_REF_Scer_AF-P43619-F1-model_v2	0.693667	0.02836	1
OG3531_REF_Scer_AF-Q99312-F1-model_v2	0.565187	0.03554	1
OG3551_REF_Scer_AF-Q12452-F1-model_v2	0.562552	0.03494		1
OG3557_REF_Scer_AF-P53101-F1-model_v2	0.566044	0.02859	1
OG3575_REF_Scer_AF-P08067-F1-model_v2	0.780641	0.0759	1
OG3612_REF_Scer_AF-P18562-F1-model_v2	0.749468	0.03774	1
OG3624_REF_Scer_AF-P40857-F1-model_v2	0.495714	0.06443	1
OG3630_REF_Scer_AF-P40582-F1-model_v2	0.478254	0.06605	1
OG3639_REF_Scer_AF-P38840-F1-model_v2	0.443729	0.06283	1
OG3676_REF_Scer_AF-P15496-F1-model_v2	0.64323	0.0515	1
OG3677_REF_Scer_AF-P47125-F1-model_v2	0.517711	0.04969	1
OG3681_REF_Scer_AF-Q07560-F1-model_v2	0.488641	0.02897		1
OG3683_REF_Scer_AF-P32459-F1-model_v2	0.522796	0.02612		1
OG3702_REF_Scer_AF-P03962-F1-model_v2	0.728239	0.02333	1
OG3714_REF_Scer_AF-Q03677-F1-model_v2	0.536802	0.04395	1
OG3740_REF_Scer_AF-Q05979-F1-model_v2	0.58848	0.03935	1
OG3774_REF_Scer_AF-P32377-F1-model_v2	0.667632	0.03719	1
OG3782_REF_Scer_AF-P35497-F1-model_v2	0.609032	0.03308	1
OG3801_REF_Scer_AF-Q12455-F1-model_v2	0.580276	0.02878	1
OG3811_REF_Scer_AF-Q06490-F1-model_v2	0.45229	0.05439	1
OG3837_REF_Scer_AF-P00498-F1-model_v2	0.695484	0.03433	1
OG3856_REF_Scer_AF-P06174-F1-model_v2	0.459675	0.05639	1
OG3874_REF_Scer_AF-P00912-F1-model_v2	0.523857	0.0085		1
OG3902_REF_Scer_AF-P14020-F1-model_v2	0.592979	0.01862		1
OG3909_REF_Scer_AF-P40319-F1-model_v2	0.66981	0.06506	1
OG3917_REF_Scer_AF-Q04179-F1-model_v2	0.466407	0.02746		1
OG3935_REF_Scer_AF-P38169-F1-model_v2	0.531186	0.02428		1
OG3978_REF_Scer_AF-P31373-F1-model_v2	0.740914	0.06819	1
OG3991_REF_Scer_AF-P38858-F1-model_v2	0.500426	0.05192	1
OG3994_REF_Scer_AF-P04397-F1-model_v2	0.614917	0.03961	1
OG4004_REF_Scer_AF-Q12178-F1-model_v2	0.646765	0.01513		1
OG4016_REF_Scer_AF-P32582-F1-model_v2	0.703841	0.05413	1
OG4061_REF_Scer_AF-P32476-F1-model_v2	0.590198	0.0687	1
OG4110_REF_Scer_AF-P39988-F1-model_v2	0.522062	0.00611		1
OG4118_REF_Scer_AF-P07255-F1-model_v2	0.530788	0.04844	1
OG4150_REF_Scer_AF-P07256-F1-model_v2	0.518819	0.13195	1
OG4171_REF_Scer_AF-P48015-F1-model_v2	0.586553	0.04851	1
OG4226_REF_Scer_AF-P53909-F1-model_v2	0.610652	0.05464	1
OG4231_REF_Scer_AF-P04385-F1-model_v2	0.579764	0.04906	1
OG4275_REF_Scer_AF-P32451-F1-model_v2	0.71538	0.02678	1
OG4312_REF_Scer_AF-P38115-F1-model_v2	0.52563	0.06338	1
OG4316_REF_Scer_AF-P00424-F1-model_v2	0.534953	0.13305	1
OG4317_REF_Scer_AF-P47165-F1-model_v2	0.688212	0.01831		1
OG4346_REF_Scer_AF-P10174-F1-model_v2	0.555262	0.12753	1
OG4352_REF_Scer_AF-P00127-F1-model_v2	0.487109	0.0646	1
OG4360_REF_Scer_AF-P08525-F1-model_v2	0.616483	0.12166	1
OG4379_REF_Scer_AF-P07807-F1-model_v2	0.478956	0.02121		1
OG4391_REF_Scer_AF-P40017-F1-model_v2	0.50452	0.03302		1
OG4396_REF_Scer_AF-Q06549-F1-model_v2	0.467728	0.00875		1
OG4398_REF_Scer_AF-Q04178-F1-model_v2	0.73484	0.03961	1
OG4463_REF_Scer_AF-Q04066-F1-model_v2	0.373544	0.006		1
OG4552_REF_Scer_AF-P37299-F1-model_v2	0.483461	0.25202	1
OG4555_REF_Scer_AF-P32799-F1-model_v2	0.536322	0.13541	1
OG4581_REF_Scer_AF-P33330-F1-model_v2	0.615362	0.02514		1
OG4605_REF_Scer_AF-P32419-F1-model_v2	0.540916	0.02549		1
OG4624_REF_Scer_AF-P38954-F1-model_v2	0.517422	0.04751	1
OG4645_REF_Scer_AF-Q03778-F1-model_v2	0.47529	0.04267		1
OG4665_REF_Scer_AF-P32449-F1-model_v2	0.727034	0.02269	1
OG4707_REF_Scer_AF-P08431-F1-model_v2	0.645691	0.07383	1
OG4744_REF_Scer_AF-P22289-F1-model_v2	0.57499	0.09353	1
OG4751_REF_Scer_AF-P04039-F1-model_v2	0.57485	0.07465	1
OG5096_REF_Scer_AF-P42883-F1-model_v2	0.804829	0.05066	1
OG5327_REF_Scer_AF-P43635-F1-model_v2	0.607924	0.04604	1
OG5404_REF_Scer_AF-P06115-F1-model_v2	0.624438	0.06587	1
OG5441_REF_Scer_AF-P00724-F1-model_v2	0.526139	0.11105	1
OG5490_REF_Scer_AF-P32340-F1-model_v2	0.716977	0.06791	1
OG5735_REF_Scer_AF-Q03579-F1-model_v2	0.576547	0.03052		1

## Sheet: B Histogram
x	Conservation ratio dS<3.0	Conservation ratio dS>3.0	y	dN/dS dS<3.0	dN/dS dS>3.0
0.325664	0	0	0.0065	0	21.2766
0.356687	0.118509	0.342919	0.0195	5.65611	24.5499
0.38771	0	1.7146	0.0325	18.6652	20.4583
0.418733	0	1.37168	0.0455	22.0588	9.81997
0.449755	0.474036	2.74335	0.0585	13.2919	0
0.480778	1.06658	3.77211	0.0715	7.63575	0
0.511801	2.01465	4.45795	0.0845	3.67647	0.818331
0.542824	1.65912	4.80087	0.0975	3.11086	0
0.573846	1.89614	3.08627	0.1105	1.13122	0
0.604869	3.43676	2.74335	0.1235	0.565611	0
0.635892	3.19974	3.77211	0.1365	0.848416	0
0.666915	3.19974	2.05752	0.1495	0	0
0.697937	4.14781	0.685839	0.1625	0	0
0.72896	4.0293	0.342919	0.1755	0	0
0.759983	3.31825	0	0.1885	0	0
0.791006	1.89614	0.342919	0.2015	0	0
0.822028	1.42211	0	0.2145	0	0
0.853051	0.118509	0	0.2275	0	0
0.884074	0.237018	0	0.2405	0	0
0.915097	0	0	0.2535	0.282805	0

## Sheet: C blue
	log10(p_adj_top)	N	AUC_top
Generation of precursor metabolites and energy	-1.88567	55	0.730634
Oxidoreductase activity	-1.65709	112	0.692404
Carbohydrate metabolic process	-1.55217	41	0.65985
Cellular respiration	-1.41221	37	0.711698

## Sheet: C red
	log10(p_adj_flop)	N	AUC_flop
Lipid-linked oligosaccharide biosynthesis	-2.58427	8	0.774441
Transferase activity, transferring glycosyl groups	-1.47713	27	0.745384
Protein glycosylation	-1.41221	9	0.570495

## Sheet: C raw data
	GO:0006091 [CAT GO_slim]	GO:0016491 [CAT GO_slim]	GO:0005975 [CAT GO_slim]	GO:0045333 [CAT GO_slim]	lipid-linked oligosaccharide biosynthesis [CAT Pathways]	GO:0016757 [CAT GO_slim]	GO:0006486 [CAT GO_slim]	dN_dS_struct	dS<=3	dS>3
OG4352_REF_Scer_AF-P00127-F1-model_v2	1	1		1				0.0646	1
OG3208_REF_Scer_AF-P00128-F1-model_v2	1	1		1				0.08318	1
OG1016_REF_Scer_AF-P00330-F1-model_v2	1	1	1					0.08139	1
OG1016_REF_Scer_AF-P00331-F1-model_v2		1
OG1145_REF_Scer_AF-P00358-F1-model_v2	1	1	1					0.11116	1
OG1145_REF_Scer_AF-P00359-F1-model_v2	1	1	1
OG1145_REF_Scer_AF-P00360-F1-model_v2	1	1	1
OG4316_REF_Scer_AF-P00424-F1-model_v2	1	1		1				0.13305	1
OG4316_REF_Scer_AF-P00425-F1-model_v2	1	1		1
OG2714_REF_Scer_AF-P00427-F1-model_v2	1	1		1				0.02549	1
OG1979_REF_Scer_AF-P00445-F1-model_v2	1	1		1				0.03215	1
OG3185_REF_Scer_AF-P00447-F1-model_v2		1						0.10029	1
OG5441_REF_Scer_AF-P00724-F1-model_v2			1					0.11105	1
OG2936_REF_Scer_AF-P00812-F1-model_v2								0.04124	1
OG1416_REF_Scer_AF-P00890-F1-model_v2	1			1				0.05994	1
OG1193_REF_Scer_AF-P00924-F1-model_v2	1		1
OG2197_REF_Scer_AF-P00942-F1-model_v2	1		1					0.06716	1
OG1032_REF_Scer_AF-P03965-F1-model_v2								0.02194	1
OG4751_REF_Scer_AF-P04039-F1-model_v2	1	1		1				0.07465	1
OG4231_REF_Scer_AF-P04385-F1-model_v2			1					0.04906	1
OG3994_REF_Scer_AF-P04397-F1-model_v2			1					0.03961	1
OG1208_REF_Scer_AF-P04806-F1-model_v2	1		1					0.10633	1
OG1208_REF_Scer_AF-P04807-F1-model_v2	1		1
OG1617_REF_Scer_AF-P05150-F1-model_v2								0.0432	1
OG3877_REF_Scer_AF-P05374-F1-model_v2
OG2645_REF_Scer_AF-P05375-F1-model_v2
OG1944_REF_Scer_AF-P06106-F1-model_v2								0.06141	1
OG5404_REF_Scer_AF-P06115-F1-model_v2		1						0.06587	1
OG1060_REF_Scer_AF-P06169-F1-model_v2	1		1					0.08804	1
OG1115_REF_Scer_AF-P06208-F1-model_v2								0.04777	1
OG2655_REF_Scer_AF-P06633-F1-model_v2								0.0197	1
OG1414_REF_Scer_AF-P06700-F1-model_v2								0.02815		1
OG2841_REF_Scer_AF-P06738-F1-model_v2	1		1			1		0.03054	1
OG2248_REF_Scer_AF-P07143-F1-model_v2	1			1				0.04297	1
OG2740_REF_Scer_AF-P07170-F1-model_v2
OG1016_REF_Scer_AF-P07246-F1-model_v2	1	1
OG4118_REF_Scer_AF-P07255-F1-model_v2	1	1		1				0.04844	1
OG4150_REF_Scer_AF-P07256-F1-model_v2	1	1		1				0.13195	1
OG2006_REF_Scer_AF-P07257-F1-model_v2	1	1		1				0.07908	1
OG2721_REF_Scer_AF-P07258-F1-model_v2								0.03107	1
OG1892_REF_Scer_AF-P07262-F1-model_v2		1						0.09138	1
OG1595_REF_Scer_AF-P07275-F1-model_v2		1						0.0359	1
OG1685_REF_Scer_AF-P07991-F1-model_v2								0.03269	1
OG1012_REF_Scer_AF-P08004-F1-model_v2						1		0.02371		1
OG1564_REF_Scer_AF-P08019-F1-model_v2	1		1					0.02284		1
OG3575_REF_Scer_AF-P08067-F1-model_v2	1			1				0.0759	1
OG1218_REF_Scer_AF-P08417-F1-model_v2	1			1				0.04416	1
OG4707_REF_Scer_AF-P08431-F1-model_v2			1					0.07383	1
OG3445_REF_Scer_AF-P08432-F1-model_v2
OG3006_REF_Scer_AF-P08465-F1-model_v2								0.02056		1
OG4360_REF_Scer_AF-P08525-F1-model_v2	1	1		1				0.12166	1
OG2365_REF_Scer_AF-P08536-F1-model_v2								0.06469	1
OG1416_REF_Scer_AF-P08679-F1-model_v2			1
OG1815_REF_Scer_AF-P09201-F1-model_v2			1					0.04234	1
OG2629_REF_Scer_AF-P09368-F1-model_v2		1						0.05756	1
OG1052_REF_Scer_AF-P09440-F1-model_v2		1
OG1629_REF_Scer_AF-P09624-F1-model_v2		1						0.03637	1
OG1357_REF_Scer_AF-P0CF18-F1-model_v2								0.044	1
OG4346_REF_Scer_AF-P10174-F1-model_v2	1	1		1				0.12753	1
OG1516_REF_Scer_AF-P10659-F1-model_v2								0.0457	1
OG1881_REF_Scer_AF-P10963-F1-model_v2			1					0.06195	1
OG1313_REF_Scer_AF-P11154-F1-model_v2			1					0.0486	1
OG1333_REF_Scer_AF-P11412-F1-model_v2		1						0.06795	1
OG3214_REF_Scer_AF-P11986-F1-model_v2			1					0.05175	1
OG1360_REF_Scer_AF-P12683-F1-model_v2		1						0.03723	1
OG1360_REF_Scer_AF-P12684-F1-model_v2		1
OG2071_REF_Scer_AF-P12695-F1-model_v2								0.05573	1
OG4231_REF_Scer_AF-P13045-F1-model_v2			1
OG2214_REF_Scer_AF-P13259-F1-model_v2
OG1674_REF_Scer_AF-P13298-F1-model_v2						1		0.02888	1
OG1122_REF_Scer_AF-P13711-F1-model_v2		1						0.10054	1
OG2032_REF_Scer_AF-P14843-F1-model_v2								0.03796	1
OG1667_REF_Scer_AF-P15019-F1-model_v2								0.06303	1
OG1310_REF_Scer_AF-P15202-F1-model_v2		1						0.05425	1
OG1622_REF_Scer_AF-P15274-F1-model_v2								0.03364	1
OG3001_REF_Scer_AF-P15807-F1-model_v2		1						0.01614		1
OG2807_REF_Scer_AF-P16387-F1-model_v2		1						0.04475	1
OG1060_REF_Scer_AF-P16467-F1-model_v2	1		1
OG1054_REF_Scer_AF-P16861-F1-model_v2	1		1					0.0436	1
OG1054_REF_Scer_AF-P16862-F1-model_v2	1		1
OG1835_REF_Scer_AF-P17505-F1-model_v2	1	1		1				0.08622	1
OG1157_REF_Scer_AF-P17649-F1-model_v2								0.08153	1
OG1567_REF_Scer_AF-P17695-F1-model_v2		1						0.0868	1
OG1329_REF_Scer_AF-P17709-F1-model_v2	1		1					0.05614	1
OG1468_REF_Scer_AF-P17898-F1-model_v2								0.06563	1
OG2871_REF_Scer_AF-P18408-F1-model_v2		1
OG3062_REF_Scer_AF-P18900-F1-model_v2								0.0268	1
OG1924_REF_Scer_AF-P19262-F1-model_v2	1			1				0.03535	1
OG1516_REF_Scer_AF-P19358-F1-model_v2
OG1039_REF_Scer_AF-P19414-F1-model_v2	1			1				0.05874	1
OG2218_REF_Scer_AF-P20049-F1-model_v2		1
OG2182_REF_Scer_AF-P20485-F1-model_v2								0.04551	1
OG1585_REF_Scer_AF-P20967-F1-model_v2	1	1		1				0.06769	1
OG2912_REF_Scer_AF-P21182-F1-model_v2
OG1070_REF_Scer_AF-P21524-F1-model_v2		1						0.03832	1
OG1070_REF_Scer_AF-P21672-F1-model_v2		1
OG2704_REF_Scer_AF-P21801-F1-model_v2	1	1		1				0.04771	1
OG1170_REF_Scer_AF-P21826-F1-model_v2								0.04642	1
OG1056_REF_Scer_AF-P21954-F1-model_v2		1						0.04158	1
OG1468_REF_Scer_AF-P22140-F1-model_v2
OG1631_REF_Scer_AF-P22217-F1-model_v2		1						0.099	1
OG4744_REF_Scer_AF-P22289-F1-model_v2	1	1		1				0.09353	1
OG1631_REF_Scer_AF-P22803-F1-model_v2		1
OG1266_REF_Scer_AF-P23337-F1-model_v2	1		1			1		0.02626	1
OG1640_REF_Scer_AF-P23501-F1-model_v2								0.0395		1
OG1730_REF_Scer_AF-P25087-F1-model_v2								0.03113	1
OG3221_REF_Scer_AF-P25335-F1-model_v2								0.02734		1
OG3021_REF_Scer_AF-P25358-F1-model_v2								0.05601	1
OG4758_REF_Scer_AF-P25372-F1-model_v2		1
OG1567_REF_Scer_AF-P25373-F1-model_v2		1
OG2577_REF_Scer_AF-P25605-F1-model_v2								0.04277	1
OG1060_REF_Scer_AF-P26263-F1-model_v2
OG5118_REF_Scer_AF-P26364-F1-model_v2
OG1266_REF_Scer_AF-P27472-F1-model_v2	1		1			1
OG2183_REF_Scer_AF-P27515-F1-model_v2								0.02852		1
OG2903_REF_Scer_AF-P27680-F1-model_v2								0.03344		1
OG1364_REF_Scer_AF-P27796-F1-model_v2
OG2099_REF_Scer_AF-P28240-F1-model_v2			1					0.06552	1
OG1500_REF_Scer_AF-P28274-F1-model_v2								0.04181	1
OG1303_REF_Scer_AF-P28496-F1-model_v2								0.04224	1
OG2677_REF_Scer_AF-P28834-F1-model_v2	1	1		1				0.03646	1
OG1230_REF_Scer_AF-P29465-F1-model_v2			1			1		0.03595	1
OG1674_REF_Scer_AF-P30402-F1-model_v2						1
OG1240_REF_Scer_AF-P30624-F1-model_v2								0.06339	1
OG1170_REF_Scer_AF-P30952-F1-model_v2			1
OG1634_REF_Scer_AF-P31688-F1-model_v2			1					0.04037	1
OG2906_REF_Scer_AF-P32178-F1-model_v2								0.03333	1
OG2455_REF_Scer_AF-P32190-F1-model_v2			1					0.03165	1
OG3100_REF_Scer_AF-P32191-F1-model_v2		1	1					0.05288	1
OG1744_REF_Scer_AF-P32264-F1-model_v2								0.02545	1
OG1313_REF_Scer_AF-P32327-F1-model_v2			1
OG5490_REF_Scer_AF-P32340-F1-model_v2	1	1		1				0.06791	1
OG2353_REF_Scer_AF-P32352-F1-model_v2								0.07637	1
OG2465_REF_Scer_AF-P32353-F1-model_v2		1						0.07039	1
OG1337_REF_Scer_AF-P32356-F1-model_v2			1					0.0286	1
OG3304_REF_Scer_AF-P32375-F1-model_v2								0.0401	1
OG2123_REF_Scer_AF-P32378-F1-model_v2								0.02306		1
OG4605_REF_Scer_AF-P32419-F1-model_v2		1						0.02549		1
OG4665_REF_Scer_AF-P32449-F1-model_v2								0.02269	1
OG4275_REF_Scer_AF-P32451-F1-model_v2								0.02678	1
OG3683_REF_Scer_AF-P32459-F1-model_v2								0.02612		1
OG1955_REF_Scer_AF-P32461-F1-model_v2								0.008		1
OG2098_REF_Scer_AF-P32462-F1-model_v2		1						0.03714	1
OG1697_REF_Scer_AF-P32469-F1-model_v2								0.0237	1
OG1959_REF_Scer_AF-P32473-F1-model_v2		1						0.0511	1
OG1168_REF_Scer_AF-P32528-F1-model_v2
OG3319_REF_Scer_AF-P32626-F1-model_v2								0.04044		1
OG1746_REF_Scer_AF-P32642-F1-model_v2		1
OG1521_REF_Scer_AF-P32771-F1-model_v2		1						0.03157	1
OG1659_REF_Scer_AF-P32775-F1-model_v2	1		1			1
OG1081_REF_Scer_AF-P32784-F1-model_v2								0.03922	1
OG2397_REF_Scer_AF-P32796-F1-model_v2								0.03636	1
OG4555_REF_Scer_AF-P32799-F1-model_v2	1	1		1				0.13541	1
OG1502_REF_Scer_AF-P33300-F1-model_v2						1		0.02195		1
OG1471_REF_Scer_AF-P33333-F1-model_v2
OG1302_REF_Scer_AF-P33401-F1-model_v2	1		1					0.04621	1
OG2048_REF_Scer_AF-P33412-F1-model_v2								0.01775		1
OG1337_REF_Scer_AF-P35172-F1-model_v2			1
OG4250_REF_Scer_AF-P35731-F1-model_v2	1	1		1
OG3063_REF_Scer_AF-P36010-F1-model_v2								0.08674	1
OG1276_REF_Scer_AF-P36013-F1-model_v2		1						0.04664	1
OG2084_REF_Scer_AF-P36024-F1-model_v2								0.00836		1
OG4524_REF_Scer_AF-P36143-F1-model_v2	1		1			1
OG1081_REF_Scer_AF-P36148-F1-model_v2
OG1966_REF_Scer_AF-P36150-F1-model_v2								0.04441		1
OG1302_REF_Scer_AF-P37012-F1-model_v2	1		1
OG2262_REF_Scer_AF-P37254-F1-model_v2								0.00599		1
OG1030_REF_Scer_AF-P37291-F1-model_v2								0.05348	1
OG1030_REF_Scer_AF-P37292-F1-model_v2
OG1287_REF_Scer_AF-P37298-F1-model_v2	1	1		1				0.05334	1
OG4552_REF_Scer_AF-P37299-F1-model_v2	1	1		1				0.25202	1
OG1129_REF_Scer_AF-P37303-F1-model_v2								0.05758	1
OG1322_REF_Scer_AF-P38009-F1-model_v2								0.04126	1
OG2588_REF_Scer_AF-P38063-F1-model_v2								0.01198		1
OG1977_REF_Scer_AF-P38066-F1-model_v2								0.03058	1
OG1126_REF_Scer_AF-P38067-F1-model_v2		1						0.03353	1
OG2573_REF_Scer_AF-P38075-F1-model_v2		1						0.03466	1
OG1016_REF_Scer_AF-P38113-F1-model_v2	1	1	1
OG4312_REF_Scer_AF-P38115-F1-model_v2		1	1					0.06338	1
OG2882_REF_Scer_AF-P38122-F1-model_v2								0.00732		1
OG1497_REF_Scer_AF-P38143-F1-model_v2		1						0.04068	1
OG3935_REF_Scer_AF-P38169-F1-model_v2		1						0.02428		1
OG3242_REF_Scer_AF-P38179-F1-model_v2					1	1	1	0.00719		1
OG2044_REF_Scer_AF-P38225-F1-model_v2								0.04039	1
OG4959_REF_Scer_AF-P38286-F1-model_v2		1
OG1502_REF_Scer_AF-P38287-F1-model_v2						1
OG1306_REF_Scer_AF-P38298-F1-model_v2
OG3350_REF_Scer_AF-P38332-F1-model_v2
OG2588_REF_Scer_AF-P38620-F1-model_v2
OG1500_REF_Scer_AF-P38627-F1-model_v2
OG2968_REF_Scer_AF-P38689-F1-model_v2								0.01642	1
OG1744_REF_Scer_AF-P38690-F1-model_v2
OG4583_REF_Scer_AF-P38710-F1-model_v2			1
OG1022_REF_Scer_AF-P38715-F1-model_v2		1	1					0.05937	1
OG1488_REF_Scer_AF-P38720-F1-model_v2		1						0.06113	1
OG2647_REF_Scer_AF-P38787-F1-model_v2		1						0.06431	1
OG1365_REF_Scer_AF-P38816-F1-model_v2		1
OG3639_REF_Scer_AF-P38840-F1-model_v2								0.06283	1
OG3991_REF_Scer_AF-P38858-F1-model_v2								0.05192	1
OG4624_REF_Scer_AF-P38954-F1-model_v2								0.04751	1
OG4185_REF_Scer_AF-P38986-F1-model_v2
OG1615_REF_Scer_AF-P38992-F1-model_v2		1						0.06388	1
OG1240_REF_Scer_AF-P39002-F1-model_v2
OG2394_REF_Scer_AF-P39006-F1-model_v2								0.02333	1
OG1087_REF_Scer_AF-P39518-F1-model_v2								0.07829	1
OG2215_REF_Scer_AF-P39525-F1-model_v2								0.03228		1
OG1039_REF_Scer_AF-P39533-F1-model_v2
OG3767_REF_Scer_AF-P39683-F1-model_v2						1
OG2147_REF_Scer_AF-P39692-F1-model_v2		1						0.08241		1
OG1892_REF_Scer_AF-P39708-F1-model_v2		1
OG1694_REF_Scer_AF-P39713-F1-model_v2		1						0.05607	1
OG1694_REF_Scer_AF-P39714-F1-model_v2		1
OG3429_REF_Scer_AF-P39726-F1-model_v2		1						0.03446		1
OG1273_REF_Scer_AF-P40012-F1-model_v2		1
OG4391_REF_Scer_AF-P40017-F1-model_v2								0.03302		1
OG1021_REF_Scer_AF-P40047-F1-model_v2		1						0.07402	1
OG1433_REF_Scer_AF-P40054-F1-model_v2		1						0.0408	1
OG3416_REF_Scer_AF-P40099-F1-model_v2								0.00795		1
OG3909_REF_Scer_AF-P40319-F1-model_v2								0.06506	1
OG3000_REF_Scer_AF-P40350-F1-model_v2						1	1	0.04424		1
OG2738_REF_Scer_AF-P40351-F1-model_v2					1	1	1	0.01732		1
OG3241_REF_Scer_AF-P40363-F1-model_v2
OG1254_REF_Scer_AF-P40395-F1-model_v2								0.01443		1
OG1004_REF_Scer_AF-P40459-F1-model_v2								0.06046	1
OG2808_REF_Scer_AF-P40471-F1-model_v2		1						0.02637		1
OG1854_REF_Scer_AF-P40487-F1-model_v2								0.02314	1
OG1433_REF_Scer_AF-P40510-F1-model_v2		1
OG1497_REF_Scer_AF-P40581-F1-model_v2		1
OG3630_REF_Scer_AF-P40582-F1-model_v2		1						0.06605	1
OG2684_REF_Scer_AF-P41735-F1-model_v2		1						0.03341	1
OG3581_REF_Scer_AF-P41835-F1-model_v2
OG1180_REF_Scer_AF-P41903-F1-model_v2								0.03385		1
OG1137_REF_Scer_AF-P41911-F1-model_v2		1	1					0.07041	1
OG1684_REF_Scer_AF-P41921-F1-model_v2		1						0.02859		1
OG1056_REF_Scer_AF-P41939-F1-model_v2		1
OG3151_REF_Scer_AF-P42826-F1-model_v2			1					0.03979	1
OG5096_REF_Scer_AF-P42883-F1-model_v2								0.05066	1
OG3336_REF_Scer_AF-P43567-F1-model_v2								0.06377	1
OG1822_REF_Scer_AF-P43616-F1-model_v2								0.04968	1
OG3509_REF_Scer_AF-P43619-F1-model_v2						1		0.02836	1
OG5327_REF_Scer_AF-P43635-F1-model_v2	1			1				0.04604	1
OG2246_REF_Scer_AF-P46151-F1-model_v2		1						0.02354		1
OG1021_REF_Scer_AF-P46367-F1-model_v2		1
OG2161_REF_Scer_AF-P46969-F1-model_v2
OG4524_REF_Scer_AF-P47011-F1-model_v2	1		1			1
OG1640_REF_Scer_AF-P47013-F1-model_v2
OG1759_REF_Scer_AF-P47039-F1-model_v2								0.01122		1
OG1275_REF_Scer_AF-P47052-F1-model_v2	1	1		1				0.04299	1
OG3030_REF_Scer_AF-P47095-F1-model_v2								0.02388		1
OG4102_REF_Scer_AF-P47096-F1-model_v2		1
OG3677_REF_Scer_AF-P47125-F1-model_v2		1						0.04969	1
OG2384_REF_Scer_AF-P47143-F1-model_v2								0.07143	1
OG1390_REF_Scer_AF-P47164-F1-model_v2								0.04612	1
OG4317_REF_Scer_AF-P47165-F1-model_v2						1		0.01831		1
OG1597_REF_Scer_AF-P47169-F1-model_v2		1						0.02675		1
OG1210_REF_Scer_AF-P47176-F1-model_v2
OG1103_REF_Scer_AF-P47771-F1-model_v2		1
OG1240_REF_Scer_AF-P47912-F1-model_v2
OG4171_REF_Scer_AF-P48015-F1-model_v2		1						0.04851	1
OG3499_REF_Scer_AF-P48016-F1-model_v2			1					0.01801		1
OG1096_REF_Scer_AF-P48570-F1-model_v2								0.01918	1
OG3069_REF_Scer_AF-P49017-F1-model_v2	1			1				0.02299	1
OG2227_REF_Scer_AF-P49095-F1-model_v2		1						0.05216	1
OG1022_REF_Scer_AF-P49954-F1-model_v2								0.02655	1
OG2603_REF_Scer_AF-P50076-F1-model_v2					1	1	1	0.03992		1
OG1354_REF_Scer_AF-P50094-F1-model_v2		1
OG1354_REF_Scer_AF-P50095-F1-model_v2		1
OG2868_REF_Scer_AF-P50107-F1-model_v2
OG1630_REF_Scer_AF-P50264-F1-model_v2		1
OG1060_REF_Scer_AF-P50873-F1-model_v2
OG1299_REF_Scer_AF-P52489-F1-model_v2
OG1264_REF_Scer_AF-P52892-F1-model_v2								0.08101	1
OG1264_REF_Scer_AF-P52893-F1-model_v2
OG2228_REF_Scer_AF-P53037-F1-model_v2
OG1377_REF_Scer_AF-P53090-F1-model_v2								0.10546	1
OG3557_REF_Scer_AF-P53101-F1-model_v2								0.02859	1
OG3458_REF_Scer_AF-P53164-F1-model_v2								0.04033		1
OG3488_REF_Scer_AF-P53184-F1-model_v2
OG1473_REF_Scer_AF-P53204-F1-model_v2								0.02357	1
OG1667_REF_Scer_AF-P53228-F1-model_v2
OG2409_REF_Scer_AF-P53312-F1-model_v2	1			1				0.0306	1
OG3991_REF_Scer_AF-P53315-F1-model_v2
OG2783_REF_Scer_AF-P53318-F1-model_v2		1						0.03809	1
OG1488_REF_Scer_AF-P53319-F1-model_v2		1
OG1696_REF_Scer_AF-P53598-F1-model_v2	1			1				0.04596	1
OG1414_REF_Scer_AF-P53685-F1-model_v2
OG2646_REF_Scer_AF-P53730-F1-model_v2					1	1	1	0.04729		1
OG3638_REF_Scer_AF-P53868-F1-model_v2					1	1	1
OG4226_REF_Scer_AF-P53909-F1-model_v2								0.05464	1
OG2924_REF_Scer_AF-P53915-F1-model_v2								0.00647		1
OG1056_REF_Scer_AF-P53982-F1-model_v2		1
OG1322_REF_Scer_AF-P54113-F1-model_v2	1			1
OG1103_REF_Scer_AF-P54114-F1-model_v2		1
OG1021_REF_Scer_AF-P54115-F1-model_v2		1
OG1596_REF_Scer_AF-P54781-F1-model_v2		1						0.04862	1
OG2506_REF_Scer_AF-P54783-F1-model_v2		1						0.0321	1
OG2637_REF_Scer_AF-P80235-F1-model_v2								0.02423	1
OG1137_REF_Scer_AF-Q00055-F1-model_v2		1
OG1275_REF_Scer_AF-Q00711-F1-model_v2	1	1		1
OG1753_REF_Scer_AF-Q00764-F1-model_v2			1			1		0.03145	1
OG1254_REF_Scer_AF-Q01519-F1-model_v2		1						0.05297	1
OG1055_REF_Scer_AF-Q01574-F1-model_v2	1
OG3525_REF_Scer_AF-Q01802-F1-model_v2
OG2074_REF_Scer_AF-Q02046-F1-model_v2		1						0.02092	1
OG2837_REF_Scer_AF-Q02196-F1-model_v2								0.02453	1
OG3048_REF_Scer_AF-Q02784-F1-model_v2		1						0.04057	1
OG1306_REF_Scer_AF-Q02896-F1-model_v2
OG3394_REF_Scer_AF-Q03266-F1-model_v2								0.02291		1
OG1758_REF_Scer_AF-Q03529-F1-model_v2		1						0.05444	1
OG3714_REF_Scer_AF-Q03677-F1-model_v2		1						0.04395	1
OG1746_REF_Scer_AF-Q03835-F1-model_v2		1
OG4463_REF_Scer_AF-Q04066-F1-model_v2								0.006		1
OG4398_REF_Scer_AF-Q04178-F1-model_v2						1		0.03961	1
OG3917_REF_Scer_AF-Q04179-F1-model_v2								0.02746		1
OG2283_REF_Scer_AF-Q04212-F1-model_v2		1
OG1329_REF_Scer_AF-Q04409-F1-model_v2
OG2112_REF_Scer_AF-Q04487-F1-model_v2
OG1390_REF_Scer_AF-Q04533-F1-model_v2
OG3112_REF_Scer_AF-Q05521-F1-model_v2								0.07768	1
OG4583_REF_Scer_AF-Q05533-F1-model_v2			1
OG2557_REF_Scer_AF-Q05567-F1-model_v2								0.0395	1
OG2741_REF_Scer_AF-Q05584-F1-model_v2
OG3207_REF_Scer_AF-Q05788-F1-model_v2						1		0.04555	1
OG1807_REF_Scer_AF-Q05871-F1-model_v2								0.03964		1
OG4043_REF_Scer_AF-Q05902-F1-model_v2
OG3740_REF_Scer_AF-Q05979-F1-model_v2								0.03935	1
OG1318_REF_Scer_AF-Q06147-F1-model_v2								0.02634		1
OG1473_REF_Scer_AF-Q06178-F1-model_v2
OG1287_REF_Scer_AF-Q06236-F1-model_v2	1	1		1
OG3095_REF_Scer_AF-Q06489-F1-model_v2								0.01991		1
OG3811_REF_Scer_AF-Q06490-F1-model_v2								0.05439	1
OG2348_REF_Scer_AF-Q06625-F1-model_v2	1		1			1		0.038	1
OG1498_REF_Scer_AF-Q06702-F1-model_v2								0.06876	1
OG1498_REF_Scer_AF-Q06703-F1-model_v2
OG1060_REF_Scer_AF-Q07471-F1-model_v2
OG3681_REF_Scer_AF-Q07560-F1-model_v2								0.02897		1
OG1380_REF_Scer_AF-Q07729-F1-model_v2								0.03967	1
OG2308_REF_Scer_AF-Q07938-F1-model_v2						1		0.02349		1
OG3782_REF_Scer_AF-Q07993-F1-model_v2		1	1
OG2031_REF_Scer_AF-Q08220-F1-model_v2								0.03496		1
OG3811_REF_Scer_AF-Q08224-F1-model_v2
OG2084_REF_Scer_AF-Q08438-F1-model_v2
OG1807_REF_Scer_AF-Q08558-F1-model_v2
OG3811_REF_Scer_AF-Q08975-F1-model_v2
OG2901_REF_Scer_AF-Q12001-F1-model_v2	1			1	1	1	1	0.03021		1
OG3679_REF_Scer_AF-Q12051-F1-model_v2
OG1394_REF_Scer_AF-Q12069-F1-model_v2								0.02889		1
OG2508_REF_Scer_AF-Q12074-F1-model_v2								0.05199	1
OG1096_REF_Scer_AF-Q12122-F1-model_v2
OG1115_REF_Scer_AF-Q12166-F1-model_v2
OG4004_REF_Scer_AF-Q12178-F1-model_v2								0.01513		1
OG1390_REF_Scer_AF-Q12198-F1-model_v2
OG1318_REF_Scer_AF-Q12246-F1-model_v2
OG2007_REF_Scer_AF-Q12265-F1-model_v2								0.02165	1
OG2741_REF_Scer_AF-Q12320-F1-model_v2
OG3801_REF_Scer_AF-Q12455-F1-model_v2								0.02878	1
OG1589_REF_Scer_AF-Q12680-F1-model_v2		1						0.01685		1
OG2765_REF_Scer_AF-Q3E840-F1-model_v2								0.0262		1
OG3531_REF_Scer_AF-Q99312-F1-model_v2								0.03554	1
OG3837_REF_Scer_AF-P00498-F1-model_v2						1		0.03433	1
OG1299_REF_Scer_AF-P00549-F1-model_v2	1		1					0.0832	1
OG1424_REF_Scer_AF-P00560-F1-model_v2	1		1					0.09583	1
OG2654_REF_Scer_AF-P00572-F1-model_v2								0.03615		1
OG2113_REF_Scer_AF-P00815-F1-model_v2		1						0.03124		1
OG2028_REF_Scer_AF-P00899-F1-model_v2								0.03747	1
OG3874_REF_Scer_AF-P00912-F1-model_v2								0.0085		1
OG1193_REF_Scer_AF-P00925-F1-model_v2	1		1
OG1788_REF_Scer_AF-P00927-F1-model_v2								0.02863	1
OG1724_REF_Scer_AF-P00931-F1-model_v2								0.03118	1
OG3108_REF_Scer_AF-P00937-F1-model_v2
OG2794_REF_Scer_AF-P00950-F1-model_v2	1		1					0.09144	1
OG3702_REF_Scer_AF-P03962-F1-model_v2								0.02333	1
OG3505_REF_Scer_AF-P04037-F1-model_v2	1	1		1				0.05319	1
OG1819_REF_Scer_AF-P04046-F1-model_v2						1
OG3043_REF_Scer_AF-P04161-F1-model_v2								0.03202	1
OG2930_REF_Scer_AF-P04173-F1-model_v2		1	1					0.03938	1
OG1767_REF_Scer_AF-P05373-F1-model_v2								0.02879	1
OG1813_REF_Scer_AF-P05694-F1-model_v2								0.10394	1
OG1569_REF_Scer_AF-P06168-F1-model_v2		1						0.04841	1
OG3856_REF_Scer_AF-P06174-F1-model_v2								0.05639	1
OG3196_REF_Scer_AF-P06197-F1-model_v2								0.05163		1
OG2129_REF_Scer_AF-P06785-F1-model_v2								0.02965	1
OG1463_REF_Scer_AF-P07149-F1-model_v2		1						0.07904	1
OG2238_REF_Scer_AF-P07172-F1-model_v2								0.0478	1
OG1825_REF_Scer_AF-P07244-F1-model_v2
OG1052_REF_Scer_AF-P07245-F1-model_v2		1						0.03431	1
OG1032_REF_Scer_AF-P07259-F1-model_v2
OG1422_REF_Scer_AF-P07264-F1-model_v2								0.04437	1
OG2678_REF_Scer_AF-P07277-F1-model_v2								0.0463	1
OG2347_REF_Scer_AF-P07283-F1-model_v2								0.05025	1
OG3065_REF_Scer_AF-P07285-F1-model_v2						1		0.00549		1
OG2265_REF_Scer_AF-P07286-F1-model_v2	1			1	1		1	0.02957		1
OG1388_REF_Scer_AF-P07342-F1-model_v2								0.05368	1
OG1714_REF_Scer_AF-P07702-F1-model_v2		1
OG4379_REF_Scer_AF-P07807-F1-model_v2		1						0.02121		1
OG2956_REF_Scer_AF-P08456-F1-model_v2
OG2156_REF_Scer_AF-P08524-F1-model_v2								0.04389	1
OG1621_REF_Scer_AF-P08566-F1-model_v2		1						0.03517	1
OG1487_REF_Scer_AF-P09938-F1-model_v2		1						0.03218	1
OG1899_REF_Scer_AF-P09950-F1-model_v2								0.02868	1
OG1193_REF_Scer_AF-P0CX10-F1-model_v2
OG1193_REF_Scer_AF-P0CX11-F1-model_v2
OG4185_REF_Scer_AF-P0CX77-F1-model_v2
OG4185_REF_Scer_AF-P0CX78-F1-model_v2
OG4185_REF_Scer_AF-P0CX79-F1-model_v2
OG4185_REF_Scer_AF-P0CZ17-F1-model_v2
OG1355_REF_Scer_AF-P10614-F1-model_v2		1						0.0825	1
OG1665_REF_Scer_AF-P10869-F1-model_v2
OG2537_REF_Scer_AF-P11353-F1-model_v2		1						0.05399	1
OG2038_REF_Scer_AF-P12709-F1-model_v2	1		1					0.0636	1
OG1883_REF_Scer_AF-P13663-F1-model_v2		1						0.05171	1
OG3902_REF_Scer_AF-P14020-F1-model_v2						1		0.01862		1
OG1012_REF_Scer_AF-P14180-F1-model_v2						1
OG1432_REF_Scer_AF-P14540-F1-model_v2	1		1					0.09617	1
OG1357_REF_Scer_AF-P14742-F1-model_v2			1
OG1975_REF_Scer_AF-P15454-F1-model_v2								0.03554	1
OG3676_REF_Scer_AF-P15496-F1-model_v2								0.0515	1
OG2290_REF_Scer_AF-P15700-F1-model_v2								0.03192	1
OG1004_REF_Scer_AF-P15938-F1-model_v2								0.01954		1
OG1603_REF_Scer_AF-P16120-F1-model_v2								0.04853	1
OG2960_REF_Scer_AF-P16622-F1-model_v2								0.0338		1
OG1673_REF_Scer_AF-P16661-F1-model_v2					1	1	1
OG3120_REF_Scer_AF-P17423-F1-model_v2								0.04129	1
OG3612_REF_Scer_AF-P18562-F1-model_v2						1		0.03774	1
OG1316_REF_Scer_AF-P19097-F1-model_v2		1						0.06745	1
OG2056_REF_Scer_AF-P20051-F1-model_v2								0.04706	1
OG1004_REF_Scer_AF-P20095-F1-model_v2
OG1470_REF_Scer_AF-P21147-F1-model_v2		1						0.07611	1
OG2053_REF_Scer_AF-P21264-F1-model_v2
OG1112_REF_Scer_AF-P23254-F1-model_v2								0.09457	1
OG1650_REF_Scer_AF-P23542-F1-model_v2								0.04662	1
OG1004_REF_Scer_AF-P24384-F1-model_v2
OG2567_REF_Scer_AF-P24521-F1-model_v2								0.04007		1
OG2382_REF_Scer_AF-P25045-F1-model_v2								0.07532	1
OG1434_REF_Scer_AF-P25340-F1-model_v2		1						0.06099	1
OG1785_REF_Scer_AF-P25578-F1-model_v2								0.02444		1
OG1603_REF_Scer_AF-P25632-F1-model_v2
OG2453_REF_Scer_AF-P27616-F1-model_v2								0.02297	1
OG1786_REF_Scer_AF-P28241-F1-model_v2	1	1		1				0.04792	1
OG2082_REF_Scer_AF-P28777-F1-model_v2		1
OG2057_REF_Scer_AF-P28789-F1-model_v2								0.04125	1
OG1365_REF_Scer_AF-P29509-F1-model_v2		1						0.04471	1
OG2498_REF_Scer_AF-P29704-F1-model_v2
OG1880_REF_Scer_AF-P29952-F1-model_v2							1	0.0683	1
OG1810_REF_Scer_AF-P31116-F1-model_v2		1						0.05467	1
OG3978_REF_Scer_AF-P31373-F1-model_v2								0.06819	1
OG2552_REF_Scer_AF-P32263-F1-model_v2		1						0.02551		1
OG1537_REF_Scer_AF-P32288-F1-model_v2								0.05975	1
OG2062_REF_Scer_AF-P32347-F1-model_v2								0.03463	1
OG3774_REF_Scer_AF-P32377-F1-model_v2								0.03719	1
OG3413_REF_Scer_AF-P32452-F1-model_v2
OG4061_REF_Scer_AF-P32476-F1-model_v2		1						0.0687	1
OG2186_REF_Scer_AF-P32477-F1-model_v2								0.01625		1
OG4016_REF_Scer_AF-P32582-F1-model_v2								0.05413	1
OG1671_REF_Scer_AF-P32861-F1-model_v2	1		1					0.03899	1
OG1556_REF_Scer_AF-P32895-F1-model_v2
OG2356_REF_Scer_AF-P33312-F1-model_v2		1						0.0109		1
OG1112_REF_Scer_AF-P33315-F1-model_v2
OG4581_REF_Scer_AF-P33330-F1-model_v2								0.02514		1
OG2112_REF_Scer_AF-P33421-F1-model_v2	1	1		1				0.10336	1
OG2357_REF_Scer_AF-P33734-F1-model_v2						1		0.01178		1
OG3114_REF_Scer_AF-P35202-F1-model_v2								0.00611		1
OG3782_REF_Scer_AF-P35497-F1-model_v2		1	1					0.03308	1
OG3008_REF_Scer_AF-P36076-F1-model_v2								0.00354		1
OG1242_REF_Scer_AF-P36107-F1-model_v2						1		0.03478	1
OG2369_REF_Scer_AF-P38145-F1-model_v2								0.02013		1
OG1695_REF_Scer_AF-P38221-F1-model_v2								0.02672	1
OG4021_REF_Scer_AF-P38242-F1-model_v2					1	1
OG3313_REF_Scer_AF-P38342-F1-model_v2		1
OG1565_REF_Scer_AF-P38604-F1-model_v2								0.02462		1
OG1779_REF_Scer_AF-P38625-F1-model_v2								0.04451	1
OG3115_REF_Scer_AF-P38628-F1-model_v2			1					0.04985	1
OG3018_REF_Scer_AF-P38635-F1-model_v2
OG1354_REF_Scer_AF-P38697-F1-model_v2		1						0.06696	1
OG1303_REF_Scer_AF-P38703-F1-model_v2
OG1857_REF_Scer_AF-P38795-F1-model_v2								0.02767	1
OG1210_REF_Scer_AF-P38891-F1-model_v2								0.07692	1
OG3074_REF_Scer_AF-P38913-F1-model_v2								0.0051		1
OG1774_REF_Scer_AF-P38972-F1-model_v2								0.05874	1
OG1451_REF_Scer_AF-P38998-F1-model_v2		1						0.05697	1
OG1935_REF_Scer_AF-P38999-F1-model_v2		1						0.05984	1
OG1445_REF_Scer_AF-P39522-F1-model_v2								0.04973	1
OG4110_REF_Scer_AF-P39988-F1-model_v2								0.00611		1
OG2746_REF_Scer_AF-P40495-F1-model_v2		1
OG1491_REF_Scer_AF-P40506-F1-model_v2								0.0393	1
OG1933_REF_Scer_AF-P40545-F1-model_v2								0.00434		1
OG3624_REF_Scer_AF-P40857-F1-model_v2								0.06443	1
OG1683_REF_Scer_AF-P40970-F1-model_v2								0.02892	1
OG1897_REF_Scer_AF-P41338-F1-model_v2								0.0413	1
OG1446_REF_Scer_AF-P41940-F1-model_v2							1	0.04712	1
OG1193_REF_Scer_AF-P42222-F1-model_v2
OG3443_REF_Scer_AF-P42941-F1-model_v2
OG2852_REF_Scer_AF-P43123-F1-model_v2								0.04828	1
OG5096_REF_Scer_AF-P43534-F1-model_v2
OG2845_REF_Scer_AF-P43577-F1-model_v2								0.04244	1
OG2999_REF_Scer_AF-P43636-F1-model_v2					1	1		0.00391		1
OG5096_REF_Scer_AF-P47183-F1-model_v2
OG1111_REF_Scer_AF-P49367-F1-model_v2								0.02254	1
OG2282_REF_Scer_AF-P49435-F1-model_v2						1
OG4010_REF_Scer_AF-P50861-F1-model_v2
OG2774_REF_Scer_AF-P51601-F1-model_v2								0.02561	1
OG1055_REF_Scer_AF-P52910-F1-model_v2								0.04674	1
OG1121_REF_Scer_AF-P53045-F1-model_v2		1						0.05262	1
OG2495_REF_Scer_AF-P53128-F1-model_v2		1						0.03856	1
OG1004_REF_Scer_AF-P53131-F1-model_v2
OG2913_REF_Scer_AF-P53178-F1-model_v2					1	1		0.00697		1
OG2116_REF_Scer_AF-P53199-F1-model_v2		1						0.0321	1
OG3025_REF_Scer_AF-P53332-F1-model_v2								0.00754		1
OG2380_REF_Scer_AF-P53848-F1-model_v2								0.00668		1
OG3104_REF_Scer_AF-P53954-F1-model_v2					1	1	1
OG1904_REF_Scer_AF-P54839-F1-model_v2								0.04141	1
OG2752_REF_Scer_AF-P54885-F1-model_v2		1						0.03144	1
OG2086_REF_Scer_AF-P80210-F1-model_v2								0.0342	1
OG5735_REF_Scer_AF-Q03579-F1-model_v2								0.03052		1
OG4645_REF_Scer_AF-Q03778-F1-model_v2								0.04267		1
OG2578_REF_Scer_AF-Q03941-F1-model_v2								0.04033		1
OG2190_REF_Scer_AF-Q04430-F1-model_v2								0.0093		1
OG2148_REF_Scer_AF-Q05911-F1-model_v2								0.03532	1
OG4396_REF_Scer_AF-Q06549-F1-model_v2								0.00875		1
OG5096_REF_Scer_AF-Q07748-F1-model_v2
OG3782_REF_Scer_AF-Q07786-F1-model_v2		1	1
OG2126_REF_Scer_AF-Q08645-F1-model_v2								0.02018		1
OG1458_REF_Scer_AF-Q08911-F1-model_v2		1						0.05726	1
OG1764_REF_Scer_AF-Q12189-F1-model_v2								0.00416		1
OG1394_REF_Scer_AF-Q12362-F1-model_v2
OG3551_REF_Scer_AF-Q12452-F1-model_v2		1						0.03494		1
OG4008_REF_Scer_AF-Q12676-F1-model_v2
OG2562_REF_Scer_AF-Q99190-F1-model_v2		1						0.05748	1
OG2061_REF_Scer_AF-Q99258-F1-model_v2	1			1				0.03532	1

## Sheet: D
	log10(p_adj_top)	N	AUC_top
Spw of glucose fermentation [Pathways]	-2.39702	14	0.829734
Aerobic respiration, electron transport chain [Pathways]	-2.22555	22	0.782909
Generation of precursor metabolites and energy [GO_slim]	-2.68975	52	0.683392
Membrane [GO_slim]	-2.50048	68	0.667928
Transmembrane transporter activity [GO_slim]	-2.50048	15	0.825681
Monocarboxylic acid metabolic process [GO_slim]	-2.50048	40	0.711638
Mitochondrial envelope [GO_slim]	-1.63595	37	0.658712
Oxidoreductase activity [GO_slim]	-1.63595	97	0.665862
Mitochondrion [GO_slim]	-1.45388	106	0.601728
Nucleobase-containing small molecule metabolic process [GO_slim]	-1.38536	68	0.586866

[truncated: 7 more sheets: D raw data, E, F, G, G Histogram, H, H Histogram]
