# Supplementary material for: The role of metabolism in shaping enzyme structures over 400 million years
Source: Nature. 2025 Jul 9;644(8075):280–9. doi: 10.1038/s41586-025-09205-6 (PMC12328220; doi:10.1038/s41586-025-09205-6)
Supplement: Supplementary file 19 — Source Data Extended Data Fig. 10 [file 41586_2025_9205_MOESM19_ESM.xlsx]

## Sheet: A
	variable	Correlation	adj. p-value
Mean(Mapping ratio)	Complete	0.478634	8.48523e-31
Mean(Mapping ratio)	EC1	0.493119	2.83631e-08
Mean(Mapping ratio)	EC2	0.491023	1.93409e-12
Mean(Mapping ratio)	EC3	0.28826	0.0328246
Mean(Mapping ratio)	EC4	0.592936	1.25101e-05
Mean(Mapping ratio)	EC5	0.623145	0.00356561
Mean(Mapping ratio)	EC6	0.43364	0.0218966

## Sheet: A raw data
	Mean(Mapping ratio) Complete	Mean(Mapping ratio) EC1	Mean(Mapping ratio) EC2	Mean(Mapping ratio) EC3	Mean(Mapping ratio) EC4	Mean(Mapping ratio) EC5	Mean(Mapping ratio) EC6	Conservation ratio Complete	Conservation ratio EC1	Conservation ratio EC2	Conservation ratio EC3	Conservation ratio EC4	Conservation ratio EC5	Conservation ratio EC6
OG4352_REF_Scer_AF-P00127-F1-model_v2	0.440287							0.487109
OG3208_REF_Scer_AF-P00128-F1-model_v2	0.982435							0.600053
OG1016_REF_Scer_AF-P00330-F1-model_v2	0.954158	0.954158						0.748469	0.748469
OG1016_REF_Scer_AF-P00331-F1-model_v2	0.93732	0.93732						0.748866	0.748866
OG1145_REF_Scer_AF-P00358-F1-model_v2	0.994191	0.994191						0.78802	0.78802
OG1145_REF_Scer_AF-P00359-F1-model_v2	0.993761	0.993761						0.793993	0.793993
OG1145_REF_Scer_AF-P00360-F1-model_v2	0.992685	0.992685						0.776403	0.776403
OG4316_REF_Scer_AF-P00424-F1-model_v2	0.711796							0.534953
OG4316_REF_Scer_AF-P00425-F1-model_v2	0.741722							0.552747
OG2714_REF_Scer_AF-P00427-F1-model_v2	0.692875							0.790822
OG1979_REF_Scer_AF-P00445-F1-model_v2	0.991101	0.991101						0.717187	0.717187
OG3185_REF_Scer_AF-P00447-F1-model_v2	0.844128	0.844128						0.675036	0.675036
OG3837_REF_Scer_AF-P00498-F1-model_v2	0.971014		0.971014					0.695484		0.695484
OG1299_REF_Scer_AF-P00549-F1-model_v2	0.973758		0.973758					0.758158		0.758158
OG1424_REF_Scer_AF-P00560-F1-model_v2	0.985148		0.985148					0.772236		0.772236
OG2654_REF_Scer_AF-P00572-F1-model_v2	0.893921		0.893921					0.533459		0.533459
OG5441_REF_Scer_AF-P00724-F1-model_v2	0.844455			0.844455				0.526139			0.526139
OG2936_REF_Scer_AF-P00812-F1-model_v2	0.882883			0.882883				0.60505			0.60505
OG2113_REF_Scer_AF-P00815-F1-model_v2	0.520547							0.664788
OG1416_REF_Scer_AF-P00890-F1-model_v2	0.899791		0.899791					0.813692		0.813692
OG2028_REF_Scer_AF-P00899-F1-model_v2	0.942801				0.942801			0.716369				0.716369
OG3874_REF_Scer_AF-P00912-F1-model_v2	0.812297					0.812297		0.523857					0.523857
OG1193_REF_Scer_AF-P00924-F1-model_v2	0.981384				0.981384			0.785798				0.785798
OG1193_REF_Scer_AF-P00925-F1-model_v2	0.981446				0.981446			0.780491				0.780491
OG1788_REF_Scer_AF-P00927-F1-model_v2	0.899653				0.899653			0.711247				0.711247
OG1724_REF_Scer_AF-P00931-F1-model_v2	0.936658				0.936658			0.764288				0.764288
OG3108_REF_Scer_AF-P00937-F1-model_v2	0.550461							0.627299
OG2197_REF_Scer_AF-P00942-F1-model_v2	0.990385					0.990385		0.718194					0.718194
OG2794_REF_Scer_AF-P00950-F1-model_v2	0.990657					0.990657		0.773329					0.773329
OG3702_REF_Scer_AF-P03962-F1-model_v2	0.977528				0.977528			0.728239				0.728239
OG1032_REF_Scer_AF-P03965-F1-model_v2	0.939624						0.939624	0.74802						0.74802
OG3505_REF_Scer_AF-P04037-F1-model_v2	0.695416							0.660736
OG4751_REF_Scer_AF-P04039-F1-model_v2	0.574009							0.57485
OG1819_REF_Scer_AF-P04046-F1-model_v2	0.923686		0.923686					0.733471		0.733471
OG3043_REF_Scer_AF-P04161-F1-model_v2	0.931589		0.931589					0.607512		0.607512
OG2930_REF_Scer_AF-P04173-F1-model_v2	0.955128	0.955128						0.796151	0.796151
OG4231_REF_Scer_AF-P04385-F1-model_v2	0.821884		0.821884					0.579764		0.579764
OG3994_REF_Scer_AF-P04397-F1-model_v2	0.715486							0.614917
OG1208_REF_Scer_AF-P04806-F1-model_v2	0.958468		0.958468					0.659072		0.659072
OG1208_REF_Scer_AF-P04807-F1-model_v2	0.959509		0.959509					0.673189		0.673189
OG1617_REF_Scer_AF-P05150-F1-model_v2	0.912494		0.912494					0.650927		0.650927
OG1767_REF_Scer_AF-P05373-F1-model_v2	0.952025				0.952025			0.748962				0.748962
OG3877_REF_Scer_AF-P05374-F1-model_v2	0.505035		0.505035					0.446828		0.446828
OG2645_REF_Scer_AF-P05375-F1-model_v2	0.952203		0.952203					0.573514		0.573514
OG1813_REF_Scer_AF-P05694-F1-model_v2	0.986914		0.986914					0.756699		0.756699
OG1944_REF_Scer_AF-P06106-F1-model_v2	0.958427		0.958427					0.744286		0.744286
OG5404_REF_Scer_AF-P06115-F1-model_v2	0.861621	0.861621						0.624438	0.624438
OG1569_REF_Scer_AF-P06168-F1-model_v2	0.887576	0.887576						0.871913	0.871913
OG1060_REF_Scer_AF-P06169-F1-model_v2	0.957101				0.957101			0.67357				0.67357
OG3856_REF_Scer_AF-P06174-F1-model_v2	0.686982				0.686982			0.459675				0.459675
OG3196_REF_Scer_AF-P06197-F1-model_v2	0.877273		0.877273					0.542008		0.542008
OG1115_REF_Scer_AF-P06208-F1-model_v2	0.810893		0.810893					0.719437		0.719437
OG2655_REF_Scer_AF-P06633-F1-model_v2	0.960985				0.960985			0.768682				0.768682
OG1414_REF_Scer_AF-P06700-F1-model_v2	0.589032		0.589032					0.608546		0.608546
OG2841_REF_Scer_AF-P06738-F1-model_v2	0.924461		0.924461					0.723009		0.723009
OG2129_REF_Scer_AF-P06785-F1-model_v2	0.965389		0.965389					0.761001		0.761001
OG2248_REF_Scer_AF-P07143-F1-model_v2	0.798233							0.820567
OG1463_REF_Scer_AF-P07149-F1-model_v2	0.699701		0.699701					0.620155		0.620155
OG2740_REF_Scer_AF-P07170-F1-model_v2	0.97982		0.97982					0.781307		0.781307
OG2238_REF_Scer_AF-P07172-F1-model_v2	0.897294		0.897294					0.570601		0.570601
OG1825_REF_Scer_AF-P07244-F1-model_v2	0.57202							0.589589
OG1052_REF_Scer_AF-P07245-F1-model_v2	0.800932							0.664825
OG1016_REF_Scer_AF-P07246-F1-model_v2	0.868917	0.868917						0.747567	0.747567
OG4118_REF_Scer_AF-P07255-F1-model_v2	0.879742							0.530788
OG4150_REF_Scer_AF-P07256-F1-model_v2	0.848578							0.518819
OG2006_REF_Scer_AF-P07257-F1-model_v2	0.854097							0.489216
OG2721_REF_Scer_AF-P07258-F1-model_v2	0.884088						0.884088	0.707601						0.707601
OG1032_REF_Scer_AF-P07259-F1-model_v2	0.471052							0.610044
OG1892_REF_Scer_AF-P07262-F1-model_v2	0.955213	0.955213						0.738943	0.738943
OG1422_REF_Scer_AF-P07264-F1-model_v2	0.883077				0.883077			0.781466				0.781466
OG1595_REF_Scer_AF-P07275-F1-model_v2	0.929252	0.929252						0.662288	0.662288
OG2678_REF_Scer_AF-P07277-F1-model_v2	0.807708		0.807708					0.500982		0.500982
OG2347_REF_Scer_AF-P07283-F1-model_v2	0.985312					0.985312		0.769196					0.769196
OG3065_REF_Scer_AF-P07285-F1-model_v2	0.858421		0.858421					0.546272		0.546272
OG2265_REF_Scer_AF-P07286-F1-model_v2	0.899286		0.899286					0.629179		0.629179
OG1388_REF_Scer_AF-P07342-F1-model_v2	0.851852		0.851852					0.74628		0.74628
OG1714_REF_Scer_AF-P07702-F1-model_v2	0.514727	0.514727						0.624319	0.624319
OG4379_REF_Scer_AF-P07807-F1-model_v2	0.804739	0.804739						0.478956	0.478956
OG1685_REF_Scer_AF-P07991-F1-model_v2	0.946344		0.946344					0.689065		0.689065
OG1012_REF_Scer_AF-P08004-F1-model_v2	0.583444		0.583444					0.522475		0.522475
OG1564_REF_Scer_AF-P08019-F1-model_v2	0.711924			0.711924				0.429767			0.429767
OG3575_REF_Scer_AF-P08067-F1-model_v2	0.788069							0.780641
OG1218_REF_Scer_AF-P08417-F1-model_v2	0.855896				0.855896			0.741974				0.741974
OG4707_REF_Scer_AF-P08431-F1-model_v2	0.941712		0.941712					0.645691		0.645691
OG3445_REF_Scer_AF-P08432-F1-model_v2	0.817597				0.817597			0.598228				0.598228
OG2956_REF_Scer_AF-P08456-F1-model_v2	0.730159		0.730159					0.665126		0.665126
OG3006_REF_Scer_AF-P08465-F1-model_v2	0.815501		0.815501					0.670221		0.670221
OG2156_REF_Scer_AF-P08524-F1-model_v2	0.971486		0.971486					0.711497		0.711497
OG4360_REF_Scer_AF-P08525-F1-model_v2	0.857979							0.616483
OG2365_REF_Scer_AF-P08536-F1-model_v2	0.880391		0.880391					0.701874		0.701874
OG1621_REF_Scer_AF-P08566-F1-model_v2	0.509682							0.639883
OG1416_REF_Scer_AF-P08679-F1-model_v2	0.940295		0.940295					0.737667		0.737667
OG1815_REF_Scer_AF-P09201-F1-model_v2	0.914586			0.914586				0.703115			0.703115
OG2629_REF_Scer_AF-P09368-F1-model_v2	0.735934	0.735934						0.527842	0.527842
OG1052_REF_Scer_AF-P09440-F1-model_v2	0.771981							0.663482
OG1629_REF_Scer_AF-P09624-F1-model_v2	0.934619	0.934619						0.736258	0.736258
OG1487_REF_Scer_AF-P09938-F1-model_v2	0.802453	0.802453						0.782803	0.782803
OG1899_REF_Scer_AF-P09950-F1-model_v2	0.842628		0.842628					0.709513		0.709513
OG1357_REF_Scer_AF-P0CF18-F1-model_v2	0.914441							0.604139
OG1193_REF_Scer_AF-P0CX10-F1-model_v2	0.981322				0.981322			0.686709				0.686709
OG1193_REF_Scer_AF-P0CX11-F1-model_v2	0.980828				0.980828			0.686942				0.686942
OG4185_REF_Scer_AF-P0CX77-F1-model_v2	0.861162			0.861162				0.622035			0.622035
OG4185_REF_Scer_AF-P0CX78-F1-model_v2	0.855126			0.855126				0.623818			0.623818
OG4185_REF_Scer_AF-P0CX79-F1-model_v2	0.860037			0.860037				0.621876			0.621876
OG4185_REF_Scer_AF-P0CZ17-F1-model_v2	0.857172			0.857172				0.624778			0.624778
OG4346_REF_Scer_AF-P10174-F1-model_v2	0.837121							0.555262
OG1355_REF_Scer_AF-P10614-F1-model_v2	0.911386	0.911386						0.689592	0.689592
OG1516_REF_Scer_AF-P10659-F1-model_v2	0.990498		0.990498					0.819615		0.819615
OG1665_REF_Scer_AF-P10869-F1-model_v2	0.810111		0.810111					0.68191		0.68191
OG1881_REF_Scer_AF-P10963-F1-model_v2	0.900518				0.900518			0.754558				0.754558
OG1313_REF_Scer_AF-P11154-F1-model_v2	0.806106						0.806106	0.787702						0.787702
OG2537_REF_Scer_AF-P11353-F1-model_v2	0.898415	0.898415						0.705511	0.705511
OG1333_REF_Scer_AF-P11412-F1-model_v2	0.918548	0.918548						0.667376	0.667376
OG3214_REF_Scer_AF-P11986-F1-model_v2	0.950485					0.950485		0.698937					0.698937
OG1360_REF_Scer_AF-P12683-F1-model_v2	0.393994	0.393994						0.584842	0.584842
OG1360_REF_Scer_AF-P12684-F1-model_v2	0.355907	0.355907						0.525223	0.525223
OG2071_REF_Scer_AF-P12695-F1-model_v2	0.561981		0.561981					0.663773		0.663773
OG2038_REF_Scer_AF-P12709-F1-model_v2	0.981394					0.981394		0.814224					0.814224
OG4231_REF_Scer_AF-P13045-F1-model_v2	0.785577							0.551238
OG2214_REF_Scer_AF-P13259-F1-model_v2	0.49434		0.49434					0.756402		0.756402
OG1674_REF_Scer_AF-P13298-F1-model_v2	0.949455		0.949455					0.688735		0.688735
OG1883_REF_Scer_AF-P13663-F1-model_v2	0.976767	0.976767						0.757327	0.757327
OG1122_REF_Scer_AF-P13711-F1-model_v2	0.808784	0.808784						0.523352	0.523352
OG3902_REF_Scer_AF-P14020-F1-model_v2	0.779877		0.779877					0.592979		0.592979
OG1012_REF_Scer_AF-P14180-F1-model_v2	0.656802		0.656802					0.536062		0.536062
OG1432_REF_Scer_AF-P14540-F1-model_v2	0.972888				0.972888			0.755142				0.755142
OG1357_REF_Scer_AF-P14742-F1-model_v2	0.900976		0.900976					0.766471		0.766471
OG2032_REF_Scer_AF-P14843-F1-model_v2	0.98028		0.98028					0.735854		0.735854
OG1667_REF_Scer_AF-P15019-F1-model_v2	0.951919		0.951919					0.727305		0.727305
OG1310_REF_Scer_AF-P15202-F1-model_v2	0.908215	0.908215						0.651071	0.651071
OG1622_REF_Scer_AF-P15274-F1-model_v2	0.747111			0.747111				0.719986			0.719986
OG1975_REF_Scer_AF-P15454-F1-model_v2	0.727059		0.727059					0.705839		0.705839
OG3676_REF_Scer_AF-P15496-F1-model_v2	0.871389					0.871389		0.64323					0.64323
OG2290_REF_Scer_AF-P15700-F1-model_v2	0.958039		0.958039					0.660503		0.660503
OG3001_REF_Scer_AF-P15807-F1-model_v2	0.557956							0.393074
OG1004_REF_Scer_AF-P15938-F1-model_v2	0.508187			0.508187				0.493276			0.493276
OG1603_REF_Scer_AF-P16120-F1-model_v2	0.951212				0.951212			0.699328				0.699328
OG2807_REF_Scer_AF-P16387-F1-model_v2	0.85	0.85						0.783615	0.783615
OG1060_REF_Scer_AF-P16467-F1-model_v2	0.959302				0.959302			0.656848				0.656848
OG2960_REF_Scer_AF-P16622-F1-model_v2	0.864944				0.864944			0.674875				0.674875
OG1673_REF_Scer_AF-P16661-F1-model_v2	0.800544		0.800544					0.518042		0.518042
OG1054_REF_Scer_AF-P16861-F1-model_v2	0.773671		0.773671					0.637665		0.637665
OG1054_REF_Scer_AF-P16862-F1-model_v2	0.782942		0.782942					0.646904		0.646904
OG3120_REF_Scer_AF-P17423-F1-model_v2	0.940126		0.940126					0.737436		0.737436
OG1835_REF_Scer_AF-P17505-F1-model_v2	0.939344	0.939344						0.725024	0.725024
OG1157_REF_Scer_AF-P17649-F1-model_v2	0.983465		0.983465					0.6469		0.6469
OG1567_REF_Scer_AF-P17695-F1-model_v2	0.693755	0.693755						0.55442	0.55442
OG1329_REF_Scer_AF-P17709-F1-model_v2	0.837533		0.837533					0.615073		0.615073
OG1468_REF_Scer_AF-P17898-F1-model_v2	0.902976		0.902976					0.522262		0.522262
OG2871_REF_Scer_AF-P18408-F1-model_v2	0.925537	0.925537						0.642127	0.642127
OG3612_REF_Scer_AF-P18562-F1-model_v2	0.956522		0.956522					0.749468		0.749468
OG3062_REF_Scer_AF-P18900-F1-model_v2	0.721478		0.721478					0.676101		0.676101
OG1316_REF_Scer_AF-P19097-F1-model_v2	0.687992		0.687992					0.675985		0.675985
OG1924_REF_Scer_AF-P19262-F1-model_v2	0.49676		0.49676					0.769331		0.769331
OG1516_REF_Scer_AF-P19358-F1-model_v2	0.991802		0.991802					0.818646		0.818646
OG1039_REF_Scer_AF-P19414-F1-model_v2	0.912416				0.912416			0.702999				0.702999
OG2218_REF_Scer_AF-P20049-F1-model_v2	0.929823	0.929823						0.669619	0.669619
OG2056_REF_Scer_AF-P20051-F1-model_v2	0.944527			0.944527				0.632391			0.632391
OG1004_REF_Scer_AF-P20095-F1-model_v2	0.618345			0.618345				0.498909			0.498909
OG2182_REF_Scer_AF-P20485-F1-model_v2	0.614983		0.614983					0.494589		0.494589
OG1585_REF_Scer_AF-P20967-F1-model_v2	0.874336	0.874336						0.755318	0.755318
OG1470_REF_Scer_AF-P21147-F1-model_v2	0.746986	0.746986						0.640349	0.640349
OG2912_REF_Scer_AF-P21182-F1-model_v2	0.812253				0.812253			0.531809				0.531809
OG2053_REF_Scer_AF-P21264-F1-model_v2	0.706655				0.706655			0.651585				0.651585
OG1070_REF_Scer_AF-P21524-F1-model_v2	0.847469	0.847469						0.740618	0.740618
OG1070_REF_Scer_AF-P21672-F1-model_v2	0.863061	0.863061						0.719865	0.719865
OG2704_REF_Scer_AF-P21801-F1-model_v2	0.891112	0.891112						0.812978	0.812978
OG1170_REF_Scer_AF-P21826-F1-model_v2	0.953997		0.953997					0.665112		0.665112
OG1056_REF_Scer_AF-P21954-F1-model_v2	0.935544	0.935544						0.754088	0.754088
OG1468_REF_Scer_AF-P22140-F1-model_v2	0.906372		0.906372					0.522301		0.522301
OG1631_REF_Scer_AF-P22217-F1-model_v2	0.993398							0.617062
OG4744_REF_Scer_AF-P22289-F1-model_v2	0.790909							0.57499
OG1631_REF_Scer_AF-P22803-F1-model_v2	0.981923							0.602122
OG1112_REF_Scer_AF-P23254-F1-model_v2	0.962858		0.962858					0.638663		0.638663
OG1266_REF_Scer_AF-P23337-F1-model_v2	0.865683		0.865683					0.748817		0.748817
OG1640_REF_Scer_AF-P23501-F1-model_v2	0.76901			0.76901				0.456115			0.456115
OG1650_REF_Scer_AF-P23542-F1-model_v2	0.935499		0.935499					0.614939		0.614939
OG1004_REF_Scer_AF-P24384-F1-model_v2	0.496979			0.496979				0.527397			0.527397
OG2567_REF_Scer_AF-P24521-F1-model_v2	0.824656		0.824656					0.476887		0.476887
OG2382_REF_Scer_AF-P25045-F1-model_v2	0.730212		0.730212					0.487407		0.487407
OG1730_REF_Scer_AF-P25087-F1-model_v2	0.932502		0.932502					0.685642		0.685642
OG3221_REF_Scer_AF-P25335-F1-model_v2	0.826214			0.826214				0.617774			0.617774
OG1434_REF_Scer_AF-P25340-F1-model_v2	0.928457	0.928457						0.673426	0.673426
OG3021_REF_Scer_AF-P25358-F1-model_v2	0.821926		0.821926					0.678508		0.678508
OG4758_REF_Scer_AF-P25372-F1-model_v2	0.772117							0.477232
OG1567_REF_Scer_AF-P25373-F1-model_v2	0.90721	0.90721						0.540205	0.540205
OG1785_REF_Scer_AF-P25578-F1-model_v2	0.78119		0.78119					0.550508		0.550508
OG2577_REF_Scer_AF-P25605-F1-model_v2	0.549279							0.719832
OG1603_REF_Scer_AF-P25632-F1-model_v2	0.21118							0.245098
OG1060_REF_Scer_AF-P26263-F1-model_v2	0.959495				0.959495			0.653601				0.653601
OG5118_REF_Scer_AF-P26364-F1-model_v2	0.910741		0.910741					0.600282		0.600282
OG1266_REF_Scer_AF-P27472-F1-model_v2	0.873576		0.873576					0.745137		0.745137
OG2183_REF_Scer_AF-P27515-F1-model_v2	0.782589		0.782589					0.580577		0.580577
OG2453_REF_Scer_AF-P27616-F1-model_v2	0.934777						0.934777	0.697104						0.697104
OG2903_REF_Scer_AF-P27680-F1-model_v2	0.76641							0.527958
OG1364_REF_Scer_AF-P27796-F1-model_v2	0.871392		0.871392					0.650851		0.650851
OG2099_REF_Scer_AF-P28240-F1-model_v2	0.930396				0.930396			0.675582				0.675582
OG1786_REF_Scer_AF-P28241-F1-model_v2	0.932852	0.932852						0.73216	0.73216
OG1500_REF_Scer_AF-P28274-F1-model_v2	0.957628						0.957628	0.746794						0.746794
OG1303_REF_Scer_AF-P28496-F1-model_v2	0.785844							0.602624
OG2082_REF_Scer_AF-P28777-F1-model_v2	0.982917				0.982917			0.766873				0.766873
OG2057_REF_Scer_AF-P28789-F1-model_v2	0.950948		0.950948					0.606384		0.606384
OG2677_REF_Scer_AF-P28834-F1-model_v2	0.909	0.909						0.701842	0.701842
OG1230_REF_Scer_AF-P29465-F1-model_v2	0.641164		0.641164					0.675546		0.675546
OG1365_REF_Scer_AF-P29509-F1-model_v2	0.996757	0.996757						0.811914	0.811914
OG2498_REF_Scer_AF-P29704-F1-model_v2	0.902523		0.902523					0.599435		0.599435
OG1880_REF_Scer_AF-P29952-F1-model_v2	0.959476					0.959476		0.64989					0.64989
OG1674_REF_Scer_AF-P30402-F1-model_v2	0.927313		0.927313					0.628036		0.628036
OG1240_REF_Scer_AF-P30624-F1-model_v2	0.929066						0.929066	0.587139						0.587139
OG1170_REF_Scer_AF-P30952-F1-model_v2	0.954358		0.954358					0.680425		0.680425
OG1810_REF_Scer_AF-P31116-F1-model_v2	0.958217	0.958217						0.661348	0.661348
OG3978_REF_Scer_AF-P31373-F1-model_v2	0.959391				0.959391			0.740914				0.740914
OG1634_REF_Scer_AF-P31688-F1-model_v2	0.699464			0.699464				0.581873			0.581873
OG2906_REF_Scer_AF-P32178-F1-model_v2	0.963642					0.963642		0.645487					0.645487
OG2455_REF_Scer_AF-P32190-F1-model_v2	0.703456		0.703456					0.600317		0.600317
OG3100_REF_Scer_AF-P32191-F1-model_v2	0.814922	0.814922						0.610437	0.610437
OG2552_REF_Scer_AF-P32263-F1-model_v2	0.871436	0.871436						0.554162	0.554162
OG1744_REF_Scer_AF-P32264-F1-model_v2	0.852804		0.852804					0.670516		0.670516
OG1537_REF_Scer_AF-P32288-F1-model_v2	0.982239						0.982239	0.800083						0.800083
OG1313_REF_Scer_AF-P32327-F1-model_v2	0.821814						0.821814	0.790749						0.790749
OG5490_REF_Scer_AF-P32340-F1-model_v2	0.876484	0.876484						0.716977	0.716977
OG2062_REF_Scer_AF-P32347-F1-model_v2	0.970829				0.970829			0.730081				0.730081
OG2353_REF_Scer_AF-P32352-F1-model_v2	0.920849					0.920849		0.62284					0.62284
OG2465_REF_Scer_AF-P32353-F1-model_v2	0.861593	0.861593						0.620357	0.620357
OG1337_REF_Scer_AF-P32356-F1-model_v2	0.8484			0.8484				0.682813			0.682813
OG3304_REF_Scer_AF-P32375-F1-model_v2	0.936795			0.936795				0.571078			0.571078
OG3774_REF_Scer_AF-P32377-F1-model_v2	0.948806				0.948806			0.667632				0.667632
OG2123_REF_Scer_AF-P32378-F1-model_v2	0.827097		0.827097					0.629246		0.629246
OG4605_REF_Scer_AF-P32419-F1-model_v2	0.894595	0.894595						0.540916	0.540916
OG4665_REF_Scer_AF-P32449-F1-model_v2	0.93902		0.93902					0.727034		0.727034
OG4275_REF_Scer_AF-P32451-F1-model_v2	0.873185		0.873185					0.71538		0.71538
OG3413_REF_Scer_AF-P32452-F1-model_v2	0.717137				0.717137			0.457584				0.457584
OG3683_REF_Scer_AF-P32459-F1-model_v2	0.827077				0.827077			0.522796				0.522796
OG1955_REF_Scer_AF-P32461-F1-model_v2	0.699672							0.519192
OG2098_REF_Scer_AF-P32462-F1-model_v2	0.897443	0.897443						0.61856	0.61856
OG1697_REF_Scer_AF-P32469-F1-model_v2	0.953733		0.953733					0.763096		0.763096
OG1959_REF_Scer_AF-P32473-F1-model_v2	0.909229	0.909229						0.774985	0.774985
OG4061_REF_Scer_AF-P32476-F1-model_v2	0.910968	0.910968						0.590198	0.590198
OG2186_REF_Scer_AF-P32477-F1-model_v2	0.871168						0.871168	0.562457						0.562457
OG1168_REF_Scer_AF-P32528-F1-model_v2	0.457584							0.413832
OG4016_REF_Scer_AF-P32582-F1-model_v2	0.634921				0.634921			0.703841				0.703841
OG3319_REF_Scer_AF-P32626-F1-model_v2	0.863245			0.863245				0.527158			0.527158
OG1746_REF_Scer_AF-P32642-F1-model_v2	0.537049							0.598096
OG1521_REF_Scer_AF-P32771-F1-model_v2	0.962343	0.962343						0.708808	0.708808
OG1659_REF_Scer_AF-P32775-F1-model_v2	0.949536		0.949536					0.708529		0.708529
OG1081_REF_Scer_AF-P32784-F1-model_v2	0.670916		0.670916					0.534219		0.534219
OG2397_REF_Scer_AF-P32796-F1-model_v2	0.849885		0.849885					0.505906		0.505906
OG4555_REF_Scer_AF-P32799-F1-model_v2	0.681259							0.536322
OG1671_REF_Scer_AF-P32861-F1-model_v2	0.970479		0.970479					0.782334		0.782334
OG1556_REF_Scer_AF-P32895-F1-model_v2	0.796657		0.796657					0.780882		0.780882
OG1502_REF_Scer_AF-P33300-F1-model_v2	0.666073		0.666073					0.631723		0.631723
OG2356_REF_Scer_AF-P33312-F1-model_v2	0.871072	0.871072						0.521993	0.521993
OG1112_REF_Scer_AF-P33315-F1-model_v2	0.960955		0.960955					0.601878		0.601878
OG4581_REF_Scer_AF-P33330-F1-model_v2	0.920368		0.920368					0.615362		0.615362
OG1471_REF_Scer_AF-P33333-F1-model_v2	0.8011		0.8011					0.51438		0.51438
OG1302_REF_Scer_AF-P33401-F1-model_v2	0.967043					0.967043		0.686994					0.686994
OG2048_REF_Scer_AF-P33412-F1-model_v2	0.818041		0.818041					0.480236		0.480236
OG2112_REF_Scer_AF-P33421-F1-model_v2	0.564574							0.510521
OG2357_REF_Scer_AF-P33734-F1-model_v2	0.863768				0.863768			0.676215				0.676215
OG1337_REF_Scer_AF-P35172-F1-model_v2	0.859829			0.859829				0.666088			0.666088
OG3114_REF_Scer_AF-P35202-F1-model_v2	0.786691		0.786691					0.43212		0.43212
OG3782_REF_Scer_AF-P35497-F1-model_v2	0.947362	0.947362						0.609032	0.609032
OG4250_REF_Scer_AF-P35731-F1-model_v2	0.679107	0.679107						0.38438	0.38438
OG3063_REF_Scer_AF-P36010-F1-model_v2	0.98542		0.98542					0.714424		0.714424
OG1276_REF_Scer_AF-P36013-F1-model_v2	0.849883	0.849883						0.677435	0.677435
OG2084_REF_Scer_AF-P36024-F1-model_v2	0.359663							0.676332
OG3008_REF_Scer_AF-P36076-F1-model_v2	0.354102							0.630016
OG1242_REF_Scer_AF-P36107-F1-model_v2	0.782318		0.782318					0.596392		0.596392
OG4524_REF_Scer_AF-P36143-F1-model_v2	0.334725		0.334725					0.380647		0.380647
OG1081_REF_Scer_AF-P36148-F1-model_v2	0.666083		0.666083					0.486745		0.486745
OG1966_REF_Scer_AF-P36150-F1-model_v2	0.598002		0.598002					0.530174		0.530174
OG1302_REF_Scer_AF-P37012-F1-model_v2	0.970876					0.970876		0.705195					0.705195
OG2262_REF_Scer_AF-P37254-F1-model_v2	0.762752		0.762752					0.512004		0.512004
OG1030_REF_Scer_AF-P37291-F1-model_v2	0.957396		0.957396					0.701546		0.701546
OG1030_REF_Scer_AF-P37292-F1-model_v2	0.912591		0.912591					0.636864		0.636864
OG1287_REF_Scer_AF-P37298-F1-model_v2	0.641734							0.469603
OG4552_REF_Scer_AF-P37299-F1-model_v2	0.405032							0.483461
OG1129_REF_Scer_AF-P37303-F1-model_v2	0.882668				0.882668			0.631592				0.631592
OG1322_REF_Scer_AF-P38009-F1-model_v2	0.988583							0.821329
OG2588_REF_Scer_AF-P38063-F1-model_v2	0.954964		0.954964					0.786341		0.786341
OG1977_REF_Scer_AF-P38066-F1-model_v2	0.733101			0.733101				0.720899			0.720899
OG1126_REF_Scer_AF-P38067-F1-model_v2	0.957355	0.957355						0.598197	0.598197
OG2573_REF_Scer_AF-P38075-F1-model_v2	0.93386	0.93386						0.647605	0.647605
OG1016_REF_Scer_AF-P38113-F1-model_v2	0.978187	0.978187						0.663825	0.663825
OG4312_REF_Scer_AF-P38115-F1-model_v2	0.834095	0.834095						0.52563	0.52563
OG2882_REF_Scer_AF-P38122-F1-model_v2	0.854834		0.854834					0.466571		0.466571
OG1497_REF_Scer_AF-P38143-F1-model_v2	0.97982	0.97982						0.698712	0.698712
OG2369_REF_Scer_AF-P38145-F1-model_v2	0.914622		0.914622					0.618034		0.618034
OG3935_REF_Scer_AF-P38169-F1-model_v2	0.889337	0.889337						0.531186	0.531186
OG3242_REF_Scer_AF-P38179-F1-model_v2	0.801934		0.801934					0.455616		0.455616
OG1695_REF_Scer_AF-P38221-F1-model_v2	0.729675		0.729675					0.63876		0.63876
OG2044_REF_Scer_AF-P38225-F1-model_v2	0.785892						0.785892	0.539838						0.539838
OG4021_REF_Scer_AF-P38242-F1-model_v2	0.711429							0.425424
OG4959_REF_Scer_AF-P38286-F1-model_v2	0.915706	0.915706						0.605666	0.605666
OG1502_REF_Scer_AF-P38287-F1-model_v2	0.686489		0.686489					0.624078		0.624078
OG1306_REF_Scer_AF-P38298-F1-model_v2	0.838734			0.838734				0.492561			0.492561
OG3350_REF_Scer_AF-P38332-F1-model_v2	0.772364			0.772364				0.476721			0.476721
OG3313_REF_Scer_AF-P38342-F1-model_v2	0.821875	0.821875						0.411345	0.411345
OG1565_REF_Scer_AF-P38604-F1-model_v2	0.961323					0.961323		0.637795					0.637795
OG2588_REF_Scer_AF-P38620-F1-model_v2	0.974557		0.974557					0.787694		0.787694
OG1779_REF_Scer_AF-P38625-F1-model_v2	0.962751						0.962751	0.828145						0.828145
OG1500_REF_Scer_AF-P38627-F1-model_v2	0.95842						0.95842	0.730825						0.730825
OG3115_REF_Scer_AF-P38628-F1-model_v2	0.860127					0.860127		0.541317					0.541317
OG3018_REF_Scer_AF-P38635-F1-model_v2	0.872119			0.872119				0.429788			0.429788
OG2968_REF_Scer_AF-P38689-F1-model_v2	0.970913		0.970913					0.845347		0.845347
OG1744_REF_Scer_AF-P38690-F1-model_v2	0.837061							0.599325
OG1354_REF_Scer_AF-P38697-F1-model_v2	0.989023	0.989023						0.731849	0.731849
OG1303_REF_Scer_AF-P38703-F1-model_v2	0.773303							0.622274
OG4583_REF_Scer_AF-P38710-F1-model_v2	0.873149			0.873149				0.55242			0.55242
OG1022_REF_Scer_AF-P38715-F1-model_v2	0.961009	0.961009						0.591848	0.591848
OG1488_REF_Scer_AF-P38720-F1-model_v2	0.9872	0.9872						0.809407	0.809407
OG2647_REF_Scer_AF-P38787-F1-model_v2	0.592507	0.592507						0.361302	0.361302
OG1857_REF_Scer_AF-P38795-F1-model_v2	0.96267						0.96267	0.754953						0.754953
OG1365_REF_Scer_AF-P38816-F1-model_v2	0.929825	0.929825						0.772693	0.772693
OG3639_REF_Scer_AF-P38840-F1-model_v2	0.826777		0.826777					0.443729		0.443729
OG3991_REF_Scer_AF-P38858-F1-model_v2	0.917193			0.917193				0.500426			0.500426
OG1210_REF_Scer_AF-P38891-F1-model_v2	0.926972		0.926972					0.713182		0.713182
OG3074_REF_Scer_AF-P38913-F1-model_v2	0.803922		0.803922					0.468732		0.468732
OG4624_REF_Scer_AF-P38954-F1-model_v2	0.599321		0.599321					0.517422		0.517422
OG1774_REF_Scer_AF-P38972-F1-model_v2	0.944833						0.944833	0.6957						0.6957
OG4185_REF_Scer_AF-P38986-F1-model_v2	0.77457			0.77457				0.595823			0.595823
OG1615_REF_Scer_AF-P38992-F1-model_v2	0.839101	0.839101						0.590735	0.590735
OG1451_REF_Scer_AF-P38998-F1-model_v2	0.968126	0.968126						0.726309	0.726309
OG1935_REF_Scer_AF-P38999-F1-model_v2	0.984933	0.984933						0.72928	0.72928
OG1240_REF_Scer_AF-P39002-F1-model_v2	0.933828						0.933828	0.568539						0.568539
OG2394_REF_Scer_AF-P39006-F1-model_v2	0.60728				0.60728			0.641584				0.641584
OG1087_REF_Scer_AF-P39518-F1-model_v2	0.757234						0.757234	0.460435						0.460435
OG1445_REF_Scer_AF-P39522-F1-model_v2	0.958291				0.958291			0.756085				0.756085
OG2215_REF_Scer_AF-P39525-F1-model_v2	0.860909		0.860909					0.525507		0.525507
OG1039_REF_Scer_AF-P39533-F1-model_v2	0.89384				0.89384			0.662471				0.662471
OG3767_REF_Scer_AF-P39683-F1-model_v2	0.946811						0.946811	0.603914						0.603914
OG2147_REF_Scer_AF-P39692-F1-model_v2	0.433971	0.433971						0.46155	0.46155
OG1892_REF_Scer_AF-P39708-F1-model_v2	0.964908	0.964908						0.728364	0.728364
OG1694_REF_Scer_AF-P39713-F1-model_v2	0.847082	0.847082						0.509015	0.509015
OG1694_REF_Scer_AF-P39714-F1-model_v2	0.917016	0.917016						0.509253	0.509253
OG3429_REF_Scer_AF-P39726-F1-model_v2	0.763939							0.523732
OG4110_REF_Scer_AF-P39988-F1-model_v2	0.872352		0.872352					0.522062		0.522062
OG1273_REF_Scer_AF-P40012-F1-model_v2	0.802876	0.802876						0.41281	0.41281
OG4391_REF_Scer_AF-P40017-F1-model_v2	0.611186		0.611186					0.50452		0.50452
OG1021_REF_Scer_AF-P40047-F1-model_v2	0.918966	0.918966						0.634979	0.634979
OG1433_REF_Scer_AF-P40054-F1-model_v2	0.86057	0.86057						0.780311	0.780311
OG3416_REF_Scer_AF-P40099-F1-model_v2	0.868392						0.868392	0.396225						0.396225
OG3909_REF_Scer_AF-P40319-F1-model_v2	0.810766		0.810766					0.66981		0.66981
OG3000_REF_Scer_AF-P40350-F1-model_v2	0.849211		0.849211					0.58554		0.58554
OG2738_REF_Scer_AF-P40351-F1-model_v2	0.848596		0.848596					0.609338		0.609338
OG3241_REF_Scer_AF-P40363-F1-model_v2	0.90839			0.90839				0.573971			0.573971
OG1254_REF_Scer_AF-P40395-F1-model_v2	0.566856							0.354468
OG1004_REF_Scer_AF-P40459-F1-model_v2	0.891797						0.891797	0.549115						0.549115
OG2808_REF_Scer_AF-P40471-F1-model_v2	0.87862	0.87862						0.544221	0.544221
OG1854_REF_Scer_AF-P40487-F1-model_v2	0.859576		0.859576					0.732067		0.732067
OG2746_REF_Scer_AF-P40495-F1-model_v2	0.875492	0.875492						0.746087	0.746087
OG1491_REF_Scer_AF-P40506-F1-model_v2	0.817453						0.817453	0.621112						0.621112
OG1433_REF_Scer_AF-P40510-F1-model_v2	0.870469	0.870469						0.773788	0.773788
OG1933_REF_Scer_AF-P40545-F1-model_v2	0.916935					0.916935		0.640099					0.640099
OG1497_REF_Scer_AF-P40581-F1-model_v2	0.980887	0.980887						0.729203	0.729203
OG3630_REF_Scer_AF-P40582-F1-model_v2	0.870726		0.870726					0.478254		0.478254
OG3624_REF_Scer_AF-P40857-F1-model_v2	0.875115				0.875115			0.495714				0.495714
OG1683_REF_Scer_AF-P40970-F1-model_v2	0.921089		0.921089					0.646248		0.646248
OG1897_REF_Scer_AF-P41338-F1-model_v2	0.971269		0.971269					0.703604		0.703604
OG2684_REF_Scer_AF-P41735-F1-model_v2	0.775451	0.775451						0.657728	0.657728
OG3581_REF_Scer_AF-P41835-F1-model_v2	0.736296							0.508013
OG1180_REF_Scer_AF-P41903-F1-model_v2	0.700353			0.700353				0.391174			0.391174
OG1137_REF_Scer_AF-P41911-F1-model_v2	0.790014	0.790014						0.660104	0.660104
OG1684_REF_Scer_AF-P41921-F1-model_v2	0.920131	0.920131						0.700355	0.700355
OG1056_REF_Scer_AF-P41939-F1-model_v2	0.949082	0.949082						0.750871	0.750871
OG1446_REF_Scer_AF-P41940-F1-model_v2	0.981994		0.981994					0.831715		0.831715
OG1193_REF_Scer_AF-P42222-F1-model_v2	0.981199				0.981199			0.686224				0.686224
OG3151_REF_Scer_AF-P42826-F1-model_v2	0.830397		0.830397					0.526953		0.526953
OG5096_REF_Scer_AF-P42883-F1-model_v2	0.989037		0.989037					0.804829		0.804829
OG3443_REF_Scer_AF-P42941-F1-model_v2	0.838312			0.838312				0.530005			0.530005
OG2852_REF_Scer_AF-P43123-F1-model_v2	0.898148		0.898148					0.589931		0.589931
OG5096_REF_Scer_AF-P43534-F1-model_v2	0.989037		0.989037					0.80603		0.80603
OG3336_REF_Scer_AF-P43567-F1-model_v2	0.919156		0.919156					0.504999		0.504999
OG2845_REF_Scer_AF-P43577-F1-model_v2	0.893082		0.893082					0.509339		0.509339
OG1822_REF_Scer_AF-P43616-F1-model_v2	0.962911			0.962911				0.654148			0.654148
OG3509_REF_Scer_AF-P43619-F1-model_v2	0.943559		0.943559					0.693667		0.693667
OG5327_REF_Scer_AF-P43635-F1-model_v2	0.881246		0.881246					0.607924		0.607924
OG2999_REF_Scer_AF-P43636-F1-model_v2	0.786531		0.786531					0.540045		0.540045
OG2246_REF_Scer_AF-P46151-F1-model_v2	0.802511	0.802511						0.610371	0.610371
OG1021_REF_Scer_AF-P46367-F1-model_v2	0.921866	0.921866						0.642925	0.642925
OG2161_REF_Scer_AF-P46969-F1-model_v2	0.942927					0.942927		0.696352					0.696352
OG4524_REF_Scer_AF-P47011-F1-model_v2	0.569925		0.569925					0.426063		0.426063
OG1640_REF_Scer_AF-P47013-F1-model_v2	0.767335			0.767335				0.465652			0.465652
OG1759_REF_Scer_AF-P47039-F1-model_v2	0.928829		0.928829					0.635679		0.635679
OG1275_REF_Scer_AF-P47052-F1-model_v2	0.93674	0.93674						0.814962	0.814962
OG3030_REF_Scer_AF-P47095-F1-model_v2	0.872238				0.872238			0.587728				0.587728
OG4102_REF_Scer_AF-P47096-F1-model_v2	0.904308	0.904308						0.672929	0.672929
OG3677_REF_Scer_AF-P47125-F1-model_v2	0.812783	0.812783						0.517711	0.517711
OG2384_REF_Scer_AF-P47143-F1-model_v2	0.936538		0.936538					0.621557		0.621557
OG1390_REF_Scer_AF-P47164-F1-model_v2	0.777621		0.777621					0.556859		0.556859
OG4317_REF_Scer_AF-P47165-F1-model_v2	0.901284		0.901284					0.688212		0.688212
OG1597_REF_Scer_AF-P47169-F1-model_v2	0.412795	0.412795						0.548141	0.548141
OG1210_REF_Scer_AF-P47176-F1-model_v2	0.970479		0.970479					0.704478		0.704478
OG5096_REF_Scer_AF-P47183-F1-model_v2	0.988235		0.988235					0.804126		0.804126
OG1103_REF_Scer_AF-P47771-F1-model_v2	0.943817	0.943817						0.548045	0.548045
OG1240_REF_Scer_AF-P47912-F1-model_v2	0.9274						0.9274	0.583937						0.583937
OG4171_REF_Scer_AF-P48015-F1-model_v2	0.894881		0.894881					0.586553		0.586553
OG3499_REF_Scer_AF-P48016-F1-model_v2	0.69664			0.69664				0.532471			0.532471
OG1096_REF_Scer_AF-P48570-F1-model_v2	0.899474		0.899474					0.886293		0.886293
OG3069_REF_Scer_AF-P49017-F1-model_v2	0.827487		0.827487					0.702776		0.702776
OG2227_REF_Scer_AF-P49095-F1-model_v2	0.905499	0.905499						0.663599	0.663599
OG1111_REF_Scer_AF-P49367-F1-model_v2	0.703492				0.703492			0.719425				0.719425
OG2282_REF_Scer_AF-P49435-F1-model_v2	0.946113		0.946113					0.684041		0.684041
OG1022_REF_Scer_AF-P49954-F1-model_v2	0.944874			0.944874				0.620501			0.620501
OG2603_REF_Scer_AF-P50076-F1-model_v2	0.798095		0.798095					0.487959		0.487959
OG1354_REF_Scer_AF-P50094-F1-model_v2	0.988267	0.988267						0.758377	0.758377
OG1354_REF_Scer_AF-P50095-F1-model_v2	0.98874	0.98874						0.757274	0.757274
OG2868_REF_Scer_AF-P50107-F1-model_v2	0.838957				0.838957			0.582132				0.582132
OG1630_REF_Scer_AF-P50264-F1-model_v2	0.772766	0.772766						0.447118	0.447118
OG4010_REF_Scer_AF-P50861-F1-model_v2	0.905594		0.905594					0.685483		0.685483
OG1060_REF_Scer_AF-P50873-F1-model_v2	0.608782		0.608782					0.531148		0.531148
OG2774_REF_Scer_AF-P51601-F1-model_v2	0.885103			0.885103				0.788307			0.788307
OG1299_REF_Scer_AF-P52489-F1-model_v2	0.970775		0.970775					0.656619		0.656619
OG1264_REF_Scer_AF-P52892-F1-model_v2	0.918792		0.918792					0.593479		0.593479
OG1264_REF_Scer_AF-P52893-F1-model_v2	0.791007		0.791007					0.634941		0.634941
OG1055_REF_Scer_AF-P52910-F1-model_v2	0.799597						0.799597	0.668424						0.668424
OG2228_REF_Scer_AF-P53037-F1-model_v2	0.403259				0.403259			0.560504				0.560504
OG1121_REF_Scer_AF-P53045-F1-model_v2	0.930932	0.930932						0.712152	0.712152
OG1377_REF_Scer_AF-P53090-F1-model_v2	0.906828							0.569067
OG3557_REF_Scer_AF-P53101-F1-model_v2	0.810472				0.810472			0.566044				0.566044
OG2495_REF_Scer_AF-P53128-F1-model_v2	0.766533	0.766533						0.614195	0.614195
OG1004_REF_Scer_AF-P53131-F1-model_v2	0.680762			0.680762				0.568291			0.568291
OG3458_REF_Scer_AF-P53164-F1-model_v2	0.761409			0.761409				0.4446			0.4446
OG2913_REF_Scer_AF-P53178-F1-model_v2	0.706199		0.706199					0.402205		0.402205
OG3488_REF_Scer_AF-P53184-F1-model_v2	0.897266			0.897266				0.438007			0.438007
OG2116_REF_Scer_AF-P53199-F1-model_v2	0.96242	0.96242						0.686683	0.686683
OG1473_REF_Scer_AF-P53204-F1-model_v2	0.723689		0.723689					0.794164		0.794164
OG1667_REF_Scer_AF-P53228-F1-model_v2	0.953561		0.953561					0.65888		0.65888
OG2409_REF_Scer_AF-P53312-F1-model_v2	0.907044						0.907044	0.648683						0.648683
OG3991_REF_Scer_AF-P53315-F1-model_v2	0.894865			0.894865				0.441882			0.441882
OG2783_REF_Scer_AF-P53318-F1-model_v2	0.876746	0.876746						0.540633	0.540633
OG1488_REF_Scer_AF-P53319-F1-model_v2	0.984116	0.984116						0.788211	0.788211
OG3025_REF_Scer_AF-P53332-F1-model_v2	0.695738		0.695738					0.428277		0.428277
OG1696_REF_Scer_AF-P53598-F1-model_v2	0.895571						0.895571	0.715525						0.715525
OG1414_REF_Scer_AF-P53685-F1-model_v2	0.601534		0.601534					0.61353		0.61353
OG2646_REF_Scer_AF-P53730-F1-model_v2	0.81117		0.81117					0.455719		0.455719
OG2380_REF_Scer_AF-P53848-F1-model_v2	0.528176							0.444191
OG3638_REF_Scer_AF-P53868-F1-model_v2	0.848976		0.848976					0.476802		0.476802
OG4226_REF_Scer_AF-P53909-F1-model_v2	0.978132			0.978132				0.610652			0.610652
OG2924_REF_Scer_AF-P53915-F1-model_v2	0.799667		0.799667					0.458103		0.458103
OG3104_REF_Scer_AF-P53954-F1-model_v2	0.72354		0.72354					0.488195		0.488195
OG1056_REF_Scer_AF-P53982-F1-model_v2	0.92764	0.92764						0.714515	0.714515
OG1322_REF_Scer_AF-P54113-F1-model_v2	0.984246							0.809695
OG1103_REF_Scer_AF-P54114-F1-model_v2	0.9425	0.9425						0.531521	0.531521
OG1021_REF_Scer_AF-P54115-F1-model_v2	0.945448	0.945448						0.558251	0.558251
OG1596_REF_Scer_AF-P54781-F1-model_v2	0.868107	0.868107						0.733847	0.733847
OG2506_REF_Scer_AF-P54783-F1-model_v2	0.92538	0.92538						0.590089	0.590089
OG1904_REF_Scer_AF-P54839-F1-model_v2	0.885777		0.885777					0.709617		0.709617
OG2752_REF_Scer_AF-P54885-F1-model_v2	0.946729	0.946729						0.654151	0.654151
OG2086_REF_Scer_AF-P80210-F1-model_v2	0.968868						0.968868	0.783362						0.783362
OG2637_REF_Scer_AF-P80235-F1-model_v2	0.857351		0.857351					0.57929		0.57929
OG1137_REF_Scer_AF-Q00055-F1-model_v2	0.88522	0.88522						0.668833	0.668833
OG1275_REF_Scer_AF-Q00711-F1-model_v2	0.931529	0.931529						0.829251	0.829251
OG1753_REF_Scer_AF-Q00764-F1-model_v2	0.91575		0.91575					0.767133		0.767133
OG1254_REF_Scer_AF-Q01519-F1-model_v2	0.895737							0.738687
OG1055_REF_Scer_AF-Q01574-F1-model_v2	0.756954						0.756954	0.608502						0.608502
OG3525_REF_Scer_AF-Q01802-F1-model_v2	0.806289		0.806289					0.509232		0.509232
OG2074_REF_Scer_AF-Q02046-F1-model_v2	0.93475	0.93475						0.69321	0.69321
OG2837_REF_Scer_AF-Q02196-F1-model_v2	0.980594		0.980594					0.768788		0.768788
OG3048_REF_Scer_AF-Q02784-F1-model_v2	0.7768							0.751075
OG1306_REF_Scer_AF-Q02896-F1-model_v2	0.845174			0.845174				0.498543			0.498543
OG3394_REF_Scer_AF-Q03266-F1-model_v2	0.58246				0.58246			0.407306				0.407306
OG1758_REF_Scer_AF-Q03529-F1-model_v2	0.685597							0.646734
OG5735_REF_Scer_AF-Q03579-F1-model_v2	0.651111							0.576547
OG3714_REF_Scer_AF-Q03677-F1-model_v2	0.929236							0.536802
OG4645_REF_Scer_AF-Q03778-F1-model_v2	0.687462		0.687462					0.47529		0.47529
OG1746_REF_Scer_AF-Q03835-F1-model_v2	0.5272							0.605805
OG2578_REF_Scer_AF-Q03941-F1-model_v2	0.922671		0.922671					0.515488		0.515488
OG4463_REF_Scer_AF-Q04066-F1-model_v2	0.732607			0.732607				0.373544			0.373544
OG4398_REF_Scer_AF-Q04178-F1-model_v2	0.876497		0.876497					0.73484		0.73484
OG3917_REF_Scer_AF-Q04179-F1-model_v2	0.888824			0.888824				0.466407			0.466407
OG2283_REF_Scer_AF-Q04212-F1-model_v2	0.930435	0.930435						0.510779	0.510779
OG1329_REF_Scer_AF-Q04409-F1-model_v2	0.8362		0.8362					0.602678		0.602678
OG2190_REF_Scer_AF-Q04430-F1-model_v2	0.81542		0.81542					0.62832		0.62832
OG2112_REF_Scer_AF-Q04487-F1-model_v2	0.523688							0.470424
OG1390_REF_Scer_AF-Q04533-F1-model_v2	0.767386		0.767386					0.513942		0.513942
OG3112_REF_Scer_AF-Q05521-F1-model_v2	0.8391			0.8391				0.510524			0.510524
OG4583_REF_Scer_AF-Q05533-F1-model_v2	0.866619			0.866619				0.55852			0.55852
OG2557_REF_Scer_AF-Q05567-F1-model_v2	0.842028				0.842028			0.59934				0.59934
OG2741_REF_Scer_AF-Q05584-F1-model_v2	0.881898			0.881898				0.562343			0.562343
OG3207_REF_Scer_AF-Q05788-F1-model_v2	0.922058		0.922058					0.584526		0.584526
OG1807_REF_Scer_AF-Q05871-F1-model_v2	0.877286					0.877286		0.441153					0.441153
OG4043_REF_Scer_AF-Q05902-F1-model_v2	0.777362			0.777362				0.502068			0.502068
OG2148_REF_Scer_AF-Q05911-F1-model_v2	0.998091				0.998091			0.82889				0.82889
OG3740_REF_Scer_AF-Q05979-F1-model_v2	0.911119			0.911119				0.58848			0.58848
OG1318_REF_Scer_AF-Q06147-F1-model_v2	0.592015		0.592015					0.533361		0.533361
OG1473_REF_Scer_AF-Q06178-F1-model_v2	0.707072		0.707072					0.819992		0.819992
OG1287_REF_Scer_AF-Q06236-F1-model_v2	0.706731							0.482795
OG3095_REF_Scer_AF-Q06489-F1-model_v2	0.852005					0.852005		0.58662					0.58662
OG3811_REF_Scer_AF-Q06490-F1-model_v2	0.563878							0.45229
OG4396_REF_Scer_AF-Q06549-F1-model_v2	0.905856			0.905856				0.467728			0.467728
OG2348_REF_Scer_AF-Q06625-F1-model_v2	0.876682							0.629813
OG1498_REF_Scer_AF-Q06702-F1-model_v2	0.826012			0.826012				0.55325			0.55325
OG1498_REF_Scer_AF-Q06703-F1-model_v2	0.800214			0.800214				0.581185			0.581185
OG1060_REF_Scer_AF-Q07471-F1-model_v2	0.85493				0.85493			0.517281				0.517281
OG3681_REF_Scer_AF-Q07560-F1-model_v2	0.600875		0.600875					0.488641		0.488641
OG1380_REF_Scer_AF-Q07729-F1-model_v2	0.867403			0.867403				0.524554			0.524554
OG5096_REF_Scer_AF-Q07748-F1-model_v2	0.989037		0.989037					0.80635		0.80635
OG3782_REF_Scer_AF-Q07786-F1-model_v2	0.947246	0.947246						0.608497	0.608497
OG2308_REF_Scer_AF-Q07938-F1-model_v2	0.845816		0.845816					0.621414		0.621414
OG3782_REF_Scer_AF-Q07993-F1-model_v2	0.929307	0.929307						0.520113	0.520113
OG2031_REF_Scer_AF-Q08220-F1-model_v2	0.888473						0.888473	0.510072						0.510072
OG3811_REF_Scer_AF-Q08224-F1-model_v2	0.533087		0.533087					0.467989		0.467989
OG2084_REF_Scer_AF-Q08438-F1-model_v2	0.282286							0.658642
OG1807_REF_Scer_AF-Q08558-F1-model_v2	0.901845					0.901845		0.408603					0.408603
OG2126_REF_Scer_AF-Q08645-F1-model_v2	0.82331						0.82331	0.583237						0.583237
OG1458_REF_Scer_AF-Q08911-F1-model_v2	0.937869	0.937869						0.683422	0.683422
OG3811_REF_Scer_AF-Q08975-F1-model_v2	0.604216		0.604216					0.479975		0.479975
OG2901_REF_Scer_AF-Q12001-F1-model_v2	0.880675		0.880675					0.577757		0.577757
OG3679_REF_Scer_AF-Q12051-F1-model_v2	0.806866		0.806866					0.472401		0.472401
OG1394_REF_Scer_AF-Q12069-F1-model_v2	0.733963					0.733963		0.607351					0.607351
OG2508_REF_Scer_AF-Q12074-F1-model_v2	0.987031		0.987031					0.782981		0.782981
OG1096_REF_Scer_AF-Q12122-F1-model_v2	0.873523		0.873523					0.891796		0.891796
OG1115_REF_Scer_AF-Q12166-F1-model_v2	0.83141		0.83141					0.704928		0.704928
OG4004_REF_Scer_AF-Q12178-F1-model_v2	0.919373			0.919373				0.646765			0.646765
OG1764_REF_Scer_AF-Q12189-F1-model_v2	0.913387					0.913387		0.644215					0.644215
OG1390_REF_Scer_AF-Q12198-F1-model_v2	0.796406		0.796406					0.460017		0.460017
OG1318_REF_Scer_AF-Q12246-F1-model_v2	0.655735		0.655735					0.526523		0.526523
OG2007_REF_Scer_AF-Q12265-F1-model_v2	0.641532		0.641532					0.704082		0.704082
OG2741_REF_Scer_AF-Q12320-F1-model_v2	0.848702			0.848702				0.548677			0.548677
OG1394_REF_Scer_AF-Q12362-F1-model_v2	0.756884							0.616624
OG3551_REF_Scer_AF-Q12452-F1-model_v2	0.930381	0.930381						0.562552	0.562552
OG3801_REF_Scer_AF-Q12455-F1-model_v2	0.941228		0.941228					0.580276		0.580276
OG4008_REF_Scer_AF-Q12676-F1-model_v2	0.861158						0.861158	0.482659						0.482659
OG1589_REF_Scer_AF-Q12680-F1-model_v2	0.926133	0.926133						0.725745	0.725745
OG2765_REF_Scer_AF-Q3E840-F1-model_v2	0.853659							0.659594
OG2562_REF_Scer_AF-Q99190-F1-model_v2	0.743478	0.743478						0.494506	0.494506
OG2061_REF_Scer_AF-Q99258-F1-model_v2	0.945284				0.945284			0.637089				0.637089
OG3531_REF_Scer_AF-Q99312-F1-model_v2	0.824352			0.824352				0.565187			0.565187

## Sheet: B
	Conservation ratio	Mapping ratio	EC3
OG4352_REF_Scer_AF-P00127-F1-model_v2	0.487109	0.440287
OG3208_REF_Scer_AF-P00128-F1-model_v2	0.600053	0.982435
OG1016_REF_Scer_AF-P00330-F1-model_v2	0.748469	0.954158
OG1016_REF_Scer_AF-P00331-F1-model_v2	0.748866	0.93732
OG1145_REF_Scer_AF-P00358-F1-model_v2	0.78802	0.994191
OG1145_REF_Scer_AF-P00359-F1-model_v2	0.793993	0.993761
OG1145_REF_Scer_AF-P00360-F1-model_v2	0.776403	0.992685
OG4316_REF_Scer_AF-P00424-F1-model_v2	0.534953	0.711796
OG4316_REF_Scer_AF-P00425-F1-model_v2	0.552747	0.741722
OG2714_REF_Scer_AF-P00427-F1-model_v2	0.790822	0.692875
OG1979_REF_Scer_AF-P00445-F1-model_v2	0.717187	0.991101
OG3185_REF_Scer_AF-P00447-F1-model_v2	0.675036	0.844128
OG3837_REF_Scer_AF-P00498-F1-model_v2	0.695484	0.971014
OG1299_REF_Scer_AF-P00549-F1-model_v2	0.758158	0.973758
OG1424_REF_Scer_AF-P00560-F1-model_v2	0.772236	0.985148
OG2654_REF_Scer_AF-P00572-F1-model_v2	0.533459	0.893921
OG5441_REF_Scer_AF-P00724-F1-model_v2	0.526139	0.844455	1
OG2936_REF_Scer_AF-P00812-F1-model_v2	0.60505	0.882883	1
OG2113_REF_Scer_AF-P00815-F1-model_v2	0.664788	0.520547
OG1416_REF_Scer_AF-P00890-F1-model_v2	0.813692	0.899791
OG2028_REF_Scer_AF-P00899-F1-model_v2	0.716369	0.942801
OG3874_REF_Scer_AF-P00912-F1-model_v2	0.523857	0.812297
OG1193_REF_Scer_AF-P00924-F1-model_v2	0.785798	0.981384
OG1193_REF_Scer_AF-P00925-F1-model_v2	0.780491	0.981446
OG1788_REF_Scer_AF-P00927-F1-model_v2	0.711247	0.899653
OG1724_REF_Scer_AF-P00931-F1-model_v2	0.764288	0.936658
OG3108_REF_Scer_AF-P00937-F1-model_v2	0.627299	0.550461
OG2197_REF_Scer_AF-P00942-F1-model_v2	0.718194	0.990385
OG2794_REF_Scer_AF-P00950-F1-model_v2	0.773329	0.990657
OG3702_REF_Scer_AF-P03962-F1-model_v2	0.728239	0.977528
OG1032_REF_Scer_AF-P03965-F1-model_v2	0.74802	0.939624
OG3505_REF_Scer_AF-P04037-F1-model_v2	0.660736	0.695416
OG4751_REF_Scer_AF-P04039-F1-model_v2	0.57485	0.574009
OG1819_REF_Scer_AF-P04046-F1-model_v2	0.733471	0.923686
OG3043_REF_Scer_AF-P04161-F1-model_v2	0.607512	0.931589
OG2930_REF_Scer_AF-P04173-F1-model_v2	0.796151	0.955128
OG4231_REF_Scer_AF-P04385-F1-model_v2	0.579764	0.821884
OG3994_REF_Scer_AF-P04397-F1-model_v2	0.614917	0.715486
OG1208_REF_Scer_AF-P04806-F1-model_v2	0.659072	0.958468
OG1208_REF_Scer_AF-P04807-F1-model_v2	0.673189	0.959509
OG1617_REF_Scer_AF-P05150-F1-model_v2	0.650927	0.912494
OG1767_REF_Scer_AF-P05373-F1-model_v2	0.748962	0.952025
OG3877_REF_Scer_AF-P05374-F1-model_v2	0.446828	0.505035
OG2645_REF_Scer_AF-P05375-F1-model_v2	0.573514	0.952203
OG1813_REF_Scer_AF-P05694-F1-model_v2	0.756699	0.986914
OG1944_REF_Scer_AF-P06106-F1-model_v2	0.744286	0.958427
OG5404_REF_Scer_AF-P06115-F1-model_v2	0.624438	0.861621
OG1569_REF_Scer_AF-P06168-F1-model_v2	0.871913	0.887576
OG1060_REF_Scer_AF-P06169-F1-model_v2	0.67357	0.957101
OG3856_REF_Scer_AF-P06174-F1-model_v2	0.459675	0.686982
OG3196_REF_Scer_AF-P06197-F1-model_v2	0.542008	0.877273
OG1115_REF_Scer_AF-P06208-F1-model_v2	0.719437	0.810893
OG2655_REF_Scer_AF-P06633-F1-model_v2	0.768682	0.960985
OG1414_REF_Scer_AF-P06700-F1-model_v2	0.608546	0.589032
OG2841_REF_Scer_AF-P06738-F1-model_v2	0.723009	0.924461
OG2129_REF_Scer_AF-P06785-F1-model_v2	0.761001	0.965389
OG2248_REF_Scer_AF-P07143-F1-model_v2	0.820567	0.798233
OG1463_REF_Scer_AF-P07149-F1-model_v2	0.620155	0.699701
OG2740_REF_Scer_AF-P07170-F1-model_v2	0.781307	0.97982
OG2238_REF_Scer_AF-P07172-F1-model_v2	0.570601	0.897294
OG1825_REF_Scer_AF-P07244-F1-model_v2	0.589589	0.57202
OG1052_REF_Scer_AF-P07245-F1-model_v2	0.664825	0.800932
OG1016_REF_Scer_AF-P07246-F1-model_v2	0.747567	0.868917
OG4118_REF_Scer_AF-P07255-F1-model_v2	0.530788	0.879742
OG4150_REF_Scer_AF-P07256-F1-model_v2	0.518819	0.848578
OG2006_REF_Scer_AF-P07257-F1-model_v2	0.489216	0.854097
OG2721_REF_Scer_AF-P07258-F1-model_v2	0.707601	0.884088
OG1032_REF_Scer_AF-P07259-F1-model_v2	0.610044	0.471052
OG1892_REF_Scer_AF-P07262-F1-model_v2	0.738943	0.955213
OG1422_REF_Scer_AF-P07264-F1-model_v2	0.781466	0.883077
OG1595_REF_Scer_AF-P07275-F1-model_v2	0.662288	0.929252
OG2678_REF_Scer_AF-P07277-F1-model_v2	0.500982	0.807708
OG2347_REF_Scer_AF-P07283-F1-model_v2	0.769196	0.985312
OG3065_REF_Scer_AF-P07285-F1-model_v2	0.546272	0.858421
OG2265_REF_Scer_AF-P07286-F1-model_v2	0.629179	0.899286
OG1388_REF_Scer_AF-P07342-F1-model_v2	0.74628	0.851852
OG1714_REF_Scer_AF-P07702-F1-model_v2	0.624319	0.514727
OG4379_REF_Scer_AF-P07807-F1-model_v2	0.478956	0.804739
OG1685_REF_Scer_AF-P07991-F1-model_v2	0.689065	0.946344
OG1012_REF_Scer_AF-P08004-F1-model_v2	0.522475	0.583444
OG1564_REF_Scer_AF-P08019-F1-model_v2	0.429767	0.711924	1
OG3575_REF_Scer_AF-P08067-F1-model_v2	0.780641	0.788069
OG1218_REF_Scer_AF-P08417-F1-model_v2	0.741974	0.855896
OG4707_REF_Scer_AF-P08431-F1-model_v2	0.645691	0.941712
OG3445_REF_Scer_AF-P08432-F1-model_v2	0.598228	0.817597
OG2956_REF_Scer_AF-P08456-F1-model_v2	0.665126	0.730159
OG3006_REF_Scer_AF-P08465-F1-model_v2	0.670221	0.815501
OG2156_REF_Scer_AF-P08524-F1-model_v2	0.711497	0.971486
OG4360_REF_Scer_AF-P08525-F1-model_v2	0.616483	0.857979
OG2365_REF_Scer_AF-P08536-F1-model_v2	0.701874	0.880391
OG1621_REF_Scer_AF-P08566-F1-model_v2	0.639883	0.509682
OG1416_REF_Scer_AF-P08679-F1-model_v2	0.737667	0.940295
OG1815_REF_Scer_AF-P09201-F1-model_v2	0.703115	0.914586	1
OG2629_REF_Scer_AF-P09368-F1-model_v2	0.527842	0.735934
OG1052_REF_Scer_AF-P09440-F1-model_v2	0.663482	0.771981
OG1629_REF_Scer_AF-P09624-F1-model_v2	0.736258	0.934619
OG1487_REF_Scer_AF-P09938-F1-model_v2	0.782803	0.802453
OG1899_REF_Scer_AF-P09950-F1-model_v2	0.709513	0.842628
OG1357_REF_Scer_AF-P0CF18-F1-model_v2	0.604139	0.914441
OG1193_REF_Scer_AF-P0CX10-F1-model_v2	0.686709	0.981322
OG1193_REF_Scer_AF-P0CX11-F1-model_v2	0.686942	0.980828
OG4185_REF_Scer_AF-P0CX77-F1-model_v2	0.622035	0.861162	1
OG4185_REF_Scer_AF-P0CX78-F1-model_v2	0.623818	0.855126	1
OG4185_REF_Scer_AF-P0CX79-F1-model_v2	0.621876	0.860037	1
OG4185_REF_Scer_AF-P0CZ17-F1-model_v2	0.624778	0.857172	1
OG4346_REF_Scer_AF-P10174-F1-model_v2	0.555262	0.837121
OG1355_REF_Scer_AF-P10614-F1-model_v2	0.689592	0.911386
OG1516_REF_Scer_AF-P10659-F1-model_v2	0.819615	0.990498
OG1665_REF_Scer_AF-P10869-F1-model_v2	0.68191	0.810111
OG1881_REF_Scer_AF-P10963-F1-model_v2	0.754558	0.900518
OG1313_REF_Scer_AF-P11154-F1-model_v2	0.787702	0.806106
OG2537_REF_Scer_AF-P11353-F1-model_v2	0.705511	0.898415
OG1333_REF_Scer_AF-P11412-F1-model_v2	0.667376	0.918548
OG3214_REF_Scer_AF-P11986-F1-model_v2	0.698937	0.950485
OG1360_REF_Scer_AF-P12683-F1-model_v2	0.584842	0.393994
OG1360_REF_Scer_AF-P12684-F1-model_v2	0.525223	0.355907
OG2071_REF_Scer_AF-P12695-F1-model_v2	0.663773	0.561981
OG2038_REF_Scer_AF-P12709-F1-model_v2	0.814224	0.981394
OG4231_REF_Scer_AF-P13045-F1-model_v2	0.551238	0.785577
OG2214_REF_Scer_AF-P13259-F1-model_v2	0.756402	0.49434
OG1674_REF_Scer_AF-P13298-F1-model_v2	0.688735	0.949455
OG1883_REF_Scer_AF-P13663-F1-model_v2	0.757327	0.976767
OG1122_REF_Scer_AF-P13711-F1-model_v2	0.523352	0.808784
OG3902_REF_Scer_AF-P14020-F1-model_v2	0.592979	0.779877
OG1012_REF_Scer_AF-P14180-F1-model_v2	0.536062	0.656802
OG1432_REF_Scer_AF-P14540-F1-model_v2	0.755142	0.972888
OG1357_REF_Scer_AF-P14742-F1-model_v2	0.766471	0.900976
OG2032_REF_Scer_AF-P14843-F1-model_v2	0.735854	0.98028
OG1667_REF_Scer_AF-P15019-F1-model_v2	0.727305	0.951919
OG1310_REF_Scer_AF-P15202-F1-model_v2	0.651071	0.908215
OG1622_REF_Scer_AF-P15274-F1-model_v2	0.719986	0.747111	1
OG1975_REF_Scer_AF-P15454-F1-model_v2	0.705839	0.727059
OG3676_REF_Scer_AF-P15496-F1-model_v2	0.64323	0.871389
OG2290_REF_Scer_AF-P15700-F1-model_v2	0.660503	0.958039
OG3001_REF_Scer_AF-P15807-F1-model_v2	0.393074	0.557956
OG1004_REF_Scer_AF-P15938-F1-model_v2	0.493276	0.508187	1
OG1603_REF_Scer_AF-P16120-F1-model_v2	0.699328	0.951212
OG2807_REF_Scer_AF-P16387-F1-model_v2	0.783615	0.85
OG1060_REF_Scer_AF-P16467-F1-model_v2	0.656848	0.959302
OG2960_REF_Scer_AF-P16622-F1-model_v2	0.674875	0.864944
OG1673_REF_Scer_AF-P16661-F1-model_v2	0.518042	0.800544
OG1054_REF_Scer_AF-P16861-F1-model_v2	0.637665	0.773671
OG1054_REF_Scer_AF-P16862-F1-model_v2	0.646904	0.782942
OG3120_REF_Scer_AF-P17423-F1-model_v2	0.737436	0.940126
OG1835_REF_Scer_AF-P17505-F1-model_v2	0.725024	0.939344
OG1157_REF_Scer_AF-P17649-F1-model_v2	0.6469	0.983465
OG1567_REF_Scer_AF-P17695-F1-model_v2	0.55442	0.693755
OG1329_REF_Scer_AF-P17709-F1-model_v2	0.615073	0.837533
OG1468_REF_Scer_AF-P17898-F1-model_v2	0.522262	0.902976
OG2871_REF_Scer_AF-P18408-F1-model_v2	0.642127	0.925537
OG3612_REF_Scer_AF-P18562-F1-model_v2	0.749468	0.956522
OG3062_REF_Scer_AF-P18900-F1-model_v2	0.676101	0.721478
OG1316_REF_Scer_AF-P19097-F1-model_v2	0.675985	0.687992
OG1924_REF_Scer_AF-P19262-F1-model_v2	0.769331	0.49676
OG1516_REF_Scer_AF-P19358-F1-model_v2	0.818646	0.991802
OG1039_REF_Scer_AF-P19414-F1-model_v2	0.702999	0.912416
OG2218_REF_Scer_AF-P20049-F1-model_v2	0.669619	0.929823
OG2056_REF_Scer_AF-P20051-F1-model_v2	0.632391	0.944527	1
OG1004_REF_Scer_AF-P20095-F1-model_v2	0.498909	0.618345	1
OG2182_REF_Scer_AF-P20485-F1-model_v2	0.494589	0.614983
OG1585_REF_Scer_AF-P20967-F1-model_v2	0.755318	0.874336
OG1470_REF_Scer_AF-P21147-F1-model_v2	0.640349	0.746986
OG2912_REF_Scer_AF-P21182-F1-model_v2	0.531809	0.812253
OG2053_REF_Scer_AF-P21264-F1-model_v2	0.651585	0.706655
OG1070_REF_Scer_AF-P21524-F1-model_v2	0.740618	0.847469
OG1070_REF_Scer_AF-P21672-F1-model_v2	0.719865	0.863061
OG2704_REF_Scer_AF-P21801-F1-model_v2	0.812978	0.891112
OG1170_REF_Scer_AF-P21826-F1-model_v2	0.665112	0.953997
OG1056_REF_Scer_AF-P21954-F1-model_v2	0.754088	0.935544
OG1468_REF_Scer_AF-P22140-F1-model_v2	0.522301	0.906372
OG1631_REF_Scer_AF-P22217-F1-model_v2	0.617062	0.993398
OG4744_REF_Scer_AF-P22289-F1-model_v2	0.57499	0.790909
OG1631_REF_Scer_AF-P22803-F1-model_v2	0.602122	0.981923
OG1112_REF_Scer_AF-P23254-F1-model_v2	0.638663	0.962858
OG1266_REF_Scer_AF-P23337-F1-model_v2	0.748817	0.865683
OG1640_REF_Scer_AF-P23501-F1-model_v2	0.456115	0.76901	1
OG1650_REF_Scer_AF-P23542-F1-model_v2	0.614939	0.935499
OG1004_REF_Scer_AF-P24384-F1-model_v2	0.527397	0.496979	1
OG2567_REF_Scer_AF-P24521-F1-model_v2	0.476887	0.824656
OG2382_REF_Scer_AF-P25045-F1-model_v2	0.487407	0.730212
OG1730_REF_Scer_AF-P25087-F1-model_v2	0.685642	0.932502
OG3221_REF_Scer_AF-P25335-F1-model_v2	0.617774	0.826214	1
OG1434_REF_Scer_AF-P25340-F1-model_v2	0.673426	0.928457
OG3021_REF_Scer_AF-P25358-F1-model_v2	0.678508	0.821926
OG4758_REF_Scer_AF-P25372-F1-model_v2	0.477232	0.772117
OG1567_REF_Scer_AF-P25373-F1-model_v2	0.540205	0.90721
OG1785_REF_Scer_AF-P25578-F1-model_v2	0.550508	0.78119
OG2577_REF_Scer_AF-P25605-F1-model_v2	0.719832	0.549279
OG1603_REF_Scer_AF-P25632-F1-model_v2	0.245098	0.21118
OG1060_REF_Scer_AF-P26263-F1-model_v2	0.653601	0.959495
OG5118_REF_Scer_AF-P26364-F1-model_v2	0.600282	0.910741
OG1266_REF_Scer_AF-P27472-F1-model_v2	0.745137	0.873576
OG2183_REF_Scer_AF-P27515-F1-model_v2	0.580577	0.782589
OG2453_REF_Scer_AF-P27616-F1-model_v2	0.697104	0.934777
OG2903_REF_Scer_AF-P27680-F1-model_v2	0.527958	0.76641
OG1364_REF_Scer_AF-P27796-F1-model_v2	0.650851	0.871392
OG2099_REF_Scer_AF-P28240-F1-model_v2	0.675582	0.930396
OG1786_REF_Scer_AF-P28241-F1-model_v2	0.73216	0.932852
OG1500_REF_Scer_AF-P28274-F1-model_v2	0.746794	0.957628
OG1303_REF_Scer_AF-P28496-F1-model_v2	0.602624	0.785844
OG2082_REF_Scer_AF-P28777-F1-model_v2	0.766873	0.982917
OG2057_REF_Scer_AF-P28789-F1-model_v2	0.606384	0.950948
OG2677_REF_Scer_AF-P28834-F1-model_v2	0.701842	0.909
OG1230_REF_Scer_AF-P29465-F1-model_v2	0.675546	0.641164
OG1365_REF_Scer_AF-P29509-F1-model_v2	0.811914	0.996757
OG2498_REF_Scer_AF-P29704-F1-model_v2	0.599435	0.902523
OG1880_REF_Scer_AF-P29952-F1-model_v2	0.64989	0.959476
OG1674_REF_Scer_AF-P30402-F1-model_v2	0.628036	0.927313
OG1240_REF_Scer_AF-P30624-F1-model_v2	0.587139	0.929066
OG1170_REF_Scer_AF-P30952-F1-model_v2	0.680425	0.954358
OG1810_REF_Scer_AF-P31116-F1-model_v2	0.661348	0.958217
OG3978_REF_Scer_AF-P31373-F1-model_v2	0.740914	0.959391
OG1634_REF_Scer_AF-P31688-F1-model_v2	0.581873	0.699464	1
OG2906_REF_Scer_AF-P32178-F1-model_v2	0.645487	0.963642
OG2455_REF_Scer_AF-P32190-F1-model_v2	0.600317	0.703456
OG3100_REF_Scer_AF-P32191-F1-model_v2	0.610437	0.814922
OG2552_REF_Scer_AF-P32263-F1-model_v2	0.554162	0.871436
OG1744_REF_Scer_AF-P32264-F1-model_v2	0.670516	0.852804
OG1537_REF_Scer_AF-P32288-F1-model_v2	0.800083	0.982239
OG1313_REF_Scer_AF-P32327-F1-model_v2	0.790749	0.821814
OG5490_REF_Scer_AF-P32340-F1-model_v2	0.716977	0.876484
OG2062_REF_Scer_AF-P32347-F1-model_v2	0.730081	0.970829
OG2353_REF_Scer_AF-P32352-F1-model_v2	0.62284	0.920849
OG2465_REF_Scer_AF-P32353-F1-model_v2	0.620357	0.861593
OG1337_REF_Scer_AF-P32356-F1-model_v2	0.682813	0.8484	1
OG3304_REF_Scer_AF-P32375-F1-model_v2	0.571078	0.936795	1
OG3774_REF_Scer_AF-P32377-F1-model_v2	0.667632	0.948806
OG2123_REF_Scer_AF-P32378-F1-model_v2	0.629246	0.827097
OG4605_REF_Scer_AF-P32419-F1-model_v2	0.540916	0.894595
OG4665_REF_Scer_AF-P32449-F1-model_v2	0.727034	0.93902
OG4275_REF_Scer_AF-P32451-F1-model_v2	0.71538	0.873185
OG3413_REF_Scer_AF-P32452-F1-model_v2	0.457584	0.717137
OG3683_REF_Scer_AF-P32459-F1-model_v2	0.522796	0.827077
OG1955_REF_Scer_AF-P32461-F1-model_v2	0.519192	0.699672
OG2098_REF_Scer_AF-P32462-F1-model_v2	0.61856	0.897443
OG1697_REF_Scer_AF-P32469-F1-model_v2	0.763096	0.953733
OG1959_REF_Scer_AF-P32473-F1-model_v2	0.774985	0.909229
OG4061_REF_Scer_AF-P32476-F1-model_v2	0.590198	0.910968
OG2186_REF_Scer_AF-P32477-F1-model_v2	0.562457	0.871168
OG1168_REF_Scer_AF-P32528-F1-model_v2	0.413832	0.457584
OG4016_REF_Scer_AF-P32582-F1-model_v2	0.703841	0.634921
OG3319_REF_Scer_AF-P32626-F1-model_v2	0.527158	0.863245	1
OG1746_REF_Scer_AF-P32642-F1-model_v2	0.598096	0.537049
OG1521_REF_Scer_AF-P32771-F1-model_v2	0.708808	0.962343
OG1659_REF_Scer_AF-P32775-F1-model_v2	0.708529	0.949536
OG1081_REF_Scer_AF-P32784-F1-model_v2	0.534219	0.670916
OG2397_REF_Scer_AF-P32796-F1-model_v2	0.505906	0.849885
OG4555_REF_Scer_AF-P32799-F1-model_v2	0.536322	0.681259
OG1671_REF_Scer_AF-P32861-F1-model_v2	0.782334	0.970479
OG1556_REF_Scer_AF-P32895-F1-model_v2	0.780882	0.796657
OG1502_REF_Scer_AF-P33300-F1-model_v2	0.631723	0.666073
OG2356_REF_Scer_AF-P33312-F1-model_v2	0.521993	0.871072
OG1112_REF_Scer_AF-P33315-F1-model_v2	0.601878	0.960955
OG4581_REF_Scer_AF-P33330-F1-model_v2	0.615362	0.920368
OG1471_REF_Scer_AF-P33333-F1-model_v2	0.51438	0.8011
OG1302_REF_Scer_AF-P33401-F1-model_v2	0.686994	0.967043
OG2048_REF_Scer_AF-P33412-F1-model_v2	0.480236	0.818041
OG2112_REF_Scer_AF-P33421-F1-model_v2	0.510521	0.564574
OG2357_REF_Scer_AF-P33734-F1-model_v2	0.676215	0.863768
OG1337_REF_Scer_AF-P35172-F1-model_v2	0.666088	0.859829	1
OG3114_REF_Scer_AF-P35202-F1-model_v2	0.43212	0.786691
OG3782_REF_Scer_AF-P35497-F1-model_v2	0.609032	0.947362
OG4250_REF_Scer_AF-P35731-F1-model_v2	0.38438	0.679107
OG3063_REF_Scer_AF-P36010-F1-model_v2	0.714424	0.98542
OG1276_REF_Scer_AF-P36013-F1-model_v2	0.677435	0.849883
OG2084_REF_Scer_AF-P36024-F1-model_v2	0.676332	0.359663
OG3008_REF_Scer_AF-P36076-F1-model_v2	0.630016	0.354102
OG1242_REF_Scer_AF-P36107-F1-model_v2	0.596392	0.782318
OG4524_REF_Scer_AF-P36143-F1-model_v2	0.380647	0.334725
OG1081_REF_Scer_AF-P36148-F1-model_v2	0.486745	0.666083
OG1966_REF_Scer_AF-P36150-F1-model_v2	0.530174	0.598002
OG1302_REF_Scer_AF-P37012-F1-model_v2	0.705195	0.970876
OG2262_REF_Scer_AF-P37254-F1-model_v2	0.512004	0.762752
OG1030_REF_Scer_AF-P37291-F1-model_v2	0.701546	0.957396
OG1030_REF_Scer_AF-P37292-F1-model_v2	0.636864	0.912591
OG1287_REF_Scer_AF-P37298-F1-model_v2	0.469603	0.641734
OG4552_REF_Scer_AF-P37299-F1-model_v2	0.483461	0.405032
OG1129_REF_Scer_AF-P37303-F1-model_v2	0.631592	0.882668
OG1322_REF_Scer_AF-P38009-F1-model_v2	0.821329	0.988583
OG2588_REF_Scer_AF-P38063-F1-model_v2	0.786341	0.954964
OG1977_REF_Scer_AF-P38066-F1-model_v2	0.720899	0.733101	1
OG1126_REF_Scer_AF-P38067-F1-model_v2	0.598197	0.957355
OG2573_REF_Scer_AF-P38075-F1-model_v2	0.647605	0.93386
OG1016_REF_Scer_AF-P38113-F1-model_v2	0.663825	0.978187
OG4312_REF_Scer_AF-P38115-F1-model_v2	0.52563	0.834095
OG2882_REF_Scer_AF-P38122-F1-model_v2	0.466571	0.854834
OG1497_REF_Scer_AF-P38143-F1-model_v2	0.698712	0.97982
OG2369_REF_Scer_AF-P38145-F1-model_v2	0.618034	0.914622
OG3935_REF_Scer_AF-P38169-F1-model_v2	0.531186	0.889337
OG3242_REF_Scer_AF-P38179-F1-model_v2	0.455616	0.801934
OG1695_REF_Scer_AF-P38221-F1-model_v2	0.63876	0.729675
OG2044_REF_Scer_AF-P38225-F1-model_v2	0.539838	0.785892
OG4021_REF_Scer_AF-P38242-F1-model_v2	0.425424	0.711429
OG4959_REF_Scer_AF-P38286-F1-model_v2	0.605666	0.915706
OG1502_REF_Scer_AF-P38287-F1-model_v2	0.624078	0.686489
OG1306_REF_Scer_AF-P38298-F1-model_v2	0.492561	0.838734	1
OG3350_REF_Scer_AF-P38332-F1-model_v2	0.476721	0.772364	1
OG3313_REF_Scer_AF-P38342-F1-model_v2	0.411345	0.821875
OG1565_REF_Scer_AF-P38604-F1-model_v2	0.637795	0.961323
OG2588_REF_Scer_AF-P38620-F1-model_v2	0.787694	0.974557
OG1779_REF_Scer_AF-P38625-F1-model_v2	0.828145	0.962751
OG1500_REF_Scer_AF-P38627-F1-model_v2	0.730825	0.95842
OG3115_REF_Scer_AF-P38628-F1-model_v2	0.541317	0.860127
OG3018_REF_Scer_AF-P38635-F1-model_v2	0.429788	0.872119	1
OG2968_REF_Scer_AF-P38689-F1-model_v2	0.845347	0.970913
OG1744_REF_Scer_AF-P38690-F1-model_v2	0.599325	0.837061
OG1354_REF_Scer_AF-P38697-F1-model_v2	0.731849	0.989023
OG1303_REF_Scer_AF-P38703-F1-model_v2	0.622274	0.773303
OG4583_REF_Scer_AF-P38710-F1-model_v2	0.55242	0.873149	1
OG1022_REF_Scer_AF-P38715-F1-model_v2	0.591848	0.961009
OG1488_REF_Scer_AF-P38720-F1-model_v2	0.809407	0.9872
OG2647_REF_Scer_AF-P38787-F1-model_v2	0.361302	0.592507
OG1857_REF_Scer_AF-P38795-F1-model_v2	0.754953	0.96267
OG1365_REF_Scer_AF-P38816-F1-model_v2	0.772693	0.929825
OG3639_REF_Scer_AF-P38840-F1-model_v2	0.443729	0.826777
OG3991_REF_Scer_AF-P38858-F1-model_v2	0.500426	0.917193	1
OG1210_REF_Scer_AF-P38891-F1-model_v2	0.713182	0.926972
OG3074_REF_Scer_AF-P38913-F1-model_v2	0.468732	0.803922
OG4624_REF_Scer_AF-P38954-F1-model_v2	0.517422	0.599321
OG1774_REF_Scer_AF-P38972-F1-model_v2	0.6957	0.944833
OG4185_REF_Scer_AF-P38986-F1-model_v2	0.595823	0.77457	1
OG1615_REF_Scer_AF-P38992-F1-model_v2	0.590735	0.839101
OG1451_REF_Scer_AF-P38998-F1-model_v2	0.726309	0.968126
OG1935_REF_Scer_AF-P38999-F1-model_v2	0.72928	0.984933
OG1240_REF_Scer_AF-P39002-F1-model_v2	0.568539	0.933828
OG2394_REF_Scer_AF-P39006-F1-model_v2	0.641584	0.60728
OG1087_REF_Scer_AF-P39518-F1-model_v2	0.460435	0.757234
OG1445_REF_Scer_AF-P39522-F1-model_v2	0.756085	0.958291
OG2215_REF_Scer_AF-P39525-F1-model_v2	0.525507	0.860909
OG1039_REF_Scer_AF-P39533-F1-model_v2	0.662471	0.89384
OG3767_REF_Scer_AF-P39683-F1-model_v2	0.603914	0.946811
OG2147_REF_Scer_AF-P39692-F1-model_v2	0.46155	0.433971
OG1892_REF_Scer_AF-P39708-F1-model_v2	0.728364	0.964908
OG1694_REF_Scer_AF-P39713-F1-model_v2	0.509015	0.847082
OG1694_REF_Scer_AF-P39714-F1-model_v2	0.509253	0.917016
OG3429_REF_Scer_AF-P39726-F1-model_v2	0.523732	0.763939
OG4110_REF_Scer_AF-P39988-F1-model_v2	0.522062	0.872352
OG1273_REF_Scer_AF-P40012-F1-model_v2	0.41281	0.802876
OG4391_REF_Scer_AF-P40017-F1-model_v2	0.50452	0.611186
OG1021_REF_Scer_AF-P40047-F1-model_v2	0.634979	0.918966
OG1433_REF_Scer_AF-P40054-F1-model_v2	0.780311	0.86057
OG3416_REF_Scer_AF-P40099-F1-model_v2	0.396225	0.868392
OG3909_REF_Scer_AF-P40319-F1-model_v2	0.66981	0.810766
OG3000_REF_Scer_AF-P40350-F1-model_v2	0.58554	0.849211
OG2738_REF_Scer_AF-P40351-F1-model_v2	0.609338	0.848596
OG3241_REF_Scer_AF-P40363-F1-model_v2	0.573971	0.90839	1
OG1254_REF_Scer_AF-P40395-F1-model_v2	0.354468	0.566856
OG1004_REF_Scer_AF-P40459-F1-model_v2	0.549115	0.891797
OG2808_REF_Scer_AF-P40471-F1-model_v2	0.544221	0.87862
OG1854_REF_Scer_AF-P40487-F1-model_v2	0.732067	0.859576
OG2746_REF_Scer_AF-P40495-F1-model_v2	0.746087	0.875492
OG1491_REF_Scer_AF-P40506-F1-model_v2	0.621112	0.817453
OG1433_REF_Scer_AF-P40510-F1-model_v2	0.773788	0.870469
OG1933_REF_Scer_AF-P40545-F1-model_v2	0.640099	0.916935
OG1497_REF_Scer_AF-P40581-F1-model_v2	0.729203	0.980887
OG3630_REF_Scer_AF-P40582-F1-model_v2	0.478254	0.870726
OG3624_REF_Scer_AF-P40857-F1-model_v2	0.495714	0.875115
OG1683_REF_Scer_AF-P40970-F1-model_v2	0.646248	0.921089
OG1897_REF_Scer_AF-P41338-F1-model_v2	0.703604	0.971269
OG2684_REF_Scer_AF-P41735-F1-model_v2	0.657728	0.775451
OG3581_REF_Scer_AF-P41835-F1-model_v2	0.508013	0.736296
OG1180_REF_Scer_AF-P41903-F1-model_v2	0.391174	0.700353	1
OG1137_REF_Scer_AF-P41911-F1-model_v2	0.660104	0.790014
OG1684_REF_Scer_AF-P41921-F1-model_v2	0.700355	0.920131
OG1056_REF_Scer_AF-P41939-F1-model_v2	0.750871	0.949082
OG1446_REF_Scer_AF-P41940-F1-model_v2	0.831715	0.981994
OG1193_REF_Scer_AF-P42222-F1-model_v2	0.686224	0.981199
OG3151_REF_Scer_AF-P42826-F1-model_v2	0.526953	0.830397
OG5096_REF_Scer_AF-P42883-F1-model_v2	0.804829	0.989037
OG3443_REF_Scer_AF-P42941-F1-model_v2	0.530005	0.838312	1
OG2852_REF_Scer_AF-P43123-F1-model_v2	0.589931	0.898148
OG5096_REF_Scer_AF-P43534-F1-model_v2	0.80603	0.989037
OG3336_REF_Scer_AF-P43567-F1-model_v2	0.504999	0.919156
OG2845_REF_Scer_AF-P43577-F1-model_v2	0.509339	0.893082
OG1822_REF_Scer_AF-P43616-F1-model_v2	0.654148	0.962911	1
OG3509_REF_Scer_AF-P43619-F1-model_v2	0.693667	0.943559
OG5327_REF_Scer_AF-P43635-F1-model_v2	0.607924	0.881246
OG2999_REF_Scer_AF-P43636-F1-model_v2	0.540045	0.786531
OG2246_REF_Scer_AF-P46151-F1-model_v2	0.610371	0.802511
OG1021_REF_Scer_AF-P46367-F1-model_v2	0.642925	0.921866
OG2161_REF_Scer_AF-P46969-F1-model_v2	0.696352	0.942927
OG4524_REF_Scer_AF-P47011-F1-model_v2	0.426063	0.569925
OG1640_REF_Scer_AF-P47013-F1-model_v2	0.465652	0.767335	1
OG1759_REF_Scer_AF-P47039-F1-model_v2	0.635679	0.928829
OG1275_REF_Scer_AF-P47052-F1-model_v2	0.814962	0.93674
OG3030_REF_Scer_AF-P47095-F1-model_v2	0.587728	0.872238
OG4102_REF_Scer_AF-P47096-F1-model_v2	0.672929	0.904308
OG3677_REF_Scer_AF-P47125-F1-model_v2	0.517711	0.812783
OG2384_REF_Scer_AF-P47143-F1-model_v2	0.621557	0.936538
OG1390_REF_Scer_AF-P47164-F1-model_v2	0.556859	0.777621
OG4317_REF_Scer_AF-P47165-F1-model_v2	0.688212	0.901284
OG1597_REF_Scer_AF-P47169-F1-model_v2	0.548141	0.412795
OG1210_REF_Scer_AF-P47176-F1-model_v2	0.704478	0.970479
OG5096_REF_Scer_AF-P47183-F1-model_v2	0.804126	0.988235
OG1103_REF_Scer_AF-P47771-F1-model_v2	0.548045	0.943817
OG1240_REF_Scer_AF-P47912-F1-model_v2	0.583937	0.9274
OG4171_REF_Scer_AF-P48015-F1-model_v2	0.586553	0.894881
OG3499_REF_Scer_AF-P48016-F1-model_v2	0.532471	0.69664	1
OG1096_REF_Scer_AF-P48570-F1-model_v2	0.886293	0.899474
OG3069_REF_Scer_AF-P49017-F1-model_v2	0.702776	0.827487
OG2227_REF_Scer_AF-P49095-F1-model_v2	0.663599	0.905499
OG1111_REF_Scer_AF-P49367-F1-model_v2	0.719425	0.703492
OG2282_REF_Scer_AF-P49435-F1-model_v2	0.684041	0.946113
OG1022_REF_Scer_AF-P49954-F1-model_v2	0.620501	0.944874	1
OG2603_REF_Scer_AF-P50076-F1-model_v2	0.487959	0.798095
OG1354_REF_Scer_AF-P50094-F1-model_v2	0.758377	0.988267
OG1354_REF_Scer_AF-P50095-F1-model_v2	0.757274	0.98874
OG2868_REF_Scer_AF-P50107-F1-model_v2	0.582132	0.838957
OG1630_REF_Scer_AF-P50264-F1-model_v2	0.447118	0.772766
OG4010_REF_Scer_AF-P50861-F1-model_v2	0.685483	0.905594
OG1060_REF_Scer_AF-P50873-F1-model_v2	0.531148	0.608782
OG2774_REF_Scer_AF-P51601-F1-model_v2	0.788307	0.885103	1
OG1299_REF_Scer_AF-P52489-F1-model_v2	0.656619	0.970775
OG1264_REF_Scer_AF-P52892-F1-model_v2	0.593479	0.918792
OG1264_REF_Scer_AF-P52893-F1-model_v2	0.634941	0.791007
OG1055_REF_Scer_AF-P52910-F1-model_v2	0.668424	0.799597
OG2228_REF_Scer_AF-P53037-F1-model_v2	0.560504	0.403259
OG1121_REF_Scer_AF-P53045-F1-model_v2	0.712152	0.930932
OG1377_REF_Scer_AF-P53090-F1-model_v2	0.569067	0.906828
OG3557_REF_Scer_AF-P53101-F1-model_v2	0.566044	0.810472
OG2495_REF_Scer_AF-P53128-F1-model_v2	0.614195	0.766533
OG1004_REF_Scer_AF-P53131-F1-model_v2	0.568291	0.680762	1
OG3458_REF_Scer_AF-P53164-F1-model_v2	0.4446	0.761409	1
OG2913_REF_Scer_AF-P53178-F1-model_v2	0.402205	0.706199
OG3488_REF_Scer_AF-P53184-F1-model_v2	0.438007	0.897266	1
OG2116_REF_Scer_AF-P53199-F1-model_v2	0.686683	0.96242
OG1473_REF_Scer_AF-P53204-F1-model_v2	0.794164	0.723689
OG1667_REF_Scer_AF-P53228-F1-model_v2	0.65888	0.953561
OG2409_REF_Scer_AF-P53312-F1-model_v2	0.648683	0.907044
OG3991_REF_Scer_AF-P53315-F1-model_v2	0.441882	0.894865	1
OG2783_REF_Scer_AF-P53318-F1-model_v2	0.540633	0.876746
OG1488_REF_Scer_AF-P53319-F1-model_v2	0.788211	0.984116
OG3025_REF_Scer_AF-P53332-F1-model_v2	0.428277	0.695738
OG1696_REF_Scer_AF-P53598-F1-model_v2	0.715525	0.895571
OG1414_REF_Scer_AF-P53685-F1-model_v2	0.61353	0.601534
OG2646_REF_Scer_AF-P53730-F1-model_v2	0.455719	0.81117
OG2380_REF_Scer_AF-P53848-F1-model_v2	0.444191	0.528176
OG3638_REF_Scer_AF-P53868-F1-model_v2	0.476802	0.848976
OG4226_REF_Scer_AF-P53909-F1-model_v2	0.610652	0.978132	1
OG2924_REF_Scer_AF-P53915-F1-model_v2	0.458103	0.799667
OG3104_REF_Scer_AF-P53954-F1-model_v2	0.488195	0.72354
OG1056_REF_Scer_AF-P53982-F1-model_v2	0.714515	0.92764
OG1322_REF_Scer_AF-P54113-F1-model_v2	0.809695	0.984246
OG1103_REF_Scer_AF-P54114-F1-model_v2	0.531521	0.9425
OG1021_REF_Scer_AF-P54115-F1-model_v2	0.558251	0.945448
OG1596_REF_Scer_AF-P54781-F1-model_v2	0.733847	0.868107
OG2506_REF_Scer_AF-P54783-F1-model_v2	0.590089	0.92538
OG1904_REF_Scer_AF-P54839-F1-model_v2	0.709617	0.885777
OG2752_REF_Scer_AF-P54885-F1-model_v2	0.654151	0.946729
OG2086_REF_Scer_AF-P80210-F1-model_v2	0.783362	0.968868
OG2637_REF_Scer_AF-P80235-F1-model_v2	0.57929	0.857351
OG1137_REF_Scer_AF-Q00055-F1-model_v2	0.668833	0.88522
OG1275_REF_Scer_AF-Q00711-F1-model_v2	0.829251	0.931529
OG1753_REF_Scer_AF-Q00764-F1-model_v2	0.767133	0.91575
OG1254_REF_Scer_AF-Q01519-F1-model_v2	0.738687	0.895737
OG1055_REF_Scer_AF-Q01574-F1-model_v2	0.608502	0.756954
OG3525_REF_Scer_AF-Q01802-F1-model_v2	0.509232	0.806289
OG2074_REF_Scer_AF-Q02046-F1-model_v2	0.69321	0.93475
OG2837_REF_Scer_AF-Q02196-F1-model_v2	0.768788	0.980594
OG3048_REF_Scer_AF-Q02784-F1-model_v2	0.751075	0.7768
OG1306_REF_Scer_AF-Q02896-F1-model_v2	0.498543	0.845174	1
OG3394_REF_Scer_AF-Q03266-F1-model_v2	0.407306	0.58246
OG1758_REF_Scer_AF-Q03529-F1-model_v2	0.646734	0.685597
OG5735_REF_Scer_AF-Q03579-F1-model_v2	0.576547	0.651111
OG3714_REF_Scer_AF-Q03677-F1-model_v2	0.536802	0.929236
OG4645_REF_Scer_AF-Q03778-F1-model_v2	0.47529	0.687462
OG1746_REF_Scer_AF-Q03835-F1-model_v2	0.605805	0.5272
OG2578_REF_Scer_AF-Q03941-F1-model_v2	0.515488	0.922671
OG4463_REF_Scer_AF-Q04066-F1-model_v2	0.373544	0.732607	1
OG4398_REF_Scer_AF-Q04178-F1-model_v2	0.73484	0.876497
OG3917_REF_Scer_AF-Q04179-F1-model_v2	0.466407	0.888824	1
OG2283_REF_Scer_AF-Q04212-F1-model_v2	0.510779	0.930435
OG1329_REF_Scer_AF-Q04409-F1-model_v2	0.602678	0.8362
OG2190_REF_Scer_AF-Q04430-F1-model_v2	0.62832	0.81542
OG2112_REF_Scer_AF-Q04487-F1-model_v2	0.470424	0.523688
OG1390_REF_Scer_AF-Q04533-F1-model_v2	0.513942	0.767386
OG3112_REF_Scer_AF-Q05521-F1-model_v2	0.510524	0.8391	1
OG4583_REF_Scer_AF-Q05533-F1-model_v2	0.55852	0.866619	1
OG2557_REF_Scer_AF-Q05567-F1-model_v2	0.59934	0.842028
OG2741_REF_Scer_AF-Q05584-F1-model_v2	0.562343	0.881898	1
OG3207_REF_Scer_AF-Q05788-F1-model_v2	0.584526	0.922058
OG1807_REF_Scer_AF-Q05871-F1-model_v2	0.441153	0.877286
OG4043_REF_Scer_AF-Q05902-F1-model_v2	0.502068	0.777362	1
OG2148_REF_Scer_AF-Q05911-F1-model_v2	0.82889	0.998091
OG3740_REF_Scer_AF-Q05979-F1-model_v2	0.58848	0.911119	1
OG1318_REF_Scer_AF-Q06147-F1-model_v2	0.533361	0.592015
OG1473_REF_Scer_AF-Q06178-F1-model_v2	0.819992	0.707072
OG1287_REF_Scer_AF-Q06236-F1-model_v2	0.482795	0.706731
OG3095_REF_Scer_AF-Q06489-F1-model_v2	0.58662	0.852005
OG3811_REF_Scer_AF-Q06490-F1-model_v2	0.45229	0.563878
OG4396_REF_Scer_AF-Q06549-F1-model_v2	0.467728	0.905856	1
OG2348_REF_Scer_AF-Q06625-F1-model_v2	0.629813	0.876682
OG1498_REF_Scer_AF-Q06702-F1-model_v2	0.55325	0.826012	1
OG1498_REF_Scer_AF-Q06703-F1-model_v2	0.581185	0.800214	1
OG1060_REF_Scer_AF-Q07471-F1-model_v2	0.517281	0.85493
OG3681_REF_Scer_AF-Q07560-F1-model_v2	0.488641	0.600875
OG1380_REF_Scer_AF-Q07729-F1-model_v2	0.524554	0.867403	1
OG5096_REF_Scer_AF-Q07748-F1-model_v2	0.80635	0.989037
OG3782_REF_Scer_AF-Q07786-F1-model_v2	0.608497	0.947246
OG2308_REF_Scer_AF-Q07938-F1-model_v2	0.621414	0.845816
OG3782_REF_Scer_AF-Q07993-F1-model_v2	0.520113	0.929307
OG2031_REF_Scer_AF-Q08220-F1-model_v2	0.510072	0.888473
OG3811_REF_Scer_AF-Q08224-F1-model_v2	0.467989	0.533087
OG2084_REF_Scer_AF-Q08438-F1-model_v2	0.658642	0.282286
OG1807_REF_Scer_AF-Q08558-F1-model_v2	0.408603	0.901845
OG2126_REF_Scer_AF-Q08645-F1-model_v2	0.583237	0.82331
OG1458_REF_Scer_AF-Q08911-F1-model_v2	0.683422	0.937869
OG3811_REF_Scer_AF-Q08975-F1-model_v2	0.479975	0.604216
OG2901_REF_Scer_AF-Q12001-F1-model_v2	0.577757	0.880675
OG3679_REF_Scer_AF-Q12051-F1-model_v2	0.472401	0.806866
OG1394_REF_Scer_AF-Q12069-F1-model_v2	0.607351	0.733963
OG2508_REF_Scer_AF-Q12074-F1-model_v2	0.782981	0.987031
OG1096_REF_Scer_AF-Q12122-F1-model_v2	0.891796	0.873523
OG1115_REF_Scer_AF-Q12166-F1-model_v2	0.704928	0.83141
OG4004_REF_Scer_AF-Q12178-F1-model_v2	0.646765	0.919373	1
OG1764_REF_Scer_AF-Q12189-F1-model_v2	0.644215	0.913387
OG1390_REF_Scer_AF-Q12198-F1-model_v2	0.460017	0.796406
OG1318_REF_Scer_AF-Q12246-F1-model_v2	0.526523	0.655735
OG2007_REF_Scer_AF-Q12265-F1-model_v2	0.704082	0.641532
OG2741_REF_Scer_AF-Q12320-F1-model_v2	0.548677	0.848702	1
OG1394_REF_Scer_AF-Q12362-F1-model_v2	0.616624	0.756884
OG3551_REF_Scer_AF-Q12452-F1-model_v2	0.562552	0.930381
OG3801_REF_Scer_AF-Q12455-F1-model_v2	0.580276	0.941228
OG4008_REF_Scer_AF-Q12676-F1-model_v2	0.482659	0.861158
OG1589_REF_Scer_AF-Q12680-F1-model_v2	0.725745	0.926133
OG2765_REF_Scer_AF-Q3E840-F1-model_v2	0.659594	0.853659
OG2562_REF_Scer_AF-Q99190-F1-model_v2	0.494506	0.743478
OG2061_REF_Scer_AF-Q99258-F1-model_v2	0.637089	0.945284
OG3531_REF_Scer_AF-Q99312-F1-model_v2	0.565187	0.824352	1

## Sheet: C
All enzymes	Oxidoreductases (119)	Transferases (191)	Hydrolases (55)	Lyases (49)	Isomerases (21)	Ligases (29)
0.724469	1.17968	2.43693	1.1571	4.66069	1.37478	1.40654
0.268804	1.17968	0.396935	0.961626	0.723516	0.398067	1.91926
1.17968	0.4875	0.333689	0.860543	0.723516	0.448063	0.486295
1.17968	0.4875	1.94134	1.64577	2.3235	0.614856	1.73945
0.4875	0.4875	0.448864	2.34812	1.39852	2.76987	1.56626
0.4875	3.14663	1.28961	2.34812	2.39657	0.760809	3.4643
0.4875	4.56648	1.33476	2.34812	1.89049	1.04996	2.59939
0.736801	0.389269	1.02991	2.34812	0.621646	0.367166	0.486295
0.736801	4.26163	0.639492	2.7367	2.14701	0.32087	1.73421
0.558729	0.606393	0.639492	1.94429	1.03778	2.45175	2.68088
3.14663	1.17968	1.45594	3.05577	0.219378	0.315224	1.8226
4.56648	0.64658	0.814829	1.94429	0.561607	0.315224	1.56626
2.43693	1.13456	0.653033	3.60827	1.73491	1.94856	1.51628
0.396935	0.633713	0.650724	1.94429	0.723516	1.66016	0.333406
0.333689	3.06721	1.1177	3.08186	0.723516	1.80867	3.4643
1.94134	1.85195	1.44062	1.51113	0.668289	0.515242	1.28234
1.1571	0.350613	0.131964	1.25206	0.732369	2.54893	2.26399
0.961626	1.27311	2.2651	1.85527	0.736605	4.81445	2.432
1.55799	1.39245	2.0796	1.2587	0.621646	2.54893	1.94429
0.448864	2.59121	1.85948	1.25206	1.52833	1.63126	1.977
4.66069	1.52929	1.74822	1.81056	0.381072	0.398094	3.4643
1.37478	0.748601	0.421436	2.74039	2.37814		1.60891
0.723516	0.748601	1.01564	4.25216	1.66066		0.481152
0.723516	3.12481	0.878341	2.82822	0.621646		0.481152
2.3235	1.88001	0.597933	0.962901	0.487033		0.889418
1.39852	2.77898	3.15366	2.34812	0.246394		1.60891
3.94008	0.452226	0.247713	1.52723	1.39545		3.2655
0.398067	0.399525	1.28198	1.22003	1.97156		3.80596
0.448063	1.02196	2.9093	1.33098	0.936489		2.93522
2.39657	1.31438	1.04851	3.52345	0.956202
1.40654	1.03737	0.885662	3.60827	2.2544
0.670015	0.409486	2.68738	3.20165	2.14145
0.623263	0.878324	1.31658	1.04937	1.61465
1.28961	1.27311	2.60953	1.94183	1.7232
1.33476	1.27311	0.448864	1.94429	1.73765
0.389269	0.480209	1.56799	2.06136	0.820445
1.02991	1.13216	2.64289	2.31515	0.381072
0.92347	2.73014	1.97432	0.962901	2.68246
0.639492	1.02196	0.452226	2.92574	0.723516
0.639492	0.523804	3.55485	2.74039	3.73804
1.45594	0.523804	1.40964	2.53083	1.60968
1.89049	2.4995	2.85093	1.43491	1.42217
0.814829	1.53412	2.9093	1.88566	0.730796
0.653033	2.68065	2.04425	2.82822	2.00647
0.650724	1.56021	0.177544	1.81611	1.90355
1.1177	1.45124	0.738093	2.52447	1.31112
4.26163	2.83098	2.44887	2.86525	0.860149
0.606393	2.44036	1.65131	2.67678	0.621646
0.621646	2.58366	2.07791	4.50802	0.732418
2.14701	0.452226	0.430127	4.50802
1.44062	2.18336	0.430127	2.6866
0.131964	1.54932	1.12335	3.09441
1.03778	1.23371	3.00749	1.81611
2.2651	0.851215	0.607167	1.56887
2.0796	2.81217	1.45914
1.85948	0.820591	2.61574
0.344246	2.11003	4.14093
1.74822	1.01519	1.74822
0.421436	1.17968	0.409486
1.01564	4.99557	2.64289
1.97366	1.31958	1.7756
1.243	2.06275	0.665757
1.17968	2.22507	1.45914
0.500789	1.61196	0.395022
0.546159	1.53601	1.21529
0.268804	1.04937	0.984471
1.91926	0.557156	1.77529
1.40654	0.833008	2.61482
0.64658	2.4995	2.20395
0.219378	1.34986	0.662361
1.13456	1.40465	1.76824
0.878341	0.926516	1.90508
0.614856	2.33883	1.21529
0.597933	0.64658	1.62579
3.15366	2.97259	1.13312
0.247713	2.97259	2.22301
0.633713	1.48244	2.66718
3.06721	1.61934	1.72313
1.28198	1.26557	1.40964
2.9093	2.46656	0.665757
0.860543	0.443931	1.42932
0.471802	1.26557	2.14597
0.561607	1.31958	1.80466
1.04851	1.15669	0.777546
1.73491	0.852411	1.99567
0.885662	1.40028	2.19306
2.68738	1.13216	1.1698
1.31658	0.615164	0.965638
0.647945	1.61934	0.327602
2.60953	0.480209	1.72878
0.999793	1.58635	2.89839
0.448864	2.65851	0.395022
1.64577	2.33883	1.50741
1.85195	2.02179	1.25793
1.243	0.459288	2.372
0.350613	1.53601	1.50816
1.27311	1.53601	0.459973
1.56799	1.76063	1.77557
2.04425	1.75819	1.21529
0.723516	0.612169	1.1698
0.723516	2.39436	1.8445
2.34812	1.15669	1.77366
2.34812	0.557156	1.38212
2.34812	1.13216	1.38212
2.34812	2.02179	1.79597
0.682032	1.61934	4.12798
1.39245	2.55838	2.54957
2.64289	3.30168	3.53836
1.97432	1.51894	2.89839
0.668289	0.852411	1.79597
0.486295	0.480209	1.75594
2.59121	1.35066	1.06872
1.52929	3.02088	0.301195
2.76987	0.851215	2.0233
0.748601	0.851215	1.55319
0.748601	1.40664	2.17099
0.452226	2.63903	2.90539
0.760809	2.02123	2.19098
1.02991	2.82365	2.60003
3.55485		4.61488
1.40964		5.03916
3.12481		5.04344
1.88001		2.61482
2.85093		0.704494
2.9093		1.14959
0.732369		0.568434
2.04425		2.62806
0.177544		4.10303
0.738093		2.62806
2.77898		0.875361
2.7367		2.00906
2.44887		1.84856
1.04996		0.955958
1.65131		2.24001
1.1857		1.21529
1.94429		0.599114
0.736605		0.673177
0.452226		0.963574
0.621646		4.36696
1.52833		0.301195
2.07791		2.62806
0.430127		0.58814
0.430127		1.44185
1.12335		1.15669
0.399525		2.74518
3.00749		4.79917
1.02196		2.42351
0.607167		0.621646
1.45914		0.396935
1.31438		0.691383
2.61574		0.691383
4.14093		4.74567
1.74822		2.89821
0.409486		0.738093
2.64289		1.7481
0.381072		2.2651
1.03737		2.88883
3.05577		2.08049
1.94429		1.68793
1.7756		3.97651
0.409486		1.39598
0.878324		1.57221
2.37814		1.51113
1.66066		0.923318
1.27311		1.30858
1.27311		2.94799
0.480209		3.33575
0.665757		2.55299
1.13216		0.607167
1.45914		1.11707
1.26169		0.963574
0.637678		1.22575
1.26169		1.48346
0.395022		2.89821
1.21529		2.15783
3.60827		2.62806
0.984471		1.48241
1.94429		1.59759
1.77529		1.59759
2.61482		2.81463
2.20395		1.7719
3.08186		1.6318
2.73014		1.44185
0.662361		0.131964
2.5796		0.963574
1.02196		1.48346
1.76824		1.79597
0.392142		2.49844
0.736605
0.621646
1.90508
1.21529
1.62579
1.73945
1.20177
1.13312
0.487033
0.523804
1.56626
1.41245
0.246394
2.22301
0.523804
2.66718
2.4995
1.72313
0.367166
1.40964
3.4643
0.665757
1.53412
1.39545
1.51113
0.32087
1.42932
2.68065
1.56021
2.14597
2.59939
0.486295
1.45124
1.97156
2.45175
2.83098
1.25206
1.85527
0.936489
1.80466
2.44036
0.777546
1.99567
0.956202
2.2544
2.58366
2.19306
0.452226
2.18336
1.73421
2.46426
2.14145
1.2587
1.55761
1.54932
1.1698
0.965638
0.867471
0.327602
1.72878
2.89839
1.23371
0.395022
1.50741
1.25793
0.315224
2.372
0.480209
1.61465
1.25206
1.50816
0.851215
2.81217
0.459973
0.820591
1.78404
2.08971
1.77557
1.21529
1.1698
1.8445
0.315224
1.77366
1.38212
1.38212
0.480209
0.839248
1.7232
1.49685
1.79597
1.81056
2.11003
1.01519
1.17968
4.99557
4.12798
1.31958
2.54957
2.06275
3.53836
2.68088
4.74567
2.22507
2.89839
2.74039
1.61196
1.94856
1.79597
1.8226
1.56626
1.66016
4.25216
1.75594
2.14597
1.53601
1.41245
2.82822
1.04937
0.557156
0.833008
1.51628
2.4995
1.06872
0.962901
0.301195
2.0233
1.55319
0.333406
2.34812
1.34986
1.40465
0.926516
3.4643
1.73765
1.28234
0.820445
2.17099
0.381072
2.26399
2.33883
0.64658
2.97259
2.97259
0.459288
2.90539
1.48244
2.19098
1.61934
1.26557
2.432
2.60003
4.61488
5.03916
1.52723
0.555242
1.94429
2.46656
0.443931
1.977
1.26557
1.80867
1.31958
5.04344
2.68246
2.61482
0.704494
1.15669
1.322
1.22003
0.852411
1.40028
1.13216
1.14959
0.723516
0.568434
2.62806
1.33098
4.10303
2.62806
0.875361
2.00906
3.52345
1.84856
0.955958
2.24001
0.615164
1.61934
0.515242
1.21529
3.60827
0.599114
0.480209
3.73804
1.58635
2.65851
0.673177
0.963574
4.36696
2.33883
0.301195
2.62806
2.02179
3.4643
0.58814
3.20165
1.44185
1.15669
0.459288
1.60968
2.74518
1.04937
4.79917
1.53601
1.53601
1.42217
1.76063
2.42351
0.621646
1.94183
0.396935
0.691383
0.691383
1.60891
0.730796
1.75819
0.829841
2.00647
0.612169
1.94429
2.06136
4.74567
2.31515
2.39436
2.89821
0.738093
0.481152
0.962901
1.15669
0.557156
1.7481
0.481152
2.2651
2.88883
2.08842
2.08049
2.92574
1.68793
3.97651
1.13216
1.49685
2.02179
1.61934
2.55838
3.30168
1.39598
1.51894
0.889418
1.57221
0.852411
0.480209
1.51113
0.555242
1.60891
0.923318
1.35066
1.30858
2.17026
2.74039
1.90355
2.06918
1.41245
1.2587
2.94799
1.55761
3.33575
2.53083
2.55299
1.43491
3.02088
0.607167
1.11707
0.480209
0.963574
1.88566
2.82822
1.31112
1.81611
1.22575
2.54893
2.52447
0.860149
2.86525
1.48346
2.89821
0.480209
4.81445
1.59759
2.67678
1.46048
4.50802
4.50802
0.621646
2.15783
2.6866
2.62806
0.851215
1.48241
0.851215
3.2655
1.59759
1.78404
2.54893
3.80596
1.40664
1.59759
2.81463
1.7719
1.63126
1.6318
1.44185
0.131964
3.09441
0.398094
0.963574
1.48346
1.79597
1.81611
1.63126
2.63903
2.49844
2.93522
2.02123
2.82365
0.732418
1.56887

## Sheet: D
All enzymes	Oxidoreductases (119)	Transferases (191)	Hydrolases (55)	Lyases (49)	Isomerases (21)	Ligases (29)
0.487109	0.748469	0.695484	0.526139	0.716369	0.523857	0.74802
0.600053	0.748866	0.758158	0.60505	0.785798	0.718194	0.707601
0.748469	0.78802	0.772236	0.429767	0.780491	0.773329	0.787702
0.748866	0.793993	0.533459	0.703115	0.711247	0.769196	0.697104
0.78802	0.776403	0.813692	0.622035	0.764288	0.698937	0.746794
0.793993	0.717187	0.733471	0.623818	0.728239	0.814224	0.587139
0.776403	0.675036	0.607512	0.621876	0.748962	0.64323	0.800083
0.534953	0.796151	0.579764	0.624778	0.67357	0.64989	0.790749
0.552747	0.624438	0.659072	0.719986	0.459675	0.645487	0.562457
0.790822	0.871913	0.673189	0.493276	0.768682	0.62284	0.539838
0.717187	0.747567	0.650927	0.632391	0.781466	0.686994	0.828145
0.675036	0.738943	0.446828	0.498909	0.741974	0.705195	0.730825
0.695484	0.662288	0.573514	0.456115	0.598228	0.637795	0.754953
0.758158	0.624319	0.756699	0.527397	0.686709	0.541317	0.6957
0.772236	0.478956	0.744286	0.617774	0.686942	0.640099	0.568539
0.533459	0.527842	0.542008	0.581873	0.754558	0.696352	0.460435
0.526139	0.736258	0.719437	0.682813	0.755142	0.441153	0.603914
0.60505	0.782803	0.608546	0.571078	0.699328	0.58662	0.396225
0.664788	0.689592	0.723009	0.527158	0.656848	0.408603	0.549115
0.813692	0.705511	0.761001	0.666088	0.674875	0.607351	0.621112
0.716369	0.667376	0.620155	0.720899	0.702999	0.644215	0.583937
0.523857	0.584842	0.781307	0.492561	0.531809		0.668424
0.785798	0.525223	0.570601	0.476721	0.651585		0.648683
0.780491	0.757327	0.500982	0.429788	0.653601		0.715525
0.711247	0.523352	0.546272	0.55242	0.675582		0.783362
0.764288	0.651071	0.629179	0.500426	0.766873		0.608502
0.627299	0.783615	0.74628	0.595823	0.740914		0.510072
0.718194	0.725024	0.689065	0.573971	0.730081		0.583237
0.773329	0.55442	0.522475	0.391174	0.667632		0.482659
0.728239	0.642127	0.645691	0.530005	0.457584
0.74802	0.669619	0.665126	0.654148	0.522796
0.660736	0.755318	0.670221	0.465652	0.703841
0.57485	0.640349	0.711497	0.532471	0.676215
0.733471	0.740618	0.701874	0.620501	0.631592
0.607512	0.719865	0.737667	0.788307	0.641584
0.796151	0.812978	0.709513	0.568291	0.756085
0.579764	0.754088	0.819615	0.4446	0.662471
0.614917	0.673426	0.68191	0.438007	0.495714
0.659072	0.540205	0.663773	0.441882	0.686224
0.673189	0.73216	0.756402	0.610652	0.587728
0.650927	0.701842	0.688735	0.498543	0.719425
0.748962	0.811914	0.592979	0.373544	0.582132
0.446828	0.661348	0.536062	0.466407	0.560504
0.573514	0.610437	0.766471	0.510524	0.566044
0.756699	0.554162	0.735854	0.55852	0.407306
0.744286	0.716977	0.727305	0.562343	0.59934
0.624438	0.620357	0.705839	0.502068	0.82889
0.871913	0.540916	0.660503	0.58848	0.517281
0.67357	0.61856	0.518042	0.467728	0.637089
0.459675	0.774985	0.637665	0.55325
0.542008	0.590198	0.646904	0.581185
0.719437	0.708808	0.737436	0.524554
0.768682	0.521993	0.6469	0.646765
0.608546	0.609032	0.615073	0.548677
0.723009	0.38438	0.522262	0.565187
0.761001	0.677435	0.749468
0.820567	0.598197	0.676101
0.620155	0.647605	0.675985
0.781307	0.663825	0.769331
0.570601	0.52563	0.818646
0.589589	0.698712	0.494589
0.664825	0.531186	0.665112
0.747567	0.605666	0.522301
0.530788	0.411345	0.638663
0.518819	0.731849	0.748817
0.489216	0.591848	0.614939
0.707601	0.809407	0.476887
0.610044	0.361302	0.487407
0.738943	0.772693	0.685642
0.781466	0.590735	0.678508
0.662288	0.726309	0.550508
0.500982	0.72928	0.600282
0.769196	0.46155	0.745137
0.546272	0.728364	0.580577
0.629179	0.509015	0.650851
0.74628	0.509253	0.606384
0.624319	0.41281	0.675546
0.478956	0.634979	0.599435
0.689065	0.780311	0.628036
0.522475	0.544221	0.680425
0.429767	0.746087	0.600317
0.780641	0.773788	0.670516
0.741974	0.729203	0.629246
0.645691	0.657728	0.727034
0.598228	0.660104	0.71538
0.665126	0.700355	0.763096
0.670221	0.750871	0.708529
0.711497	0.610371	0.534219
0.616483	0.642925	0.505906
0.701874	0.814962	0.782334
0.639883	0.672929	0.780882
0.737667	0.517711	0.631723
0.703115	0.548141	0.601878
0.527842	0.548045	0.615362
0.663482	0.663599	0.51438
0.736258	0.758377	0.480236
0.782803	0.757274	0.43212
0.709513	0.447118	0.714424
0.604139	0.712152	0.596392
0.686709	0.614195	0.380647
0.686942	0.686683	0.486745
0.622035	0.540633	0.530174
0.623818	0.788211	0.512004
0.621876	0.714515	0.701546
0.624778	0.531521	0.636864
0.555262	0.558251	0.786341
0.689592	0.733847	0.466571
0.819615	0.590089	0.618034
0.68191	0.654151	0.455616
0.754558	0.668833	0.63876
0.787702	0.829251	0.624078
0.705511	0.69321	0.787694
0.667376	0.510779	0.845347
0.698937	0.608497	0.443729
0.584842	0.520113	0.713182
0.525223	0.683422	0.468732
0.663773	0.562552	0.517422
0.814224	0.725745	0.525507
0.551238	0.494506	0.522062
0.756402		0.50452
0.688735		0.66981
0.757327		0.58554
0.523352		0.609338
0.592979		0.732067
0.536062		0.478254
0.755142		0.646248
0.766471		0.703604
0.735854		0.831715
0.727305		0.526953
0.651071		0.804829
0.719986		0.589931
0.705839		0.80603
0.64323		0.504999
0.660503		0.509339
0.393074		0.693667
0.493276		0.607924
0.699328		0.540045
0.783615		0.426063
0.656848		0.635679
0.674875		0.621557
0.518042		0.556859
0.637665		0.688212
0.646904		0.704478
0.737436		0.804126
0.725024		0.586553
0.6469		0.886293
0.55442		0.702776
0.615073		0.684041
0.522262		0.487959
0.642127		0.685483
0.749468		0.531148
0.676101		0.656619
0.675985		0.593479
0.769331		0.634941
0.818646		0.402205
0.702999		0.794164
0.669619		0.65888
0.632391		0.428277
0.498909		0.61353
0.494589		0.455719
0.755318		0.476802
0.640349		0.458103
0.531809		0.488195
0.651585		0.709617
0.740618		0.57929
0.719865		0.767133
0.812978		0.509232
0.665112		0.768788
0.754088		0.47529
0.522301		0.515488
0.617062		0.73484
0.57499		0.602678
0.602122		0.62832
0.638663		0.513942
0.748817		0.584526
0.456115		0.533361
0.614939		0.819992
0.527397		0.488641
0.476887		0.80635
0.487407		0.621414
0.685642		0.467989
0.617774		0.479975
0.673426		0.577757
0.678508		0.472401
0.477232		0.782981
0.540205		0.891796
0.550508		0.704928
0.719832		0.460017
0.245098		0.526523
0.653601		0.704082
0.600282		0.580276
0.745137
0.580577
0.697104
0.527958
0.650851
0.675582
0.73216
0.746794
0.602624
0.766873
0.606384
0.701842
0.675546
0.811914
0.599435
0.64989
0.628036
0.587139
0.680425
0.661348
0.740914
0.581873
0.645487
0.600317
0.610437
0.554162
0.670516
0.800083
0.790749
0.716977
0.730081
0.62284
0.620357
0.682813
0.571078
0.667632
0.629246
0.540916
0.727034
0.71538
0.457584
0.522796
0.519192
0.61856
0.763096
0.774985
0.590198
0.562457
0.413832
0.703841
0.527158
0.598096
0.708808
0.708529
0.534219
0.505906
0.536322
0.782334
0.780882
0.631723
0.521993
0.601878
0.615362
0.51438
0.686994
0.480236
0.510521
0.676215
0.666088
0.43212
0.609032
0.38438
0.714424
0.677435
0.676332
0.630016
0.596392
0.380647
0.486745
0.530174
0.705195
0.512004
0.701546
0.636864
0.469603
0.483461
0.631592
0.821329
0.786341
0.720899
0.598197
0.647605
0.663825
0.52563
0.466571
0.698712
0.618034
0.531186
0.455616
0.63876
0.539838
0.425424
0.605666
0.624078
0.492561
0.476721
0.411345
0.637795
0.787694
0.828145
0.730825
0.541317
0.429788
0.845347
0.599325
0.731849
0.622274
0.55242
0.591848
0.809407
0.361302
0.754953
0.772693
0.443729
0.500426
0.713182
0.468732
0.517422
0.6957
0.595823
0.590735
0.726309
0.72928
0.568539
0.641584
0.460435
0.756085
0.525507
0.662471
0.603914
0.46155
0.728364
0.509015
0.509253
0.523732
0.522062
0.41281
0.50452
0.634979
0.780311
0.396225
0.66981
0.58554
0.609338
0.573971
0.354468
0.549115
0.544221
0.732067
0.746087
0.621112
0.773788
0.640099
0.729203
0.478254
0.495714
0.646248
0.703604
0.657728
0.508013
0.391174
0.660104
0.700355
0.750871
0.831715
0.686224
0.526953
0.804829
0.530005
0.589931
0.80603
0.504999
0.509339
0.654148
0.693667
0.607924
0.540045
0.610371
0.642925
0.696352
0.426063
0.465652
0.635679
0.814962
0.587728
0.672929
0.517711
0.621557
0.556859
0.688212
0.548141
0.704478
0.804126
0.548045
0.583937
0.586553
0.532471
0.886293
0.702776
0.663599
0.719425
0.684041
0.620501
0.487959
0.758377
0.757274
0.582132
0.447118
0.685483
0.531148
0.788307
0.656619
0.593479
0.634941
0.668424
0.560504
0.712152
0.569067
0.566044
0.614195
0.568291
0.4446
0.402205
0.438007
0.686683
0.794164
0.65888
0.648683
0.441882
0.540633
0.788211
0.428277
0.715525
0.61353
0.455719
0.444191
0.476802
0.610652
0.458103
0.488195
0.714515
0.809695
0.531521
0.558251
0.733847
0.590089
0.709617
0.654151
0.783362
0.57929
0.668833
0.829251
0.767133
0.738687
0.608502
0.509232
0.69321
0.768788
0.751075
0.498543
0.407306
0.646734
0.576547
0.536802
0.47529
0.605805
0.515488
0.373544
0.73484
0.466407
0.510779
0.602678
0.62832
0.470424
0.513942
0.510524
0.55852
0.59934
0.562343
0.584526
0.441153
0.502068
0.82889
0.58848
0.533361
0.819992
0.482795
0.58662
0.45229
0.467728
0.629813
0.55325
0.581185
0.517281
0.488641
0.524554
0.80635
0.608497
0.621414
0.520113
0.510072
0.467989
0.658642
0.408603
0.583237
0.683422
0.479975
0.577757
0.472401
0.607351
0.782981
0.891796
0.704928
0.646765
0.644215
0.460017
0.526523
0.704082
0.548677
0.616624
0.562552
0.580276
0.482659
0.725745
0.659594
0.494506
0.637089
0.565187

## Sheet: E
All enzymes	Oxidoreductases (119)	Transferases (191)	Hydrolases (55)	Lyases (49)	Isomerases (21)	Ligases (29)
12.9738	17.3743	14.9519	14.7784	14.4185	13.0142	16.0549
15.6852	17.3743	18.5427	14.2829	19.7864	18.2607	14.4697
17.3743	19.8897	20.544	12.4236	19.7864	20.5067	15.7069
17.3743	19.8897	13.9293	14.2587	14.4814	16.9644	15.8803
19.8897	19.8897	17.5242	12.6313	15.9002	19.1726	14.6117
19.8897	19.0978	14.5367	12.6313	14.0576	18.1807	14.9278
19.8897	15.514	12.9386	12.6313	13.7812	14.7493	16.126
14.9256	17.1924	12.7423	12.6313	18.9256	15.6824	15.7069
14.9256	13.509	18.2193	13.2667	11.6766	13.0119	14.3672
16.374	18.3559	18.2193	13.2247	15.1594	15.587	12.8595
19.0978	17.3743	14.2402	14.1126	16.4498	15.587	15.8248
15.514	17.9331	13.0008	13.2247	19.7864	12.1694	14.6117
14.9519	14.2865	14.3186	15.7801	19.7864	13.9165	13.2532
18.5427	15.0744	19.4561	13.2247	14.3418	12.8505	15.8051
20.544	12.1498	18.2967	13.3501	20.0358	14.767	14.9278
13.9293	12.6154	14.9293	14.7252	15.641	12.8556	11.4997
14.7784	17.1338	12.3774	13.4959	18.9256	13.5382	14.9247
14.2829	15.0847	16.492	13.7846	13.6127	12.8556	13.2247
15.714	13.2869	13.7943	13.4959	15.3682	11.6488	12.7812
17.5242	14.2752	16.5108	13.1465	12.8729	15.4252	14.9278
14.4185	16.9555	18.0287	13.2935	15.5177		15.0052
13.0142	13.7282	14.741	13.0786	18.9256		16.3378
19.7864	13.7282	13.2196	14.4606	15.2372		17.2344
19.7864	16.5377	12.9938	15.8352	15.8499		16.1539
14.4814	13.2549	16.0545	12.6313	16.6071		15.0052
15.9002	10.9243	15.1929	15.0653	14.0347		13.0931
14.423	16.6791	11.4641	13.0509	15.0769		13.5033
18.2607	18.3696	13.4661	13.5118	11.815		13.2192
20.5067	16.56	12.1793	15.9508	12.7046
14.0576	13.5561	13.5108	15.7801	15.7847
16.0549	12.7282	15.7534	12.0859	15.222
16.6115	15.3439	16.484	15.8283	12.9785
14.5367	12.7271	17.5242	14.2404	12.5972
12.9386	14.6622	12.1494	13.2247	15.0584
17.1924	14.6622	18.2364	13.0172	15.3682
12.7423	13.206	14.6112	14.5827	19.7864
12.9451	15.3854	16.5851	15.8352	12.4706
18.2193	13.1861	13.5856	14.4215	13.6225
18.2193	16.56	14.8677	11.9683	14.2889
14.2402	16.9342	16.1269	13.0826	10.69
13.7812	16.9465	11.4641	12.501	12.731
13.0008	15.5292	15.3849	14.4606	12.8481
14.3186	16.6271	14.1869	12.5626	13.7226
19.4561	15.476	17.8092	12.3933	15.7848
18.2967	14.6018	16.6015	13.8394	18.9256
13.509	15.698	15.4094	14.4125	14.9222
18.3559	12.6686	11.5611	12.1801
18.9256	14.757	16.1786	14.2178
11.6766	17.6952	16.1786	12.5626
14.9293	13.7923	16.1108	13.8721
12.3774	15.1178	14.0755
16.492	14.0356	15.897
13.7943	16.2626	11.4341
15.6609	14.2055	14.8252
16.5108	13.2309	13.2418
18.0287	14.8125	16.6291
14.741	17.3743	15.1383
16.4576	15.1927	18.2364
15.7378	15.6148	13.8619
17.3743	13.1324	15.5957
15.4267	13.9795	11.4341
16.0543	11.2147	17.9941
16.39	15.4078	14.6914
14.4697	15.8283	15.3283
16.0549	18.3565	12.1473
17.9331	13.5425	13.1178
15.1594	15.5292	15.5363
14.2865	11.1717	11.7477
13.2196	16.8209	13.5416
16.9644	17.0698	14.6914
12.9938	14.5123	10.8927
16.0545	17.9331	11.8314
15.0744	14.9923	13.4573
12.1498	14.9923	12.6497
15.1929	13.1256	13.8761
11.4641	16.3599	14.8677
12.4236	16.6167	15.5957
15.0687	13.9683	14.2031
16.4498	18.0915	12.2733
13.4661	16.6167	15.475
12.1793	15.6148	12.258
13.5108	12.8056	13.6655
15.7534	16.1682	15.2146
13.9554	15.6122	12.9296
16.484	15.3854	13.9004
15.1164	13.0749	16.5583
17.5242	16.3599	14.3217
14.2587	14.7672	14.1243
12.6154	14.4826	17.9941
15.7378	14.2852	15.2879
17.1338	14.4566	14.1913
15.0847	14.7285	13.1924
12.1494	15.4078	12.7221
15.3849	15.4078	17.9762
19.7864	13.1213	12.96
19.7864	14.7698	12.2921
12.6313	13.3593	12.9296
12.6313	12.5746	13.3146
12.6313	18.3565	12.273
12.6313	15.3854	16.9933
13.2869	14.4566	16.9933
18.2364	16.3599	13.5984
14.6112	12.6958	12.519
14.3418	13.5593	14.4395
15.7069	14.5342	12.9843
14.2752	16.1682	14.1243
16.9555	14.7672	13.5984
19.1726	14.6524	13.9752
13.7282	13.3888	14.2855
13.7282	16.2626	16.2234
16.5851	16.2626	14.0774
18.1807	15.547	12.5318
12.7423	14.1304	12.8323
13.5856	13.0001	13.5735
14.8677	13.5145	11.5761
16.5377		15.1395
13.2549		13.676
16.1269		16.102
11.4641		18.1882
20.0358		13.5509
15.3849		11.6724
14.1869		13.8591
17.8092		11.6724
10.9243		14.604
13.2667		13.9137
16.6015		14.1272
14.7493		10.9303
15.4094		12.3606
11.8002		12.2921
13.2247		15.202
15.641		16.6643
16.6791		13.4984
18.9256		14.9896
13.6127		16.2234
11.5611		11.6724
16.1786		15.2034
16.1786		16.3236
16.1108		13.6802
18.3696		14.758
14.0755		16.3467
16.56		18.9256
15.897		18.5427
11.4341		14.1949
13.5561		14.1949
14.8252		13.4317
13.2418		17.8092
16.6291		12.2924
15.1383		12.3774
18.2364		13.8912
15.3682		13.17
12.7282		14.4213
14.1126		15.6092
13.2247		13.013
13.8619		14.627
15.3439		16.0675
12.7271		15.3236
12.8729		12.7342
15.5177		13.3395
14.6622		14.6425
14.6622		15.897
13.206		12.8462
15.5957		13.4984
15.3854		13.9964
11.4341		13.085
18.4011		13.4317
18.4011		11.6724
17.9941		14.9039
14.6914		13.235
15.7801		13.235
15.3283		16.2168
13.2247		16.3236
12.1473		14.9293
13.1178		13.4984
15.5363		13.085
13.3501		14.1893
13.1861		12.1774
11.7477
15.3068
16.56
15.6447
15.641
18.9256
13.5416
14.6914
10.8927
15.8803
12.7499
11.8314
15.2372
16.9342
14.6117
13.0895
15.8499
13.4573
16.9465
12.6497
15.5292
13.8761
15.6824
14.8677
14.9278
15.5957
16.6271
16.6071
14.7252
13.0119
14.2031
15.476
14.6018
12.2733
16.126
15.7069
15.698
14.0347
12.6686
13.4959
15.0769
14.757
15.475
12.258
11.815
12.7046
12.8204
13.6655
17.6952
13.7923
14.3672
13.2481
15.7847
13.7846
14.6644
15.1178
15.2146
12.9296
13.9004
16.6024
16.5583
14.3217
14.1243
14.0356
17.9941
15.2879
14.1913
15.587
13.1924
15.222
13.4959
12.7221
16.2626
17.9762
14.2055
13.2444
11.8787
12.96
12.2921
12.9296
13.3146
15.587
12.273
16.9933
16.9933
14.8213
12.9785
17.1653
13.5984
13.1465
13.2309
14.8125
17.3743
15.1927
12.519
15.6148
14.4395
13.1324
12.9843
12.8595
13.9795
14.1243
13.2935
11.2147
12.1694
13.5984
15.8248
14.6117
13.9165
13.0786
13.9752
12.2733
15.4078
13.0895
14.4606
15.8283
18.3565
13.5425
13.2532
15.5292
14.2855
15.8352
16.2234
14.0774
15.8051
12.6313
11.1717
16.8209
17.0698
14.9278
12.5972
11.4997
15.0584
12.5318
15.3682
14.9247
14.5123
17.9331
14.9923
14.9923
16.8076
13.1256
12.8323
16.3599
16.6167
13.5735
15.0653
16.3716
13.2247
13.9683
11.5761
18.0915
12.7812
16.6167
12.8505
15.6148
15.1395
13.676
16.102
12.8056
12.9834
13.0509
16.1682
15.6122
15.3854
18.1882
19.7864
13.5509
11.6724
13.5118
13.8591
11.6724
14.604
13.9137
15.9508
14.1272
10.9303
12.3606
13.0749
16.3599
14.767
12.2921
15.7801
15.202
14.7672
12.4706
14.4826
16.6643
13.4984
14.9896
14.2852
16.2234
11.6724
14.4566
14.9278
15.2034
12.0859
16.3236
13.6802
14.7285
13.6225
14.758
15.8283
15.4078
15.4078
14.2889
13.1213
16.3467
18.9256
14.2404
18.5427
14.1949
14.1949
15.0052
10.69
15.7149
12.731
14.7698
13.2247
13.0172
14.5827
13.3593
13.4317
17.8092
16.3378
15.8352
12.5746
18.3565
12.2924
17.2344
12.3774
13.8912
12.7921
13.17
14.4215
14.4213
15.3854
17.1653
14.4566
16.3599
12.6958
13.5593
15.6092
14.5342
16.1539
13.013
16.1682
14.7672
14.627
16.3716
15.0052
16.0675
14.6524
15.3236
14.4476
12.8481
11.9072
13.7261
12.6787
12.7342
14.6644
13.3395
11.9683
14.6425
13.0826
13.3888
15.897
12.8462
13.4984
12.501
14.4606
13.7226
12.5626
13.9964
12.8556
12.3933
15.7848
13.8394
13.085
13.4317
13.5382
13.235
14.4125
14.5874
18.9256
12.1801
11.6724
16.2626
14.9039
16.2626
13.0931
13.235
13.2444
12.8556
13.5033
15.547
13.235
11.6488
16.2168
16.3236
14.9293
14.2178
15.4252
13.4984
13.085
14.1893
12.5626
11.6488
14.1304
12.1774
13.2192
13.0001
13.5145
14.9222
13.8721

## Sheet: F
All enzymes	Oxidoreductases (119)	Transferases (191)	Hydrolases (55)	Lyases (49)	Isomerases (21)	Ligases (29)
0.440287	0.954158	0.971014	0.844455	0.942801	0.812297	0.939624
0.982435	0.93732	0.973758	0.882883	0.981384	0.990385	0.884088
0.954158	0.994191	0.985148	0.711924	0.981446	0.990657	0.806106
0.93732	0.993761	0.893921	0.914586	0.899653	0.985312	0.934777
0.994191	0.992685	0.899791	0.861162	0.936658	0.950485	0.957628
0.993761	0.991101	0.923686	0.855126	0.977528	0.981394	0.929066
0.992685	0.844128	0.931589	0.860037	0.952025	0.871389	0.982239
0.711796	0.955128	0.821884	0.857172	0.957101	0.959476	0.821814
0.741722	0.861621	0.958468	0.747111	0.686982	0.963642	0.871168
0.692875	0.887576	0.959509	0.508187	0.960985	0.920849	0.785892
0.991101	0.868917	0.912494	0.944527	0.883077	0.967043	0.962751
0.844128	0.955213	0.505035	0.618345	0.855896	0.970876	0.95842
0.971014	0.929252	0.952203	0.76901	0.817597	0.961323	0.96267
0.973758	0.514727	0.986914	0.496979	0.981322	0.860127	0.944833
0.985148	0.804739	0.958427	0.826214	0.980828	0.916935	0.933828
0.893921	0.735934	0.877273	0.699464	0.900518	0.942927	0.757234
0.844455	0.934619	0.810893	0.8484	0.972888	0.877286	0.946811
0.882883	0.802453	0.589032	0.936795	0.951212	0.852005	0.868392
0.520547	0.911386	0.924461	0.863245	0.959302	0.901845	0.891797
0.899791	0.898415	0.965389	0.859829	0.864944	0.733963	0.817453
0.942801	0.918548	0.699701	0.733101	0.912416	0.913387	0.9274
0.812297	0.393994	0.97982	0.838734	0.812253		0.799597
0.981384	0.355907	0.897294	0.772364	0.706655		0.907044
0.981446	0.976767	0.807708	0.872119	0.959495		0.895571
0.899653	0.808784	0.858421	0.873149	0.930396		0.968868
0.936658	0.908215	0.899286	0.917193	0.982917		0.756954
0.550461	0.85	0.851852	0.77457	0.959391		0.888473
0.990385	0.939344	0.946344	0.90839	0.970829		0.82331
0.990657	0.693755	0.583444	0.700353	0.948806		0.861158
0.977528	0.925537	0.941712	0.838312	0.717137
0.939624	0.929823	0.730159	0.962911	0.827077
0.695416	0.874336	0.815501	0.767335	0.634921
0.574009	0.746986	0.971486	0.69664	0.863768
0.923686	0.847469	0.880391	0.944874	0.882668
0.931589	0.863061	0.940295	0.885103	0.60728
0.955128	0.891112	0.842628	0.680762	0.958291
0.821884	0.935544	0.990498	0.761409	0.89384
0.715486	0.928457	0.810111	0.897266	0.875115
0.958468	0.90721	0.561981	0.894865	0.981199
0.959509	0.932852	0.49434	0.978132	0.872238
0.912494	0.909	0.949455	0.845174	0.703492
0.952025	0.996757	0.779877	0.732607	0.838957
0.505035	0.958217	0.656802	0.888824	0.403259
0.952203	0.814922	0.900976	0.8391	0.810472
0.986914	0.871436	0.98028	0.866619	0.58246
0.958427	0.876484	0.951919	0.881898	0.842028
0.861621	0.861593	0.727059	0.777362	0.998091
0.887576	0.894595	0.958039	0.911119	0.85493
0.957101	0.897443	0.800544	0.905856	0.945284
0.686982	0.909229	0.773671	0.826012
0.877273	0.910968	0.782942	0.800214
0.810893	0.962343	0.940126	0.867403
0.960985	0.871072	0.983465	0.919373
0.589032	0.947362	0.837533	0.848702
0.924461	0.679107	0.902976	0.824352
0.965389	0.849883	0.956522
0.798233	0.957355	0.721478
0.699701	0.93386	0.687992
0.97982	0.978187	0.49676
0.897294	0.834095	0.991802
0.57202	0.97982	0.614983
0.800932	0.889337	0.953997
0.868917	0.915706	0.906372
0.879742	0.821875	0.962858
0.848578	0.989023	0.865683
0.854097	0.961009	0.935499
0.884088	0.9872	0.824656
0.471052	0.592507	0.730212
0.955213	0.929825	0.932502
0.883077	0.839101	0.821926
0.929252	0.968126	0.78119
0.807708	0.984933	0.910741
0.985312	0.433971	0.873576
0.858421	0.964908	0.782589
0.899286	0.847082	0.871392
0.851852	0.917016	0.950948
0.514727	0.802876	0.641164
0.804739	0.918966	0.902523
0.946344	0.86057	0.927313
0.583444	0.87862	0.954358
0.711924	0.875492	0.703456
0.788069	0.870469	0.852804
0.855896	0.980887	0.827097
0.941712	0.775451	0.93902
0.817597	0.790014	0.873185
0.730159	0.920131	0.953733
0.815501	0.949082	0.949536
0.971486	0.802511	0.670916
0.857979	0.921866	0.849885
0.880391	0.93674	0.970479
0.509682	0.904308	0.796657
0.940295	0.812783	0.666073
0.914586	0.412795	0.960955
0.735934	0.943817	0.920368
0.771981	0.905499	0.8011
0.934619	0.988267	0.818041
0.802453	0.98874	0.786691
0.842628	0.772766	0.98542
0.914441	0.930932	0.782318
0.981322	0.766533	0.334725
0.980828	0.96242	0.666083
0.861162	0.876746	0.598002
0.855126	0.984116	0.762752
0.860037	0.92764	0.957396
0.857172	0.9425	0.912591
0.837121	0.945448	0.954964
0.911386	0.868107	0.854834
0.990498	0.92538	0.914622
0.810111	0.946729	0.801934
0.900518	0.88522	0.729675
0.806106	0.931529	0.686489
0.898415	0.93475	0.974557
0.918548	0.930435	0.970913
0.950485	0.947246	0.826777
0.393994	0.929307	0.926972
0.355907	0.937869	0.803922
0.561981	0.930381	0.599321
0.981394	0.926133	0.860909
0.785577	0.743478	0.872352
0.49434		0.611186
0.949455		0.810766
0.976767		0.849211
0.808784		0.848596
0.779877		0.859576
0.656802		0.870726
0.972888		0.921089
0.900976		0.971269
0.98028		0.981994
0.951919		0.830397
0.908215		0.989037
0.747111		0.898148
0.727059		0.989037
0.871389		0.919156
0.958039		0.893082
0.557956		0.943559
0.508187		0.881246
0.951212		0.786531
0.85		0.569925
0.959302		0.928829
0.864944		0.936538
0.800544		0.777621
0.773671		0.901284
0.782942		0.970479
0.940126		0.988235
0.939344		0.894881
0.983465		0.899474
0.693755		0.827487
0.837533		0.946113
0.902976		0.798095
0.925537		0.905594
0.956522		0.608782
0.721478		0.970775
0.687992		0.918792
0.49676		0.791007
0.991802		0.706199
0.912416		0.723689
0.929823		0.953561
0.944527		0.695738
0.618345		0.601534
0.614983		0.81117
0.874336		0.848976
0.746986		0.799667
0.812253		0.72354
0.706655		0.885777
0.847469		0.857351
0.863061		0.91575
0.891112		0.806289
0.953997		0.980594
0.935544		0.687462
0.906372		0.922671
0.993398		0.876497
0.790909		0.8362
0.981923		0.81542
0.962858		0.767386
0.865683		0.922058
0.76901		0.592015
0.935499		0.707072
0.496979		0.600875
0.824656		0.989037
0.730212		0.845816
0.932502		0.533087
0.826214		0.604216
0.928457		0.880675
0.821926		0.806866
0.772117		0.987031
0.90721		0.873523
0.78119		0.83141
0.549279		0.796406
0.21118		0.655735
0.959495		0.641532
0.910741		0.941228
0.873576
0.782589
0.934777
0.76641
0.871392
0.930396
0.932852
0.957628
0.785844
0.982917
0.950948
0.909
0.641164
0.996757
0.902523
0.959476
0.927313
0.929066
0.954358
0.958217
0.959391
0.699464
0.963642
0.703456
0.814922
0.871436
0.852804
0.982239
0.821814
0.876484
0.970829
0.920849
0.861593
0.8484
0.936795
0.948806
0.827097
0.894595
0.93902
0.873185
0.717137
0.827077
0.699672
0.897443
0.953733
0.909229
0.910968
0.871168
0.457584
0.634921
0.863245
0.537049
0.962343
0.949536
0.670916
0.849885
0.681259
0.970479
0.796657
0.666073
0.871072
0.960955
0.920368
0.8011
0.967043
0.818041
0.564574
0.863768
0.859829
0.786691
0.947362
0.679107
0.98542
0.849883
0.359663
0.354102
0.782318
0.334725
0.666083
0.598002
0.970876
0.762752
0.957396
0.912591
0.641734
0.405032
0.882668
0.988583
0.954964
0.733101
0.957355
0.93386
0.978187
0.834095
0.854834
0.97982
0.914622
0.889337
0.801934
0.729675
0.785892
0.711429
0.915706
0.686489
0.838734
0.772364
0.821875
0.961323
0.974557
0.962751
0.95842
0.860127
0.872119
0.970913
0.837061
0.989023
0.773303
0.873149
0.961009
0.9872
0.592507
0.96267
0.929825
0.826777
0.917193
0.926972
0.803922
0.599321
0.944833
0.77457
0.839101
0.968126
0.984933
0.933828
0.60728
0.757234
0.958291
0.860909
0.89384
0.946811
0.433971
0.964908
0.847082
0.917016
0.763939
0.872352
0.802876
0.611186
0.918966
0.86057
0.868392
0.810766
0.849211
0.848596
0.90839
0.566856
0.891797
0.87862
0.859576
0.875492
0.817453
0.870469
0.916935
0.980887
0.870726
0.875115
0.921089
0.971269
0.775451
0.736296
0.700353
0.790014
0.920131
0.949082
0.981994
0.981199
0.830397
0.989037
0.838312
0.898148
0.989037
0.919156
0.893082
0.962911
0.943559
0.881246
0.786531
0.802511
0.921866
0.942927
0.569925
0.767335
0.928829
0.93674
0.872238
0.904308
0.812783
0.936538
0.777621
0.901284
0.412795
0.970479
0.988235
0.943817
0.9274
0.894881
0.69664
0.899474
0.827487
0.905499
0.703492
0.946113
0.944874
0.798095
0.988267
0.98874
0.838957
0.772766
0.905594
0.608782
0.885103
0.970775
0.918792
0.791007
0.799597
0.403259
0.930932
0.906828
0.810472
0.766533
0.680762
0.761409
0.706199
0.897266
0.96242
0.723689
0.953561
0.907044
0.894865
0.876746
0.984116
0.695738
0.895571
0.601534
0.81117
0.528176
0.848976
0.978132
0.799667
0.72354
0.92764
0.984246
0.9425
0.945448
0.868107
0.92538
0.885777
0.946729
0.968868
0.857351
0.88522
0.931529
0.91575
0.895737
0.756954
0.806289
0.93475
0.980594
0.7768
0.845174
0.58246
0.685597
0.651111
0.929236
0.687462
0.5272
0.922671
0.732607
0.876497
0.888824
0.930435
0.8362
0.81542
0.523688
0.767386
0.8391
0.866619
0.842028
0.881898
0.922058
0.877286
0.777362
0.998091
0.911119
0.592015
0.707072
0.706731
0.852005
0.563878
0.905856
0.876682
0.826012
0.800214
0.85493
0.600875
0.867403
0.989037
0.947246
0.845816
0.929307
0.888473
0.533087
0.282286
0.901845
0.82331
0.937869
0.604216
0.880675
0.806866
0.733963
0.987031
0.873523
0.83141
0.919373
0.913387
0.796406
0.655735
0.641532
0.848702
0.756884
0.930381
0.941228
0.861158
0.926133
0.853659
0.743478
0.945284
0.824352

## Sheet: G
All enzymes	Oxidoreductases (119)	Transferases (191)	Hydrolases (55)	Lyases (49)	Isomerases (21)	Ligases (29)
0.111111	0.930789	0.860518	0.784288	0.866228	0.753448	0.8355
0.474359	0.923313	0.892927	0.789962	0.873699	0.990775	0.989796
0.930789	0.930789	0.855728	0.80971	0.95768	0.94177	0.774718
0.923313	0.905093	0.866978	0.607362	0.956345	0.95641	0.845036
0.930789	0.914141	0.961631	0.246575	0.843529	0.953421	0.946695
0.905093	0.877798	0.945107	0.405	0.829803	0.549738	0.97076
0.914141	1	0.874715	1	0.867284	0.509496	0.930476
0.860518	0.728889	1	0.821292	0.990385
0.892927	0.826923	0.930801	0.804878	0.884873
0.855728	0.790123	0.948602	0.161677	1
0.866228	0.864516	0.888481	0.982456	0.896808
0.873699	0.904048	0.764086	0.789946	0.97619
0.753448	0.896114	0.920415		0.927512
0.990775	0.880379	0.739704		0.867284
0.95768	0.998989	0.885		0.772031
0.867133	0.833333	0.877949		0.611434
0.866978	0.859259	0.917889
0.871127	0.850694	0.94279
0.961631	0.932866	0.548196
0.945107	0.811475	0.903353
0.956345	0.769282	0.797559
0.843529	0.623395	0.939568
0.874715	0.666293	0.841553
1	0.845501	0.705491
0.859323	0.770601	0.865772
0.930801	0.824419	0.961992
0.948602	1	0.90927
0.735294	0.928893	0.840426
0.888481	0.963466	0.800377
0.884858	0.750394	0.96696
0.810127	0.997581	0.723944
0.764086	0.850962	0.993878
0.877798	0.677651	0.937824
1	1	0.583333
0.829803	0.997633	0.819196
0.867284	0.784	0.704844
0.728889		0.88283
0.94177		0.854406
0.76129		0.768374
0.920415
0.739704
0.826923
0.885
0.877949
0.512456
0.784288
0.990385
0.884873
1
0.917889
0.94279
0.790123
0.864516
0.904048
0.548196
0.789962
0.896114
0.880379
0.998989
0.756923
0.703863
0.763077
0.903353
0.797559
0.939568
0.80971
0.833333
0
0.896808
0.841553
0.8355
0.705491
0.859259
0.850694
0.932866
0.865772
0.811475
0.97619
0.95641
0.989796
0.769282
0.961992
0.774718
0.607362
0.623395
0.90927
0.927512
0.840426
0.666293
0.845501
0.770601
0.824419
1
0.928893
0.800377
0.963466
0.246575
0.845036
0.953421
0.405
0.750394
0.997581
0.867284
0.96696
0.723944
1
0.993878
0.850962
0.677651
0.937824
0.583333
0.819196
0.946695
0.794743
0.821292
0.804878
0.704844
1
0.88283
0.88935
0.997633
0.97076
0.784
0.772031
0.161677
0.854406
0.549738
0.982456
0.611434
0.930476
0.509496
0.768374
0.789946
0.958333

## Sheet: H
All enzymes	Oxidoreductases (119)	Transferases (191)	Hydrolases (55)	Lyases (49)	Isomerases (21)	Ligases (29)
0.955414	0.955414	0.96087	0.929688	0.996503	1	0.840298
0.951241	0.951241	1	0.982249	1	0.971795	0.973154
0.97619	0.97619	0.906832	1	1	0.926282	0.888889
0.97619	0.97619	1	0.767554	0.980519	0.919485	0.990323
0.97619	0.97619	0.865	1	0.994652	1	0.903509
0.921811	0.921811	0.843602	1	0.916667	1	1
1	1	0.874355	1	0.936728	1	0.989011
0.96087	0.906498	0.875648	1	1	0.774725	0.969298
1	1	1	0.98125	1	1	0.751969
0.906832	0.957861	0.487179	0.974441	0.97619	1	0.850299
0.929688	0.949824	0.997354	1	1	0.995745	1
0.982249	0.871009	0.952381	0.986745	1	0.988636	0.743284
0.996503	0.472	1	0.986745	1	0.632	0.910931
1	0.73617	0.904157	0.993994	0.974719	0.464	0.883382
1	0.950617	0.985507	1	0.892128		1
1	1	0.986637	1	0.916497		0.964286
0.971795	0.988506	0.996296	0.99375	0.715804		0.990148
0.980519	0.915	0.9525	0.996914	0.923077		0.915452
0.840298	0.986056	0.759671	0.964286	0.980695		0.936255
1	0.910864	0.958333	1	1		1
0.865	0.85461	1	0.0869565	0.995984		1
0.906498	0.996364	0.96	1	1
0.843602	1	0.995556	1	0.991597
0.874355	0.949602	0.995062	1	1
0.875648	0.90404	0.93	1	1
1	0.696133	0.977387	0.986726	0.894309
0.994652	0.996269	0.962264	0.994595	1
0.487179	0.893817	0.955102	1	1
0.997354	0.895582	0.8425	1	1
1	1	0.90674	0.964286	0.904762
0.957861	0.994824	0.935065	0.885522	0.9375
0.916667	0.844262	0.9875	0.97479	1
0.952381	0.9163	1	0.927536	0.959184
1	1	0.941176	0.978947
0.936728	0.985294	0.897275	0.977444
0.904157	0.934169	0.985294	0.977444
0.985507	0.853535	0.207792	0.755556
1	0.798077	0.995062	1
0.986637	0.767956	0.971154	1
0.949824	0.887701	0.677419	0.887574
0.871009	0.833333	1
1	1	0.954733
0.472	0.96	0.73913
0.996296	0.870036	0.916667
0.926282	0.71875	0.677419
0.9525	0.894231	0.85
0.759671	0.663522	0.977492
0.73617	1	0.895753
1	0.830357	0.872807
1	0.942646	1
1	0.5346	0.988506
0.958333	0.879365	0.657051
0.97619	1	0.972028
1	0.75	1
0.96	0.996101	0.971154
0.767554	0.572843	1
0.950617	0.995816	0.99359
1	0.569948	0.693046
0.995556	0.899015	0.840909
1	0.995146	0.816842
1	0.940541	0.840909
1	0.829876	0.980769
1	0.845466	0.892045
1	0.732143	0.78481
1	0.868293	0.73385
0.988506	0.734694	0.475
0.995062	0.852632	1
1	0.977679	0.813665
0.973154	0.98125	0.814815
0.915	0.962353	1
0.986056	0.977679	0.983264
0.919485	0.993103	1
0.910864	0.969444	1
0.85461	0.848101	0.789346
1	0.994824	1
0.93	0.960938	0.688742
0.977387	0.852632	1
0.996364	0.992063	0.968254
0.962264	1	1
0.974719	0.952381	0.759615
1	0.9375	1
0.98125	0.996101	0.846591
0.955102	0.996101	0.888889
1	0.860947	1
0.8425	0.886889	0.911602
0.974441	0.945607	0.903935
0.892128	0.994824	0.817978
0.90674	0.631579	0.621538
0.935065	1	0.957447
0.9875	0.969359	1
0.949602	0.992063	0.994286
1	0.785714	1
0.90404	0.538926	0.896104
0.941176	0.894231	0.891791
0.897275	0.880208	0.941176
0.985294	0.886214	0.975
0.207792	0.877193	0.997175
0.995062	0.844512	0.982036
0.916497		1
0.696133		0.982659
1		0.961538
0.986745		0.961538
0.996269		0.987903
0.715804		0.996
0.893817		1
0.895582		1
1		0.997167
0.994824		0.94
0.971154		0.989474
0.677419
1
0.986745
0.954733
0.844262
0.9163
0.73913
0.923077
0.916667
0.677419
0.85
0.980695
1
0.985294
0.934169
1
0.977492
0.888889
0.853535
1
0.774725
0.895753
0.798077
0.872807
0.990323
0.767956
0.995984
0.993994
1
1
0.887701
1
0.833333
0.988506
1
0.96
0.991597
1
0.870036
0.657051
0.972028
1
0.71875
0.971154
1
1
1
0.99375
0.894231
0.663522
0.99359
1
0.693046
1
0.840909
0.996914
0.830357
0.942646
0.5346
0.816842
0.879365
0.903509
1
0.75
0.840909
1
0.995745
0.980769
0.996101
0.964286
0.572843
0.995816
0.569948
0.989011
0.899015
0.892045
0.78481
0.969298
1
0.995146
0.940541
0.751969
0.850299
1
0.894309
1
0.829876
0.845466
0.732143
0.868293
0.73385
0.734694
0.475
0.852632
0.977679
0.743284
0.0869565
0.98125
1
0.962353
0.977679
0.813665
0.993103
0.969444
0.848101
0.994824
1
0.814815
1
1
0.983264
1
1
0.789346
1
1
0.960938
0.852632
0.988636
0.688742
0.992063
1
1
0.952381
0.9375
1
0.910931
0.968254
1
1
0.759615
1
1
0.996101
0.996101
0.904762
0.846591
0.888889
1
1
0.883382
0.9375
0.860947
0.986726
0.994595
1
0.886889
0.911602
1
0.945607
0.964286
0.903935
1
0.817978
0.994824
0.631579
1
0.990148
0.621538
0.969359
0.992063
0.957447
0.915452
1
0.785714
0.994286
1
0.896104
0.891791
0.538926
0.941176
0.964286
0.885522
0.975
0.632
0.97479
1
0.927536
0.997175
0.982036
0.978947
0.977444
0.977444
0.755556
1
0.894231
0.982659
0.880208
0.936255
0.961538
0.464
1
0.886214
0.961538
0.987903
0.996
1
1
1
0.997167
0.94
1
0.877193
0.989474
1
0.844512
0.959184
0.887574
